# Supplementary material for: Whole-genome resequencing-based characterization of a durum wheat landrace showing similarity to ‘Senatore Cappelli’
Source: PLoS One. 2023 Sep 21;18(9):e0291430. doi: 10.1371/journal.pone.0291430 (PMC10513328; doi:10.1371/journal.pone.0291430)
Supplement: S1 File — (ZIP) [file pone.0291430.s006.zip › S1 File.txt]

#Uploaded_variation	Location	Allele	Gene	Feature	Feature_type	Consequence	cDNA_position	CDS_position	Protein_position	Amino_acids	Codons	Existing_variation	Extra
.	1A:10058-10058	-	-	-	-	-	-	-	-	-	-	-
.	1A:10068-10068	-	-	-	-	-	-	-	-	-	-	-
.	1A:10081-10081	-	-	-	-	-	-	-	-	-	-	-
.	1A:10086-10086	-	-	-	-	-	-	-	-	-	-	-
.	1A:10108-10109	-	-	-	-	-	-	-	-	-	-	-
.	1A:10149-10149	-	-	-	-	-	-	-	-	-	-	-
.	1A:10185-10185	-	-	-	-	-	-	-	-	-	-	-
.	1A:10321-10321	-	-	-	-	-	-	-	-	-	-	-
.	1A:10365-10365	-	-	-	-	-	-	-	-	-	-	-
.	1A:10382-10382	-	-	-	-	-	-	-	-	-	-	-
.	1A:10433-10433	-	-	-	-	-	-	-	-	-	-	-
.	1A:10967-10967	-	-	-	-	-	-	-	-	-	-	-
.	1A:10979-10979	-	-	-	-	-	-	-	-	-	-	-
.	1A:11029-11029	-	-	-	-	-	-	-	-	-	-	-
.	1A:11340-11340	-	-	-	-	-	-	-	-	-	-	-
.	1A:11347-11347	-	-	-	-	-	-	-	-	-	-	-
.	1A:11379-11379	-	-	-	-	-	-	-	-	-	-	-
.	1A:11410-11410	-	-	-	-	-	-	-	-	-	-	-
.	1A:11419-11419	-	-	-	-	-	-	-	-	-	-	-
.	1A:11514-11514	-	-	-	-	-	-	-	-	-	-	-
.	1A:11591-11591	-	-	-	-	-	-	-	-	-	-	-
.	1A:11635-11635	-	-	-	-	-	-	-	-	-	-	-
.	1A:11655-11655	-	-	-	-	-	-	-	-	-	-	-
.	1A:11691-11691	-	-	-	-	-	-	-	-	-	-	-
.	1A:11735-11735	-	-	-	-	-	-	-	-	-	-	-
.	1A:11769-11769	-	-	-	-	-	-	-	-	-	-	-
.	1A:11813-11813	-	-	-	-	-	-	-	-	-	-	-
.	1A:11889-11889	-	-	-	-	-	-	-	-	-	-	-
.	1A:11898-11898	-	-	-	-	-	-	-	-	-	-	-
.	1A:12025-12025	-	-	-	-	-	-	-	-	-	-	-
.	1A:12047-12047	-	-	-	-	-	-	-	-	-	-	-
.	1A:12101-12106	-	-	-	-	-	-	-	-	-	-	-
.	1A:12118-12118	-	-	-	-	-	-	-	-	-	-	-
.	1A:12145-12147	-	-	-	-	-	-	-	-	-	-	-
.	1A:12156-12156	-	-	-	-	-	-	-	-	-	-	-
.	1A:12177-12177	-	-	-	-	-	-	-	-	-	-	-
.	1A:12238-12238	-	-	-	-	-	-	-	-	-	-	-
.	1A:12296-12296	-	-	-	-	-	-	-	-	-	-	-
.	1A:12383-12383	-	-	-	-	-	-	-	-	-	-	-
.	1A:12443-12444	-	-	-	-	-	-	-	-	-	-	-
.	1A:12450-12450	-	-	-	-	-	-	-	-	-	-	-
.	1A:12513-12513	-	-	-	-	-	-	-	-	-	-	-
.	1A:12688-12688	-	-	-	-	-	-	-	-	-	-	-
.	1A:13195-13195	-	-	-	-	-	-	-	-	-	-	-
.	1A:13316-13316	-	-	-	-	-	-	-	-	-	-	-
.	1A:14917-14917	-	-	-	-	-	-	-	-	-	-	-
.	1A:14954-14954	-	-	-	-	-	-	-	-	-	-	-
.	1A:14958-14958	-	-	-	-	-	-	-	-	-	-	-
.	1A:14982-14982	-	-	-	-	-	-	-	-	-	-	-
.	1A:15251-15251	-	-	-	-	-	-	-	-	-	-	-
.	1A:15471-15471	-	-	-	-	-	-	-	-	-	-	-
.	1A:15626-15626	-	-	-	-	-	-	-	-	-	-	-
.	1A:15665-15665	-	-	-	-	-	-	-	-	-	-	-
.	1A:15740-15740	-	-	-	-	-	-	-	-	-	-	-
.	1A:15758-15758	-	-	-	-	-	-	-	-	-	-	-
.	1A:15769-15770	-	-	-	-	-	-	-	-	-	-	-
.	1A:15833-15833	-	-	-	-	-	-	-	-	-	-	-
.	1A:15933-15933	-	-	-	-	-	-	-	-	-	-	-
.	1A:15940-15940	-	-	-	-	-	-	-	-	-	-	-
.	1A:15975-15975	-	-	-	-	-	-	-	-	-	-	-
.	1A:16006-16006	-	-	-	-	-	-	-	-	-	-	-
.	1A:16083-16083	-	-	-	-	-	-	-	-	-	-	-
.	1A:16123-16123	-	-	-	-	-	-	-	-	-	-	-
.	1A:16178-16178	-	-	-	-	-	-	-	-	-	-	-
.	1A:16193-16193	-	-	-	-	-	-	-	-	-	-	-
.	1A:16196-16196	-	-	-	-	-	-	-	-	-	-	-
.	1A:16258-16258	-	-	-	-	-	-	-	-	-	-	-
.	1A:16288-16288	-	-	-	-	-	-	-	-	-	-	-
.	1A:16308-16309	-	-	-	-	-	-	-	-	-	-	-
.	1A:16364-16364	-	-	-	-	-	-	-	-	-	-	-
.	1A:16380-16380	-	-	-	-	-	-	-	-	-	-	-
.	1A:16863-16863	-	-	-	-	-	-	-	-	-	-	-
.	1A:16884-16884	-	-	-	-	-	-	-	-	-	-	-
.	1A:16904-16904	-	-	-	-	-	-	-	-	-	-	-
.	1A:16950-16950	-	-	-	-	-	-	-	-	-	-	-
.	1A:16963-16963	-	-	-	-	-	-	-	-	-	-	-
.	1A:16966-16966	-	-	-	-	-	-	-	-	-	-	-
.	1A:16983-16983	-	-	-	-	-	-	-	-	-	-	-
.	1A:102082-102082	-	-	-	-	-	-	-	-	-	-	-
.	1A:105344-105344	-	-	-	-	-	-	-	-	-	-	-
.	1A:107775-107775	-	-	-	-	-	-	-	-	-	-	-
.	1A:133467-133467	-	-	-	-	-	-	-	-	-	-	-
.	1A:144425-144425	-	-	-	-	-	-	-	-	-	-	-
.	1A:171254-171254	-	-	-	-	-	-	-	-	-	-	-
.	1A:180214-180214	-	-	-	-	-	-	-	-	-	-	-
.	1A:181404-181404	-	-	-	-	-	-	-	-	-	-	-
.	1A:185252-185252	-	-	-	-	-	-	-	-	-	-	-
.	1A:190215-190215	-	-	-	-	-	-	-	-	-	-	-
.	1A:195675-195675	-	-	-	-	-	-	-	-	-	-	-
.	1A:195720-195720	-	-	-	-	-	-	-	-	-	-	-
.	1A:206448-206448	-	-	-	-	-	-	-	-	-	-	-
.	1A:207134-207134	-	-	-	-	-	-	-	-	-	-	-
.	1A:211385-211385	-	-	-	-	-	-	-	-	-	-	-
.	1A:218240-218240	-	-	-	-	-	-	-	-	-	-	-
.	1A:218498-218498	-	-	-	-	-	-	-	-	-	-	-
.	1A:219492-219492	-	-	-	-	-	-	-	-	-	-	-
.	1A:219983-219983	-	-	-	-	-	-	-	-	-	-	-
.	1A:220055-220055	-	-	-	-	-	-	-	-	-	-	-
.	1A:221593-221593	-	-	-	-	-	-	-	-	-	-	-
.	1A:223364-223364	-	-	-	-	-	-	-	-	-	-	-
.	1A:227367-227367	-	-	-	-	-	-	-	-	-	-	-
.	1A:231066-231066	-	-	-	-	-	-	-	-	-	-	-
.	1A:236619-236619	-	-	-	-	-	-	-	-	-	-	-
.	1A:237430-237430	-	-	-	-	-	-	-	-	-	-	-
.	1A:239965-239965	-	-	-	-	-	-	-	-	-	-	-
.	1A:242245-242245	-	-	-	-	-	-	-	-	-	-	-
.	1A:244726-244726	-	-	-	-	-	-	-	-	-	-	-
.	1A:245886-245886	-	-	-	-	-	-	-	-	-	-	-
.	1A:246426-246426	-	-	-	-	-	-	-	-	-	-	-
.	1A:247272-247272	-	-	-	-	-	-	-	-	-	-	-
.	1A:248504-248504	-	-	-	-	-	-	-	-	-	-	-
.	1A:248881-248881	-	-	-	-	-	-	-	-	-	-	-
.	1A:248907-248907	-	-	-	-	-	-	-	-	-	-	-
.	1A:249471-249471	-	-	-	-	-	-	-	-	-	-	-
.	1A:249786-249786	-	-	-	-	-	-	-	-	-	-	-
.	1A:249959-249959	-	-	-	-	-	-	-	-	-	-	-
.	1A:260370-260370	-	-	-	-	-	-	-	-	-	-	-
.	1A:265132-265132	-	-	-	-	-	-	-	-	-	-	-
.	1A:265552-265552	-	-	-	-	-	-	-	-	-	-	-
.	1A:266821-266821	-	-	-	-	-	-	-	-	-	-	-
.	1A:267712-267714	-	-	-	-	-	-	-	-	-	-	-
.	1A:269261-269261	-	-	-	-	-	-	-	-	-	-	-
.	1A:276488-276488	-	-	-	-	-	-	-	-	-	-	-
.	1A:279173-279173	-	-	-	-	-	-	-	-	-	-	-
.	1A:313800-313800	-	-	-	-	-	-	-	-	-	-	-
.	1A:331220-331220	-	-	-	-	-	-	-	-	-	-	-
.	1A:331912-331912	-	-	-	-	-	-	-	-	-	-	-
.	1A:334547-334549	-	-	-	-	-	-	-	-	-	-	-
.	1A:336354-336354	-	-	-	-	-	-	-	-	-	-	-
.	1A:338643-338643	-	-	-	-	-	-	-	-	-	-	-
.	1A:338808-338808	-	-	-	-	-	-	-	-	-	-	-
.	1A:345053-345053	-	-	-	-	-	-	-	-	-	-	-
.	1A:355116-355116	-	-	-	-	-	-	-	-	-	-	-
.	1A:357346-357346	-	-	-	-	-	-	-	-	-	-	-
.	1A:360568-360568	-	-	-	-	-	-	-	-	-	-	-
.	1A:370401-370401	-	-	-	-	-	-	-	-	-	-	-
.	1A:370435-370437	-	-	-	-	-	-	-	-	-	-	-
.	1A:379146-379146	-	-	-	-	-	-	-	-	-	-	-
.	1A:380223-380223	-	-	-	-	-	-	-	-	-	-	-
.	1A:384166-384166	-	-	-	-	-	-	-	-	-	-	-
.	1A:384579-384579	-	-	-	-	-	-	-	-	-	-	-
.	1A:387890-387890	-	-	-	-	-	-	-	-	-	-	-
.	1A:396119-396121	-	-	-	-	-	-	-	-	-	-	-
.	1A:401411-401411	-	-	-	-	-	-	-	-	-	-	-
.	1A:406711-406711	-	-	-	-	-	-	-	-	-	-	-
.	1A:409771-409771	-	-	-	-	-	-	-	-	-	-	-
.	1A:430812-430812	-	-	-	-	-	-	-	-	-	-	-
.	1A:447959-447959	-	-	-	-	-	-	-	-	-	-	-
.	1A:454755-454755	-	-	-	-	-	-	-	-	-	-	-
.	1A:500224-500224	-	-	-	-	-	-	-	-	-	-	-
.	1A:505849-505849	-	-	-	-	-	-	-	-	-	-	-
.	1A:508153-508153	-	-	-	-	-	-	-	-	-	-	-
.	1A:509225-509225	-	-	-	-	-	-	-	-	-	-	-
.	1A:510300-510300	-	-	-	-	-	-	-	-	-	-	-
.	1A:511968-511969	-	-	-	-	-	-	-	-	-	-	-
.	1A:511973-511973	-	-	-	-	-	-	-	-	-	-	-
.	1A:522628-522628	-	-	-	-	-	-	-	-	-	-	-
.	1A:530641-530641	-	-	-	-	-	-	-	-	-	-	-
.	1A:530844-530844	-	-	-	-	-	-	-	-	-	-	-
.	1A:532467-532467	-	-	-	-	-	-	-	-	-	-	-
.	1A:534315-534315	-	-	-	-	-	-	-	-	-	-	-
.	1A:540795-540795	-	-	-	-	-	-	-	-	-	-	-
.	1A:545371-545371	-	-	-	-	-	-	-	-	-	-	-
.	1A:546269-546269	-	-	-	-	-	-	-	-	-	-	-
.	1A:550729-550729	-	-	-	-	-	-	-	-	-	-	-
.	1A:572655-572655	-	-	-	-	-	-	-	-	-	-	-
.	1A:578738-578738	-	-	-	-	-	-	-	-	-	-	-
.	1A:578766-578766	-	-	-	-	-	-	-	-	-	-	-
.	1A:583860-583860	-	-	-	-	-	-	-	-	-	-	-
.	1A:583874-583874	-	-	-	-	-	-	-	-	-	-	-
.	1A:586114-586116	-	-	-	-	-	-	-	-	-	-	-
.	1A:589230-589230	-	-	-	-	-	-	-	-	-	-	-
.	1A:599418-599418	-	-	-	-	-	-	-	-	-	-	-
.	1A:600173-600173	-	-	-	-	-	-	-	-	-	-	-
.	1A:605635-605635	-	-	-	-	-	-	-	-	-	-	-
.	1A:615405-615405	-	-	-	-	-	-	-	-	-	-	-
.	1A:615515-615515	-	-	-	-	-	-	-	-	-	-	-
.	1A:616964-616964	-	-	-	-	-	-	-	-	-	-	-
.	1A:617480-617480	-	-	-	-	-	-	-	-	-	-	-
.	1A:621421-621421	-	-	-	-	-	-	-	-	-	-	-
.	1A:628577-628577	-	-	-	-	-	-	-	-	-	-	-
.	1A:628748-628748	-	-	-	-	-	-	-	-	-	-	-
.	1A:630186-630186	-	-	-	-	-	-	-	-	-	-	-
.	1A:633302-633302	-	-	-	-	-	-	-	-	-	-	-
.	1A:633303-633303	-	-	-	-	-	-	-	-	-	-	-
.	1A:636781-636781	-	-	-	-	-	-	-	-	-	-	-
.	1A:637120-637120	-	-	-	-	-	-	-	-	-	-	-
.	1A:639054-639054	-	-	-	-	-	-	-	-	-	-	-
.	1A:640067-640067	-	-	-	-	-	-	-	-	-	-	-
.	1A:640316-640316	-	-	-	-	-	-	-	-	-	-	-
.	1A:641328-641328	-	-	-	-	-	-	-	-	-	-	-
.	1A:655138-655138	-	-	-	-	-	-	-	-	-	-	-
.	1A:678213-678213	-	-	-	-	-	-	-	-	-	-	-
.	1A:695866-695866	-	-	-	-	-	-	-	-	-	-	-
.	1A:697845-697845	-	-	-	-	-	-	-	-	-	-	-
.	1A:699241-699241	-	-	-	-	-	-	-	-	-	-	-
.	1A:720349-720349	-	-	-	-	-	-	-	-	-	-	-
.	1A:721660-721660	-	-	-	-	-	-	-	-	-	-	-
.	1A:726338-726338	-	-	-	-	-	-	-	-	-	-	-
.	1A:727777-727777	-	-	-	-	-	-	-	-	-	-	-
.	1A:729548-729548	-	-	-	-	-	-	-	-	-	-	-
.	1A:736222-736222	-	-	-	-	-	-	-	-	-	-	-
.	1A:736289-736289	-	-	-	-	-	-	-	-	-	-	-
.	1A:744074-744074	-	-	-	-	-	-	-	-	-	-	-
.	1A:746812-746812	-	-	-	-	-	-	-	-	-	-	-
.	1A:749404-749404	-	-	-	-	-	-	-	-	-	-	-
.	1A:761871-761871	-	-	-	-	-	-	-	-	-	-	-
.	1A:762844-762844	-	-	-	-	-	-	-	-	-	-	-
.	1A:765100-765101	-	-	-	-	-	-	-	-	-	-	-
.	1A:769855-769855	-	-	-	-	-	-	-	-	-	-	-
.	1A:789153-789153	-	-	-	-	-	-	-	-	-	-	-
.	1A:789749-789749	-	-	-	-	-	-	-	-	-	-	-
.	1A:789980-789980	-	-	-	-	-	-	-	-	-	-	-
.	1A:818444-818444	-	-	-	-	-	-	-	-	-	-	-
.	1A:837592-837592	-	-	-	-	-	-	-	-	-	-	-
.	1A:841992-841992	-	-	-	-	-	-	-	-	-	-	-
.	1A:867982-867982	-	-	-	-	-	-	-	-	-	-	-
.	1A:871256-871256	-	-	-	-	-	-	-	-	-	-	-
.	1A:889492-889492	-	-	-	-	-	-	-	-	-	-	-
.	1A:897388-897388	-	-	-	-	-	-	-	-	-	-	-
.	1A:922635-922635	-	-	-	-	-	-	-	-	-	-	-
.	1A:922654-922654	-	-	-	-	-	-	-	-	-	-	-
.	1A:922659-922659	-	-	-	-	-	-	-	-	-	-	-
.	1A:986433-986433	-	-	-	-	-	-	-	-	-	-	-
.	1A:1074359-1074359	-	-	-	-	-	-	-	-	-	-	-
.	1A:1084713-1084713	-	-	-	-	-	-	-	-	-	-	-
.	1A:1088716-1088716	-	-	-	-	-	-	-	-	-	-	-
.	1A:1089930-1089930	-	-	-	-	-	-	-	-	-	-	-
.	1A:1157038-1157038	C	TRITD1Av1G000480	TRITD1Av1G000480.1	Transcript	synonymous_variant	267	267	89	A	gcG/gcC	AX-95149916-1A.1	IMPACT=LOW;BIOTYPE=protein_coding;EXON=1/11;STRAND=1;ENSP=TRITD1Av1G000480.1;UNIPARC=UPI001018F432;DOMAINS=CDD:cd02073,PANTHER:PTHR24092:SF65,PANTHER:PTHR24092,Pfam:PF16209,TIGRFAM:TIGR01652,Superfamily:SSF81665
.	1A:1157048-1157048	G	TRITD1Av1G000480	TRITD1Av1G000480.1	Transcript	missense_variant	277	277	93	I/V	Atc/Gtc	AX-94559779-1A.1	IMPACT=MODERATE;BIOTYPE=protein_coding;EXON=1/11;STRAND=1;ENSP=TRITD1Av1G000480.1;UNIPARC=UPI001018F432;SIFT=tolerated(0.15);DOMAINS=CDD:cd02073,PANTHER:PTHR24092:SF65,PANTHER:PTHR24092,Pfam:PF16209,TIGRFAM:TIGR01652,Superfamily:SSF81665
.	1A:1157143-1157143	C	TRITD1Av1G000480	TRITD1Av1G000480.1	Transcript	synonymous_variant	372	372	124	R	cgG/cgC	-	IMPACT=LOW;BIOTYPE=protein_coding;EXON=1/11;STRAND=1;ENSP=TRITD1Av1G000480.1;UNIPARC=UPI001018F432;DOMAINS=CDD:cd02073,PANTHER:PTHR24092:SF65,PANTHER:PTHR24092,Pfam:PF16209,TIGRFAM:TIGR01652,Superfamily:SSF81665
.	1A:1157164-1157164	C	TRITD1Av1G000480	TRITD1Av1G000480.1	Transcript	synonymous_variant	393	393	131	P	ccG/ccC	-	IMPACT=LOW;BIOTYPE=protein_coding;EXON=1/11;STRAND=1;ENSP=TRITD1Av1G000480.1;UNIPARC=UPI001018F432;DOMAINS=Transmembrane_helices:TMhelix,CDD:cd02073,PANTHER:PTHR24092:SF65,PANTHER:PTHR24092,TIGRFAM:TIGR01652,TIGRFAM:TIGR01494,Superfamily:SSF81665
.	1A:1157237-1157237	-	-	-	-	-	-	-	-	-	-	-
.	1A:1157692-1157692	G	TRITD1Av1G000480	TRITD1Av1G000480.1	Transcript	missense_variant	482	482	161	K/R	aAg/aGg	-	IMPACT=MODERATE;BIOTYPE=protein_coding;EXON=2/11;STRAND=1;ENSP=TRITD1Av1G000480.1;UNIPARC=UPI001018F432;SIFT=tolerated(0.15);DOMAINS=CDD:cd02073,PANTHER:PTHR24092:SF65,PANTHER:PTHR24092,Pfam:PF00122,Gene3D:2.70.150.10,TIGRFAM:TIGR01652,TIGRFAM:TIGR01494,Superfamily:SSF81665,Superfamily:SSF81653
.	1A:1157692-1157692	G	TRITD1Av1G000480	TRITD1Av1G000480.2	Transcript	missense_variant	65	65	22	K/R	aAg/aGg	-	IMPACT=MODERATE;BIOTYPE=protein_coding;EXON=2/11;STRAND=1;ENSP=TRITD1Av1G000480.2;UNIPARC=UPI001017B23A;SIFT=tolerated(0.16);DOMAINS=Gene3D:2.70.150.10,Pfam:PF00122,PANTHER:PTHR24092,PANTHER:PTHR24092:SF65,Superfamily:SSF81653,Superfamily:SSF81665,TIGRFAM:TIGR01652,CDD:cd02073
.	1A:1157725-1157725	A	TRITD1Av1G000480	TRITD1Av1G000480.1	Transcript	missense_variant	515	515	172	R/H	cGc/cAc	-	IMPACT=MODERATE;BIOTYPE=protein_coding;EXON=2/11;STRAND=1;ENSP=TRITD1Av1G000480.1;UNIPARC=UPI001018F432;SIFT=tolerated(0.56);DOMAINS=CDD:cd02073,PANTHER:PTHR24092:SF65,PANTHER:PTHR24092,Pfam:PF00122,Gene3D:2.70.150.10,TIGRFAM:TIGR01652,TIGRFAM:TIGR01494,Superfamily:SSF81665,Superfamily:SSF81653
.	1A:1157725-1157725	A	TRITD1Av1G000480	TRITD1Av1G000480.2	Transcript	missense_variant	98	98	33	R/H	cGc/cAc	-	IMPACT=MODERATE;BIOTYPE=protein_coding;EXON=2/11;STRAND=1;ENSP=TRITD1Av1G000480.2;UNIPARC=UPI001017B23A;SIFT=tolerated(0.38);DOMAINS=Gene3D:2.70.150.10,Pfam:PF00122,PANTHER:PTHR24092,PANTHER:PTHR24092:SF65,Superfamily:SSF81653,Superfamily:SSF81665,TIGRFAM:TIGR01652,CDD:cd02073
.	1A:1157732-1157732	G	TRITD1Av1G000480	TRITD1Av1G000480.1	Transcript	synonymous_variant	522	522	174	K	aaA/aaG	AX-94595074-1A.1	IMPACT=LOW;BIOTYPE=protein_coding;EXON=2/11;STRAND=1;ENSP=TRITD1Av1G000480.1;UNIPARC=UPI001018F432;DOMAINS=CDD:cd02073,PANTHER:PTHR24092:SF65,PANTHER:PTHR24092,Pfam:PF00122,Gene3D:2.70.150.10,TIGRFAM:TIGR01652,TIGRFAM:TIGR01494,Superfamily:SSF81665,Superfamily:SSF81653
.	1A:1157732-1157732	G	TRITD1Av1G000480	TRITD1Av1G000480.2	Transcript	synonymous_variant	105	105	35	K	aaA/aaG	AX-94595074-1A.1	IMPACT=LOW;BIOTYPE=protein_coding;EXON=2/11;STRAND=1;ENSP=TRITD1Av1G000480.2;UNIPARC=UPI001017B23A;DOMAINS=Gene3D:2.70.150.10,Pfam:PF00122,PANTHER:PTHR24092,PANTHER:PTHR24092:SF65,Superfamily:SSF81653,Superfamily:SSF81665,TIGRFAM:TIGR01652,CDD:cd02073
.	1A:1157740-1157740	G	TRITD1Av1G000480	TRITD1Av1G000480.1	Transcript	missense_variant	530	530	177	K/R	aAg/aGg	-	IMPACT=MODERATE;BIOTYPE=protein_coding;EXON=2/11;STRAND=1;ENSP=TRITD1Av1G000480.1;UNIPARC=UPI001018F432;SIFT=tolerated(0.2);DOMAINS=CDD:cd02073,PANTHER:PTHR24092:SF65,PANTHER:PTHR24092,Pfam:PF00122,Gene3D:2.70.150.10,TIGRFAM:TIGR01652,TIGRFAM:TIGR01494,Superfamily:SSF81665,Superfamily:SSF81653
.	1A:1157740-1157740	G	TRITD1Av1G000480	TRITD1Av1G000480.2	Transcript	missense_variant	113	113	38	K/R	aAg/aGg	-	IMPACT=MODERATE;BIOTYPE=protein_coding;EXON=2/11;STRAND=1;ENSP=TRITD1Av1G000480.2;UNIPARC=UPI001017B23A;SIFT=tolerated(0.19);DOMAINS=Gene3D:2.70.150.10,Pfam:PF00122,PANTHER:PTHR24092,PANTHER:PTHR24092:SF65,Superfamily:SSF81653,Superfamily:SSF81665,TIGRFAM:TIGR01652,CDD:cd02073
.	1A:1157747-1157747	G	TRITD1Av1G000480	TRITD1Av1G000480.1	Transcript	synonymous_variant	537	537	179	R	cgC/cgG	AX-94985869-1A.2	IMPACT=LOW;BIOTYPE=protein_coding;EXON=2/11;STRAND=1;ENSP=TRITD1Av1G000480.1;UNIPARC=UPI001018F432;DOMAINS=CDD:cd02073,PANTHER:PTHR24092:SF65,PANTHER:PTHR24092,Pfam:PF00122,Gene3D:2.70.150.10,TIGRFAM:TIGR01652,TIGRFAM:TIGR01494,Superfamily:SSF81665,Superfamily:SSF81653
.	1A:1157747-1157747	G	TRITD1Av1G000480	TRITD1Av1G000480.2	Transcript	synonymous_variant	120	120	40	R	cgC/cgG	AX-94985869-1A.2	IMPACT=LOW;BIOTYPE=protein_coding;EXON=2/11;STRAND=1;ENSP=TRITD1Av1G000480.2;UNIPARC=UPI001017B23A;DOMAINS=Gene3D:2.70.150.10,Pfam:PF00122,PANTHER:PTHR24092,PANTHER:PTHR24092:SF65,Superfamily:SSF81653,Superfamily:SSF81665,TIGRFAM:TIGR01652,CDD:cd02073
.	1A:1157768-1157768	G	TRITD1Av1G000480	TRITD1Av1G000480.1	Transcript	synonymous_variant	558	558	186	V	gtC/gtG	AX-95237993-1A.2	IMPACT=LOW;BIOTYPE=protein_coding;EXON=2/11;STRAND=1;ENSP=TRITD1Av1G000480.1;UNIPARC=UPI001018F432;DOMAINS=CDD:cd02073,PANTHER:PTHR24092:SF65,PANTHER:PTHR24092,Pfam:PF00122,Gene3D:2.70.150.10,TIGRFAM:TIGR01652,TIGRFAM:TIGR01494,Superfamily:SSF81665,Superfamily:SSF81653
.	1A:1157768-1157768	G	TRITD1Av1G000480	TRITD1Av1G000480.2	Transcript	synonymous_variant	141	141	47	V	gtC/gtG	AX-95237993-1A.2	IMPACT=LOW;BIOTYPE=protein_coding;EXON=2/11;STRAND=1;ENSP=TRITD1Av1G000480.2;UNIPARC=UPI001017B23A;DOMAINS=Gene3D:2.70.150.10,Pfam:PF00122,PANTHER:PTHR24092,PANTHER:PTHR24092:SF65,Superfamily:SSF81653,Superfamily:SSF81665,TIGRFAM:TIGR01652,CDD:cd02073
.	1A:1158104-1158104	C	TRITD1Av1G000480	TRITD1Av1G000480.1	Transcript	synonymous_variant	894	894	298	T	acT/acC	-	IMPACT=LOW;BIOTYPE=protein_coding;EXON=2/11;STRAND=1;ENSP=TRITD1Av1G000480.1;UNIPARC=UPI001018F432;DOMAINS=CDD:cd02073,PANTHER:PTHR24092:SF65,PANTHER:PTHR24092,Pfam:PF00122,Gene3D:2.70.150.10,TIGRFAM:TIGR01652,Superfamily:SSF81665,Superfamily:SSF81653
.	1A:1158104-1158104	C	TRITD1Av1G000480	TRITD1Av1G000480.2	Transcript	synonymous_variant	477	477	159	T	acT/acC	-	IMPACT=LOW;BIOTYPE=protein_coding;EXON=2/11;STRAND=1;ENSP=TRITD1Av1G000480.2;UNIPARC=UPI001017B23A;DOMAINS=Gene3D:2.70.150.10,Pfam:PF00122,PANTHER:PTHR24092,PANTHER:PTHR24092:SF65,Superfamily:SSF81653,Superfamily:SSF81665,TIGRFAM:TIGR01652,CDD:cd02073
.	1A:1158104-1158104	C	TRITD1Av1G000480	TRITD1Av1G000480.3	Transcript	synonymous_variant	258	258	86	T	acT/acC	-	IMPACT=LOW;BIOTYPE=protein_coding;EXON=1/3;STRAND=1;ENSP=TRITD1Av1G000480.3;UNIPARC=UPI001018DAD6;DOMAINS=PANTHER:PTHR24092,PANTHER:PTHR24092:SF65,TIGRFAM:TIGR01652
.	1A:1158104-1158104	C	TRITD1Av1G000480	TRITD1Av1G000480.4	Transcript	synonymous_variant	258	258	86	T	acT/acC	-	IMPACT=LOW;BIOTYPE=protein_coding;EXON=1/12;STRAND=1;ENSP=TRITD1Av1G000480.4;UNIPARC=UPI001018D8F4;DOMAINS=PANTHER:PTHR24092,PANTHER:PTHR24092:SF65,TIGRFAM:TIGR01652,CDD:cd02073
.	1A:1158116-1158116	C	TRITD1Av1G000480	TRITD1Av1G000480.1	Transcript	synonymous_variant	906	906	302	T	acA/acC	-	IMPACT=LOW;BIOTYPE=protein_coding;EXON=2/11;STRAND=1;ENSP=TRITD1Av1G000480.1;UNIPARC=UPI001018F432;DOMAINS=CDD:cd02073,PANTHER:PTHR24092:SF65,PANTHER:PTHR24092,Pfam:PF00122,Gene3D:2.70.150.10,TIGRFAM:TIGR01652,Superfamily:SSF81665,Superfamily:SSF81653
.	1A:1158116-1158116	C	TRITD1Av1G000480	TRITD1Av1G000480.2	Transcript	synonymous_variant	489	489	163	T	acA/acC	-	IMPACT=LOW;BIOTYPE=protein_coding;EXON=2/11;STRAND=1;ENSP=TRITD1Av1G000480.2;UNIPARC=UPI001017B23A;DOMAINS=Gene3D:2.70.150.10,Pfam:PF00122,PANTHER:PTHR24092,PANTHER:PTHR24092:SF65,Superfamily:SSF81653,Superfamily:SSF81665,TIGRFAM:TIGR01652,CDD:cd02073
.	1A:1158116-1158116	C	TRITD1Av1G000480	TRITD1Av1G000480.3	Transcript	synonymous_variant	270	270	90	T	acA/acC	-	IMPACT=LOW;BIOTYPE=protein_coding;EXON=1/3;STRAND=1;ENSP=TRITD1Av1G000480.3;UNIPARC=UPI001018DAD6;DOMAINS=PANTHER:PTHR24092,PANTHER:PTHR24092:SF65,TIGRFAM:TIGR01652
.	1A:1158116-1158116	C	TRITD1Av1G000480	TRITD1Av1G000480.4	Transcript	synonymous_variant	270	270	90	T	acA/acC	-	IMPACT=LOW;BIOTYPE=protein_coding;EXON=1/12;STRAND=1;ENSP=TRITD1Av1G000480.4;UNIPARC=UPI001018D8F4;DOMAINS=PANTHER:PTHR24092,PANTHER:PTHR24092:SF65,TIGRFAM:TIGR01652,CDD:cd02073
.	1A:1158188-1158188	C	TRITD1Av1G000480	TRITD1Av1G000480.1	Transcript	synonymous_variant	978	978	326	I	atT/atC	AX-94779601-1A.1	IMPACT=LOW;BIOTYPE=protein_coding;EXON=2/11;STRAND=1;ENSP=TRITD1Av1G000480.1;UNIPARC=UPI001018F432;DOMAINS=Transmembrane_helices:TMhelix,CDD:cd02073,PANTHER:PTHR24092:SF65,PANTHER:PTHR24092,Pfam:PF00122,TIGRFAM:TIGR01652,Superfamily:SSF81665
.	1A:1158188-1158188	C	TRITD1Av1G000480	TRITD1Av1G000480.2	Transcript	synonymous_variant	561	561	187	I	atT/atC	AX-94779601-1A.1	IMPACT=LOW;BIOTYPE=protein_coding;EXON=2/11;STRAND=1;ENSP=TRITD1Av1G000480.2;UNIPARC=UPI001017B23A;DOMAINS=Pfam:PF00122,PANTHER:PTHR24092,PANTHER:PTHR24092:SF65,Superfamily:SSF81665,TIGRFAM:TIGR01652,Transmembrane_helices:TMhelix,CDD:cd02073
.	1A:1158188-1158188	C	TRITD1Av1G000480	TRITD1Av1G000480.3	Transcript	synonymous_variant	342	342	114	I	atT/atC	AX-94779601-1A.1	IMPACT=LOW;BIOTYPE=protein_coding;EXON=1/3;STRAND=1;ENSP=TRITD1Av1G000480.3;UNIPARC=UPI001018DAD6;DOMAINS=Transmembrane_helices:TMhelix,PANTHER:PTHR24092,PANTHER:PTHR24092:SF65,TIGRFAM:TIGR01652,Superfamily:SSF81665
.	1A:1158188-1158188	C	TRITD1Av1G000480	TRITD1Av1G000480.4	Transcript	synonymous_variant	342	342	114	I	atT/atC	AX-94779601-1A.1	IMPACT=LOW;BIOTYPE=protein_coding;EXON=1/12;STRAND=1;ENSP=TRITD1Av1G000480.4;UNIPARC=UPI001018D8F4;DOMAINS=PANTHER:PTHR24092,PANTHER:PTHR24092:SF65,Superfamily:SSF81665,TIGRFAM:TIGR01652,Transmembrane_helices:TMhelix,CDD:cd02073
.	1A:1158203-1158203	G	TRITD1Av1G000480	TRITD1Av1G000480.1	Transcript	synonymous_variant	993	993	331	S	tcC/tcG	AX-94960342-1A.1	IMPACT=LOW;BIOTYPE=protein_coding;EXON=2/11;STRAND=1;ENSP=TRITD1Av1G000480.1;UNIPARC=UPI001018F432;DOMAINS=Low_complexity_(Seg):seg,Transmembrane_helices:TMhelix,CDD:cd02073,PANTHER:PTHR24092:SF65,PANTHER:PTHR24092,Pfam:PF00122,TIGRFAM:TIGR01652,Superfamily:SSF81665
.	1A:1158203-1158203	G	TRITD1Av1G000480	TRITD1Av1G000480.2	Transcript	synonymous_variant	576	576	192	S	tcC/tcG	AX-94960342-1A.1	IMPACT=LOW;BIOTYPE=protein_coding;EXON=2/11;STRAND=1;ENSP=TRITD1Av1G000480.2;UNIPARC=UPI001017B23A;DOMAINS=Pfam:PF00122,PANTHER:PTHR24092,PANTHER:PTHR24092:SF65,Superfamily:SSF81665,TIGRFAM:TIGR01652,Transmembrane_helices:TMhelix,CDD:cd02073,Low_complexity_(Seg):seg
.	1A:1158203-1158203	G	TRITD1Av1G000480	TRITD1Av1G000480.3	Transcript	synonymous_variant	357	357	119	S	tcC/tcG	AX-94960342-1A.1	IMPACT=LOW;BIOTYPE=protein_coding;EXON=1/3;STRAND=1;ENSP=TRITD1Av1G000480.3;UNIPARC=UPI001018DAD6;DOMAINS=Low_complexity_(Seg):seg,Transmembrane_helices:TMhelix,PANTHER:PTHR24092,PANTHER:PTHR24092:SF65,TIGRFAM:TIGR01652,Superfamily:SSF81665
.	1A:1158203-1158203	G	TRITD1Av1G000480	TRITD1Av1G000480.4	Transcript	synonymous_variant	357	357	119	S	tcC/tcG	AX-94960342-1A.1	IMPACT=LOW;BIOTYPE=protein_coding;EXON=1/12;STRAND=1;ENSP=TRITD1Av1G000480.4;UNIPARC=UPI001018D8F4;DOMAINS=PANTHER:PTHR24092,PANTHER:PTHR24092:SF65,Superfamily:SSF81665,TIGRFAM:TIGR01652,Transmembrane_helices:TMhelix,CDD:cd02073,Low_complexity_(Seg):seg
.	1A:1158311-1158311	T	TRITD1Av1G000480	TRITD1Av1G000480.1	Transcript	synonymous_variant	1101	1101	367	P	ccC/ccT	AX-89671006	IMPACT=LOW;BIOTYPE=protein_coding;EXON=2/11;STRAND=1;ENSP=TRITD1Av1G000480.1;UNIPARC=UPI001018F432;DOMAINS=Low_complexity_(Seg):seg,CDD:cd02073,PANTHER:PTHR24092:SF65,PANTHER:PTHR24092,TIGRFAM:TIGR01652,Superfamily:SSF81665
.	1A:1158311-1158311	T	TRITD1Av1G000480	TRITD1Av1G000480.2	Transcript	synonymous_variant	684	684	228	P	ccC/ccT	AX-89671006	IMPACT=LOW;BIOTYPE=protein_coding;EXON=2/11;STRAND=1;ENSP=TRITD1Av1G000480.2;UNIPARC=UPI001017B23A;DOMAINS=PANTHER:PTHR24092,PANTHER:PTHR24092:SF65,Superfamily:SSF81665,TIGRFAM:TIGR01652,CDD:cd02073,Low_complexity_(Seg):seg
.	1A:1158311-1158311	T	TRITD1Av1G000480	TRITD1Av1G000480.3	Transcript	synonymous_variant	465	465	155	P	ccC/ccT	AX-89671006	IMPACT=LOW;BIOTYPE=protein_coding;EXON=1/3;STRAND=1;ENSP=TRITD1Av1G000480.3;UNIPARC=UPI001018DAD6;DOMAINS=Low_complexity_(Seg):seg,PANTHER:PTHR24092,PANTHER:PTHR24092:SF65,TIGRFAM:TIGR01652,Superfamily:SSF81665
.	1A:1158311-1158311	T	TRITD1Av1G000480	TRITD1Av1G000480.4	Transcript	synonymous_variant	465	465	155	P	ccC/ccT	AX-89671006	IMPACT=LOW;BIOTYPE=protein_coding;EXON=1/12;STRAND=1;ENSP=TRITD1Av1G000480.4;UNIPARC=UPI001018D8F4;DOMAINS=PANTHER:PTHR24092,PANTHER:PTHR24092:SF65,Superfamily:SSF81665,TIGRFAM:TIGR01652,CDD:cd02073,Low_complexity_(Seg):seg
.	1A:1158350-1158350	C	TRITD1Av1G000480	TRITD1Av1G000480.1	Transcript	synonymous_variant	1140	1140	380	A	gcG/gcC	AX-94631842-1A.2	IMPACT=LOW;BIOTYPE=protein_coding;EXON=2/11;STRAND=1;ENSP=TRITD1Av1G000480.1;UNIPARC=UPI001018F432;DOMAINS=CDD:cd02073,PANTHER:PTHR24092:SF65,PANTHER:PTHR24092,TIGRFAM:TIGR01652,Superfamily:SSF81665
.	1A:1158350-1158350	C	TRITD1Av1G000480	TRITD1Av1G000480.2	Transcript	synonymous_variant	723	723	241	A	gcG/gcC	AX-94631842-1A.2	IMPACT=LOW;BIOTYPE=protein_coding;EXON=2/11;STRAND=1;ENSP=TRITD1Av1G000480.2;UNIPARC=UPI001017B23A;DOMAINS=PANTHER:PTHR24092,PANTHER:PTHR24092:SF65,Superfamily:SSF81665,TIGRFAM:TIGR01652,CDD:cd02073
.	1A:1158350-1158350	C	TRITD1Av1G000480	TRITD1Av1G000480.3	Transcript	synonymous_variant	504	504	168	A	gcG/gcC	AX-94631842-1A.2	IMPACT=LOW;BIOTYPE=protein_coding;EXON=1/3;STRAND=1;ENSP=TRITD1Av1G000480.3;UNIPARC=UPI001018DAD6;DOMAINS=PANTHER:PTHR24092,PANTHER:PTHR24092:SF65,TIGRFAM:TIGR01652,Superfamily:SSF81665
.	1A:1158350-1158350	C	TRITD1Av1G000480	TRITD1Av1G000480.4	Transcript	synonymous_variant	504	504	168	A	gcG/gcC	AX-94631842-1A.2	IMPACT=LOW;BIOTYPE=protein_coding;EXON=1/12;STRAND=1;ENSP=TRITD1Av1G000480.4;UNIPARC=UPI001018D8F4;DOMAINS=PANTHER:PTHR24092,PANTHER:PTHR24092:SF65,Superfamily:SSF81665,TIGRFAM:TIGR01652,CDD:cd02073
.	1A:1158368-1158368	C	TRITD1Av1G000480	TRITD1Av1G000480.1	Transcript	synonymous_variant	1158	1158	386	T	acG/acC	AX-94813234-1A.2	IMPACT=LOW;BIOTYPE=protein_coding;EXON=2/11;STRAND=1;ENSP=TRITD1Av1G000480.1;UNIPARC=UPI001018F432;DOMAINS=Transmembrane_helices:TMhelix,CDD:cd02073,PANTHER:PTHR24092:SF65,PANTHER:PTHR24092,TIGRFAM:TIGR01652,Superfamily:SSF81665
.	1A:1158368-1158368	C	TRITD1Av1G000480	TRITD1Av1G000480.2	Transcript	synonymous_variant	741	741	247	T	acG/acC	AX-94813234-1A.2	IMPACT=LOW;BIOTYPE=protein_coding;EXON=2/11;STRAND=1;ENSP=TRITD1Av1G000480.2;UNIPARC=UPI001017B23A;DOMAINS=PANTHER:PTHR24092,PANTHER:PTHR24092:SF65,Superfamily:SSF81665,TIGRFAM:TIGR01652,Transmembrane_helices:TMhelix,CDD:cd02073
.	1A:1158368-1158368	C	TRITD1Av1G000480	TRITD1Av1G000480.3	Transcript	synonymous_variant	522	522	174	T	acG/acC	AX-94813234-1A.2	IMPACT=LOW;BIOTYPE=protein_coding;EXON=1/3;STRAND=1;ENSP=TRITD1Av1G000480.3;UNIPARC=UPI001018DAD6;DOMAINS=Transmembrane_helices:TMhelix,PANTHER:PTHR24092,PANTHER:PTHR24092:SF65,TIGRFAM:TIGR01652,Superfamily:SSF81665
.	1A:1158368-1158368	C	TRITD1Av1G000480	TRITD1Av1G000480.4	Transcript	synonymous_variant	522	522	174	T	acG/acC	AX-94813234-1A.2	IMPACT=LOW;BIOTYPE=protein_coding;EXON=1/12;STRAND=1;ENSP=TRITD1Av1G000480.4;UNIPARC=UPI001018D8F4;DOMAINS=PANTHER:PTHR24092,PANTHER:PTHR24092:SF65,Superfamily:SSF81665,TIGRFAM:TIGR01652,Transmembrane_helices:TMhelix,CDD:cd02073
.	1A:1158380-1158380	C	TRITD1Av1G000480	TRITD1Av1G000480.1	Transcript	synonymous_variant	1170	1170	390	L	ctT/ctC	AX-94879046-1A.2	IMPACT=LOW;BIOTYPE=protein_coding;EXON=2/11;STRAND=1;ENSP=TRITD1Av1G000480.1;UNIPARC=UPI001018F432;DOMAINS=Transmembrane_helices:TMhelix,CDD:cd02073,PANTHER:PTHR24092:SF65,PANTHER:PTHR24092,TIGRFAM:TIGR01652,Superfamily:SSF81665
.	1A:1158380-1158380	C	TRITD1Av1G000480	TRITD1Av1G000480.2	Transcript	synonymous_variant	753	753	251	L	ctT/ctC	AX-94879046-1A.2	IMPACT=LOW;BIOTYPE=protein_coding;EXON=2/11;STRAND=1;ENSP=TRITD1Av1G000480.2;UNIPARC=UPI001017B23A;DOMAINS=PANTHER:PTHR24092,PANTHER:PTHR24092:SF65,Superfamily:SSF81665,TIGRFAM:TIGR01652,Transmembrane_helices:TMhelix,CDD:cd02073
.	1A:1158380-1158380	C	TRITD1Av1G000480	TRITD1Av1G000480.3	Transcript	synonymous_variant	534	534	178	L	ctT/ctC	AX-94879046-1A.2	IMPACT=LOW;BIOTYPE=protein_coding;EXON=1/3;STRAND=1;ENSP=TRITD1Av1G000480.3;UNIPARC=UPI001018DAD6;DOMAINS=Transmembrane_helices:TMhelix,PANTHER:PTHR24092,PANTHER:PTHR24092:SF65,TIGRFAM:TIGR01652,Superfamily:SSF81665
.	1A:1158380-1158380	C	TRITD1Av1G000480	TRITD1Av1G000480.4	Transcript	synonymous_variant	534	534	178	L	ctT/ctC	AX-94879046-1A.2	IMPACT=LOW;BIOTYPE=protein_coding;EXON=1/12;STRAND=1;ENSP=TRITD1Av1G000480.4;UNIPARC=UPI001018D8F4;DOMAINS=PANTHER:PTHR24092,PANTHER:PTHR24092:SF65,Superfamily:SSF81665,TIGRFAM:TIGR01652,Transmembrane_helices:TMhelix,CDD:cd02073
.	1A:1158458-1158458	C	TRITD1Av1G000480	TRITD1Av1G000480.1	Transcript	synonymous_variant	1248	1248	416	S	agT/agC	-	IMPACT=LOW;BIOTYPE=protein_coding;EXON=2/11;STRAND=1;ENSP=TRITD1Av1G000480.1;UNIPARC=UPI001018F432;DOMAINS=CDD:cd02073,PANTHER:PTHR24092:SF65,PANTHER:PTHR24092,TIGRFAM:TIGR01652,Superfamily:SSF81665
.	1A:1158458-1158458	C	TRITD1Av1G000480	TRITD1Av1G000480.2	Transcript	synonymous_variant	831	831	277	S	agT/agC	-	IMPACT=LOW;BIOTYPE=protein_coding;EXON=2/11;STRAND=1;ENSP=TRITD1Av1G000480.2;UNIPARC=UPI001017B23A;DOMAINS=PANTHER:PTHR24092,PANTHER:PTHR24092:SF65,Superfamily:SSF81665,TIGRFAM:TIGR01652,CDD:cd02073
.	1A:1158458-1158458	C	TRITD1Av1G000480	TRITD1Av1G000480.3	Transcript	synonymous_variant	612	612	204	S	agT/agC	-	IMPACT=LOW;BIOTYPE=protein_coding;EXON=1/3;STRAND=1;ENSP=TRITD1Av1G000480.3;UNIPARC=UPI001018DAD6;DOMAINS=PANTHER:PTHR24092,PANTHER:PTHR24092:SF65,TIGRFAM:TIGR01652,Superfamily:SSF81665
.	1A:1158458-1158458	C	TRITD1Av1G000480	TRITD1Av1G000480.4	Transcript	synonymous_variant	612	612	204	S	agT/agC	-	IMPACT=LOW;BIOTYPE=protein_coding;EXON=1/12;STRAND=1;ENSP=TRITD1Av1G000480.4;UNIPARC=UPI001018D8F4;DOMAINS=PANTHER:PTHR24092,PANTHER:PTHR24092:SF65,Superfamily:SSF81665,TIGRFAM:TIGR01652,CDD:cd02073
.	1A:1158473-1158473	C	TRITD1Av1G000480	TRITD1Av1G000480.1	Transcript	synonymous_variant	1263	1263	421	Y	taT/taC	AX-94898587-1A.2	IMPACT=LOW;BIOTYPE=protein_coding;EXON=2/11;STRAND=1;ENSP=TRITD1Av1G000480.1;UNIPARC=UPI001018F432;DOMAINS=CDD:cd02073,PANTHER:PTHR24092:SF65,PANTHER:PTHR24092,TIGRFAM:TIGR01652,Superfamily:SSF81665
.	1A:1158473-1158473	C	TRITD1Av1G000480	TRITD1Av1G000480.2	Transcript	synonymous_variant	846	846	282	Y	taT/taC	AX-94898587-1A.2	IMPACT=LOW;BIOTYPE=protein_coding;EXON=2/11;STRAND=1;ENSP=TRITD1Av1G000480.2;UNIPARC=UPI001017B23A;DOMAINS=PANTHER:PTHR24092,PANTHER:PTHR24092:SF65,Superfamily:SSF81665,TIGRFAM:TIGR01652,CDD:cd02073
.	1A:1158473-1158473	C	TRITD1Av1G000480	TRITD1Av1G000480.3	Transcript	synonymous_variant	627	627	209	Y	taT/taC	AX-94898587-1A.2	IMPACT=LOW;BIOTYPE=protein_coding;EXON=1/3;STRAND=1;ENSP=TRITD1Av1G000480.3;UNIPARC=UPI001018DAD6;DOMAINS=PANTHER:PTHR24092,PANTHER:PTHR24092:SF65,TIGRFAM:TIGR01652,Superfamily:SSF81665
.	1A:1158473-1158473	C	TRITD1Av1G000480	TRITD1Av1G000480.4	Transcript	synonymous_variant	627	627	209	Y	taT/taC	AX-94898587-1A.2	IMPACT=LOW;BIOTYPE=protein_coding;EXON=1/12;STRAND=1;ENSP=TRITD1Av1G000480.4;UNIPARC=UPI001018D8F4;DOMAINS=PANTHER:PTHR24092,PANTHER:PTHR24092:SF65,Superfamily:SSF81665,TIGRFAM:TIGR01652,CDD:cd02073
.	1A:1158516-1158516	C	TRITD1Av1G000480	TRITD1Av1G000480.1	Transcript	synonymous_variant	1306	1306	436	L	Ttg/Ctg	AX-95019748-1A.2	IMPACT=LOW;BIOTYPE=protein_coding;EXON=2/11;STRAND=1;ENSP=TRITD1Av1G000480.1;UNIPARC=UPI001018F432;DOMAINS=SFLD:SFLDG00002,SFLD:SFLDF00027,CDD:cd02073,PANTHER:PTHR24092:SF65,PANTHER:PTHR24092,TIGRFAM:TIGR01652,Superfamily:SSF81665,Superfamily:SSF56784
.	1A:1158516-1158516	C	TRITD1Av1G000480	TRITD1Av1G000480.2	Transcript	synonymous_variant	889	889	297	L	Ttg/Ctg	AX-95019748-1A.2	IMPACT=LOW;BIOTYPE=protein_coding;EXON=2/11;STRAND=1;ENSP=TRITD1Av1G000480.2;UNIPARC=UPI001017B23A;DOMAINS=PANTHER:PTHR24092,PANTHER:PTHR24092:SF65,SFLD:SFLDF00027,SFLD:SFLDG00002,Superfamily:SSF56784,Superfamily:SSF81665,TIGRFAM:TIGR01652,CDD:cd02073
.	1A:1158516-1158516	C	TRITD1Av1G000480	TRITD1Av1G000480.3	Transcript	synonymous_variant	670	670	224	L	Ttg/Ctg	AX-95019748-1A.2	IMPACT=LOW;BIOTYPE=protein_coding;EXON=1/3;STRAND=1;ENSP=TRITD1Av1G000480.3;UNIPARC=UPI001018DAD6;DOMAINS=PANTHER:PTHR24092,PANTHER:PTHR24092:SF65,TIGRFAM:TIGR01652,Superfamily:SSF81665
.	1A:1158516-1158516	C	TRITD1Av1G000480	TRITD1Av1G000480.4	Transcript	synonymous_variant	670	670	224	L	Ttg/Ctg	AX-95019748-1A.2	IMPACT=LOW;BIOTYPE=protein_coding;EXON=1/12;STRAND=1;ENSP=TRITD1Av1G000480.4;UNIPARC=UPI001018D8F4;DOMAINS=PANTHER:PTHR24092,PANTHER:PTHR24092:SF65,SFLD:SFLDF00027,SFLD:SFLDG00002,Superfamily:SSF56784,Superfamily:SSF81665,TIGRFAM:TIGR01652,CDD:cd02073
.	1A:1158575-1158575	C	TRITD1Av1G000480	TRITD1Av1G000480.1	Transcript	synonymous_variant	1365	1365	455	T	acT/acC	AX-94932254-1A.1	IMPACT=LOW;BIOTYPE=protein_coding;EXON=2/11;STRAND=1;ENSP=TRITD1Av1G000480.1;UNIPARC=UPI001018F432;DOMAINS=SFLD:SFLDG00002,SFLD:SFLDF00027,CDD:cd02073,PANTHER:PTHR24092:SF65,PANTHER:PTHR24092,PROSITE_patterns:PS00154,TIGRFAM:TIGR01652,Superfamily:SSF81665,Superfamily:SSF56784,Prints:PR00119
.	1A:1158575-1158575	C	TRITD1Av1G000480	TRITD1Av1G000480.2	Transcript	synonymous_variant	948	948	316	T	acT/acC	AX-94932254-1A.1	IMPACT=LOW;BIOTYPE=protein_coding;EXON=2/11;STRAND=1;ENSP=TRITD1Av1G000480.2;UNIPARC=UPI001017B23A;DOMAINS=Prints:PR00119,PROSITE_patterns:PS00154,PANTHER:PTHR24092,PANTHER:PTHR24092:SF65,SFLD:SFLDF00027,SFLD:SFLDG00002,Superfamily:SSF56784,Superfamily:SSF81665,TIGRFAM:TIGR01652,CDD:cd02073
.	1A:1158575-1158575	C	TRITD1Av1G000480	TRITD1Av1G000480.3	Transcript	synonymous_variant	729	729	243	T	acT/acC	AX-94932254-1A.1	IMPACT=LOW;BIOTYPE=protein_coding;EXON=1/3;STRAND=1;ENSP=TRITD1Av1G000480.3;UNIPARC=UPI001018DAD6;DOMAINS=PANTHER:PTHR24092,PANTHER:PTHR24092:SF65,PROSITE_patterns:PS00154,Gene3D:3.40.1110.10,TIGRFAM:TIGR01652
.	1A:1158575-1158575	C	TRITD1Av1G000480	TRITD1Av1G000480.4	Transcript	synonymous_variant	729	729	243	T	acT/acC	AX-94932254-1A.1	IMPACT=LOW;BIOTYPE=protein_coding;EXON=1/12;STRAND=1;ENSP=TRITD1Av1G000480.4;UNIPARC=UPI001018D8F4;DOMAINS=Prints:PR00119,PROSITE_patterns:PS00154,PANTHER:PTHR24092,PANTHER:PTHR24092:SF65,SFLD:SFLDF00027,SFLD:SFLDG00002,Superfamily:SSF56784,Superfamily:SSF81665,TIGRFAM:TIGR01652,CDD:cd02073
.	1A:1158620-1158620	A	TRITD1Av1G000480	TRITD1Av1G000480.1	Transcript	synonymous_variant	1410	1410	470	A	gcG/gcA	AX-94899944-1A.2	IMPACT=LOW;BIOTYPE=protein_coding;EXON=2/11;STRAND=1;ENSP=TRITD1Av1G000480.1;UNIPARC=UPI001018F432;DOMAINS=SFLD:SFLDG00002,SFLD:SFLDF00027,CDD:cd02073,PANTHER:PTHR24092:SF65,PANTHER:PTHR24092,TIGRFAM:TIGR01652,Superfamily:SSF81665,Superfamily:SSF56784
.	1A:1158620-1158620	A	TRITD1Av1G000480	TRITD1Av1G000480.2	Transcript	synonymous_variant	993	993	331	A	gcG/gcA	AX-94899944-1A.2	IMPACT=LOW;BIOTYPE=protein_coding;EXON=2/11;STRAND=1;ENSP=TRITD1Av1G000480.2;UNIPARC=UPI001017B23A;DOMAINS=PANTHER:PTHR24092,PANTHER:PTHR24092:SF65,SFLD:SFLDF00027,SFLD:SFLDG00002,Superfamily:SSF56784,Superfamily:SSF81665,TIGRFAM:TIGR01652,CDD:cd02073
.	1A:1158620-1158620	A	TRITD1Av1G000480	TRITD1Av1G000480.3	Transcript	synonymous_variant	774	774	258	A	gcG/gcA	AX-94899944-1A.2	IMPACT=LOW;BIOTYPE=protein_coding;EXON=1/3;STRAND=1;ENSP=TRITD1Av1G000480.3;UNIPARC=UPI001018DAD6;DOMAINS=PANTHER:PTHR24092,PANTHER:PTHR24092:SF65,Gene3D:3.40.1110.10,TIGRFAM:TIGR01652
.	1A:1158620-1158620	A	TRITD1Av1G000480	TRITD1Av1G000480.4	Transcript	synonymous_variant	774	774	258	A	gcG/gcA	AX-94899944-1A.2	IMPACT=LOW;BIOTYPE=protein_coding;EXON=1/12;STRAND=1;ENSP=TRITD1Av1G000480.4;UNIPARC=UPI001018D8F4;DOMAINS=PANTHER:PTHR24092,PANTHER:PTHR24092:SF65,SFLD:SFLDF00027,SFLD:SFLDG00002,Superfamily:SSF56784,Superfamily:SSF81665,TIGRFAM:TIGR01652,CDD:cd02073
.	1A:1158623-1158623	C	TRITD1Av1G000480	TRITD1Av1G000480.1	Transcript	synonymous_variant	1413	1413	471	Y	taT/taC	AX-94865485-1A.2	IMPACT=LOW;BIOTYPE=protein_coding;EXON=2/11;STRAND=1;ENSP=TRITD1Av1G000480.1;UNIPARC=UPI001018F432;DOMAINS=SFLD:SFLDG00002,SFLD:SFLDF00027,CDD:cd02073,PANTHER:PTHR24092:SF65,PANTHER:PTHR24092,TIGRFAM:TIGR01652,Superfamily:SSF81665,Superfamily:SSF56784
.	1A:1158623-1158623	C	TRITD1Av1G000480	TRITD1Av1G000480.2	Transcript	synonymous_variant	996	996	332	Y	taT/taC	AX-94865485-1A.2	IMPACT=LOW;BIOTYPE=protein_coding;EXON=2/11;STRAND=1;ENSP=TRITD1Av1G000480.2;UNIPARC=UPI001017B23A;DOMAINS=PANTHER:PTHR24092,PANTHER:PTHR24092:SF65,SFLD:SFLDF00027,SFLD:SFLDG00002,Superfamily:SSF56784,Superfamily:SSF81665,TIGRFAM:TIGR01652,CDD:cd02073
.	1A:1158623-1158623	C	TRITD1Av1G000480	TRITD1Av1G000480.3	Transcript	synonymous_variant	777	777	259	Y	taT/taC	AX-94865485-1A.2	IMPACT=LOW;BIOTYPE=protein_coding;EXON=1/3;STRAND=1;ENSP=TRITD1Av1G000480.3;UNIPARC=UPI001018DAD6;DOMAINS=PANTHER:PTHR24092,PANTHER:PTHR24092:SF65,Gene3D:3.40.1110.10,TIGRFAM:TIGR01652
.	1A:1158623-1158623	C	TRITD1Av1G000480	TRITD1Av1G000480.4	Transcript	synonymous_variant	777	777	259	Y	taT/taC	AX-94865485-1A.2	IMPACT=LOW;BIOTYPE=protein_coding;EXON=1/12;STRAND=1;ENSP=TRITD1Av1G000480.4;UNIPARC=UPI001018D8F4;DOMAINS=PANTHER:PTHR24092,PANTHER:PTHR24092:SF65,SFLD:SFLDF00027,SFLD:SFLDG00002,Superfamily:SSF56784,Superfamily:SSF81665,TIGRFAM:TIGR01652,CDD:cd02073
.	1A:1158626-1158626	G	TRITD1Av1G000480	TRITD1Av1G000480.1	Transcript	synonymous_variant	1416	1416	472	G	ggA/ggG	AX-94954959-1A.2	IMPACT=LOW;BIOTYPE=protein_coding;EXON=2/11;STRAND=1;ENSP=TRITD1Av1G000480.1;UNIPARC=UPI001018F432;DOMAINS=SFLD:SFLDG00002,SFLD:SFLDF00027,CDD:cd02073,PANTHER:PTHR24092:SF65,PANTHER:PTHR24092,TIGRFAM:TIGR01652,Superfamily:SSF81665,Superfamily:SSF56784
.	1A:1158626-1158626	G	TRITD1Av1G000480	TRITD1Av1G000480.2	Transcript	synonymous_variant	999	999	333	G	ggA/ggG	AX-94954959-1A.2	IMPACT=LOW;BIOTYPE=protein_coding;EXON=2/11;STRAND=1;ENSP=TRITD1Av1G000480.2;UNIPARC=UPI001017B23A;DOMAINS=PANTHER:PTHR24092,PANTHER:PTHR24092:SF65,SFLD:SFLDF00027,SFLD:SFLDG00002,Superfamily:SSF56784,Superfamily:SSF81665,TIGRFAM:TIGR01652,CDD:cd02073
.	1A:1158626-1158626	G	TRITD1Av1G000480	TRITD1Av1G000480.3	Transcript	synonymous_variant	780	780	260	G	ggA/ggG	AX-94954959-1A.2	IMPACT=LOW;BIOTYPE=protein_coding;EXON=1/3;STRAND=1;ENSP=TRITD1Av1G000480.3;UNIPARC=UPI001018DAD6;DOMAINS=PANTHER:PTHR24092,PANTHER:PTHR24092:SF65,Gene3D:3.40.1110.10,TIGRFAM:TIGR01652
.	1A:1158626-1158626	G	TRITD1Av1G000480	TRITD1Av1G000480.4	Transcript	synonymous_variant	780	780	260	G	ggA/ggG	AX-94954959-1A.2	IMPACT=LOW;BIOTYPE=protein_coding;EXON=1/12;STRAND=1;ENSP=TRITD1Av1G000480.4;UNIPARC=UPI001018D8F4;DOMAINS=PANTHER:PTHR24092,PANTHER:PTHR24092:SF65,SFLD:SFLDF00027,SFLD:SFLDG00002,Superfamily:SSF56784,Superfamily:SSF81665,TIGRFAM:TIGR01652,CDD:cd02073
.	1A:1158689-1158689	C	TRITD1Av1G000480	TRITD1Av1G000480.1	Transcript	synonymous_variant	1479	1479	493	D	gaT/gaC	AX-94944559-1A.1	IMPACT=LOW;BIOTYPE=protein_coding;EXON=2/11;STRAND=1;ENSP=TRITD1Av1G000480.1;UNIPARC=UPI001018F432;DOMAINS=SFLD:SFLDG00002,SFLD:SFLDF00027,CDD:cd02073,PANTHER:PTHR24092:SF65,PANTHER:PTHR24092,TIGRFAM:TIGR01652,Superfamily:SSF81665,Superfamily:SSF56784
.	1A:1158689-1158689	C	TRITD1Av1G000480	TRITD1Av1G000480.2	Transcript	synonymous_variant	1062	1062	354	D	gaT/gaC	AX-94944559-1A.1	IMPACT=LOW;BIOTYPE=protein_coding;EXON=2/11;STRAND=1;ENSP=TRITD1Av1G000480.2;UNIPARC=UPI001017B23A;DOMAINS=PANTHER:PTHR24092,PANTHER:PTHR24092:SF65,SFLD:SFLDF00027,SFLD:SFLDG00002,Superfamily:SSF56784,Superfamily:SSF81665,TIGRFAM:TIGR01652,CDD:cd02073
.	1A:1158689-1158689	C	TRITD1Av1G000480	TRITD1Av1G000480.3	Transcript	synonymous_variant	843	843	281	D	gaT/gaC	AX-94944559-1A.1	IMPACT=LOW;BIOTYPE=protein_coding;EXON=1/3;STRAND=1;ENSP=TRITD1Av1G000480.3;UNIPARC=UPI001018DAD6;DOMAINS=PANTHER:PTHR24092,PANTHER:PTHR24092:SF65,Gene3D:3.40.1110.10,TIGRFAM:TIGR01652
.	1A:1158689-1158689	C	TRITD1Av1G000480	TRITD1Av1G000480.4	Transcript	synonymous_variant	843	843	281	D	gaT/gaC	AX-94944559-1A.1	IMPACT=LOW;BIOTYPE=protein_coding;EXON=1/12;STRAND=1;ENSP=TRITD1Av1G000480.4;UNIPARC=UPI001018D8F4;DOMAINS=PANTHER:PTHR24092,PANTHER:PTHR24092:SF65,SFLD:SFLDF00027,SFLD:SFLDG00002,Superfamily:SSF56784,Superfamily:SSF81665,TIGRFAM:TIGR01652,CDD:cd02073
.	1A:1158696-1158696	C	TRITD1Av1G000480	TRITD1Av1G000480.1	Transcript	missense_variant	1486	1486	496	I/L	Att/Ctt	-	IMPACT=MODERATE;BIOTYPE=protein_coding;EXON=2/11;STRAND=1;ENSP=TRITD1Av1G000480.1;UNIPARC=UPI001018F432;SIFT=tolerated(0.8);DOMAINS=SFLD:SFLDG00002,SFLD:SFLDF00027,CDD:cd02073,PANTHER:PTHR24092:SF65,PANTHER:PTHR24092,TIGRFAM:TIGR01652,Superfamily:SSF81665,Superfamily:SSF56784
.	1A:1158696-1158696	C	TRITD1Av1G000480	TRITD1Av1G000480.2	Transcript	missense_variant	1069	1069	357	I/L	Att/Ctt	-	IMPACT=MODERATE;BIOTYPE=protein_coding;EXON=2/11;STRAND=1;ENSP=TRITD1Av1G000480.2;UNIPARC=UPI001017B23A;SIFT=tolerated(0.91);DOMAINS=PANTHER:PTHR24092,PANTHER:PTHR24092:SF65,SFLD:SFLDF00027,SFLD:SFLDG00002,Superfamily:SSF56784,Superfamily:SSF81665,TIGRFAM:TIGR01652,CDD:cd02073
.	1A:1158696-1158696	C	TRITD1Av1G000480	TRITD1Av1G000480.3	Transcript	missense_variant	850	850	284	I/L	Att/Ctt	-	IMPACT=MODERATE;BIOTYPE=protein_coding;EXON=1/3;STRAND=1;ENSP=TRITD1Av1G000480.3;UNIPARC=UPI001018DAD6;SIFT=tolerated(0.87);DOMAINS=PANTHER:PTHR24092,PANTHER:PTHR24092:SF65,Gene3D:3.40.1110.10,TIGRFAM:TIGR01652
.	1A:1158696-1158696	C	TRITD1Av1G000480	TRITD1Av1G000480.4	Transcript	missense_variant	850	850	284	I/L	Att/Ctt	-	IMPACT=MODERATE;BIOTYPE=protein_coding;EXON=1/12;STRAND=1;ENSP=TRITD1Av1G000480.4;UNIPARC=UPI001018D8F4;SIFT=tolerated(0.77);DOMAINS=PANTHER:PTHR24092,PANTHER:PTHR24092:SF65,SFLD:SFLDF00027,SFLD:SFLDG00002,Superfamily:SSF56784,Superfamily:SSF81665,TIGRFAM:TIGR01652,CDD:cd02073
.	1A:1158698-1158698	C	TRITD1Av1G000480	TRITD1Av1G000480.1	Transcript	synonymous_variant	1488	1488	496	I	atT/atC	-	IMPACT=LOW;BIOTYPE=protein_coding;EXON=2/11;STRAND=1;ENSP=TRITD1Av1G000480.1;UNIPARC=UPI001018F432;DOMAINS=SFLD:SFLDG00002,SFLD:SFLDF00027,CDD:cd02073,PANTHER:PTHR24092:SF65,PANTHER:PTHR24092,TIGRFAM:TIGR01652,Superfamily:SSF81665,Superfamily:SSF56784
.	1A:1158698-1158698	C	TRITD1Av1G000480	TRITD1Av1G000480.2	Transcript	synonymous_variant	1071	1071	357	I	atT/atC	-	IMPACT=LOW;BIOTYPE=protein_coding;EXON=2/11;STRAND=1;ENSP=TRITD1Av1G000480.2;UNIPARC=UPI001017B23A;DOMAINS=PANTHER:PTHR24092,PANTHER:PTHR24092:SF65,SFLD:SFLDF00027,SFLD:SFLDG00002,Superfamily:SSF56784,Superfamily:SSF81665,TIGRFAM:TIGR01652,CDD:cd02073
.	1A:1158698-1158698	C	TRITD1Av1G000480	TRITD1Av1G000480.3	Transcript	synonymous_variant	852	852	284	I	atT/atC	-	IMPACT=LOW;BIOTYPE=protein_coding;EXON=1/3;STRAND=1;ENSP=TRITD1Av1G000480.3;UNIPARC=UPI001018DAD6;DOMAINS=PANTHER:PTHR24092,PANTHER:PTHR24092:SF65,Gene3D:3.40.1110.10,TIGRFAM:TIGR01652
.	1A:1158698-1158698	C	TRITD1Av1G000480	TRITD1Av1G000480.4	Transcript	synonymous_variant	852	852	284	I	atT/atC	-	IMPACT=LOW;BIOTYPE=protein_coding;EXON=1/12;STRAND=1;ENSP=TRITD1Av1G000480.4;UNIPARC=UPI001018D8F4;DOMAINS=PANTHER:PTHR24092,PANTHER:PTHR24092:SF65,SFLD:SFLDF00027,SFLD:SFLDG00002,Superfamily:SSF56784,Superfamily:SSF81665,TIGRFAM:TIGR01652,CDD:cd02073
.	1A:1158712-1158713	TCAT	TRITD1Av1G000480	TRITD1Av1G000480.1	Transcript	inframe_insertion	1503	1503	501	F/FH	ttC/ttTCAT	-	IMPACT=MODERATE;BIOTYPE=protein_coding;EXON=2/11;STRAND=1;ENSP=TRITD1Av1G000480.1;UNIPARC=UPI001018F432;DOMAINS=SFLD:SFLDG00002,SFLD:SFLDF00027,CDD:cd02073,PANTHER:PTHR24092:SF65,PANTHER:PTHR24092,TIGRFAM:TIGR01652,Superfamily:SSF81665,Superfamily:SSF56784
.	1A:1158712-1158713	TCAT	TRITD1Av1G000480	TRITD1Av1G000480.2	Transcript	inframe_insertion	1086	1086	362	F/FH	ttC/ttTCAT	-	IMPACT=MODERATE;BIOTYPE=protein_coding;EXON=2/11;STRAND=1;ENSP=TRITD1Av1G000480.2;UNIPARC=UPI001017B23A;DOMAINS=PANTHER:PTHR24092,PANTHER:PTHR24092:SF65,SFLD:SFLDF00027,SFLD:SFLDG00002,Superfamily:SSF56784,Superfamily:SSF81665,TIGRFAM:TIGR01652,CDD:cd02073
.	1A:1158712-1158713	TCAT	TRITD1Av1G000480	TRITD1Av1G000480.3	Transcript	inframe_insertion	867	867	289	F/FH	ttC/ttTCAT	-	IMPACT=MODERATE;BIOTYPE=protein_coding;EXON=1/3;STRAND=1;ENSP=TRITD1Av1G000480.3;UNIPARC=UPI001018DAD6;DOMAINS=PANTHER:PTHR24092,PANTHER:PTHR24092:SF65,Gene3D:3.40.1110.10,TIGRFAM:TIGR01652
.	1A:1158712-1158713	TCAT	TRITD1Av1G000480	TRITD1Av1G000480.4	Transcript	inframe_insertion	867	867	289	F/FH	ttC/ttTCAT	-	IMPACT=MODERATE;BIOTYPE=protein_coding;EXON=1/12;STRAND=1;ENSP=TRITD1Av1G000480.4;UNIPARC=UPI001018D8F4;DOMAINS=PANTHER:PTHR24092,PANTHER:PTHR24092:SF65,SFLD:SFLDF00027,SFLD:SFLDG00002,Superfamily:SSF56784,Superfamily:SSF81665,TIGRFAM:TIGR01652,CDD:cd02073
.	1A:1158716-1158716	G	TRITD1Av1G000480	TRITD1Av1G000480.1	Transcript	missense_variant	1506	1506	502	H/Q	caC/caG	-	IMPACT=MODERATE;BIOTYPE=protein_coding;EXON=2/11;STRAND=1;ENSP=TRITD1Av1G000480.1;UNIPARC=UPI001018F432;SIFT=tolerated(0.62);DOMAINS=SFLD:SFLDG00002,SFLD:SFLDF00027,CDD:cd02073,PANTHER:PTHR24092:SF65,PANTHER:PTHR24092,TIGRFAM:TIGR01652,Superfamily:SSF81665,Superfamily:SSF56784
.	1A:1158716-1158716	G	TRITD1Av1G000480	TRITD1Av1G000480.2	Transcript	missense_variant	1089	1089	363	H/Q	caC/caG	-	IMPACT=MODERATE;BIOTYPE=protein_coding;EXON=2/11;STRAND=1;ENSP=TRITD1Av1G000480.2;UNIPARC=UPI001017B23A;SIFT=tolerated(0.62);DOMAINS=PANTHER:PTHR24092,PANTHER:PTHR24092:SF65,SFLD:SFLDF00027,SFLD:SFLDG00002,Superfamily:SSF56784,Superfamily:SSF81665,TIGRFAM:TIGR01652,CDD:cd02073
.	1A:1158716-1158716	G	TRITD1Av1G000480	TRITD1Av1G000480.3	Transcript	missense_variant	870	870	290	H/Q	caC/caG	-	IMPACT=MODERATE;BIOTYPE=protein_coding;EXON=1/3;STRAND=1;ENSP=TRITD1Av1G000480.3;UNIPARC=UPI001018DAD6;SIFT=tolerated(0.7);DOMAINS=PANTHER:PTHR24092,PANTHER:PTHR24092:SF65,Gene3D:3.40.1110.10,TIGRFAM:TIGR01652
.	1A:1158716-1158716	G	TRITD1Av1G000480	TRITD1Av1G000480.4	Transcript	missense_variant	870	870	290	H/Q	caC/caG	-	IMPACT=MODERATE;BIOTYPE=protein_coding;EXON=1/12;STRAND=1;ENSP=TRITD1Av1G000480.4;UNIPARC=UPI001018D8F4;SIFT=tolerated(0.66);DOMAINS=PANTHER:PTHR24092,PANTHER:PTHR24092:SF65,SFLD:SFLDF00027,SFLD:SFLDG00002,Superfamily:SSF56784,Superfamily:SSF81665,TIGRFAM:TIGR01652,CDD:cd02073
.	1A:1158719-1158719	C	TRITD1Av1G000480	TRITD1Av1G000480.1	Transcript	synonymous_variant	1509	1509	503	S	tcT/tcC	-	IMPACT=LOW;BIOTYPE=protein_coding;EXON=2/11;STRAND=1;ENSP=TRITD1Av1G000480.1;UNIPARC=UPI001018F432;DOMAINS=SFLD:SFLDG00002,SFLD:SFLDF00027,CDD:cd02073,PANTHER:PTHR24092:SF65,PANTHER:PTHR24092,TIGRFAM:TIGR01652,Superfamily:SSF81665,Superfamily:SSF56784
.	1A:1158719-1158719	C	TRITD1Av1G000480	TRITD1Av1G000480.2	Transcript	synonymous_variant	1092	1092	364	S	tcT/tcC	-	IMPACT=LOW;BIOTYPE=protein_coding;EXON=2/11;STRAND=1;ENSP=TRITD1Av1G000480.2;UNIPARC=UPI001017B23A;DOMAINS=PANTHER:PTHR24092,PANTHER:PTHR24092:SF65,SFLD:SFLDF00027,SFLD:SFLDG00002,Superfamily:SSF56784,Superfamily:SSF81665,TIGRFAM:TIGR01652,CDD:cd02073
.	1A:1158719-1158719	C	TRITD1Av1G000480	TRITD1Av1G000480.3	Transcript	synonymous_variant	873	873	291	S	tcT/tcC	-	IMPACT=LOW;BIOTYPE=protein_coding;EXON=1/3;STRAND=1;ENSP=TRITD1Av1G000480.3;UNIPARC=UPI001018DAD6;DOMAINS=PANTHER:PTHR24092,PANTHER:PTHR24092:SF65,Gene3D:3.40.1110.10,TIGRFAM:TIGR01652
.	1A:1158719-1158719	C	TRITD1Av1G000480	TRITD1Av1G000480.4	Transcript	synonymous_variant	873	873	291	S	tcT/tcC	-	IMPACT=LOW;BIOTYPE=protein_coding;EXON=1/12;STRAND=1;ENSP=TRITD1Av1G000480.4;UNIPARC=UPI001018D8F4;DOMAINS=PANTHER:PTHR24092,PANTHER:PTHR24092:SF65,SFLD:SFLDF00027,SFLD:SFLDG00002,Superfamily:SSF56784,Superfamily:SSF81665,TIGRFAM:TIGR01652,CDD:cd02073
.	1A:1158735-1158735	G	TRITD1Av1G000480	TRITD1Av1G000480.1	Transcript	missense_variant	1525	1525	509	I/V	Atc/Gtc	AX-94928810-1A.2	IMPACT=MODERATE;BIOTYPE=protein_coding;EXON=2/11;STRAND=1;ENSP=TRITD1Av1G000480.1;UNIPARC=UPI001018F432;SIFT=tolerated(0.56);DOMAINS=SFLD:SFLDG00002,SFLD:SFLDF00027,CDD:cd02073,PANTHER:PTHR24092:SF65,PANTHER:PTHR24092,TIGRFAM:TIGR01652,Superfamily:SSF81665,Superfamily:SSF56784
.	1A:1158735-1158735	G	TRITD1Av1G000480	TRITD1Av1G000480.2	Transcript	missense_variant	1108	1108	370	I/V	Atc/Gtc	AX-94928810-1A.2	IMPACT=MODERATE;BIOTYPE=protein_coding;EXON=2/11;STRAND=1;ENSP=TRITD1Av1G000480.2;UNIPARC=UPI001017B23A;SIFT=tolerated(0.53);DOMAINS=PANTHER:PTHR24092,PANTHER:PTHR24092:SF65,SFLD:SFLDF00027,SFLD:SFLDG00002,Superfamily:SSF56784,Superfamily:SSF81665,TIGRFAM:TIGR01652,CDD:cd02073
.	1A:1158735-1158735	G	TRITD1Av1G000480	TRITD1Av1G000480.3	Transcript	missense_variant	889	889	297	I/V	Atc/Gtc	AX-94928810-1A.2	IMPACT=MODERATE;BIOTYPE=protein_coding;EXON=1/3;STRAND=1;ENSP=TRITD1Av1G000480.3;UNIPARC=UPI001018DAD6;SIFT=tolerated(0.53);DOMAINS=PANTHER:PTHR24092,PANTHER:PTHR24092:SF65,Gene3D:3.40.1110.10,TIGRFAM:TIGR01652
.	1A:1158735-1158735	G	TRITD1Av1G000480	TRITD1Av1G000480.4	Transcript	missense_variant	889	889	297	I/V	Atc/Gtc	AX-94928810-1A.2	IMPACT=MODERATE;BIOTYPE=protein_coding;EXON=1/12;STRAND=1;ENSP=TRITD1Av1G000480.4;UNIPARC=UPI001018D8F4;SIFT=tolerated(0.52);DOMAINS=PANTHER:PTHR24092,PANTHER:PTHR24092:SF65,SFLD:SFLDF00027,SFLD:SFLDG00002,Superfamily:SSF56784,Superfamily:SSF81665,TIGRFAM:TIGR01652,CDD:cd02073
.	1A:1158743-1158743	G	TRITD1Av1G000480	TRITD1Av1G000480.1	Transcript	synonymous_variant	1533	1533	511	G	ggA/ggG	AX-94745699-1A.1	IMPACT=LOW;BIOTYPE=protein_coding;EXON=2/11;STRAND=1;ENSP=TRITD1Av1G000480.1;UNIPARC=UPI001018F432;DOMAINS=SFLD:SFLDG00002,SFLD:SFLDF00027,CDD:cd02073,PANTHER:PTHR24092:SF65,PANTHER:PTHR24092,TIGRFAM:TIGR01652,Superfamily:SSF81665,Superfamily:SSF56784
.	1A:1158743-1158743	G	TRITD1Av1G000480	TRITD1Av1G000480.2	Transcript	synonymous_variant	1116	1116	372	G	ggA/ggG	AX-94745699-1A.1	IMPACT=LOW;BIOTYPE=protein_coding;EXON=2/11;STRAND=1;ENSP=TRITD1Av1G000480.2;UNIPARC=UPI001017B23A;DOMAINS=PANTHER:PTHR24092,PANTHER:PTHR24092:SF65,SFLD:SFLDF00027,SFLD:SFLDG00002,Superfamily:SSF56784,Superfamily:SSF81665,TIGRFAM:TIGR01652,CDD:cd02073
.	1A:1158743-1158743	G	TRITD1Av1G000480	TRITD1Av1G000480.3	Transcript	synonymous_variant	897	897	299	G	ggA/ggG	AX-94745699-1A.1	IMPACT=LOW;BIOTYPE=protein_coding;EXON=1/3;STRAND=1;ENSP=TRITD1Av1G000480.3;UNIPARC=UPI001018DAD6;DOMAINS=PANTHER:PTHR24092,PANTHER:PTHR24092:SF65,Gene3D:3.40.1110.10,TIGRFAM:TIGR01652
.	1A:1158743-1158743	G	TRITD1Av1G000480	TRITD1Av1G000480.4	Transcript	synonymous_variant	897	897	299	G	ggA/ggG	AX-94745699-1A.1	IMPACT=LOW;BIOTYPE=protein_coding;EXON=1/12;STRAND=1;ENSP=TRITD1Av1G000480.4;UNIPARC=UPI001018D8F4;DOMAINS=PANTHER:PTHR24092,PANTHER:PTHR24092:SF65,SFLD:SFLDF00027,SFLD:SFLDG00002,Superfamily:SSF56784,Superfamily:SSF81665,TIGRFAM:TIGR01652,CDD:cd02073
.	1A:1158825-1158825	C	TRITD1Av1G000480	TRITD1Av1G000480.1	Transcript	synonymous_variant	1615	1615	539	L	Ttg/Ctg	AX-94766447-1A.2	IMPACT=LOW;BIOTYPE=protein_coding;EXON=2/11;STRAND=1;ENSP=TRITD1Av1G000480.1;UNIPARC=UPI001018F432;DOMAINS=SFLD:SFLDG00002,SFLD:SFLDF00027,CDD:cd02073,PANTHER:PTHR24092:SF65,PANTHER:PTHR24092,TIGRFAM:TIGR01652,Superfamily:SSF81665,Superfamily:SSF81660,Superfamily:SSF56784
.	1A:1158825-1158825	C	TRITD1Av1G000480	TRITD1Av1G000480.2	Transcript	synonymous_variant	1198	1198	400	L	Ttg/Ctg	AX-94766447-1A.2	IMPACT=LOW;BIOTYPE=protein_coding;EXON=2/11;STRAND=1;ENSP=TRITD1Av1G000480.2;UNIPARC=UPI001017B23A;DOMAINS=PANTHER:PTHR24092,PANTHER:PTHR24092:SF65,SFLD:SFLDF00027,SFLD:SFLDG00002,Superfamily:SSF56784,Superfamily:SSF81660,Superfamily:SSF81665,TIGRFAM:TIGR01652,CDD:cd02073
.	1A:1158825-1158825	C	TRITD1Av1G000480	TRITD1Av1G000480.3	Transcript	synonymous_variant	979	979	327	L	Ttg/Ctg	AX-94766447-1A.2	IMPACT=LOW;BIOTYPE=protein_coding;EXON=1/3;STRAND=1;ENSP=TRITD1Av1G000480.3;UNIPARC=UPI001018DAD6;DOMAINS=PANTHER:PTHR24092,PANTHER:PTHR24092:SF65,Gene3D:3.40.1110.10,TIGRFAM:TIGR01652,Superfamily:SSF81660
.	1A:1158825-1158825	C	TRITD1Av1G000480	TRITD1Av1G000480.4	Transcript	synonymous_variant	979	979	327	L	Ttg/Ctg	AX-94766447-1A.2	IMPACT=LOW;BIOTYPE=protein_coding;EXON=1/12;STRAND=1;ENSP=TRITD1Av1G000480.4;UNIPARC=UPI001018D8F4;DOMAINS=PANTHER:PTHR24092,PANTHER:PTHR24092:SF65,SFLD:SFLDF00027,SFLD:SFLDG00002,Superfamily:SSF56784,Superfamily:SSF81660,Superfamily:SSF81665,TIGRFAM:TIGR01652,CDD:cd02073
.	1A:1158881-1158881	C	TRITD1Av1G000480	TRITD1Av1G000480.1	Transcript	synonymous_variant	1671	1671	557	I	atT/atC	-	IMPACT=LOW;BIOTYPE=protein_coding;EXON=2/11;STRAND=1;ENSP=TRITD1Av1G000480.1;UNIPARC=UPI001018F432;DOMAINS=SFLD:SFLDG00002,SFLD:SFLDF00027,CDD:cd02073,PANTHER:PTHR24092:SF65,PANTHER:PTHR24092,TIGRFAM:TIGR01652,Superfamily:SSF81665,Superfamily:SSF81660,Superfamily:SSF56784
.	1A:1158881-1158881	C	TRITD1Av1G000480	TRITD1Av1G000480.2	Transcript	synonymous_variant	1254	1254	418	I	atT/atC	-	IMPACT=LOW;BIOTYPE=protein_coding;EXON=2/11;STRAND=1;ENSP=TRITD1Av1G000480.2;UNIPARC=UPI001017B23A;DOMAINS=PANTHER:PTHR24092,PANTHER:PTHR24092:SF65,SFLD:SFLDF00027,SFLD:SFLDG00002,Superfamily:SSF56784,Superfamily:SSF81660,Superfamily:SSF81665,TIGRFAM:TIGR01652,CDD:cd02073
.	1A:1158881-1158881	C	TRITD1Av1G000480	TRITD1Av1G000480.3	Transcript	synonymous_variant	1035	1035	345	I	atT/atC	-	IMPACT=LOW;BIOTYPE=protein_coding;EXON=1/3;STRAND=1;ENSP=TRITD1Av1G000480.3;UNIPARC=UPI001018DAD6;DOMAINS=PANTHER:PTHR24092,PANTHER:PTHR24092:SF65,Gene3D:3.40.1110.10,TIGRFAM:TIGR01652,Superfamily:SSF81660
.	1A:1158881-1158881	C	TRITD1Av1G000480	TRITD1Av1G000480.4	Transcript	synonymous_variant	1035	1035	345	I	atT/atC	-	IMPACT=LOW;BIOTYPE=protein_coding;EXON=1/12;STRAND=1;ENSP=TRITD1Av1G000480.4;UNIPARC=UPI001018D8F4;DOMAINS=PANTHER:PTHR24092,PANTHER:PTHR24092:SF65,SFLD:SFLDF00027,SFLD:SFLDG00002,Superfamily:SSF56784,Superfamily:SSF81660,Superfamily:SSF81665,TIGRFAM:TIGR01652,CDD:cd02073
.	1A:1160598-1160598	C	TRITD1Av1G000480	TRITD1Av1G000480.1	Transcript	synonymous_variant	2727	2727	909	A	gcT/gcC	AX-94809387-1A.2	IMPACT=LOW;BIOTYPE=protein_coding;EXON=8/11;STRAND=1;ENSP=TRITD1Av1G000480.1;UNIPARC=UPI001018F432;DOMAINS=SFLD:SFLDG00002,SFLD:SFLDF00027,CDD:cd02073,PANTHER:PTHR24092:SF65,PANTHER:PTHR24092,Gene3D:3.40.50.1000,TIGRFAM:TIGR01652,TIGRFAM:TIGR01494,Superfamily:SSF81665,Superfamily:SSF56784
.	1A:1160598-1160598	C	TRITD1Av1G000480	TRITD1Av1G000480.2	Transcript	synonymous_variant	2310	2310	770	A	gcT/gcC	AX-94809387-1A.2	IMPACT=LOW;BIOTYPE=protein_coding;EXON=8/11;STRAND=1;ENSP=TRITD1Av1G000480.2;UNIPARC=UPI001017B23A;DOMAINS=Gene3D:3.40.50.1000,PANTHER:PTHR24092,PANTHER:PTHR24092:SF65,SFLD:SFLDF00027,SFLD:SFLDG00002,Superfamily:SSF56784,Superfamily:SSF81665,TIGRFAM:TIGR01494,TIGRFAM:TIGR01652,CDD:cd02073
.	1A:1160598-1160598	C	TRITD1Av1G000480	TRITD1Av1G000480.4	Transcript	synonymous_variant	2091	2091	697	A	gcT/gcC	AX-94809387-1A.2	IMPACT=LOW;BIOTYPE=protein_coding;EXON=7/12;STRAND=1;ENSP=TRITD1Av1G000480.4;UNIPARC=UPI001018D8F4;DOMAINS=Gene3D:3.40.50.1000,PANTHER:PTHR24092,PANTHER:PTHR24092:SF65,SFLD:SFLDF00027,SFLD:SFLDG00002,Superfamily:SSF56784,Superfamily:SSF81665,TIGRFAM:TIGR01494,TIGRFAM:TIGR01652,CDD:cd02073
.	1A:1160844-1160844	G	TRITD1Av1G000480	TRITD1Av1G000480.1	Transcript	synonymous_variant	2853	2853	951	T	acA/acG	-	IMPACT=LOW;BIOTYPE=protein_coding;EXON=9/11;STRAND=1;ENSP=TRITD1Av1G000480.1;UNIPARC=UPI001018F432;DOMAINS=Transmembrane_helices:TMhelix,CDD:cd02073,PANTHER:PTHR24092:SF65,PANTHER:PTHR24092,TIGRFAM:TIGR01652,TIGRFAM:TIGR01494,Pfam:PF16212,Superfamily:SSF81665
.	1A:1160844-1160844	G	TRITD1Av1G000480	TRITD1Av1G000480.2	Transcript	synonymous_variant	2436	2436	812	T	acA/acG	-	IMPACT=LOW;BIOTYPE=protein_coding;EXON=9/11;STRAND=1;ENSP=TRITD1Av1G000480.2;UNIPARC=UPI001017B23A;DOMAINS=Pfam:PF16212,PANTHER:PTHR24092,PANTHER:PTHR24092:SF65,Superfamily:SSF81665,TIGRFAM:TIGR01494,TIGRFAM:TIGR01652,Transmembrane_helices:TMhelix,CDD:cd02073
.	1A:1160844-1160844	G	TRITD1Av1G000480	TRITD1Av1G000480.4	Transcript	synonymous_variant	2217	2217	739	T	acA/acG	-	IMPACT=LOW;BIOTYPE=protein_coding;EXON=8/12;STRAND=1;ENSP=TRITD1Av1G000480.4;UNIPARC=UPI001018D8F4;DOMAINS=Pfam:PF16212,PANTHER:PTHR24092,PANTHER:PTHR24092:SF65,Superfamily:SSF81665,TIGRFAM:TIGR01494,TIGRFAM:TIGR01652,Transmembrane_helices:TMhelix,CDD:cd02073
.	1A:1160847-1160847	T	TRITD1Av1G000480	TRITD1Av1G000480.1	Transcript	synonymous_variant	2856	2856	952	F	ttC/ttT	-	IMPACT=LOW;BIOTYPE=protein_coding;EXON=9/11;STRAND=1;ENSP=TRITD1Av1G000480.1;UNIPARC=UPI001018F432;DOMAINS=Transmembrane_helices:TMhelix,CDD:cd02073,PANTHER:PTHR24092:SF65,PANTHER:PTHR24092,TIGRFAM:TIGR01652,TIGRFAM:TIGR01494,Pfam:PF16212,Superfamily:SSF81665
.	1A:1160847-1160847	T	TRITD1Av1G000480	TRITD1Av1G000480.2	Transcript	synonymous_variant	2439	2439	813	F	ttC/ttT	-	IMPACT=LOW;BIOTYPE=protein_coding;EXON=9/11;STRAND=1;ENSP=TRITD1Av1G000480.2;UNIPARC=UPI001017B23A;DOMAINS=Pfam:PF16212,PANTHER:PTHR24092,PANTHER:PTHR24092:SF65,Superfamily:SSF81665,TIGRFAM:TIGR01494,TIGRFAM:TIGR01652,Transmembrane_helices:TMhelix,CDD:cd02073
.	1A:1160847-1160847	T	TRITD1Av1G000480	TRITD1Av1G000480.4	Transcript	synonymous_variant	2220	2220	740	F	ttC/ttT	-	IMPACT=LOW;BIOTYPE=protein_coding;EXON=8/12;STRAND=1;ENSP=TRITD1Av1G000480.4;UNIPARC=UPI001018D8F4;DOMAINS=Pfam:PF16212,PANTHER:PTHR24092,PANTHER:PTHR24092:SF65,Superfamily:SSF81665,TIGRFAM:TIGR01494,TIGRFAM:TIGR01652,Transmembrane_helices:TMhelix,CDD:cd02073
.	1A:1160868-1160868	T	TRITD1Av1G000480	TRITD1Av1G000480.1	Transcript	synonymous_variant	2877	2877	959	Y	taC/taT	-	IMPACT=LOW;BIOTYPE=protein_coding;EXON=9/11;STRAND=1;ENSP=TRITD1Av1G000480.1;UNIPARC=UPI001018F432;DOMAINS=Transmembrane_helices:TMhelix,CDD:cd02073,PANTHER:PTHR24092:SF65,PANTHER:PTHR24092,TIGRFAM:TIGR01652,TIGRFAM:TIGR01494,Pfam:PF16212,Superfamily:SSF81665
.	1A:1160868-1160868	T	TRITD1Av1G000480	TRITD1Av1G000480.2	Transcript	synonymous_variant	2460	2460	820	Y	taC/taT	-	IMPACT=LOW;BIOTYPE=protein_coding;EXON=9/11;STRAND=1;ENSP=TRITD1Av1G000480.2;UNIPARC=UPI001017B23A;DOMAINS=Pfam:PF16212,PANTHER:PTHR24092,PANTHER:PTHR24092:SF65,Superfamily:SSF81665,TIGRFAM:TIGR01494,TIGRFAM:TIGR01652,Transmembrane_helices:TMhelix,CDD:cd02073
.	1A:1160868-1160868	T	TRITD1Av1G000480	TRITD1Av1G000480.4	Transcript	synonymous_variant	2241	2241	747	Y	taC/taT	-	IMPACT=LOW;BIOTYPE=protein_coding;EXON=8/12;STRAND=1;ENSP=TRITD1Av1G000480.4;UNIPARC=UPI001018D8F4;DOMAINS=Pfam:PF16212,PANTHER:PTHR24092,PANTHER:PTHR24092:SF65,Superfamily:SSF81665,TIGRFAM:TIGR01494,TIGRFAM:TIGR01652,Transmembrane_helices:TMhelix,CDD:cd02073
.	1A:1160877-1160877	G	TRITD1Av1G000480	TRITD1Av1G000480.1	Transcript	missense_variant	2886	2886	962	F/L	ttT/ttG	-	IMPACT=MODERATE;BIOTYPE=protein_coding;EXON=9/11;STRAND=1;ENSP=TRITD1Av1G000480.1;UNIPARC=UPI001018F432;SIFT=tolerated(0.07);DOMAINS=CDD:cd02073,PANTHER:PTHR24092:SF65,PANTHER:PTHR24092,TIGRFAM:TIGR01652,TIGRFAM:TIGR01494,Pfam:PF16212,Superfamily:SSF81665
.	1A:1160877-1160877	G	TRITD1Av1G000480	TRITD1Av1G000480.2	Transcript	missense_variant	2469	2469	823	F/L	ttT/ttG	-	IMPACT=MODERATE;BIOTYPE=protein_coding;EXON=9/11;STRAND=1;ENSP=TRITD1Av1G000480.2;UNIPARC=UPI001017B23A;SIFT=tolerated(0.07);DOMAINS=Pfam:PF16212,PANTHER:PTHR24092,PANTHER:PTHR24092:SF65,Superfamily:SSF81665,TIGRFAM:TIGR01494,TIGRFAM:TIGR01652,CDD:cd02073
.	1A:1160877-1160877	G	TRITD1Av1G000480	TRITD1Av1G000480.4	Transcript	missense_variant	2250	2250	750	F/L	ttT/ttG	-	IMPACT=MODERATE;BIOTYPE=protein_coding;EXON=8/12;STRAND=1;ENSP=TRITD1Av1G000480.4;UNIPARC=UPI001018D8F4;SIFT=tolerated(0.07);DOMAINS=Pfam:PF16212,PANTHER:PTHR24092,PANTHER:PTHR24092:SF65,Superfamily:SSF81665,TIGRFAM:TIGR01494,TIGRFAM:TIGR01652,CDD:cd02073
.	1A:1160889-1160889	T	TRITD1Av1G000480	TRITD1Av1G000480.1	Transcript	synonymous_variant	2898	2898	966	S	tcC/tcT	-	IMPACT=LOW;BIOTYPE=protein_coding;EXON=9/11;STRAND=1;ENSP=TRITD1Av1G000480.1;UNIPARC=UPI001018F432;DOMAINS=CDD:cd02073,PANTHER:PTHR24092:SF65,PANTHER:PTHR24092,TIGRFAM:TIGR01652,Pfam:PF16212,Superfamily:SSF81665
.	1A:1160889-1160889	T	TRITD1Av1G000480	TRITD1Av1G000480.2	Transcript	synonymous_variant	2481	2481	827	S	tcC/tcT	-	IMPACT=LOW;BIOTYPE=protein_coding;EXON=9/11;STRAND=1;ENSP=TRITD1Av1G000480.2;UNIPARC=UPI001017B23A;DOMAINS=Pfam:PF16212,PANTHER:PTHR24092,PANTHER:PTHR24092:SF65,Superfamily:SSF81665,TIGRFAM:TIGR01652,CDD:cd02073
.	1A:1160889-1160889	T	TRITD1Av1G000480	TRITD1Av1G000480.4	Transcript	synonymous_variant	2262	2262	754	S	tcC/tcT	-	IMPACT=LOW;BIOTYPE=protein_coding;EXON=8/12;STRAND=1;ENSP=TRITD1Av1G000480.4;UNIPARC=UPI001018D8F4;DOMAINS=Pfam:PF16212,PANTHER:PTHR24092,PANTHER:PTHR24092:SF65,Superfamily:SSF81665,TIGRFAM:TIGR01652,CDD:cd02073
.	1A:1160895-1160895	A	TRITD1Av1G000480	TRITD1Av1G000480.1	Transcript	synonymous_variant	2904	2904	968	Q	caG/caA	-	IMPACT=LOW;BIOTYPE=protein_coding;EXON=9/11;STRAND=1;ENSP=TRITD1Av1G000480.1;UNIPARC=UPI001018F432;DOMAINS=CDD:cd02073,PANTHER:PTHR24092:SF65,PANTHER:PTHR24092,TIGRFAM:TIGR01652,Pfam:PF16212,Superfamily:SSF81665
.	1A:1160895-1160895	A	TRITD1Av1G000480	TRITD1Av1G000480.2	Transcript	synonymous_variant	2487	2487	829	Q	caG/caA	-	IMPACT=LOW;BIOTYPE=protein_coding;EXON=9/11;STRAND=1;ENSP=TRITD1Av1G000480.2;UNIPARC=UPI001017B23A;DOMAINS=Pfam:PF16212,PANTHER:PTHR24092,PANTHER:PTHR24092:SF65,Superfamily:SSF81665,TIGRFAM:TIGR01652,CDD:cd02073
.	1A:1160895-1160895	A	TRITD1Av1G000480	TRITD1Av1G000480.4	Transcript	synonymous_variant	2268	2268	756	Q	caG/caA	-	IMPACT=LOW;BIOTYPE=protein_coding;EXON=8/12;STRAND=1;ENSP=TRITD1Av1G000480.4;UNIPARC=UPI001018D8F4;DOMAINS=Pfam:PF16212,PANTHER:PTHR24092,PANTHER:PTHR24092:SF65,Superfamily:SSF81665,TIGRFAM:TIGR01652,CDD:cd02073
.	1A:1160922-1160922	A	TRITD1Av1G000480	TRITD1Av1G000480.1	Transcript	synonymous_variant	2931	2931	977	S	tcT/tcA	-	IMPACT=LOW;BIOTYPE=protein_coding;EXON=9/11;STRAND=1;ENSP=TRITD1Av1G000480.1;UNIPARC=UPI001018F432;DOMAINS=Transmembrane_helices:TMhelix,CDD:cd02073,PANTHER:PTHR24092:SF65,PANTHER:PTHR24092,TIGRFAM:TIGR01652,Pfam:PF16212,Superfamily:SSF81665
.	1A:1160922-1160922	A	TRITD1Av1G000480	TRITD1Av1G000480.2	Transcript	synonymous_variant	2514	2514	838	S	tcT/tcA	-	IMPACT=LOW;BIOTYPE=protein_coding;EXON=9/11;STRAND=1;ENSP=TRITD1Av1G000480.2;UNIPARC=UPI001017B23A;DOMAINS=Pfam:PF16212,PANTHER:PTHR24092,PANTHER:PTHR24092:SF65,Superfamily:SSF81665,TIGRFAM:TIGR01652,Transmembrane_helices:TMhelix,CDD:cd02073
.	1A:1160922-1160922	A	TRITD1Av1G000480	TRITD1Av1G000480.4	Transcript	synonymous_variant	2295	2295	765	S	tcT/tcA	-	IMPACT=LOW;BIOTYPE=protein_coding;EXON=8/12;STRAND=1;ENSP=TRITD1Av1G000480.4;UNIPARC=UPI001018D8F4;DOMAINS=Pfam:PF16212,PANTHER:PTHR24092,PANTHER:PTHR24092:SF65,Superfamily:SSF81665,TIGRFAM:TIGR01652,Transmembrane_helices:TMhelix,CDD:cd02073
.	1A:1160946-1160946	G	TRITD1Av1G000480	TRITD1Av1G000480.1	Transcript	synonymous_variant	2955	2955	985	S	tcA/tcG	AX-94968742-1A.2	IMPACT=LOW;BIOTYPE=protein_coding;EXON=9/11;STRAND=1;ENSP=TRITD1Av1G000480.1;UNIPARC=UPI001018F432;DOMAINS=Transmembrane_helices:TMhelix,CDD:cd02073,PANTHER:PTHR24092:SF65,PANTHER:PTHR24092,TIGRFAM:TIGR01652,Pfam:PF16212,Superfamily:SSF81665
.	1A:1160946-1160946	G	TRITD1Av1G000480	TRITD1Av1G000480.2	Transcript	synonymous_variant	2538	2538	846	S	tcA/tcG	AX-94968742-1A.2	IMPACT=LOW;BIOTYPE=protein_coding;EXON=9/11;STRAND=1;ENSP=TRITD1Av1G000480.2;UNIPARC=UPI001017B23A;DOMAINS=Pfam:PF16212,PANTHER:PTHR24092,PANTHER:PTHR24092:SF65,Superfamily:SSF81665,TIGRFAM:TIGR01652,Transmembrane_helices:TMhelix,CDD:cd02073
.	1A:1160946-1160946	G	TRITD1Av1G000480	TRITD1Av1G000480.4	Transcript	synonymous_variant	2319	2319	773	S	tcA/tcG	AX-94968742-1A.2	IMPACT=LOW;BIOTYPE=protein_coding;EXON=8/12;STRAND=1;ENSP=TRITD1Av1G000480.4;UNIPARC=UPI001018D8F4;DOMAINS=Pfam:PF16212,PANTHER:PTHR24092,PANTHER:PTHR24092:SF65,Superfamily:SSF81665,TIGRFAM:TIGR01652,Transmembrane_helices:TMhelix,CDD:cd02073
.	1A:1160991-1160991	T	TRITD1Av1G000480	TRITD1Av1G000480.1	Transcript	synonymous_variant	3000	3000	1000	A	gcC/gcT	AX-94491081-1A.3	IMPACT=LOW;BIOTYPE=protein_coding;EXON=9/11;STRAND=1;ENSP=TRITD1Av1G000480.1;UNIPARC=UPI001018F432;DOMAINS=CDD:cd02073,PANTHER:PTHR24092:SF65,PANTHER:PTHR24092,TIGRFAM:TIGR01652,Pfam:PF16212,Superfamily:SSF81665
.	1A:1160991-1160991	T	TRITD1Av1G000480	TRITD1Av1G000480.2	Transcript	synonymous_variant	2583	2583	861	A	gcC/gcT	AX-94491081-1A.3	IMPACT=LOW;BIOTYPE=protein_coding;EXON=9/11;STRAND=1;ENSP=TRITD1Av1G000480.2;UNIPARC=UPI001017B23A;DOMAINS=Pfam:PF16212,PANTHER:PTHR24092,PANTHER:PTHR24092:SF65,Superfamily:SSF81665,TIGRFAM:TIGR01652,CDD:cd02073
.	1A:1160991-1160991	T	TRITD1Av1G000480	TRITD1Av1G000480.4	Transcript	synonymous_variant	2364	2364	788	A	gcC/gcT	AX-94491081-1A.3	IMPACT=LOW;BIOTYPE=protein_coding;EXON=8/12;STRAND=1;ENSP=TRITD1Av1G000480.4;UNIPARC=UPI001018D8F4;DOMAINS=Pfam:PF16212,PANTHER:PTHR24092,PANTHER:PTHR24092:SF65,Superfamily:SSF81665,TIGRFAM:TIGR01652,CDD:cd02073
.	1A:1161036-1161036	-	-	-	-	-	-	-	-	-	-	-
.	1A:1161039-1161039	-	-	-	-	-	-	-	-	-	-	-
.	1A:1161051-1161055	-	-	-	-	-	-	-	-	-	-	-
.	1A:1161131-1161131	T	TRITD1Av1G000480	TRITD1Av1G000480.1	Transcript	synonymous_variant	3039	3039	1013	G	ggC/ggT	-	IMPACT=LOW;BIOTYPE=protein_coding;EXON=10/11;STRAND=1;ENSP=TRITD1Av1G000480.1;UNIPARC=UPI001018F432;DOMAINS=CDD:cd02073,PANTHER:PTHR24092:SF65,PANTHER:PTHR24092,TIGRFAM:TIGR01652,Pfam:PF16212,Superfamily:SSF81665
.	1A:1161131-1161131	T	TRITD1Av1G000480	TRITD1Av1G000480.2	Transcript	synonymous_variant	2622	2622	874	G	ggC/ggT	-	IMPACT=LOW;BIOTYPE=protein_coding;EXON=10/11;STRAND=1;ENSP=TRITD1Av1G000480.2;UNIPARC=UPI001017B23A;DOMAINS=Pfam:PF16212,PANTHER:PTHR24092,PANTHER:PTHR24092:SF65,Superfamily:SSF81665,TIGRFAM:TIGR01652,CDD:cd02073
.	1A:1161131-1161131	T	TRITD1Av1G000480	TRITD1Av1G000480.4	Transcript	synonymous_variant	2403	2403	801	G	ggC/ggT	-	IMPACT=LOW;BIOTYPE=protein_coding;EXON=9/12;STRAND=1;ENSP=TRITD1Av1G000480.4;UNIPARC=UPI001018D8F4;DOMAINS=Pfam:PF16212,PANTHER:PTHR24092,PANTHER:PTHR24092:SF65,Superfamily:SSF81665,TIGRFAM:TIGR01652,CDD:cd02073
.	1A:1161200-1161200	C	TRITD1Av1G000480	TRITD1Av1G000480.1	Transcript	synonymous_variant	3108	3108	1036	V	gtG/gtC	AX-94734783-1A.2	IMPACT=LOW;BIOTYPE=protein_coding;EXON=10/11;STRAND=1;ENSP=TRITD1Av1G000480.1;UNIPARC=UPI001018F432;DOMAINS=Transmembrane_helices:TMhelix,CDD:cd02073,PANTHER:PTHR24092:SF65,PANTHER:PTHR24092,TIGRFAM:TIGR01652,Pfam:PF16212,Superfamily:SSF81665
.	1A:1161200-1161200	C	TRITD1Av1G000480	TRITD1Av1G000480.2	Transcript	synonymous_variant	2691	2691	897	V	gtG/gtC	AX-94734783-1A.2	IMPACT=LOW;BIOTYPE=protein_coding;EXON=10/11;STRAND=1;ENSP=TRITD1Av1G000480.2;UNIPARC=UPI001017B23A;DOMAINS=Pfam:PF16212,PANTHER:PTHR24092,PANTHER:PTHR24092:SF65,Superfamily:SSF81665,TIGRFAM:TIGR01652,Transmembrane_helices:TMhelix,CDD:cd02073
.	1A:1161200-1161200	C	TRITD1Av1G000480	TRITD1Av1G000480.4	Transcript	synonymous_variant	2472	2472	824	V	gtG/gtC	AX-94734783-1A.2	IMPACT=LOW;BIOTYPE=protein_coding;EXON=9/12;STRAND=1;ENSP=TRITD1Av1G000480.4;UNIPARC=UPI001018D8F4;DOMAINS=Pfam:PF16212,PANTHER:PTHR24092,PANTHER:PTHR24092:SF65,Superfamily:SSF81665,TIGRFAM:TIGR01652,Transmembrane_helices:TMhelix,CDD:cd02073
.	1A:1161236-1161236	C	TRITD1Av1G000480	TRITD1Av1G000480.1	Transcript	synonymous_variant	3144	3144	1048	H	caT/caC	-	IMPACT=LOW;BIOTYPE=protein_coding;EXON=10/11;STRAND=1;ENSP=TRITD1Av1G000480.1;UNIPARC=UPI001018F432;DOMAINS=PANTHER:PTHR24092:SF65,PANTHER:PTHR24092,TIGRFAM:TIGR01652,Pfam:PF16212,Superfamily:SSF81665
.	1A:1161236-1161236	C	TRITD1Av1G000480	TRITD1Av1G000480.2	Transcript	synonymous_variant	2727	2727	909	H	caT/caC	-	IMPACT=LOW;BIOTYPE=protein_coding;EXON=10/11;STRAND=1;ENSP=TRITD1Av1G000480.2;UNIPARC=UPI001017B23A;DOMAINS=Pfam:PF16212,PANTHER:PTHR24092,PANTHER:PTHR24092:SF65,Superfamily:SSF81665,TIGRFAM:TIGR01652
.	1A:1161236-1161236	C	TRITD1Av1G000480	TRITD1Av1G000480.4	Transcript	synonymous_variant	2508	2508	836	H	caT/caC	-	IMPACT=LOW;BIOTYPE=protein_coding;EXON=9/12;STRAND=1;ENSP=TRITD1Av1G000480.4;UNIPARC=UPI001018D8F4;DOMAINS=Pfam:PF16212,PANTHER:PTHR24092,PANTHER:PTHR24092:SF65,Superfamily:SSF81665,TIGRFAM:TIGR01652
.	1A:1161254-1161254	T	TRITD1Av1G000480	TRITD1Av1G000480.1	Transcript	synonymous_variant	3162	3162	1054	D	gaC/gaT	AX-94931762-1A.2	IMPACT=LOW;BIOTYPE=protein_coding;EXON=10/11;STRAND=1;ENSP=TRITD1Av1G000480.1;UNIPARC=UPI001018F432;DOMAINS=PANTHER:PTHR24092:SF65,PANTHER:PTHR24092,TIGRFAM:TIGR01652,Pfam:PF16212,Superfamily:SSF81665
.	1A:1161254-1161254	T	TRITD1Av1G000480	TRITD1Av1G000480.2	Transcript	synonymous_variant	2745	2745	915	D	gaC/gaT	AX-94931762-1A.2	IMPACT=LOW;BIOTYPE=protein_coding;EXON=10/11;STRAND=1;ENSP=TRITD1Av1G000480.2;UNIPARC=UPI001017B23A;DOMAINS=Pfam:PF16212,PANTHER:PTHR24092,PANTHER:PTHR24092:SF65,Superfamily:SSF81665,TIGRFAM:TIGR01652
.	1A:1161254-1161254	T	TRITD1Av1G000480	TRITD1Av1G000480.4	Transcript	synonymous_variant	2526	2526	842	D	gaC/gaT	AX-94931762-1A.2	IMPACT=LOW;BIOTYPE=protein_coding;EXON=9/12;STRAND=1;ENSP=TRITD1Av1G000480.4;UNIPARC=UPI001018D8F4;DOMAINS=Pfam:PF16212,PANTHER:PTHR24092,PANTHER:PTHR24092:SF65,Superfamily:SSF81665,TIGRFAM:TIGR01652
.	1A:1161257-1161257	T	TRITD1Av1G000480	TRITD1Av1G000480.1	Transcript	synonymous_variant	3165	3165	1055	G	ggC/ggT	AX-94866639-1A.2	IMPACT=LOW;BIOTYPE=protein_coding;EXON=10/11;STRAND=1;ENSP=TRITD1Av1G000480.1;UNIPARC=UPI001018F432;DOMAINS=PANTHER:PTHR24092:SF65,PANTHER:PTHR24092,TIGRFAM:TIGR01652,Pfam:PF16212,Superfamily:SSF81665
.	1A:1161257-1161257	T	TRITD1Av1G000480	TRITD1Av1G000480.2	Transcript	synonymous_variant	2748	2748	916	G	ggC/ggT	AX-94866639-1A.2	IMPACT=LOW;BIOTYPE=protein_coding;EXON=10/11;STRAND=1;ENSP=TRITD1Av1G000480.2;UNIPARC=UPI001017B23A;DOMAINS=Pfam:PF16212,PANTHER:PTHR24092,PANTHER:PTHR24092:SF65,Superfamily:SSF81665,TIGRFAM:TIGR01652
.	1A:1161257-1161257	T	TRITD1Av1G000480	TRITD1Av1G000480.4	Transcript	synonymous_variant	2529	2529	843	G	ggC/ggT	AX-94866639-1A.2	IMPACT=LOW;BIOTYPE=protein_coding;EXON=9/12;STRAND=1;ENSP=TRITD1Av1G000480.4;UNIPARC=UPI001018D8F4;DOMAINS=Pfam:PF16212,PANTHER:PTHR24092,PANTHER:PTHR24092:SF65,Superfamily:SSF81665,TIGRFAM:TIGR01652
.	1A:1161626-1161626	C	TRITD1Av1G000480	TRITD1Av1G000480.1	Transcript	synonymous_variant	3426	3426	1142	V	gtG/gtC	AX-94847884-1A.2	IMPACT=LOW;BIOTYPE=protein_coding;EXON=11/11;STRAND=1;ENSP=TRITD1Av1G000480.1;UNIPARC=UPI001018F432;DOMAINS=Low_complexity_(Seg):seg,Transmembrane_helices:TMhelix,PANTHER:PTHR24092:SF65,PANTHER:PTHR24092,TIGRFAM:TIGR01652,Pfam:PF16212,Superfamily:SSF81665
.	1A:1161626-1161626	C	TRITD1Av1G000480	TRITD1Av1G000480.4	Transcript	synonymous_variant	2790	2790	930	V	gtG/gtC	AX-94847884-1A.2	IMPACT=LOW;BIOTYPE=protein_coding;EXON=10/12;STRAND=1;ENSP=TRITD1Av1G000480.4;UNIPARC=UPI001018D8F4;DOMAINS=Pfam:PF16212,PANTHER:PTHR24092,PANTHER:PTHR24092:SF65,Superfamily:SSF81665,TIGRFAM:TIGR01652,Transmembrane_helices:TMhelix,Low_complexity_(Seg):seg
.	1A:1161632-1161632	G	TRITD1Av1G000480	TRITD1Av1G000480.1	Transcript	synonymous_variant	3432	3432	1144	A	gcA/gcG	AX-95205684-1A.1	IMPACT=LOW;BIOTYPE=protein_coding;EXON=11/11;STRAND=1;ENSP=TRITD1Av1G000480.1;UNIPARC=UPI001018F432;DOMAINS=Low_complexity_(Seg):seg,Transmembrane_helices:TMhelix,PANTHER:PTHR24092:SF65,PANTHER:PTHR24092,TIGRFAM:TIGR01652,Pfam:PF16212,Superfamily:SSF81665
.	1A:1161632-1161632	G	TRITD1Av1G000480	TRITD1Av1G000480.4	Transcript	synonymous_variant	2796	2796	932	A	gcA/gcG	AX-95205684-1A.1	IMPACT=LOW;BIOTYPE=protein_coding;EXON=10/12;STRAND=1;ENSP=TRITD1Av1G000480.4;UNIPARC=UPI001018D8F4;DOMAINS=Pfam:PF16212,PANTHER:PTHR24092,PANTHER:PTHR24092:SF65,Superfamily:SSF81665,TIGRFAM:TIGR01652,Transmembrane_helices:TMhelix,Low_complexity_(Seg):seg
.	1A:1161656-1161656	G	TRITD1Av1G000480	TRITD1Av1G000480.1	Transcript	synonymous_variant	3456	3456	1152	A	gcT/gcG	AX-94811830-1A.1	IMPACT=LOW;BIOTYPE=protein_coding;EXON=11/11;STRAND=1;ENSP=TRITD1Av1G000480.1;UNIPARC=UPI001018F432;DOMAINS=Transmembrane_helices:TMhelix,PANTHER:PTHR24092:SF65,PANTHER:PTHR24092,TIGRFAM:TIGR01652,Pfam:PF16212,Superfamily:SSF81665
.	1A:1161656-1161656	G	TRITD1Av1G000480	TRITD1Av1G000480.4	Transcript	synonymous_variant	2820	2820	940	A	gcT/gcG	AX-94811830-1A.1	IMPACT=LOW;BIOTYPE=protein_coding;EXON=10/12;STRAND=1;ENSP=TRITD1Av1G000480.4;UNIPARC=UPI001018D8F4;DOMAINS=Pfam:PF16212,PANTHER:PTHR24092,PANTHER:PTHR24092:SF65,Superfamily:SSF81665,TIGRFAM:TIGR01652,Transmembrane_helices:TMhelix
.	1A:1161714-1161714	G	TRITD1Av1G000480	TRITD1Av1G000480.1	Transcript	missense_variant	3514	3514	1172	T/A	Acg/Gcg	AX-94627933-1A.2	IMPACT=MODERATE;BIOTYPE=protein_coding;EXON=11/11;STRAND=1;ENSP=TRITD1Av1G000480.1;UNIPARC=UPI001018F432;SIFT=tolerated(0.59);DOMAINS=PANTHER:PTHR24092:SF65,PANTHER:PTHR24092
.	1A:1161714-1161714	G	TRITD1Av1G000480	TRITD1Av1G000480.4	Transcript	missense_variant	2878	2878	960	T/A	Acg/Gcg	AX-94627933-1A.2	IMPACT=MODERATE;BIOTYPE=protein_coding;EXON=10/12;STRAND=1;ENSP=TRITD1Av1G000480.4;UNIPARC=UPI001018D8F4;SIFT=tolerated(0.88);DOMAINS=PANTHER:PTHR24092,PANTHER:PTHR24092:SF65
.	1A:1161749-1161749	C	TRITD1Av1G000480	TRITD1Av1G000480.1	Transcript	synonymous_variant	3549	3549	1183	G	ggT/ggC	AX-94851381-1A.1	IMPACT=LOW;BIOTYPE=protein_coding;EXON=11/11;STRAND=1;ENSP=TRITD1Av1G000480.1;UNIPARC=UPI001018F432;DOMAINS=PANTHER:PTHR24092:SF65,PANTHER:PTHR24092
.	1A:1161749-1161749	C	TRITD1Av1G000480	TRITD1Av1G000480.4	Transcript	synonymous_variant	2913	2913	971	G	ggT/ggC	AX-94851381-1A.1	IMPACT=LOW;BIOTYPE=protein_coding;EXON=10/12;STRAND=1;ENSP=TRITD1Av1G000480.4;UNIPARC=UPI001018D8F4;DOMAINS=PANTHER:PTHR24092,PANTHER:PTHR24092:SF65
.	1A:1161770-1161770	C	TRITD1Av1G000480	TRITD1Av1G000480.1	Transcript	synonymous_variant	3570	3570	1190	S	tcG/tcC	AX-94744105-1A.2	IMPACT=LOW;BIOTYPE=protein_coding;EXON=11/11;STRAND=1;ENSP=TRITD1Av1G000480.1;UNIPARC=UPI001018F432;DOMAINS=PANTHER:PTHR24092:SF65,PANTHER:PTHR24092
.	1A:1161770-1161770	C	TRITD1Av1G000480	TRITD1Av1G000480.4	Transcript	splice_region_variant,synonymous_variant	2934	2934	978	S	tcG/tcC	AX-94744105-1A.2	IMPACT=LOW;BIOTYPE=protein_coding;EXON=10/12;STRAND=1;ENSP=TRITD1Av1G000480.4;UNIPARC=UPI001018D8F4;DOMAINS=PANTHER:PTHR24092,PANTHER:PTHR24092:SF65
.	1A:1161773-1161773	C	TRITD1Av1G000480	TRITD1Av1G000480.1	Transcript	synonymous_variant	3573	3573	1191	V	gtG/gtC	AX-94762834-1A.1	IMPACT=LOW;BIOTYPE=protein_coding;EXON=11/11;STRAND=1;ENSP=TRITD1Av1G000480.1;UNIPARC=UPI001018F432;DOMAINS=PANTHER:PTHR24092:SF65,PANTHER:PTHR24092
.	1A:1161797-1161797	C	TRITD1Av1G000480	TRITD1Av1G000480.1	Transcript	synonymous_variant	3597	3597	1199	S	tcG/tcC	-	IMPACT=LOW;BIOTYPE=protein_coding;EXON=11/11;STRAND=1;ENSP=TRITD1Av1G000480.1;UNIPARC=UPI001018F432;DOMAINS=PANTHER:PTHR24092:SF65,PANTHER:PTHR24092
.	1A:1169071-1169071	T	TRITD1Av1G000490	TRITD1Av1G000490.1	Transcript	missense_variant	89	89	30	A/V	gCg/gTg	-	IMPACT=MODERATE;BIOTYPE=protein_coding;EXON=1/3;STRAND=1;ENSP=TRITD1Av1G000490.1;UNIPARC=UPI00101825B4;SIFT=tolerated(1);DOMAINS=Transmembrane_helices:TMhelix,PANTHER:PTHR24282,PANTHER:PTHR24282:SF213
.	1A:1169071-1169071	T	TRITD1Av1G000490	TRITD1Av1G000490.2	Transcript	missense_variant	89	89	30	A/V	gCg/gTg	-	IMPACT=MODERATE;BIOTYPE=protein_coding;EXON=1/4;STRAND=1;ENSP=TRITD1Av1G000490.2;UNIPARC=UPI00101958AE;SIFT=tolerated(1);DOMAINS=Transmembrane_helices:TMhelix,PANTHER:PTHR24282,PANTHER:PTHR24282:SF213
.	1A:1169071-1169071	T	TRITD1Av1G000490	TRITD1Av1G000490.3	Transcript	missense_variant	74	74	25	A/V	gCg/gTg	-	IMPACT=MODERATE;BIOTYPE=protein_coding;EXON=1/4;STRAND=1;ENSP=TRITD1Av1G000490.3;UNIPARC=UPI001018220F;SIFT=tolerated(1);DOMAINS=Transmembrane_helices:TMhelix,PANTHER:PTHR24282,PANTHER:PTHR24282:SF213
.	1A:1169071-1169071	T	TRITD1Av1G000490	TRITD1Av1G000490.4	Transcript	missense_variant	23	23	8	A/V	gCg/gTg	-	IMPACT=MODERATE;BIOTYPE=protein_coding;EXON=1/4;STRAND=1;ENSP=TRITD1Av1G000490.4;UNIPARC=UPI001018C844;SIFT=tolerated(0.79);DOMAINS=PANTHER:PTHR24282,PANTHER:PTHR24282:SF213
.	1A:1169107-1169107	G	TRITD1Av1G000490	TRITD1Av1G000490.1	Transcript	missense_variant	125	125	42	D/G	gAc/gGc	-	IMPACT=MODERATE;BIOTYPE=protein_coding;EXON=1/3;STRAND=1;ENSP=TRITD1Av1G000490.1;UNIPARC=UPI00101825B4;SIFT=tolerated(0.1);DOMAINS=PANTHER:PTHR24282,PANTHER:PTHR24282:SF213
.	1A:1169107-1169107	G	TRITD1Av1G000490	TRITD1Av1G000490.2	Transcript	missense_variant	125	125	42	D/G	gAc/gGc	-	IMPACT=MODERATE;BIOTYPE=protein_coding;EXON=1/4;STRAND=1;ENSP=TRITD1Av1G000490.2;UNIPARC=UPI00101958AE;SIFT=tolerated(0.1);DOMAINS=PANTHER:PTHR24282,PANTHER:PTHR24282:SF213
.	1A:1169107-1169107	G	TRITD1Av1G000490	TRITD1Av1G000490.3	Transcript	missense_variant	110	110	37	D/G	gAc/gGc	-	IMPACT=MODERATE;BIOTYPE=protein_coding;EXON=1/4;STRAND=1;ENSP=TRITD1Av1G000490.3;UNIPARC=UPI001018220F;SIFT=tolerated(0.1);DOMAINS=PANTHER:PTHR24282,PANTHER:PTHR24282:SF213
.	1A:1169107-1169107	G	TRITD1Av1G000490	TRITD1Av1G000490.4	Transcript	missense_variant	59	59	20	D/G	gAc/gGc	-	IMPACT=MODERATE;BIOTYPE=protein_coding;EXON=1/4;STRAND=1;ENSP=TRITD1Av1G000490.4;UNIPARC=UPI001018C844;SIFT=tolerated(0.09);DOMAINS=PANTHER:PTHR24282,PANTHER:PTHR24282:SF213
.	1A:1169205-1169205	A	TRITD1Av1G000490	TRITD1Av1G000490.1	Transcript	synonymous_variant	223	223	75	R	Cgg/Agg	-	IMPACT=LOW;BIOTYPE=protein_coding;EXON=1/3;STRAND=1;ENSP=TRITD1Av1G000490.1;UNIPARC=UPI00101825B4;DOMAINS=PANTHER:PTHR24282,PANTHER:PTHR24282:SF213
.	1A:1169205-1169205	A	TRITD1Av1G000490	TRITD1Av1G000490.2	Transcript	synonymous_variant	223	223	75	R	Cgg/Agg	-	IMPACT=LOW;BIOTYPE=protein_coding;EXON=1/4;STRAND=1;ENSP=TRITD1Av1G000490.2;UNIPARC=UPI00101958AE;DOMAINS=PANTHER:PTHR24282,PANTHER:PTHR24282:SF213
.	1A:1169205-1169205	A	TRITD1Av1G000490	TRITD1Av1G000490.3	Transcript	synonymous_variant	208	208	70	R	Cgg/Agg	-	IMPACT=LOW;BIOTYPE=protein_coding;EXON=1/4;STRAND=1;ENSP=TRITD1Av1G000490.3;UNIPARC=UPI001018220F;DOMAINS=PANTHER:PTHR24282,PANTHER:PTHR24282:SF213
.	1A:1169205-1169205	A	TRITD1Av1G000490	TRITD1Av1G000490.4	Transcript	synonymous_variant	157	157	53	R	Cgg/Agg	-	IMPACT=LOW;BIOTYPE=protein_coding;EXON=1/4;STRAND=1;ENSP=TRITD1Av1G000490.4;UNIPARC=UPI001018C844;DOMAINS=PANTHER:PTHR24282,PANTHER:PTHR24282:SF213
.	1A:1169217-1169224	TGGGGGTGGGCTG	TRITD1Av1G000490	TRITD1Av1G000490.1	Transcript	protein_altering_variant	236-242	236-242	79-81	LGC/LGVGC	cTGGGCTGc/cTGGGGGTGGGCTGc	-	IMPACT=MODERATE;BIOTYPE=protein_coding;EXON=1/3;STRAND=1;ENSP=TRITD1Av1G000490.1;UNIPARC=UPI00101825B4;DOMAINS=PANTHER:PTHR24282,PANTHER:PTHR24282:SF213,Gene3D:1.10.630.10
.	1A:1169217-1169224	TGGGGGTGGGCTG	TRITD1Av1G000490	TRITD1Av1G000490.2	Transcript	protein_altering_variant	236-242	236-242	79-81	LGC/LGVGC	cTGGGCTGc/cTGGGGGTGGGCTGc	-	IMPACT=MODERATE;BIOTYPE=protein_coding;EXON=1/4;STRAND=1;ENSP=TRITD1Av1G000490.2;UNIPARC=UPI00101958AE;DOMAINS=PANTHER:PTHR24282,PANTHER:PTHR24282:SF213,Gene3D:1.10.630.10
.	1A:1169217-1169224	TGGGGGTGGGCTG	TRITD1Av1G000490	TRITD1Av1G000490.3	Transcript	protein_altering_variant	221-227	221-227	74-76	LGC/LGVGC	cTGGGCTGc/cTGGGGGTGGGCTGc	-	IMPACT=MODERATE;BIOTYPE=protein_coding;EXON=1/4;STRAND=1;ENSP=TRITD1Av1G000490.3;UNIPARC=UPI001018220F;DOMAINS=PANTHER:PTHR24282,PANTHER:PTHR24282:SF213,Gene3D:1.10.630.10
.	1A:1169217-1169224	TGGGGGTGGGCTG	TRITD1Av1G000490	TRITD1Av1G000490.4	Transcript	protein_altering_variant	170-176	170-176	57-59	LGC/LGVGC	cTGGGCTGc/cTGGGGGTGGGCTGc	-	IMPACT=MODERATE;BIOTYPE=protein_coding;EXON=1/4;STRAND=1;ENSP=TRITD1Av1G000490.4;UNIPARC=UPI001018C844;DOMAINS=Gene3D:1.10.630.10,PANTHER:PTHR24282,PANTHER:PTHR24282:SF213
.	1A:1169230-1169230	G	TRITD1Av1G000490	TRITD1Av1G000490.1	Transcript	missense_variant	248	248	83	D/G	gAc/gGc	-	IMPACT=MODERATE;BIOTYPE=protein_coding;EXON=1/3;STRAND=1;ENSP=TRITD1Av1G000490.1;UNIPARC=UPI00101825B4;SIFT=deleterious(0.01);DOMAINS=PANTHER:PTHR24282,PANTHER:PTHR24282:SF213,Gene3D:1.10.630.10
.	1A:1169230-1169230	G	TRITD1Av1G000490	TRITD1Av1G000490.2	Transcript	missense_variant	248	248	83	D/G	gAc/gGc	-	IMPACT=MODERATE;BIOTYPE=protein_coding;EXON=1/4;STRAND=1;ENSP=TRITD1Av1G000490.2;UNIPARC=UPI00101958AE;SIFT=deleterious(0.01);DOMAINS=PANTHER:PTHR24282,PANTHER:PTHR24282:SF213,Gene3D:1.10.630.10
.	1A:1169230-1169230	G	TRITD1Av1G000490	TRITD1Av1G000490.3	Transcript	missense_variant	233	233	78	D/G	gAc/gGc	-	IMPACT=MODERATE;BIOTYPE=protein_coding;EXON=1/4;STRAND=1;ENSP=TRITD1Av1G000490.3;UNIPARC=UPI001018220F;SIFT=deleterious(0.01);DOMAINS=PANTHER:PTHR24282,PANTHER:PTHR24282:SF213,Gene3D:1.10.630.10
.	1A:1169230-1169230	G	TRITD1Av1G000490	TRITD1Av1G000490.4	Transcript	missense_variant	182	182	61	D/G	gAc/gGc	-	IMPACT=MODERATE;BIOTYPE=protein_coding;EXON=1/4;STRAND=1;ENSP=TRITD1Av1G000490.4;UNIPARC=UPI001018C844;SIFT=deleterious(0.01);DOMAINS=Gene3D:1.10.630.10,PANTHER:PTHR24282,PANTHER:PTHR24282:SF213
.	1A:1169234-1169234	C	TRITD1Av1G000490	TRITD1Av1G000490.1	Transcript	synonymous_variant	252	252	84	V	gtG/gtC	-	IMPACT=LOW;BIOTYPE=protein_coding;EXON=1/3;STRAND=1;ENSP=TRITD1Av1G000490.1;UNIPARC=UPI00101825B4;DOMAINS=PANTHER:PTHR24282,PANTHER:PTHR24282:SF213,Gene3D:1.10.630.10
.	1A:1169234-1169234	C	TRITD1Av1G000490	TRITD1Av1G000490.2	Transcript	synonymous_variant	252	252	84	V	gtG/gtC	-	IMPACT=LOW;BIOTYPE=protein_coding;EXON=1/4;STRAND=1;ENSP=TRITD1Av1G000490.2;UNIPARC=UPI00101958AE;DOMAINS=PANTHER:PTHR24282,PANTHER:PTHR24282:SF213,Gene3D:1.10.630.10
.	1A:1169234-1169234	C	TRITD1Av1G000490	TRITD1Av1G000490.3	Transcript	synonymous_variant	237	237	79	V	gtG/gtC	-	IMPACT=LOW;BIOTYPE=protein_coding;EXON=1/4;STRAND=1;ENSP=TRITD1Av1G000490.3;UNIPARC=UPI001018220F;DOMAINS=PANTHER:PTHR24282,PANTHER:PTHR24282:SF213,Gene3D:1.10.630.10
.	1A:1169234-1169234	C	TRITD1Av1G000490	TRITD1Av1G000490.4	Transcript	synonymous_variant	186	186	62	V	gtG/gtC	-	IMPACT=LOW;BIOTYPE=protein_coding;EXON=1/4;STRAND=1;ENSP=TRITD1Av1G000490.4;UNIPARC=UPI001018C844;DOMAINS=Gene3D:1.10.630.10,PANTHER:PTHR24282,PANTHER:PTHR24282:SF213
.	1A:1170392-1170392	T	TRITD1Av1G000490	TRITD1Av1G000490.1	Transcript	synonymous_variant	327	327	109	P	ccA/ccT	-	IMPACT=LOW;BIOTYPE=protein_coding;EXON=2/3;STRAND=1;ENSP=TRITD1Av1G000490.1;UNIPARC=UPI00101825B4;DOMAINS=PANTHER:PTHR24282,PANTHER:PTHR24282:SF213,Gene3D:1.10.630.10,Pfam:PF00067,Superfamily:SSF48264,Prints:PR00463
.	1A:1170392-1170392	T	TRITD1Av1G000490	TRITD1Av1G000490.2	Transcript	synonymous_variant	327	327	109	P	ccA/ccT	-	IMPACT=LOW;BIOTYPE=protein_coding;EXON=2/4;STRAND=1;ENSP=TRITD1Av1G000490.2;UNIPARC=UPI00101958AE;DOMAINS=PANTHER:PTHR24282,PANTHER:PTHR24282:SF213,Gene3D:1.10.630.10,Pfam:PF00067,Superfamily:SSF48264,Prints:PR00463
.	1A:1170392-1170392	T	TRITD1Av1G000490	TRITD1Av1G000490.3	Transcript	synonymous_variant	312	312	104	P	ccA/ccT	-	IMPACT=LOW;BIOTYPE=protein_coding;EXON=2/4;STRAND=1;ENSP=TRITD1Av1G000490.3;UNIPARC=UPI001018220F;DOMAINS=PANTHER:PTHR24282,PANTHER:PTHR24282:SF213,Gene3D:1.10.630.10,Pfam:PF00067,Superfamily:SSF48264,Prints:PR00463
.	1A:1170392-1170392	T	TRITD1Av1G000490	TRITD1Av1G000490.4	Transcript	synonymous_variant	261	261	87	P	ccA/ccT	-	IMPACT=LOW;BIOTYPE=protein_coding;EXON=2/4;STRAND=1;ENSP=TRITD1Av1G000490.4;UNIPARC=UPI001018C844;DOMAINS=Gene3D:1.10.630.10,Pfam:PF00067,Prints:PR00463,PANTHER:PTHR24282,PANTHER:PTHR24282:SF213,Superfamily:SSF48264
.	1A:1170392-1170392	T	TRITD1Av1G000490	TRITD1Av1G000490.5	Transcript	synonymous_variant	87	87	29	P	ccA/ccT	-	IMPACT=LOW;BIOTYPE=protein_coding;EXON=2/3;STRAND=1;ENSP=TRITD1Av1G000490.5;UNIPARC=UPI0010198E4F;DOMAINS=PANTHER:PTHR24282:SF213,PANTHER:PTHR24282,Pfam:PF00067,Gene3D:1.10.630.10,Superfamily:SSF48264,Prints:PR00463
.	1A:1170398-1170398	C	TRITD1Av1G000490	TRITD1Av1G000490.1	Transcript	synonymous_variant	333	333	111	P	ccT/ccC	-	IMPACT=LOW;BIOTYPE=protein_coding;EXON=2/3;STRAND=1;ENSP=TRITD1Av1G000490.1;UNIPARC=UPI00101825B4;DOMAINS=PANTHER:PTHR24282,PANTHER:PTHR24282:SF213,Gene3D:1.10.630.10,Pfam:PF00067,Superfamily:SSF48264,Prints:PR00463
.	1A:1170398-1170398	C	TRITD1Av1G000490	TRITD1Av1G000490.2	Transcript	synonymous_variant	333	333	111	P	ccT/ccC	-	IMPACT=LOW;BIOTYPE=protein_coding;EXON=2/4;STRAND=1;ENSP=TRITD1Av1G000490.2;UNIPARC=UPI00101958AE;DOMAINS=PANTHER:PTHR24282,PANTHER:PTHR24282:SF213,Gene3D:1.10.630.10,Pfam:PF00067,Superfamily:SSF48264,Prints:PR00463
.	1A:1170398-1170398	C	TRITD1Av1G000490	TRITD1Av1G000490.3	Transcript	synonymous_variant	318	318	106	P	ccT/ccC	-	IMPACT=LOW;BIOTYPE=protein_coding;EXON=2/4;STRAND=1;ENSP=TRITD1Av1G000490.3;UNIPARC=UPI001018220F;DOMAINS=PANTHER:PTHR24282,PANTHER:PTHR24282:SF213,Gene3D:1.10.630.10,Pfam:PF00067,Superfamily:SSF48264,Prints:PR00463
.	1A:1170398-1170398	C	TRITD1Av1G000490	TRITD1Av1G000490.4	Transcript	synonymous_variant	267	267	89	P	ccT/ccC	-	IMPACT=LOW;BIOTYPE=protein_coding;EXON=2/4;STRAND=1;ENSP=TRITD1Av1G000490.4;UNIPARC=UPI001018C844;DOMAINS=Gene3D:1.10.630.10,Pfam:PF00067,Prints:PR00463,PANTHER:PTHR24282,PANTHER:PTHR24282:SF213,Superfamily:SSF48264
.	1A:1170398-1170398	C	TRITD1Av1G000490	TRITD1Av1G000490.5	Transcript	synonymous_variant	93	93	31	P	ccT/ccC	-	IMPACT=LOW;BIOTYPE=protein_coding;EXON=2/3;STRAND=1;ENSP=TRITD1Av1G000490.5;UNIPARC=UPI0010198E4F;DOMAINS=PANTHER:PTHR24282:SF213,PANTHER:PTHR24282,Pfam:PF00067,Gene3D:1.10.630.10,Superfamily:SSF48264,Prints:PR00463
.	1A:1170434-1170434	G	TRITD1Av1G000490	TRITD1Av1G000490.1	Transcript	synonymous_variant	369	369	123	E	gaA/gaG	-	IMPACT=LOW;BIOTYPE=protein_coding;EXON=2/3;STRAND=1;ENSP=TRITD1Av1G000490.1;UNIPARC=UPI00101825B4;DOMAINS=PANTHER:PTHR24282,PANTHER:PTHR24282:SF213,Gene3D:1.10.630.10,Pfam:PF00067,Superfamily:SSF48264
.	1A:1170434-1170434	G	TRITD1Av1G000490	TRITD1Av1G000490.2	Transcript	synonymous_variant	369	369	123	E	gaA/gaG	-	IMPACT=LOW;BIOTYPE=protein_coding;EXON=2/4;STRAND=1;ENSP=TRITD1Av1G000490.2;UNIPARC=UPI00101958AE;DOMAINS=PANTHER:PTHR24282,PANTHER:PTHR24282:SF213,Gene3D:1.10.630.10,Pfam:PF00067,Superfamily:SSF48264
.	1A:1170434-1170434	G	TRITD1Av1G000490	TRITD1Av1G000490.3	Transcript	synonymous_variant	354	354	118	E	gaA/gaG	-	IMPACT=LOW;BIOTYPE=protein_coding;EXON=2/4;STRAND=1;ENSP=TRITD1Av1G000490.3;UNIPARC=UPI001018220F;DOMAINS=PANTHER:PTHR24282,PANTHER:PTHR24282:SF213,Gene3D:1.10.630.10,Pfam:PF00067,Superfamily:SSF48264
.	1A:1170434-1170434	G	TRITD1Av1G000490	TRITD1Av1G000490.4	Transcript	synonymous_variant	303	303	101	E	gaA/gaG	-	IMPACT=LOW;BIOTYPE=protein_coding;EXON=2/4;STRAND=1;ENSP=TRITD1Av1G000490.4;UNIPARC=UPI001018C844;DOMAINS=Gene3D:1.10.630.10,Pfam:PF00067,PANTHER:PTHR24282,PANTHER:PTHR24282:SF213,Superfamily:SSF48264
.	1A:1170434-1170434	G	TRITD1Av1G000490	TRITD1Av1G000490.5	Transcript	synonymous_variant	129	129	43	E	gaA/gaG	-	IMPACT=LOW;BIOTYPE=protein_coding;EXON=2/3;STRAND=1;ENSP=TRITD1Av1G000490.5;UNIPARC=UPI0010198E4F;DOMAINS=PANTHER:PTHR24282:SF213,PANTHER:PTHR24282,Pfam:PF00067,Gene3D:1.10.630.10,Superfamily:SSF48264
.	1A:1170438-1170438	C	TRITD1Av1G000490	TRITD1Av1G000490.1	Transcript	synonymous_variant	373	373	125	L	Ttg/Ctg	-	IMPACT=LOW;BIOTYPE=protein_coding;EXON=2/3;STRAND=1;ENSP=TRITD1Av1G000490.1;UNIPARC=UPI00101825B4;DOMAINS=PANTHER:PTHR24282,PANTHER:PTHR24282:SF213,Gene3D:1.10.630.10,Pfam:PF00067,Superfamily:SSF48264
.	1A:1170438-1170438	C	TRITD1Av1G000490	TRITD1Av1G000490.2	Transcript	synonymous_variant	373	373	125	L	Ttg/Ctg	-	IMPACT=LOW;BIOTYPE=protein_coding;EXON=2/4;STRAND=1;ENSP=TRITD1Av1G000490.2;UNIPARC=UPI00101958AE;DOMAINS=PANTHER:PTHR24282,PANTHER:PTHR24282:SF213,Gene3D:1.10.630.10,Pfam:PF00067,Superfamily:SSF48264
.	1A:1170438-1170438	C	TRITD1Av1G000490	TRITD1Av1G000490.3	Transcript	synonymous_variant	358	358	120	L	Ttg/Ctg	-	IMPACT=LOW;BIOTYPE=protein_coding;EXON=2/4;STRAND=1;ENSP=TRITD1Av1G000490.3;UNIPARC=UPI001018220F;DOMAINS=PANTHER:PTHR24282,PANTHER:PTHR24282:SF213,Gene3D:1.10.630.10,Pfam:PF00067,Superfamily:SSF48264
.	1A:1170438-1170438	C	TRITD1Av1G000490	TRITD1Av1G000490.4	Transcript	synonymous_variant	307	307	103	L	Ttg/Ctg	-	IMPACT=LOW;BIOTYPE=protein_coding;EXON=2/4;STRAND=1;ENSP=TRITD1Av1G000490.4;UNIPARC=UPI001018C844;DOMAINS=Gene3D:1.10.630.10,Pfam:PF00067,PANTHER:PTHR24282,PANTHER:PTHR24282:SF213,Superfamily:SSF48264
.	1A:1170438-1170438	C	TRITD1Av1G000490	TRITD1Av1G000490.5	Transcript	synonymous_variant	133	133	45	L	Ttg/Ctg	-	IMPACT=LOW;BIOTYPE=protein_coding;EXON=2/3;STRAND=1;ENSP=TRITD1Av1G000490.5;UNIPARC=UPI0010198E4F;DOMAINS=PANTHER:PTHR24282:SF213,PANTHER:PTHR24282,Pfam:PF00067,Gene3D:1.10.630.10,Superfamily:SSF48264
.	1A:1170455-1170455	G	TRITD1Av1G000490	TRITD1Av1G000490.1	Transcript	synonymous_variant	390	390	130	G	ggC/ggG	-	IMPACT=LOW;BIOTYPE=protein_coding;EXON=2/3;STRAND=1;ENSP=TRITD1Av1G000490.1;UNIPARC=UPI00101825B4;DOMAINS=PANTHER:PTHR24282,PANTHER:PTHR24282:SF213,Gene3D:1.10.630.10,Pfam:PF00067,Superfamily:SSF48264
.	1A:1170455-1170455	G	TRITD1Av1G000490	TRITD1Av1G000490.2	Transcript	synonymous_variant	390	390	130	G	ggC/ggG	-	IMPACT=LOW;BIOTYPE=protein_coding;EXON=2/4;STRAND=1;ENSP=TRITD1Av1G000490.2;UNIPARC=UPI00101958AE;DOMAINS=PANTHER:PTHR24282,PANTHER:PTHR24282:SF213,Gene3D:1.10.630.10,Pfam:PF00067,Superfamily:SSF48264
.	1A:1170455-1170455	G	TRITD1Av1G000490	TRITD1Av1G000490.3	Transcript	synonymous_variant	375	375	125	G	ggC/ggG	-	IMPACT=LOW;BIOTYPE=protein_coding;EXON=2/4;STRAND=1;ENSP=TRITD1Av1G000490.3;UNIPARC=UPI001018220F;DOMAINS=PANTHER:PTHR24282,PANTHER:PTHR24282:SF213,Gene3D:1.10.630.10,Pfam:PF00067,Superfamily:SSF48264
.	1A:1170455-1170455	G	TRITD1Av1G000490	TRITD1Av1G000490.4	Transcript	synonymous_variant	324	324	108	G	ggC/ggG	-	IMPACT=LOW;BIOTYPE=protein_coding;EXON=2/4;STRAND=1;ENSP=TRITD1Av1G000490.4;UNIPARC=UPI001018C844;DOMAINS=Gene3D:1.10.630.10,Pfam:PF00067,PANTHER:PTHR24282,PANTHER:PTHR24282:SF213,Superfamily:SSF48264
.	1A:1170455-1170455	G	TRITD1Av1G000490	TRITD1Av1G000490.5	Transcript	synonymous_variant	150	150	50	G	ggC/ggG	-	IMPACT=LOW;BIOTYPE=protein_coding;EXON=2/3;STRAND=1;ENSP=TRITD1Av1G000490.5;UNIPARC=UPI0010198E4F;DOMAINS=PANTHER:PTHR24282:SF213,PANTHER:PTHR24282,Pfam:PF00067,Gene3D:1.10.630.10,Superfamily:SSF48264
.	1A:1170458-1170458	T	TRITD1Av1G000490	TRITD1Av1G000490.1	Transcript	synonymous_variant	393	393	131	H	caC/caT	-	IMPACT=LOW;BIOTYPE=protein_coding;EXON=2/3;STRAND=1;ENSP=TRITD1Av1G000490.1;UNIPARC=UPI00101825B4;DOMAINS=PANTHER:PTHR24282,PANTHER:PTHR24282:SF213,Gene3D:1.10.630.10,Pfam:PF00067,Superfamily:SSF48264
.	1A:1170458-1170458	T	TRITD1Av1G000490	TRITD1Av1G000490.2	Transcript	synonymous_variant	393	393	131	H	caC/caT	-	IMPACT=LOW;BIOTYPE=protein_coding;EXON=2/4;STRAND=1;ENSP=TRITD1Av1G000490.2;UNIPARC=UPI00101958AE;DOMAINS=PANTHER:PTHR24282,PANTHER:PTHR24282:SF213,Gene3D:1.10.630.10,Pfam:PF00067,Superfamily:SSF48264
.	1A:1170458-1170458	T	TRITD1Av1G000490	TRITD1Av1G000490.3	Transcript	synonymous_variant	378	378	126	H	caC/caT	-	IMPACT=LOW;BIOTYPE=protein_coding;EXON=2/4;STRAND=1;ENSP=TRITD1Av1G000490.3;UNIPARC=UPI001018220F;DOMAINS=PANTHER:PTHR24282,PANTHER:PTHR24282:SF213,Gene3D:1.10.630.10,Pfam:PF00067,Superfamily:SSF48264
.	1A:1170458-1170458	T	TRITD1Av1G000490	TRITD1Av1G000490.4	Transcript	synonymous_variant	327	327	109	H	caC/caT	-	IMPACT=LOW;BIOTYPE=protein_coding;EXON=2/4;STRAND=1;ENSP=TRITD1Av1G000490.4;UNIPARC=UPI001018C844;DOMAINS=Gene3D:1.10.630.10,Pfam:PF00067,PANTHER:PTHR24282,PANTHER:PTHR24282:SF213,Superfamily:SSF48264
.	1A:1170458-1170458	T	TRITD1Av1G000490	TRITD1Av1G000490.5	Transcript	synonymous_variant	153	153	51	H	caC/caT	-	IMPACT=LOW;BIOTYPE=protein_coding;EXON=2/3;STRAND=1;ENSP=TRITD1Av1G000490.5;UNIPARC=UPI0010198E4F;DOMAINS=PANTHER:PTHR24282:SF213,PANTHER:PTHR24282,Pfam:PF00067,Gene3D:1.10.630.10,Superfamily:SSF48264
.	1A:1170482-1170482	A	TRITD1Av1G000490	TRITD1Av1G000490.1	Transcript	synonymous_variant	417	417	139	R	cgG/cgA	-	IMPACT=LOW;BIOTYPE=protein_coding;EXON=2/3;STRAND=1;ENSP=TRITD1Av1G000490.1;UNIPARC=UPI00101825B4;DOMAINS=PANTHER:PTHR24282,PANTHER:PTHR24282:SF213,Gene3D:1.10.630.10,Pfam:PF00067,Superfamily:SSF48264
.	1A:1170482-1170482	A	TRITD1Av1G000490	TRITD1Av1G000490.2	Transcript	synonymous_variant	417	417	139	R	cgG/cgA	-	IMPACT=LOW;BIOTYPE=protein_coding;EXON=2/4;STRAND=1;ENSP=TRITD1Av1G000490.2;UNIPARC=UPI00101958AE;DOMAINS=PANTHER:PTHR24282,PANTHER:PTHR24282:SF213,Gene3D:1.10.630.10,Pfam:PF00067,Superfamily:SSF48264
.	1A:1170482-1170482	A	TRITD1Av1G000490	TRITD1Av1G000490.3	Transcript	synonymous_variant	402	402	134	R	cgG/cgA	-	IMPACT=LOW;BIOTYPE=protein_coding;EXON=2/4;STRAND=1;ENSP=TRITD1Av1G000490.3;UNIPARC=UPI001018220F;DOMAINS=PANTHER:PTHR24282,PANTHER:PTHR24282:SF213,Gene3D:1.10.630.10,Pfam:PF00067,Superfamily:SSF48264
.	1A:1170482-1170482	A	TRITD1Av1G000490	TRITD1Av1G000490.4	Transcript	synonymous_variant	351	351	117	R	cgG/cgA	-	IMPACT=LOW;BIOTYPE=protein_coding;EXON=2/4;STRAND=1;ENSP=TRITD1Av1G000490.4;UNIPARC=UPI001018C844;DOMAINS=Gene3D:1.10.630.10,Pfam:PF00067,PANTHER:PTHR24282,PANTHER:PTHR24282:SF213,Superfamily:SSF48264
.	1A:1170482-1170482	A	TRITD1Av1G000490	TRITD1Av1G000490.5	Transcript	synonymous_variant	177	177	59	R	cgG/cgA	-	IMPACT=LOW;BIOTYPE=protein_coding;EXON=2/3;STRAND=1;ENSP=TRITD1Av1G000490.5;UNIPARC=UPI0010198E4F;DOMAINS=PANTHER:PTHR24282:SF213,PANTHER:PTHR24282,Pfam:PF00067,Gene3D:1.10.630.10,Superfamily:SSF48264
.	1A:1170507-1170507	G	TRITD1Av1G000490	TRITD1Av1G000490.1	Transcript	missense_variant	442	442	148	M/V	Atg/Gtg	-	IMPACT=MODERATE;BIOTYPE=protein_coding;EXON=2/3;STRAND=1;ENSP=TRITD1Av1G000490.1;UNIPARC=UPI00101825B4;SIFT=tolerated(0.33);DOMAINS=PANTHER:PTHR24282,PANTHER:PTHR24282:SF213,Gene3D:1.10.630.10,Pfam:PF00067,Superfamily:SSF48264
.	1A:1170507-1170507	G	TRITD1Av1G000490	TRITD1Av1G000490.2	Transcript	missense_variant	442	442	148	M/V	Atg/Gtg	-	IMPACT=MODERATE;BIOTYPE=protein_coding;EXON=2/4;STRAND=1;ENSP=TRITD1Av1G000490.2;UNIPARC=UPI00101958AE;SIFT=tolerated(0.35);DOMAINS=PANTHER:PTHR24282,PANTHER:PTHR24282:SF213,Gene3D:1.10.630.10,Pfam:PF00067,Superfamily:SSF48264
.	1A:1170507-1170507	G	TRITD1Av1G000490	TRITD1Av1G000490.3	Transcript	missense_variant	427	427	143	M/V	Atg/Gtg	-	IMPACT=MODERATE;BIOTYPE=protein_coding;EXON=2/4;STRAND=1;ENSP=TRITD1Av1G000490.3;UNIPARC=UPI001018220F;SIFT=tolerated(0.35);DOMAINS=PANTHER:PTHR24282,PANTHER:PTHR24282:SF213,Gene3D:1.10.630.10,Pfam:PF00067,Superfamily:SSF48264
.	1A:1170507-1170507	G	TRITD1Av1G000490	TRITD1Av1G000490.4	Transcript	missense_variant	376	376	126	M/V	Atg/Gtg	-	IMPACT=MODERATE;BIOTYPE=protein_coding;EXON=2/4;STRAND=1;ENSP=TRITD1Av1G000490.4;UNIPARC=UPI001018C844;SIFT=tolerated(0.35);DOMAINS=Gene3D:1.10.630.10,Pfam:PF00067,PANTHER:PTHR24282,PANTHER:PTHR24282:SF213,Superfamily:SSF48264
.	1A:1170507-1170507	G	TRITD1Av1G000490	TRITD1Av1G000490.5	Transcript	missense_variant	202	202	68	M/V	Atg/Gtg	-	IMPACT=MODERATE;BIOTYPE=protein_coding;EXON=2/3;STRAND=1;ENSP=TRITD1Av1G000490.5;UNIPARC=UPI0010198E4F;SIFT=tolerated(0.32);DOMAINS=PANTHER:PTHR24282:SF213,PANTHER:PTHR24282,Pfam:PF00067,Gene3D:1.10.630.10,Superfamily:SSF48264
.	1A:1170544-1170544	G	TRITD1Av1G000490	TRITD1Av1G000490.1	Transcript	missense_variant	479	479	160	T/R	aCg/aGg	-	IMPACT=MODERATE;BIOTYPE=protein_coding;EXON=2/3;STRAND=1;ENSP=TRITD1Av1G000490.1;UNIPARC=UPI00101825B4;SIFT=tolerated(1);DOMAINS=PANTHER:PTHR24282,PANTHER:PTHR24282:SF213,Gene3D:1.10.630.10,Pfam:PF00067,Superfamily:SSF48264
.	1A:1170544-1170544	G	TRITD1Av1G000490	TRITD1Av1G000490.2	Transcript	missense_variant	479	479	160	T/R	aCg/aGg	-	IMPACT=MODERATE;BIOTYPE=protein_coding;EXON=2/4;STRAND=1;ENSP=TRITD1Av1G000490.2;UNIPARC=UPI00101958AE;SIFT=tolerated(1);DOMAINS=PANTHER:PTHR24282,PANTHER:PTHR24282:SF213,Gene3D:1.10.630.10,Pfam:PF00067,Superfamily:SSF48264
.	1A:1170544-1170544	G	TRITD1Av1G000490	TRITD1Av1G000490.3	Transcript	missense_variant	464	464	155	T/R	aCg/aGg	-	IMPACT=MODERATE;BIOTYPE=protein_coding;EXON=2/4;STRAND=1;ENSP=TRITD1Av1G000490.3;UNIPARC=UPI001018220F;SIFT=tolerated(1);DOMAINS=PANTHER:PTHR24282,PANTHER:PTHR24282:SF213,Gene3D:1.10.630.10,Pfam:PF00067,Superfamily:SSF48264
.	1A:1170544-1170544	G	TRITD1Av1G000490	TRITD1Av1G000490.4	Transcript	missense_variant	413	413	138	T/R	aCg/aGg	-	IMPACT=MODERATE;BIOTYPE=protein_coding;EXON=2/4;STRAND=1;ENSP=TRITD1Av1G000490.4;UNIPARC=UPI001018C844;SIFT=tolerated(1);DOMAINS=Gene3D:1.10.630.10,Pfam:PF00067,PANTHER:PTHR24282,PANTHER:PTHR24282:SF213,Superfamily:SSF48264
.	1A:1170544-1170544	G	TRITD1Av1G000490	TRITD1Av1G000490.5	Transcript	missense_variant	239	239	80	T/R	aCg/aGg	-	IMPACT=MODERATE;BIOTYPE=protein_coding;EXON=2/3;STRAND=1;ENSP=TRITD1Av1G000490.5;UNIPARC=UPI0010198E4F;SIFT=tolerated(1);DOMAINS=PANTHER:PTHR24282:SF213,PANTHER:PTHR24282,Pfam:PF00067,Gene3D:1.10.630.10,Superfamily:SSF48264
.	1A:1170591-1170591	-	-	-	-	-	-	-	-	-	-	-
.	1A:1170596-1170596	-	-	-	-	-	-	-	-	-	-	-
.	1A:1170609-1170609	-	-	-	-	-	-	-	-	-	-	-
.	1A:1170681-1170681	-	-	-	-	-	-	-	-	-	-	-
.	1A:1170690-1170690	C	TRITD1Av1G000490	TRITD1Av1G000490.1	Transcript	splice_region_variant,synonymous_variant	522	522	174	R	cgG/cgC	AX-95133191-1A.4	IMPACT=LOW;BIOTYPE=protein_coding;EXON=3/3;STRAND=1;ENSP=TRITD1Av1G000490.1;UNIPARC=UPI00101825B4;DOMAINS=PANTHER:PTHR24282,PANTHER:PTHR24282:SF213,Gene3D:1.10.630.10,Pfam:PF00067,Superfamily:SSF48264
.	1A:1170690-1170690	C	TRITD1Av1G000490	TRITD1Av1G000490.2	Transcript	splice_region_variant,synonymous_variant	522	522	174	R	cgG/cgC	AX-95133191-1A.4	IMPACT=LOW;BIOTYPE=protein_coding;EXON=3/4;STRAND=1;ENSP=TRITD1Av1G000490.2;UNIPARC=UPI00101958AE;DOMAINS=PANTHER:PTHR24282,PANTHER:PTHR24282:SF213,Gene3D:1.10.630.10,Pfam:PF00067,Superfamily:SSF48264
.	1A:1170690-1170690	C	TRITD1Av1G000490	TRITD1Av1G000490.3	Transcript	splice_region_variant,synonymous_variant	507	507	169	R	cgG/cgC	AX-95133191-1A.4	IMPACT=LOW;BIOTYPE=protein_coding;EXON=3/4;STRAND=1;ENSP=TRITD1Av1G000490.3;UNIPARC=UPI001018220F;DOMAINS=PANTHER:PTHR24282,PANTHER:PTHR24282:SF213,Gene3D:1.10.630.10,Pfam:PF00067,Superfamily:SSF48264
.	1A:1170690-1170690	C	TRITD1Av1G000490	TRITD1Av1G000490.4	Transcript	splice_region_variant,synonymous_variant	456	456	152	R	cgG/cgC	AX-95133191-1A.4	IMPACT=LOW;BIOTYPE=protein_coding;EXON=3/4;STRAND=1;ENSP=TRITD1Av1G000490.4;UNIPARC=UPI001018C844;DOMAINS=Gene3D:1.10.630.10,Pfam:PF00067,PANTHER:PTHR24282,PANTHER:PTHR24282:SF213,Superfamily:SSF48264
.	1A:1170690-1170690	C	TRITD1Av1G000490	TRITD1Av1G000490.5	Transcript	splice_region_variant,synonymous_variant	282	282	94	R	cgG/cgC	AX-95133191-1A.4	IMPACT=LOW;BIOTYPE=protein_coding;EXON=3/3;STRAND=1;ENSP=TRITD1Av1G000490.5;UNIPARC=UPI0010198E4F;DOMAINS=PANTHER:PTHR24282:SF213,PANTHER:PTHR24282,Pfam:PF00067,Gene3D:1.10.630.10,Superfamily:SSF48264
.	1A:1170720-1170720	C	TRITD1Av1G000490	TRITD1Av1G000490.1	Transcript	synonymous_variant	552	552	184	T	acG/acC	AX-94708694-1A.3	IMPACT=LOW;BIOTYPE=protein_coding;EXON=3/3;STRAND=1;ENSP=TRITD1Av1G000490.1;UNIPARC=UPI00101825B4;DOMAINS=PANTHER:PTHR24282,PANTHER:PTHR24282:SF213,Gene3D:1.10.630.10,Pfam:PF00067,Superfamily:SSF48264
.	1A:1170720-1170720	C	TRITD1Av1G000490	TRITD1Av1G000490.2	Transcript	synonymous_variant	552	552	184	T	acG/acC	AX-94708694-1A.3	IMPACT=LOW;BIOTYPE=protein_coding;EXON=3/4;STRAND=1;ENSP=TRITD1Av1G000490.2;UNIPARC=UPI00101958AE;DOMAINS=PANTHER:PTHR24282,PANTHER:PTHR24282:SF213,Gene3D:1.10.630.10,Pfam:PF00067,Superfamily:SSF48264
.	1A:1170720-1170720	C	TRITD1Av1G000490	TRITD1Av1G000490.3	Transcript	synonymous_variant	537	537	179	T	acG/acC	AX-94708694-1A.3	IMPACT=LOW;BIOTYPE=protein_coding;EXON=3/4;STRAND=1;ENSP=TRITD1Av1G000490.3;UNIPARC=UPI001018220F;DOMAINS=PANTHER:PTHR24282,PANTHER:PTHR24282:SF213,Gene3D:1.10.630.10,Pfam:PF00067,Superfamily:SSF48264
.	1A:1170720-1170720	C	TRITD1Av1G000490	TRITD1Av1G000490.4	Transcript	synonymous_variant	486	486	162	T	acG/acC	AX-94708694-1A.3	IMPACT=LOW;BIOTYPE=protein_coding;EXON=3/4;STRAND=1;ENSP=TRITD1Av1G000490.4;UNIPARC=UPI001018C844;DOMAINS=Gene3D:1.10.630.10,Pfam:PF00067,PANTHER:PTHR24282,PANTHER:PTHR24282:SF213,Superfamily:SSF48264
.	1A:1170720-1170720	C	TRITD1Av1G000490	TRITD1Av1G000490.5	Transcript	synonymous_variant	312	312	104	T	acG/acC	AX-94708694-1A.3	IMPACT=LOW;BIOTYPE=protein_coding;EXON=3/3;STRAND=1;ENSP=TRITD1Av1G000490.5;UNIPARC=UPI0010198E4F;DOMAINS=PANTHER:PTHR24282:SF213,PANTHER:PTHR24282,Pfam:PF00067,Gene3D:1.10.630.10,Superfamily:SSF48264
.	1A:1170780-1170780	T	TRITD1Av1G000490	TRITD1Av1G000490.1	Transcript	synonymous_variant	612	612	204	V	gtG/gtT	-	IMPACT=LOW;BIOTYPE=protein_coding;EXON=3/3;STRAND=1;ENSP=TRITD1Av1G000490.1;UNIPARC=UPI00101825B4;DOMAINS=PANTHER:PTHR24282,PANTHER:PTHR24282:SF213,Gene3D:1.10.630.10,Pfam:PF00067,Superfamily:SSF48264
.	1A:1170780-1170780	T	TRITD1Av1G000490	TRITD1Av1G000490.2	Transcript	synonymous_variant	612	612	204	V	gtG/gtT	-	IMPACT=LOW;BIOTYPE=protein_coding;EXON=3/4;STRAND=1;ENSP=TRITD1Av1G000490.2;UNIPARC=UPI00101958AE;DOMAINS=PANTHER:PTHR24282,PANTHER:PTHR24282:SF213,Gene3D:1.10.630.10,Pfam:PF00067,Superfamily:SSF48264
.	1A:1170780-1170780	T	TRITD1Av1G000490	TRITD1Av1G000490.3	Transcript	synonymous_variant	597	597	199	V	gtG/gtT	-	IMPACT=LOW;BIOTYPE=protein_coding;EXON=3/4;STRAND=1;ENSP=TRITD1Av1G000490.3;UNIPARC=UPI001018220F;DOMAINS=PANTHER:PTHR24282,PANTHER:PTHR24282:SF213,Gene3D:1.10.630.10,Pfam:PF00067,Superfamily:SSF48264
.	1A:1170780-1170780	T	TRITD1Av1G000490	TRITD1Av1G000490.4	Transcript	synonymous_variant	546	546	182	V	gtG/gtT	-	IMPACT=LOW;BIOTYPE=protein_coding;EXON=3/4;STRAND=1;ENSP=TRITD1Av1G000490.4;UNIPARC=UPI001018C844;DOMAINS=Gene3D:1.10.630.10,Pfam:PF00067,PANTHER:PTHR24282,PANTHER:PTHR24282:SF213,Superfamily:SSF48264
.	1A:1170780-1170780	T	TRITD1Av1G000490	TRITD1Av1G000490.5	Transcript	synonymous_variant	372	372	124	V	gtG/gtT	-	IMPACT=LOW;BIOTYPE=protein_coding;EXON=3/3;STRAND=1;ENSP=TRITD1Av1G000490.5;UNIPARC=UPI0010198E4F;DOMAINS=PANTHER:PTHR24282:SF213,PANTHER:PTHR24282,Pfam:PF00067,Gene3D:1.10.630.10,Superfamily:SSF48264
.	1A:1170792-1170792	A	TRITD1Av1G000490	TRITD1Av1G000490.1	Transcript	synonymous_variant	624	624	208	P	ccT/ccA	-	IMPACT=LOW;BIOTYPE=protein_coding;EXON=3/3;STRAND=1;ENSP=TRITD1Av1G000490.1;UNIPARC=UPI00101825B4;DOMAINS=PANTHER:PTHR24282,PANTHER:PTHR24282:SF213,Gene3D:1.10.630.10,Pfam:PF00067,Superfamily:SSF48264
.	1A:1170792-1170792	A	TRITD1Av1G000490	TRITD1Av1G000490.2	Transcript	synonymous_variant	624	624	208	P	ccT/ccA	-	IMPACT=LOW;BIOTYPE=protein_coding;EXON=3/4;STRAND=1;ENSP=TRITD1Av1G000490.2;UNIPARC=UPI00101958AE;DOMAINS=PANTHER:PTHR24282,PANTHER:PTHR24282:SF213,Gene3D:1.10.630.10,Pfam:PF00067,Superfamily:SSF48264
.	1A:1170792-1170792	A	TRITD1Av1G000490	TRITD1Av1G000490.3	Transcript	synonymous_variant	609	609	203	P	ccT/ccA	-	IMPACT=LOW;BIOTYPE=protein_coding;EXON=3/4;STRAND=1;ENSP=TRITD1Av1G000490.3;UNIPARC=UPI001018220F;DOMAINS=PANTHER:PTHR24282,PANTHER:PTHR24282:SF213,Gene3D:1.10.630.10,Pfam:PF00067,Superfamily:SSF48264
.	1A:1170792-1170792	A	TRITD1Av1G000490	TRITD1Av1G000490.4	Transcript	synonymous_variant	558	558	186	P	ccT/ccA	-	IMPACT=LOW;BIOTYPE=protein_coding;EXON=3/4;STRAND=1;ENSP=TRITD1Av1G000490.4;UNIPARC=UPI001018C844;DOMAINS=Gene3D:1.10.630.10,Pfam:PF00067,PANTHER:PTHR24282,PANTHER:PTHR24282:SF213,Superfamily:SSF48264
.	1A:1170792-1170792	A	TRITD1Av1G000490	TRITD1Av1G000490.5	Transcript	synonymous_variant	384	384	128	P	ccT/ccA	-	IMPACT=LOW;BIOTYPE=protein_coding;EXON=3/3;STRAND=1;ENSP=TRITD1Av1G000490.5;UNIPARC=UPI0010198E4F;DOMAINS=PANTHER:PTHR24282:SF213,PANTHER:PTHR24282,Pfam:PF00067,Gene3D:1.10.630.10,Superfamily:SSF48264
.	1A:1170803-1170803	A	TRITD1Av1G000490	TRITD1Av1G000490.1	Transcript	missense_variant	635	635	212	S/N	aGc/aAc	AX-94502552-1A.3	IMPACT=MODERATE;BIOTYPE=protein_coding;EXON=3/3;STRAND=1;ENSP=TRITD1Av1G000490.1;UNIPARC=UPI00101825B4;SIFT=tolerated(1);DOMAINS=PANTHER:PTHR24282,PANTHER:PTHR24282:SF213,Gene3D:1.10.630.10,Pfam:PF00067,Superfamily:SSF48264
.	1A:1170803-1170803	A	TRITD1Av1G000490	TRITD1Av1G000490.2	Transcript	missense_variant	635	635	212	S/N	aGc/aAc	AX-94502552-1A.3	IMPACT=MODERATE;BIOTYPE=protein_coding;EXON=3/4;STRAND=1;ENSP=TRITD1Av1G000490.2;UNIPARC=UPI00101958AE;SIFT=tolerated(1);DOMAINS=PANTHER:PTHR24282,PANTHER:PTHR24282:SF213,Gene3D:1.10.630.10,Pfam:PF00067,Superfamily:SSF48264
.	1A:1170803-1170803	A	TRITD1Av1G000490	TRITD1Av1G000490.3	Transcript	missense_variant	620	620	207	S/N	aGc/aAc	AX-94502552-1A.3	IMPACT=MODERATE;BIOTYPE=protein_coding;EXON=3/4;STRAND=1;ENSP=TRITD1Av1G000490.3;UNIPARC=UPI001018220F;SIFT=tolerated(1);DOMAINS=PANTHER:PTHR24282,PANTHER:PTHR24282:SF213,Gene3D:1.10.630.10,Pfam:PF00067,Superfamily:SSF48264
.	1A:1170803-1170803	A	TRITD1Av1G000490	TRITD1Av1G000490.4	Transcript	missense_variant	569	569	190	S/N	aGc/aAc	AX-94502552-1A.3	IMPACT=MODERATE;BIOTYPE=protein_coding;EXON=3/4;STRAND=1;ENSP=TRITD1Av1G000490.4;UNIPARC=UPI001018C844;SIFT=tolerated(1);DOMAINS=Gene3D:1.10.630.10,Pfam:PF00067,PANTHER:PTHR24282,PANTHER:PTHR24282:SF213,Superfamily:SSF48264
.	1A:1170803-1170803	A	TRITD1Av1G000490	TRITD1Av1G000490.5	Transcript	missense_variant	395	395	132	S/N	aGc/aAc	AX-94502552-1A.3	IMPACT=MODERATE;BIOTYPE=protein_coding;EXON=3/3;STRAND=1;ENSP=TRITD1Av1G000490.5;UNIPARC=UPI0010198E4F;SIFT=tolerated(1);DOMAINS=PANTHER:PTHR24282:SF213,PANTHER:PTHR24282,Pfam:PF00067,Gene3D:1.10.630.10,Superfamily:SSF48264
.	1A:1170859-1170859	A	TRITD1Av1G000490	TRITD1Av1G000490.1	Transcript	synonymous_variant	691	691	231	R	Cgg/Agg	AX-94797790-1A.3	IMPACT=LOW;BIOTYPE=protein_coding;EXON=3/3;STRAND=1;ENSP=TRITD1Av1G000490.1;UNIPARC=UPI00101825B4;DOMAINS=PANTHER:PTHR24282,PANTHER:PTHR24282:SF213,Gene3D:1.10.630.10,Pfam:PF00067,Superfamily:SSF48264,Prints:PR00463
.	1A:1170859-1170859	A	TRITD1Av1G000490	TRITD1Av1G000490.2	Transcript	synonymous_variant	691	691	231	R	Cgg/Agg	AX-94797790-1A.3	IMPACT=LOW;BIOTYPE=protein_coding;EXON=3/4;STRAND=1;ENSP=TRITD1Av1G000490.2;UNIPARC=UPI00101958AE;DOMAINS=PANTHER:PTHR24282,PANTHER:PTHR24282:SF213,Gene3D:1.10.630.10,Pfam:PF00067,Superfamily:SSF48264,Prints:PR00463
.	1A:1170859-1170859	A	TRITD1Av1G000490	TRITD1Av1G000490.3	Transcript	synonymous_variant	676	676	226	R	Cgg/Agg	AX-94797790-1A.3	IMPACT=LOW;BIOTYPE=protein_coding;EXON=3/4;STRAND=1;ENSP=TRITD1Av1G000490.3;UNIPARC=UPI001018220F;DOMAINS=PANTHER:PTHR24282,PANTHER:PTHR24282:SF213,Gene3D:1.10.630.10,Pfam:PF00067,Superfamily:SSF48264,Prints:PR00463
.	1A:1170859-1170859	A	TRITD1Av1G000490	TRITD1Av1G000490.4	Transcript	synonymous_variant	625	625	209	R	Cgg/Agg	AX-94797790-1A.3	IMPACT=LOW;BIOTYPE=protein_coding;EXON=3/4;STRAND=1;ENSP=TRITD1Av1G000490.4;UNIPARC=UPI001018C844;DOMAINS=Gene3D:1.10.630.10,Pfam:PF00067,Prints:PR00463,PANTHER:PTHR24282,PANTHER:PTHR24282:SF213,Superfamily:SSF48264
.	1A:1170859-1170859	A	TRITD1Av1G000490	TRITD1Av1G000490.5	Transcript	synonymous_variant	451	451	151	R	Cgg/Agg	AX-94797790-1A.3	IMPACT=LOW;BIOTYPE=protein_coding;EXON=3/3;STRAND=1;ENSP=TRITD1Av1G000490.5;UNIPARC=UPI0010198E4F;DOMAINS=PANTHER:PTHR24282:SF213,PANTHER:PTHR24282,Pfam:PF00067,Gene3D:1.10.630.10,Superfamily:SSF48264,Prints:PR00463
.	1A:1170901-1170901	T	TRITD1Av1G000490	TRITD1Av1G000490.1	Transcript	synonymous_variant	733	733	245	L	Ctg/Ttg	AX-95146453-1A.3	IMPACT=LOW;BIOTYPE=protein_coding;EXON=3/3;STRAND=1;ENSP=TRITD1Av1G000490.1;UNIPARC=UPI00101825B4;DOMAINS=Low_complexity_(Seg):seg,PANTHER:PTHR24282,PANTHER:PTHR24282:SF213,Gene3D:1.10.630.10,Pfam:PF00067,Superfamily:SSF48264
.	1A:1170901-1170901	T	TRITD1Av1G000490	TRITD1Av1G000490.2	Transcript	synonymous_variant	733	733	245	L	Ctg/Ttg	AX-95146453-1A.3	IMPACT=LOW;BIOTYPE=protein_coding;EXON=3/4;STRAND=1;ENSP=TRITD1Av1G000490.2;UNIPARC=UPI00101958AE;DOMAINS=Low_complexity_(Seg):seg,PANTHER:PTHR24282,PANTHER:PTHR24282:SF213,Gene3D:1.10.630.10,Pfam:PF00067,Superfamily:SSF48264
.	1A:1170901-1170901	T	TRITD1Av1G000490	TRITD1Av1G000490.3	Transcript	synonymous_variant	718	718	240	L	Ctg/Ttg	AX-95146453-1A.3	IMPACT=LOW;BIOTYPE=protein_coding;EXON=3/4;STRAND=1;ENSP=TRITD1Av1G000490.3;UNIPARC=UPI001018220F;DOMAINS=Low_complexity_(Seg):seg,PANTHER:PTHR24282,PANTHER:PTHR24282:SF213,Gene3D:1.10.630.10,Pfam:PF00067,Superfamily:SSF48264
.	1A:1170901-1170901	T	TRITD1Av1G000490	TRITD1Av1G000490.4	Transcript	synonymous_variant	667	667	223	L	Ctg/Ttg	AX-95146453-1A.3	IMPACT=LOW;BIOTYPE=protein_coding;EXON=3/4;STRAND=1;ENSP=TRITD1Av1G000490.4;UNIPARC=UPI001018C844;DOMAINS=Gene3D:1.10.630.10,Pfam:PF00067,PANTHER:PTHR24282,PANTHER:PTHR24282:SF213,Superfamily:SSF48264,Low_complexity_(Seg):seg
.	1A:1170901-1170901	T	TRITD1Av1G000490	TRITD1Av1G000490.5	Transcript	synonymous_variant	493	493	165	L	Ctg/Ttg	AX-95146453-1A.3	IMPACT=LOW;BIOTYPE=protein_coding;EXON=3/3;STRAND=1;ENSP=TRITD1Av1G000490.5;UNIPARC=UPI0010198E4F;DOMAINS=Low_complexity_(Seg):seg,PANTHER:PTHR24282:SF213,PANTHER:PTHR24282,Pfam:PF00067,Gene3D:1.10.630.10,Superfamily:SSF48264
.	1A:1170953-1170953	A	TRITD1Av1G000490	TRITD1Av1G000490.1	Transcript	missense_variant	785	785	262	R/K	aGa/aAa	-	IMPACT=MODERATE;BIOTYPE=protein_coding;EXON=3/3;STRAND=1;ENSP=TRITD1Av1G000490.1;UNIPARC=UPI00101825B4;SIFT=tolerated(1);DOMAINS=PANTHER:PTHR24282,PANTHER:PTHR24282:SF213,Gene3D:1.10.630.10,Pfam:PF00067,Superfamily:SSF48264
.	1A:1170953-1170953	A	TRITD1Av1G000490	TRITD1Av1G000490.2	Transcript	missense_variant	785	785	262	R/K	aGa/aAa	-	IMPACT=MODERATE;BIOTYPE=protein_coding;EXON=3/4;STRAND=1;ENSP=TRITD1Av1G000490.2;UNIPARC=UPI00101958AE;SIFT=tolerated(1);DOMAINS=PANTHER:PTHR24282,PANTHER:PTHR24282:SF213,Gene3D:1.10.630.10,Pfam:PF00067,Superfamily:SSF48264
.	1A:1170953-1170953	A	TRITD1Av1G000490	TRITD1Av1G000490.3	Transcript	missense_variant	770	770	257	R/K	aGa/aAa	-	IMPACT=MODERATE;BIOTYPE=protein_coding;EXON=3/4;STRAND=1;ENSP=TRITD1Av1G000490.3;UNIPARC=UPI001018220F;SIFT=tolerated(1);DOMAINS=PANTHER:PTHR24282,PANTHER:PTHR24282:SF213,Gene3D:1.10.630.10,Pfam:PF00067,Superfamily:SSF48264
.	1A:1170953-1170953	A	TRITD1Av1G000490	TRITD1Av1G000490.4	Transcript	missense_variant	719	719	240	R/K	aGa/aAa	-	IMPACT=MODERATE;BIOTYPE=protein_coding;EXON=3/4;STRAND=1;ENSP=TRITD1Av1G000490.4;UNIPARC=UPI001018C844;SIFT=tolerated(1);DOMAINS=Gene3D:1.10.630.10,Pfam:PF00067,PANTHER:PTHR24282,PANTHER:PTHR24282:SF213,Superfamily:SSF48264
.	1A:1170953-1170953	A	TRITD1Av1G000490	TRITD1Av1G000490.5	Transcript	missense_variant	545	545	182	R/K	aGa/aAa	-	IMPACT=MODERATE;BIOTYPE=protein_coding;EXON=3/3;STRAND=1;ENSP=TRITD1Av1G000490.5;UNIPARC=UPI0010198E4F;SIFT=tolerated(1);DOMAINS=PANTHER:PTHR24282:SF213,PANTHER:PTHR24282,Pfam:PF00067,Gene3D:1.10.630.10,Superfamily:SSF48264
.	1A:1170981-1170981	T	TRITD1Av1G000490	TRITD1Av1G000490.1	Transcript	synonymous_variant	813	813	271	A	gcC/gcT	-	IMPACT=LOW;BIOTYPE=protein_coding;EXON=3/3;STRAND=1;ENSP=TRITD1Av1G000490.1;UNIPARC=UPI00101825B4;DOMAINS=PANTHER:PTHR24282,PANTHER:PTHR24282:SF213,Gene3D:1.10.630.10,Pfam:PF00067,Superfamily:SSF48264
.	1A:1170981-1170981	T	TRITD1Av1G000490	TRITD1Av1G000490.2	Transcript	synonymous_variant	813	813	271	A	gcC/gcT	-	IMPACT=LOW;BIOTYPE=protein_coding;EXON=3/4;STRAND=1;ENSP=TRITD1Av1G000490.2;UNIPARC=UPI00101958AE;DOMAINS=PANTHER:PTHR24282,PANTHER:PTHR24282:SF213,Gene3D:1.10.630.10,Pfam:PF00067,Superfamily:SSF48264
.	1A:1170981-1170981	T	TRITD1Av1G000490	TRITD1Av1G000490.3	Transcript	synonymous_variant	798	798	266	A	gcC/gcT	-	IMPACT=LOW;BIOTYPE=protein_coding;EXON=3/4;STRAND=1;ENSP=TRITD1Av1G000490.3;UNIPARC=UPI001018220F;DOMAINS=PANTHER:PTHR24282,PANTHER:PTHR24282:SF213,Gene3D:1.10.630.10,Pfam:PF00067,Superfamily:SSF48264
.	1A:1170981-1170981	T	TRITD1Av1G000490	TRITD1Av1G000490.4	Transcript	synonymous_variant	747	747	249	A	gcC/gcT	-	IMPACT=LOW;BIOTYPE=protein_coding;EXON=3/4;STRAND=1;ENSP=TRITD1Av1G000490.4;UNIPARC=UPI001018C844;DOMAINS=Gene3D:1.10.630.10,Pfam:PF00067,PANTHER:PTHR24282,PANTHER:PTHR24282:SF213,Superfamily:SSF48264
.	1A:1170981-1170981	T	TRITD1Av1G000490	TRITD1Av1G000490.5	Transcript	synonymous_variant	573	573	191	A	gcC/gcT	-	IMPACT=LOW;BIOTYPE=protein_coding;EXON=3/3;STRAND=1;ENSP=TRITD1Av1G000490.5;UNIPARC=UPI0010198E4F;DOMAINS=PANTHER:PTHR24282:SF213,PANTHER:PTHR24282,Pfam:PF00067,Gene3D:1.10.630.10,Superfamily:SSF48264
.	1A:1171008-1171008	T	TRITD1Av1G000490	TRITD1Av1G000490.1	Transcript	synonymous_variant	840	840	280	G	ggC/ggT	-	IMPACT=LOW;BIOTYPE=protein_coding;EXON=3/3;STRAND=1;ENSP=TRITD1Av1G000490.1;UNIPARC=UPI00101825B4;DOMAINS=PANTHER:PTHR24282,PANTHER:PTHR24282:SF213,Gene3D:1.10.630.10,Pfam:PF00067,Superfamily:SSF48264
.	1A:1171008-1171008	T	TRITD1Av1G000490	TRITD1Av1G000490.2	Transcript	synonymous_variant	840	840	280	G	ggC/ggT	-	IMPACT=LOW;BIOTYPE=protein_coding;EXON=3/4;STRAND=1;ENSP=TRITD1Av1G000490.2;UNIPARC=UPI00101958AE;DOMAINS=PANTHER:PTHR24282,PANTHER:PTHR24282:SF213,Gene3D:1.10.630.10,Pfam:PF00067,Superfamily:SSF48264
.	1A:1171008-1171008	T	TRITD1Av1G000490	TRITD1Av1G000490.3	Transcript	synonymous_variant	825	825	275	G	ggC/ggT	-	IMPACT=LOW;BIOTYPE=protein_coding;EXON=3/4;STRAND=1;ENSP=TRITD1Av1G000490.3;UNIPARC=UPI001018220F;DOMAINS=PANTHER:PTHR24282,PANTHER:PTHR24282:SF213,Gene3D:1.10.630.10,Pfam:PF00067,Superfamily:SSF48264
.	1A:1171008-1171008	T	TRITD1Av1G000490	TRITD1Av1G000490.4	Transcript	synonymous_variant	774	774	258	G	ggC/ggT	-	IMPACT=LOW;BIOTYPE=protein_coding;EXON=3/4;STRAND=1;ENSP=TRITD1Av1G000490.4;UNIPARC=UPI001018C844;DOMAINS=Gene3D:1.10.630.10,Pfam:PF00067,PANTHER:PTHR24282,PANTHER:PTHR24282:SF213,Superfamily:SSF48264
.	1A:1171008-1171008	T	TRITD1Av1G000490	TRITD1Av1G000490.5	Transcript	synonymous_variant	600	600	200	G	ggC/ggT	-	IMPACT=LOW;BIOTYPE=protein_coding;EXON=3/3;STRAND=1;ENSP=TRITD1Av1G000490.5;UNIPARC=UPI0010198E4F;DOMAINS=PANTHER:PTHR24282:SF213,PANTHER:PTHR24282,Pfam:PF00067,Gene3D:1.10.630.10,Superfamily:SSF48264
.	1A:1171050-1171050	C	TRITD1Av1G000490	TRITD1Av1G000490.1	Transcript	synonymous_variant	882	882	294	A	gcT/gcC	-	IMPACT=LOW;BIOTYPE=protein_coding;EXON=3/3;STRAND=1;ENSP=TRITD1Av1G000490.1;UNIPARC=UPI00101825B4;DOMAINS=PANTHER:PTHR24282,PANTHER:PTHR24282:SF213,Gene3D:1.10.630.10,Pfam:PF00067,Superfamily:SSF48264
.	1A:1171050-1171050	C	TRITD1Av1G000490	TRITD1Av1G000490.2	Transcript	synonymous_variant	882	882	294	A	gcT/gcC	-	IMPACT=LOW;BIOTYPE=protein_coding;EXON=3/4;STRAND=1;ENSP=TRITD1Av1G000490.2;UNIPARC=UPI00101958AE;DOMAINS=PANTHER:PTHR24282,PANTHER:PTHR24282:SF213,Gene3D:1.10.630.10,Pfam:PF00067,Superfamily:SSF48264
.	1A:1171050-1171050	C	TRITD1Av1G000490	TRITD1Av1G000490.3	Transcript	synonymous_variant	867	867	289	A	gcT/gcC	-	IMPACT=LOW;BIOTYPE=protein_coding;EXON=3/4;STRAND=1;ENSP=TRITD1Av1G000490.3;UNIPARC=UPI001018220F;DOMAINS=PANTHER:PTHR24282,PANTHER:PTHR24282:SF213,Gene3D:1.10.630.10,Pfam:PF00067,Superfamily:SSF48264
.	1A:1171050-1171050	C	TRITD1Av1G000490	TRITD1Av1G000490.4	Transcript	synonymous_variant	816	816	272	A	gcT/gcC	-	IMPACT=LOW;BIOTYPE=protein_coding;EXON=3/4;STRAND=1;ENSP=TRITD1Av1G000490.4;UNIPARC=UPI001018C844;DOMAINS=Gene3D:1.10.630.10,Pfam:PF00067,PANTHER:PTHR24282,PANTHER:PTHR24282:SF213,Superfamily:SSF48264
.	1A:1171050-1171050	C	TRITD1Av1G000490	TRITD1Av1G000490.5	Transcript	synonymous_variant	642	642	214	A	gcT/gcC	-	IMPACT=LOW;BIOTYPE=protein_coding;EXON=3/3;STRAND=1;ENSP=TRITD1Av1G000490.5;UNIPARC=UPI0010198E4F;DOMAINS=PANTHER:PTHR24282:SF213,PANTHER:PTHR24282,Pfam:PF00067,Gene3D:1.10.630.10,Superfamily:SSF48264
.	1A:1171056-1171056	T	TRITD1Av1G000490	TRITD1Av1G000490.1	Transcript	synonymous_variant	888	888	296	S	agC/agT	-	IMPACT=LOW;BIOTYPE=protein_coding;EXON=3/3;STRAND=1;ENSP=TRITD1Av1G000490.1;UNIPARC=UPI00101825B4;DOMAINS=PANTHER:PTHR24282,PANTHER:PTHR24282:SF213,Gene3D:1.10.630.10,Pfam:PF00067,Superfamily:SSF48264
.	1A:1171056-1171056	T	TRITD1Av1G000490	TRITD1Av1G000490.2	Transcript	synonymous_variant	888	888	296	S	agC/agT	-	IMPACT=LOW;BIOTYPE=protein_coding;EXON=3/4;STRAND=1;ENSP=TRITD1Av1G000490.2;UNIPARC=UPI00101958AE;DOMAINS=PANTHER:PTHR24282,PANTHER:PTHR24282:SF213,Gene3D:1.10.630.10,Pfam:PF00067,Superfamily:SSF48264
.	1A:1171056-1171056	T	TRITD1Av1G000490	TRITD1Av1G000490.3	Transcript	synonymous_variant	873	873	291	S	agC/agT	-	IMPACT=LOW;BIOTYPE=protein_coding;EXON=3/4;STRAND=1;ENSP=TRITD1Av1G000490.3;UNIPARC=UPI001018220F;DOMAINS=PANTHER:PTHR24282,PANTHER:PTHR24282:SF213,Gene3D:1.10.630.10,Pfam:PF00067,Superfamily:SSF48264
.	1A:1171056-1171056	T	TRITD1Av1G000490	TRITD1Av1G000490.4	Transcript	synonymous_variant	822	822	274	S	agC/agT	-	IMPACT=LOW;BIOTYPE=protein_coding;EXON=3/4;STRAND=1;ENSP=TRITD1Av1G000490.4;UNIPARC=UPI001018C844;DOMAINS=Gene3D:1.10.630.10,Pfam:PF00067,PANTHER:PTHR24282,PANTHER:PTHR24282:SF213,Superfamily:SSF48264
.	1A:1171056-1171056	T	TRITD1Av1G000490	TRITD1Av1G000490.5	Transcript	synonymous_variant	648	648	216	S	agC/agT	-	IMPACT=LOW;BIOTYPE=protein_coding;EXON=3/3;STRAND=1;ENSP=TRITD1Av1G000490.5;UNIPARC=UPI0010198E4F;DOMAINS=PANTHER:PTHR24282:SF213,PANTHER:PTHR24282,Pfam:PF00067,Gene3D:1.10.630.10,Superfamily:SSF48264
.	1A:1171080-1171080	C	TRITD1Av1G000490	TRITD1Av1G000490.1	Transcript	synonymous_variant	912	912	304	L	ctG/ctC	-	IMPACT=LOW;BIOTYPE=protein_coding;EXON=3/3;STRAND=1;ENSP=TRITD1Av1G000490.1;UNIPARC=UPI00101825B4;DOMAINS=PANTHER:PTHR24282,PANTHER:PTHR24282:SF213,Gene3D:1.10.630.10,Pfam:PF00067,Superfamily:SSF48264
.	1A:1171080-1171080	C	TRITD1Av1G000490	TRITD1Av1G000490.2	Transcript	synonymous_variant	912	912	304	L	ctG/ctC	-	IMPACT=LOW;BIOTYPE=protein_coding;EXON=3/4;STRAND=1;ENSP=TRITD1Av1G000490.2;UNIPARC=UPI00101958AE;DOMAINS=PANTHER:PTHR24282,PANTHER:PTHR24282:SF213,Gene3D:1.10.630.10,Pfam:PF00067,Superfamily:SSF48264
.	1A:1171080-1171080	C	TRITD1Av1G000490	TRITD1Av1G000490.3	Transcript	synonymous_variant	897	897	299	L	ctG/ctC	-	IMPACT=LOW;BIOTYPE=protein_coding;EXON=3/4;STRAND=1;ENSP=TRITD1Av1G000490.3;UNIPARC=UPI001018220F;DOMAINS=PANTHER:PTHR24282,PANTHER:PTHR24282:SF213,Gene3D:1.10.630.10,Pfam:PF00067,Superfamily:SSF48264
.	1A:1171080-1171080	C	TRITD1Av1G000490	TRITD1Av1G000490.4	Transcript	synonymous_variant	846	846	282	L	ctG/ctC	-	IMPACT=LOW;BIOTYPE=protein_coding;EXON=3/4;STRAND=1;ENSP=TRITD1Av1G000490.4;UNIPARC=UPI001018C844;DOMAINS=Gene3D:1.10.630.10,Pfam:PF00067,PANTHER:PTHR24282,PANTHER:PTHR24282:SF213,Superfamily:SSF48264
.	1A:1171080-1171080	C	TRITD1Av1G000490	TRITD1Av1G000490.5	Transcript	synonymous_variant	672	672	224	L	ctG/ctC	-	IMPACT=LOW;BIOTYPE=protein_coding;EXON=3/3;STRAND=1;ENSP=TRITD1Av1G000490.5;UNIPARC=UPI0010198E4F;DOMAINS=PANTHER:PTHR24282:SF213,PANTHER:PTHR24282,Pfam:PF00067,Gene3D:1.10.630.10,Superfamily:SSF48264
.	1A:1171086-1171086	C	TRITD1Av1G000490	TRITD1Av1G000490.1	Transcript	synonymous_variant	918	918	306	S	tcT/tcC	-	IMPACT=LOW;BIOTYPE=protein_coding;EXON=3/3;STRAND=1;ENSP=TRITD1Av1G000490.1;UNIPARC=UPI00101825B4;DOMAINS=PANTHER:PTHR24282,PANTHER:PTHR24282:SF213,Gene3D:1.10.630.10,Pfam:PF00067,Superfamily:SSF48264
.	1A:1171086-1171086	C	TRITD1Av1G000490	TRITD1Av1G000490.2	Transcript	synonymous_variant	918	918	306	S	tcT/tcC	-	IMPACT=LOW;BIOTYPE=protein_coding;EXON=3/4;STRAND=1;ENSP=TRITD1Av1G000490.2;UNIPARC=UPI00101958AE;DOMAINS=PANTHER:PTHR24282,PANTHER:PTHR24282:SF213,Gene3D:1.10.630.10,Pfam:PF00067,Superfamily:SSF48264
.	1A:1171086-1171086	C	TRITD1Av1G000490	TRITD1Av1G000490.3	Transcript	synonymous_variant	903	903	301	S	tcT/tcC	-	IMPACT=LOW;BIOTYPE=protein_coding;EXON=3/4;STRAND=1;ENSP=TRITD1Av1G000490.3;UNIPARC=UPI001018220F;DOMAINS=PANTHER:PTHR24282,PANTHER:PTHR24282:SF213,Gene3D:1.10.630.10,Pfam:PF00067,Superfamily:SSF48264
.	1A:1171086-1171086	C	TRITD1Av1G000490	TRITD1Av1G000490.4	Transcript	synonymous_variant	852	852	284	S	tcT/tcC	-	IMPACT=LOW;BIOTYPE=protein_coding;EXON=3/4;STRAND=1;ENSP=TRITD1Av1G000490.4;UNIPARC=UPI001018C844;DOMAINS=Gene3D:1.10.630.10,Pfam:PF00067,PANTHER:PTHR24282,PANTHER:PTHR24282:SF213,Superfamily:SSF48264
.	1A:1171086-1171086	C	TRITD1Av1G000490	TRITD1Av1G000490.5	Transcript	synonymous_variant	678	678	226	S	tcT/tcC	-	IMPACT=LOW;BIOTYPE=protein_coding;EXON=3/3;STRAND=1;ENSP=TRITD1Av1G000490.5;UNIPARC=UPI0010198E4F;DOMAINS=PANTHER:PTHR24282:SF213,PANTHER:PTHR24282,Pfam:PF00067,Gene3D:1.10.630.10,Superfamily:SSF48264
.	1A:1171091-1171095	G	TRITD1Av1G000490	TRITD1Av1G000490.1	Transcript	inframe_deletion	924-927	924-927	308-309	MA/M	atGGCG/atG	-	IMPACT=MODERATE;BIOTYPE=protein_coding;EXON=3/3;STRAND=1;ENSP=TRITD1Av1G000490.1;UNIPARC=UPI00101825B4;DOMAINS=PANTHER:PTHR24282,PANTHER:PTHR24282:SF213,Gene3D:1.10.630.10,Pfam:PF00067,Superfamily:SSF48264
.	1A:1171091-1171095	G	TRITD1Av1G000490	TRITD1Av1G000490.2	Transcript	inframe_deletion	924-927	924-927	308-309	MA/M	atGGCG/atG	-	IMPACT=MODERATE;BIOTYPE=protein_coding;EXON=3/4;STRAND=1;ENSP=TRITD1Av1G000490.2;UNIPARC=UPI00101958AE;DOMAINS=PANTHER:PTHR24282,PANTHER:PTHR24282:SF213,Gene3D:1.10.630.10,Pfam:PF00067,Superfamily:SSF48264
.	1A:1171091-1171095	G	TRITD1Av1G000490	TRITD1Av1G000490.3	Transcript	inframe_deletion	909-912	909-912	303-304	MA/M	atGGCG/atG	-	IMPACT=MODERATE;BIOTYPE=protein_coding;EXON=3/4;STRAND=1;ENSP=TRITD1Av1G000490.3;UNIPARC=UPI001018220F;DOMAINS=PANTHER:PTHR24282,PANTHER:PTHR24282:SF213,Gene3D:1.10.630.10,Pfam:PF00067,Superfamily:SSF48264
.	1A:1171091-1171095	G	TRITD1Av1G000490	TRITD1Av1G000490.4	Transcript	inframe_deletion	858-861	858-861	286-287	MA/M	atGGCG/atG	-	IMPACT=MODERATE;BIOTYPE=protein_coding;EXON=3/4;STRAND=1;ENSP=TRITD1Av1G000490.4;UNIPARC=UPI001018C844;DOMAINS=Gene3D:1.10.630.10,Pfam:PF00067,PANTHER:PTHR24282,PANTHER:PTHR24282:SF213,Superfamily:SSF48264
.	1A:1171091-1171095	G	TRITD1Av1G000490	TRITD1Av1G000490.5	Transcript	inframe_deletion	684-687	684-687	228-229	MA/M	atGGCG/atG	-	IMPACT=MODERATE;BIOTYPE=protein_coding;EXON=3/3;STRAND=1;ENSP=TRITD1Av1G000490.5;UNIPARC=UPI0010198E4F;DOMAINS=PANTHER:PTHR24282:SF213,PANTHER:PTHR24282,Pfam:PF00067,Gene3D:1.10.630.10,Superfamily:SSF48264
.	1A:1171104-1171106	G	TRITD1Av1G000490	TRITD1Av1G000490.1	Transcript	frameshift_variant	937-938	937-938	313	R/X	AGg/Gg	-	IMPACT=HIGH;BIOTYPE=protein_coding;EXON=3/3;STRAND=1;ENSP=TRITD1Av1G000490.1;UNIPARC=UPI00101825B4;DOMAINS=PANTHER:PTHR24282,PANTHER:PTHR24282:SF213,Gene3D:1.10.630.10,Pfam:PF00067,Superfamily:SSF48264
.	1A:1171104-1171106	G	TRITD1Av1G000490	TRITD1Av1G000490.2	Transcript	frameshift_variant	937-938	937-938	313	R/X	AGg/Gg	-	IMPACT=HIGH;BIOTYPE=protein_coding;EXON=3/4;STRAND=1;ENSP=TRITD1Av1G000490.2;UNIPARC=UPI00101958AE;DOMAINS=PANTHER:PTHR24282,PANTHER:PTHR24282:SF213,Gene3D:1.10.630.10,Pfam:PF00067,Superfamily:SSF48264
.	1A:1171104-1171106	G	TRITD1Av1G000490	TRITD1Av1G000490.3	Transcript	frameshift_variant	922-923	922-923	308	R/X	AGg/Gg	-	IMPACT=HIGH;BIOTYPE=protein_coding;EXON=3/4;STRAND=1;ENSP=TRITD1Av1G000490.3;UNIPARC=UPI001018220F;DOMAINS=PANTHER:PTHR24282,PANTHER:PTHR24282:SF213,Gene3D:1.10.630.10,Pfam:PF00067,Superfamily:SSF48264
.	1A:1171104-1171106	G	TRITD1Av1G000490	TRITD1Av1G000490.4	Transcript	frameshift_variant	871-872	871-872	291	R/X	AGg/Gg	-	IMPACT=HIGH;BIOTYPE=protein_coding;EXON=3/4;STRAND=1;ENSP=TRITD1Av1G000490.4;UNIPARC=UPI001018C844;DOMAINS=Gene3D:1.10.630.10,Pfam:PF00067,PANTHER:PTHR24282,PANTHER:PTHR24282:SF213,Superfamily:SSF48264
.	1A:1171104-1171106	G	TRITD1Av1G000490	TRITD1Av1G000490.5	Transcript	frameshift_variant	697-698	697-698	233	R/X	AGg/Gg	-	IMPACT=HIGH;BIOTYPE=protein_coding;EXON=3/3;STRAND=1;ENSP=TRITD1Av1G000490.5;UNIPARC=UPI0010198E4F;DOMAINS=PANTHER:PTHR24282:SF213,PANTHER:PTHR24282,Pfam:PF00067,Gene3D:1.10.630.10,Superfamily:SSF48264
.	1A:1171108-1171111	G	TRITD1Av1G000490	TRITD1Av1G000490.1	Transcript	frameshift_variant	941-943	941-943	314-315	DD/GX	gATGat/gGat	-	IMPACT=HIGH;BIOTYPE=protein_coding;EXON=3/3;STRAND=1;ENSP=TRITD1Av1G000490.1;UNIPARC=UPI00101825B4;DOMAINS=PANTHER:PTHR24282,PANTHER:PTHR24282:SF213,Gene3D:1.10.630.10,Pfam:PF00067,Superfamily:SSF48264
.	1A:1171108-1171111	G	TRITD1Av1G000490	TRITD1Av1G000490.2	Transcript	frameshift_variant	941-943	941-943	314-315	DD/GX	gATGat/gGat	-	IMPACT=HIGH;BIOTYPE=protein_coding;EXON=3/4;STRAND=1;ENSP=TRITD1Av1G000490.2;UNIPARC=UPI00101958AE;DOMAINS=PANTHER:PTHR24282,PANTHER:PTHR24282:SF213,Gene3D:1.10.630.10,Pfam:PF00067,Superfamily:SSF48264
.	1A:1171108-1171111	G	TRITD1Av1G000490	TRITD1Av1G000490.3	Transcript	frameshift_variant	926-928	926-928	309-310	DD/GX	gATGat/gGat	-	IMPACT=HIGH;BIOTYPE=protein_coding;EXON=3/4;STRAND=1;ENSP=TRITD1Av1G000490.3;UNIPARC=UPI001018220F;DOMAINS=PANTHER:PTHR24282,PANTHER:PTHR24282:SF213,Gene3D:1.10.630.10,Pfam:PF00067,Superfamily:SSF48264
.	1A:1171108-1171111	G	TRITD1Av1G000490	TRITD1Av1G000490.4	Transcript	frameshift_variant	875-877	875-877	292-293	DD/GX	gATGat/gGat	-	IMPACT=HIGH;BIOTYPE=protein_coding;EXON=3/4;STRAND=1;ENSP=TRITD1Av1G000490.4;UNIPARC=UPI001018C844;DOMAINS=Gene3D:1.10.630.10,Pfam:PF00067,PANTHER:PTHR24282,PANTHER:PTHR24282:SF213,Superfamily:SSF48264
.	1A:1171108-1171111	G	TRITD1Av1G000490	TRITD1Av1G000490.5	Transcript	frameshift_variant	701-703	701-703	234-235	DD/GX	gATGat/gGat	-	IMPACT=HIGH;BIOTYPE=protein_coding;EXON=3/3;STRAND=1;ENSP=TRITD1Av1G000490.5;UNIPARC=UPI0010198E4F;DOMAINS=PANTHER:PTHR24282:SF213,PANTHER:PTHR24282,Pfam:PF00067,Gene3D:1.10.630.10,Superfamily:SSF48264
.	1A:1171185-1171185	T	TRITD1Av1G000490	TRITD1Av1G000490.1	Transcript	synonymous_variant	1017	1017	339	G	ggC/ggT	-	IMPACT=LOW;BIOTYPE=protein_coding;EXON=3/3;STRAND=1;ENSP=TRITD1Av1G000490.1;UNIPARC=UPI00101825B4;DOMAINS=PANTHER:PTHR24282,PANTHER:PTHR24282:SF213,Gene3D:1.10.630.10,Pfam:PF00067,Superfamily:SSF48264,Prints:PR00385,Prints:PR00463
.	1A:1171185-1171185	T	TRITD1Av1G000490	TRITD1Av1G000490.2	Transcript	synonymous_variant	1017	1017	339	G	ggC/ggT	-	IMPACT=LOW;BIOTYPE=protein_coding;EXON=3/4;STRAND=1;ENSP=TRITD1Av1G000490.2;UNIPARC=UPI00101958AE;DOMAINS=PANTHER:PTHR24282,PANTHER:PTHR24282:SF213,Gene3D:1.10.630.10,Pfam:PF00067,Superfamily:SSF48264,Prints:PR00463,Prints:PR00385
.	1A:1171185-1171185	T	TRITD1Av1G000490	TRITD1Av1G000490.3	Transcript	synonymous_variant	1002	1002	334	G	ggC/ggT	-	IMPACT=LOW;BIOTYPE=protein_coding;EXON=3/4;STRAND=1;ENSP=TRITD1Av1G000490.3;UNIPARC=UPI001018220F;DOMAINS=PANTHER:PTHR24282,PANTHER:PTHR24282:SF213,Gene3D:1.10.630.10,Pfam:PF00067,Superfamily:SSF48264,Prints:PR00463,Prints:PR00385
.	1A:1171185-1171185	T	TRITD1Av1G000490	TRITD1Av1G000490.4	Transcript	synonymous_variant	951	951	317	G	ggC/ggT	-	IMPACT=LOW;BIOTYPE=protein_coding;EXON=3/4;STRAND=1;ENSP=TRITD1Av1G000490.4;UNIPARC=UPI001018C844;DOMAINS=Gene3D:1.10.630.10,Pfam:PF00067,Prints:PR00463,PANTHER:PTHR24282,PANTHER:PTHR24282:SF213,Superfamily:SSF48264
.	1A:1171185-1171185	T	TRITD1Av1G000490	TRITD1Av1G000490.5	Transcript	synonymous_variant	777	777	259	G	ggC/ggT	-	IMPACT=LOW;BIOTYPE=protein_coding;EXON=3/3;STRAND=1;ENSP=TRITD1Av1G000490.5;UNIPARC=UPI0010198E4F;DOMAINS=PANTHER:PTHR24282:SF213,PANTHER:PTHR24282,Pfam:PF00067,Gene3D:1.10.630.10,Superfamily:SSF48264,Prints:PR00463,Prints:PR00385
.	1A:1171193-1171193	G	TRITD1Av1G000490	TRITD1Av1G000490.1	Transcript	missense_variant	1025	1025	342	T/S	aCc/aGc	-	IMPACT=MODERATE;BIOTYPE=protein_coding;EXON=3/3;STRAND=1;ENSP=TRITD1Av1G000490.1;UNIPARC=UPI00101825B4;SIFT=deleterious(0.04);DOMAINS=PANTHER:PTHR24282,PANTHER:PTHR24282:SF213,Gene3D:1.10.630.10,Pfam:PF00067,Superfamily:SSF48264,Prints:PR00385,Prints:PR00463
.	1A:1171193-1171193	G	TRITD1Av1G000490	TRITD1Av1G000490.2	Transcript	missense_variant	1025	1025	342	T/S	aCc/aGc	-	IMPACT=MODERATE;BIOTYPE=protein_coding;EXON=3/4;STRAND=1;ENSP=TRITD1Av1G000490.2;UNIPARC=UPI00101958AE;SIFT=deleterious(0.04);DOMAINS=PANTHER:PTHR24282,PANTHER:PTHR24282:SF213,Gene3D:1.10.630.10,Pfam:PF00067,Superfamily:SSF48264,Prints:PR00463,Prints:PR00385
.	1A:1171193-1171193	G	TRITD1Av1G000490	TRITD1Av1G000490.3	Transcript	missense_variant	1010	1010	337	T/S	aCc/aGc	-	IMPACT=MODERATE;BIOTYPE=protein_coding;EXON=3/4;STRAND=1;ENSP=TRITD1Av1G000490.3;UNIPARC=UPI001018220F;SIFT=deleterious(0.04);DOMAINS=PANTHER:PTHR24282,PANTHER:PTHR24282:SF213,Gene3D:1.10.630.10,Pfam:PF00067,Superfamily:SSF48264,Prints:PR00463,Prints:PR00385
.	1A:1171193-1171193	G	TRITD1Av1G000490	TRITD1Av1G000490.4	Transcript	missense_variant	959	959	320	T/S	aCc/aGc	-	IMPACT=MODERATE;BIOTYPE=protein_coding;EXON=3/4;STRAND=1;ENSP=TRITD1Av1G000490.4;UNIPARC=UPI001018C844;SIFT=deleterious(0.04);DOMAINS=Gene3D:1.10.630.10,Pfam:PF00067,Prints:PR00463,PANTHER:PTHR24282,PANTHER:PTHR24282:SF213,Superfamily:SSF48264
.	1A:1171193-1171193	G	TRITD1Av1G000490	TRITD1Av1G000490.5	Transcript	missense_variant	785	785	262	T/S	aCc/aGc	-	IMPACT=MODERATE;BIOTYPE=protein_coding;EXON=3/3;STRAND=1;ENSP=TRITD1Av1G000490.5;UNIPARC=UPI0010198E4F;SIFT=deleterious(0.04);DOMAINS=PANTHER:PTHR24282:SF213,PANTHER:PTHR24282,Pfam:PF00067,Gene3D:1.10.630.10,Superfamily:SSF48264,Prints:PR00463,Prints:PR00385
.	1A:1171212-1171212	A	TRITD1Av1G000490	TRITD1Av1G000490.1	Transcript	synonymous_variant	1044	1044	348	T	acG/acA	AX-94839899-1A.3	IMPACT=LOW;BIOTYPE=protein_coding;EXON=3/3;STRAND=1;ENSP=TRITD1Av1G000490.1;UNIPARC=UPI00101825B4;DOMAINS=PANTHER:PTHR24282,PANTHER:PTHR24282:SF213,Gene3D:1.10.630.10,Pfam:PF00067,Superfamily:SSF48264,Prints:PR00385,Prints:PR00463
.	1A:1171212-1171212	A	TRITD1Av1G000490	TRITD1Av1G000490.2	Transcript	synonymous_variant	1044	1044	348	T	acG/acA	AX-94839899-1A.3	IMPACT=LOW;BIOTYPE=protein_coding;EXON=3/4;STRAND=1;ENSP=TRITD1Av1G000490.2;UNIPARC=UPI00101958AE;DOMAINS=PANTHER:PTHR24282,PANTHER:PTHR24282:SF213,Gene3D:1.10.630.10,Pfam:PF00067,Superfamily:SSF48264,Prints:PR00463,Prints:PR00385
.	1A:1171212-1171212	A	TRITD1Av1G000490	TRITD1Av1G000490.3	Transcript	synonymous_variant	1029	1029	343	T	acG/acA	AX-94839899-1A.3	IMPACT=LOW;BIOTYPE=protein_coding;EXON=3/4;STRAND=1;ENSP=TRITD1Av1G000490.3;UNIPARC=UPI001018220F;DOMAINS=PANTHER:PTHR24282,PANTHER:PTHR24282:SF213,Gene3D:1.10.630.10,Pfam:PF00067,Superfamily:SSF48264,Prints:PR00463,Prints:PR00385
.	1A:1171212-1171212	A	TRITD1Av1G000490	TRITD1Av1G000490.5	Transcript	synonymous_variant	804	804	268	T	acG/acA	AX-94839899-1A.3	IMPACT=LOW;BIOTYPE=protein_coding;EXON=3/3;STRAND=1;ENSP=TRITD1Av1G000490.5;UNIPARC=UPI0010198E4F;DOMAINS=PANTHER:PTHR24282:SF213,PANTHER:PTHR24282,Pfam:PF00067,Gene3D:1.10.630.10,Superfamily:SSF48264,Prints:PR00463,Prints:PR00385
.	1A:1171219-1171219	A	TRITD1Av1G000490	TRITD1Av1G000490.1	Transcript	missense_variant	1051	1051	351	L/M	Ctg/Atg	-	IMPACT=MODERATE;BIOTYPE=protein_coding;EXON=3/3;STRAND=1;ENSP=TRITD1Av1G000490.1;UNIPARC=UPI00101825B4;SIFT=tolerated(1);DOMAINS=PANTHER:PTHR24282,PANTHER:PTHR24282:SF213,Gene3D:1.10.630.10,Pfam:PF00067,Superfamily:SSF48264,Prints:PR00385,Prints:PR00463
.	1A:1171219-1171219	A	TRITD1Av1G000490	TRITD1Av1G000490.2	Transcript	missense_variant	1051	1051	351	L/M	Ctg/Atg	-	IMPACT=MODERATE;BIOTYPE=protein_coding;EXON=3/4;STRAND=1;ENSP=TRITD1Av1G000490.2;UNIPARC=UPI00101958AE;SIFT=tolerated(1);DOMAINS=PANTHER:PTHR24282,PANTHER:PTHR24282:SF213,Gene3D:1.10.630.10,Pfam:PF00067,Superfamily:SSF48264,Prints:PR00463,Prints:PR00385
.	1A:1171219-1171219	A	TRITD1Av1G000490	TRITD1Av1G000490.3	Transcript	missense_variant	1036	1036	346	L/M	Ctg/Atg	-	IMPACT=MODERATE;BIOTYPE=protein_coding;EXON=3/4;STRAND=1;ENSP=TRITD1Av1G000490.3;UNIPARC=UPI001018220F;SIFT=tolerated(1);DOMAINS=PANTHER:PTHR24282,PANTHER:PTHR24282:SF213,Gene3D:1.10.630.10,Pfam:PF00067,Superfamily:SSF48264,Prints:PR00463,Prints:PR00385
.	1A:1171219-1171219	A	TRITD1Av1G000490	TRITD1Av1G000490.5	Transcript	missense_variant	811	811	271	L/M	Ctg/Atg	-	IMPACT=MODERATE;BIOTYPE=protein_coding;EXON=3/3;STRAND=1;ENSP=TRITD1Av1G000490.5;UNIPARC=UPI0010198E4F;SIFT=tolerated(1);DOMAINS=PANTHER:PTHR24282:SF213,PANTHER:PTHR24282,Pfam:PF00067,Gene3D:1.10.630.10,Superfamily:SSF48264,Prints:PR00463,Prints:PR00385
.	1A:1171257-1171257	C	TRITD1Av1G000490	TRITD1Av1G000490.1	Transcript	synonymous_variant	1089	1089	363	R	cgG/cgC	AX-94804653-1A.3	IMPACT=LOW;BIOTYPE=protein_coding;EXON=3/3;STRAND=1;ENSP=TRITD1Av1G000490.1;UNIPARC=UPI00101825B4;DOMAINS=PANTHER:PTHR24282,PANTHER:PTHR24282:SF213,Gene3D:1.10.630.10,Pfam:PF00067,Superfamily:SSF48264,Prints:PR00463
.	1A:1171257-1171257	C	TRITD1Av1G000490	TRITD1Av1G000490.2	Transcript	synonymous_variant	1089	1089	363	R	cgG/cgC	AX-94804653-1A.3	IMPACT=LOW;BIOTYPE=protein_coding;EXON=3/4;STRAND=1;ENSP=TRITD1Av1G000490.2;UNIPARC=UPI00101958AE;DOMAINS=PANTHER:PTHR24282,PANTHER:PTHR24282:SF213,Gene3D:1.10.630.10,Pfam:PF00067,Superfamily:SSF48264,Prints:PR00463
.	1A:1171257-1171257	C	TRITD1Av1G000490	TRITD1Av1G000490.3	Transcript	synonymous_variant	1074	1074	358	R	cgG/cgC	AX-94804653-1A.3	IMPACT=LOW;BIOTYPE=protein_coding;EXON=3/4;STRAND=1;ENSP=TRITD1Av1G000490.3;UNIPARC=UPI001018220F;DOMAINS=PANTHER:PTHR24282,PANTHER:PTHR24282:SF213,Gene3D:1.10.630.10,Pfam:PF00067,Superfamily:SSF48264,Prints:PR00463
.	1A:1171257-1171257	C	TRITD1Av1G000490	TRITD1Av1G000490.5	Transcript	synonymous_variant	849	849	283	R	cgG/cgC	AX-94804653-1A.3	IMPACT=LOW;BIOTYPE=protein_coding;EXON=3/3;STRAND=1;ENSP=TRITD1Av1G000490.5;UNIPARC=UPI0010198E4F;DOMAINS=PANTHER:PTHR24282:SF213,PANTHER:PTHR24282,Pfam:PF00067,Gene3D:1.10.630.10,Superfamily:SSF48264,Prints:PR00463
.	1A:1171277-1171277	G	TRITD1Av1G000490	TRITD1Av1G000490.1	Transcript	missense_variant	1109	1109	370	Q/R	cAa/cGa	-	IMPACT=MODERATE;BIOTYPE=protein_coding;EXON=3/3;STRAND=1;ENSP=TRITD1Av1G000490.1;UNIPARC=UPI00101825B4;SIFT=tolerated(0.16);DOMAINS=PANTHER:PTHR24282,PANTHER:PTHR24282:SF213,Gene3D:1.10.630.10,Pfam:PF00067,Superfamily:SSF48264,Prints:PR00463
.	1A:1171277-1171277	G	TRITD1Av1G000490	TRITD1Av1G000490.2	Transcript	missense_variant	1109	1109	370	Q/R	cAa/cGa	-	IMPACT=MODERATE;BIOTYPE=protein_coding;EXON=3/4;STRAND=1;ENSP=TRITD1Av1G000490.2;UNIPARC=UPI00101958AE;SIFT=tolerated(0.16);DOMAINS=PANTHER:PTHR24282,PANTHER:PTHR24282:SF213,Gene3D:1.10.630.10,Pfam:PF00067,Superfamily:SSF48264,Prints:PR00463
.	1A:1171277-1171277	G	TRITD1Av1G000490	TRITD1Av1G000490.3	Transcript	missense_variant	1094	1094	365	Q/R	cAa/cGa	-	IMPACT=MODERATE;BIOTYPE=protein_coding;EXON=3/4;STRAND=1;ENSP=TRITD1Av1G000490.3;UNIPARC=UPI001018220F;SIFT=tolerated(0.16);DOMAINS=PANTHER:PTHR24282,PANTHER:PTHR24282:SF213,Gene3D:1.10.630.10,Pfam:PF00067,Superfamily:SSF48264,Prints:PR00463
.	1A:1171277-1171277	G	TRITD1Av1G000490	TRITD1Av1G000490.5	Transcript	missense_variant	869	869	290	Q/R	cAa/cGa	-	IMPACT=MODERATE;BIOTYPE=protein_coding;EXON=3/3;STRAND=1;ENSP=TRITD1Av1G000490.5;UNIPARC=UPI0010198E4F;SIFT=tolerated(0.19);DOMAINS=PANTHER:PTHR24282:SF213,PANTHER:PTHR24282,Pfam:PF00067,Gene3D:1.10.630.10,Superfamily:SSF48264,Prints:PR00463
.	1A:1171278-1171278	C	TRITD1Av1G000490	TRITD1Av1G000490.1	Transcript	missense_variant	1110	1110	370	Q/H	caA/caC	-	IMPACT=MODERATE;BIOTYPE=protein_coding;EXON=3/3;STRAND=1;ENSP=TRITD1Av1G000490.1;UNIPARC=UPI00101825B4;SIFT=tolerated(0.17);DOMAINS=PANTHER:PTHR24282,PANTHER:PTHR24282:SF213,Gene3D:1.10.630.10,Pfam:PF00067,Superfamily:SSF48264,Prints:PR00463
.	1A:1171278-1171278	C	TRITD1Av1G000490	TRITD1Av1G000490.2	Transcript	missense_variant	1110	1110	370	Q/H	caA/caC	-	IMPACT=MODERATE;BIOTYPE=protein_coding;EXON=3/4;STRAND=1;ENSP=TRITD1Av1G000490.2;UNIPARC=UPI00101958AE;SIFT=tolerated(0.17);DOMAINS=PANTHER:PTHR24282,PANTHER:PTHR24282:SF213,Gene3D:1.10.630.10,Pfam:PF00067,Superfamily:SSF48264,Prints:PR00463
.	1A:1171278-1171278	C	TRITD1Av1G000490	TRITD1Av1G000490.3	Transcript	missense_variant	1095	1095	365	Q/H	caA/caC	-	IMPACT=MODERATE;BIOTYPE=protein_coding;EXON=3/4;STRAND=1;ENSP=TRITD1Av1G000490.3;UNIPARC=UPI001018220F;SIFT=tolerated(0.17);DOMAINS=PANTHER:PTHR24282,PANTHER:PTHR24282:SF213,Gene3D:1.10.630.10,Pfam:PF00067,Superfamily:SSF48264,Prints:PR00463
.	1A:1171278-1171278	C	TRITD1Av1G000490	TRITD1Av1G000490.5	Transcript	missense_variant	870	870	290	Q/H	caA/caC	-	IMPACT=MODERATE;BIOTYPE=protein_coding;EXON=3/3;STRAND=1;ENSP=TRITD1Av1G000490.5;UNIPARC=UPI0010198E4F;SIFT=tolerated(0.14);DOMAINS=PANTHER:PTHR24282:SF213,PANTHER:PTHR24282,Pfam:PF00067,Gene3D:1.10.630.10,Superfamily:SSF48264,Prints:PR00463
.	1A:1171280-1171280	T	TRITD1Av1G000490	TRITD1Av1G000490.1	Transcript	missense_variant	1112	1112	371	A/V	gCc/gTc	-	IMPACT=MODERATE;BIOTYPE=protein_coding;EXON=3/3;STRAND=1;ENSP=TRITD1Av1G000490.1;UNIPARC=UPI00101825B4;SIFT=tolerated(1);DOMAINS=PANTHER:PTHR24282,PANTHER:PTHR24282:SF213,Gene3D:1.10.630.10,Pfam:PF00067,Superfamily:SSF48264,Prints:PR00463
.	1A:1171280-1171280	T	TRITD1Av1G000490	TRITD1Av1G000490.2	Transcript	missense_variant	1112	1112	371	A/V	gCc/gTc	-	IMPACT=MODERATE;BIOTYPE=protein_coding;EXON=3/4;STRAND=1;ENSP=TRITD1Av1G000490.2;UNIPARC=UPI00101958AE;SIFT=tolerated(1);DOMAINS=PANTHER:PTHR24282,PANTHER:PTHR24282:SF213,Gene3D:1.10.630.10,Pfam:PF00067,Superfamily:SSF48264,Prints:PR00463
.	1A:1171280-1171280	T	TRITD1Av1G000490	TRITD1Av1G000490.3	Transcript	missense_variant	1097	1097	366	A/V	gCc/gTc	-	IMPACT=MODERATE;BIOTYPE=protein_coding;EXON=3/4;STRAND=1;ENSP=TRITD1Av1G000490.3;UNIPARC=UPI001018220F;SIFT=tolerated(1);DOMAINS=PANTHER:PTHR24282,PANTHER:PTHR24282:SF213,Gene3D:1.10.630.10,Pfam:PF00067,Superfamily:SSF48264,Prints:PR00463
.	1A:1171280-1171280	T	TRITD1Av1G000490	TRITD1Av1G000490.5	Transcript	missense_variant	872	872	291	A/V	gCc/gTc	-	IMPACT=MODERATE;BIOTYPE=protein_coding;EXON=3/3;STRAND=1;ENSP=TRITD1Av1G000490.5;UNIPARC=UPI0010198E4F;SIFT=tolerated(1);DOMAINS=PANTHER:PTHR24282:SF213,PANTHER:PTHR24282,Pfam:PF00067,Gene3D:1.10.630.10,Superfamily:SSF48264,Prints:PR00463
.	1A:1171282-1171282	C	TRITD1Av1G000490	TRITD1Av1G000490.1	Transcript	missense_variant	1114	1114	372	F/L	Ttc/Ctc	-	IMPACT=MODERATE;BIOTYPE=protein_coding;EXON=3/3;STRAND=1;ENSP=TRITD1Av1G000490.1;UNIPARC=UPI00101825B4;SIFT=tolerated(0.08);DOMAINS=PANTHER:PTHR24282,PANTHER:PTHR24282:SF213,Gene3D:1.10.630.10,Pfam:PF00067,Superfamily:SSF48264,Prints:PR00463
.	1A:1171282-1171282	C	TRITD1Av1G000490	TRITD1Av1G000490.2	Transcript	missense_variant	1114	1114	372	F/L	Ttc/Ctc	-	IMPACT=MODERATE;BIOTYPE=protein_coding;EXON=3/4;STRAND=1;ENSP=TRITD1Av1G000490.2;UNIPARC=UPI00101958AE;SIFT=tolerated(0.08);DOMAINS=PANTHER:PTHR24282,PANTHER:PTHR24282:SF213,Gene3D:1.10.630.10,Pfam:PF00067,Superfamily:SSF48264,Prints:PR00463
.	1A:1171282-1171282	C	TRITD1Av1G000490	TRITD1Av1G000490.3	Transcript	missense_variant	1099	1099	367	F/L	Ttc/Ctc	-	IMPACT=MODERATE;BIOTYPE=protein_coding;EXON=3/4;STRAND=1;ENSP=TRITD1Av1G000490.3;UNIPARC=UPI001018220F;SIFT=tolerated(0.08);DOMAINS=PANTHER:PTHR24282,PANTHER:PTHR24282:SF213,Gene3D:1.10.630.10,Pfam:PF00067,Superfamily:SSF48264,Prints:PR00463
.	1A:1171282-1171282	C	TRITD1Av1G000490	TRITD1Av1G000490.5	Transcript	missense_variant	874	874	292	F/L	Ttc/Ctc	-	IMPACT=MODERATE;BIOTYPE=protein_coding;EXON=3/3;STRAND=1;ENSP=TRITD1Av1G000490.5;UNIPARC=UPI0010198E4F;SIFT=tolerated(0.07);DOMAINS=PANTHER:PTHR24282:SF213,PANTHER:PTHR24282,Pfam:PF00067,Gene3D:1.10.630.10,Superfamily:SSF48264,Prints:PR00463
.	1A:1171317-1171317	A	TRITD1Av1G000490	TRITD1Av1G000490.1	Transcript	synonymous_variant	1149	1149	383	L	ctG/ctA	-	IMPACT=LOW;BIOTYPE=protein_coding;EXON=3/3;STRAND=1;ENSP=TRITD1Av1G000490.1;UNIPARC=UPI00101825B4;DOMAINS=PANTHER:PTHR24282,PANTHER:PTHR24282:SF213,Gene3D:1.10.630.10,Pfam:PF00067,Superfamily:SSF48264
.	1A:1171317-1171317	A	TRITD1Av1G000490	TRITD1Av1G000490.2	Transcript	synonymous_variant	1149	1149	383	L	ctG/ctA	-	IMPACT=LOW;BIOTYPE=protein_coding;EXON=3/4;STRAND=1;ENSP=TRITD1Av1G000490.2;UNIPARC=UPI00101958AE;DOMAINS=PANTHER:PTHR24282,PANTHER:PTHR24282:SF213,Gene3D:1.10.630.10,Pfam:PF00067,Superfamily:SSF48264
.	1A:1171317-1171317	A	TRITD1Av1G000490	TRITD1Av1G000490.3	Transcript	synonymous_variant	1134	1134	378	L	ctG/ctA	-	IMPACT=LOW;BIOTYPE=protein_coding;EXON=3/4;STRAND=1;ENSP=TRITD1Av1G000490.3;UNIPARC=UPI001018220F;DOMAINS=PANTHER:PTHR24282,PANTHER:PTHR24282:SF213,Gene3D:1.10.630.10,Pfam:PF00067,Superfamily:SSF48264
.	1A:1171317-1171317	A	TRITD1Av1G000490	TRITD1Av1G000490.5	Transcript	synonymous_variant	909	909	303	L	ctG/ctA	-	IMPACT=LOW;BIOTYPE=protein_coding;EXON=3/3;STRAND=1;ENSP=TRITD1Av1G000490.5;UNIPARC=UPI0010198E4F;DOMAINS=PANTHER:PTHR24282:SF213,PANTHER:PTHR24282,Pfam:PF00067,Gene3D:1.10.630.10,Superfamily:SSF48264
.	1A:1171334-1171334	T	TRITD1Av1G000490	TRITD1Av1G000490.1	Transcript	missense_variant	1166	1166	389	A/V	gCg/gTg	-	IMPACT=MODERATE;BIOTYPE=protein_coding;EXON=3/3;STRAND=1;ENSP=TRITD1Av1G000490.1;UNIPARC=UPI00101825B4;SIFT=tolerated(1);DOMAINS=PANTHER:PTHR24282,PANTHER:PTHR24282:SF213,Gene3D:1.10.630.10,Pfam:PF00067,Superfamily:SSF48264
.	1A:1171334-1171334	T	TRITD1Av1G000490	TRITD1Av1G000490.2	Transcript	missense_variant	1166	1166	389	A/V	gCg/gTg	-	IMPACT=MODERATE;BIOTYPE=protein_coding;EXON=3/4;STRAND=1;ENSP=TRITD1Av1G000490.2;UNIPARC=UPI00101958AE;SIFT=tolerated(1);DOMAINS=PANTHER:PTHR24282,PANTHER:PTHR24282:SF213,Gene3D:1.10.630.10,Pfam:PF00067,Superfamily:SSF48264
.	1A:1171334-1171334	T	TRITD1Av1G000490	TRITD1Av1G000490.3	Transcript	missense_variant	1151	1151	384	A/V	gCg/gTg	-	IMPACT=MODERATE;BIOTYPE=protein_coding;EXON=3/4;STRAND=1;ENSP=TRITD1Av1G000490.3;UNIPARC=UPI001018220F;SIFT=tolerated(1);DOMAINS=PANTHER:PTHR24282,PANTHER:PTHR24282:SF213,Gene3D:1.10.630.10,Pfam:PF00067,Superfamily:SSF48264
.	1A:1171334-1171334	T	TRITD1Av1G000490	TRITD1Av1G000490.5	Transcript	missense_variant	926	926	309	A/V	gCg/gTg	-	IMPACT=MODERATE;BIOTYPE=protein_coding;EXON=3/3;STRAND=1;ENSP=TRITD1Av1G000490.5;UNIPARC=UPI0010198E4F;SIFT=tolerated(1);DOMAINS=PANTHER:PTHR24282:SF213,PANTHER:PTHR24282,Pfam:PF00067,Gene3D:1.10.630.10,Superfamily:SSF48264
.	1A:1171357-1171357	T	TRITD1Av1G000490	TRITD1Av1G000490.1	Transcript	synonymous_variant	1189	1189	397	L	Ctg/Ttg	-	IMPACT=LOW;BIOTYPE=protein_coding;EXON=3/3;STRAND=1;ENSP=TRITD1Av1G000490.1;UNIPARC=UPI00101825B4;DOMAINS=PANTHER:PTHR24282,PANTHER:PTHR24282:SF213,Gene3D:1.10.630.10,Pfam:PF00067,Superfamily:SSF48264,Prints:PR00385
.	1A:1171357-1171357	T	TRITD1Av1G000490	TRITD1Av1G000490.2	Transcript	synonymous_variant	1189	1189	397	L	Ctg/Ttg	-	IMPACT=LOW;BIOTYPE=protein_coding;EXON=3/4;STRAND=1;ENSP=TRITD1Av1G000490.2;UNIPARC=UPI00101958AE;DOMAINS=PANTHER:PTHR24282,PANTHER:PTHR24282:SF213,Gene3D:1.10.630.10,Pfam:PF00067,Superfamily:SSF48264,Prints:PR00385
.	1A:1171357-1171357	T	TRITD1Av1G000490	TRITD1Av1G000490.3	Transcript	synonymous_variant	1174	1174	392	L	Ctg/Ttg	-	IMPACT=LOW;BIOTYPE=protein_coding;EXON=3/4;STRAND=1;ENSP=TRITD1Av1G000490.3;UNIPARC=UPI001018220F;DOMAINS=PANTHER:PTHR24282,PANTHER:PTHR24282:SF213,Gene3D:1.10.630.10,Pfam:PF00067,Superfamily:SSF48264,Prints:PR00385
.	1A:1171357-1171357	T	TRITD1Av1G000490	TRITD1Av1G000490.4	Transcript	synonymous_variant	970	970	324	L	Ctg/Ttg	-	IMPACT=LOW;BIOTYPE=protein_coding;EXON=4/4;STRAND=1;ENSP=TRITD1Av1G000490.4;UNIPARC=UPI001018C844;DOMAINS=Gene3D:1.10.630.10,Pfam:PF00067,PANTHER:PTHR24282,PANTHER:PTHR24282,PANTHER:PTHR24282:SF213,PANTHER:PTHR24282:SF213,Superfamily:SSF48264
.	1A:1171357-1171357	T	TRITD1Av1G000490	TRITD1Av1G000490.5	Transcript	synonymous_variant	949	949	317	L	Ctg/Ttg	-	IMPACT=LOW;BIOTYPE=protein_coding;EXON=3/3;STRAND=1;ENSP=TRITD1Av1G000490.5;UNIPARC=UPI0010198E4F;DOMAINS=PANTHER:PTHR24282:SF213,PANTHER:PTHR24282,Pfam:PF00067,Gene3D:1.10.630.10,Superfamily:SSF48264,Prints:PR00385
.	1A:1171383-1171383	G	TRITD1Av1G000490	TRITD1Av1G000490.1	Transcript	synonymous_variant	1215	1215	405	A	gcC/gcG	AX-94637951-1A.3	IMPACT=LOW;BIOTYPE=protein_coding;EXON=3/3;STRAND=1;ENSP=TRITD1Av1G000490.1;UNIPARC=UPI00101825B4;DOMAINS=PANTHER:PTHR24282,PANTHER:PTHR24282:SF213,Gene3D:1.10.630.10,Pfam:PF00067,Superfamily:SSF48264
.	1A:1171383-1171383	G	TRITD1Av1G000490	TRITD1Av1G000490.2	Transcript	synonymous_variant	1215	1215	405	A	gcC/gcG	AX-94637951-1A.3	IMPACT=LOW;BIOTYPE=protein_coding;EXON=3/4;STRAND=1;ENSP=TRITD1Av1G000490.2;UNIPARC=UPI00101958AE;DOMAINS=PANTHER:PTHR24282,PANTHER:PTHR24282:SF213,Gene3D:1.10.630.10,Pfam:PF00067,Superfamily:SSF48264
.	1A:1171383-1171383	G	TRITD1Av1G000490	TRITD1Av1G000490.3	Transcript	synonymous_variant	1200	1200	400	A	gcC/gcG	AX-94637951-1A.3	IMPACT=LOW;BIOTYPE=protein_coding;EXON=3/4;STRAND=1;ENSP=TRITD1Av1G000490.3;UNIPARC=UPI001018220F;DOMAINS=PANTHER:PTHR24282,PANTHER:PTHR24282:SF213,Gene3D:1.10.630.10,Pfam:PF00067,Superfamily:SSF48264
.	1A:1171383-1171383	G	TRITD1Av1G000490	TRITD1Av1G000490.4	Transcript	synonymous_variant	996	996	332	A	gcC/gcG	AX-94637951-1A.3	IMPACT=LOW;BIOTYPE=protein_coding;EXON=4/4;STRAND=1;ENSP=TRITD1Av1G000490.4;UNIPARC=UPI001018C844;DOMAINS=Gene3D:1.10.630.10,Pfam:PF00067,PANTHER:PTHR24282,PANTHER:PTHR24282:SF213,Superfamily:SSF48264
.	1A:1171383-1171383	G	TRITD1Av1G000490	TRITD1Av1G000490.5	Transcript	synonymous_variant	975	975	325	A	gcC/gcG	AX-94637951-1A.3	IMPACT=LOW;BIOTYPE=protein_coding;EXON=3/3;STRAND=1;ENSP=TRITD1Av1G000490.5;UNIPARC=UPI0010198E4F;DOMAINS=PANTHER:PTHR24282:SF213,PANTHER:PTHR24282,Pfam:PF00067,Gene3D:1.10.630.10,Superfamily:SSF48264
.	1A:1171461-1171461	T	TRITD1Av1G000490	TRITD1Av1G000490.1	Transcript	synonymous_variant	1293	1293	431	L	ctG/ctT	AX-94996917-1A.3	IMPACT=LOW;BIOTYPE=protein_coding;EXON=3/3;STRAND=1;ENSP=TRITD1Av1G000490.1;UNIPARC=UPI00101825B4;DOMAINS=PANTHER:PTHR24282,PANTHER:PTHR24282:SF213,Gene3D:1.10.630.10,Pfam:PF00067,Superfamily:SSF48264,Prints:PR00463
.	1A:1171461-1171461	T	TRITD1Av1G000490	TRITD1Av1G000490.2	Transcript	synonymous_variant	1293	1293	431	L	ctG/ctT	AX-94996917-1A.3	IMPACT=LOW;BIOTYPE=protein_coding;EXON=3/4;STRAND=1;ENSP=TRITD1Av1G000490.2;UNIPARC=UPI00101958AE;DOMAINS=PANTHER:PTHR24282,PANTHER:PTHR24282:SF213,Gene3D:1.10.630.10,Pfam:PF00067,Superfamily:SSF48264,Prints:PR00463
.	1A:1171461-1171461	T	TRITD1Av1G000490	TRITD1Av1G000490.3	Transcript	synonymous_variant	1278	1278	426	L	ctG/ctT	AX-94996917-1A.3	IMPACT=LOW;BIOTYPE=protein_coding;EXON=3/4;STRAND=1;ENSP=TRITD1Av1G000490.3;UNIPARC=UPI001018220F;DOMAINS=PANTHER:PTHR24282,PANTHER:PTHR24282:SF213,Gene3D:1.10.630.10,Pfam:PF00067,Superfamily:SSF48264,Prints:PR00463
.	1A:1171461-1171461	T	TRITD1Av1G000490	TRITD1Av1G000490.4	Transcript	synonymous_variant	1074	1074	358	L	ctG/ctT	AX-94996917-1A.3	IMPACT=LOW;BIOTYPE=protein_coding;EXON=4/4;STRAND=1;ENSP=TRITD1Av1G000490.4;UNIPARC=UPI001018C844;DOMAINS=Gene3D:1.10.630.10,Pfam:PF00067,PANTHER:PTHR24282,PANTHER:PTHR24282:SF213,Superfamily:SSF48264
.	1A:1171461-1171461	T	TRITD1Av1G000490	TRITD1Av1G000490.5	Transcript	synonymous_variant	1053	1053	351	L	ctG/ctT	AX-94996917-1A.3	IMPACT=LOW;BIOTYPE=protein_coding;EXON=3/3;STRAND=1;ENSP=TRITD1Av1G000490.5;UNIPARC=UPI0010198E4F;DOMAINS=PANTHER:PTHR24282:SF213,PANTHER:PTHR24282,Pfam:PF00067,Gene3D:1.10.630.10,Superfamily:SSF48264,Prints:PR00463
.	1A:1171471-1171471	T	TRITD1Av1G000490	TRITD1Av1G000490.1	Transcript	missense_variant	1303	1303	435	H/Y	Cac/Tac	AX-95136759-1A.3	IMPACT=MODERATE;BIOTYPE=protein_coding;EXON=3/3;STRAND=1;ENSP=TRITD1Av1G000490.1;UNIPARC=UPI00101825B4;SIFT=deleterious(0);DOMAINS=PANTHER:PTHR24282,PANTHER:PTHR24282:SF213,Gene3D:1.10.630.10,Pfam:PF00067,Superfamily:SSF48264,Prints:PR00463
.	1A:1171471-1171471	T	TRITD1Av1G000490	TRITD1Av1G000490.2	Transcript	missense_variant	1303	1303	435	H/Y	Cac/Tac	AX-95136759-1A.3	IMPACT=MODERATE;BIOTYPE=protein_coding;EXON=3/4;STRAND=1;ENSP=TRITD1Av1G000490.2;UNIPARC=UPI00101958AE;SIFT=deleterious(0);DOMAINS=PANTHER:PTHR24282,PANTHER:PTHR24282:SF213,Gene3D:1.10.630.10,Pfam:PF00067,Superfamily:SSF48264,Prints:PR00463
.	1A:1171471-1171471	T	TRITD1Av1G000490	TRITD1Av1G000490.3	Transcript	missense_variant	1288	1288	430	H/Y	Cac/Tac	AX-95136759-1A.3	IMPACT=MODERATE;BIOTYPE=protein_coding;EXON=3/4;STRAND=1;ENSP=TRITD1Av1G000490.3;UNIPARC=UPI001018220F;SIFT=deleterious(0);DOMAINS=PANTHER:PTHR24282,PANTHER:PTHR24282:SF213,Gene3D:1.10.630.10,Pfam:PF00067,Superfamily:SSF48264,Prints:PR00463
.	1A:1171471-1171471	T	TRITD1Av1G000490	TRITD1Av1G000490.4	Transcript	missense_variant	1084	1084	362	H/Y	Cac/Tac	AX-95136759-1A.3	IMPACT=MODERATE;BIOTYPE=protein_coding;EXON=4/4;STRAND=1;ENSP=TRITD1Av1G000490.4;UNIPARC=UPI001018C844;SIFT=deleterious(0);DOMAINS=Gene3D:1.10.630.10,Pfam:PF00067,PANTHER:PTHR24282,PANTHER:PTHR24282:SF213,Superfamily:SSF48264
.	1A:1171471-1171471	T	TRITD1Av1G000490	TRITD1Av1G000490.5	Transcript	missense_variant	1063	1063	355	H/Y	Cac/Tac	AX-95136759-1A.3	IMPACT=MODERATE;BIOTYPE=protein_coding;EXON=3/3;STRAND=1;ENSP=TRITD1Av1G000490.5;UNIPARC=UPI0010198E4F;SIFT=deleterious(0);DOMAINS=PANTHER:PTHR24282:SF213,PANTHER:PTHR24282,Pfam:PF00067,Gene3D:1.10.630.10,Superfamily:SSF48264,Prints:PR00463
.	1A:1171496-1171496	C	TRITD1Av1G000490	TRITD1Av1G000490.1	Transcript	missense_variant	1328	1328	443	V/A	gTc/gCc	AX-94620196-1A.3	IMPACT=MODERATE;BIOTYPE=protein_coding;EXON=3/3;STRAND=1;ENSP=TRITD1Av1G000490.1;UNIPARC=UPI00101825B4;SIFT=tolerated(0.08);DOMAINS=PANTHER:PTHR24282,PANTHER:PTHR24282:SF213,Gene3D:1.10.630.10,Pfam:PF00067,Superfamily:SSF48264,Prints:PR00463
.	1A:1171496-1171496	C	TRITD1Av1G000490	TRITD1Av1G000490.2	Transcript	missense_variant	1328	1328	443	V/A	gTc/gCc	AX-94620196-1A.3	IMPACT=MODERATE;BIOTYPE=protein_coding;EXON=3/4;STRAND=1;ENSP=TRITD1Av1G000490.2;UNIPARC=UPI00101958AE;SIFT=tolerated(0.07);DOMAINS=PANTHER:PTHR24282,PANTHER:PTHR24282:SF213,Gene3D:1.10.630.10,Pfam:PF00067,Superfamily:SSF48264,Prints:PR00463
.	1A:1171496-1171496	C	TRITD1Av1G000490	TRITD1Av1G000490.3	Transcript	missense_variant	1313	1313	438	V/A	gTc/gCc	AX-94620196-1A.3	IMPACT=MODERATE;BIOTYPE=protein_coding;EXON=3/4;STRAND=1;ENSP=TRITD1Av1G000490.3;UNIPARC=UPI001018220F;SIFT=tolerated(0.07);DOMAINS=PANTHER:PTHR24282,PANTHER:PTHR24282:SF213,Gene3D:1.10.630.10,Pfam:PF00067,Superfamily:SSF48264,Prints:PR00463
.	1A:1171496-1171496	C	TRITD1Av1G000490	TRITD1Av1G000490.4	Transcript	missense_variant	1109	1109	370	V/A	gTc/gCc	AX-94620196-1A.3	IMPACT=MODERATE;BIOTYPE=protein_coding;EXON=4/4;STRAND=1;ENSP=TRITD1Av1G000490.4;UNIPARC=UPI001018C844;SIFT=tolerated(0.07);DOMAINS=Gene3D:1.10.630.10,Pfam:PF00067,PANTHER:PTHR24282,PANTHER:PTHR24282:SF213,Superfamily:SSF48264
.	1A:1171496-1171496	C	TRITD1Av1G000490	TRITD1Av1G000490.5	Transcript	missense_variant	1088	1088	363	V/A	gTc/gCc	AX-94620196-1A.3	IMPACT=MODERATE;BIOTYPE=protein_coding;EXON=3/3;STRAND=1;ENSP=TRITD1Av1G000490.5;UNIPARC=UPI0010198E4F;SIFT=tolerated(0.08);DOMAINS=PANTHER:PTHR24282:SF213,PANTHER:PTHR24282,Pfam:PF00067,Gene3D:1.10.630.10,Superfamily:SSF48264,Prints:PR00463
.	1A:1171545-1171545	T	TRITD1Av1G000490	TRITD1Av1G000490.1	Transcript	missense_variant	1377	1377	459	K/N	aaG/aaT	-	IMPACT=MODERATE;BIOTYPE=protein_coding;EXON=3/3;STRAND=1;ENSP=TRITD1Av1G000490.1;UNIPARC=UPI00101825B4;SIFT=tolerated(0.09);DOMAINS=PANTHER:PTHR24282,PANTHER:PTHR24282:SF213,Gene3D:1.10.630.10,Pfam:PF00067,Superfamily:SSF48264
.	1A:1171545-1171545	T	TRITD1Av1G000490	TRITD1Av1G000490.2	Transcript	missense_variant	1377	1377	459	K/N	aaG/aaT	-	IMPACT=MODERATE;BIOTYPE=protein_coding;EXON=3/4;STRAND=1;ENSP=TRITD1Av1G000490.2;UNIPARC=UPI00101958AE;SIFT=tolerated(0.09);DOMAINS=PANTHER:PTHR24282,PANTHER:PTHR24282:SF213,Gene3D:1.10.630.10,Pfam:PF00067,Superfamily:SSF48264
.	1A:1171545-1171545	T	TRITD1Av1G000490	TRITD1Av1G000490.3	Transcript	missense_variant	1362	1362	454	K/N	aaG/aaT	-	IMPACT=MODERATE;BIOTYPE=protein_coding;EXON=3/4;STRAND=1;ENSP=TRITD1Av1G000490.3;UNIPARC=UPI001018220F;SIFT=tolerated(0.09);DOMAINS=PANTHER:PTHR24282,PANTHER:PTHR24282:SF213,Gene3D:1.10.630.10,Pfam:PF00067,Superfamily:SSF48264
.	1A:1171545-1171545	T	TRITD1Av1G000490	TRITD1Av1G000490.4	Transcript	missense_variant	1158	1158	386	K/N	aaG/aaT	-	IMPACT=MODERATE;BIOTYPE=protein_coding;EXON=4/4;STRAND=1;ENSP=TRITD1Av1G000490.4;UNIPARC=UPI001018C844;SIFT=tolerated(0.09);DOMAINS=Gene3D:1.10.630.10,Pfam:PF00067,PANTHER:PTHR24282,PANTHER:PTHR24282:SF213,Superfamily:SSF48264
.	1A:1171545-1171545	T	TRITD1Av1G000490	TRITD1Av1G000490.5	Transcript	missense_variant	1137	1137	379	K/N	aaG/aaT	-	IMPACT=MODERATE;BIOTYPE=protein_coding;EXON=3/3;STRAND=1;ENSP=TRITD1Av1G000490.5;UNIPARC=UPI0010198E4F;SIFT=tolerated(0.1);DOMAINS=PANTHER:PTHR24282:SF213,PANTHER:PTHR24282,Pfam:PF00067,Gene3D:1.10.630.10,Superfamily:SSF48264
.	1A:1171548-1171548	A	TRITD1Av1G000490	TRITD1Av1G000490.1	Transcript	synonymous_variant	1380	1380	460	A	gcG/gcA	-	IMPACT=LOW;BIOTYPE=protein_coding;EXON=3/3;STRAND=1;ENSP=TRITD1Av1G000490.1;UNIPARC=UPI00101825B4;DOMAINS=PANTHER:PTHR24282,PANTHER:PTHR24282:SF213,Gene3D:1.10.630.10,Pfam:PF00067,Superfamily:SSF48264
.	1A:1171548-1171548	A	TRITD1Av1G000490	TRITD1Av1G000490.2	Transcript	synonymous_variant	1380	1380	460	A	gcG/gcA	-	IMPACT=LOW;BIOTYPE=protein_coding;EXON=3/4;STRAND=1;ENSP=TRITD1Av1G000490.2;UNIPARC=UPI00101958AE;DOMAINS=PANTHER:PTHR24282,PANTHER:PTHR24282:SF213,Gene3D:1.10.630.10,Pfam:PF00067,Superfamily:SSF48264
.	1A:1171548-1171548	A	TRITD1Av1G000490	TRITD1Av1G000490.3	Transcript	synonymous_variant	1365	1365	455	A	gcG/gcA	-	IMPACT=LOW;BIOTYPE=protein_coding;EXON=3/4;STRAND=1;ENSP=TRITD1Av1G000490.3;UNIPARC=UPI001018220F;DOMAINS=PANTHER:PTHR24282,PANTHER:PTHR24282:SF213,Gene3D:1.10.630.10,Pfam:PF00067,Superfamily:SSF48264
.	1A:1171548-1171548	A	TRITD1Av1G000490	TRITD1Av1G000490.4	Transcript	synonymous_variant	1161	1161	387	A	gcG/gcA	-	IMPACT=LOW;BIOTYPE=protein_coding;EXON=4/4;STRAND=1;ENSP=TRITD1Av1G000490.4;UNIPARC=UPI001018C844;DOMAINS=Gene3D:1.10.630.10,Pfam:PF00067,PANTHER:PTHR24282,PANTHER:PTHR24282:SF213,Superfamily:SSF48264
.	1A:1171548-1171548	A	TRITD1Av1G000490	TRITD1Av1G000490.5	Transcript	synonymous_variant	1140	1140	380	A	gcG/gcA	-	IMPACT=LOW;BIOTYPE=protein_coding;EXON=3/3;STRAND=1;ENSP=TRITD1Av1G000490.5;UNIPARC=UPI0010198E4F;DOMAINS=PANTHER:PTHR24282:SF213,PANTHER:PTHR24282,Pfam:PF00067,Gene3D:1.10.630.10,Superfamily:SSF48264
.	1A:1171553-1171553	C	TRITD1Av1G000490	TRITD1Av1G000490.1	Transcript	missense_variant	1385	1385	462	V/A	gTc/gCc	-	IMPACT=MODERATE;BIOTYPE=protein_coding;EXON=3/3;STRAND=1;ENSP=TRITD1Av1G000490.1;UNIPARC=UPI00101825B4;SIFT=deleterious(0.05);DOMAINS=PANTHER:PTHR24282,PANTHER:PTHR24282:SF213,Gene3D:1.10.630.10,Pfam:PF00067,Superfamily:SSF48264
.	1A:1171553-1171553	C	TRITD1Av1G000490	TRITD1Av1G000490.2	Transcript	missense_variant	1385	1385	462	V/A	gTc/gCc	-	IMPACT=MODERATE;BIOTYPE=protein_coding;EXON=3/4;STRAND=1;ENSP=TRITD1Av1G000490.2;UNIPARC=UPI00101958AE;SIFT=deleterious(0.04);DOMAINS=PANTHER:PTHR24282,PANTHER:PTHR24282:SF213,Gene3D:1.10.630.10,Pfam:PF00067,Superfamily:SSF48264
.	1A:1171553-1171553	C	TRITD1Av1G000490	TRITD1Av1G000490.3	Transcript	missense_variant	1370	1370	457	V/A	gTc/gCc	-	IMPACT=MODERATE;BIOTYPE=protein_coding;EXON=3/4;STRAND=1;ENSP=TRITD1Av1G000490.3;UNIPARC=UPI001018220F;SIFT=deleterious(0.04);DOMAINS=PANTHER:PTHR24282,PANTHER:PTHR24282:SF213,Gene3D:1.10.630.10,Pfam:PF00067,Superfamily:SSF48264
.	1A:1171553-1171553	C	TRITD1Av1G000490	TRITD1Av1G000490.4	Transcript	missense_variant	1166	1166	389	V/A	gTc/gCc	-	IMPACT=MODERATE;BIOTYPE=protein_coding;EXON=4/4;STRAND=1;ENSP=TRITD1Av1G000490.4;UNIPARC=UPI001018C844;SIFT=deleterious(0.04);DOMAINS=Gene3D:1.10.630.10,Pfam:PF00067,PANTHER:PTHR24282,PANTHER:PTHR24282:SF213,Superfamily:SSF48264
.	1A:1171553-1171553	C	TRITD1Av1G000490	TRITD1Av1G000490.5	Transcript	missense_variant	1145	1145	382	V/A	gTc/gCc	-	IMPACT=MODERATE;BIOTYPE=protein_coding;EXON=3/3;STRAND=1;ENSP=TRITD1Av1G000490.5;UNIPARC=UPI0010198E4F;SIFT=deleterious(0.04);DOMAINS=PANTHER:PTHR24282:SF213,PANTHER:PTHR24282,Pfam:PF00067,Gene3D:1.10.630.10,Superfamily:SSF48264
.	1A:1171605-1171605	C	TRITD1Av1G000490	TRITD1Av1G000490.1	Transcript	synonymous_variant	1437	1437	479	G	ggG/ggC	-	IMPACT=LOW;BIOTYPE=protein_coding;EXON=3/3;STRAND=1;ENSP=TRITD1Av1G000490.1;UNIPARC=UPI00101825B4;DOMAINS=PANTHER:PTHR24282,PANTHER:PTHR24282:SF213,PROSITE_patterns:PS00086,Gene3D:1.10.630.10,Pfam:PF00067,Superfamily:SSF48264,Prints:PR00385,Prints:PR00463
.	1A:1171605-1171605	C	TRITD1Av1G000490	TRITD1Av1G000490.2	Transcript	synonymous_variant	1437	1437	479	G	ggG/ggC	-	IMPACT=LOW;BIOTYPE=protein_coding;EXON=3/4;STRAND=1;ENSP=TRITD1Av1G000490.2;UNIPARC=UPI00101958AE;DOMAINS=PANTHER:PTHR24282,PANTHER:PTHR24282:SF213,PROSITE_patterns:PS00086,Gene3D:1.10.630.10,Pfam:PF00067,Superfamily:SSF48264,Prints:PR00463,Prints:PR00385
.	1A:1171605-1171605	C	TRITD1Av1G000490	TRITD1Av1G000490.3	Transcript	synonymous_variant	1422	1422	474	G	ggG/ggC	-	IMPACT=LOW;BIOTYPE=protein_coding;EXON=3/4;STRAND=1;ENSP=TRITD1Av1G000490.3;UNIPARC=UPI001018220F;DOMAINS=PANTHER:PTHR24282,PANTHER:PTHR24282:SF213,PROSITE_patterns:PS00086,Gene3D:1.10.630.10,Pfam:PF00067,Superfamily:SSF48264,Prints:PR00463,Prints:PR00385
.	1A:1171605-1171605	C	TRITD1Av1G000490	TRITD1Av1G000490.4	Transcript	synonymous_variant	1218	1218	406	G	ggG/ggC	-	IMPACT=LOW;BIOTYPE=protein_coding;EXON=4/4;STRAND=1;ENSP=TRITD1Av1G000490.4;UNIPARC=UPI001018C844;DOMAINS=Gene3D:1.10.630.10,Pfam:PF00067,Prints:PR00463,PROSITE_patterns:PS00086,PANTHER:PTHR24282,PANTHER:PTHR24282:SF213,Superfamily:SSF48264
.	1A:1171605-1171605	C	TRITD1Av1G000490	TRITD1Av1G000490.5	Transcript	synonymous_variant	1197	1197	399	G	ggG/ggC	-	IMPACT=LOW;BIOTYPE=protein_coding;EXON=3/3;STRAND=1;ENSP=TRITD1Av1G000490.5;UNIPARC=UPI0010198E4F;DOMAINS=PANTHER:PTHR24282:SF213,PANTHER:PTHR24282,PROSITE_patterns:PS00086,Pfam:PF00067,Gene3D:1.10.630.10,Superfamily:SSF48264,Prints:PR00463,Prints:PR00385
.	1A:1171623-1171623	G	TRITD1Av1G000490	TRITD1Av1G000490.1	Transcript	synonymous_variant	1455	1455	485	L	ctC/ctG	AX-94448718-1A.3	IMPACT=LOW;BIOTYPE=protein_coding;EXON=3/3;STRAND=1;ENSP=TRITD1Av1G000490.1;UNIPARC=UPI00101825B4;DOMAINS=PANTHER:PTHR24282,PANTHER:PTHR24282:SF213,Gene3D:1.10.630.10,Pfam:PF00067,Superfamily:SSF48264,Prints:PR00385,Prints:PR00463
.	1A:1171623-1171623	G	TRITD1Av1G000490	TRITD1Av1G000490.2	Transcript	synonymous_variant	1455	1455	485	L	ctC/ctG	AX-94448718-1A.3	IMPACT=LOW;BIOTYPE=protein_coding;EXON=3/4;STRAND=1;ENSP=TRITD1Av1G000490.2;UNIPARC=UPI00101958AE;DOMAINS=PANTHER:PTHR24282,PANTHER:PTHR24282:SF213,Gene3D:1.10.630.10,Pfam:PF00067,Superfamily:SSF48264,Prints:PR00463,Prints:PR00385
.	1A:1171623-1171623	G	TRITD1Av1G000490	TRITD1Av1G000490.3	Transcript	synonymous_variant	1440	1440	480	L	ctC/ctG	AX-94448718-1A.3	IMPACT=LOW;BIOTYPE=protein_coding;EXON=3/4;STRAND=1;ENSP=TRITD1Av1G000490.3;UNIPARC=UPI001018220F;DOMAINS=PANTHER:PTHR24282,PANTHER:PTHR24282:SF213,Gene3D:1.10.630.10,Pfam:PF00067,Superfamily:SSF48264,Prints:PR00463,Prints:PR00385
.	1A:1171623-1171623	G	TRITD1Av1G000490	TRITD1Av1G000490.4	Transcript	synonymous_variant	1236	1236	412	L	ctC/ctG	AX-94448718-1A.3	IMPACT=LOW;BIOTYPE=protein_coding;EXON=4/4;STRAND=1;ENSP=TRITD1Av1G000490.4;UNIPARC=UPI001018C844;DOMAINS=Gene3D:1.10.630.10,Pfam:PF00067,Prints:PR00463,PANTHER:PTHR24282,PANTHER:PTHR24282:SF213,Superfamily:SSF48264
.	1A:1171623-1171623	G	TRITD1Av1G000490	TRITD1Av1G000490.5	Transcript	synonymous_variant	1215	1215	405	L	ctC/ctG	AX-94448718-1A.3	IMPACT=LOW;BIOTYPE=protein_coding;EXON=3/3;STRAND=1;ENSP=TRITD1Av1G000490.5;UNIPARC=UPI0010198E4F;DOMAINS=PANTHER:PTHR24282:SF213,PANTHER:PTHR24282,Pfam:PF00067,Gene3D:1.10.630.10,Superfamily:SSF48264,Prints:PR00463,Prints:PR00385
.	1A:1171645-1171645	A	TRITD1Av1G000490	TRITD1Av1G000490.1	Transcript	missense_variant	1477	1477	493	V/I	Gtc/Atc	AX-94617894-1A.3	IMPACT=MODERATE;BIOTYPE=protein_coding;EXON=3/3;STRAND=1;ENSP=TRITD1Av1G000490.1;UNIPARC=UPI00101825B4;SIFT=deleterious(0.03);DOMAINS=PANTHER:PTHR24282,PANTHER:PTHR24282:SF213,Gene3D:1.10.630.10,Pfam:PF00067,Superfamily:SSF48264,Prints:PR00463
.	1A:1171645-1171645	A	TRITD1Av1G000490	TRITD1Av1G000490.2	Transcript	missense_variant	1477	1477	493	V/I	Gtc/Atc	AX-94617894-1A.3	IMPACT=MODERATE;BIOTYPE=protein_coding;EXON=3/4;STRAND=1;ENSP=TRITD1Av1G000490.2;UNIPARC=UPI00101958AE;SIFT=deleterious(0.03);DOMAINS=PANTHER:PTHR24282,PANTHER:PTHR24282:SF213,Gene3D:1.10.630.10,Pfam:PF00067,Superfamily:SSF48264,Prints:PR00463
.	1A:1171645-1171645	A	TRITD1Av1G000490	TRITD1Av1G000490.3	Transcript	missense_variant	1462	1462	488	V/I	Gtc/Atc	AX-94617894-1A.3	IMPACT=MODERATE;BIOTYPE=protein_coding;EXON=3/4;STRAND=1;ENSP=TRITD1Av1G000490.3;UNIPARC=UPI001018220F;SIFT=deleterious(0.03);DOMAINS=PANTHER:PTHR24282,PANTHER:PTHR24282:SF213,Gene3D:1.10.630.10,Pfam:PF00067,Superfamily:SSF48264,Prints:PR00463
.	1A:1171645-1171645	A	TRITD1Av1G000490	TRITD1Av1G000490.4	Transcript	missense_variant	1258	1258	420	V/I	Gtc/Atc	AX-94617894-1A.3	IMPACT=MODERATE;BIOTYPE=protein_coding;EXON=4/4;STRAND=1;ENSP=TRITD1Av1G000490.4;UNIPARC=UPI001018C844;SIFT=deleterious(0.03);DOMAINS=Gene3D:1.10.630.10,Pfam:PF00067,Prints:PR00463,PANTHER:PTHR24282,PANTHER:PTHR24282:SF213,Superfamily:SSF48264
.	1A:1171645-1171645	A	TRITD1Av1G000490	TRITD1Av1G000490.5	Transcript	missense_variant	1237	1237	413	V/I	Gtc/Atc	AX-94617894-1A.3	IMPACT=MODERATE;BIOTYPE=protein_coding;EXON=3/3;STRAND=1;ENSP=TRITD1Av1G000490.5;UNIPARC=UPI0010198E4F;SIFT=deleterious(0.03);DOMAINS=PANTHER:PTHR24282:SF213,PANTHER:PTHR24282,Pfam:PF00067,Gene3D:1.10.630.10,Superfamily:SSF48264,Prints:PR00463
.	1A:1171668-1171668	C	TRITD1Av1G000490	TRITD1Av1G000490.1	Transcript	missense_variant	1500	1500	500	L/F	ttG/ttC	-	IMPACT=MODERATE;BIOTYPE=protein_coding;EXON=3/3;STRAND=1;ENSP=TRITD1Av1G000490.1;UNIPARC=UPI00101825B4;SIFT=tolerated(1);DOMAINS=PANTHER:PTHR24282,PANTHER:PTHR24282:SF213,Gene3D:1.10.630.10,Pfam:PF00067,Superfamily:SSF48264,Prints:PR00463
.	1A:1171668-1171668	C	TRITD1Av1G000490	TRITD1Av1G000490.2	Transcript	missense_variant	1500	1500	500	L/F	ttG/ttC	-	IMPACT=MODERATE;BIOTYPE=protein_coding;EXON=3/4;STRAND=1;ENSP=TRITD1Av1G000490.2;UNIPARC=UPI00101958AE;SIFT=tolerated(1);DOMAINS=PANTHER:PTHR24282,PANTHER:PTHR24282:SF213,Gene3D:1.10.630.10,Pfam:PF00067,Superfamily:SSF48264,Prints:PR00463
.	1A:1171668-1171668	C	TRITD1Av1G000490	TRITD1Av1G000490.3	Transcript	missense_variant	1485	1485	495	L/F	ttG/ttC	-	IMPACT=MODERATE;BIOTYPE=protein_coding;EXON=3/4;STRAND=1;ENSP=TRITD1Av1G000490.3;UNIPARC=UPI001018220F;SIFT=tolerated(1);DOMAINS=PANTHER:PTHR24282,PANTHER:PTHR24282:SF213,Gene3D:1.10.630.10,Pfam:PF00067,Superfamily:SSF48264,Prints:PR00463
.	1A:1171668-1171668	C	TRITD1Av1G000490	TRITD1Av1G000490.4	Transcript	missense_variant	1281	1281	427	L/F	ttG/ttC	-	IMPACT=MODERATE;BIOTYPE=protein_coding;EXON=4/4;STRAND=1;ENSP=TRITD1Av1G000490.4;UNIPARC=UPI001018C844;SIFT=tolerated(1);DOMAINS=Gene3D:1.10.630.10,Pfam:PF00067,Prints:PR00463,PANTHER:PTHR24282,PANTHER:PTHR24282:SF213,Superfamily:SSF48264
.	1A:1171668-1171668	C	TRITD1Av1G000490	TRITD1Av1G000490.5	Transcript	missense_variant	1260	1260	420	L/F	ttG/ttC	-	IMPACT=MODERATE;BIOTYPE=protein_coding;EXON=3/3;STRAND=1;ENSP=TRITD1Av1G000490.5;UNIPARC=UPI0010198E4F;SIFT=tolerated(1);DOMAINS=PANTHER:PTHR24282:SF213,PANTHER:PTHR24282,Pfam:PF00067,Gene3D:1.10.630.10,Superfamily:SSF48264,Prints:PR00463
.	1A:1171681-1171681	G	TRITD1Av1G000490	TRITD1Av1G000490.1	Transcript	missense_variant	1513	1513	505	S/A	Tcg/Gcg	-	IMPACT=MODERATE;BIOTYPE=protein_coding;EXON=3/3;STRAND=1;ENSP=TRITD1Av1G000490.1;UNIPARC=UPI00101825B4;SIFT=tolerated(0.07);DOMAINS=PANTHER:PTHR24282,PANTHER:PTHR24282:SF213,Gene3D:1.10.630.10,Pfam:PF00067,Superfamily:SSF48264
.	1A:1171681-1171681	G	TRITD1Av1G000490	TRITD1Av1G000490.2	Transcript	missense_variant	1513	1513	505	S/A	Tcg/Gcg	-	IMPACT=MODERATE;BIOTYPE=protein_coding;EXON=3/4;STRAND=1;ENSP=TRITD1Av1G000490.2;UNIPARC=UPI00101958AE;SIFT=tolerated(0.08);DOMAINS=PANTHER:PTHR24282,PANTHER:PTHR24282:SF213,Gene3D:1.10.630.10,Pfam:PF00067,Superfamily:SSF48264
.	1A:1171681-1171681	G	TRITD1Av1G000490	TRITD1Av1G000490.3	Transcript	missense_variant	1498	1498	500	S/A	Tcg/Gcg	-	IMPACT=MODERATE;BIOTYPE=protein_coding;EXON=3/4;STRAND=1;ENSP=TRITD1Av1G000490.3;UNIPARC=UPI001018220F;SIFT=tolerated(0.08);DOMAINS=PANTHER:PTHR24282,PANTHER:PTHR24282:SF213,Gene3D:1.10.630.10,Pfam:PF00067,Superfamily:SSF48264
.	1A:1171681-1171681	G	TRITD1Av1G000490	TRITD1Av1G000490.4	Transcript	missense_variant	1294	1294	432	S/A	Tcg/Gcg	-	IMPACT=MODERATE;BIOTYPE=protein_coding;EXON=4/4;STRAND=1;ENSP=TRITD1Av1G000490.4;UNIPARC=UPI001018C844;SIFT=tolerated(0.08);DOMAINS=Gene3D:1.10.630.10,Pfam:PF00067,PANTHER:PTHR24282,PANTHER:PTHR24282:SF213,Superfamily:SSF48264
.	1A:1171681-1171681	G	TRITD1Av1G000490	TRITD1Av1G000490.5	Transcript	missense_variant	1273	1273	425	S/A	Tcg/Gcg	-	IMPACT=MODERATE;BIOTYPE=protein_coding;EXON=3/3;STRAND=1;ENSP=TRITD1Av1G000490.5;UNIPARC=UPI0010198E4F;SIFT=tolerated(0.08);DOMAINS=PANTHER:PTHR24282:SF213,PANTHER:PTHR24282,Pfam:PF00067,Gene3D:1.10.630.10,Superfamily:SSF48264
.	1A:1171683-1171683	C	TRITD1Av1G000490	TRITD1Av1G000490.1	Transcript	synonymous_variant	1515	1515	505	S	tcG/tcC	-	IMPACT=LOW;BIOTYPE=protein_coding;EXON=3/3;STRAND=1;ENSP=TRITD1Av1G000490.1;UNIPARC=UPI00101825B4;DOMAINS=PANTHER:PTHR24282,PANTHER:PTHR24282:SF213,Gene3D:1.10.630.10,Pfam:PF00067,Superfamily:SSF48264
.	1A:1171683-1171683	C	TRITD1Av1G000490	TRITD1Av1G000490.2	Transcript	synonymous_variant	1515	1515	505	S	tcG/tcC	-	IMPACT=LOW;BIOTYPE=protein_coding;EXON=3/4;STRAND=1;ENSP=TRITD1Av1G000490.2;UNIPARC=UPI00101958AE;DOMAINS=PANTHER:PTHR24282,PANTHER:PTHR24282:SF213,Gene3D:1.10.630.10,Pfam:PF00067,Superfamily:SSF48264
.	1A:1171683-1171683	C	TRITD1Av1G000490	TRITD1Av1G000490.3	Transcript	synonymous_variant	1500	1500	500	S	tcG/tcC	-	IMPACT=LOW;BIOTYPE=protein_coding;EXON=3/4;STRAND=1;ENSP=TRITD1Av1G000490.3;UNIPARC=UPI001018220F;DOMAINS=PANTHER:PTHR24282,PANTHER:PTHR24282:SF213,Gene3D:1.10.630.10,Pfam:PF00067,Superfamily:SSF48264
.	1A:1171683-1171683	C	TRITD1Av1G000490	TRITD1Av1G000490.4	Transcript	synonymous_variant	1296	1296	432	S	tcG/tcC	-	IMPACT=LOW;BIOTYPE=protein_coding;EXON=4/4;STRAND=1;ENSP=TRITD1Av1G000490.4;UNIPARC=UPI001018C844;DOMAINS=Gene3D:1.10.630.10,Pfam:PF00067,PANTHER:PTHR24282,PANTHER:PTHR24282:SF213,Superfamily:SSF48264
.	1A:1171683-1171683	C	TRITD1Av1G000490	TRITD1Av1G000490.5	Transcript	synonymous_variant	1275	1275	425	S	tcG/tcC	-	IMPACT=LOW;BIOTYPE=protein_coding;EXON=3/3;STRAND=1;ENSP=TRITD1Av1G000490.5;UNIPARC=UPI0010198E4F;DOMAINS=PANTHER:PTHR24282:SF213,PANTHER:PTHR24282,Pfam:PF00067,Gene3D:1.10.630.10,Superfamily:SSF48264
.	1A:1171706-1171706	T	TRITD1Av1G000490	TRITD1Av1G000490.1	Transcript	missense_variant	1538	1538	513	A/V	gCc/gTc	-	IMPACT=MODERATE;BIOTYPE=protein_coding;EXON=3/3;STRAND=1;ENSP=TRITD1Av1G000490.1;UNIPARC=UPI00101825B4;SIFT=tolerated(1);DOMAINS=PANTHER:PTHR24282,PANTHER:PTHR24282:SF213,Gene3D:1.10.630.10,Pfam:PF00067,Superfamily:SSF48264
.	1A:1171706-1171706	T	TRITD1Av1G000490	TRITD1Av1G000490.2	Transcript	missense_variant	1538	1538	513	A/V	gCc/gTc	-	IMPACT=MODERATE;BIOTYPE=protein_coding;EXON=3/4;STRAND=1;ENSP=TRITD1Av1G000490.2;UNIPARC=UPI00101958AE;SIFT=tolerated(1);DOMAINS=PANTHER:PTHR24282,PANTHER:PTHR24282:SF213,Gene3D:1.10.630.10,Pfam:PF00067,Superfamily:SSF48264
.	1A:1171706-1171706	T	TRITD1Av1G000490	TRITD1Av1G000490.3	Transcript	missense_variant	1523	1523	508	A/V	gCc/gTc	-	IMPACT=MODERATE;BIOTYPE=protein_coding;EXON=3/4;STRAND=1;ENSP=TRITD1Av1G000490.3;UNIPARC=UPI001018220F;SIFT=tolerated(1);DOMAINS=PANTHER:PTHR24282,PANTHER:PTHR24282:SF213,Gene3D:1.10.630.10,Pfam:PF00067,Superfamily:SSF48264
.	1A:1171706-1171706	T	TRITD1Av1G000490	TRITD1Av1G000490.4	Transcript	missense_variant	1319	1319	440	A/V	gCc/gTc	-	IMPACT=MODERATE;BIOTYPE=protein_coding;EXON=4/4;STRAND=1;ENSP=TRITD1Av1G000490.4;UNIPARC=UPI001018C844;SIFT=tolerated(1);DOMAINS=Gene3D:1.10.630.10,Pfam:PF00067,PANTHER:PTHR24282,PANTHER:PTHR24282:SF213,Superfamily:SSF48264
.	1A:1171706-1171706	T	TRITD1Av1G000490	TRITD1Av1G000490.5	Transcript	missense_variant	1298	1298	433	A/V	gCc/gTc	-	IMPACT=MODERATE;BIOTYPE=protein_coding;EXON=3/3;STRAND=1;ENSP=TRITD1Av1G000490.5;UNIPARC=UPI0010198E4F;SIFT=tolerated(1);DOMAINS=PANTHER:PTHR24282:SF213,PANTHER:PTHR24282,Pfam:PF00067,Gene3D:1.10.630.10,Superfamily:SSF48264
.	1A:1171749-1171749	A	TRITD1Av1G000490	TRITD1Av1G000490.1	Transcript	synonymous_variant	1581	1581	527	K	aaG/aaA	-	IMPACT=LOW;BIOTYPE=protein_coding;EXON=3/3;STRAND=1;ENSP=TRITD1Av1G000490.1;UNIPARC=UPI00101825B4;DOMAINS=PANTHER:PTHR24282,PANTHER:PTHR24282:SF213,Gene3D:1.10.630.10,Superfamily:SSF48264
.	1A:1171749-1171749	A	TRITD1Av1G000490	TRITD1Av1G000490.2	Transcript	synonymous_variant	1581	1581	527	K	aaG/aaA	-	IMPACT=LOW;BIOTYPE=protein_coding;EXON=3/4;STRAND=1;ENSP=TRITD1Av1G000490.2;UNIPARC=UPI00101958AE;DOMAINS=PANTHER:PTHR24282,PANTHER:PTHR24282:SF213,Gene3D:1.10.630.10,Superfamily:SSF48264
.	1A:1171749-1171749	A	TRITD1Av1G000490	TRITD1Av1G000490.3	Transcript	synonymous_variant	1566	1566	522	K	aaG/aaA	-	IMPACT=LOW;BIOTYPE=protein_coding;EXON=3/4;STRAND=1;ENSP=TRITD1Av1G000490.3;UNIPARC=UPI001018220F;DOMAINS=PANTHER:PTHR24282,PANTHER:PTHR24282:SF213,Gene3D:1.10.630.10,Superfamily:SSF48264
.	1A:1171749-1171749	A	TRITD1Av1G000490	TRITD1Av1G000490.4	Transcript	synonymous_variant	1362	1362	454	K	aaG/aaA	-	IMPACT=LOW;BIOTYPE=protein_coding;EXON=4/4;STRAND=1;ENSP=TRITD1Av1G000490.4;UNIPARC=UPI001018C844;DOMAINS=Gene3D:1.10.630.10,PANTHER:PTHR24282,PANTHER:PTHR24282:SF213,Superfamily:SSF48264
.	1A:1171749-1171749	A	TRITD1Av1G000490	TRITD1Av1G000490.5	Transcript	synonymous_variant	1341	1341	447	K	aaG/aaA	-	IMPACT=LOW;BIOTYPE=protein_coding;EXON=3/3;STRAND=1;ENSP=TRITD1Av1G000490.5;UNIPARC=UPI0010198E4F;DOMAINS=PANTHER:PTHR24282:SF213,PANTHER:PTHR24282,Gene3D:1.10.630.10,Superfamily:SSF48264
.	1A:1171756-1171756	G	TRITD1Av1G000490	TRITD1Av1G000490.1	Transcript	missense_variant	1588	1588	530	I/V	Att/Gtt	-	IMPACT=MODERATE;BIOTYPE=protein_coding;EXON=3/3;STRAND=1;ENSP=TRITD1Av1G000490.1;UNIPARC=UPI00101825B4;SIFT=tolerated_low_confidence(0.18)
.	1A:1171756-1171756	G	TRITD1Av1G000490	TRITD1Av1G000490.2	Transcript	missense_variant	1588	1588	530	I/V	Att/Gtt	-	IMPACT=MODERATE;BIOTYPE=protein_coding;EXON=3/4;STRAND=1;ENSP=TRITD1Av1G000490.2;UNIPARC=UPI00101958AE;SIFT=tolerated(0.33);DOMAINS=Gene3D:1.10.630.10
.	1A:1171756-1171756	G	TRITD1Av1G000490	TRITD1Av1G000490.3	Transcript	missense_variant	1573	1573	525	I/V	Att/Gtt	-	IMPACT=MODERATE;BIOTYPE=protein_coding;EXON=3/4;STRAND=1;ENSP=TRITD1Av1G000490.3;UNIPARC=UPI001018220F;SIFT=tolerated_low_confidence(0.35)
.	1A:1171756-1171756	G	TRITD1Av1G000490	TRITD1Av1G000490.4	Transcript	missense_variant	1369	1369	457	I/V	Att/Gtt	-	IMPACT=MODERATE;BIOTYPE=protein_coding;EXON=4/4;STRAND=1;ENSP=TRITD1Av1G000490.4;UNIPARC=UPI001018C844;SIFT=tolerated_low_confidence(0.18);DOMAINS=Gene3D:1.10.630.10
.	1A:1171756-1171756	G	TRITD1Av1G000490	TRITD1Av1G000490.5	Transcript	missense_variant	1348	1348	450	I/V	Att/Gtt	-	IMPACT=MODERATE;BIOTYPE=protein_coding;EXON=3/3;STRAND=1;ENSP=TRITD1Av1G000490.5;UNIPARC=UPI0010198E4F;SIFT=tolerated_low_confidence(0.16)
.	1A:1171757-1171757	C	TRITD1Av1G000490	TRITD1Av1G000490.1	Transcript	missense_variant	1589	1589	530	I/T	aTt/aCt	-	IMPACT=MODERATE;BIOTYPE=protein_coding;EXON=3/3;STRAND=1;ENSP=TRITD1Av1G000490.1;UNIPARC=UPI00101825B4;SIFT=deleterious_low_confidence(0.04)
.	1A:1171757-1171757	C	TRITD1Av1G000490	TRITD1Av1G000490.2	Transcript	missense_variant	1589	1589	530	I/T	aTt/aCt	-	IMPACT=MODERATE;BIOTYPE=protein_coding;EXON=3/4;STRAND=1;ENSP=TRITD1Av1G000490.2;UNIPARC=UPI00101958AE;SIFT=tolerated(0.24);DOMAINS=Gene3D:1.10.630.10
.	1A:1171757-1171757	C	TRITD1Av1G000490	TRITD1Av1G000490.3	Transcript	missense_variant	1574	1574	525	I/T	aTt/aCt	-	IMPACT=MODERATE;BIOTYPE=protein_coding;EXON=3/4;STRAND=1;ENSP=TRITD1Av1G000490.3;UNIPARC=UPI001018220F;SIFT=tolerated_low_confidence(0.1)
.	1A:1171757-1171757	C	TRITD1Av1G000490	TRITD1Av1G000490.4	Transcript	missense_variant	1370	1370	457	I/T	aTt/aCt	-	IMPACT=MODERATE;BIOTYPE=protein_coding;EXON=4/4;STRAND=1;ENSP=TRITD1Av1G000490.4;UNIPARC=UPI001018C844;SIFT=deleterious_low_confidence(0.04);DOMAINS=Gene3D:1.10.630.10
.	1A:1171757-1171757	C	TRITD1Av1G000490	TRITD1Av1G000490.5	Transcript	missense_variant	1349	1349	450	I/T	aTt/aCt	-	IMPACT=MODERATE;BIOTYPE=protein_coding;EXON=3/3;STRAND=1;ENSP=TRITD1Av1G000490.5;UNIPARC=UPI0010198E4F;SIFT=deleterious_low_confidence(0.03)
.	1A:1176680-1176680	G	TRITD1Av1G000500	TRITD1Av1G000500.1	Transcript	missense_variant	711	711	237	D/E	gaT/gaG	-	IMPACT=MODERATE;BIOTYPE=protein_coding;EXON=3/6;STRAND=1;ENSP=TRITD1Av1G000500.1;UNIPARC=UPI00101914C6;SIFT=tolerated(1);DOMAINS=PANTHER:PTHR31755:SF3,PANTHER:PTHR31755
.	1A:1176680-1176680	G	TRITD1Av1G000500	TRITD1Av1G000500.2	Transcript	missense_variant	639	639	213	D/E	gaT/gaG	-	IMPACT=MODERATE;BIOTYPE=protein_coding;EXON=3/6;STRAND=1;ENSP=TRITD1Av1G000500.2;UNIPARC=UPI00101862CB;SIFT=tolerated(1);DOMAINS=PANTHER:PTHR31755,PANTHER:PTHR31755:SF3
.	1A:1176680-1176680	G	TRITD1Av1G000500	TRITD1Av1G000500.3	Transcript	missense_variant	612	612	204	D/E	gaT/gaG	-	IMPACT=MODERATE;BIOTYPE=protein_coding;EXON=2/5;STRAND=1;ENSP=TRITD1Av1G000500.3;UNIPARC=UPI001019E754;SIFT=tolerated(0.96);DOMAINS=PANTHER:PTHR31755:SF3,PANTHER:PTHR31755
.	1A:1176719-1176719	C	TRITD1Av1G000500	TRITD1Av1G000500.1	Transcript	synonymous_variant	750	750	250	F	ttT/ttC	-	IMPACT=LOW;BIOTYPE=protein_coding;EXON=3/6;STRAND=1;ENSP=TRITD1Av1G000500.1;UNIPARC=UPI00101914C6;DOMAINS=PANTHER:PTHR31755:SF3,PANTHER:PTHR31755
.	1A:1176719-1176719	C	TRITD1Av1G000500	TRITD1Av1G000500.2	Transcript	synonymous_variant	678	678	226	F	ttT/ttC	-	IMPACT=LOW;BIOTYPE=protein_coding;EXON=3/6;STRAND=1;ENSP=TRITD1Av1G000500.2;UNIPARC=UPI00101862CB;DOMAINS=PANTHER:PTHR31755,PANTHER:PTHR31755:SF3
.	1A:1176719-1176719	C	TRITD1Av1G000500	TRITD1Av1G000500.3	Transcript	synonymous_variant	651	651	217	F	ttT/ttC	-	IMPACT=LOW;BIOTYPE=protein_coding;EXON=2/5;STRAND=1;ENSP=TRITD1Av1G000500.3;UNIPARC=UPI001019E754;DOMAINS=PANTHER:PTHR31755:SF3,PANTHER:PTHR31755
.	1A:1177126-1177126	G	TRITD1Av1G000500	TRITD1Av1G000500.1	Transcript	missense_variant	935	935	312	D/G	gAc/gGc	AX-89440700	IMPACT=MODERATE;BIOTYPE=protein_coding;EXON=4/6;STRAND=1;ENSP=TRITD1Av1G000500.1;UNIPARC=UPI00101914C6;SIFT=deleterious(0);DOMAINS=PANTHER:PTHR31755:SF3,PANTHER:PTHR31755
.	1A:1177126-1177126	G	TRITD1Av1G000500	TRITD1Av1G000500.2	Transcript	missense_variant	863	863	288	D/G	gAc/gGc	AX-89440700	IMPACT=MODERATE;BIOTYPE=protein_coding;EXON=4/6;STRAND=1;ENSP=TRITD1Av1G000500.2;UNIPARC=UPI00101862CB;SIFT=deleterious(0);DOMAINS=PANTHER:PTHR31755,PANTHER:PTHR31755:SF3
.	1A:1177126-1177126	G	TRITD1Av1G000500	TRITD1Av1G000500.3	Transcript	missense_variant	836	836	279	D/G	gAc/gGc	AX-89440700	IMPACT=MODERATE;BIOTYPE=protein_coding;EXON=3/5;STRAND=1;ENSP=TRITD1Av1G000500.3;UNIPARC=UPI001019E754;SIFT=deleterious(0);DOMAINS=PANTHER:PTHR31755:SF3,PANTHER:PTHR31755
.	1A:1177133-1177133	G	TRITD1Av1G000500	TRITD1Av1G000500.1	Transcript	synonymous_variant	942	942	314	A	gcA/gcG	AX-94845097-1A.1	IMPACT=LOW;BIOTYPE=protein_coding;EXON=4/6;STRAND=1;ENSP=TRITD1Av1G000500.1;UNIPARC=UPI00101914C6;DOMAINS=PANTHER:PTHR31755:SF3,PANTHER:PTHR31755
.	1A:1177133-1177133	G	TRITD1Av1G000500	TRITD1Av1G000500.2	Transcript	synonymous_variant	870	870	290	A	gcA/gcG	AX-94845097-1A.1	IMPACT=LOW;BIOTYPE=protein_coding;EXON=4/6;STRAND=1;ENSP=TRITD1Av1G000500.2;UNIPARC=UPI00101862CB;DOMAINS=PANTHER:PTHR31755,PANTHER:PTHR31755:SF3
.	1A:1177133-1177133	G	TRITD1Av1G000500	TRITD1Av1G000500.3	Transcript	synonymous_variant	843	843	281	A	gcA/gcG	AX-94845097-1A.1	IMPACT=LOW;BIOTYPE=protein_coding;EXON=3/5;STRAND=1;ENSP=TRITD1Av1G000500.3;UNIPARC=UPI001019E754;DOMAINS=PANTHER:PTHR31755:SF3,PANTHER:PTHR31755
.	1A:1177169-1177169	G	TRITD1Av1G000500	TRITD1Av1G000500.1	Transcript	synonymous_variant	978	978	326	E	gaA/gaG	AX-94800588-1A.1	IMPACT=LOW;BIOTYPE=protein_coding;EXON=4/6;STRAND=1;ENSP=TRITD1Av1G000500.1;UNIPARC=UPI00101914C6;DOMAINS=PANTHER:PTHR31755:SF3,PANTHER:PTHR31755
.	1A:1177169-1177169	G	TRITD1Av1G000500	TRITD1Av1G000500.2	Transcript	synonymous_variant	906	906	302	E	gaA/gaG	AX-94800588-1A.1	IMPACT=LOW;BIOTYPE=protein_coding;EXON=4/6;STRAND=1;ENSP=TRITD1Av1G000500.2;UNIPARC=UPI00101862CB;DOMAINS=PANTHER:PTHR31755,PANTHER:PTHR31755:SF3
.	1A:1177169-1177169	G	TRITD1Av1G000500	TRITD1Av1G000500.3	Transcript	synonymous_variant	879	879	293	E	gaA/gaG	AX-94800588-1A.1	IMPACT=LOW;BIOTYPE=protein_coding;EXON=3/5;STRAND=1;ENSP=TRITD1Av1G000500.3;UNIPARC=UPI001019E754;DOMAINS=PANTHER:PTHR31755:SF3,PANTHER:PTHR31755
.	1A:1177178-1177178	C	TRITD1Av1G000500	TRITD1Av1G000500.1	Transcript	synonymous_variant	987	987	329	S	tcT/tcC	-	IMPACT=LOW;BIOTYPE=protein_coding;EXON=4/6;STRAND=1;ENSP=TRITD1Av1G000500.1;UNIPARC=UPI00101914C6;DOMAINS=PANTHER:PTHR31755:SF3,PANTHER:PTHR31755
.	1A:1177178-1177178	C	TRITD1Av1G000500	TRITD1Av1G000500.2	Transcript	synonymous_variant	915	915	305	S	tcT/tcC	-	IMPACT=LOW;BIOTYPE=protein_coding;EXON=4/6;STRAND=1;ENSP=TRITD1Av1G000500.2;UNIPARC=UPI00101862CB;DOMAINS=PANTHER:PTHR31755,PANTHER:PTHR31755:SF3
.	1A:1177178-1177178	C	TRITD1Av1G000500	TRITD1Av1G000500.3	Transcript	synonymous_variant	888	888	296	S	tcT/tcC	-	IMPACT=LOW;BIOTYPE=protein_coding;EXON=3/5;STRAND=1;ENSP=TRITD1Av1G000500.3;UNIPARC=UPI001019E754;DOMAINS=PANTHER:PTHR31755:SF3,PANTHER:PTHR31755
.	1A:1177188-1177188	C	TRITD1Av1G000500	TRITD1Av1G000500.1	Transcript	synonymous_variant	997	997	333	L	Ttg/Ctg	-	IMPACT=LOW;BIOTYPE=protein_coding;EXON=4/6;STRAND=1;ENSP=TRITD1Av1G000500.1;UNIPARC=UPI00101914C6;DOMAINS=PANTHER:PTHR31755:SF3,PANTHER:PTHR31755
.	1A:1177188-1177188	C	TRITD1Av1G000500	TRITD1Av1G000500.2	Transcript	synonymous_variant	925	925	309	L	Ttg/Ctg	-	IMPACT=LOW;BIOTYPE=protein_coding;EXON=4/6;STRAND=1;ENSP=TRITD1Av1G000500.2;UNIPARC=UPI00101862CB;DOMAINS=PANTHER:PTHR31755,PANTHER:PTHR31755:SF3
.	1A:1177188-1177188	C	TRITD1Av1G000500	TRITD1Av1G000500.3	Transcript	synonymous_variant	898	898	300	L	Ttg/Ctg	-	IMPACT=LOW;BIOTYPE=protein_coding;EXON=3/5;STRAND=1;ENSP=TRITD1Av1G000500.3;UNIPARC=UPI001019E754;DOMAINS=PANTHER:PTHR31755:SF3,PANTHER:PTHR31755
.	1A:1177458-1177458	C	TRITD1Av1G000500	TRITD1Av1G000500.1	Transcript	synonymous_variant	1170	1170	390	R	cgT/cgC	AX-94962747-1A.2	IMPACT=LOW;BIOTYPE=protein_coding;EXON=5/6;STRAND=1;ENSP=TRITD1Av1G000500.1;UNIPARC=UPI00101914C6;DOMAINS=PANTHER:PTHR31755:SF3,PANTHER:PTHR31755
.	1A:1177458-1177458	C	TRITD1Av1G000500	TRITD1Av1G000500.2	Transcript	synonymous_variant	1098	1098	366	R	cgT/cgC	AX-94962747-1A.2	IMPACT=LOW;BIOTYPE=protein_coding;EXON=5/6;STRAND=1;ENSP=TRITD1Av1G000500.2;UNIPARC=UPI00101862CB;DOMAINS=PANTHER:PTHR31755,PANTHER:PTHR31755:SF3
.	1A:1177458-1177458	C	TRITD1Av1G000500	TRITD1Av1G000500.3	Transcript	synonymous_variant	1071	1071	357	R	cgT/cgC	AX-94962747-1A.2	IMPACT=LOW;BIOTYPE=protein_coding;EXON=4/5;STRAND=1;ENSP=TRITD1Av1G000500.3;UNIPARC=UPI001019E754;DOMAINS=PANTHER:PTHR31755:SF3,PANTHER:PTHR31755
.	1A:1177537-1177537	-	-	-	-	-	-	-	-	-	-	-
.	1A:1177545-1177545	-	-	-	-	-	-	-	-	-	-	-
.	1A:1177555-1177556	-	-	-	-	-	-	-	-	-	-	-
.	1A:1177577-1177577	-	-	-	-	-	-	-	-	-	-	-
.	1A:1177580-1177580	-	-	-	-	-	-	-	-	-	-	-
.	1A:1177582-1177582	-	-	-	-	-	-	-	-	-	-	-
.	1A:1177616-1177616	G	TRITD1Av1G000500	TRITD1Av1G000500.1	Transcript	synonymous_variant	1248	1248	416	P	ccT/ccG	-	IMPACT=LOW;BIOTYPE=protein_coding;EXON=6/6;STRAND=1;ENSP=TRITD1Av1G000500.1;UNIPARC=UPI00101914C6;DOMAINS=PANTHER:PTHR31755:SF3,PANTHER:PTHR31755
.	1A:1177616-1177616	G	TRITD1Av1G000500	TRITD1Av1G000500.2	Transcript	synonymous_variant	1176	1176	392	P	ccT/ccG	-	IMPACT=LOW;BIOTYPE=protein_coding;EXON=6/6;STRAND=1;ENSP=TRITD1Av1G000500.2;UNIPARC=UPI00101862CB;DOMAINS=PANTHER:PTHR31755,PANTHER:PTHR31755:SF3
.	1A:1177616-1177616	G	TRITD1Av1G000500	TRITD1Av1G000500.3	Transcript	synonymous_variant	1149	1149	383	P	ccT/ccG	-	IMPACT=LOW;BIOTYPE=protein_coding;EXON=5/5;STRAND=1;ENSP=TRITD1Av1G000500.3;UNIPARC=UPI001019E754;DOMAINS=PANTHER:PTHR31755:SF3,PANTHER:PTHR31755
.	1A:1177622-1177622	G	TRITD1Av1G000500	TRITD1Av1G000500.1	Transcript	synonymous_variant	1254	1254	418	V	gtA/gtG	-	IMPACT=LOW;BIOTYPE=protein_coding;EXON=6/6;STRAND=1;ENSP=TRITD1Av1G000500.1;UNIPARC=UPI00101914C6;DOMAINS=PANTHER:PTHR31755:SF3,PANTHER:PTHR31755
.	1A:1177622-1177622	G	TRITD1Av1G000500	TRITD1Av1G000500.2	Transcript	synonymous_variant	1182	1182	394	V	gtA/gtG	-	IMPACT=LOW;BIOTYPE=protein_coding;EXON=6/6;STRAND=1;ENSP=TRITD1Av1G000500.2;UNIPARC=UPI00101862CB;DOMAINS=PANTHER:PTHR31755,PANTHER:PTHR31755:SF3
.	1A:1177622-1177622	G	TRITD1Av1G000500	TRITD1Av1G000500.3	Transcript	synonymous_variant	1155	1155	385	V	gtA/gtG	-	IMPACT=LOW;BIOTYPE=protein_coding;EXON=5/5;STRAND=1;ENSP=TRITD1Av1G000500.3;UNIPARC=UPI001019E754;DOMAINS=PANTHER:PTHR31755:SF3,PANTHER:PTHR31755
.	1A:1177721-1177721	A	TRITD1Av1G000500	TRITD1Av1G000500.1	Transcript	synonymous_variant	1353	1353	451	I	atC/atA	-	IMPACT=LOW;BIOTYPE=protein_coding;EXON=6/6;STRAND=1;ENSP=TRITD1Av1G000500.1;UNIPARC=UPI00101914C6;DOMAINS=PANTHER:PTHR31755:SF3,PANTHER:PTHR31755
.	1A:1177721-1177721	A	TRITD1Av1G000500	TRITD1Av1G000500.2	Transcript	synonymous_variant	1281	1281	427	I	atC/atA	-	IMPACT=LOW;BIOTYPE=protein_coding;EXON=6/6;STRAND=1;ENSP=TRITD1Av1G000500.2;UNIPARC=UPI00101862CB;DOMAINS=PANTHER:PTHR31755,PANTHER:PTHR31755:SF3
.	1A:1177721-1177721	A	TRITD1Av1G000500	TRITD1Av1G000500.3	Transcript	synonymous_variant	1254	1254	418	I	atC/atA	-	IMPACT=LOW;BIOTYPE=protein_coding;EXON=5/5;STRAND=1;ENSP=TRITD1Av1G000500.3;UNIPARC=UPI001019E754;DOMAINS=PANTHER:PTHR31755:SF3,PANTHER:PTHR31755
.	1A:1177739-1177739	C	TRITD1Av1G000500	TRITD1Av1G000500.1	Transcript	synonymous_variant	1371	1371	457	L	ctT/ctC	-	IMPACT=LOW;BIOTYPE=protein_coding;EXON=6/6;STRAND=1;ENSP=TRITD1Av1G000500.1;UNIPARC=UPI00101914C6;DOMAINS=PANTHER:PTHR31755:SF3,PANTHER:PTHR31755
.	1A:1177739-1177739	C	TRITD1Av1G000500	TRITD1Av1G000500.2	Transcript	synonymous_variant	1299	1299	433	L	ctT/ctC	-	IMPACT=LOW;BIOTYPE=protein_coding;EXON=6/6;STRAND=1;ENSP=TRITD1Av1G000500.2;UNIPARC=UPI00101862CB;DOMAINS=PANTHER:PTHR31755,PANTHER:PTHR31755:SF3
.	1A:1177739-1177739	C	TRITD1Av1G000500	TRITD1Av1G000500.3	Transcript	synonymous_variant	1272	1272	424	L	ctT/ctC	-	IMPACT=LOW;BIOTYPE=protein_coding;EXON=5/5;STRAND=1;ENSP=TRITD1Av1G000500.3;UNIPARC=UPI001019E754;DOMAINS=PANTHER:PTHR31755:SF3,PANTHER:PTHR31755
.	1A:1177740-1177740	T	TRITD1Av1G000500	TRITD1Av1G000500.1	Transcript	missense_variant	1372	1372	458	V/L	Gtg/Ttg	IWB45437-1A.1	IMPACT=MODERATE;BIOTYPE=protein_coding;EXON=6/6;STRAND=1;ENSP=TRITD1Av1G000500.1;UNIPARC=UPI00101914C6;SIFT=deleterious(0.02);DOMAINS=PANTHER:PTHR31755:SF3,PANTHER:PTHR31755
.	1A:1177740-1177740	T	TRITD1Av1G000500	TRITD1Av1G000500.2	Transcript	missense_variant	1300	1300	434	V/L	Gtg/Ttg	IWB45437-1A.1	IMPACT=MODERATE;BIOTYPE=protein_coding;EXON=6/6;STRAND=1;ENSP=TRITD1Av1G000500.2;UNIPARC=UPI00101862CB;SIFT=tolerated(0.21);DOMAINS=PANTHER:PTHR31755,PANTHER:PTHR31755:SF3
.	1A:1177740-1177740	T	TRITD1Av1G000500	TRITD1Av1G000500.3	Transcript	missense_variant	1273	1273	425	V/L	Gtg/Ttg	IWB45437-1A.1	IMPACT=MODERATE;BIOTYPE=protein_coding;EXON=5/5;STRAND=1;ENSP=TRITD1Av1G000500.3;UNIPARC=UPI001019E754;SIFT=deleterious(0.03);DOMAINS=PANTHER:PTHR31755:SF3,PANTHER:PTHR31755
.	1A:1178101-1178101	-	-	-	-	-	-	-	-	-	-	-
.	1A:1179079-1179079	-	-	-	-	-	-	-	-	-	-	-
.	1A:1179100-1179100	-	-	-	-	-	-	-	-	-	-	-
.	1A:1179102-1179102	-	-	-	-	-	-	-	-	-	-	-
.	1A:1179106-1179106	T	TRITD1Av1G000530	TRITD1Av1G000530.1	Transcript	synonymous_variant	1077	1077	359	L	ttG/ttA	-	IMPACT=LOW;BIOTYPE=protein_coding;EXON=6/6;STRAND=-1;ENSP=TRITD1Av1G000530.1;UNIPARC=UPI001018676A
.	1A:1179130-1179130	G	TRITD1Av1G000530	TRITD1Av1G000530.1	Transcript	synonymous_variant	1053	1053	351	A	gcG/gcC	IWB35518-1A.1	IMPACT=LOW;BIOTYPE=protein_coding;EXON=6/6;STRAND=-1;ENSP=TRITD1Av1G000530.1;UNIPARC=UPI001018676A
.	1A:1179133-1179133	C	TRITD1Av1G000530	TRITD1Av1G000530.1	Transcript	synonymous_variant	1050	1050	350	E	gaA/gaG	AX-94925515-1A.1	IMPACT=LOW;BIOTYPE=protein_coding;EXON=6/6;STRAND=-1;ENSP=TRITD1Av1G000530.1;UNIPARC=UPI001018676A
.	1A:1179169-1179169	C	TRITD1Av1G000530	TRITD1Av1G000530.1	Transcript	synonymous_variant	1014	1014	338	Q	caA/caG	AX-94822106-1A.2	IMPACT=LOW;BIOTYPE=protein_coding;EXON=6/6;STRAND=-1;ENSP=TRITD1Av1G000530.1;UNIPARC=UPI001018676A;DOMAINS=PANTHER:PTHR47982,PANTHER:PTHR47982:SF32
.	1A:1179184-1179184	G	TRITD1Av1G000530	TRITD1Av1G000530.1	Transcript	synonymous_variant	999	999	333	S	agT/agC	AX-94866226-1A.1	IMPACT=LOW;BIOTYPE=protein_coding;EXON=6/6;STRAND=-1;ENSP=TRITD1Av1G000530.1;UNIPARC=UPI001018676A;DOMAINS=PANTHER:PTHR47982,PANTHER:PTHR47982:SF32
.	1A:1179507-1179507	-	-	-	-	-	-	-	-	-	-	-
.	1A:1179556-1179556	-	-	-	-	-	-	-	-	-	-	-
.	1A:1179562-1179562	-	-	-	-	-	-	-	-	-	-	-
.	1A:1179593-1179593	-	-	-	-	-	-	-	-	-	-	-
.	1A:1179600-1179600	-	-	-	-	-	-	-	-	-	-	-
.	1A:1179603-1179603	-	-	-	-	-	-	-	-	-	-	-
.	1A:1179663-1179663	-	-	-	-	-	-	-	-	-	-	-
.	1A:1179745-1179745	G	TRITD1Av1G000530	TRITD1Av1G000530.1	Transcript	synonymous_variant	813	813	271	A	gcA/gcC	AX-94763598-1A.1	IMPACT=LOW;BIOTYPE=protein_coding;EXON=5/6;STRAND=-1;ENSP=TRITD1Av1G000530.1;UNIPARC=UPI001018676A;DOMAINS=PROSITE_profiles:PS50011,CDD:cd14066,PANTHER:PTHR47982,PANTHER:PTHR47982:SF32,Gene3D:1.10.510.10,SMART:SM00220,Superfamily:SSF56112
.	1A:1194214-1194216	-	-	-	-	-	-	-	-	-	-	-
.	1A:1194219-1194219	-	-	-	-	-	-	-	-	-	-	-
.	1A:1239325-1239325	-	-	-	-	-	-	-	-	-	-	-
.	1A:1239408-1239408	-	-	-	-	-	-	-	-	-	-	-
.	1A:1239416-1239416	-	-	-	-	-	-	-	-	-	-	-
.	1A:1239447-1239447	-	-	-	-	-	-	-	-	-	-	-
.	1A:1239457-1239457	-	-	-	-	-	-	-	-	-	-	-
.	1A:1351755-1351755	-	-	-	-	-	-	-	-	-	-	-
.	1A:1351793-1351793	-	-	-	-	-	-	-	-	-	-	-
.	1A:1351794-1351794	-	-	-	-	-	-	-	-	-	-	-
.	1A:1535226-1535226	-	-	-	-	-	-	-	-	-	-	-
.	1A:1535505-1535505	-	-	-	-	-	-	-	-	-	-	-
.	1A:1535776-1535776	-	-	-	-	-	-	-	-	-	-	-
.	1A:1535795-1535795	-	-	-	-	-	-	-	-	-	-	-
.	1A:1538549-1538549	-	-	-	-	-	-	-	-	-	-	-
.	1A:1551883-1551883	-	-	-	-	-	-	-	-	-	-	-
.	1A:1551933-1551933	-	-	-	-	-	-	-	-	-	-	-
.	1A:1552138-1552139	-	-	-	-	-	-	-	-	-	-	-
.	1A:1630763-1630763	-	-	-	-	-	-	-	-	-	-	-
.	1A:1630773-1630773	-	-	-	-	-	-	-	-	-	-	-
.	1A:1635862-1635862	-	-	-	-	-	-	-	-	-	-	-
.	1A:1636038-1636038	-	-	-	-	-	-	-	-	-	-	-
.	1A:1636165-1636165	-	-	-	-	-	-	-	-	-	-	-
.	1A:1636209-1636209	-	-	-	-	-	-	-	-	-	-	-
.	1A:1693026-1693026	-	-	-	-	-	-	-	-	-	-	-
.	1A:1693055-1693055	-	-	-	-	-	-	-	-	-	-	-
.	1A:1693063-1693063	-	-	-	-	-	-	-	-	-	-	-
.	1A:1693067-1693067	-	-	-	-	-	-	-	-	-	-	-
.	1A:1693083-1693083	-	-	-	-	-	-	-	-	-	-	-
.	1A:1693583-1693583	-	-	-	-	-	-	-	-	-	-	-
.	1A:1693846-1693848	-	-	-	-	-	-	-	-	-	-	-
.	1A:1693859-1693859	-	-	-	-	-	-	-	-	-	-	-
.	1A:1693879-1693879	-	-	-	-	-	-	-	-	-	-	-
.	1A:1693889-1693889	-	-	-	-	-	-	-	-	-	-	-
.	1A:1693922-1693922	-	-	-	-	-	-	-	-	-	-	-
.	1A:1693974-1693974	-	-	-	-	-	-	-	-	-	-	-
.	1A:1693985-1693985	-	-	-	-	-	-	-	-	-	-	-
.	1A:1694022-1694022	-	-	-	-	-	-	-	-	-	-	-
.	1A:1694027-1694027	-	-	-	-	-	-	-	-	-	-	-
.	1A:1694030-1694030	-	-	-	-	-	-	-	-	-	-	-
.	1A:1791810-1791810	-	-	-	-	-	-	-	-	-	-	-
.	1A:1791846-1791846	-	-	-	-	-	-	-	-	-	-	-
.	1A:1861745-1861745	-	-	-	-	-	-	-	-	-	-	-
.	1A:1861817-1861817	-	-	-	-	-	-	-	-	-	-	-
.	1A:1861851-1861853	-	-	-	-	-	-	-	-	-	-	-
.	1A:1861866-1861866	-	-	-	-	-	-	-	-	-	-	-
.	1A:1862090-1862090	-	-	-	-	-	-	-	-	-	-	-
.	1A:1862119-1862119	-	-	-	-	-	-	-	-	-	-	-
.	1A:1862182-1862182	-	-	-	-	-	-	-	-	-	-	-
.	1A:1912999-1912999	-	-	-	-	-	-	-	-	-	-	-
.	1A:1964533-1964533	-	-	-	-	-	-	-	-	-	-	-
.	1A:1964600-1964600	-	-	-	-	-	-	-	-	-	-	-
.	1A:1964630-1964630	-	-	-	-	-	-	-	-	-	-	-
.	1A:1964659-1964660	-	-	-	-	-	-	-	-	-	-	-
.	1A:1964732-1964732	-	-	-	-	-	-	-	-	-	-	-
.	1A:1964912-1964912	-	-	-	-	-	-	-	-	-	-	-
.	1A:1965078-1965078	-	-	-	-	-	-	-	-	-	-	-
.	1A:1977702-1977702	-	-	-	-	-	-	-	-	-	-	-
.	1A:2011362-2011362	-	-	-	-	-	-	-	-	-	-	-
.	1A:2011381-2011381	-	-	-	-	-	-	-	-	-	-	-
.	1A:2011425-2011425	-	-	-	-	-	-	-	-	-	-	-
.	1A:2011620-2011620	-	-	-	-	-	-	-	-	-	-	-
.	1A:2011633-2011633	-	-	-	-	-	-	-	-	-	-	-
.	1A:2011649-2011649	-	-	-	-	-	-	-	-	-	-	-
.	1A:2011672-2011672	-	-	-	-	-	-	-	-	-	-	-
.	1A:2011675-2011675	-	-	-	-	-	-	-	-	-	-	-
.	1A:2011691-2011691	-	-	-	-	-	-	-	-	-	-	-
.	1A:2011707-2011707	-	-	-	-	-	-	-	-	-	-	-
.	1A:2011714-2011714	-	-	-	-	-	-	-	-	-	-	-
.	1A:2011722-2011722	-	-	-	-	-	-	-	-	-	-	-
.	1A:2011741-2011741	-	-	-	-	-	-	-	-	-	-	-
.	1A:2011750-2011750	-	-	-	-	-	-	-	-	-	-	-
.	1A:2011756-2011757	-	-	-	-	-	-	-	-	-	-	-
.	1A:2049498-2049498	-	-	-	-	-	-	-	-	-	-	-
.	1A:2049676-2049676	-	-	-	-	-	-	-	-	-	-	-
.	1A:2049700-2049700	-	-	-	-	-	-	-	-	-	-	-
.	1A:2049751-2049751	-	-	-	-	-	-	-	-	-	-	-
.	1A:2049753-2049753	-	-	-	-	-	-	-	-	-	-	-
.	1A:2049758-2049758	-	-	-	-	-	-	-	-	-	-	-
.	1A:2049759-2049759	-	-	-	-	-	-	-	-	-	-	-
.	1A:2049760-2049760	-	-	-	-	-	-	-	-	-	-	-
.	1A:2049769-2049769	-	-	-	-	-	-	-	-	-	-	-
.	1A:2049777-2049777	-	-	-	-	-	-	-	-	-	-	-
.	1A:2049780-2049780	-	-	-	-	-	-	-	-	-	-	-
.	1A:2049787-2049787	-	-	-	-	-	-	-	-	-	-	-
.	1A:2049800-2049800	-	-	-	-	-	-	-	-	-	-	-
.	1A:2049869-2049869	-	-	-	-	-	-	-	-	-	-	-
.	1A:2049937-2049937	-	-	-	-	-	-	-	-	-	-	-
.	1A:2049956-2049956	-	-	-	-	-	-	-	-	-	-	-
.	1A:2050004-2050004	-	-	-	-	-	-	-	-	-	-	-
.	1A:2054323-2054323	-	-	-	-	-	-	-	-	-	-	-
.	1A:2054437-2054437	-	-	-	-	-	-	-	-	-	-	-
.	1A:2054519-2054519	-	-	-	-	-	-	-	-	-	-	-
.	1A:2054554-2054554	-	-	-	-	-	-	-	-	-	-	-
.	1A:2054623-2054635	-	-	-	-	-	-	-	-	-	-	-
.	1A:2054707-2054707	-	-	-	-	-	-	-	-	-	-	-
.	1A:2062427-2062427	-	-	-	-	-	-	-	-	-	-	-
.	1A:2062436-2062436	-	-	-	-	-	-	-	-	-	-	-
.	1A:2062550-2062550	-	-	-	-	-	-	-	-	-	-	-
.	1A:2062559-2062559	-	-	-	-	-	-	-	-	-	-	-
.	1A:2066883-2066883	-	-	-	-	-	-	-	-	-	-	-
.	1A:2066974-2066974	-	-	-	-	-	-	-	-	-	-	-
.	1A:2066981-2066981	-	-	-	-	-	-	-	-	-	-	-
.	1A:2067025-2067025	-	-	-	-	-	-	-	-	-	-	-
.	1A:2067049-2067049	-	-	-	-	-	-	-	-	-	-	-
.	1A:2067059-2067059	-	-	-	-	-	-	-	-	-	-	-
.	1A:2067080-2067080	-	-	-	-	-	-	-	-	-	-	-
.	1A:2067152-2067152	-	-	-	-	-	-	-	-	-	-	-
.	1A:2067184-2067184	-	-	-	-	-	-	-	-	-	-	-
.	1A:2067224-2067224	-	-	-	-	-	-	-	-	-	-	-
.	1A:2067269-2067269	-	-	-	-	-	-	-	-	-	-	-
.	1A:2067293-2067293	-	-	-	-	-	-	-	-	-	-	-
.	1A:2067299-2067299	-	-	-	-	-	-	-	-	-	-	-
.	1A:2067314-2067314	-	-	-	-	-	-	-	-	-	-	-
.	1A:2067344-2067344	-	-	-	-	-	-	-	-	-	-	-
.	1A:2067370-2067370	-	-	-	-	-	-	-	-	-	-	-
.	1A:2067378-2067378	-	-	-	-	-	-	-	-	-	-	-
.	1A:2067433-2067433	-	-	-	-	-	-	-	-	-	-	-
.	1A:2067439-2067439	-	-	-	-	-	-	-	-	-	-	-
.	1A:2067531-2067531	-	-	-	-	-	-	-	-	-	-	-
.	1A:2096144-2096144	-	-	-	-	-	-	-	-	-	-	-
.	1A:2096199-2096199	-	-	-	-	-	-	-	-	-	-	-
.	1A:2096264-2096271	-	-	-	-	-	-	-	-	-	-	-
.	1A:2096371-2096371	-	-	-	-	-	-	-	-	-	-	-
.	1A:2096373-2096373	-	-	-	-	-	-	-	-	-	-	-
.	1A:2096376-2096376	-	-	-	-	-	-	-	-	-	-	-
.	1A:2096468-2096468	-	-	-	-	-	-	-	-	-	-	-
.	1A:2096470-2096470	-	-	-	-	-	-	-	-	-	-	-
.	1A:2096591-2096591	-	-	-	-	-	-	-	-	-	-	-
.	1A:2096629-2096629	-	-	-	-	-	-	-	-	-	-	-
.	1A:2096746-2096746	-	-	-	-	-	-	-	-	-	-	-
.	1A:2096757-2096757	-	-	-	-	-	-	-	-	-	-	-
.	1A:2121691-2121691	-	-	-	-	-	-	-	-	-	-	-
.	1A:2121711-2121711	-	-	-	-	-	-	-	-	-	-	-
.	1A:2121776-2121776	-	-	-	-	-	-	-	-	-	-	-
.	1A:2121808-2121808	-	-	-	-	-	-	-	-	-	-	-
.	1A:2121851-2121851	-	-	-	-	-	-	-	-	-	-	-
.	1A:2121874-2121874	-	-	-	-	-	-	-	-	-	-	-
.	1A:2121947-2121947	-	-	-	-	-	-	-	-	-	-	-
.	1A:2122103-2122103	-	-	-	-	-	-	-	-	-	-	-
.	1A:2122129-2122129	-	-	-	-	-	-	-	-	-	-	-
.	1A:2122156-2122166	-	-	-	-	-	-	-	-	-	-	-
.	1A:2122279-2122279	-	-	-	-	-	-	-	-	-	-	-
.	1A:2122296-2122296	-	-	-	-	-	-	-	-	-	-	-
.	1A:2122376-2122376	-	-	-	-	-	-	-	-	-	-	-
.	1A:2122378-2122378	-	-	-	-	-	-	-	-	-	-	-
.	1A:2122404-2122404	-	-	-	-	-	-	-	-	-	-	-
.	1A:2122440-2122440	-	-	-	-	-	-	-	-	-	-	-
.	1A:2122459-2122459	-	-	-	-	-	-	-	-	-	-	-
.	1A:2122475-2122475	-	-	-	-	-	-	-	-	-	-	-
.	1A:2122519-2122519	-	-	-	-	-	-	-	-	-	-	-
.	1A:2122520-2122520	-	-	-	-	-	-	-	-	-	-	-
.	1A:2122593-2122593	-	-	-	-	-	-	-	-	-	-	-
.	1A:2122596-2122596	-	-	-	-	-	-	-	-	-	-	-
.	1A:2129341-2129341	-	-	-	-	-	-	-	-	-	-	-
.	1A:2129405-2129405	-	-	-	-	-	-	-	-	-	-	-
.	1A:2129418-2129418	-	-	-	-	-	-	-	-	-	-	-
.	1A:2129420-2129420	-	-	-	-	-	-	-	-	-	-	-
.	1A:2129437-2129437	-	-	-	-	-	-	-	-	-	-	-
.	1A:2129609-2129609	-	-	-	-	-	-	-	-	-	-	-
.	1A:2129629-2129630	-	-	-	-	-	-	-	-	-	-	-
.	1A:2129636-2129636	-	-	-	-	-	-	-	-	-	-	-
.	1A:2129637-2129637	-	-	-	-	-	-	-	-	-	-	-
.	1A:2129645-2129645	-	-	-	-	-	-	-	-	-	-	-
.	1A:2129652-2129652	-	-	-	-	-	-	-	-	-	-	-
.	1A:2129656-2129658	-	-	-	-	-	-	-	-	-	-	-
.	1A:2129659-2129659	-	-	-	-	-	-	-	-	-	-	-
.	1A:2129661-2129661	-	-	-	-	-	-	-	-	-	-	-
.	1A:2129662-2129662	-	-	-	-	-	-	-	-	-	-	-
.	1A:2129664-2129664	-	-	-	-	-	-	-	-	-	-	-
.	1A:2129667-2129667	-	-	-	-	-	-	-	-	-	-	-
.	1A:2129670-2129670	-	-	-	-	-	-	-	-	-	-	-
.	1A:2129702-2129702	-	-	-	-	-	-	-	-	-	-	-
.	1A:2129708-2129708	-	-	-	-	-	-	-	-	-	-	-
.	1A:2129716-2129716	-	-	-	-	-	-	-	-	-	-	-
.	1A:2129717-2129717	-	-	-	-	-	-	-	-	-	-	-
.	1A:2129718-2129718	-	-	-	-	-	-	-	-	-	-	-
.	1A:2129721-2129721	-	-	-	-	-	-	-	-	-	-	-
.	1A:2129726-2129726	-	-	-	-	-	-	-	-	-	-	-
.	1A:2129728-2129728	-	-	-	-	-	-	-	-	-	-	-
.	1A:2129733-2129733	-	-	-	-	-	-	-	-	-	-	-
.	1A:2129739-2129739	-	-	-	-	-	-	-	-	-	-	-
.	1A:2129784-2129784	-	-	-	-	-	-	-	-	-	-	-
.	1A:2129807-2129807	-	-	-	-	-	-	-	-	-	-	-
.	1A:2129891-2129891	-	-	-	-	-	-	-	-	-	-	-
.	1A:2129894-2129894	-	-	-	-	-	-	-	-	-	-	-
.	1A:2130012-2130012	-	-	-	-	-	-	-	-	-	-	-
.	1A:2130339-2130339	-	-	-	-	-	-	-	-	-	-	-
.	1A:2130368-2130368	-	-	-	-	-	-	-	-	-	-	-
.	1A:2130393-2130393	-	-	-	-	-	-	-	-	-	-	-
.	1A:2130401-2130401	-	-	-	-	-	-	-	-	-	-	-
.	1A:2130422-2130422	-	-	-	-	-	-	-	-	-	-	-
.	1A:2130574-2130575	-	-	-	-	-	-	-	-	-	-	-
.	1A:2130643-2130643	-	-	-	-	-	-	-	-	-	-	-
.	1A:2130774-2130774	-	-	-	-	-	-	-	-	-	-	-
.	1A:2130775-2130775	-	-	-	-	-	-	-	-	-	-	-
.	1A:2130780-2130780	-	-	-	-	-	-	-	-	-	-	-
.	1A:2130826-2130826	-	-	-	-	-	-	-	-	-	-	-
.	1A:2130920-2130920	-	-	-	-	-	-	-	-	-	-	-
.	1A:2131619-2131619	-	-	-	-	-	-	-	-	-	-	-
.	1A:2131696-2131696	C	TRITD1Av1G001030	TRITD1Av1G001030.1	Transcript	missense_variant	65	65	22	Y/S	tAt/tCt	-	IMPACT=MODERATE;BIOTYPE=protein_coding;EXON=1/1;STRAND=1;ENSP=TRITD1Av1G001030.1;UNIPARC=UPI000DF5B1EE;SIFT=tolerated_low_confidence(1);DOMAINS=PANTHER:PTHR33187,PANTHER:PTHR33187:SF14
.	1A:2131770-2131770	G	TRITD1Av1G001030	TRITD1Av1G001030.1	Transcript	missense_variant	139	139	47	K/E	Aag/Gag	-	IMPACT=MODERATE;BIOTYPE=protein_coding;EXON=1/1;STRAND=1;ENSP=TRITD1Av1G001030.1;UNIPARC=UPI000DF5B1EE;SIFT=tolerated_low_confidence(1);DOMAINS=PANTHER:PTHR33187,PANTHER:PTHR33187:SF14,MobiDB_lite:mobidb-lite
.	1A:2131786-2131786	G	TRITD1Av1G001030	TRITD1Av1G001030.1	Transcript	missense_variant	155	155	52	H/R	cAt/cGt	-	IMPACT=MODERATE;BIOTYPE=protein_coding;EXON=1/1;STRAND=1;ENSP=TRITD1Av1G001030.1;UNIPARC=UPI000DF5B1EE;SIFT=tolerated_low_confidence(1);DOMAINS=PANTHER:PTHR33187,PANTHER:PTHR33187:SF14,MobiDB_lite:mobidb-lite
.	1A:2131850-2131850	G	TRITD1Av1G001030	TRITD1Av1G001030.1	Transcript	synonymous_variant	219	219	73	S	tcA/tcG	-	IMPACT=LOW;BIOTYPE=protein_coding;EXON=1/1;STRAND=1;ENSP=TRITD1Av1G001030.1;UNIPARC=UPI000DF5B1EE;DOMAINS=PANTHER:PTHR33187,PANTHER:PTHR33187:SF14,MobiDB_lite:mobidb-lite
.	1A:2131907-2131907	C	TRITD1Av1G001030	TRITD1Av1G001030.1	Transcript	synonymous_variant	276	276	92	C	tgT/tgC	-	IMPACT=LOW;BIOTYPE=protein_coding;EXON=1/1;STRAND=1;ENSP=TRITD1Av1G001030.1;UNIPARC=UPI000DF5B1EE;DOMAINS=PANTHER:PTHR33187,PANTHER:PTHR33187:SF14
.	1A:2131918-2131918	C	TRITD1Av1G001030	TRITD1Av1G001030.1	Transcript	missense_variant	287	287	96	R/P	cGc/cCc	-	IMPACT=MODERATE;BIOTYPE=protein_coding;EXON=1/1;STRAND=1;ENSP=TRITD1Av1G001030.1;UNIPARC=UPI000DF5B1EE;SIFT=tolerated_low_confidence(0.31);DOMAINS=PANTHER:PTHR33187,PANTHER:PTHR33187:SF14
.	1A:2131920-2131920	C	TRITD1Av1G001030	TRITD1Av1G001030.1	Transcript	missense_variant	289	289	97	G/R	Gga/Cga	-	IMPACT=MODERATE;BIOTYPE=protein_coding;EXON=1/1;STRAND=1;ENSP=TRITD1Av1G001030.1;UNIPARC=UPI000DF5B1EE;SIFT=tolerated_low_confidence(0.46);DOMAINS=PANTHER:PTHR33187,PANTHER:PTHR33187:SF14
.	1A:2131922-2131922	G	TRITD1Av1G001030	TRITD1Av1G001030.1	Transcript	synonymous_variant	291	291	97	G	ggA/ggG	-	IMPACT=LOW;BIOTYPE=protein_coding;EXON=1/1;STRAND=1;ENSP=TRITD1Av1G001030.1;UNIPARC=UPI000DF5B1EE;DOMAINS=PANTHER:PTHR33187,PANTHER:PTHR33187:SF14
.	1A:2131926-2131932	CTGA	TRITD1Av1G001030	TRITD1Av1G001030.1	Transcript	coding_sequence_variant,3_prime_UTR_variant	296-?	296-?	99-?	-	-	-	IMPACT=MODIFIER;BIOTYPE=protein_coding;EXON=1/1;STRAND=1;ENSP=TRITD1Av1G001030.1;UNIPARC=UPI000DF5B1EE
.	1A:2131939-2131939	-	-	-	-	-	-	-	-	-	-	-
.	1A:2131943-2131944	-	-	-	-	-	-	-	-	-	-	-
.	1A:2131962-2131963	-	-	-	-	-	-	-	-	-	-	-
.	1A:2132031-2132031	-	-	-	-	-	-	-	-	-	-	-
.	1A:2132088-2132088	-	-	-	-	-	-	-	-	-	-	-
.	1A:2132097-2132097	-	-	-	-	-	-	-	-	-	-	-
.	1A:2132193-2132193	-	-	-	-	-	-	-	-	-	-	-
.	1A:2136100-2136100	-	-	-	-	-	-	-	-	-	-	-
.	1A:2136180-2136180	-	-	-	-	-	-	-	-	-	-	-
.	1A:2136203-2136203	-	-	-	-	-	-	-	-	-	-	-
.	1A:2136236-2136236	-	-	-	-	-	-	-	-	-	-	-
.	1A:2136243-2136243	-	-	-	-	-	-	-	-	-	-	-
.	1A:2136325-2136325	-	-	-	-	-	-	-	-	-	-	-
.	1A:2136331-2136331	-	-	-	-	-	-	-	-	-	-	-
.	1A:2136332-2136332	-	-	-	-	-	-	-	-	-	-	-
.	1A:2136333-2136333	-	-	-	-	-	-	-	-	-	-	-
.	1A:2136334-2136334	-	-	-	-	-	-	-	-	-	-	-
.	1A:2136335-2136335	-	-	-	-	-	-	-	-	-	-	-
.	1A:2136336-2136336	-	-	-	-	-	-	-	-	-	-	-
.	1A:2136340-2136340	-	-	-	-	-	-	-	-	-	-	-
.	1A:2136503-2136503	-	-	-	-	-	-	-	-	-	-	-
.	1A:2136590-2136590	-	-	-	-	-	-	-	-	-	-	-
.	1A:2144484-2144484	-	-	-	-	-	-	-	-	-	-	-
.	1A:2144681-2144681	-	-	-	-	-	-	-	-	-	-	-
.	1A:2144708-2144709	-	-	-	-	-	-	-	-	-	-	-
.	1A:2144711-2144711	-	-	-	-	-	-	-	-	-	-	-
.	1A:2144714-2144714	-	-	-	-	-	-	-	-	-	-	-
.	1A:2144715-2144715	-	-	-	-	-	-	-	-	-	-	-
.	1A:2144756-2144756	-	-	-	-	-	-	-	-	-	-	-
.	1A:2144846-2144846	-	-	-	-	-	-	-	-	-	-	-
.	1A:2144872-2144872	-	-	-	-	-	-	-	-	-	-	-
.	1A:2144887-2144887	-	-	-	-	-	-	-	-	-	-	-
.	1A:2166636-2166636	-	-	-	-	-	-	-	-	-	-	-
.	1A:2166718-2166718	-	-	-	-	-	-	-	-	-	-	-
.	1A:2166720-2166720	-	-	-	-	-	-	-	-	-	-	-
.	1A:2166752-2166752	-	-	-	-	-	-	-	-	-	-	-
.	1A:2166785-2166785	-	-	-	-	-	-	-	-	-	-	-
.	1A:2166851-2166851	-	-	-	-	-	-	-	-	-	-	-
.	1A:2166895-2166895	-	-	-	-	-	-	-	-	-	-	-
.	1A:2166915-2166915	-	-	-	-	-	-	-	-	-	-	-
.	1A:2166934-2166934	-	-	-	-	-	-	-	-	-	-	-
.	1A:2166960-2166961	-	-	-	-	-	-	-	-	-	-	-
.	1A:2167086-2167086	-	-	-	-	-	-	-	-	-	-	-
.	1A:2167087-2167087	-	-	-	-	-	-	-	-	-	-	-
.	1A:2167123-2167123	-	-	-	-	-	-	-	-	-	-	-
.	1A:2167125-2167125	-	-	-	-	-	-	-	-	-	-	-
.	1A:2167151-2167151	-	-	-	-	-	-	-	-	-	-	-
.	1A:2167248-2167248	-	-	-	-	-	-	-	-	-	-	-
.	1A:2169783-2169783	-	-	-	-	-	-	-	-	-	-	-
.	1A:2169818-2169818	-	-	-	-	-	-	-	-	-	-	-
.	1A:2169844-2169844	-	-	-	-	-	-	-	-	-	-	-
.	1A:2203770-2203770	-	-	-	-	-	-	-	-	-	-	-
.	1A:2203799-2203799	-	-	-	-	-	-	-	-	-	-	-
.	1A:2203814-2203814	-	-	-	-	-	-	-	-	-	-	-
.	1A:2203883-2203883	-	-	-	-	-	-	-	-	-	-	-
.	1A:2203950-2203950	-	-	-	-	-	-	-	-	-	-	-
.	1A:2204069-2204069	-	-	-	-	-	-	-	-	-	-	-
.	1A:2204096-2204096	-	-	-	-	-	-	-	-	-	-	-
.	1A:2204109-2204109	-	-	-	-	-	-	-	-	-	-	-
.	1A:2204132-2204132	-	-	-	-	-	-	-	-	-	-	-
.	1A:2204152-2204152	-	-	-	-	-	-	-	-	-	-	-
.	1A:2204198-2204198	-	-	-	-	-	-	-	-	-	-	-
.	1A:2204215-2204215	-	-	-	-	-	-	-	-	-	-	-
.	1A:2204263-2204263	-	-	-	-	-	-	-	-	-	-	-
.	1A:2204281-2204281	-	-	-	-	-	-	-	-	-	-	-
.	1A:2204284-2204284	-	-	-	-	-	-	-	-	-	-	-
.	1A:2204286-2204286	-	-	-	-	-	-	-	-	-	-	-
.	1A:2204300-2204300	-	-	-	-	-	-	-	-	-	-	-
.	1A:2204306-2204306	-	-	-	-	-	-	-	-	-	-	-
.	1A:2204309-2204309	-	-	-	-	-	-	-	-	-	-	-
.	1A:2204322-2204322	-	-	-	-	-	-	-	-	-	-	-
.	1A:2204332-2204332	-	-	-	-	-	-	-	-	-	-	-
.	1A:2204380-2204380	-	-	-	-	-	-	-	-	-	-	-
.	1A:2230526-2230526	-	-	-	-	-	-	-	-	-	-	-
.	1A:2230581-2230581	-	-	-	-	-	-	-	-	-	-	-
.	1A:2230592-2230592	-	-	-	-	-	-	-	-	-	-	-
.	1A:2230619-2230619	-	-	-	-	-	-	-	-	-	-	-
.	1A:2230672-2230672	-	-	-	-	-	-	-	-	-	-	-
.	1A:2230674-2230674	-	-	-	-	-	-	-	-	-	-	-
.	1A:2230678-2230678	-	-	-	-	-	-	-	-	-	-	-
.	1A:2230715-2230715	-	-	-	-	-	-	-	-	-	-	-
.	1A:2230745-2230745	-	-	-	-	-	-	-	-	-	-	-
.	1A:2230769-2230770	-	-	-	-	-	-	-	-	-	-	-
.	1A:2230774-2230774	-	-	-	-	-	-	-	-	-	-	-
.	1A:2230801-2230801	-	-	-	-	-	-	-	-	-	-	-
.	1A:2230853-2230854	-	-	-	-	-	-	-	-	-	-	-
.	1A:2230991-2230991	-	-	-	-	-	-	-	-	-	-	-
.	1A:2231068-2231068	-	-	-	-	-	-	-	-	-	-	-
.	1A:2274392-2274393	-	-	-	-	-	-	-	-	-	-	-
.	1A:2286612-2286613	-	-	-	-	-	-	-	-	-	-	-
.	1A:2286995-2286995	-	-	-	-	-	-	-	-	-	-	-
.	1A:2296975-2296975	-	-	-	-	-	-	-	-	-	-	-
.	1A:2304048-2304048	-	-	-	-	-	-	-	-	-	-	-
.	1A:2304212-2304212	-	-	-	-	-	-	-	-	-	-	-
.	1A:2304238-2304238	-	-	-	-	-	-	-	-	-	-	-
.	1A:2304326-2304326	-	-	-	-	-	-	-	-	-	-	-
.	1A:2304354-2304354	-	-	-	-	-	-	-	-	-	-	-
.	1A:2304381-2304381	-	-	-	-	-	-	-	-	-	-	-
.	1A:2330318-2330318	-	-	-	-	-	-	-	-	-	-	-
.	1A:2330424-2330424	-	-	-	-	-	-	-	-	-	-	-
.	1A:2330436-2330436	-	-	-	-	-	-	-	-	-	-	-
.	1A:2330451-2330451	-	-	-	-	-	-	-	-	-	-	-
.	1A:2330472-2330473	-	-	-	-	-	-	-	-	-	-	-
.	1A:2330529-2330529	-	-	-	-	-	-	-	-	-	-	-
.	1A:2330638-2330638	-	-	-	-	-	-	-	-	-	-	-
.	1A:2330639-2330639	-	-	-	-	-	-	-	-	-	-	-
.	1A:2330803-2330803	-	-	-	-	-	-	-	-	-	-	-
.	1A:2330822-2330822	-	-	-	-	-	-	-	-	-	-	-
.	1A:2330828-2330828	-	-	-	-	-	-	-	-	-	-	-
.	1A:2330891-2330891	-	-	-	-	-	-	-	-	-	-	-
.	1A:2330917-2330917	-	-	-	-	-	-	-	-	-	-	-
.	1A:2330968-2330968	-	-	-	-	-	-	-	-	-	-	-
.	1A:2355001-2355002	-	-	-	-	-	-	-	-	-	-	-
.	1A:2355004-2355004	-	-	-	-	-	-	-	-	-	-	-
.	1A:2355784-2355784	-	-	-	-	-	-	-	-	-	-	-
.	1A:2355836-2355836	-	-	-	-	-	-	-	-	-	-	-
.	1A:2355844-2355844	-	-	-	-	-	-	-	-	-	-	-
.	1A:2355902-2355902	-	-	-	-	-	-	-	-	-	-	-
.	1A:2355946-2355946	-	-	-	-	-	-	-	-	-	-	-
.	1A:2355949-2355949	-	-	-	-	-	-	-	-	-	-	-
.	1A:2355958-2355958	-	-	-	-	-	-	-	-	-	-	-
.	1A:2355974-2355974	-	-	-	-	-	-	-	-	-	-	-
.	1A:2356064-2356064	-	-	-	-	-	-	-	-	-	-	-
.	1A:2356065-2356065	-	-	-	-	-	-	-	-	-	-	-
.	1A:2356120-2356120	-	-	-	-	-	-	-	-	-	-	-
.	1A:2356158-2356158	-	-	-	-	-	-	-	-	-	-	-
.	1A:2356210-2356210	-	-	-	-	-	-	-	-	-	-	-
.	1A:2356336-2356336	-	-	-	-	-	-	-	-	-	-	-
.	1A:2356895-2356895	-	-	-	-	-	-	-	-	-	-	-
.	1A:2357225-2357225	-	-	-	-	-	-	-	-	-	-	-
.	1A:2357420-2357420	-	-	-	-	-	-	-	-	-	-	-
.	1A:2375488-2375488	-	-	-	-	-	-	-	-	-	-	-
.	1A:2375491-2375491	-	-	-	-	-	-	-	-	-	-	-
.	1A:2375512-2375512	-	-	-	-	-	-	-	-	-	-	-
.	1A:2375523-2375523	-	-	-	-	-	-	-	-	-	-	-
.	1A:2375555-2375555	-	-	-	-	-	-	-	-	-	-	-
.	1A:2375563-2375563	-	-	-	-	-	-	-	-	-	-	-
.	1A:2375568-2375568	-	-	-	-	-	-	-	-	-	-	-
.	1A:2375569-2375569	-	-	-	-	-	-	-	-	-	-	-
.	1A:2375580-2375580	-	-	-	-	-	-	-	-	-	-	-
.	1A:2375594-2375594	-	-	-	-	-	-	-	-	-	-	-
.	1A:2375601-2375601	-	-	-	-	-	-	-	-	-	-	-
.	1A:2375603-2375603	-	-	-	-	-	-	-	-	-	-	-
.	1A:2375608-2375608	-	-	-	-	-	-	-	-	-	-	-
.	1A:2375697-2375697	-	-	-	-	-	-	-	-	-	-	-
.	1A:2375711-2375711	-	-	-	-	-	-	-	-	-	-	-
.	1A:2375824-2375824	-	-	-	-	-	-	-	-	-	-	-
.	1A:2375827-2375827	-	-	-	-	-	-	-	-	-	-	-
.	1A:2376079-2376079	-	-	-	-	-	-	-	-	-	-	-
.	1A:2376197-2376197	-	-	-	-	-	-	-	-	-	-	-
.	1A:2401532-2401533	-	-	-	-	-	-	-	-	-	-	-
.	1A:3088186-3088186	-	-	-	-	-	-	-	-	-	-	-
.	1A:3112969-3112969	-	-	-	-	-	-	-	-	-	-	-
.	1A:3112982-3112982	-	-	-	-	-	-	-	-	-	-	-
.	1A:3112991-3112991	-	-	-	-	-	-	-	-	-	-	-
.	1A:3113020-3113020	-	-	-	-	-	-	-	-	-	-	-
.	1A:3278088-3278088	C	TRITD1Av1G001350	TRITD1Av1G001350.1	Transcript	synonymous_variant	1128	1128	376	A	gcA/gcG	-	IMPACT=LOW;BIOTYPE=protein_coding;EXON=1/1;STRAND=-1;ENSP=TRITD1Av1G001350.1;UNIPARC=UPI0008435D87;DOMAINS=Gene3D:3.30.559.10,PANTHER:PTHR31147,PANTHER:PTHR31147:SF49
.	1A:3278112-3278112	A	TRITD1Av1G001350	TRITD1Av1G001350.1	Transcript	missense_variant	1104	1104	368	E/D	gaA/gaT	-	IMPACT=MODERATE;BIOTYPE=protein_coding;EXON=1/1;STRAND=-1;ENSP=TRITD1Av1G001350.1;UNIPARC=UPI0008435D87;SIFT=tolerated(0.41);DOMAINS=Gene3D:3.30.559.10,Pfam:PF02458,PANTHER:PTHR31147,PANTHER:PTHR31147:SF49
.	1A:3278113-3278113	A	TRITD1Av1G001350	TRITD1Av1G001350.1	Transcript	missense_variant	1103	1103	368	E/V	gAa/gTa	-	IMPACT=MODERATE;BIOTYPE=protein_coding;EXON=1/1;STRAND=-1;ENSP=TRITD1Av1G001350.1;UNIPARC=UPI0008435D87;SIFT=tolerated(0.15);DOMAINS=Gene3D:3.30.559.10,Pfam:PF02458,PANTHER:PTHR31147,PANTHER:PTHR31147:SF49
.	1A:3308301-3308301	-	-	-	-	-	-	-	-	-	-	-
.	1A:3544632-3544632	-	-	-	-	-	-	-	-	-	-	-
.	1A:3545454-3545454	-	-	-	-	-	-	-	-	-	-	-
.	1A:3545602-3545602	-	-	-	-	-	-	-	-	-	-	-
.	1A:3545670-3545670	-	-	-	-	-	-	-	-	-	-	-
.	1A:3545837-3545837	-	-	-	-	-	-	-	-	-	-	-
.	1A:3545957-3545957	-	-	-	-	-	-	-	-	-	-	-
.	1A:3546126-3546126	-	-	-	-	-	-	-	-	-	-	-
.	1A:3546192-3546192	-	-	-	-	-	-	-	-	-	-	-
.	1A:3546200-3546200	-	-	-	-	-	-	-	-	-	-	-
.	1A:3546223-3546223	-	-	-	-	-	-	-	-	-	-	-
.	1A:3546234-3546234	-	-	-	-	-	-	-	-	-	-	-
.	1A:3547414-3547414	-	-	-	-	-	-	-	-	-	-	-
.	1A:3547462-3547462	-	-	-	-	-	-	-	-	-	-	-
.	1A:3547469-3547469	-	-	-	-	-	-	-	-	-	-	-
.	1A:3547510-3547511	-	-	-	-	-	-	-	-	-	-	-
.	1A:3547513-3547513	-	-	-	-	-	-	-	-	-	-	-
.	1A:3547870-3547870	-	-	-	-	-	-	-	-	-	-	-
.	1A:3548088-3548088	-	-	-	-	-	-	-	-	-	-	-
.	1A:3548094-3548094	-	-	-	-	-	-	-	-	-	-	-
.	1A:3549248-3549248	-	-	-	-	-	-	-	-	-	-	-
.	1A:3549278-3549278	-	-	-	-	-	-	-	-	-	-	-
.	1A:3549334-3549334	-	-	-	-	-	-	-	-	-	-	-
.	1A:3549342-3549342	-	-	-	-	-	-	-	-	-	-	-
.	1A:3549441-3549441	-	-	-	-	-	-	-	-	-	-	-
.	1A:3549571-3549571	-	-	-	-	-	-	-	-	-	-	-
.	1A:3549586-3549586	-	-	-	-	-	-	-	-	-	-	-
.	1A:3549621-3549621	-	-	-	-	-	-	-	-	-	-	-
.	1A:3549928-3549928	-	-	-	-	-	-	-	-	-	-	-
.	1A:3550193-3550193	-	-	-	-	-	-	-	-	-	-	-
.	1A:3550615-3550615	-	-	-	-	-	-	-	-	-	-	-
.	1A:3550967-3550967	-	-	-	-	-	-	-	-	-	-	-
.	1A:3551129-3551129	-	-	-	-	-	-	-	-	-	-	-
.	1A:3551152-3551152	-	-	-	-	-	-	-	-	-	-	-
.	1A:3551252-3551252	-	-	-	-	-	-	-	-	-	-	-
.	1A:3551293-3551293	-	-	-	-	-	-	-	-	-	-	-
.	1A:3551348-3551348	-	-	-	-	-	-	-	-	-	-	-
.	1A:3551511-3551511	-	-	-	-	-	-	-	-	-	-	-
.	1A:3551526-3551526	-	-	-	-	-	-	-	-	-	-	-
.	1A:3551746-3551746	-	-	-	-	-	-	-	-	-	-	-
.	1A:3552042-3552042	-	-	-	-	-	-	-	-	-	-	-
.	1A:3552426-3552426	-	-	-	-	-	-	-	-	-	-	-
.	1A:3552485-3552485	-	-	-	-	-	-	-	-	-	-	-
.	1A:3552668-3552668	-	-	-	-	-	-	-	-	-	-	-
.	1A:3552731-3552733	-	-	-	-	-	-	-	-	-	-	-
.	1A:3552767-3552767	-	-	-	-	-	-	-	-	-	-	-
.	1A:3552885-3552885	-	-	-	-	-	-	-	-	-	-	-
.	1A:3552892-3552892	-	-	-	-	-	-	-	-	-	-	-
.	1A:3552911-3552911	-	-	-	-	-	-	-	-	-	-	-
.	1A:3552960-3552960	-	-	-	-	-	-	-	-	-	-	-
.	1A:3552967-3552967	-	-	-	-	-	-	-	-	-	-	-
.	1A:3553051-3553053	-	-	-	-	-	-	-	-	-	-	-
.	1A:3553127-3553130	-	-	-	-	-	-	-	-	-	-	-
.	1A:3553131-3553131	-	-	-	-	-	-	-	-	-	-	-
.	1A:3553136-3553136	-	-	-	-	-	-	-	-	-	-	-
.	1A:3553852-3553852	-	-	-	-	-	-	-	-	-	-	-
.	1A:3554256-3554256	-	-	-	-	-	-	-	-	-	-	-
.	1A:3554290-3554290	-	-	-	-	-	-	-	-	-	-	-
.	1A:3554297-3554297	-	-	-	-	-	-	-	-	-	-	-
.	1A:3554718-3554718	-	-	-	-	-	-	-	-	-	-	-
.	1A:3554923-3554923	-	-	-	-	-	-	-	-	-	-	-
.	1A:3555085-3555085	-	-	-	-	-	-	-	-	-	-	-
.	1A:3555123-3555123	-	-	-	-	-	-	-	-	-	-	-
.	1A:3555187-3555188	-	-	-	-	-	-	-	-	-	-	-
.	1A:3555415-3555415	-	-	-	-	-	-	-	-	-	-	-
.	1A:3555565-3555565	-	-	-	-	-	-	-	-	-	-	-
.	1A:3555579-3555579	-	-	-	-	-	-	-	-	-	-	-
.	1A:3555864-3555866	-	-	-	-	-	-	-	-	-	-	-
.	1A:3555869-3555869	-	-	-	-	-	-	-	-	-	-	-
.	1A:3569840-3569840	-	-	-	-	-	-	-	-	-	-	-
.	1A:3609111-3609111	-	-	-	-	-	-	-	-	-	-	-
.	1A:3609115-3609115	-	-	-	-	-	-	-	-	-	-	-
.	1A:3609116-3609116	-	-	-	-	-	-	-	-	-	-	-
.	1A:3609178-3609180	-	-	-	-	-	-	-	-	-	-	-
.	1A:3609183-3609183	-	-	-	-	-	-	-	-	-	-	-
.	1A:3609198-3609198	-	-	-	-	-	-	-	-	-	-	-
.	1A:3609260-3609260	-	-	-	-	-	-	-	-	-	-	-
.	1A:3609268-3609268	-	-	-	-	-	-	-	-	-	-	-
.	1A:3609309-3609309	-	-	-	-	-	-	-	-	-	-	-
.	1A:3609349-3609349	-	-	-	-	-	-	-	-	-	-	-
.	1A:3609390-3609390	-	-	-	-	-	-	-	-	-	-	-
.	1A:3609403-3609403	-	-	-	-	-	-	-	-	-	-	-
.	1A:3609406-3609406	-	-	-	-	-	-	-	-	-	-	-
.	1A:3609409-3609409	-	-	-	-	-	-	-	-	-	-	-
.	1A:3609483-3609483	-	-	-	-	-	-	-	-	-	-	-
.	1A:3609488-3609488	-	-	-	-	-	-	-	-	-	-	-
.	1A:3609519-3609519	-	-	-	-	-	-	-	-	-	-	-
.	1A:3609814-3609814	-	-	-	-	-	-	-	-	-	-	-
.	1A:3609840-3609842	-	-	-	-	-	-	-	-	-	-	-
.	1A:3609865-3609865	-	-	-	-	-	-	-	-	-	-	-
.	1A:3627593-3627593	-	-	-	-	-	-	-	-	-	-	-
.	1A:3633145-3633145	-	-	-	-	-	-	-	-	-	-	-
.	1A:3635115-3635115	-	-	-	-	-	-	-	-	-	-	-
.	1A:3635423-3635423	-	-	-	-	-	-	-	-	-	-	-
.	1A:3639233-3639233	-	-	-	-	-	-	-	-	-	-	-
.	1A:3640823-3640823	-	-	-	-	-	-	-	-	-	-	-
.	1A:3642949-3642949	-	-	-	-	-	-	-	-	-	-	-
.	1A:3644166-3644166	-	-	-	-	-	-	-	-	-	-	-
.	1A:3648588-3648588	T	TRITD1Av1G001550	TRITD1Av1G001550.1	Transcript	stop_gained	3040	3040	1014	R/*	Cga/Tga	-	IMPACT=HIGH;BIOTYPE=protein_coding;EXON=2/2;STRAND=1;ENSP=TRITD1Av1G001550.1;UNIPARC=UPI00101779C5;DOMAINS=Gene3D:1.10.510.10,PROSITE_profiles:PS50011,PANTHER:PTHR48005,PANTHER:PTHR48005:SF25
.	1A:3649146-3649146	-	-	-	-	-	-	-	-	-	-	-
.	1A:3652070-3652070	-	-	-	-	-	-	-	-	-	-	-
.	1A:3653331-3653331	-	-	-	-	-	-	-	-	-	-	-
.	1A:3658755-3658755	-	-	-	-	-	-	-	-	-	-	-
.	1A:3658964-3658965	-	-	-	-	-	-	-	-	-	-	-
.	1A:3661311-3661311	-	-	-	-	-	-	-	-	-	-	-
.	1A:3690730-3690730	-	-	-	-	-	-	-	-	-	-	-
.	1A:3830512-3830512	-	-	-	-	-	-	-	-	-	-	-
.	1A:3874718-3874718	-	-	-	-	-	-	-	-	-	-	-
.	1A:3917960-3917960	-	-	-	-	-	-	-	-	-	-	-
.	1A:3975138-3975138	-	-	-	-	-	-	-	-	-	-	-
.	1A:3975254-3975254	-	-	-	-	-	-	-	-	-	-	-
.	1A:3975266-3975266	-	-	-	-	-	-	-	-	-	-	-
.	1A:3975272-3975272	-	-	-	-	-	-	-	-	-	-	-
.	1A:4038974-4038974	-	-	-	-	-	-	-	-	-	-	-
.	1A:4096662-4096662	-	-	-	-	-	-	-	-	-	-	-
.	1A:4152536-4152536	-	-	-	-	-	-	-	-	-	-	-
.	1A:4166001-4166001	-	-	-	-	-	-	-	-	-	-	-
.	1A:4166016-4166016	-	-	-	-	-	-	-	-	-	-	-
.	1A:4166092-4166092	-	-	-	-	-	-	-	-	-	-	-
.	1A:4166260-4166260	-	-	-	-	-	-	-	-	-	-	-
.	1A:4166280-4166280	-	-	-	-	-	-	-	-	-	-	-
.	1A:4552775-4552775	-	-	-	-	-	-	-	-	-	-	-
.	1A:4552776-4552776	-	-	-	-	-	-	-	-	-	-	-
.	1A:4552784-4552784	-	-	-	-	-	-	-	-	-	-	-
.	1A:4552815-4552815	-	-	-	-	-	-	-	-	-	-	-
.	1A:4552835-4552835	-	-	-	-	-	-	-	-	-	-	-
.	1A:4552839-4552839	-	-	-	-	-	-	-	-	-	-	-
.	1A:4552860-4552860	-	-	-	-	-	-	-	-	-	-	-
.	1A:4552876-4552876	-	-	-	-	-	-	-	-	-	-	-
.	1A:4552877-4552877	-	-	-	-	-	-	-	-	-	-	-
.	1A:4552892-4552892	-	-	-	-	-	-	-	-	-	-	-
.	1A:4552906-4552906	-	-	-	-	-	-	-	-	-	-	-
.	1A:4552909-4552909	-	-	-	-	-	-	-	-	-	-	-
.	1A:4552910-4552910	-	-	-	-	-	-	-	-	-	-	-
.	1A:4552926-4552926	-	-	-	-	-	-	-	-	-	-	-
.	1A:4552929-4552929	-	-	-	-	-	-	-	-	-	-	-
.	1A:4552950-4552950	-	-	-	-	-	-	-	-	-	-	-
.	1A:4552993-4552993	-	-	-	-	-	-	-	-	-	-	-
.	1A:4553010-4553010	-	-	-	-	-	-	-	-	-	-	-
.	1A:4553067-4553067	-	-	-	-	-	-	-	-	-	-	-
.	1A:4553074-4553074	-	-	-	-	-	-	-	-	-	-	-
.	1A:4553125-4553125	-	-	-	-	-	-	-	-	-	-	-
.	1A:4554259-4554259	-	-	-	-	-	-	-	-	-	-	-
.	1A:4554328-4554328	-	-	-	-	-	-	-	-	-	-	-
.	1A:4554337-4554338	-	-	-	-	-	-	-	-	-	-	-
.	1A:4554376-4554376	-	-	-	-	-	-	-	-	-	-	-
.	1A:4554379-4554379	-	-	-	-	-	-	-	-	-	-	-
.	1A:4554484-4554484	-	-	-	-	-	-	-	-	-	-	-
.	1A:4554488-4554488	-	-	-	-	-	-	-	-	-	-	-
.	1A:4569790-4569790	-	-	-	-	-	-	-	-	-	-	-
.	1A:4569829-4569829	-	-	-	-	-	-	-	-	-	-	-
.	1A:4728273-4728273	-	-	-	-	-	-	-	-	-	-	-
.	1A:4728274-4728274	-	-	-	-	-	-	-	-	-	-	-
.	1A:4786444-4786444	-	-	-	-	-	-	-	-	-	-	-
.	1A:4826499-4826501	-	-	-	-	-	-	-	-	-	-	-
.	1A:4848390-4848390	-	-	-	-	-	-	-	-	-	-	-
.	1A:4849009-4849009	-	-	-	-	-	-	-	-	-	-	-
.	1A:4849138-4849138	-	-	-	-	-	-	-	-	-	-	-
.	1A:4849156-4849156	-	-	-	-	-	-	-	-	-	-	-
.	1A:4903240-4903240	-	-	-	-	-	-	-	-	-	-	-
.	1A:4903263-4903263	-	-	-	-	-	-	-	-	-	-	-
.	1A:4903279-4903279	-	-	-	-	-	-	-	-	-	-	-
.	1A:4903281-4903281	-	-	-	-	-	-	-	-	-	-	-
.	1A:4903322-4903322	-	-	-	-	-	-	-	-	-	-	-
.	1A:4903325-4903325	-	-	-	-	-	-	-	-	-	-	-
.	1A:4903349-4903349	-	-	-	-	-	-	-	-	-	-	-
.	1A:4903396-4903396	-	-	-	-	-	-	-	-	-	-	-
.	1A:4909783-4909783	-	-	-	-	-	-	-	-	-	-	-
.	1A:4952372-4952374	-	-	-	-	-	-	-	-	-	-	-
.	1A:5049908-5049908	-	-	-	-	-	-	-	-	-	-	-
.	1A:5049973-5049973	-	-	-	-	-	-	-	-	-	-	-
.	1A:5049976-5049976	-	-	-	-	-	-	-	-	-	-	-
.	1A:5049997-5049997	-	-	-	-	-	-	-	-	-	-	-
.	1A:5050012-5050012	-	-	-	-	-	-	-	-	-	-	-
.	1A:5091368-5091370	-	-	-	-	-	-	-	-	-	-	-
.	1A:5092528-5092528	-	-	-	-	-	-	-	-	-	-	-
.	1A:5123421-5123421	-	-	-	-	-	-	-	-	-	-	-
.	1A:5132751-5132751	-	-	-	-	-	-	-	-	-	-	-
.	1A:5132762-5132762	-	-	-	-	-	-	-	-	-	-	-
.	1A:5132776-5132776	-	-	-	-	-	-	-	-	-	-	-
.	1A:5134708-5134708	-	-	-	-	-	-	-	-	-	-	-
.	1A:5134772-5134772	-	-	-	-	-	-	-	-	-	-	-
.	1A:5134805-5134805	-	-	-	-	-	-	-	-	-	-	-
.	1A:5134846-5134846	-	-	-	-	-	-	-	-	-	-	-
.	1A:5135336-5135336	-	-	-	-	-	-	-	-	-	-	-
.	1A:5137651-5137651	-	-	-	-	-	-	-	-	-	-	-
.	1A:5139073-5139073	-	-	-	-	-	-	-	-	-	-	-
.	1A:5139711-5139711	-	-	-	-	-	-	-	-	-	-	-
.	1A:5141026-5141026	-	-	-	-	-	-	-	-	-	-	-
.	1A:5142248-5142248	-	-	-	-	-	-	-	-	-	-	-
.	1A:5144826-5144826	-	-	-	-	-	-	-	-	-	-	-
.	1A:5148586-5148586	-	-	-	-	-	-	-	-	-	-	-
.	1A:5150338-5150338	-	-	-	-	-	-	-	-	-	-	-
.	1A:5150340-5150340	-	-	-	-	-	-	-	-	-	-	-
.	1A:5150345-5150347	-	-	-	-	-	-	-	-	-	-	-
.	1A:5150520-5150520	-	-	-	-	-	-	-	-	-	-	-
.	1A:5150762-5150762	-	-	-	-	-	-	-	-	-	-	-
.	1A:5151521-5151521	-	-	-	-	-	-	-	-	-	-	-
.	1A:5151535-5151535	-	-	-	-	-	-	-	-	-	-	-
.	1A:5154594-5154594	-	-	-	-	-	-	-	-	-	-	-
.	1A:5163444-5163444	-	-	-	-	-	-	-	-	-	-	-
.	1A:5163484-5163484	-	-	-	-	-	-	-	-	-	-	-
.	1A:5166341-5166341	-	-	-	-	-	-	-	-	-	-	-
.	1A:5172164-5172164	-	-	-	-	-	-	-	-	-	-	-
.	1A:5172191-5172191	-	-	-	-	-	-	-	-	-	-	-
.	1A:5172277-5172277	-	-	-	-	-	-	-	-	-	-	-
.	1A:5186458-5186458	-	-	-	-	-	-	-	-	-	-	-
.	1A:5186580-5186580	-	-	-	-	-	-	-	-	-	-	-
.	1A:5189797-5189797	-	-	-	-	-	-	-	-	-	-	-
.	1A:5189813-5189813	-	-	-	-	-	-	-	-	-	-	-
.	1A:5189881-5189881	-	-	-	-	-	-	-	-	-	-	-
.	1A:5189888-5189888	-	-	-	-	-	-	-	-	-	-	-
.	1A:5190217-5190217	-	-	-	-	-	-	-	-	-	-	-
.	1A:5190297-5190297	-	-	-	-	-	-	-	-	-	-	-
.	1A:5190668-5190668	-	-	-	-	-	-	-	-	-	-	-
.	1A:5190795-5190795	-	-	-	-	-	-	-	-	-	-	-
.	1A:5190805-5190805	-	-	-	-	-	-	-	-	-	-	-
.	1A:5190808-5190808	-	-	-	-	-	-	-	-	-	-	-
.	1A:5190905-5190905	-	-	-	-	-	-	-	-	-	-	-
.	1A:5190930-5190930	-	-	-	-	-	-	-	-	-	-	-
.	1A:5190969-5190969	-	-	-	-	-	-	-	-	-	-	-
.	1A:5190980-5190980	-	-	-	-	-	-	-	-	-	-	-
.	1A:5191002-5191002	-	-	-	-	-	-	-	-	-	-	-
.	1A:5191302-5191302	-	-	-	-	-	-	-	-	-	-	-
.	1A:5191489-5191489	-	-	-	-	-	-	-	-	-	-	-
.	1A:5191525-5191525	-	-	-	-	-	-	-	-	-	-	-
.	1A:5191578-5191578	-	-	-	-	-	-	-	-	-	-	-
.	1A:5191616-5191616	-	-	-	-	-	-	-	-	-	-	-
.	1A:5191709-5191709	-	-	-	-	-	-	-	-	-	-	-
.	1A:5191746-5191748	-	-	-	-	-	-	-	-	-	-	-
.	1A:5191771-5191771	-	-	-	-	-	-	-	-	-	-	-
.	1A:5191807-5191811	-	-	-	-	-	-	-	-	-	-	-
.	1A:5198544-5198544	-	-	-	-	-	-	-	-	-	-	-
.	1A:5199654-5199654	-	-	-	-	-	-	-	-	-	-	-
.	1A:5200108-5200108	-	-	-	-	-	-	-	-	-	-	-
.	1A:5200113-5200113	-	-	-	-	-	-	-	-	-	-	-
.	1A:5200134-5200134	-	-	-	-	-	-	-	-	-	-	-
.	1A:5200146-5200146	-	-	-	-	-	-	-	-	-	-	-
.	1A:5200175-5200175	-	-	-	-	-	-	-	-	-	-	-
.	1A:5200353-5200353	-	-	-	-	-	-	-	-	-	-	-
.	1A:5200402-5200402	-	-	-	-	-	-	-	-	-	-	-
.	1A:5200542-5200542	-	-	-	-	-	-	-	-	-	-	-
.	1A:5200551-5200551	-	-	-	-	-	-	-	-	-	-	-
.	1A:5200624-5200624	-	-	-	-	-	-	-	-	-	-	-
.	1A:5200751-5200752	-	-	-	-	-	-	-	-	-	-	-
.	1A:5200765-5200765	-	-	-	-	-	-	-	-	-	-	-
.	1A:5200958-5200958	-	-	-	-	-	-	-	-	-	-	-
.	1A:5200963-5200964	-	-	-	-	-	-	-	-	-	-	-
.	1A:5201062-5201062	-	-	-	-	-	-	-	-	-	-	-
.	1A:5201078-5201078	-	-	-	-	-	-	-	-	-	-	-
.	1A:5201107-5201107	-	-	-	-	-	-	-	-	-	-	-
.	1A:5201135-5201135	-	-	-	-	-	-	-	-	-	-	-
.	1A:5201682-5201685	-	-	-	-	-	-	-	-	-	-	-
.	1A:5202383-5202383	-	-	-	-	-	-	-	-	-	-	-
.	1A:5203004-5203006	-	-	-	-	-	-	-	-	-	-	-
.	1A:5203058-5203060	-	-	-	-	-	-	-	-	-	-	-
.	1A:5203397-5203399	-	-	-	-	-	-	-	-	-	-	-
.	1A:5204366-5204366	-	-	-	-	-	-	-	-	-	-	-
.	1A:5205324-5205324	-	-	-	-	-	-	-	-	-	-	-
.	1A:5206318-5206318	-	-	-	-	-	-	-	-	-	-	-
.	1A:5206321-5206321	-	-	-	-	-	-	-	-	-	-	-
.	1A:5206331-5206331	-	-	-	-	-	-	-	-	-	-	-
.	1A:5206364-5206364	-	-	-	-	-	-	-	-	-	-	-
.	1A:5206501-5206501	-	-	-	-	-	-	-	-	-	-	-
.	1A:5206528-5206528	-	-	-	-	-	-	-	-	-	-	-
.	1A:5206789-5206789	-	-	-	-	-	-	-	-	-	-	-
.	1A:5206979-5206979	-	-	-	-	-	-	-	-	-	-	-
.	1A:5206991-5206991	-	-	-	-	-	-	-	-	-	-	-
.	1A:5207015-5207015	-	-	-	-	-	-	-	-	-	-	-
.	1A:5207018-5207018	-	-	-	-	-	-	-	-	-	-	-
.	1A:5207021-5207021	-	-	-	-	-	-	-	-	-	-	-
.	1A:5207107-5207107	-	-	-	-	-	-	-	-	-	-	-
.	1A:5207114-5207114	-	-	-	-	-	-	-	-	-	-	-
.	1A:5207119-5207119	-	-	-	-	-	-	-	-	-	-	-
.	1A:5207476-5207476	-	-	-	-	-	-	-	-	-	-	-
.	1A:5207530-5207530	-	-	-	-	-	-	-	-	-	-	-
.	1A:5207538-5207538	-	-	-	-	-	-	-	-	-	-	-
.	1A:5207542-5207542	-	-	-	-	-	-	-	-	-	-	-
.	1A:5207563-5207563	-	-	-	-	-	-	-	-	-	-	-
.	1A:5207608-5207608	-	-	-	-	-	-	-	-	-	-	-
.	1A:5207740-5207740	-	-	-	-	-	-	-	-	-	-	-
.	1A:5207778-5207778	-	-	-	-	-	-	-	-	-	-	-
.	1A:5207861-5207861	-	-	-	-	-	-	-	-	-	-	-
.	1A:5207919-5207919	-	-	-	-	-	-	-	-	-	-	-
.	1A:5207938-5207938	-	-	-	-	-	-	-	-	-	-	-
.	1A:5207945-5207945	-	-	-	-	-	-	-	-	-	-	-
.	1A:5207979-5207979	-	-	-	-	-	-	-	-	-	-	-
.	1A:5208001-5208001	-	-	-	-	-	-	-	-	-	-	-
.	1A:5208061-5208061	-	-	-	-	-	-	-	-	-	-	-
.	1A:5208063-5208064	-	-	-	-	-	-	-	-	-	-	-
.	1A:5208070-5208071	-	-	-	-	-	-	-	-	-	-	-
.	1A:5208075-5208075	-	-	-	-	-	-	-	-	-	-	-
.	1A:5208086-5208086	-	-	-	-	-	-	-	-	-	-	-
.	1A:5208087-5208087	-	-	-	-	-	-	-	-	-	-	-
.	1A:5208104-5208104	-	-	-	-	-	-	-	-	-	-	-
.	1A:5208152-5208152	-	-	-	-	-	-	-	-	-	-	-
.	1A:5208221-5208221	-	-	-	-	-	-	-	-	-	-	-
.	1A:5208257-5208257	-	-	-	-	-	-	-	-	-	-	-
.	1A:5208267-5208267	-	-	-	-	-	-	-	-	-	-	-
.	1A:5208279-5208279	-	-	-	-	-	-	-	-	-	-	-
.	1A:5208291-5208293	-	-	-	-	-	-	-	-	-	-	-
.	1A:5208350-5208350	-	-	-	-	-	-	-	-	-	-	-
.	1A:5208354-5208354	-	-	-	-	-	-	-	-	-	-	-
.	1A:5208409-5208409	-	-	-	-	-	-	-	-	-	-	-
.	1A:5208411-5208411	-	-	-	-	-	-	-	-	-	-	-
.	1A:5208427-5208427	-	-	-	-	-	-	-	-	-	-	-
.	1A:5208434-5208434	-	-	-	-	-	-	-	-	-	-	-
.	1A:5208506-5208507	-	-	-	-	-	-	-	-	-	-	-
.	1A:5208522-5208522	-	-	-	-	-	-	-	-	-	-	-
.	1A:5208526-5208528	-	-	-	-	-	-	-	-	-	-	-
.	1A:5208533-5208533	-	-	-	-	-	-	-	-	-	-	-
.	1A:5208537-5208537	-	-	-	-	-	-	-	-	-	-	-
.	1A:5208596-5208596	-	-	-	-	-	-	-	-	-	-	-
.	1A:5208633-5208633	-	-	-	-	-	-	-	-	-	-	-
.	1A:5208697-5208697	-	-	-	-	-	-	-	-	-	-	-
.	1A:5208701-5208701	-	-	-	-	-	-	-	-	-	-	-
.	1A:5208712-5208712	-	-	-	-	-	-	-	-	-	-	-
.	1A:5208775-5208775	-	-	-	-	-	-	-	-	-	-	-
.	1A:5208795-5208795	-	-	-	-	-	-	-	-	-	-	-
.	1A:5208824-5208824	-	-	-	-	-	-	-	-	-	-	-
.	1A:5208898-5208898	-	-	-	-	-	-	-	-	-	-	-
.	1A:5209167-5209167	-	-	-	-	-	-	-	-	-	-	-
.	1A:5209174-5209174	-	-	-	-	-	-	-	-	-	-	-
.	1A:5209209-5209209	-	-	-	-	-	-	-	-	-	-	-
.	1A:5209223-5209223	-	-	-	-	-	-	-	-	-	-	-
.	1A:5209281-5209281	A	TRITD1Av1G002410	TRITD1Av1G002410.3	Transcript	missense_variant	53	53	18	R/K	aGg/aAg	-	IMPACT=MODERATE;BIOTYPE=protein_coding;EXON=1/2;STRAND=1;ENSP=TRITD1Av1G002410.3;UNIPARC=UPI001019D26B;SIFT=tolerated(1);DOMAINS=PANTHER:PTHR23155,PANTHER:PTHR23155:SF1097,Pfam:PF18052
.	1A:5209281-5209281	A	TRITD1Av1G002410	TRITD1Av1G002410.4	Transcript	missense_variant	53	53	18	R/K	aGg/aAg	-	IMPACT=MODERATE;BIOTYPE=protein_coding;EXON=1/2;STRAND=1;ENSP=TRITD1Av1G002410.4;UNIPARC=UPI00101811F2;SIFT=tolerated(1);DOMAINS=PANTHER:PTHR23155,PANTHER:PTHR23155:SF1097,Pfam:PF18052
.	1A:5209281-5209281	A	TRITD1Av1G002410	TRITD1Av1G002410.5	Transcript	missense_variant	53	53	18	R/K	aGg/aAg	-	IMPACT=MODERATE;BIOTYPE=protein_coding;EXON=1/2;STRAND=1;ENSP=TRITD1Av1G002410.5;UNIPARC=UPI001019E54B;SIFT=tolerated(1);DOMAINS=PANTHER:PTHR23155,PANTHER:PTHR23155:SF1097,Pfam:PF18052
.	1A:5209281-5209281	A	TRITD1Av1G002410	TRITD1Av1G002410.6	Transcript	missense_variant	53	53	18	R/K	aGg/aAg	-	IMPACT=MODERATE;BIOTYPE=protein_coding;EXON=1/3;STRAND=1;ENSP=TRITD1Av1G002410.6;UNIPARC=UPI001019D69D;SIFT=tolerated(1);DOMAINS=PANTHER:PTHR23155,PANTHER:PTHR23155:SF1097,Pfam:PF18052
.	1A:5209281-5209281	A	TRITD1Av1G002410	TRITD1Av1G002410.7	Transcript	missense_variant	32	32	11	R/K	aGg/aAg	-	IMPACT=MODERATE;BIOTYPE=protein_coding;EXON=1/2;STRAND=1;ENSP=TRITD1Av1G002410.7;UNIPARC=UPI00101879C0;SIFT=tolerated(1);DOMAINS=Pfam:PF18052,PANTHER:PTHR23155,PANTHER:PTHR23155:SF1097
.	1A:5209303-5209303	T	TRITD1Av1G002410	TRITD1Av1G002410.3	Transcript	synonymous_variant	75	75	25	L	ctC/ctT	-	IMPACT=LOW;BIOTYPE=protein_coding;EXON=1/2;STRAND=1;ENSP=TRITD1Av1G002410.3;UNIPARC=UPI001019D26B;DOMAINS=PANTHER:PTHR23155,PANTHER:PTHR23155:SF1097,Pfam:PF18052
.	1A:5209303-5209303	T	TRITD1Av1G002410	TRITD1Av1G002410.4	Transcript	synonymous_variant	75	75	25	L	ctC/ctT	-	IMPACT=LOW;BIOTYPE=protein_coding;EXON=1/2;STRAND=1;ENSP=TRITD1Av1G002410.4;UNIPARC=UPI00101811F2;DOMAINS=PANTHER:PTHR23155,PANTHER:PTHR23155:SF1097,Pfam:PF18052
.	1A:5209303-5209303	T	TRITD1Av1G002410	TRITD1Av1G002410.5	Transcript	synonymous_variant	75	75	25	L	ctC/ctT	-	IMPACT=LOW;BIOTYPE=protein_coding;EXON=1/2;STRAND=1;ENSP=TRITD1Av1G002410.5;UNIPARC=UPI001019E54B;DOMAINS=PANTHER:PTHR23155,PANTHER:PTHR23155:SF1097,Pfam:PF18052
.	1A:5209303-5209303	T	TRITD1Av1G002410	TRITD1Av1G002410.6	Transcript	synonymous_variant	75	75	25	L	ctC/ctT	-	IMPACT=LOW;BIOTYPE=protein_coding;EXON=1/3;STRAND=1;ENSP=TRITD1Av1G002410.6;UNIPARC=UPI001019D69D;DOMAINS=PANTHER:PTHR23155,PANTHER:PTHR23155:SF1097,Pfam:PF18052
.	1A:5209303-5209303	T	TRITD1Av1G002410	TRITD1Av1G002410.7	Transcript	synonymous_variant	54	54	18	L	ctC/ctT	-	IMPACT=LOW;BIOTYPE=protein_coding;EXON=1/2;STRAND=1;ENSP=TRITD1Av1G002410.7;UNIPARC=UPI00101879C0;DOMAINS=Pfam:PF18052,PANTHER:PTHR23155,PANTHER:PTHR23155:SF1097
.	1A:5213944-5213949	-	-	-	-	-	-	-	-	-	-	-
.	1A:5214002-5214002	-	-	-	-	-	-	-	-	-	-	-
.	1A:5214091-5214091	-	-	-	-	-	-	-	-	-	-	-
.	1A:5215751-5215751	-	-	-	-	-	-	-	-	-	-	-
.	1A:5216787-5216789	-	-	-	-	-	-	-	-	-	-	-
.	1A:5216910-5216910	-	-	-	-	-	-	-	-	-	-	-
.	1A:5222600-5222600	-	-	-	-	-	-	-	-	-	-	-
.	1A:5222714-5222714	-	-	-	-	-	-	-	-	-	-	-
.	1A:5222812-5222812	-	-	-	-	-	-	-	-	-	-	-
.	1A:5223592-5223592	-	-	-	-	-	-	-	-	-	-	-
.	1A:5224219-5224219	-	-	-	-	-	-	-	-	-	-	-
.	1A:5224220-5224220	-	-	-	-	-	-	-	-	-	-	-
.	1A:5224246-5224246	-	-	-	-	-	-	-	-	-	-	-
.	1A:5224287-5224287	-	-	-	-	-	-	-	-	-	-	-
.	1A:5224307-5224307	-	-	-	-	-	-	-	-	-	-	-
.	1A:5224426-5224426	-	-	-	-	-	-	-	-	-	-	-
.	1A:5224712-5224712	-	-	-	-	-	-	-	-	-	-	-
.	1A:5233700-5233707	-	-	-	-	-	-	-	-	-	-	-
.	1A:5233839-5233839	-	-	-	-	-	-	-	-	-	-	-
.	1A:5234180-5234180	-	-	-	-	-	-	-	-	-	-	-
.	1A:5234472-5234472	-	-	-	-	-	-	-	-	-	-	-
.	1A:5234596-5234596	-	-	-	-	-	-	-	-	-	-	-
.	1A:5234760-5234760	-	-	-	-	-	-	-	-	-	-	-
.	1A:5234922-5234922	-	-	-	-	-	-	-	-	-	-	-
.	1A:5234986-5234986	-	-	-	-	-	-	-	-	-	-	-
.	1A:5236705-5236708	-	-	-	-	-	-	-	-	-	-	-
.	1A:5236715-5236715	-	-	-	-	-	-	-	-	-	-	-
.	1A:5236777-5236777	-	-	-	-	-	-	-	-	-	-	-
.	1A:5236791-5236791	-	-	-	-	-	-	-	-	-	-	-
.	1A:5236827-5236827	-	-	-	-	-	-	-	-	-	-	-
.	1A:5236837-5236837	-	-	-	-	-	-	-	-	-	-	-
.	1A:5236860-5236860	-	-	-	-	-	-	-	-	-	-	-
.	1A:5236865-5236865	-	-	-	-	-	-	-	-	-	-	-
.	1A:5236874-5236874	-	-	-	-	-	-	-	-	-	-	-
.	1A:5236878-5236878	-	-	-	-	-	-	-	-	-	-	-
.	1A:5236909-5236909	-	-	-	-	-	-	-	-	-	-	-
.	1A:5236910-5236910	-	-	-	-	-	-	-	-	-	-	-
.	1A:5236950-5236950	-	-	-	-	-	-	-	-	-	-	-
.	1A:5236954-5236954	-	-	-	-	-	-	-	-	-	-	-
.	1A:5236996-5236996	-	-	-	-	-	-	-	-	-	-	-
.	1A:5237559-5237559	-	-	-	-	-	-	-	-	-	-	-
.	1A:5237562-5237562	-	-	-	-	-	-	-	-	-	-	-
.	1A:5237564-5237564	-	-	-	-	-	-	-	-	-	-	-
.	1A:5237576-5237576	-	-	-	-	-	-	-	-	-	-	-
.	1A:5237579-5237579	-	-	-	-	-	-	-	-	-	-	-
.	1A:5237580-5237580	-	-	-	-	-	-	-	-	-	-	-
.	1A:5237600-5237600	-	-	-	-	-	-	-	-	-	-	-
.	1A:5237602-5237603	-	-	-	-	-	-	-	-	-	-	-
.	1A:5237661-5237661	-	-	-	-	-	-	-	-	-	-	-
.	1A:5237679-5237679	-	-	-	-	-	-	-	-	-	-	-
.	1A:5237726-5237726	-	-	-	-	-	-	-	-	-	-	-
.	1A:5237738-5237738	-	-	-	-	-	-	-	-	-	-	-
.	1A:5237749-5237749	-	-	-	-	-	-	-	-	-	-	-
.	1A:5237772-5237772	-	-	-	-	-	-	-	-	-	-	-
.	1A:5237793-5237793	-	-	-	-	-	-	-	-	-	-	-
.	1A:5237800-5237800	-	-	-	-	-	-	-	-	-	-	-
.	1A:5237848-5237848	-	-	-	-	-	-	-	-	-	-	-
.	1A:5237965-5237965	-	-	-	-	-	-	-	-	-	-	-
.	1A:5238024-5238024	-	-	-	-	-	-	-	-	-	-	-
.	1A:5238030-5238030	-	-	-	-	-	-	-	-	-	-	-
.	1A:5238032-5238034	-	-	-	-	-	-	-	-	-	-	-
.	1A:5238112-5238112	-	-	-	-	-	-	-	-	-	-	-
.	1A:5238165-5238165	-	-	-	-	-	-	-	-	-	-	-
.	1A:5238311-5238311	-	-	-	-	-	-	-	-	-	-	-
.	1A:5238482-5238482	-	-	-	-	-	-	-	-	-	-	-
.	1A:5264098-5264098	-	-	-	-	-	-	-	-	-	-	-
.	1A:5264203-5264203	-	-	-	-	-	-	-	-	-	-	-
.	1A:5264660-5264660	-	-	-	-	-	-	-	-	-	-	-
.	1A:5265588-5265590	-	-	-	-	-	-	-	-	-	-	-
.	1A:5265624-5265624	-	-	-	-	-	-	-	-	-	-	-
.	1A:5265951-5265951	-	-	-	-	-	-	-	-	-	-	-
.	1A:5266234-5266236	-	-	-	-	-	-	-	-	-	-	-
.	1A:5266308-5266310	-	-	-	-	-	-	-	-	-	-	-
.	1A:5266838-5266838	-	-	-	-	-	-	-	-	-	-	-
.	1A:5267498-5267498	-	-	-	-	-	-	-	-	-	-	-
.	1A:5267504-5267504	-	-	-	-	-	-	-	-	-	-	-
.	1A:5267708-5267708	-	-	-	-	-	-	-	-	-	-	-
.	1A:5268165-5268165	-	-	-	-	-	-	-	-	-	-	-
.	1A:5268744-5268744	-	-	-	-	-	-	-	-	-	-	-
.	1A:5269241-5269241	-	-	-	-	-	-	-	-	-	-	-
.	1A:5269312-5269312	-	-	-	-	-	-	-	-	-	-	-
.	1A:5270232-5270232	-	-	-	-	-	-	-	-	-	-	-
.	1A:5270445-5270445	-	-	-	-	-	-	-	-	-	-	-
.	1A:5270698-5270698	-	-	-	-	-	-	-	-	-	-	-
.	1A:5270948-5270948	-	-	-	-	-	-	-	-	-	-	-
.	1A:5271698-5271698	-	-	-	-	-	-	-	-	-	-	-
.	1A:5271807-5271807	-	-	-	-	-	-	-	-	-	-	-
.	1A:5271935-5271935	-	-	-	-	-	-	-	-	-	-	-
.	1A:5272556-5272556	-	-	-	-	-	-	-	-	-	-	-
.	1A:5273645-5273645	-	-	-	-	-	-	-	-	-	-	-
.	1A:5273749-5273749	-	-	-	-	-	-	-	-	-	-	-
.	1A:5273797-5273797	-	-	-	-	-	-	-	-	-	-	-
.	1A:5273852-5273852	-	-	-	-	-	-	-	-	-	-	-
.	1A:5273866-5273866	-	-	-	-	-	-	-	-	-	-	-
.	1A:5273873-5273873	-	-	-	-	-	-	-	-	-	-	-
.	1A:5274164-5274164	-	-	-	-	-	-	-	-	-	-	-
.	1A:5274168-5274168	-	-	-	-	-	-	-	-	-	-	-
.	1A:5274186-5274186	-	-	-	-	-	-	-	-	-	-	-
.	1A:5274880-5274880	-	-	-	-	-	-	-	-	-	-	-
.	1A:5274899-5274899	-	-	-	-	-	-	-	-	-	-	-
.	1A:5275227-5275227	-	-	-	-	-	-	-	-	-	-	-
.	1A:5275238-5275238	-	-	-	-	-	-	-	-	-	-	-
.	1A:5275356-5275356	-	-	-	-	-	-	-	-	-	-	-
.	1A:5275357-5275357	-	-	-	-	-	-	-	-	-	-	-
.	1A:5275741-5275741	-	-	-	-	-	-	-	-	-	-	-
.	1A:5275749-5275749	-	-	-	-	-	-	-	-	-	-	-
.	1A:5281152-5281152	-	-	-	-	-	-	-	-	-	-	-
.	1A:5281300-5281300	-	-	-	-	-	-	-	-	-	-	-
.	1A:5298517-5298517	-	-	-	-	-	-	-	-	-	-	-
.	1A:5300349-5300349	-	-	-	-	-	-	-	-	-	-	-
.	1A:5301183-5301183	-	-	-	-	-	-	-	-	-	-	-
.	1A:5301350-5301350	-	-	-	-	-	-	-	-	-	-	-
.	1A:5301555-5301555	-	-	-	-	-	-	-	-	-	-	-
.	1A:5301658-5301658	-	-	-	-	-	-	-	-	-	-	-
.	1A:5301679-5301679	-	-	-	-	-	-	-	-	-	-	-
.	1A:5301699-5301699	-	-	-	-	-	-	-	-	-	-	-
.	1A:5301860-5301860	-	-	-	-	-	-	-	-	-	-	-
.	1A:5302129-5302129	-	-	-	-	-	-	-	-	-	-	-
.	1A:5302209-5302210	-	-	-	-	-	-	-	-	-	-	-
.	1A:5302310-5302310	-	-	-	-	-	-	-	-	-	-	-
.	1A:5302457-5302457	-	-	-	-	-	-	-	-	-	-	-
.	1A:5303169-5303169	-	-	-	-	-	-	-	-	-	-	-
.	1A:5303232-5303232	-	-	-	-	-	-	-	-	-	-	-
.	1A:5303236-5303236	-	-	-	-	-	-	-	-	-	-	-
.	1A:5303884-5303884	-	-	-	-	-	-	-	-	-	-	-
.	1A:5304203-5304203	-	-	-	-	-	-	-	-	-	-	-
.	1A:5304423-5304423	-	-	-	-	-	-	-	-	-	-	-
.	1A:5307069-5307069	-	-	-	-	-	-	-	-	-	-	-
.	1A:5307070-5307070	-	-	-	-	-	-	-	-	-	-	-
.	1A:5307087-5307087	-	-	-	-	-	-	-	-	-	-	-
.	1A:5307291-5307291	-	-	-	-	-	-	-	-	-	-	-
.	1A:5307339-5307339	-	-	-	-	-	-	-	-	-	-	-
.	1A:5307452-5307452	-	-	-	-	-	-	-	-	-	-	-
.	1A:5307535-5307535	-	-	-	-	-	-	-	-	-	-	-
.	1A:5307599-5307599	-	-	-	-	-	-	-	-	-	-	-
.	1A:5325228-5325228	-	-	-	-	-	-	-	-	-	-	-
.	1A:5326200-5326200	-	-	-	-	-	-	-	-	-	-	-
.	1A:5326322-5326322	-	-	-	-	-	-	-	-	-	-	-
.	1A:5327679-5327679	-	-	-	-	-	-	-	-	-	-	-
.	1A:5327711-5327711	-	-	-	-	-	-	-	-	-	-	-
.	1A:5327736-5327736	-	-	-	-	-	-	-	-	-	-	-
.	1A:5327740-5327740	-	-	-	-	-	-	-	-	-	-	-
.	1A:5327760-5327760	-	-	-	-	-	-	-	-	-	-	-
.	1A:5327788-5327789	-	-	-	-	-	-	-	-	-	-	-
.	1A:5327792-5327792	-	-	-	-	-	-	-	-	-	-	-
.	1A:5327794-5327794	-	-	-	-	-	-	-	-	-	-	-
.	1A:5327800-5327800	-	-	-	-	-	-	-	-	-	-	-
.	1A:5364775-5364775	-	-	-	-	-	-	-	-	-	-	-
.	1A:5369219-5369219	-	-	-	-	-	-	-	-	-	-	-
.	1A:5375032-5375032	-	-	-	-	-	-	-	-	-	-	-
.	1A:5375578-5375578	-	-	-	-	-	-	-	-	-	-	-
.	1A:5379767-5379767	-	-	-	-	-	-	-	-	-	-	-
.	1A:5395376-5395376	-	-	-	-	-	-	-	-	-	-	-
.	1A:5395542-5395542	-	-	-	-	-	-	-	-	-	-	-
.	1A:5395553-5395553	-	-	-	-	-	-	-	-	-	-	-
.	1A:5395819-5395819	-	-	-	-	-	-	-	-	-	-	-
.	1A:5395832-5395832	-	-	-	-	-	-	-	-	-	-	-
.	1A:5395833-5395833	-	-	-	-	-	-	-	-	-	-	-
.	1A:5395945-5395945	-	-	-	-	-	-	-	-	-	-	-
.	1A:5396016-5396016	-	-	-	-	-	-	-	-	-	-	-
.	1A:5396232-5396232	-	-	-	-	-	-	-	-	-	-	-
.	1A:5396234-5396234	-	-	-	-	-	-	-	-	-	-	-
.	1A:5396306-5396306	-	-	-	-	-	-	-	-	-	-	-
.	1A:5396637-5396637	-	-	-	-	-	-	-	-	-	-	-
.	1A:5396909-5396909	-	-	-	-	-	-	-	-	-	-	-
.	1A:5397306-5397306	-	-	-	-	-	-	-	-	-	-	-
.	1A:5397355-5397355	-	-	-	-	-	-	-	-	-	-	-
.	1A:5397622-5397622	-	-	-	-	-	-	-	-	-	-	-
.	1A:5397998-5397998	-	-	-	-	-	-	-	-	-	-	-
.	1A:5399259-5399259	-	-	-	-	-	-	-	-	-	-	-
.	1A:5399941-5399941	-	-	-	-	-	-	-	-	-	-	-
.	1A:5400781-5400781	-	-	-	-	-	-	-	-	-	-	-
.	1A:5401019-5401019	G	TRITD1Av1G002510	TRITD1Av1G002510.1	Transcript	missense_variant	69	69	23	I/M	atA/atG	-	IMPACT=MODERATE;BIOTYPE=protein_coding;EXON=2/4;STRAND=1;ENSP=TRITD1Av1G002510.1;UNIPARC=UPI001018F0F3;SIFT=tolerated_low_confidence(0.63)
.	1A:5401290-5401290	-	-	-	-	-	-	-	-	-	-	-
.	1A:5401532-5401532	-	-	-	-	-	-	-	-	-	-	-
.	1A:5401564-5401565	-	-	-	-	-	-	-	-	-	-	-
.	1A:5402103-5402103	T	TRITD1Av1G002510	TRITD1Av1G002510.1	Transcript	synonymous_variant	567	567	189	A	gcC/gcT	-	IMPACT=LOW;BIOTYPE=protein_coding;EXON=4/4;STRAND=1;ENSP=TRITD1Av1G002510.1;UNIPARC=UPI001018F0F3;DOMAINS=PANTHER:PTHR31549,PANTHER:PTHR31549:SF155,Pfam:PF03140
.	1A:5403270-5403270	-	-	-	-	-	-	-	-	-	-	-
.	1A:5415482-5415482	-	-	-	-	-	-	-	-	-	-	-
.	1A:5415484-5415484	-	-	-	-	-	-	-	-	-	-	-
.	1A:5415515-5415517	-	-	-	-	-	-	-	-	-	-	-
.	1A:5419492-5419492	-	-	-	-	-	-	-	-	-	-	-
.	1A:5419988-5419988	-	-	-	-	-	-	-	-	-	-	-
.	1A:5420012-5420012	-	-	-	-	-	-	-	-	-	-	-
.	1A:5420148-5420148	-	-	-	-	-	-	-	-	-	-	-
.	1A:5420267-5420267	-	-	-	-	-	-	-	-	-	-	-
.	1A:5420309-5420309	-	-	-	-	-	-	-	-	-	-	-
.	1A:5420331-5420331	-	-	-	-	-	-	-	-	-	-	-
.	1A:5421699-5421699	-	-	-	-	-	-	-	-	-	-	-
.	1A:5422144-5422144	-	-	-	-	-	-	-	-	-	-	-
.	1A:5422252-5422252	-	-	-	-	-	-	-	-	-	-	-
.	1A:5422898-5422898	-	-	-	-	-	-	-	-	-	-	-
.	1A:5423007-5423007	-	-	-	-	-	-	-	-	-	-	-
.	1A:5423241-5423241	-	-	-	-	-	-	-	-	-	-	-
.	1A:5423760-5423760	-	-	-	-	-	-	-	-	-	-	-
.	1A:5423872-5423872	-	-	-	-	-	-	-	-	-	-	-
.	1A:5423925-5423925	-	-	-	-	-	-	-	-	-	-	-
.	1A:5424200-5424200	-	-	-	-	-	-	-	-	-	-	-
.	1A:5424371-5424371	-	-	-	-	-	-	-	-	-	-	-
.	1A:5424504-5424504	-	-	-	-	-	-	-	-	-	-	-
.	1A:5424532-5424532	-	-	-	-	-	-	-	-	-	-	-
.	1A:5424561-5424561	-	-	-	-	-	-	-	-	-	-	-
.	1A:5424960-5424960	-	-	-	-	-	-	-	-	-	-	-
.	1A:5425204-5425204	-	-	-	-	-	-	-	-	-	-	-
.	1A:5425371-5425371	-	-	-	-	-	-	-	-	-	-	-
.	1A:5425405-5425405	-	-	-	-	-	-	-	-	-	-	-
.	1A:5425590-5425590	-	-	-	-	-	-	-	-	-	-	-
.	1A:5426426-5426426	-	-	-	-	-	-	-	-	-	-	-
.	1A:5426648-5426648	-	-	-	-	-	-	-	-	-	-	-
.	1A:5426665-5426665	-	-	-	-	-	-	-	-	-	-	-
.	1A:5426974-5426974	-	-	-	-	-	-	-	-	-	-	-
.	1A:5428198-5428198	-	-	-	-	-	-	-	-	-	-	-
.	1A:5428803-5428803	-	-	-	-	-	-	-	-	-	-	-
.	1A:5428841-5428841	-	-	-	-	-	-	-	-	-	-	-
.	1A:5429070-5429070	-	-	-	-	-	-	-	-	-	-	-
.	1A:5429074-5429074	-	-	-	-	-	-	-	-	-	-	-
.	1A:5429119-5429119	-	-	-	-	-	-	-	-	-	-	-
.	1A:5429209-5429209	-	-	-	-	-	-	-	-	-	-	-
.	1A:5429421-5429421	-	-	-	-	-	-	-	-	-	-	-
.	1A:5429472-5429472	-	-	-	-	-	-	-	-	-	-	-
.	1A:5433067-5433067	-	-	-	-	-	-	-	-	-	-	-
.	1A:5438786-5438786	-	-	-	-	-	-	-	-	-	-	-
.	1A:5438864-5438864	-	-	-	-	-	-	-	-	-	-	-
.	1A:5438866-5438866	-	-	-	-	-	-	-	-	-	-	-
.	1A:5438872-5438872	-	-	-	-	-	-	-	-	-	-	-
.	1A:5438943-5438943	-	-	-	-	-	-	-	-	-	-	-
.	1A:5439161-5439161	-	-	-	-	-	-	-	-	-	-	-
.	1A:5439206-5439206	-	-	-	-	-	-	-	-	-	-	-
.	1A:5439222-5439222	-	-	-	-	-	-	-	-	-	-	-
.	1A:5439345-5439345	-	-	-	-	-	-	-	-	-	-	-
.	1A:5439356-5439356	-	-	-	-	-	-	-	-	-	-	-
.	1A:5439382-5439382	-	-	-	-	-	-	-	-	-	-	-
.	1A:5439402-5439402	-	-	-	-	-	-	-	-	-	-	-
.	1A:5439616-5439616	-	-	-	-	-	-	-	-	-	-	-
.	1A:5439929-5439929	-	-	-	-	-	-	-	-	-	-	-
.	1A:5439963-5439963	-	-	-	-	-	-	-	-	-	-	-
.	1A:5439999-5439999	-	-	-	-	-	-	-	-	-	-	-
.	1A:5440019-5440019	-	-	-	-	-	-	-	-	-	-	-
.	1A:5440021-5440021	-	-	-	-	-	-	-	-	-	-	-
.	1A:5440034-5440034	-	-	-	-	-	-	-	-	-	-	-
.	1A:5440188-5440188	-	-	-	-	-	-	-	-	-	-	-
.	1A:5440220-5440220	-	-	-	-	-	-	-	-	-	-	-
.	1A:5440228-5440228	-	-	-	-	-	-	-	-	-	-	-
.	1A:5440262-5440262	-	-	-	-	-	-	-	-	-	-	-
.	1A:5440297-5440297	-	-	-	-	-	-	-	-	-	-	-
.	1A:5440448-5440448	-	-	-	-	-	-	-	-	-	-	-
.	1A:5440497-5440497	-	-	-	-	-	-	-	-	-	-	-
.	1A:5441014-5441014	-	-	-	-	-	-	-	-	-	-	-
.	1A:5441044-5441044	-	-	-	-	-	-	-	-	-	-	-
.	1A:5441108-5441108	-	-	-	-	-	-	-	-	-	-	-
.	1A:5441219-5441221	-	-	-	-	-	-	-	-	-	-	-
.	1A:5441223-5441223	-	-	-	-	-	-	-	-	-	-	-
.	1A:5441240-5441240	-	-	-	-	-	-	-	-	-	-	-
.	1A:5441266-5441266	-	-	-	-	-	-	-	-	-	-	-
.	1A:5443779-5443779	T	TRITD1Av1G002540	TRITD1Av1G002540.1	Transcript	missense_variant	56	56	19	G/D	gGt/gAt	-	IMPACT=MODERATE;BIOTYPE=protein_coding;EXON=1/3;STRAND=-1;ENSP=TRITD1Av1G002540.1;UNIPARC=UPI001019AB21;SIFT=tolerated_low_confidence(0.55)
.	1A:5454704-5454704	-	-	-	-	-	-	-	-	-	-	-
.	1A:5455728-5455728	-	-	-	-	-	-	-	-	-	-	-
.	1A:5455767-5455767	-	-	-	-	-	-	-	-	-	-	-
.	1A:5458857-5458857	-	-	-	-	-	-	-	-	-	-	-
.	1A:5458972-5458972	-	-	-	-	-	-	-	-	-	-	-
.	1A:5459028-5459028	-	-	-	-	-	-	-	-	-	-	-
.	1A:5459361-5459361	-	-	-	-	-	-	-	-	-	-	-
.	1A:5459495-5459495	-	-	-	-	-	-	-	-	-	-	-
.	1A:5459527-5459527	-	-	-	-	-	-	-	-	-	-	-
.	1A:5459563-5459563	-	-	-	-	-	-	-	-	-	-	-
.	1A:5460195-5460195	-	-	-	-	-	-	-	-	-	-	-
.	1A:5461764-5461764	-	-	-	-	-	-	-	-	-	-	-
.	1A:5462997-5462997	-	-	-	-	-	-	-	-	-	-	-
.	1A:5463189-5463189	-	-	-	-	-	-	-	-	-	-	-
.	1A:5463592-5463592	-	-	-	-	-	-	-	-	-	-	-
.	1A:5463872-5463872	-	-	-	-	-	-	-	-	-	-	-
.	1A:5464012-5464012	-	-	-	-	-	-	-	-	-	-	-
.	1A:5464246-5464246	-	-	-	-	-	-	-	-	-	-	-
.	1A:5464424-5464424	-	-	-	-	-	-	-	-	-	-	-
.	1A:5464584-5464584	-	-	-	-	-	-	-	-	-	-	-
.	1A:5467233-5467233	C	TRITD1Av1G002550	TRITD1Av1G002550.1	Transcript	missense_variant	734	734	245	V/A	gTa/gCa	-	IMPACT=MODERATE;BIOTYPE=protein_coding;EXON=3/3;STRAND=1;ENSP=TRITD1Av1G002550.1;UNIPARC=UPI00101992AE;SIFT=tolerated(0.57);DOMAINS=Pfam:PF03140,PANTHER:PTHR31549,PANTHER:PTHR31549:SF155
.	1A:5467233-5467233	C	TRITD1Av1G002550	TRITD1Av1G002550.2	Transcript	missense_variant	224	224	75	V/A	gTa/gCa	-	IMPACT=MODERATE;BIOTYPE=protein_coding;EXON=2/2;STRAND=1;ENSP=TRITD1Av1G002550.2;UNIPARC=UPI00101796A5;SIFT=tolerated(1);DOMAINS=Pfam:PF03140,PANTHER:PTHR31549,PANTHER:PTHR31549:SF155
.	1A:5469495-5469495	-	-	-	-	-	-	-	-	-	-	-
.	1A:5469736-5469736	-	-	-	-	-	-	-	-	-	-	-
.	1A:5470102-5470102	-	-	-	-	-	-	-	-	-	-	-
.	1A:5470304-5470304	-	-	-	-	-	-	-	-	-	-	-
.	1A:5470322-5470322	-	-	-	-	-	-	-	-	-	-	-
.	1A:5470427-5470427	-	-	-	-	-	-	-	-	-	-	-
.	1A:5470974-5470974	-	-	-	-	-	-	-	-	-	-	-
.	1A:5471940-5471940	-	-	-	-	-	-	-	-	-	-	-
.	1A:5476830-5476830	-	-	-	-	-	-	-	-	-	-	-
.	1A:5476864-5476864	-	-	-	-	-	-	-	-	-	-	-
.	1A:5476942-5476942	-	-	-	-	-	-	-	-	-	-	-
.	1A:5476981-5476981	-	-	-	-	-	-	-	-	-	-	-
.	1A:5476984-5476984	-	-	-	-	-	-	-	-	-	-	-
.	1A:5477040-5477040	-	-	-	-	-	-	-	-	-	-	-
.	1A:5477183-5477183	-	-	-	-	-	-	-	-	-	-	-
.	1A:5477226-5477226	-	-	-	-	-	-	-	-	-	-	-
.	1A:5477523-5477523	-	-	-	-	-	-	-	-	-	-	-
.	1A:5477620-5477620	-	-	-	-	-	-	-	-	-	-	-
.	1A:5477658-5477658	-	-	-	-	-	-	-	-	-	-	-
.	1A:5496512-5496512	-	-	-	-	-	-	-	-	-	-	-
.	1A:5496572-5496572	-	-	-	-	-	-	-	-	-	-	-
.	1A:5496599-5496599	-	-	-	-	-	-	-	-	-	-	-
.	1A:5496641-5496641	-	-	-	-	-	-	-	-	-	-	-
.	1A:5496882-5496882	-	-	-	-	-	-	-	-	-	-	-
.	1A:5497385-5497386	-	-	-	-	-	-	-	-	-	-	-
.	1A:5497780-5497781	-	-	-	-	-	-	-	-	-	-	-
.	1A:5499772-5499772	-	-	-	-	-	-	-	-	-	-	-
.	1A:5503037-5503037	-	-	-	-	-	-	-	-	-	-	-
.	1A:5503616-5503616	-	-	-	-	-	-	-	-	-	-	-
.	1A:5503640-5503640	-	-	-	-	-	-	-	-	-	-	-
.	1A:5503758-5503758	-	-	-	-	-	-	-	-	-	-	-
.	1A:5503912-5503912	-	-	-	-	-	-	-	-	-	-	-
.	1A:5504082-5504082	-	-	-	-	-	-	-	-	-	-	-
.	1A:5504209-5504209	-	-	-	-	-	-	-	-	-	-	-
.	1A:5504665-5504665	-	-	-	-	-	-	-	-	-	-	-
.	1A:5504673-5504673	-	-	-	-	-	-	-	-	-	-	-
.	1A:5504777-5504777	-	-	-	-	-	-	-	-	-	-	-
.	1A:5504835-5504835	-	-	-	-	-	-	-	-	-	-	-
.	1A:5505042-5505042	-	-	-	-	-	-	-	-	-	-	-
.	1A:5505468-5505468	-	-	-	-	-	-	-	-	-	-	-
.	1A:5505647-5505647	-	-	-	-	-	-	-	-	-	-	-
.	1A:5505701-5505701	-	-	-	-	-	-	-	-	-	-	-
.	1A:5505871-5505871	-	-	-	-	-	-	-	-	-	-	-
.	1A:5506099-5506099	-	-	-	-	-	-	-	-	-	-	-
.	1A:5506187-5506187	-	-	-	-	-	-	-	-	-	-	-
.	1A:5506320-5506320	-	-	-	-	-	-	-	-	-	-	-
.	1A:5506388-5506388	-	-	-	-	-	-	-	-	-	-	-
.	1A:5506393-5506393	-	-	-	-	-	-	-	-	-	-	-
.	1A:5506598-5506598	-	-	-	-	-	-	-	-	-	-	-
.	1A:5506648-5506648	-	-	-	-	-	-	-	-	-	-	-
.	1A:5506805-5506805	-	-	-	-	-	-	-	-	-	-	-
.	1A:5506820-5506820	-	-	-	-	-	-	-	-	-	-	-
.	1A:5506832-5506832	-	-	-	-	-	-	-	-	-	-	-
.	1A:5506866-5506866	-	-	-	-	-	-	-	-	-	-	-
.	1A:5507191-5507191	-	-	-	-	-	-	-	-	-	-	-
.	1A:5507443-5507443	-	-	-	-	-	-	-	-	-	-	-
.	1A:5507490-5507490	-	-	-	-	-	-	-	-	-	-	-
.	1A:5507676-5507676	-	-	-	-	-	-	-	-	-	-	-
.	1A:5507729-5507729	-	-	-	-	-	-	-	-	-	-	-
.	1A:5507917-5507918	-	-	-	-	-	-	-	-	-	-	-
.	1A:5507934-5507934	-	-	-	-	-	-	-	-	-	-	-
.	1A:5507950-5507950	-	-	-	-	-	-	-	-	-	-	-
.	1A:5507979-5507979	-	-	-	-	-	-	-	-	-	-	-
.	1A:5508027-5508027	-	-	-	-	-	-	-	-	-	-	-
.	1A:5508391-5508391	-	-	-	-	-	-	-	-	-	-	-
.	1A:5509663-5509663	-	-	-	-	-	-	-	-	-	-	-
.	1A:5511620-5511621	-	-	-	-	-	-	-	-	-	-	-
.	1A:5511804-5511804	-	-	-	-	-	-	-	-	-	-	-
.	1A:5512588-5512588	-	-	-	-	-	-	-	-	-	-	-
.	1A:5512809-5512809	-	-	-	-	-	-	-	-	-	-	-
.	1A:5512931-5512931	-	-	-	-	-	-	-	-	-	-	-
.	1A:5512983-5512983	-	-	-	-	-	-	-	-	-	-	-
.	1A:5514937-5514937	-	-	-	-	-	-	-	-	-	-	-
.	1A:5514952-5514952	-	-	-	-	-	-	-	-	-	-	-
.	1A:5515211-5515211	-	-	-	-	-	-	-	-	-	-	-
.	1A:5515234-5515234	-	-	-	-	-	-	-	-	-	-	-
.	1A:5515866-5515866	-	-	-	-	-	-	-	-	-	-	-
.	1A:5515877-5515877	-	-	-	-	-	-	-	-	-	-	-
.	1A:5515904-5515904	-	-	-	-	-	-	-	-	-	-	-
.	1A:5515921-5515921	-	-	-	-	-	-	-	-	-	-	-
.	1A:5516077-5516077	-	-	-	-	-	-	-	-	-	-	-
.	1A:5516248-5516248	-	-	-	-	-	-	-	-	-	-	-
.	1A:5516294-5516294	-	-	-	-	-	-	-	-	-	-	-
.	1A:5516314-5516314	-	-	-	-	-	-	-	-	-	-	-
.	1A:5517280-5517280	-	-	-	-	-	-	-	-	-	-	-
.	1A:5517326-5517326	-	-	-	-	-	-	-	-	-	-	-
.	1A:5517384-5517384	-	-	-	-	-	-	-	-	-	-	-
.	1A:5517446-5517446	-	-	-	-	-	-	-	-	-	-	-
.	1A:5517626-5517626	-	-	-	-	-	-	-	-	-	-	-
.	1A:5517694-5517694	-	-	-	-	-	-	-	-	-	-	-
.	1A:5517710-5517710	-	-	-	-	-	-	-	-	-	-	-
.	1A:5517782-5517782	-	-	-	-	-	-	-	-	-	-	-
.	1A:5517808-5517808	-	-	-	-	-	-	-	-	-	-	-
.	1A:5517822-5517822	-	-	-	-	-	-	-	-	-	-	-
.	1A:5517842-5517842	-	-	-	-	-	-	-	-	-	-	-
.	1A:5517849-5517849	-	-	-	-	-	-	-	-	-	-	-
.	1A:5518068-5518068	-	-	-	-	-	-	-	-	-	-	-
.	1A:5518301-5518301	-	-	-	-	-	-	-	-	-	-	-
.	1A:5518331-5518331	-	-	-	-	-	-	-	-	-	-	-
.	1A:5518464-5518464	-	-	-	-	-	-	-	-	-	-	-
.	1A:5519110-5519110	-	-	-	-	-	-	-	-	-	-	-
.	1A:5519414-5519423	-	-	-	-	-	-	-	-	-	-	-
.	1A:5519930-5519930	-	-	-	-	-	-	-	-	-	-	-
.	1A:5520618-5520618	-	-	-	-	-	-	-	-	-	-	-
.	1A:5520619-5520619	-	-	-	-	-	-	-	-	-	-	-
.	1A:5520882-5520892	-	-	-	-	-	-	-	-	-	-	-
.	1A:5521224-5521224	-	-	-	-	-	-	-	-	-	-	-
.	1A:5521259-5521259	-	-	-	-	-	-	-	-	-	-	-
.	1A:5521353-5521353	-	-	-	-	-	-	-	-	-	-	-
.	1A:5521661-5521661	-	-	-	-	-	-	-	-	-	-	-
.	1A:5522027-5522029	-	-	-	-	-	-	-	-	-	-	-
.	1A:5522362-5522362	-	-	-	-	-	-	-	-	-	-	-
.	1A:5522427-5522427	-	-	-	-	-	-	-	-	-	-	-
.	1A:5522452-5522470	-	-	-	-	-	-	-	-	-	-	-
.	1A:5522873-5522873	-	-	-	-	-	-	-	-	-	-	-
.	1A:5523150-5523150	-	-	-	-	-	-	-	-	-	-	-
.	1A:5524847-5524847	-	-	-	-	-	-	-	-	-	-	-
.	1A:5524866-5524866	-	-	-	-	-	-	-	-	-	-	-
.	1A:5525151-5525151	-	-	-	-	-	-	-	-	-	-	-
.	1A:5525154-5525154	-	-	-	-	-	-	-	-	-	-	-
.	1A:5525194-5525194	-	-	-	-	-	-	-	-	-	-	-
.	1A:5525227-5525227	-	-	-	-	-	-	-	-	-	-	-
.	1A:5525352-5525352	-	-	-	-	-	-	-	-	-	-	-
.	1A:5525432-5525432	-	-	-	-	-	-	-	-	-	-	-
.	1A:5525502-5525502	-	-	-	-	-	-	-	-	-	-	-
.	1A:5525529-5525529	-	-	-	-	-	-	-	-	-	-	-
.	1A:5526075-5526075	-	-	-	-	-	-	-	-	-	-	-
.	1A:5526465-5526465	-	-	-	-	-	-	-	-	-	-	-
.	1A:5526699-5526699	-	-	-	-	-	-	-	-	-	-	-
.	1A:5526843-5526844	-	-	-	-	-	-	-	-	-	-	-
.	1A:5527296-5527296	-	-	-	-	-	-	-	-	-	-	-
.	1A:5527734-5527734	-	-	-	-	-	-	-	-	-	-	-
.	1A:5528018-5528018	-	-	-	-	-	-	-	-	-	-	-
.	1A:5528136-5528136	-	-	-	-	-	-	-	-	-	-	-
.	1A:5528226-5528226	-	-	-	-	-	-	-	-	-	-	-
.	1A:5528612-5528612	-	-	-	-	-	-	-	-	-	-	-
.	1A:5529240-5529240	-	-	-	-	-	-	-	-	-	-	-
.	1A:5529269-5529269	-	-	-	-	-	-	-	-	-	-	-
.	1A:5529317-5529317	-	-	-	-	-	-	-	-	-	-	-
.	1A:5529337-5529337	-	-	-	-	-	-	-	-	-	-	-
.	1A:5529348-5529348	-	-	-	-	-	-	-	-	-	-	-
.	1A:5529537-5529537	-	-	-	-	-	-	-	-	-	-	-
.	1A:5529576-5529576	-	-	-	-	-	-	-	-	-	-	-
.	1A:5529598-5529598	-	-	-	-	-	-	-	-	-	-	-
.	1A:5531250-5531250	-	-	-	-	-	-	-	-	-	-	-
.	1A:5531540-5531540	-	-	-	-	-	-	-	-	-	-	-
.	1A:5531657-5531657	-	-	-	-	-	-	-	-	-	-	-
.	1A:5531794-5531794	-	-	-	-	-	-	-	-	-	-	-
.	1A:5531798-5531798	-	-	-	-	-	-	-	-	-	-	-
.	1A:5533065-5533065	-	-	-	-	-	-	-	-	-	-	-
.	1A:5533099-5533099	-	-	-	-	-	-	-	-	-	-	-
.	1A:5533188-5533188	-	-	-	-	-	-	-	-	-	-	-
.	1A:5535401-5535401	-	-	-	-	-	-	-	-	-	-	-
.	1A:5535426-5535426	-	-	-	-	-	-	-	-	-	-	-
.	1A:5536271-5536271	-	-	-	-	-	-	-	-	-	-	-
.	1A:5536339-5536339	-	-	-	-	-	-	-	-	-	-	-
.	1A:5536381-5536381	-	-	-	-	-	-	-	-	-	-	-
.	1A:5536404-5536404	-	-	-	-	-	-	-	-	-	-	-
.	1A:5536528-5536528	-	-	-	-	-	-	-	-	-	-	-
.	1A:5536576-5536576	-	-	-	-	-	-	-	-	-	-	-
.	1A:5536900-5536900	-	-	-	-	-	-	-	-	-	-	-
.	1A:5537121-5537121	-	-	-	-	-	-	-	-	-	-	-
.	1A:5537314-5537314	-	-	-	-	-	-	-	-	-	-	-
.	1A:5541243-5541243	-	-	-	-	-	-	-	-	-	-	-
.	1A:5541264-5541264	-	-	-	-	-	-	-	-	-	-	-
.	1A:5541305-5541305	-	-	-	-	-	-	-	-	-	-	-
.	1A:5541311-5541311	-	-	-	-	-	-	-	-	-	-	-
.	1A:5541375-5541375	-	-	-	-	-	-	-	-	-	-	-
.	1A:5541890-5541890	-	-	-	-	-	-	-	-	-	-	-
.	1A:5541998-5541998	-	-	-	-	-	-	-	-	-	-	-
.	1A:5543857-5543857	-	-	-	-	-	-	-	-	-	-	-
.	1A:5543904-5543904	-	-	-	-	-	-	-	-	-	-	-
.	1A:5543950-5543950	-	-	-	-	-	-	-	-	-	-	-
.	1A:5544186-5544186	-	-	-	-	-	-	-	-	-	-	-
.	1A:5544227-5544227	-	-	-	-	-	-	-	-	-	-	-
.	1A:5544247-5544247	-	-	-	-	-	-	-	-	-	-	-
.	1A:5544289-5544289	-	-	-	-	-	-	-	-	-	-	-
.	1A:5544339-5544339	-	-	-	-	-	-	-	-	-	-	-
.	1A:5544364-5544364	-	-	-	-	-	-	-	-	-	-	-
.	1A:5544367-5544367	-	-	-	-	-	-	-	-	-	-	-
.	1A:5544439-5544439	-	-	-	-	-	-	-	-	-	-	-
.	1A:5544444-5544444	-	-	-	-	-	-	-	-	-	-	-
.	1A:5544457-5544457	-	-	-	-	-	-	-	-	-	-	-
.	1A:5544688-5544688	-	-	-	-	-	-	-	-	-	-	-
.	1A:5544804-5544804	-	-	-	-	-	-	-	-	-	-	-
.	1A:5544823-5544823	-	-	-	-	-	-	-	-	-	-	-
.	1A:5544959-5544959	-	-	-	-	-	-	-	-	-	-	-
.	1A:5546950-5546950	-	-	-	-	-	-	-	-	-	-	-
.	1A:5546952-5546952	-	-	-	-	-	-	-	-	-	-	-
.	1A:5547305-5547305	-	-	-	-	-	-	-	-	-	-	-
.	1A:5547390-5547390	-	-	-	-	-	-	-	-	-	-	-
.	1A:5547409-5547409	-	-	-	-	-	-	-	-	-	-	-
.	1A:5548664-5548664	-	-	-	-	-	-	-	-	-	-	-
.	1A:5550185-5550185	-	-	-	-	-	-	-	-	-	-	-
.	1A:5550881-5550881	-	-	-	-	-	-	-	-	-	-	-
.	1A:5550903-5550903	-	-	-	-	-	-	-	-	-	-	-
.	1A:5556227-5556227	-	-	-	-	-	-	-	-	-	-	-
.	1A:5560987-5560987	-	-	-	-	-	-	-	-	-	-	-
.	1A:5563937-5563937	-	-	-	-	-	-	-	-	-	-	-
.	1A:5566049-5566049	-	-	-	-	-	-	-	-	-	-	-
.	1A:5566081-5566081	-	-	-	-	-	-	-	-	-	-	-
.	1A:5566097-5566097	-	-	-	-	-	-	-	-	-	-	-
.	1A:5566215-5566215	-	-	-	-	-	-	-	-	-	-	-
.	1A:5566250-5566250	-	-	-	-	-	-	-	-	-	-	-
.	1A:5568413-5568413	-	-	-	-	-	-	-	-	-	-	-
.	1A:5568517-5568517	-	-	-	-	-	-	-	-	-	-	-
.	1A:5568698-5568698	-	-	-	-	-	-	-	-	-	-	-
.	1A:5570710-5570712	-	-	-	-	-	-	-	-	-	-	-
.	1A:5570750-5570750	-	-	-	-	-	-	-	-	-	-	-
.	1A:5570786-5570786	-	-	-	-	-	-	-	-	-	-	-
.	1A:5571455-5571455	-	-	-	-	-	-	-	-	-	-	-
.	1A:5571549-5571549	-	-	-	-	-	-	-	-	-	-	-
.	1A:5571559-5571559	-	-	-	-	-	-	-	-	-	-	-
.	1A:5571572-5571572	-	-	-	-	-	-	-	-	-	-	-
.	1A:5571607-5571607	-	-	-	-	-	-	-	-	-	-	-
.	1A:5571658-5571658	-	-	-	-	-	-	-	-	-	-	-
.	1A:5572281-5572281	-	-	-	-	-	-	-	-	-	-	-
.	1A:5572294-5572294	-	-	-	-	-	-	-	-	-	-	-
.	1A:5572569-5572569	-	-	-	-	-	-	-	-	-	-	-
.	1A:5572587-5572587	-	-	-	-	-	-	-	-	-	-	-
.	1A:5572663-5572663	-	-	-	-	-	-	-	-	-	-	-
.	1A:5572723-5572723	-	-	-	-	-	-	-	-	-	-	-
.	1A:5572832-5572832	-	-	-	-	-	-	-	-	-	-	-
.	1A:5572869-5572869	-	-	-	-	-	-	-	-	-	-	-
.	1A:5572944-5572944	-	-	-	-	-	-	-	-	-	-	-
.	1A:5573942-5573942	-	-	-	-	-	-	-	-	-	-	-
.	1A:5573943-5573943	-	-	-	-	-	-	-	-	-	-	-
.	1A:5574024-5574024	-	-	-	-	-	-	-	-	-	-	-
.	1A:5574028-5574028	-	-	-	-	-	-	-	-	-	-	-
.	1A:5574094-5574094	-	-	-	-	-	-	-	-	-	-	-
.	1A:5574140-5574140	-	-	-	-	-	-	-	-	-	-	-
.	1A:5574205-5574205	-	-	-	-	-	-	-	-	-	-	-
.	1A:5575192-5575192	-	-	-	-	-	-	-	-	-	-	-
.	1A:5575193-5575193	-	-	-	-	-	-	-	-	-	-	-
.	1A:5575241-5575241	-	-	-	-	-	-	-	-	-	-	-
.	1A:5575249-5575249	-	-	-	-	-	-	-	-	-	-	-
.	1A:5575387-5575387	-	-	-	-	-	-	-	-	-	-	-
.	1A:5577389-5577389	-	-	-	-	-	-	-	-	-	-	-
.	1A:5580151-5580151	-	-	-	-	-	-	-	-	-	-	-
.	1A:5580406-5580406	-	-	-	-	-	-	-	-	-	-	-
.	1A:5580420-5580420	-	-	-	-	-	-	-	-	-	-	-
.	1A:5580442-5580442	-	-	-	-	-	-	-	-	-	-	-
.	1A:5581045-5581045	-	-	-	-	-	-	-	-	-	-	-
.	1A:5581049-5581049	-	-	-	-	-	-	-	-	-	-	-
.	1A:5581080-5581080	-	-	-	-	-	-	-	-	-	-	-
.	1A:5581601-5581601	-	-	-	-	-	-	-	-	-	-	-
.	1A:5589759-5589759	-	-	-	-	-	-	-	-	-	-	-
.	1A:5589760-5589760	-	-	-	-	-	-	-	-	-	-	-
.	1A:5589830-5589830	-	-	-	-	-	-	-	-	-	-	-
.	1A:5591413-5591413	-	-	-	-	-	-	-	-	-	-	-
.	1A:5591503-5591503	-	-	-	-	-	-	-	-	-	-	-
.	1A:5594860-5594860	-	-	-	-	-	-	-	-	-	-	-
.	1A:5594999-5594999	-	-	-	-	-	-	-	-	-	-	-
.	1A:5595047-5595047	-	-	-	-	-	-	-	-	-	-	-
.	1A:5595141-5595141	-	-	-	-	-	-	-	-	-	-	-
.	1A:5595298-5595298	-	-	-	-	-	-	-	-	-	-	-
[truncated: 98,581 more rows]
