# Supplementary material for: Whole-genome resequencing-based characterization of a durum wheat landrace showing similarity to ‘Senatore Cappelli’
Source: PLoS One. 2023 Sep 21;18(9):e0291430. doi: 10.1371/journal.pone.0291430 (PMC10513328; doi:10.1371/journal.pone.0291430)
Supplement: S2 File — (ZIP) [file pone.0291430.s007.zip]

Archive with 2 entries (2 files):
- S2 File.txt
- __MACOSX/._S2 File.txt
