# Supplementary material for: Whole-genome resequencing-based characterization of a durum wheat landrace showing similarity to ‘Senatore Cappelli’
Source: PLoS One. 2023 Sep 21;18(9):e0291430. doi: 10.1371/journal.pone.0291430 (PMC10513328; doi:10.1371/journal.pone.0291430)
Supplement: S2 File — (ZIP) [file pone.0291430.s007.zip › S2 File.txt]

#Uploaded_variation	Location	Allele	Gene	Feature	Feature_type	Consequence	cDNA_position	CDS_position	Protein_position	Amino_acids	Codons	Existing_variation	Extra
.	1B:977-977	-	-	-	-	-	-	-	-	-	-	-
.	1B:1308-1308	-	-	-	-	-	-	-	-	-	-	-
.	1B:21736-21736	-	-	-	-	-	-	-	-	-	-	-
.	1B:140039-140039	-	-	-	-	-	-	-	-	-	-	-
.	1B:140143-140152	-	-	-	-	-	-	-	-	-	-	-
.	1B:140225-140225	-	-	-	-	-	-	-	-	-	-	-
.	1B:140309-140309	-	-	-	-	-	-	-	-	-	-	-
.	1B:140334-140334	-	-	-	-	-	-	-	-	-	-	-
.	1B:140362-140362	-	-	-	-	-	-	-	-	-	-	-
.	1B:140444-140444	-	-	-	-	-	-	-	-	-	-	-
.	1B:140446-140446	-	-	-	-	-	-	-	-	-	-	-
.	1B:140502-140504	-	-	-	-	-	-	-	-	-	-	-
.	1B:140525-140525	-	-	-	-	-	-	-	-	-	-	-
.	1B:140573-140573	-	-	-	-	-	-	-	-	-	-	-
.	1B:140613-140613	-	-	-	-	-	-	-	-	-	-	-
.	1B:140620-140625	-	-	-	-	-	-	-	-	-	-	-
.	1B:140641-140641	-	-	-	-	-	-	-	-	-	-	-
.	1B:140667-140667	-	-	-	-	-	-	-	-	-	-	-
.	1B:140730-140730	-	-	-	-	-	-	-	-	-	-	-
.	1B:140742-140742	-	-	-	-	-	-	-	-	-	-	-
.	1B:140764-140764	-	-	-	-	-	-	-	-	-	-	-
.	1B:140776-140776	-	-	-	-	-	-	-	-	-	-	-
.	1B:140778-140778	-	-	-	-	-	-	-	-	-	-	-
.	1B:140823-140823	-	-	-	-	-	-	-	-	-	-	-
.	1B:140826-140826	-	-	-	-	-	-	-	-	-	-	-
.	1B:140843-140843	-	-	-	-	-	-	-	-	-	-	-
.	1B:140844-140844	-	-	-	-	-	-	-	-	-	-	-
.	1B:140864-140864	-	-	-	-	-	-	-	-	-	-	-
.	1B:140869-140869	-	-	-	-	-	-	-	-	-	-	-
.	1B:140870-140870	-	-	-	-	-	-	-	-	-	-	-
.	1B:140906-140906	-	-	-	-	-	-	-	-	-	-	-
.	1B:140979-140979	-	-	-	-	-	-	-	-	-	-	-
.	1B:140996-140996	-	-	-	-	-	-	-	-	-	-	-
.	1B:141100-141100	-	-	-	-	-	-	-	-	-	-	-
.	1B:141102-141102	-	-	-	-	-	-	-	-	-	-	-
.	1B:141319-141319	-	-	-	-	-	-	-	-	-	-	-
.	1B:141326-141326	-	-	-	-	-	-	-	-	-	-	-
.	1B:141868-141868	-	-	-	-	-	-	-	-	-	-	-
.	1B:141871-141871	-	-	-	-	-	-	-	-	-	-	-
.	1B:141885-141885	-	-	-	-	-	-	-	-	-	-	-
.	1B:141892-141892	-	-	-	-	-	-	-	-	-	-	-
.	1B:141936-141936	-	-	-	-	-	-	-	-	-	-	-
.	1B:142058-142058	-	-	-	-	-	-	-	-	-	-	-
.	1B:142060-142060	-	-	-	-	-	-	-	-	-	-	-
.	1B:142072-142072	-	-	-	-	-	-	-	-	-	-	-
.	1B:142115-142115	-	-	-	-	-	-	-	-	-	-	-
.	1B:142145-142145	-	-	-	-	-	-	-	-	-	-	-
.	1B:142163-142163	-	-	-	-	-	-	-	-	-	-	-
.	1B:142186-142186	-	-	-	-	-	-	-	-	-	-	-
.	1B:142189-142189	-	-	-	-	-	-	-	-	-	-	-
.	1B:142208-142208	-	-	-	-	-	-	-	-	-	-	-
.	1B:142244-142244	-	-	-	-	-	-	-	-	-	-	-
.	1B:142260-142260	-	-	-	-	-	-	-	-	-	-	-
.	1B:142362-142362	-	-	-	-	-	-	-	-	-	-	-
.	1B:142550-142550	-	-	-	-	-	-	-	-	-	-	-
.	1B:143599-143599	-	-	-	-	-	-	-	-	-	-	-
.	1B:143608-143608	-	-	-	-	-	-	-	-	-	-	-
.	1B:143612-143612	-	-	-	-	-	-	-	-	-	-	-
.	1B:143643-143643	-	-	-	-	-	-	-	-	-	-	-
.	1B:143699-143699	-	-	-	-	-	-	-	-	-	-	-
.	1B:143723-143724	-	-	-	-	-	-	-	-	-	-	-
.	1B:143804-143804	-	-	-	-	-	-	-	-	-	-	-
.	1B:143850-143850	-	-	-	-	-	-	-	-	-	-	-
.	1B:143930-143930	-	-	-	-	-	-	-	-	-	-	-
.	1B:143943-143943	-	-	-	-	-	-	-	-	-	-	-
.	1B:144043-144043	-	-	-	-	-	-	-	-	-	-	-
.	1B:144092-144092	-	-	-	-	-	-	-	-	-	-	-
.	1B:144172-144172	-	-	-	-	-	-	-	-	-	-	-
.	1B:144311-144311	-	-	-	-	-	-	-	-	-	-	-
.	1B:144566-144574	-	-	-	-	-	-	-	-	-	-	-
.	1B:169525-169525	-	-	-	-	-	-	-	-	-	-	-
.	1B:169531-169531	-	-	-	-	-	-	-	-	-	-	-
.	1B:169592-169594	-	-	-	-	-	-	-	-	-	-	-
.	1B:169604-169604	-	-	-	-	-	-	-	-	-	-	-
.	1B:169611-169611	-	-	-	-	-	-	-	-	-	-	-
.	1B:169616-169616	-	-	-	-	-	-	-	-	-	-	-
.	1B:324331-324331	-	-	-	-	-	-	-	-	-	-	-
.	1B:324507-324507	-	-	-	-	-	-	-	-	-	-	-
.	1B:325219-325219	-	-	-	-	-	-	-	-	-	-	-
.	1B:325287-325287	-	-	-	-	-	-	-	-	-	-	-
.	1B:325290-325290	-	-	-	-	-	-	-	-	-	-	-
.	1B:325836-325836	-	-	-	-	-	-	-	-	-	-	-
.	1B:698041-698041	-	-	-	-	-	-	-	-	-	-	-
.	1B:698153-698153	-	-	-	-	-	-	-	-	-	-	-
.	1B:700526-700533	-	-	-	-	-	-	-	-	-	-	-
.	1B:700632-700632	-	-	-	-	-	-	-	-	-	-	-
.	1B:700698-700698	-	-	-	-	-	-	-	-	-	-	-
.	1B:746202-746202	-	-	-	-	-	-	-	-	-	-	-
.	1B:828240-828240	-	-	-	-	-	-	-	-	-	-	-
.	1B:828661-828661	-	-	-	-	-	-	-	-	-	-	-
.	1B:828837-828837	-	-	-	-	-	-	-	-	-	-	-
.	1B:829763-829763	-	-	-	-	-	-	-	-	-	-	-
.	1B:830633-830633	-	-	-	-	-	-	-	-	-	-	-
.	1B:831177-831177	-	-	-	-	-	-	-	-	-	-	-
.	1B:832129-832129	-	-	-	-	-	-	-	-	-	-	-
.	1B:838465-838465	-	-	-	-	-	-	-	-	-	-	-
.	1B:943442-943443	-	-	-	-	-	-	-	-	-	-	-
.	1B:975261-975261	-	-	-	-	-	-	-	-	-	-	-
.	1B:975270-975270	-	-	-	-	-	-	-	-	-	-	-
.	1B:1035872-1035876	-	-	-	-	-	-	-	-	-	-	-
.	1B:1035940-1035940	-	-	-	-	-	-	-	-	-	-	-
.	1B:1035944-1035944	-	-	-	-	-	-	-	-	-	-	-
.	1B:1036020-1036020	-	-	-	-	-	-	-	-	-	-	-
.	1B:1036157-1036157	-	-	-	-	-	-	-	-	-	-	-
.	1B:1036211-1036211	-	-	-	-	-	-	-	-	-	-	-
.	1B:1036247-1036247	-	-	-	-	-	-	-	-	-	-	-
.	1B:1036249-1036249	-	-	-	-	-	-	-	-	-	-	-
.	1B:1036321-1036321	-	-	-	-	-	-	-	-	-	-	-
.	1B:1036343-1036343	-	-	-	-	-	-	-	-	-	-	-
.	1B:1036353-1036353	-	-	-	-	-	-	-	-	-	-	-
.	1B:1036366-1036366	-	-	-	-	-	-	-	-	-	-	-
.	1B:1036379-1036379	-	-	-	-	-	-	-	-	-	-	-
.	1B:1036434-1036434	-	-	-	-	-	-	-	-	-	-	-
.	1B:1036441-1036441	-	-	-	-	-	-	-	-	-	-	-
.	1B:1036494-1036494	-	-	-	-	-	-	-	-	-	-	-
.	1B:1036501-1036501	-	-	-	-	-	-	-	-	-	-	-
.	1B:1036502-1036502	-	-	-	-	-	-	-	-	-	-	-
.	1B:1036528-1036528	-	-	-	-	-	-	-	-	-	-	-
.	1B:1036539-1036539	-	-	-	-	-	-	-	-	-	-	-
.	1B:1036560-1036561	-	-	-	-	-	-	-	-	-	-	-
.	1B:1036572-1036572	-	-	-	-	-	-	-	-	-	-	-
.	1B:1038100-1038101	-	-	-	-	-	-	-	-	-	-	-
.	1B:1038108-1038108	-	-	-	-	-	-	-	-	-	-	-
.	1B:1038494-1038494	G	TRITD1Bv1G000440	TRITD1Bv1G000440.1	Transcript	missense_variant	311	311	104	A/G	gCc/gGc	-	IMPACT=MODERATE;BIOTYPE=protein_coding;EXON=1/1;STRAND=1;ENSP=TRITD1Bv1G000440.1;UNIPARC=UPI001019A194;SIFT=tolerated(1);DOMAINS=Gene3D:3.80.10.10,Pfam:PF08263,PANTHER:PTHR48063,PANTHER:PTHR48063:SF3,Low_complexity_(Seg):seg
.	1B:1038504-1038504	C	TRITD1Bv1G000440	TRITD1Bv1G000440.1	Transcript	synonymous_variant	321	321	107	S	agT/agC	-	IMPACT=LOW;BIOTYPE=protein_coding;EXON=1/1;STRAND=1;ENSP=TRITD1Bv1G000440.1;UNIPARC=UPI001019A194;DOMAINS=Gene3D:3.80.10.10,Pfam:PF08263,PANTHER:PTHR48063,PANTHER:PTHR48063:SF3
.	1B:1038625-1038625	G	TRITD1Bv1G000440	TRITD1Bv1G000440.1	Transcript	missense_variant	442	442	148	Q/E	Caa/Gaa	-	IMPACT=MODERATE;BIOTYPE=protein_coding;EXON=1/1;STRAND=1;ENSP=TRITD1Bv1G000440.1;UNIPARC=UPI001019A194;SIFT=tolerated(1);DOMAINS=Gene3D:3.80.10.10,PANTHER:PTHR48063,PANTHER:PTHR48063:SF3,Superfamily:SSF52058
.	1B:1038683-1038683	G	TRITD1Bv1G000440	TRITD1Bv1G000440.1	Transcript	missense_variant	500	500	167	S/C	tCt/tGt	-	IMPACT=MODERATE;BIOTYPE=protein_coding;EXON=1/1;STRAND=1;ENSP=TRITD1Bv1G000440.1;UNIPARC=UPI001019A194;SIFT=deleterious(0.03);DOMAINS=Gene3D:3.80.10.10,PANTHER:PTHR48063,PANTHER:PTHR48063:SF3,Superfamily:SSF52058,Low_complexity_(Seg):seg
.	1B:1038688-1038688	G	TRITD1Bv1G000440	TRITD1Bv1G000440.1	Transcript	missense_variant	505	505	169	L/V	Ctg/Gtg	-	IMPACT=MODERATE;BIOTYPE=protein_coding;EXON=1/1;STRAND=1;ENSP=TRITD1Bv1G000440.1;UNIPARC=UPI001019A194;SIFT=deleterious(0.03);DOMAINS=Gene3D:3.80.10.10,PANTHER:PTHR48063,PANTHER:PTHR48063:SF3,Superfamily:SSF52058,Low_complexity_(Seg):seg
.	1B:1038717-1038717	C	TRITD1Bv1G000440	TRITD1Bv1G000440.1	Transcript	synonymous_variant	534	534	178	L	ctG/ctC	-	IMPACT=LOW;BIOTYPE=protein_coding;EXON=1/1;STRAND=1;ENSP=TRITD1Bv1G000440.1;UNIPARC=UPI001019A194;DOMAINS=Gene3D:3.80.10.10,Pfam:PF13516,PANTHER:PTHR48063,PANTHER:PTHR48063:SF3,SMART:SM00369,Superfamily:SSF52058,Low_complexity_(Seg):seg
.	1B:1038732-1038732	T	TRITD1Bv1G000440	TRITD1Bv1G000440.1	Transcript	synonymous_variant	549	549	183	N	aaC/aaT	-	IMPACT=LOW;BIOTYPE=protein_coding;EXON=1/1;STRAND=1;ENSP=TRITD1Bv1G000440.1;UNIPARC=UPI001019A194;DOMAINS=Gene3D:3.80.10.10,Pfam:PF13516,PANTHER:PTHR48063,PANTHER:PTHR48063:SF3,SMART:SM00369,Superfamily:SSF52058
.	1B:1038747-1038747	C	TRITD1Bv1G000440	TRITD1Bv1G000440.1	Transcript	synonymous_variant	564	564	188	D	gaT/gaC	-	IMPACT=LOW;BIOTYPE=protein_coding;EXON=1/1;STRAND=1;ENSP=TRITD1Bv1G000440.1;UNIPARC=UPI001019A194;DOMAINS=Gene3D:3.80.10.10,Pfam:PF13516,PANTHER:PTHR48063,PANTHER:PTHR48063:SF3,SMART:SM00369,Superfamily:SSF52058
.	1B:1038786-1038786	T	TRITD1Bv1G000440	TRITD1Bv1G000440.1	Transcript	missense_variant	603	603	201	R/S	agA/agT	-	IMPACT=MODERATE;BIOTYPE=protein_coding;EXON=1/1;STRAND=1;ENSP=TRITD1Bv1G000440.1;UNIPARC=UPI001019A194;SIFT=tolerated(0.69);DOMAINS=Gene3D:3.80.10.10,PANTHER:PTHR48063,PANTHER:PTHR48063:SF3,Superfamily:SSF52058
.	1B:1038829-1038829	G	TRITD1Bv1G000440	TRITD1Bv1G000440.1	Transcript	missense_variant	646	646	216	L/V	Ctg/Gtg	-	IMPACT=MODERATE;BIOTYPE=protein_coding;EXON=1/1;STRAND=1;ENSP=TRITD1Bv1G000440.1;UNIPARC=UPI001019A194;SIFT=tolerated(1);DOMAINS=Gene3D:3.80.10.10,PANTHER:PTHR48063,PANTHER:PTHR48063:SF3,Superfamily:SSF52058
.	1B:1038991-1038991	G	TRITD1Bv1G000440	TRITD1Bv1G000440.1	Transcript	missense_variant	808	808	270	H/D	Cac/Gac	-	IMPACT=MODERATE;BIOTYPE=protein_coding;EXON=1/1;STRAND=1;ENSP=TRITD1Bv1G000440.1;UNIPARC=UPI001019A194;SIFT=tolerated(1);DOMAINS=Gene3D:3.80.10.10,PANTHER:PTHR48063,PANTHER:PTHR48063:SF3,Superfamily:SSF52058
.	1B:1039002-1039002	G	TRITD1Bv1G000440	TRITD1Bv1G000440.1	Transcript	missense_variant	819	819	273	H/Q	caC/caG	-	IMPACT=MODERATE;BIOTYPE=protein_coding;EXON=1/1;STRAND=1;ENSP=TRITD1Bv1G000440.1;UNIPARC=UPI001019A194;SIFT=tolerated(0.36);DOMAINS=Gene3D:3.80.10.10,PANTHER:PTHR48063,PANTHER:PTHR48063:SF3,Superfamily:SSF52058
.	1B:1039027-1039027	G	TRITD1Bv1G000440	TRITD1Bv1G000440.1	Transcript	missense_variant	844	844	282	L/V	Ctt/Gtt	-	IMPACT=MODERATE;BIOTYPE=protein_coding;EXON=1/1;STRAND=1;ENSP=TRITD1Bv1G000440.1;UNIPARC=UPI001019A194;SIFT=tolerated(0.39);DOMAINS=Gene3D:3.80.10.10,PANTHER:PTHR48063,PANTHER:PTHR48063:SF3,SMART:SM00369,Superfamily:SSF52058,Low_complexity_(Seg):seg
.	1B:1039092-1039092	C	TRITD1Bv1G000440	TRITD1Bv1G000440.1	Transcript	synonymous_variant	909	909	303	H	caT/caC	-	IMPACT=LOW;BIOTYPE=protein_coding;EXON=1/1;STRAND=1;ENSP=TRITD1Bv1G000440.1;UNIPARC=UPI001019A194;DOMAINS=Gene3D:3.80.10.10,PANTHER:PTHR48063,PANTHER:PTHR48063:SF3,Superfamily:SSF52058,Low_complexity_(Seg):seg
.	1B:1039207-1039207	C	TRITD1Bv1G000440	TRITD1Bv1G000440.1	Transcript	missense_variant	1024	1024	342	E/Q	Gaa/Caa	-	IMPACT=MODERATE;BIOTYPE=protein_coding;EXON=1/1;STRAND=1;ENSP=TRITD1Bv1G000440.1;UNIPARC=UPI001019A194;SIFT=tolerated(0.65);DOMAINS=Gene3D:3.80.10.10,PANTHER:PTHR48063,PANTHER:PTHR48063:SF3,Superfamily:SSF52058,Superfamily:SSF52058
.	1B:1039219-1039219	A	TRITD1Bv1G000440	TRITD1Bv1G000440.1	Transcript	missense_variant	1036	1036	346	A/T	Gct/Act	-	IMPACT=MODERATE;BIOTYPE=protein_coding;EXON=1/1;STRAND=1;ENSP=TRITD1Bv1G000440.1;UNIPARC=UPI001019A194;SIFT=tolerated(0.59);DOMAINS=Gene3D:3.80.10.10,PANTHER:PTHR48063,PANTHER:PTHR48063:SF3,Superfamily:SSF52058,Superfamily:SSF52058
.	1B:1039229-1039229	T	TRITD1Bv1G000440	TRITD1Bv1G000440.1	Transcript	missense_variant	1046	1046	349	P/L	cCc/cTc	-	IMPACT=MODERATE;BIOTYPE=protein_coding;EXON=1/1;STRAND=1;ENSP=TRITD1Bv1G000440.1;UNIPARC=UPI001019A194;SIFT=deleterious(0.04);DOMAINS=Gene3D:3.80.10.10,PANTHER:PTHR48063,PANTHER:PTHR48063:SF3,Superfamily:SSF52058,Superfamily:SSF52058
.	1B:1039255-1039255	C	TRITD1Bv1G000440	TRITD1Bv1G000440.1	Transcript	missense_variant	1072	1072	358	E/Q	Gag/Cag	-	IMPACT=MODERATE;BIOTYPE=protein_coding;EXON=1/1;STRAND=1;ENSP=TRITD1Bv1G000440.1;UNIPARC=UPI001019A194;SIFT=tolerated(1);DOMAINS=Gene3D:3.80.10.10,PANTHER:PTHR48063,PANTHER:PTHR48063:SF3,SMART:SM00369,Superfamily:SSF52058,Superfamily:SSF52058,Low_complexity_(Seg):seg
.	1B:1039274-1039274	T	TRITD1Bv1G000440	TRITD1Bv1G000440.1	Transcript	missense_variant	1091	1091	364	Y/F	tAc/tTc	-	IMPACT=MODERATE;BIOTYPE=protein_coding;EXON=1/1;STRAND=1;ENSP=TRITD1Bv1G000440.1;UNIPARC=UPI001019A194;SIFT=tolerated(0.7);DOMAINS=Gene3D:3.80.10.10,PANTHER:PTHR48063,PANTHER:PTHR48063:SF3,SMART:SM00369,Superfamily:SSF52058,Superfamily:SSF52058
.	1B:1039279-1039279	G	TRITD1Bv1G000440	TRITD1Bv1G000440.1	Transcript	missense_variant	1096	1096	366	H/D	Cac/Gac	-	IMPACT=MODERATE;BIOTYPE=protein_coding;EXON=1/1;STRAND=1;ENSP=TRITD1Bv1G000440.1;UNIPARC=UPI001019A194;SIFT=tolerated(0.54);DOMAINS=Gene3D:3.80.10.10,PANTHER:PTHR48063,PANTHER:PTHR48063:SF3,SMART:SM00369,Superfamily:SSF52058,Superfamily:SSF52058
.	1B:1039342-1039342	C	TRITD1Bv1G000440	TRITD1Bv1G000440.1	Transcript	missense_variant	1159	1159	387	K/Q	Aaa/Caa	-	IMPACT=MODERATE;BIOTYPE=protein_coding;EXON=1/1;STRAND=1;ENSP=TRITD1Bv1G000440.1;UNIPARC=UPI001019A194;SIFT=tolerated(0.15);DOMAINS=Gene3D:3.80.10.10,Pfam:PF13516,PANTHER:PTHR48063,PANTHER:PTHR48063:SF3,Superfamily:SSF52058,Superfamily:SSF52058
.	1B:1039392-1039392	G	TRITD1Bv1G000440	TRITD1Bv1G000440.1	Transcript	synonymous_variant	1209	1209	403	P	ccA/ccG	-	IMPACT=LOW;BIOTYPE=protein_coding;EXON=1/1;STRAND=1;ENSP=TRITD1Bv1G000440.1;UNIPARC=UPI001019A194;DOMAINS=Gene3D:3.80.10.10,PANTHER:PTHR48063,PANTHER:PTHR48063:SF3,Superfamily:SSF52058,Superfamily:SSF52058
.	1B:1039406-1039406	G	TRITD1Bv1G000440	TRITD1Bv1G000440.1	Transcript	missense_variant	1223	1223	408	K/R	aAg/aGg	-	IMPACT=MODERATE;BIOTYPE=protein_coding;EXON=1/1;STRAND=1;ENSP=TRITD1Bv1G000440.1;UNIPARC=UPI001019A194;SIFT=tolerated(0.25);DOMAINS=Gene3D:3.80.10.10,PANTHER:PTHR48063,PANTHER:PTHR48063:SF3,Superfamily:SSF52058,Superfamily:SSF52058
.	1B:1039413-1039413	T	TRITD1Bv1G000440	TRITD1Bv1G000440.1	Transcript	synonymous_variant	1230	1230	410	L	ctG/ctT	-	IMPACT=LOW;BIOTYPE=protein_coding;EXON=1/1;STRAND=1;ENSP=TRITD1Bv1G000440.1;UNIPARC=UPI001019A194;DOMAINS=Gene3D:3.80.10.10,PANTHER:PTHR48063,PANTHER:PTHR48063:SF3,Superfamily:SSF52058
.	1B:1039455-1039455	A	TRITD1Bv1G000440	TRITD1Bv1G000440.1	Transcript	synonymous_variant	1272	1272	424	T	acT/acA	-	IMPACT=LOW;BIOTYPE=protein_coding;EXON=1/1;STRAND=1;ENSP=TRITD1Bv1G000440.1;UNIPARC=UPI001019A194;DOMAINS=Gene3D:3.80.10.10,PANTHER:PTHR48063,PANTHER:PTHR48063:SF3,Superfamily:SSF52058
.	1B:1039501-1039501	A	TRITD1Bv1G000440	TRITD1Bv1G000440.1	Transcript	missense_variant	1318	1318	440	G/S	Ggt/Agt	-	IMPACT=MODERATE;BIOTYPE=protein_coding;EXON=1/1;STRAND=1;ENSP=TRITD1Bv1G000440.1;UNIPARC=UPI001019A194;SIFT=tolerated(1);DOMAINS=Gene3D:3.80.10.10,Pfam:PF13855,PANTHER:PTHR48063,PANTHER:PTHR48063:SF3,Superfamily:SSF52058
.	1B:1039510-1039510	A	TRITD1Bv1G000440	TRITD1Bv1G000440.1	Transcript	missense_variant	1327	1327	443	H/N	Cac/Aac	-	IMPACT=MODERATE;BIOTYPE=protein_coding;EXON=1/1;STRAND=1;ENSP=TRITD1Bv1G000440.1;UNIPARC=UPI001019A194;SIFT=tolerated(0.76);DOMAINS=Gene3D:3.80.10.10,Pfam:PF13855,PANTHER:PTHR48063,PANTHER:PTHR48063:SF3,Superfamily:SSF52058
.	1B:1039524-1039524	C	TRITD1Bv1G000440	TRITD1Bv1G000440.1	Transcript	synonymous_variant	1341	1341	447	S	tcT/tcC	-	IMPACT=LOW;BIOTYPE=protein_coding;EXON=1/1;STRAND=1;ENSP=TRITD1Bv1G000440.1;UNIPARC=UPI001019A194;DOMAINS=Gene3D:3.80.10.10,Pfam:PF13855,PANTHER:PTHR48063,PANTHER:PTHR48063:SF3,Superfamily:SSF52058
.	1B:1039527-1039527	T	TRITD1Bv1G000440	TRITD1Bv1G000440.1	Transcript	synonymous_variant	1344	1344	448	V	gtG/gtT	-	IMPACT=LOW;BIOTYPE=protein_coding;EXON=1/1;STRAND=1;ENSP=TRITD1Bv1G000440.1;UNIPARC=UPI001019A194;DOMAINS=Gene3D:3.80.10.10,Pfam:PF13855,PANTHER:PTHR48063,PANTHER:PTHR48063:SF3,Superfamily:SSF52058
.	1B:1039584-1039584	A	TRITD1Bv1G000440	TRITD1Bv1G000440.1	Transcript	missense_variant	1401	1401	467	N/K	aaC/aaA	-	IMPACT=MODERATE;BIOTYPE=protein_coding;EXON=1/1;STRAND=1;ENSP=TRITD1Bv1G000440.1;UNIPARC=UPI001019A194;SIFT=tolerated(0.12);DOMAINS=Gene3D:3.80.10.10,Pfam:PF13855,PANTHER:PTHR48063,PANTHER:PTHR48063:SF3,SMART:SM00369,Superfamily:SSF52058
.	1B:1039599-1039599	A	TRITD1Bv1G000440	TRITD1Bv1G000440.1	Transcript	missense_variant	1416	1416	472	M/I	atG/atA	-	IMPACT=MODERATE;BIOTYPE=protein_coding;EXON=1/1;STRAND=1;ENSP=TRITD1Bv1G000440.1;UNIPARC=UPI001019A194;SIFT=tolerated(1);DOMAINS=Gene3D:3.80.10.10,Pfam:PF13855,PANTHER:PTHR48063,PANTHER:PTHR48063:SF3,SMART:SM00369,Superfamily:SSF52058
.	1B:1039633-1039633	A	TRITD1Bv1G000440	TRITD1Bv1G000440.1	Transcript	missense_variant	1450	1450	484	Q/K	Caa/Aaa	-	IMPACT=MODERATE;BIOTYPE=protein_coding;EXON=1/1;STRAND=1;ENSP=TRITD1Bv1G000440.1;UNIPARC=UPI001019A194;SIFT=tolerated(1);DOMAINS=Gene3D:3.80.10.10,Pfam:PF13855,PANTHER:PTHR48063,PANTHER:PTHR48063:SF3,Superfamily:SSF52058
.	1B:1039653-1039653	C	TRITD1Bv1G000440	TRITD1Bv1G000440.1	Transcript	synonymous_variant	1470	1470	490	Y	taT/taC	-	IMPACT=LOW;BIOTYPE=protein_coding;EXON=1/1;STRAND=1;ENSP=TRITD1Bv1G000440.1;UNIPARC=UPI001019A194;DOMAINS=Gene3D:3.80.10.10,Pfam:PF13855,PANTHER:PTHR48063,PANTHER:PTHR48063:SF3,Superfamily:SSF52058
.	1B:1039673-1039673	T	TRITD1Bv1G000440	TRITD1Bv1G000440.1	Transcript	missense_variant	1490	1490	497	T/I	aCc/aTc	-	IMPACT=MODERATE;BIOTYPE=protein_coding;EXON=1/1;STRAND=1;ENSP=TRITD1Bv1G000440.1;UNIPARC=UPI001019A194;SIFT=tolerated(0.49);DOMAINS=Gene3D:3.80.10.10,PANTHER:PTHR48063,PANTHER:PTHR48063:SF3,Superfamily:SSF52058
.	1B:1039714-1039714	G	TRITD1Bv1G000440	TRITD1Bv1G000440.1	Transcript	missense_variant	1531	1531	511	T/A	Aca/Gca	-	IMPACT=MODERATE;BIOTYPE=protein_coding;EXON=1/1;STRAND=1;ENSP=TRITD1Bv1G000440.1;UNIPARC=UPI001019A194;SIFT=tolerated(1);DOMAINS=Gene3D:3.80.10.10,PANTHER:PTHR48063,PANTHER:PTHR48063:SF3,Superfamily:SSF52058
.	1B:1040049-1040049	A	TRITD1Bv1G000440	TRITD1Bv1G000440.1	Transcript	synonymous_variant	1866	1866	622	P	ccG/ccA	-	IMPACT=LOW;BIOTYPE=protein_coding;EXON=1/1;STRAND=1;ENSP=TRITD1Bv1G000440.1;UNIPARC=UPI001019A194;DOMAINS=Gene3D:3.80.10.10,PANTHER:PTHR48063,PANTHER:PTHR48063:SF3,Superfamily:SSF52058,Superfamily:SSF52058
.	1B:1040049-1040049	A	TRITD1Bv1G000440	TRITD1Bv1G000440.2	Transcript	synonymous_variant	135	135	45	P	ccG/ccA	-	IMPACT=LOW;BIOTYPE=protein_coding;EXON=1/2;STRAND=1;ENSP=TRITD1Bv1G000440.2;UNIPARC=UPI0010189703;DOMAINS=Gene3D:3.80.10.10,PANTHER:PTHR48063,PANTHER:PTHR48063:SF3,Superfamily:SSF52058
.	1B:1040093-1040093	T	TRITD1Bv1G000440	TRITD1Bv1G000440.1	Transcript	missense_variant	1910	1910	637	A/V	gCt/gTt	-	IMPACT=MODERATE;BIOTYPE=protein_coding;EXON=1/1;STRAND=1;ENSP=TRITD1Bv1G000440.1;UNIPARC=UPI001019A194;SIFT=tolerated(0.52);DOMAINS=Gene3D:3.80.10.10,PANTHER:PTHR48063,PANTHER:PTHR48063:SF3,Superfamily:SSF52058,Superfamily:SSF52058
.	1B:1040093-1040093	T	TRITD1Bv1G000440	TRITD1Bv1G000440.2	Transcript	missense_variant	179	179	60	A/V	gCt/gTt	-	IMPACT=MODERATE;BIOTYPE=protein_coding;EXON=1/2;STRAND=1;ENSP=TRITD1Bv1G000440.2;UNIPARC=UPI0010189703;SIFT=tolerated(0.49);DOMAINS=Gene3D:3.80.10.10,PANTHER:PTHR48063,PANTHER:PTHR48063:SF3,Superfamily:SSF52058
.	1B:1040112-1040112	T	TRITD1Bv1G000440	TRITD1Bv1G000440.1	Transcript	synonymous_variant	1929	1929	643	C	tgC/tgT	-	IMPACT=LOW;BIOTYPE=protein_coding;EXON=1/1;STRAND=1;ENSP=TRITD1Bv1G000440.1;UNIPARC=UPI001019A194;DOMAINS=Gene3D:3.80.10.10,PANTHER:PTHR48063,PANTHER:PTHR48063:SF3,Superfamily:SSF52058,Superfamily:SSF52058
.	1B:1040112-1040112	T	TRITD1Bv1G000440	TRITD1Bv1G000440.2	Transcript	synonymous_variant	198	198	66	C	tgC/tgT	-	IMPACT=LOW;BIOTYPE=protein_coding;EXON=1/2;STRAND=1;ENSP=TRITD1Bv1G000440.2;UNIPARC=UPI0010189703;DOMAINS=Gene3D:3.80.10.10,PANTHER:PTHR48063,PANTHER:PTHR48063:SF3,Superfamily:SSF52058
.	1B:1040151-1040151	T	TRITD1Bv1G000440	TRITD1Bv1G000440.1	Transcript	synonymous_variant	1968	1968	656	N	aaC/aaT	-	IMPACT=LOW;BIOTYPE=protein_coding;EXON=1/1;STRAND=1;ENSP=TRITD1Bv1G000440.1;UNIPARC=UPI001019A194;DOMAINS=Gene3D:3.80.10.10,Pfam:PF00560,PANTHER:PTHR48063,PANTHER:PTHR48063:SF3,SMART:SM00369,Superfamily:SSF52058,Superfamily:SSF52058
.	1B:1040151-1040151	T	TRITD1Bv1G000440	TRITD1Bv1G000440.2	Transcript	synonymous_variant	237	237	79	N	aaC/aaT	-	IMPACT=LOW;BIOTYPE=protein_coding;EXON=1/2;STRAND=1;ENSP=TRITD1Bv1G000440.2;UNIPARC=UPI0010189703;DOMAINS=Gene3D:3.80.10.10,Pfam:PF00560,PANTHER:PTHR48063,PANTHER:PTHR48063:SF3,Superfamily:SSF52058
.	1B:1040153-1040153	T	TRITD1Bv1G000440	TRITD1Bv1G000440.1	Transcript	missense_variant	1970	1970	657	H/L	cAt/cTt	-	IMPACT=MODERATE;BIOTYPE=protein_coding;EXON=1/1;STRAND=1;ENSP=TRITD1Bv1G000440.1;UNIPARC=UPI001019A194;SIFT=tolerated(1);DOMAINS=Gene3D:3.80.10.10,Pfam:PF00560,PANTHER:PTHR48063,PANTHER:PTHR48063:SF3,SMART:SM00369,Superfamily:SSF52058,Superfamily:SSF52058
.	1B:1040153-1040153	T	TRITD1Bv1G000440	TRITD1Bv1G000440.2	Transcript	missense_variant	239	239	80	H/L	cAt/cTt	-	IMPACT=MODERATE;BIOTYPE=protein_coding;EXON=1/2;STRAND=1;ENSP=TRITD1Bv1G000440.2;UNIPARC=UPI0010189703;SIFT=tolerated(1);DOMAINS=Gene3D:3.80.10.10,Pfam:PF00560,PANTHER:PTHR48063,PANTHER:PTHR48063:SF3,Superfamily:SSF52058
.	1B:1040154-1040154	G	TRITD1Bv1G000440	TRITD1Bv1G000440.1	Transcript	missense_variant	1971	1971	657	H/Q	caT/caG	-	IMPACT=MODERATE;BIOTYPE=protein_coding;EXON=1/1;STRAND=1;ENSP=TRITD1Bv1G000440.1;UNIPARC=UPI001019A194;SIFT=tolerated(0.07);DOMAINS=Gene3D:3.80.10.10,Pfam:PF00560,PANTHER:PTHR48063,PANTHER:PTHR48063:SF3,SMART:SM00369,Superfamily:SSF52058,Superfamily:SSF52058
.	1B:1040154-1040154	G	TRITD1Bv1G000440	TRITD1Bv1G000440.2	Transcript	missense_variant	240	240	80	H/Q	caT/caG	-	IMPACT=MODERATE;BIOTYPE=protein_coding;EXON=1/2;STRAND=1;ENSP=TRITD1Bv1G000440.2;UNIPARC=UPI0010189703;SIFT=deleterious(0.04);DOMAINS=Gene3D:3.80.10.10,Pfam:PF00560,PANTHER:PTHR48063,PANTHER:PTHR48063:SF3,Superfamily:SSF52058
.	1B:1040167-1040167	T	TRITD1Bv1G000440	TRITD1Bv1G000440.1	Transcript	missense_variant	1984	1984	662	L/F	Ctt/Ttt	-	IMPACT=MODERATE;BIOTYPE=protein_coding;EXON=1/1;STRAND=1;ENSP=TRITD1Bv1G000440.1;UNIPARC=UPI001019A194;SIFT=tolerated(0.13);DOMAINS=Gene3D:3.80.10.10,Pfam:PF00560,PANTHER:PTHR48063,PANTHER:PTHR48063:SF3,SMART:SM00369,Superfamily:SSF52058,Superfamily:SSF52058
.	1B:1040167-1040167	T	TRITD1Bv1G000440	TRITD1Bv1G000440.2	Transcript	missense_variant	253	253	85	L/F	Ctt/Ttt	-	IMPACT=MODERATE;BIOTYPE=protein_coding;EXON=1/2;STRAND=1;ENSP=TRITD1Bv1G000440.2;UNIPARC=UPI0010189703;SIFT=tolerated(0.14);DOMAINS=Gene3D:3.80.10.10,Pfam:PF00560,PANTHER:PTHR48063,PANTHER:PTHR48063:SF3,Superfamily:SSF52058
.	1B:1040172-1040172	T	TRITD1Bv1G000440	TRITD1Bv1G000440.1	Transcript	synonymous_variant	1989	1989	663	P	ccC/ccT	-	IMPACT=LOW;BIOTYPE=protein_coding;EXON=1/1;STRAND=1;ENSP=TRITD1Bv1G000440.1;UNIPARC=UPI001019A194;DOMAINS=Gene3D:3.80.10.10,Pfam:PF00560,PANTHER:PTHR48063,PANTHER:PTHR48063:SF3,SMART:SM00369,Superfamily:SSF52058,Superfamily:SSF52058
.	1B:1040172-1040172	T	TRITD1Bv1G000440	TRITD1Bv1G000440.2	Transcript	synonymous_variant	258	258	86	P	ccC/ccT	-	IMPACT=LOW;BIOTYPE=protein_coding;EXON=1/2;STRAND=1;ENSP=TRITD1Bv1G000440.2;UNIPARC=UPI0010189703;DOMAINS=Gene3D:3.80.10.10,Pfam:PF00560,PANTHER:PTHR48063,PANTHER:PTHR48063:SF3,Superfamily:SSF52058
.	1B:1040178-1040178	T	TRITD1Bv1G000440	TRITD1Bv1G000440.1	Transcript	synonymous_variant	1995	1995	665	C	tgC/tgT	-	IMPACT=LOW;BIOTYPE=protein_coding;EXON=1/1;STRAND=1;ENSP=TRITD1Bv1G000440.1;UNIPARC=UPI001019A194;DOMAINS=Gene3D:3.80.10.10,Pfam:PF00560,PANTHER:PTHR48063,PANTHER:PTHR48063:SF3,SMART:SM00369,Superfamily:SSF52058,Superfamily:SSF52058
.	1B:1040178-1040178	T	TRITD1Bv1G000440	TRITD1Bv1G000440.2	Transcript	synonymous_variant	264	264	88	C	tgC/tgT	-	IMPACT=LOW;BIOTYPE=protein_coding;EXON=1/2;STRAND=1;ENSP=TRITD1Bv1G000440.2;UNIPARC=UPI0010189703;DOMAINS=Gene3D:3.80.10.10,Pfam:PF00560,PANTHER:PTHR48063,PANTHER:PTHR48063:SF3,Superfamily:SSF52058
.	1B:1040213-1040213	A	TRITD1Bv1G000440	TRITD1Bv1G000440.1	Transcript	missense_variant	2030	2030	677	S/N	aGc/aAc	-	IMPACT=MODERATE;BIOTYPE=protein_coding;EXON=1/1;STRAND=1;ENSP=TRITD1Bv1G000440.1;UNIPARC=UPI001019A194;SIFT=tolerated(0.13);DOMAINS=PANTHER:PTHR48063,PANTHER:PTHR48063:SF3,Superfamily:SSF52058
.	1B:1040213-1040213	A	TRITD1Bv1G000440	TRITD1Bv1G000440.2	Transcript	missense_variant	299	299	100	S/N	aGc/aAc	-	IMPACT=MODERATE;BIOTYPE=protein_coding;EXON=1/2;STRAND=1;ENSP=TRITD1Bv1G000440.2;UNIPARC=UPI0010189703;SIFT=tolerated(0.12);DOMAINS=Gene3D:3.80.10.10,PANTHER:PTHR48063,PANTHER:PTHR48063:SF3
.	1B:1040231-1040231	C	TRITD1Bv1G000440	TRITD1Bv1G000440.1	Transcript	missense_variant	2048	2048	683	V/A	gTc/gCc	-	IMPACT=MODERATE;BIOTYPE=protein_coding;EXON=1/1;STRAND=1;ENSP=TRITD1Bv1G000440.1;UNIPARC=UPI001019A194;SIFT=tolerated(0.13);DOMAINS=PANTHER:PTHR48063,PANTHER:PTHR48063:SF3,Superfamily:SSF52058
.	1B:1040260-1040260	C	TRITD1Bv1G000440	TRITD1Bv1G000440.1	Transcript	missense_variant	2077	2077	693	V/L	Gtc/Ctc	-	IMPACT=MODERATE;BIOTYPE=protein_coding;EXON=1/1;STRAND=1;ENSP=TRITD1Bv1G000440.1;UNIPARC=UPI001019A194;SIFT=tolerated(0.32);DOMAINS=PANTHER:PTHR48063,PANTHER:PTHR48063:SF3,Superfamily:SSF52058
.	1B:1040275-1040275	C	TRITD1Bv1G000440	TRITD1Bv1G000440.1	Transcript	missense_variant	2092	2092	698	V/L	Gta/Cta	-	IMPACT=MODERATE;BIOTYPE=protein_coding;EXON=1/1;STRAND=1;ENSP=TRITD1Bv1G000440.1;UNIPARC=UPI001019A194;SIFT=tolerated(1);DOMAINS=PANTHER:PTHR48063,PANTHER:PTHR48063:SF3,Superfamily:SSF52058
.	1B:1040320-1040320	T	TRITD1Bv1G000440	TRITD1Bv1G000440.1	Transcript	missense_variant	2137	2137	713	R/W	Cgg/Tgg	-	IMPACT=MODERATE;BIOTYPE=protein_coding;EXON=1/1;STRAND=1;ENSP=TRITD1Bv1G000440.1;UNIPARC=UPI001019A194;SIFT=deleterious(0.01);DOMAINS=PANTHER:PTHR48063,PANTHER:PTHR48063:SF3,Superfamily:SSF52058
.	1B:1040373-1040373	C	TRITD1Bv1G000440	TRITD1Bv1G000440.1	Transcript	missense_variant	2190	2190	730	E/D	gaG/gaC	-	IMPACT=MODERATE;BIOTYPE=protein_coding;EXON=1/1;STRAND=1;ENSP=TRITD1Bv1G000440.1;UNIPARC=UPI001019A194;SIFT=tolerated(0.15);DOMAINS=PANTHER:PTHR48063,PANTHER:PTHR48063:SF3,Superfamily:SSF52058
.	1B:1040395-1040395	C	TRITD1Bv1G000440	TRITD1Bv1G000440.1	Transcript	synonymous_variant	2212	2212	738	R	Aga/Cga	-	IMPACT=LOW;BIOTYPE=protein_coding;EXON=1/1;STRAND=1;ENSP=TRITD1Bv1G000440.1;UNIPARC=UPI001019A194;DOMAINS=PANTHER:PTHR48063,PANTHER:PTHR48063:SF3,Superfamily:SSF52058
.	1B:1040401-1040401	G	TRITD1Bv1G000440	TRITD1Bv1G000440.1	Transcript	missense_variant	2218	2218	740	S/A	Tca/Gca	-	IMPACT=MODERATE;BIOTYPE=protein_coding;EXON=1/1;STRAND=1;ENSP=TRITD1Bv1G000440.1;UNIPARC=UPI001019A194;SIFT=tolerated(0.93);DOMAINS=PANTHER:PTHR48063,PANTHER:PTHR48063:SF3,Superfamily:SSF52058
.	1B:1040448-1040448	C	TRITD1Bv1G000440	TRITD1Bv1G000440.1	Transcript	missense_variant	2265	2265	755	Q/H	caA/caC	-	IMPACT=MODERATE;BIOTYPE=protein_coding;EXON=1/1;STRAND=1;ENSP=TRITD1Bv1G000440.1;UNIPARC=UPI001019A194;SIFT=tolerated(0.75);DOMAINS=PANTHER:PTHR48063,PANTHER:PTHR48063:SF3,Superfamily:SSF52058
.	1B:1040466-1040466	T	TRITD1Bv1G000440	TRITD1Bv1G000440.1	Transcript	synonymous_variant	2283	2283	761	T	acC/acT	-	IMPACT=LOW;BIOTYPE=protein_coding;EXON=1/1;STRAND=1;ENSP=TRITD1Bv1G000440.1;UNIPARC=UPI001019A194;DOMAINS=PANTHER:PTHR48063,PANTHER:PTHR48063:SF3,Superfamily:SSF52058
.	1B:1040618-1040618	T	TRITD1Bv1G000440	TRITD1Bv1G000440.1	Transcript	missense_variant	2435	2435	812	T/M	aCg/aTg	AX-94574165-1B.1	IMPACT=MODERATE;BIOTYPE=protein_coding;EXON=1/1;STRAND=1;ENSP=TRITD1Bv1G000440.1;UNIPARC=UPI001019A194;SIFT=tolerated(0.23);DOMAINS=PANTHER:PTHR48063,PANTHER:PTHR48063:SF3,Superfamily:SSF52058
.	1B:1040646-1040646	T	TRITD1Bv1G000440	TRITD1Bv1G000440.1	Transcript	synonymous_variant	2463	2463	821	G	ggG/ggT	AX-94409545-1B.1	IMPACT=LOW;BIOTYPE=protein_coding;EXON=1/1;STRAND=1;ENSP=TRITD1Bv1G000440.1;UNIPARC=UPI001019A194;DOMAINS=PANTHER:PTHR48063,PANTHER:PTHR48063:SF3,Superfamily:SSF52058
.	1B:1040898-1040898	T	TRITD1Bv1G000440	TRITD1Bv1G000440.1	Transcript	synonymous_variant	2715	2715	905	P	ccG/ccT	-	IMPACT=LOW;BIOTYPE=protein_coding;EXON=1/1;STRAND=1;ENSP=TRITD1Bv1G000440.1;UNIPARC=UPI001019A194;DOMAINS=PANTHER:PTHR48063,PANTHER:PTHR48063:SF3,SMART:SM00369,Superfamily:SSF52058
.	1B:1040899-1040899	T	TRITD1Bv1G000440	TRITD1Bv1G000440.1	Transcript	synonymous_variant	2716	2716	906	L	Ctg/Ttg	-	IMPACT=LOW;BIOTYPE=protein_coding;EXON=1/1;STRAND=1;ENSP=TRITD1Bv1G000440.1;UNIPARC=UPI001019A194;DOMAINS=PANTHER:PTHR48063,PANTHER:PTHR48063:SF3,SMART:SM00369,Superfamily:SSF52058
.	1B:1041775-1041775	-	-	-	-	-	-	-	-	-	-	-
.	1B:1041832-1041832	-	-	-	-	-	-	-	-	-	-	-
.	1B:1041841-1041841	-	-	-	-	-	-	-	-	-	-	-
.	1B:1041856-1041856	-	-	-	-	-	-	-	-	-	-	-
.	1B:1041861-1041861	-	-	-	-	-	-	-	-	-	-	-
.	1B:1042248-1042248	-	-	-	-	-	-	-	-	-	-	-
.	1B:1042289-1042289	-	-	-	-	-	-	-	-	-	-	-
.	1B:1042343-1042344	-	-	-	-	-	-	-	-	-	-	-
.	1B:1042609-1042610	-	-	-	-	-	-	-	-	-	-	-
.	1B:1104131-1104131	-	-	-	-	-	-	-	-	-	-	-
.	1B:1252304-1252304	-	-	-	-	-	-	-	-	-	-	-
.	1B:1252366-1252366	-	-	-	-	-	-	-	-	-	-	-
.	1B:1252389-1252389	-	-	-	-	-	-	-	-	-	-	-
.	1B:1252399-1252399	-	-	-	-	-	-	-	-	-	-	-
.	1B:1252411-1252412	-	-	-	-	-	-	-	-	-	-	-
.	1B:1252416-1252416	-	-	-	-	-	-	-	-	-	-	-
.	1B:1252486-1252486	-	-	-	-	-	-	-	-	-	-	-
.	1B:1252499-1252499	-	-	-	-	-	-	-	-	-	-	-
.	1B:1252595-1252595	-	-	-	-	-	-	-	-	-	-	-
.	1B:1252682-1252682	-	-	-	-	-	-	-	-	-	-	-
.	1B:1252697-1252697	-	-	-	-	-	-	-	-	-	-	-
.	1B:1252761-1252761	-	-	-	-	-	-	-	-	-	-	-
.	1B:1252766-1252766	-	-	-	-	-	-	-	-	-	-	-
.	1B:1253304-1253304	-	-	-	-	-	-	-	-	-	-	-
.	1B:1253347-1253347	-	-	-	-	-	-	-	-	-	-	-
.	1B:1253467-1253467	-	-	-	-	-	-	-	-	-	-	-
.	1B:1253539-1253539	-	-	-	-	-	-	-	-	-	-	-
.	1B:1253555-1253555	-	-	-	-	-	-	-	-	-	-	-
.	1B:1253670-1253670	-	-	-	-	-	-	-	-	-	-	-
.	1B:1253768-1253768	-	-	-	-	-	-	-	-	-	-	-
.	1B:1253791-1253791	-	-	-	-	-	-	-	-	-	-	-
.	1B:1253813-1253813	-	-	-	-	-	-	-	-	-	-	-
.	1B:1253861-1253861	-	-	-	-	-	-	-	-	-	-	-
.	1B:1253862-1253862	-	-	-	-	-	-	-	-	-	-	-
.	1B:1253890-1253890	-	-	-	-	-	-	-	-	-	-	-
.	1B:1253914-1253914	-	-	-	-	-	-	-	-	-	-	-
.	1B:1253936-1253938	-	-	-	-	-	-	-	-	-	-	-
.	1B:1255279-1255279	-	-	-	-	-	-	-	-	-	-	-
.	1B:1255283-1255283	-	-	-	-	-	-	-	-	-	-	-
.	1B:1255284-1255284	-	-	-	-	-	-	-	-	-	-	-
.	1B:1255336-1255336	-	-	-	-	-	-	-	-	-	-	-
.	1B:1255338-1255338	-	-	-	-	-	-	-	-	-	-	-
.	1B:1255416-1255416	-	-	-	-	-	-	-	-	-	-	-
.	1B:1255968-1255968	-	-	-	-	-	-	-	-	-	-	-
.	1B:1256022-1256022	-	-	-	-	-	-	-	-	-	-	-
.	1B:1256050-1256050	-	-	-	-	-	-	-	-	-	-	-
.	1B:1256094-1256094	-	-	-	-	-	-	-	-	-	-	-
.	1B:1306894-1306894	-	-	-	-	-	-	-	-	-	-	-
.	1B:1311190-1311190	-	-	-	-	-	-	-	-	-	-	-
.	1B:1311302-1311302	-	-	-	-	-	-	-	-	-	-	-
.	1B:1325909-1325909	-	-	-	-	-	-	-	-	-	-	-
.	1B:1326020-1326020	-	-	-	-	-	-	-	-	-	-	-
.	1B:1326293-1326293	-	-	-	-	-	-	-	-	-	-	-
.	1B:1326302-1326302	-	-	-	-	-	-	-	-	-	-	-
.	1B:1364247-1364248	-	-	-	-	-	-	-	-	-	-	-
.	1B:1388031-1388031	-	-	-	-	-	-	-	-	-	-	-
.	1B:1388052-1388052	-	-	-	-	-	-	-	-	-	-	-
.	1B:1388086-1388086	-	-	-	-	-	-	-	-	-	-	-
.	1B:1388093-1388093	-	-	-	-	-	-	-	-	-	-	-
.	1B:1388108-1388108	-	-	-	-	-	-	-	-	-	-	-
.	1B:1388125-1388125	-	-	-	-	-	-	-	-	-	-	-
.	1B:1388363-1388363	-	-	-	-	-	-	-	-	-	-	-
.	1B:1388438-1388438	-	-	-	-	-	-	-	-	-	-	-
.	1B:1452669-1452671	-	-	-	-	-	-	-	-	-	-	-
.	1B:1453033-1453033	-	-	-	-	-	-	-	-	-	-	-
.	1B:1453118-1453118	-	-	-	-	-	-	-	-	-	-	-
.	1B:1453157-1453157	-	-	-	-	-	-	-	-	-	-	-
.	1B:1453966-1453966	-	-	-	-	-	-	-	-	-	-	-
.	1B:1456754-1456754	-	-	-	-	-	-	-	-	-	-	-
.	1B:1463436-1463436	-	-	-	-	-	-	-	-	-	-	-
.	1B:1463508-1463508	-	-	-	-	-	-	-	-	-	-	-
.	1B:1463688-1463688	-	-	-	-	-	-	-	-	-	-	-
.	1B:1463738-1463738	-	-	-	-	-	-	-	-	-	-	-
.	1B:1463813-1463813	-	-	-	-	-	-	-	-	-	-	-
.	1B:1463903-1463903	-	-	-	-	-	-	-	-	-	-	-
.	1B:1464966-1464966	-	-	-	-	-	-	-	-	-	-	-
.	1B:1464977-1464977	-	-	-	-	-	-	-	-	-	-	-
.	1B:1465259-1465259	-	-	-	-	-	-	-	-	-	-	-
.	1B:1465340-1465340	-	-	-	-	-	-	-	-	-	-	-
.	1B:1465504-1465504	-	-	-	-	-	-	-	-	-	-	-
.	1B:1465716-1465716	-	-	-	-	-	-	-	-	-	-	-
.	1B:1467101-1467103	-	-	-	-	-	-	-	-	-	-	-
.	1B:1467142-1467142	-	-	-	-	-	-	-	-	-	-	-
.	1B:1467163-1467163	-	-	-	-	-	-	-	-	-	-	-
.	1B:1467188-1467188	-	-	-	-	-	-	-	-	-	-	-
.	1B:1467200-1467200	-	-	-	-	-	-	-	-	-	-	-
.	1B:1467218-1467218	-	-	-	-	-	-	-	-	-	-	-
.	1B:1467224-1467224	-	-	-	-	-	-	-	-	-	-	-
.	1B:1477241-1477241	-	-	-	-	-	-	-	-	-	-	-
.	1B:1477266-1477266	-	-	-	-	-	-	-	-	-	-	-
.	1B:1477272-1477272	-	-	-	-	-	-	-	-	-	-	-
.	1B:1477287-1477287	-	-	-	-	-	-	-	-	-	-	-
.	1B:1477332-1477332	-	-	-	-	-	-	-	-	-	-	-
.	1B:1477334-1477334	-	-	-	-	-	-	-	-	-	-	-
.	1B:1477357-1477357	-	-	-	-	-	-	-	-	-	-	-
.	1B:1487366-1487366	-	-	-	-	-	-	-	-	-	-	-
.	1B:1527631-1527631	-	-	-	-	-	-	-	-	-	-	-
.	1B:1527642-1527642	-	-	-	-	-	-	-	-	-	-	-
.	1B:1527650-1527650	-	-	-	-	-	-	-	-	-	-	-
.	1B:1527654-1527654	-	-	-	-	-	-	-	-	-	-	-
.	1B:1527702-1527702	-	-	-	-	-	-	-	-	-	-	-
.	1B:1527715-1527715	-	-	-	-	-	-	-	-	-	-	-
.	1B:1527737-1527737	-	-	-	-	-	-	-	-	-	-	-
.	1B:1527758-1527758	-	-	-	-	-	-	-	-	-	-	-
.	1B:1527810-1527812	-	-	-	-	-	-	-	-	-	-	-
.	1B:1527817-1527817	-	-	-	-	-	-	-	-	-	-	-
.	1B:1527819-1527821	-	-	-	-	-	-	-	-	-	-	-
.	1B:1527885-1527885	-	-	-	-	-	-	-	-	-	-	-
.	1B:1527895-1527897	-	-	-	-	-	-	-	-	-	-	-
.	1B:1527909-1527909	-	-	-	-	-	-	-	-	-	-	-
.	1B:1527916-1527916	-	-	-	-	-	-	-	-	-	-	-
.	1B:1527926-1527927	-	-	-	-	-	-	-	-	-	-	-
.	1B:1528001-1528001	-	-	-	-	-	-	-	-	-	-	-
.	1B:1528050-1528050	-	-	-	-	-	-	-	-	-	-	-
.	1B:1528069-1528069	-	-	-	-	-	-	-	-	-	-	-
.	1B:1528080-1528080	-	-	-	-	-	-	-	-	-	-	-
.	1B:1528088-1528088	-	-	-	-	-	-	-	-	-	-	-
.	1B:1528124-1528126	-	-	-	-	-	-	-	-	-	-	-
.	1B:1528284-1528284	-	-	-	-	-	-	-	-	-	-	-
.	1B:1536975-1536975	-	-	-	-	-	-	-	-	-	-	-
.	1B:1536976-1536976	-	-	-	-	-	-	-	-	-	-	-
.	1B:1536980-1536980	-	-	-	-	-	-	-	-	-	-	-
.	1B:1536983-1536983	-	-	-	-	-	-	-	-	-	-	-
.	1B:1537009-1537009	-	-	-	-	-	-	-	-	-	-	-
.	1B:1557409-1557412	-	-	-	-	-	-	-	-	-	-	-
.	1B:1566394-1566395	-	-	-	-	-	-	-	-	-	-	-
.	1B:1566955-1566955	-	-	-	-	-	-	-	-	-	-	-
.	1B:1567008-1567008	-	-	-	-	-	-	-	-	-	-	-
.	1B:1567207-1567207	-	-	-	-	-	-	-	-	-	-	-
.	1B:1567225-1567225	-	-	-	-	-	-	-	-	-	-	-
.	1B:1567279-1567279	-	-	-	-	-	-	-	-	-	-	-
.	1B:1567346-1567346	-	-	-	-	-	-	-	-	-	-	-
.	1B:1567509-1567510	-	-	-	-	-	-	-	-	-	-	-
.	1B:1567557-1567558	-	-	-	-	-	-	-	-	-	-	-
.	1B:1567584-1567584	-	-	-	-	-	-	-	-	-	-	-
.	1B:1567620-1567620	-	-	-	-	-	-	-	-	-	-	-
.	1B:1567629-1567629	-	-	-	-	-	-	-	-	-	-	-
.	1B:1567646-1567646	-	-	-	-	-	-	-	-	-	-	-
.	1B:1567868-1567868	-	-	-	-	-	-	-	-	-	-	-
.	1B:1567886-1567886	-	-	-	-	-	-	-	-	-	-	-
.	1B:1567976-1567976	-	-	-	-	-	-	-	-	-	-	-
.	1B:1567991-1567991	-	-	-	-	-	-	-	-	-	-	-
.	1B:1567997-1567997	-	-	-	-	-	-	-	-	-	-	-
.	1B:1568060-1568060	-	-	-	-	-	-	-	-	-	-	-
.	1B:1568086-1568086	-	-	-	-	-	-	-	-	-	-	-
.	1B:1568268-1568268	-	-	-	-	-	-	-	-	-	-	-
.	1B:1568269-1568269	-	-	-	-	-	-	-	-	-	-	-
.	1B:1568432-1568432	-	-	-	-	-	-	-	-	-	-	-
.	1B:1568457-1568457	-	-	-	-	-	-	-	-	-	-	-
.	1B:1568494-1568494	-	-	-	-	-	-	-	-	-	-	-
.	1B:1568903-1568903	-	-	-	-	-	-	-	-	-	-	-
.	1B:1569003-1569003	-	-	-	-	-	-	-	-	-	-	-
.	1B:1569179-1569179	-	-	-	-	-	-	-	-	-	-	-
.	1B:1569214-1569214	-	-	-	-	-	-	-	-	-	-	-
.	1B:1569221-1569221	-	-	-	-	-	-	-	-	-	-	-
.	1B:1569310-1569310	-	-	-	-	-	-	-	-	-	-	-
.	1B:1827263-1827263	C	TRITD1Bv1G000820	TRITD1Bv1G000820.1	Transcript	synonymous_variant	921	921	307	Y	taT/taC	-	IMPACT=LOW;BIOTYPE=protein_coding;EXON=7/11;STRAND=1;ENSP=TRITD1Bv1G000820.1;UNIPARC=UPI001018FA7C;DOMAINS=PANTHER:PTHR46701
.	1B:1827398-1827398	-	-	-	-	-	-	-	-	-	-	-
.	1B:1827400-1827400	-	-	-	-	-	-	-	-	-	-	-
.	1B:1827405-1827405	-	-	-	-	-	-	-	-	-	-	-
.	1B:2022685-2022685	-	-	-	-	-	-	-	-	-	-	-
.	1B:2022694-2022694	-	-	-	-	-	-	-	-	-	-	-
.	1B:2022775-2022775	-	-	-	-	-	-	-	-	-	-	-
.	1B:2022838-2022838	-	-	-	-	-	-	-	-	-	-	-
.	1B:2022927-2022929	-	-	-	-	-	-	-	-	-	-	-
.	1B:2022935-2022935	-	-	-	-	-	-	-	-	-	-	-
.	1B:2023131-2023131	-	-	-	-	-	-	-	-	-	-	-
.	1B:2023174-2023177	-	-	-	-	-	-	-	-	-	-	-
.	1B:2023200-2023200	-	-	-	-	-	-	-	-	-	-	-
.	1B:2023207-2023209	-	-	-	-	-	-	-	-	-	-	-
.	1B:2023220-2023220	-	-	-	-	-	-	-	-	-	-	-
.	1B:2023292-2023292	-	-	-	-	-	-	-	-	-	-	-
.	1B:2023326-2023326	-	-	-	-	-	-	-	-	-	-	-
.	1B:2023361-2023361	-	-	-	-	-	-	-	-	-	-	-
.	1B:2023402-2023402	-	-	-	-	-	-	-	-	-	-	-
.	1B:2023414-2023414	-	-	-	-	-	-	-	-	-	-	-
.	1B:2023447-2023447	-	-	-	-	-	-	-	-	-	-	-
.	1B:2023475-2023475	-	-	-	-	-	-	-	-	-	-	-
.	1B:2023510-2023511	-	-	-	-	-	-	-	-	-	-	-
.	1B:2023513-2023513	-	-	-	-	-	-	-	-	-	-	-
.	1B:2023578-2023578	-	-	-	-	-	-	-	-	-	-	-
.	1B:2023631-2023631	-	-	-	-	-	-	-	-	-	-	-
.	1B:2023773-2023773	-	-	-	-	-	-	-	-	-	-	-
.	1B:2023787-2023792	-	-	-	-	-	-	-	-	-	-	-
.	1B:2024026-2024026	-	-	-	-	-	-	-	-	-	-	-
.	1B:2024080-2024080	-	-	-	-	-	-	-	-	-	-	-
.	1B:2024082-2024082	-	-	-	-	-	-	-	-	-	-	-
.	1B:2024085-2024087	-	-	-	-	-	-	-	-	-	-	-
.	1B:2024131-2024131	-	-	-	-	-	-	-	-	-	-	-
.	1B:2024170-2024170	-	-	-	-	-	-	-	-	-	-	-
.	1B:2024195-2024205	-	-	-	-	-	-	-	-	-	-	-
.	1B:2024210-2024210	-	-	-	-	-	-	-	-	-	-	-
.	1B:2024237-2024237	-	-	-	-	-	-	-	-	-	-	-
.	1B:2024239-2024239	-	-	-	-	-	-	-	-	-	-	-
.	1B:2024240-2024240	-	-	-	-	-	-	-	-	-	-	-
.	1B:2024282-2024282	-	-	-	-	-	-	-	-	-	-	-
.	1B:2024288-2024288	-	-	-	-	-	-	-	-	-	-	-
.	1B:2024306-2024306	-	-	-	-	-	-	-	-	-	-	-
.	1B:2024316-2024316	-	-	-	-	-	-	-	-	-	-	-
.	1B:2024331-2024331	-	-	-	-	-	-	-	-	-	-	-
.	1B:2024333-2024333	-	-	-	-	-	-	-	-	-	-	-
.	1B:2024556-2024556	-	-	-	-	-	-	-	-	-	-	-
.	1B:2024609-2024609	-	-	-	-	-	-	-	-	-	-	-
.	1B:2024612-2024612	-	-	-	-	-	-	-	-	-	-	-
.	1B:2024613-2024613	-	-	-	-	-	-	-	-	-	-	-
.	1B:2024700-2024700	-	-	-	-	-	-	-	-	-	-	-
.	1B:2025848-2025848	-	-	-	-	-	-	-	-	-	-	-
.	1B:2026048-2026048	-	-	-	-	-	-	-	-	-	-	-
.	1B:2026064-2026064	-	-	-	-	-	-	-	-	-	-	-
.	1B:2026207-2026207	-	-	-	-	-	-	-	-	-	-	-
.	1B:2026628-2026628	-	-	-	-	-	-	-	-	-	-	-
.	1B:2026762-2026762	-	-	-	-	-	-	-	-	-	-	-
.	1B:2026795-2026795	-	-	-	-	-	-	-	-	-	-	-
.	1B:2026802-2026803	-	-	-	-	-	-	-	-	-	-	-
.	1B:2026811-2026811	-	-	-	-	-	-	-	-	-	-	-
.	1B:2026813-2026813	-	-	-	-	-	-	-	-	-	-	-
.	1B:2026900-2026900	-	-	-	-	-	-	-	-	-	-	-
.	1B:2026945-2026945	-	-	-	-	-	-	-	-	-	-	-
.	1B:2026960-2026960	-	-	-	-	-	-	-	-	-	-	-
.	1B:2026962-2026962	-	-	-	-	-	-	-	-	-	-	-
.	1B:2026967-2026969	-	-	-	-	-	-	-	-	-	-	-
.	1B:2026975-2026975	-	-	-	-	-	-	-	-	-	-	-
.	1B:2026978-2026978	-	-	-	-	-	-	-	-	-	-	-
.	1B:2026979-2026979	-	-	-	-	-	-	-	-	-	-	-
.	1B:2027005-2027005	-	-	-	-	-	-	-	-	-	-	-
.	1B:2027018-2027018	-	-	-	-	-	-	-	-	-	-	-
.	1B:2027052-2027052	-	-	-	-	-	-	-	-	-	-	-
.	1B:2027057-2027058	-	-	-	-	-	-	-	-	-	-	-
.	1B:2027071-2027071	-	-	-	-	-	-	-	-	-	-	-
.	1B:2027090-2027090	-	-	-	-	-	-	-	-	-	-	-
.	1B:2027100-2027100	-	-	-	-	-	-	-	-	-	-	-
.	1B:2027101-2027101	-	-	-	-	-	-	-	-	-	-	-
.	1B:2027169-2027169	-	-	-	-	-	-	-	-	-	-	-
.	1B:2027187-2027187	-	-	-	-	-	-	-	-	-	-	-
.	1B:2027254-2027254	-	-	-	-	-	-	-	-	-	-	-
.	1B:2027277-2027277	-	-	-	-	-	-	-	-	-	-	-
.	1B:2027416-2027416	-	-	-	-	-	-	-	-	-	-	-
.	1B:2027442-2027442	-	-	-	-	-	-	-	-	-	-	-
.	1B:2027457-2027457	-	-	-	-	-	-	-	-	-	-	-
.	1B:2027576-2027576	-	-	-	-	-	-	-	-	-	-	-
.	1B:2027638-2027643	-	-	-	-	-	-	-	-	-	-	-
.	1B:2027781-2027781	-	-	-	-	-	-	-	-	-	-	-
.	1B:2027889-2027889	-	-	-	-	-	-	-	-	-	-	-
.	1B:2028009-2028009	-	-	-	-	-	-	-	-	-	-	-
.	1B:2028029-2028029	-	-	-	-	-	-	-	-	-	-	-
.	1B:2028063-2028073	-	-	-	-	-	-	-	-	-	-	-
.	1B:2028077-2028077	-	-	-	-	-	-	-	-	-	-	-
.	1B:2028079-2028079	-	-	-	-	-	-	-	-	-	-	-
.	1B:2028147-2028147	-	-	-	-	-	-	-	-	-	-	-
.	1B:2028162-2028164	-	-	-	-	-	-	-	-	-	-	-
.	1B:2028197-2028197	-	-	-	-	-	-	-	-	-	-	-
.	1B:2028200-2028200	-	-	-	-	-	-	-	-	-	-	-
.	1B:2028225-2028225	-	-	-	-	-	-	-	-	-	-	-
.	1B:2028232-2028232	-	-	-	-	-	-	-	-	-	-	-
.	1B:2028277-2028277	-	-	-	-	-	-	-	-	-	-	-
.	1B:2028299-2028299	-	-	-	-	-	-	-	-	-	-	-
.	1B:2028332-2028333	-	-	-	-	-	-	-	-	-	-	-
.	1B:2028374-2028376	-	-	-	-	-	-	-	-	-	-	-
.	1B:2028389-2028389	-	-	-	-	-	-	-	-	-	-	-
.	1B:2028411-2028411	-	-	-	-	-	-	-	-	-	-	-
.	1B:2028444-2028444	-	-	-	-	-	-	-	-	-	-	-
.	1B:2028445-2028445	-	-	-	-	-	-	-	-	-	-	-
.	1B:2028464-2028464	-	-	-	-	-	-	-	-	-	-	-
.	1B:2028467-2028467	-	-	-	-	-	-	-	-	-	-	-
.	1B:2028494-2028494	-	-	-	-	-	-	-	-	-	-	-
.	1B:2028508-2028508	-	-	-	-	-	-	-	-	-	-	-
.	1B:2028510-2028510	-	-	-	-	-	-	-	-	-	-	-
.	1B:2028512-2028512	-	-	-	-	-	-	-	-	-	-	-
.	1B:2028528-2028528	-	-	-	-	-	-	-	-	-	-	-
.	1B:2028534-2028534	-	-	-	-	-	-	-	-	-	-	-
.	1B:2028540-2028540	-	-	-	-	-	-	-	-	-	-	-
.	1B:2028545-2028545	-	-	-	-	-	-	-	-	-	-	-
.	1B:2028580-2028580	-	-	-	-	-	-	-	-	-	-	-
.	1B:2028611-2028611	-	-	-	-	-	-	-	-	-	-	-
.	1B:2028625-2028627	-	-	-	-	-	-	-	-	-	-	-
.	1B:2028683-2028684	-	-	-	-	-	-	-	-	-	-	-
.	1B:2028710-2028712	-	-	-	-	-	-	-	-	-	-	-
.	1B:2028720-2028720	-	-	-	-	-	-	-	-	-	-	-
.	1B:2028726-2028726	-	-	-	-	-	-	-	-	-	-	-
.	1B:2028758-2028759	-	-	-	-	-	-	-	-	-	-	-
.	1B:2028765-2028765	-	-	-	-	-	-	-	-	-	-	-
.	1B:2028787-2028787	-	-	-	-	-	-	-	-	-	-	-
.	1B:2028849-2028854	-	-	-	-	-	-	-	-	-	-	-
.	1B:2029043-2029043	-	-	-	-	-	-	-	-	-	-	-
.	1B:2029089-2029089	-	-	-	-	-	-	-	-	-	-	-
.	1B:2029099-2029101	-	-	-	-	-	-	-	-	-	-	-
.	1B:2029122-2029122	-	-	-	-	-	-	-	-	-	-	-
.	1B:2030930-2030930	-	-	-	-	-	-	-	-	-	-	-
.	1B:2030962-2030962	-	-	-	-	-	-	-	-	-	-	-
.	1B:2030983-2030983	-	-	-	-	-	-	-	-	-	-	-
.	1B:2031006-2031007	-	-	-	-	-	-	-	-	-	-	-
.	1B:2031052-2031052	-	-	-	-	-	-	-	-	-	-	-
.	1B:2031060-2031060	-	-	-	-	-	-	-	-	-	-	-
.	1B:2031078-2031078	-	-	-	-	-	-	-	-	-	-	-
.	1B:2031090-2031090	-	-	-	-	-	-	-	-	-	-	-
.	1B:2031103-2031103	-	-	-	-	-	-	-	-	-	-	-
.	1B:2031142-2031142	-	-	-	-	-	-	-	-	-	-	-
.	1B:2031150-2031150	-	-	-	-	-	-	-	-	-	-	-
.	1B:2031211-2031211	-	-	-	-	-	-	-	-	-	-	-
.	1B:2031228-2031229	-	-	-	-	-	-	-	-	-	-	-
.	1B:2031236-2031236	-	-	-	-	-	-	-	-	-	-	-
.	1B:2031246-2031246	-	-	-	-	-	-	-	-	-	-	-
.	1B:2031260-2031260	-	-	-	-	-	-	-	-	-	-	-
.	1B:2031270-2031277	-	-	-	-	-	-	-	-	-	-	-
.	1B:2031327-2031327	-	-	-	-	-	-	-	-	-	-	-
.	1B:2031350-2031350	-	-	-	-	-	-	-	-	-	-	-
.	1B:2031372-2031372	-	-	-	-	-	-	-	-	-	-	-
.	1B:2031396-2031396	-	-	-	-	-	-	-	-	-	-	-
.	1B:2031411-2031413	-	-	-	-	-	-	-	-	-	-	-
.	1B:2031484-2031484	-	-	-	-	-	-	-	-	-	-	-
.	1B:2031512-2031512	-	-	-	-	-	-	-	-	-	-	-
.	1B:2031527-2031529	-	-	-	-	-	-	-	-	-	-	-
.	1B:2031604-2031604	-	-	-	-	-	-	-	-	-	-	-
.	1B:2033445-2033445	-	-	-	-	-	-	-	-	-	-	-
.	1B:2173037-2173037	-	-	-	-	-	-	-	-	-	-	-
.	1B:2279908-2279908	-	-	-	-	-	-	-	-	-	-	-
.	1B:2279982-2279982	-	-	-	-	-	-	-	-	-	-	-
.	1B:2318102-2318102	-	-	-	-	-	-	-	-	-	-	-
.	1B:2430822-2430822	-	-	-	-	-	-	-	-	-	-	-
.	1B:2430859-2430859	-	-	-	-	-	-	-	-	-	-	-
.	1B:2430872-2430872	-	-	-	-	-	-	-	-	-	-	-
.	1B:2431174-2431174	-	-	-	-	-	-	-	-	-	-	-
.	1B:2435245-2435245	-	-	-	-	-	-	-	-	-	-	-
.	1B:2435288-2435288	-	-	-	-	-	-	-	-	-	-	-
.	1B:2435308-2435308	-	-	-	-	-	-	-	-	-	-	-
.	1B:2435319-2435319	-	-	-	-	-	-	-	-	-	-	-
.	1B:2441239-2441239	-	-	-	-	-	-	-	-	-	-	-
.	1B:2441251-2441251	-	-	-	-	-	-	-	-	-	-	-
.	1B:2441424-2441424	-	-	-	-	-	-	-	-	-	-	-
.	1B:2441503-2441503	-	-	-	-	-	-	-	-	-	-	-
.	1B:2441534-2441534	-	-	-	-	-	-	-	-	-	-	-
.	1B:2441586-2441586	-	-	-	-	-	-	-	-	-	-	-
.	1B:2578225-2578225	-	-	-	-	-	-	-	-	-	-	-
.	1B:2845479-2845479	-	-	-	-	-	-	-	-	-	-	-
.	1B:2845486-2845486	-	-	-	-	-	-	-	-	-	-	-
.	1B:2845517-2845517	-	-	-	-	-	-	-	-	-	-	-
.	1B:2845529-2845529	-	-	-	-	-	-	-	-	-	-	-
.	1B:2845569-2845569	-	-	-	-	-	-	-	-	-	-	-
.	1B:2873293-2873293	-	-	-	-	-	-	-	-	-	-	-
.	1B:3014691-3014691	-	-	-	-	-	-	-	-	-	-	-
.	1B:3014707-3014707	-	-	-	-	-	-	-	-	-	-	-
.	1B:3014817-3014817	-	-	-	-	-	-	-	-	-	-	-
.	1B:3014825-3014825	-	-	-	-	-	-	-	-	-	-	-
.	1B:3014829-3014829	-	-	-	-	-	-	-	-	-	-	-
.	1B:3014844-3014844	-	-	-	-	-	-	-	-	-	-	-
.	1B:3015027-3015027	-	-	-	-	-	-	-	-	-	-	-
.	1B:3015174-3015174	-	-	-	-	-	-	-	-	-	-	-
.	1B:3301580-3301580	-	-	-	-	-	-	-	-	-	-	-
.	1B:3301597-3301601	-	-	-	-	-	-	-	-	-	-	-
.	1B:3301613-3301613	-	-	-	-	-	-	-	-	-	-	-
.	1B:3301617-3301617	-	-	-	-	-	-	-	-	-	-	-
.	1B:3301622-3301622	-	-	-	-	-	-	-	-	-	-	-
.	1B:3301626-3301626	-	-	-	-	-	-	-	-	-	-	-
.	1B:3301690-3301690	A	TRITD1Bv1G001280	TRITD1Bv1G001280.1	Transcript	synonymous_variant	696	696	232	G	ggC/ggT	-	IMPACT=LOW;BIOTYPE=protein_coding;EXON=4/4;STRAND=-1;ENSP=TRITD1Bv1G001280.1;UNIPARC=UPI000DF52FF4;DOMAINS=PANTHER:PTHR31589:SF59,PANTHER:PTHR31589,Pfam:PF03080
.	1B:3301885-3301885	G	TRITD1Bv1G001280	TRITD1Bv1G001280.1	Transcript	synonymous_variant	501	501	167	H	caT/caC	-	IMPACT=LOW;BIOTYPE=protein_coding;EXON=4/4;STRAND=-1;ENSP=TRITD1Bv1G001280.1;UNIPARC=UPI000DF52FF4;DOMAINS=PANTHER:PTHR31589:SF59,PANTHER:PTHR31589,Pfam:PF03080
.	1B:3301895-3301895	A	TRITD1Bv1G001280	TRITD1Bv1G001280.1	Transcript	missense_variant	491	491	164	K/M	aAg/aTg	-	IMPACT=MODERATE;BIOTYPE=protein_coding;EXON=4/4;STRAND=-1;ENSP=TRITD1Bv1G001280.1;UNIPARC=UPI000DF52FF4;SIFT=deleterious(0.02);DOMAINS=PANTHER:PTHR31589:SF59,PANTHER:PTHR31589,Pfam:PF03080
.	1B:3301909-3301909	G	TRITD1Bv1G001280	TRITD1Bv1G001280.1	Transcript	synonymous_variant	477	477	159	F	ttT/ttC	-	IMPACT=LOW;BIOTYPE=protein_coding;EXON=4/4;STRAND=-1;ENSP=TRITD1Bv1G001280.1;UNIPARC=UPI000DF52FF4;DOMAINS=PANTHER:PTHR31589:SF59,PANTHER:PTHR31589,Pfam:PF03080
.	1B:3301930-3301930	C	TRITD1Bv1G001280	TRITD1Bv1G001280.1	Transcript	synonymous_variant	456	456	152	R	cgT/cgG	-	IMPACT=LOW;BIOTYPE=protein_coding;EXON=4/4;STRAND=-1;ENSP=TRITD1Bv1G001280.1;UNIPARC=UPI000DF52FF4;DOMAINS=PANTHER:PTHR31589:SF59,PANTHER:PTHR31589,Pfam:PF03080
.	1B:3301953-3301953	T	TRITD1Bv1G001280	TRITD1Bv1G001280.1	Transcript	missense_variant	433	433	145	E/K	Gag/Aag	-	IMPACT=MODERATE;BIOTYPE=protein_coding;EXON=4/4;STRAND=-1;ENSP=TRITD1Bv1G001280.1;UNIPARC=UPI000DF52FF4;SIFT=tolerated(0.2);DOMAINS=PANTHER:PTHR31589:SF59,PANTHER:PTHR31589,Pfam:PF03080
.	1B:3302036-3302036	-	-	-	-	-	-	-	-	-	-	-
.	1B:3302039-3302039	-	-	-	-	-	-	-	-	-	-	-
.	1B:3302058-3302058	-	-	-	-	-	-	-	-	-	-	-
.	1B:3302142-3302142	-	-	-	-	-	-	-	-	-	-	-
.	1B:3302150-3302150	-	-	-	-	-	-	-	-	-	-	-
.	1B:3302664-3302664	-	-	-	-	-	-	-	-	-	-	-
.	1B:3302680-3302680	-	-	-	-	-	-	-	-	-	-	-
.	1B:3302709-3302709	-	-	-	-	-	-	-	-	-	-	-
.	1B:3302736-3302736	-	-	-	-	-	-	-	-	-	-	-
.	1B:3302768-3302768	-	-	-	-	-	-	-	-	-	-	-
.	1B:3302776-3302776	-	-	-	-	-	-	-	-	-	-	-
.	1B:3302791-3302791	-	-	-	-	-	-	-	-	-	-	-
.	1B:3302807-3302807	-	-	-	-	-	-	-	-	-	-	-
.	1B:3302815-3302815	-	-	-	-	-	-	-	-	-	-	-
.	1B:3302854-3302854	-	-	-	-	-	-	-	-	-	-	-
.	1B:3302900-3302900	C	TRITD1Bv1G001280	TRITD1Bv1G001280.1	Transcript	missense_variant	315	315	105	I/M	atT/atG	-	IMPACT=MODERATE;BIOTYPE=protein_coding;EXON=3/4;STRAND=-1;ENSP=TRITD1Bv1G001280.1;UNIPARC=UPI000DF52FF4;SIFT=tolerated(0.09);DOMAINS=PANTHER:PTHR31589:SF59,PANTHER:PTHR31589,Pfam:PF03080
.	1B:3302984-3302984	C	TRITD1Bv1G001280	TRITD1Bv1G001280.1	Transcript	synonymous_variant	231	231	77	G	ggC/ggG	-	IMPACT=LOW;BIOTYPE=protein_coding;EXON=3/4;STRAND=-1;ENSP=TRITD1Bv1G001280.1;UNIPARC=UPI000DF52FF4;DOMAINS=PANTHER:PTHR31589:SF59,PANTHER:PTHR31589,Pfam:PF03080
.	1B:3302996-3302996	C	TRITD1Bv1G001280	TRITD1Bv1G001280.1	Transcript	synonymous_variant	219	219	73	L	ttA/ttG	-	IMPACT=LOW;BIOTYPE=protein_coding;EXON=3/4;STRAND=-1;ENSP=TRITD1Bv1G001280.1;UNIPARC=UPI000DF52FF4;DOMAINS=PANTHER:PTHR31589:SF59,PANTHER:PTHR31589,Pfam:PF03080
.	1B:3303019-3303019	-	-	-	-	-	-	-	-	-	-	-
.	1B:3303045-3303045	-	-	-	-	-	-	-	-	-	-	-
.	1B:3303056-3303056	-	-	-	-	-	-	-	-	-	-	-
.	1B:3303071-3303071	-	-	-	-	-	-	-	-	-	-	-
.	1B:3303086-3303086	-	-	-	-	-	-	-	-	-	-	-
.	1B:3303213-3303213	-	-	-	-	-	-	-	-	-	-	-
.	1B:3303232-3303232	-	-	-	-	-	-	-	-	-	-	-
.	1B:3303233-3303233	-	-	-	-	-	-	-	-	-	-	-
.	1B:3303299-3303299	A	TRITD1Bv1G001280	TRITD1Bv1G001280.1	Transcript	synonymous_variant	147	147	49	A	gcG/gcT	-	IMPACT=LOW;BIOTYPE=protein_coding;EXON=1/4;STRAND=-1;ENSP=TRITD1Bv1G001280.1;UNIPARC=UPI000DF52FF4;DOMAINS=PANTHER:PTHR31589:SF59,PANTHER:PTHR31589,Pfam:PF03080
.	1B:3304157-3304158	-	-	-	-	-	-	-	-	-	-	-
.	1B:3304233-3304233	-	-	-	-	-	-	-	-	-	-	-
.	1B:3304359-3304359	-	-	-	-	-	-	-	-	-	-	-
.	1B:3304365-3304365	-	-	-	-	-	-	-	-	-	-	-
.	1B:3304366-3304366	-	-	-	-	-	-	-	-	-	-	-
.	1B:3304401-3304401	-	-	-	-	-	-	-	-	-	-	-
.	1B:3304418-3304418	-	-	-	-	-	-	-	-	-	-	-
.	1B:3382934-3382934	-	-	-	-	-	-	-	-	-	-	-
.	1B:3382954-3382954	-	-	-	-	-	-	-	-	-	-	-
.	1B:3382960-3382960	-	-	-	-	-	-	-	-	-	-	-
.	1B:3382986-3382986	-	-	-	-	-	-	-	-	-	-	-
.	1B:3383007-3383011	-	-	-	-	-	-	-	-	-	-	-
.	1B:3383037-3383037	-	-	-	-	-	-	-	-	-	-	-
.	1B:3383418-3383418	-	-	-	-	-	-	-	-	-	-	-
.	1B:3383483-3383485	-	-	-	-	-	-	-	-	-	-	-
.	1B:3383489-3383489	-	-	-	-	-	-	-	-	-	-	-
.	1B:3383561-3383561	-	-	-	-	-	-	-	-	-	-	-
.	1B:3383586-3383586	-	-	-	-	-	-	-	-	-	-	-
.	1B:3383623-3383623	-	-	-	-	-	-	-	-	-	-	-
.	1B:3383635-3383636	-	-	-	-	-	-	-	-	-	-	-
.	1B:3383644-3383644	-	-	-	-	-	-	-	-	-	-	-
.	1B:3383661-3383661	-	-	-	-	-	-	-	-	-	-	-
.	1B:3383678-3383678	-	-	-	-	-	-	-	-	-	-	-
.	1B:3383685-3383685	-	-	-	-	-	-	-	-	-	-	-
.	1B:3383695-3383695	-	-	-	-	-	-	-	-	-	-	-
.	1B:3383813-3383813	-	-	-	-	-	-	-	-	-	-	-
.	1B:3383841-3383841	-	-	-	-	-	-	-	-	-	-	-
.	1B:3383868-3383868	-	-	-	-	-	-	-	-	-	-	-
.	1B:3383872-3383872	-	-	-	-	-	-	-	-	-	-	-
.	1B:3383876-3383876	-	-	-	-	-	-	-	-	-	-	-
.	1B:3383895-3383895	-	-	-	-	-	-	-	-	-	-	-
.	1B:3383897-3383897	-	-	-	-	-	-	-	-	-	-	-
.	1B:3383954-3383954	-	-	-	-	-	-	-	-	-	-	-
.	1B:3383957-3383957	-	-	-	-	-	-	-	-	-	-	-
.	1B:3384040-3384040	-	-	-	-	-	-	-	-	-	-	-
.	1B:3384043-3384043	-	-	-	-	-	-	-	-	-	-	-
.	1B:3384046-3384046	-	-	-	-	-	-	-	-	-	-	-
.	1B:3384068-3384068	-	-	-	-	-	-	-	-	-	-	-
.	1B:3384090-3384090	-	-	-	-	-	-	-	-	-	-	-
.	1B:3384107-3384107	-	-	-	-	-	-	-	-	-	-	-
.	1B:3384136-3384136	-	-	-	-	-	-	-	-	-	-	-
.	1B:3384156-3384156	-	-	-	-	-	-	-	-	-	-	-
.	1B:3384168-3384168	-	-	-	-	-	-	-	-	-	-	-
.	1B:3384177-3384177	-	-	-	-	-	-	-	-	-	-	-
.	1B:3384204-3384204	-	-	-	-	-	-	-	-	-	-	-
.	1B:3384233-3384233	-	-	-	-	-	-	-	-	-	-	-
.	1B:3384244-3384244	-	-	-	-	-	-	-	-	-	-	-
.	1B:3384255-3384255	-	-	-	-	-	-	-	-	-	-	-
.	1B:3384269-3384269	-	-	-	-	-	-	-	-	-	-	-
.	1B:3384284-3384284	-	-	-	-	-	-	-	-	-	-	-
.	1B:3384324-3384324	-	-	-	-	-	-	-	-	-	-	-
.	1B:3384339-3384339	-	-	-	-	-	-	-	-	-	-	-
.	1B:3384348-3384348	-	-	-	-	-	-	-	-	-	-	-
.	1B:3384368-3384368	-	-	-	-	-	-	-	-	-	-	-
.	1B:3384372-3384372	-	-	-	-	-	-	-	-	-	-	-
.	1B:3385066-3385066	T	TRITD1Bv1G001310	TRITD1Bv1G001310.1	Transcript	synonymous_variant	219	219	73	D	gaC/gaT	AX-94624063-1B.1	IMPACT=LOW;BIOTYPE=protein_coding;EXON=2/2;STRAND=1;ENSP=TRITD1Bv1G001310.1;UNIPARC=UPI0003D4BE2E;DOMAINS=Gene3D:3.30.160.760,Pfam:PF04739,PANTHER:PTHR46316,PANTHER:PTHR46316:SF5,SMART:SM01010,Superfamily:SSF160219
.	1B:3385066-3385066	T	TRITD1Bv1G001310	TRITD1Bv1G001310.2	Transcript	synonymous_variant	183	183	61	D	gaC/gaT	AX-94624063-1B.1	IMPACT=LOW;BIOTYPE=protein_coding;EXON=2/3;STRAND=1;ENSP=TRITD1Bv1G001310.2;UNIPARC=UPI0002C7ACD5;DOMAINS=Gene3D:3.30.160.760,Pfam:PF04739,PANTHER:PTHR46316,PANTHER:PTHR46316:SF5,SMART:SM01010,Superfamily:SSF160219
.	1B:3385069-3385069	C	TRITD1Bv1G001310	TRITD1Bv1G001310.1	Transcript	synonymous_variant	222	222	74	D	gaT/gaC	-	IMPACT=LOW;BIOTYPE=protein_coding;EXON=2/2;STRAND=1;ENSP=TRITD1Bv1G001310.1;UNIPARC=UPI0003D4BE2E;DOMAINS=Gene3D:3.30.160.760,Pfam:PF04739,PANTHER:PTHR46316,PANTHER:PTHR46316:SF5,SMART:SM01010,Superfamily:SSF160219
.	1B:3385069-3385069	C	TRITD1Bv1G001310	TRITD1Bv1G001310.2	Transcript	synonymous_variant	186	186	62	D	gaT/gaC	-	IMPACT=LOW;BIOTYPE=protein_coding;EXON=2/3;STRAND=1;ENSP=TRITD1Bv1G001310.2;UNIPARC=UPI0002C7ACD5;DOMAINS=Gene3D:3.30.160.760,Pfam:PF04739,PANTHER:PTHR46316,PANTHER:PTHR46316:SF5,SMART:SM01010,Superfamily:SSF160219
.	1B:3385090-3385090	G	TRITD1Bv1G001310	TRITD1Bv1G001310.1	Transcript	synonymous_variant	243	243	81	P	ccC/ccG	AX-94984138-1B.1	IMPACT=LOW;BIOTYPE=protein_coding;EXON=2/2;STRAND=1;ENSP=TRITD1Bv1G001310.1;UNIPARC=UPI0003D4BE2E;DOMAINS=Gene3D:3.30.160.760,Pfam:PF04739,PANTHER:PTHR46316,PANTHER:PTHR46316:SF5,SMART:SM01010,Superfamily:SSF160219
.	1B:3385090-3385090	G	TRITD1Bv1G001310	TRITD1Bv1G001310.2	Transcript	synonymous_variant	207	207	69	P	ccC/ccG	AX-94984138-1B.1	IMPACT=LOW;BIOTYPE=protein_coding;EXON=2/3;STRAND=1;ENSP=TRITD1Bv1G001310.2;UNIPARC=UPI0002C7ACD5;DOMAINS=Gene3D:3.30.160.760,Pfam:PF04739,PANTHER:PTHR46316,PANTHER:PTHR46316:SF5,SMART:SM01010,Superfamily:SSF160219
.	1B:3385093-3385093	G	TRITD1Bv1G001310	TRITD1Bv1G001310.1	Transcript	synonymous_variant	246	246	82	Q	caA/caG	-	IMPACT=LOW;BIOTYPE=protein_coding;EXON=2/2;STRAND=1;ENSP=TRITD1Bv1G001310.1;UNIPARC=UPI0003D4BE2E;DOMAINS=Gene3D:3.30.160.760,Pfam:PF04739,PANTHER:PTHR46316,PANTHER:PTHR46316:SF5,SMART:SM01010,Superfamily:SSF160219
.	1B:3385093-3385093	G	TRITD1Bv1G001310	TRITD1Bv1G001310.2	Transcript	synonymous_variant	210	210	70	Q	caA/caG	-	IMPACT=LOW;BIOTYPE=protein_coding;EXON=2/3;STRAND=1;ENSP=TRITD1Bv1G001310.2;UNIPARC=UPI0002C7ACD5;DOMAINS=Gene3D:3.30.160.760,Pfam:PF04739,PANTHER:PTHR46316,PANTHER:PTHR46316:SF5,SMART:SM01010,Superfamily:SSF160219
.	1B:3385105-3385105	T	TRITD1Bv1G001310	TRITD1Bv1G001310.1	Transcript	synonymous_variant	258	258	86	L	ctC/ctT	AX-95246390-1B.2	IMPACT=LOW;BIOTYPE=protein_coding;EXON=2/2;STRAND=1;ENSP=TRITD1Bv1G001310.1;UNIPARC=UPI0003D4BE2E;DOMAINS=Gene3D:3.30.160.760,Pfam:PF04739,PANTHER:PTHR46316,PANTHER:PTHR46316:SF5,SMART:SM01010,Superfamily:SSF160219
.	1B:3385105-3385105	T	TRITD1Bv1G001310	TRITD1Bv1G001310.2	Transcript	synonymous_variant	222	222	74	L	ctC/ctT	AX-95246390-1B.2	IMPACT=LOW;BIOTYPE=protein_coding;EXON=2/3;STRAND=1;ENSP=TRITD1Bv1G001310.2;UNIPARC=UPI0002C7ACD5;DOMAINS=Gene3D:3.30.160.760,Pfam:PF04739,PANTHER:PTHR46316,PANTHER:PTHR46316:SF5,SMART:SM01010,Superfamily:SSF160219
.	1B:3385156-3385156	T	TRITD1Bv1G001310	TRITD1Bv1G001310.1	Transcript	synonymous_variant	309	309	103	G	ggG/ggT	AX-95024935-1B.2	IMPACT=LOW;BIOTYPE=protein_coding;EXON=2/2;STRAND=1;ENSP=TRITD1Bv1G001310.1;UNIPARC=UPI0003D4BE2E;DOMAINS=Gene3D:3.30.160.760,Pfam:PF04739,PANTHER:PTHR46316,PANTHER:PTHR46316:SF5,SMART:SM01010,Superfamily:SSF160219
.	1B:3385156-3385156	T	TRITD1Bv1G001310	TRITD1Bv1G001310.2	Transcript	synonymous_variant	273	273	91	G	ggG/ggT	AX-95024935-1B.2	IMPACT=LOW;BIOTYPE=protein_coding;EXON=2/3;STRAND=1;ENSP=TRITD1Bv1G001310.2;UNIPARC=UPI0002C7ACD5;DOMAINS=Gene3D:3.30.160.760,Pfam:PF04739,PANTHER:PTHR46316,PANTHER:PTHR46316:SF5,SMART:SM01010,Superfamily:SSF160219
.	1B:3385165-3385165	T	TRITD1Bv1G001310	TRITD1Bv1G001310.1	Transcript	synonymous_variant	318	318	106	H	caC/caT	AX-94877459-1B.2	IMPACT=LOW;BIOTYPE=protein_coding;EXON=2/2;STRAND=1;ENSP=TRITD1Bv1G001310.1;UNIPARC=UPI0003D4BE2E;DOMAINS=Gene3D:3.30.160.760,Pfam:PF04739,PANTHER:PTHR46316,PANTHER:PTHR46316:SF5,SMART:SM01010,Superfamily:SSF160219
.	1B:3385165-3385165	T	TRITD1Bv1G001310	TRITD1Bv1G001310.2	Transcript	synonymous_variant	282	282	94	H	caC/caT	AX-94877459-1B.2	IMPACT=LOW;BIOTYPE=protein_coding;EXON=2/3;STRAND=1;ENSP=TRITD1Bv1G001310.2;UNIPARC=UPI0002C7ACD5;DOMAINS=Gene3D:3.30.160.760,Pfam:PF04739,PANTHER:PTHR46316,PANTHER:PTHR46316:SF5,SMART:SM01010,Superfamily:SSF160219
.	1B:3385228-3385228	-	-	-	-	-	-	-	-	-	-	-
.	1B:3385333-3385333	-	-	-	-	-	-	-	-	-	-	-
.	1B:3385335-3385337	-	-	-	-	-	-	-	-	-	-	-
.	1B:3385461-3385461	-	-	-	-	-	-	-	-	-	-	-
.	1B:3385462-3385462	-	-	-	-	-	-	-	-	-	-	-
.	1B:3385468-3385468	-	-	-	-	-	-	-	-	-	-	-
.	1B:3385483-3385483	-	-	-	-	-	-	-	-	-	-	-
.	1B:3385504-3385506	-	-	-	-	-	-	-	-	-	-	-
.	1B:3385530-3385530	-	-	-	-	-	-	-	-	-	-	-
.	1B:3385543-3385543	-	-	-	-	-	-	-	-	-	-	-
.	1B:3385576-3385576	-	-	-	-	-	-	-	-	-	-	-
.	1B:3385635-3385635	-	-	-	-	-	-	-	-	-	-	-
.	1B:3385641-3385641	-	-	-	-	-	-	-	-	-	-	-
.	1B:3419677-3419679	-	-	-	-	-	-	-	-	-	-	-
.	1B:3426666-3426666	-	-	-	-	-	-	-	-	-	-	-
.	1B:3426667-3426667	-	-	-	-	-	-	-	-	-	-	-
.	1B:3426670-3426670	-	-	-	-	-	-	-	-	-	-	-
.	1B:3426693-3426693	-	-	-	-	-	-	-	-	-	-	-
.	1B:3426741-3426741	-	-	-	-	-	-	-	-	-	-	-
.	1B:3426864-3426865	-	-	-	-	-	-	-	-	-	-	-
.	1B:3426897-3426897	-	-	-	-	-	-	-	-	-	-	-
.	1B:3426900-3426900	-	-	-	-	-	-	-	-	-	-	-
.	1B:3426906-3426906	-	-	-	-	-	-	-	-	-	-	-
.	1B:3426937-3426937	-	-	-	-	-	-	-	-	-	-	-
.	1B:3426956-3426956	-	-	-	-	-	-	-	-	-	-	-
.	1B:3427006-3427006	-	-	-	-	-	-	-	-	-	-	-
.	1B:3427016-3427016	-	-	-	-	-	-	-	-	-	-	-
.	1B:3427030-3427030	-	-	-	-	-	-	-	-	-	-	-
.	1B:3427033-3427033	-	-	-	-	-	-	-	-	-	-	-
.	1B:3427050-3427050	-	-	-	-	-	-	-	-	-	-	-
.	1B:3427057-3427057	-	-	-	-	-	-	-	-	-	-	-
.	1B:3427058-3427058	-	-	-	-	-	-	-	-	-	-	-
.	1B:3427061-3427061	-	-	-	-	-	-	-	-	-	-	-
.	1B:3427142-3427142	-	-	-	-	-	-	-	-	-	-	-
.	1B:3427559-3427559	-	-	-	-	-	-	-	-	-	-	-
.	1B:3427592-3427592	-	-	-	-	-	-	-	-	-	-	-
.	1B:3427612-3427612	-	-	-	-	-	-	-	-	-	-	-
.	1B:3427613-3427613	-	-	-	-	-	-	-	-	-	-	-
.	1B:3427620-3427620	-	-	-	-	-	-	-	-	-	-	-
.	1B:3427644-3427644	-	-	-	-	-	-	-	-	-	-	-
.	1B:3427647-3427647	-	-	-	-	-	-	-	-	-	-	-
.	1B:3427700-3427700	-	-	-	-	-	-	-	-	-	-	-
.	1B:3427707-3427707	-	-	-	-	-	-	-	-	-	-	-
.	1B:3427710-3427712	-	-	-	-	-	-	-	-	-	-	-
.	1B:3427718-3427718	-	-	-	-	-	-	-	-	-	-	-
.	1B:3427806-3427806	-	-	-	-	-	-	-	-	-	-	-
.	1B:3427810-3427810	-	-	-	-	-	-	-	-	-	-	-
.	1B:3427818-3427818	-	-	-	-	-	-	-	-	-	-	-
.	1B:3427819-3427819	-	-	-	-	-	-	-	-	-	-	-
.	1B:3427831-3427831	-	-	-	-	-	-	-	-	-	-	-
.	1B:3427843-3427843	-	-	-	-	-	-	-	-	-	-	-
.	1B:3427863-3427863	-	-	-	-	-	-	-	-	-	-	-
.	1B:3427884-3427884	-	-	-	-	-	-	-	-	-	-	-
.	1B:3427913-3427913	-	-	-	-	-	-	-	-	-	-	-
.	1B:3427934-3427934	-	-	-	-	-	-	-	-	-	-	-
.	1B:3427938-3427938	-	-	-	-	-	-	-	-	-	-	-
.	1B:3427969-3427969	-	-	-	-	-	-	-	-	-	-	-
.	1B:3428019-3428020	-	-	-	-	-	-	-	-	-	-	-
.	1B:3428032-3428032	-	-	-	-	-	-	-	-	-	-	-
.	1B:3428088-3428089	-	-	-	-	-	-	-	-	-	-	-
.	1B:3428186-3428186	-	-	-	-	-	-	-	-	-	-	-
.	1B:3428200-3428200	-	-	-	-	-	-	-	-	-	-	-
.	1B:3428209-3428209	-	-	-	-	-	-	-	-	-	-	-
.	1B:3428401-3428401	-	-	-	-	-	-	-	-	-	-	-
.	1B:3428432-3428432	-	-	-	-	-	-	-	-	-	-	-
.	1B:3428433-3428433	-	-	-	-	-	-	-	-	-	-	-
.	1B:3428449-3428449	-	-	-	-	-	-	-	-	-	-	-
.	1B:3428480-3428480	-	-	-	-	-	-	-	-	-	-	-
.	1B:3428486-3428486	-	-	-	-	-	-	-	-	-	-	-
.	1B:3428529-3428529	-	-	-	-	-	-	-	-	-	-	-
.	1B:3428535-3428536	-	-	-	-	-	-	-	-	-	-	-
.	1B:3428617-3428617	-	-	-	-	-	-	-	-	-	-	-
.	1B:3428676-3428676	-	-	-	-	-	-	-	-	-	-	-
.	1B:3428712-3428712	-	-	-	-	-	-	-	-	-	-	-
.	1B:3428766-3428766	-	-	-	-	-	-	-	-	-	-	-
.	1B:3428791-3428791	-	-	-	-	-	-	-	-	-	-	-
.	1B:3428808-3428808	-	-	-	-	-	-	-	-	-	-	-
.	1B:3428816-3428816	-	-	-	-	-	-	-	-	-	-	-
.	1B:3428847-3428847	-	-	-	-	-	-	-	-	-	-	-
.	1B:3428928-3428928	-	-	-	-	-	-	-	-	-	-	-
.	1B:3428935-3428935	-	-	-	-	-	-	-	-	-	-	-
.	1B:3428941-3428941	-	-	-	-	-	-	-	-	-	-	-
.	1B:3428948-3428948	-	-	-	-	-	-	-	-	-	-	-
.	1B:3428950-3428950	-	-	-	-	-	-	-	-	-	-	-
.	1B:3428968-3428968	-	-	-	-	-	-	-	-	-	-	-
.	1B:3429036-3429036	-	-	-	-	-	-	-	-	-	-	-
.	1B:3429044-3429044	-	-	-	-	-	-	-	-	-	-	-
.	1B:3429046-3429046	-	-	-	-	-	-	-	-	-	-	-
.	1B:3429066-3429069	-	-	-	-	-	-	-	-	-	-	-
.	1B:3429078-3429078	-	-	-	-	-	-	-	-	-	-	-
.	1B:3429375-3429375	-	-	-	-	-	-	-	-	-	-	-
.	1B:3429417-3429417	-	-	-	-	-	-	-	-	-	-	-
.	1B:3429471-3429471	-	-	-	-	-	-	-	-	-	-	-
.	1B:3429547-3429547	-	-	-	-	-	-	-	-	-	-	-
.	1B:3429551-3429551	-	-	-	-	-	-	-	-	-	-	-
.	1B:3429562-3429562	-	-	-	-	-	-	-	-	-	-	-
.	1B:3429563-3429563	-	-	-	-	-	-	-	-	-	-	-
.	1B:3429592-3429592	-	-	-	-	-	-	-	-	-	-	-
.	1B:3429617-3429617	-	-	-	-	-	-	-	-	-	-	-
.	1B:3436194-3436194	-	-	-	-	-	-	-	-	-	-	-
.	1B:3436197-3436197	-	-	-	-	-	-	-	-	-	-	-
.	1B:3436278-3436278	-	-	-	-	-	-	-	-	-	-	-
.	1B:3436308-3436308	-	-	-	-	-	-	-	-	-	-	-
.	1B:3436317-3436317	-	-	-	-	-	-	-	-	-	-	-
.	1B:3436326-3436326	-	-	-	-	-	-	-	-	-	-	-
.	1B:3436332-3436332	-	-	-	-	-	-	-	-	-	-	-
.	1B:3436335-3436335	-	-	-	-	-	-	-	-	-	-	-
.	1B:3436343-3436343	-	-	-	-	-	-	-	-	-	-	-
.	1B:3436350-3436350	-	-	-	-	-	-	-	-	-	-	-
.	1B:3487834-3487834	-	-	-	-	-	-	-	-	-	-	-
.	1B:3487851-3487851	-	-	-	-	-	-	-	-	-	-	-
.	1B:3487912-3487912	-	-	-	-	-	-	-	-	-	-	-
.	1B:3487923-3487923	-	-	-	-	-	-	-	-	-	-	-
.	1B:3487936-3487936	-	-	-	-	-	-	-	-	-	-	-
.	1B:3506505-3506505	-	-	-	-	-	-	-	-	-	-	-
.	1B:3506692-3506692	-	-	-	-	-	-	-	-	-	-	-
.	1B:3506724-3506724	-	-	-	-	-	-	-	-	-	-	-
.	1B:3506753-3506753	-	-	-	-	-	-	-	-	-	-	-
.	1B:3506760-3506760	-	-	-	-	-	-	-	-	-	-	-
.	1B:3506763-3506763	-	-	-	-	-	-	-	-	-	-	-
.	1B:3540009-3540009	-	-	-	-	-	-	-	-	-	-	-
.	1B:3597814-3597814	-	-	-	-	-	-	-	-	-	-	-
.	1B:3597845-3597845	-	-	-	-	-	-	-	-	-	-	-
.	1B:3597962-3597962	-	-	-	-	-	-	-	-	-	-	-
.	1B:3597975-3597975	-	-	-	-	-	-	-	-	-	-	-
.	1B:3598012-3598012	-	-	-	-	-	-	-	-	-	-	-
.	1B:3598022-3598022	-	-	-	-	-	-	-	-	-	-	-
.	1B:3598033-3598033	-	-	-	-	-	-	-	-	-	-	-
.	1B:3598048-3598048	-	-	-	-	-	-	-	-	-	-	-
.	1B:3598078-3598078	-	-	-	-	-	-	-	-	-	-	-
.	1B:3598101-3598101	-	-	-	-	-	-	-	-	-	-	-
.	1B:3598111-3598111	-	-	-	-	-	-	-	-	-	-	-
.	1B:3598132-3598132	-	-	-	-	-	-	-	-	-	-	-
.	1B:3598135-3598135	-	-	-	-	-	-	-	-	-	-	-
.	1B:3598147-3598147	-	-	-	-	-	-	-	-	-	-	-
.	1B:3598205-3598205	-	-	-	-	-	-	-	-	-	-	-
.	1B:3598206-3598206	-	-	-	-	-	-	-	-	-	-	-
.	1B:3598207-3598207	-	-	-	-	-	-	-	-	-	-	-
.	1B:3599448-3599448	-	-	-	-	-	-	-	-	-	-	-
.	1B:3599482-3599482	-	-	-	-	-	-	-	-	-	-	-
.	1B:3599506-3599506	-	-	-	-	-	-	-	-	-	-	-
.	1B:3599509-3599509	-	-	-	-	-	-	-	-	-	-	-
.	1B:3814837-3814840	-	-	-	-	-	-	-	-	-	-	-
.	1B:3858362-3858362	-	-	-	-	-	-	-	-	-	-	-
.	1B:3888492-3888492	-	-	-	-	-	-	-	-	-	-	-
.	1B:3888748-3888748	-	-	-	-	-	-	-	-	-	-	-
.	1B:3888772-3888772	-	-	-	-	-	-	-	-	-	-	-
.	1B:3888779-3888779	-	-	-	-	-	-	-	-	-	-	-
.	1B:4005213-4005215	-	-	-	-	-	-	-	-	-	-	-
.	1B:4055515-4055515	-	-	-	-	-	-	-	-	-	-	-
.	1B:4055525-4055525	-	-	-	-	-	-	-	-	-	-	-
.	1B:4055550-4055550	-	-	-	-	-	-	-	-	-	-	-
.	1B:4055566-4055566	-	-	-	-	-	-	-	-	-	-	-
.	1B:4055567-4055567	-	-	-	-	-	-	-	-	-	-	-
.	1B:4055605-4055605	-	-	-	-	-	-	-	-	-	-	-
.	1B:4055607-4055607	-	-	-	-	-	-	-	-	-	-	-
.	1B:4055608-4055608	-	-	-	-	-	-	-	-	-	-	-
.	1B:4055618-4055618	-	-	-	-	-	-	-	-	-	-	-
.	1B:4055936-4055936	-	-	-	-	-	-	-	-	-	-	-
.	1B:4078524-4078524	-	-	-	-	-	-	-	-	-	-	-
.	1B:4078575-4078575	-	-	-	-	-	-	-	-	-	-	-
.	1B:4078619-4078619	-	-	-	-	-	-	-	-	-	-	-
.	1B:4078685-4078685	-	-	-	-	-	-	-	-	-	-	-
.	1B:4078686-4078686	-	-	-	-	-	-	-	-	-	-	-
.	1B:4078687-4078687	-	-	-	-	-	-	-	-	-	-	-
.	1B:4078726-4078726	-	-	-	-	-	-	-	-	-	-	-
.	1B:4078732-4078732	-	-	-	-	-	-	-	-	-	-	-
.	1B:4078787-4078787	-	-	-	-	-	-	-	-	-	-	-
.	1B:4078859-4078859	-	-	-	-	-	-	-	-	-	-	-
.	1B:4078860-4078860	-	-	-	-	-	-	-	-	-	-	-
.	1B:4078861-4078861	-	-	-	-	-	-	-	-	-	-	-
.	1B:4078863-4078863	-	-	-	-	-	-	-	-	-	-	-
.	1B:4078884-4078884	-	-	-	-	-	-	-	-	-	-	-
.	1B:4078914-4078914	-	-	-	-	-	-	-	-	-	-	-
.	1B:4078958-4078958	-	-	-	-	-	-	-	-	-	-	-
.	1B:4085391-4085391	-	-	-	-	-	-	-	-	-	-	-
.	1B:4085480-4085480	-	-	-	-	-	-	-	-	-	-	-
.	1B:4086252-4086252	-	-	-	-	-	-	-	-	-	-	-
.	1B:4086345-4086345	-	-	-	-	-	-	-	-	-	-	-
.	1B:4136125-4136125	-	-	-	-	-	-	-	-	-	-	-
.	1B:4136539-4136539	-	-	-	-	-	-	-	-	-	-	-
.	1B:4136590-4136590	-	-	-	-	-	-	-	-	-	-	-
.	1B:4165962-4165964	-	-	-	-	-	-	-	-	-	-	-
.	1B:4176416-4176418	-	-	-	-	-	-	-	-	-	-	-
.	1B:4344560-4344560	-	-	-	-	-	-	-	-	-	-	-
.	1B:4344605-4344605	-	-	-	-	-	-	-	-	-	-	-
.	1B:4344606-4344606	-	-	-	-	-	-	-	-	-	-	-
.	1B:4344620-4344620	-	-	-	-	-	-	-	-	-	-	-
.	1B:4344621-4344621	-	-	-	-	-	-	-	-	-	-	-
.	1B:4344634-4344634	-	-	-	-	-	-	-	-	-	-	-
.	1B:4344699-4344699	-	-	-	-	-	-	-	-	-	-	-
.	1B:4344711-4344711	-	-	-	-	-	-	-	-	-	-	-
.	1B:4344717-4344717	-	-	-	-	-	-	-	-	-	-	-
.	1B:4344759-4344759	-	-	-	-	-	-	-	-	-	-	-
.	1B:4344810-4344810	-	-	-	-	-	-	-	-	-	-	-
.	1B:4344813-4344813	-	-	-	-	-	-	-	-	-	-	-
.	1B:4344822-4344822	-	-	-	-	-	-	-	-	-	-	-
.	1B:4344833-4344833	-	-	-	-	-	-	-	-	-	-	-
.	1B:4344835-4344835	-	-	-	-	-	-	-	-	-	-	-
.	1B:4344857-4344857	-	-	-	-	-	-	-	-	-	-	-
.	1B:4344879-4344879	-	-	-	-	-	-	-	-	-	-	-
.	1B:4344880-4344880	-	-	-	-	-	-	-	-	-	-	-
.	1B:4344887-4344887	-	-	-	-	-	-	-	-	-	-	-
.	1B:4344891-4344893	-	-	-	-	-	-	-	-	-	-	-
.	1B:4344904-4344904	-	-	-	-	-	-	-	-	-	-	-
.	1B:4344916-4344916	-	-	-	-	-	-	-	-	-	-	-
.	1B:4344923-4344923	-	-	-	-	-	-	-	-	-	-	-
.	1B:4344936-4344936	-	-	-	-	-	-	-	-	-	-	-
.	1B:4344962-4344962	-	-	-	-	-	-	-	-	-	-	-
.	1B:4582112-4582112	-	-	-	-	-	-	-	-	-	-	-
.	1B:4582179-4582179	-	-	-	-	-	-	-	-	-	-	-
.	1B:4582244-4582244	-	-	-	-	-	-	-	-	-	-	-
.	1B:4582251-4582251	-	-	-	-	-	-	-	-	-	-	-
.	1B:4582393-4582393	-	-	-	-	-	-	-	-	-	-	-
.	1B:4582434-4582434	-	-	-	-	-	-	-	-	-	-	-
.	1B:4619917-4619917	-	-	-	-	-	-	-	-	-	-	-
.	1B:4620082-4620082	-	-	-	-	-	-	-	-	-	-	-
.	1B:4620133-4620133	-	-	-	-	-	-	-	-	-	-	-
.	1B:4620151-4620151	-	-	-	-	-	-	-	-	-	-	-
.	1B:4620154-4620154	-	-	-	-	-	-	-	-	-	-	-
.	1B:4734304-4734304	-	-	-	-	-	-	-	-	-	-	-
.	1B:4734309-4734309	-	-	-	-	-	-	-	-	-	-	-
.	1B:4806135-4806136	-	-	-	-	-	-	-	-	-	-	-
.	1B:4806243-4806243	-	-	-	-	-	-	-	-	-	-	-
.	1B:4806264-4806269	-	-	-	-	-	-	-	-	-	-	-
.	1B:4806481-4806481	-	-	-	-	-	-	-	-	-	-	-
.	1B:4806514-4806518	-	-	-	-	-	-	-	-	-	-	-
.	1B:4806704-4806704	-	-	-	-	-	-	-	-	-	-	-
.	1B:4806733-4806733	-	-	-	-	-	-	-	-	-	-	-
.	1B:4806785-4806787	-	-	-	-	-	-	-	-	-	-	-
.	1B:4806808-4806808	-	-	-	-	-	-	-	-	-	-	-
.	1B:4806843-4806843	-	-	-	-	-	-	-	-	-	-	-
.	1B:4806857-4806857	-	-	-	-	-	-	-	-	-	-	-
.	1B:4806919-4806919	-	-	-	-	-	-	-	-	-	-	-
.	1B:4806935-4806935	-	-	-	-	-	-	-	-	-	-	-
.	1B:4806954-4806954	-	-	-	-	-	-	-	-	-	-	-
.	1B:4806973-4806973	-	-	-	-	-	-	-	-	-	-	-
.	1B:4807009-4807009	-	-	-	-	-	-	-	-	-	-	-
.	1B:4807084-4807084	-	-	-	-	-	-	-	-	-	-	-
.	1B:4807091-4807091	-	-	-	-	-	-	-	-	-	-	-
.	1B:4807143-4807144	-	-	-	-	-	-	-	-	-	-	-
.	1B:4807206-4807206	-	-	-	-	-	-	-	-	-	-	-
.	1B:4807208-4807208	-	-	-	-	-	-	-	-	-	-	-
.	1B:4807210-4807210	-	-	-	-	-	-	-	-	-	-	-
.	1B:4807255-4807255	-	-	-	-	-	-	-	-	-	-	-
.	1B:4807258-4807258	-	-	-	-	-	-	-	-	-	-	-
.	1B:4807312-4807312	-	-	-	-	-	-	-	-	-	-	-
.	1B:4807382-4807382	-	-	-	-	-	-	-	-	-	-	-
.	1B:4807393-4807393	-	-	-	-	-	-	-	-	-	-	-
.	1B:4807426-4807426	-	-	-	-	-	-	-	-	-	-	-
.	1B:4807431-4807431	-	-	-	-	-	-	-	-	-	-	-
.	1B:4808536-4808536	-	-	-	-	-	-	-	-	-	-	-
.	1B:4808652-4808652	-	-	-	-	-	-	-	-	-	-	-
.	1B:4893040-4893040	-	-	-	-	-	-	-	-	-	-	-
.	1B:4893048-4893048	-	-	-	-	-	-	-	-	-	-	-
.	1B:4893089-4893089	-	-	-	-	-	-	-	-	-	-	-
.	1B:4893097-4893097	-	-	-	-	-	-	-	-	-	-	-
.	1B:4893110-4893110	-	-	-	-	-	-	-	-	-	-	-
.	1B:4893111-4893111	-	-	-	-	-	-	-	-	-	-	-
.	1B:4893131-4893131	-	-	-	-	-	-	-	-	-	-	-
.	1B:4895926-4895926	-	-	-	-	-	-	-	-	-	-	-
.	1B:4895927-4895927	-	-	-	-	-	-	-	-	-	-	-
.	1B:4895985-4895985	-	-	-	-	-	-	-	-	-	-	-
.	1B:4896311-4896311	-	-	-	-	-	-	-	-	-	-	-
.	1B:4896316-4896316	-	-	-	-	-	-	-	-	-	-	-
.	1B:4896320-4896320	-	-	-	-	-	-	-	-	-	-	-
.	1B:4896327-4896327	-	-	-	-	-	-	-	-	-	-	-
.	1B:4896337-4896337	-	-	-	-	-	-	-	-	-	-	-
.	1B:4896341-4896341	-	-	-	-	-	-	-	-	-	-	-
.	1B:4896396-4896396	-	-	-	-	-	-	-	-	-	-	-
.	1B:4896445-4896445	-	-	-	-	-	-	-	-	-	-	-
.	1B:4896452-4896452	-	-	-	-	-	-	-	-	-	-	-
.	1B:4896475-4896477	-	-	-	-	-	-	-	-	-	-	-
.	1B:4896487-4896487	-	-	-	-	-	-	-	-	-	-	-
.	1B:4896507-4896507	-	-	-	-	-	-	-	-	-	-	-
.	1B:4896535-4896535	-	-	-	-	-	-	-	-	-	-	-
.	1B:4896554-4896554	-	-	-	-	-	-	-	-	-	-	-
.	1B:4896561-4896561	-	-	-	-	-	-	-	-	-	-	-
.	1B:4896562-4896562	-	-	-	-	-	-	-	-	-	-	-
.	1B:4896566-4896566	-	-	-	-	-	-	-	-	-	-	-
.	1B:4896679-4896679	-	-	-	-	-	-	-	-	-	-	-
.	1B:4896696-4896696	-	-	-	-	-	-	-	-	-	-	-
.	1B:4896697-4896697	-	-	-	-	-	-	-	-	-	-	-
.	1B:4896713-4896713	-	-	-	-	-	-	-	-	-	-	-
.	1B:4896717-4896717	-	-	-	-	-	-	-	-	-	-	-
.	1B:4896727-4896727	-	-	-	-	-	-	-	-	-	-	-
.	1B:4925483-4925483	G	TRITD1Bv1G002190	TRITD1Bv1G002190.1	Transcript	missense_variant	230	230	77	D/A	gAt/gCt	-	IMPACT=MODERATE;BIOTYPE=protein_coding;EXON=2/3;STRAND=-1;ENSP=TRITD1Bv1G002190.1;UNIPARC=UPI001018087C;SIFT=deleterious(0.03);DOMAINS=Gene3D:3.20.20.80,Pfam:PF00150,PANTHER:PTHR10551,PANTHER:PTHR10551:SF31,Superfamily:SSF51445
.	1B:4925483-4925483	G	TRITD1Bv1G002190	TRITD1Bv1G002190.2	Transcript	missense_variant	881	881	294	D/A	gAt/gCt	-	IMPACT=MODERATE;BIOTYPE=protein_coding;EXON=6/7;STRAND=-1;ENSP=TRITD1Bv1G002190.2;UNIPARC=UPI0010183773;SIFT=deleterious(0.02);DOMAINS=Gene3D:3.20.20.80,Pfam:PF00150,PANTHER:PTHR10551,PANTHER:PTHR10551:SF31,Superfamily:SSF51445
.	1B:4925483-4925483	G	TRITD1Bv1G002190	TRITD1Bv1G002190.3	Transcript	missense_variant	1016	1016	339	D/A	gAt/gCt	-	IMPACT=MODERATE;BIOTYPE=protein_coding;EXON=7/8;STRAND=-1;ENSP=TRITD1Bv1G002190.3;UNIPARC=UPI001019C53B;SIFT=deleterious(0.03);DOMAINS=PANTHER:PTHR10551:SF31,PANTHER:PTHR10551,Pfam:PF00150,Gene3D:3.20.20.80,Superfamily:SSF51445
.	1B:4925483-4925483	G	TRITD1Bv1G002190	TRITD1Bv1G002190.4	Transcript	missense_variant	1082	1082	361	D/A	gAt/gCt	-	IMPACT=MODERATE;BIOTYPE=protein_coding;EXON=7/8;STRAND=-1;ENSP=TRITD1Bv1G002190.4;UNIPARC=UPI0010190B46;SIFT=deleterious(0.02);DOMAINS=PANTHER:PTHR10551:SF31,PANTHER:PTHR10551,Pfam:PF00150,Gene3D:3.20.20.80,Superfamily:SSF51445
.	1B:4925483-4925483	G	TRITD1Bv1G002190	TRITD1Bv1G002190.5	Transcript	missense_variant	725	725	242	D/A	gAt/gCt	-	IMPACT=MODERATE;BIOTYPE=protein_coding;EXON=6/7;STRAND=-1;ENSP=TRITD1Bv1G002190.5;UNIPARC=UPI001019126B;SIFT=deleterious(0.03);DOMAINS=Gene3D:3.20.20.80,Pfam:PF00150,PANTHER:PTHR10551,PANTHER:PTHR10551:SF31,Superfamily:SSF51445
.	1B:4929467-4929467	-	-	-	-	-	-	-	-	-	-	-
.	1B:4929496-4929496	-	-	-	-	-	-	-	-	-	-	-
.	1B:4929566-4929566	-	-	-	-	-	-	-	-	-	-	-
.	1B:4929604-4929604	-	-	-	-	-	-	-	-	-	-	-
.	1B:4929647-4929647	-	-	-	-	-	-	-	-	-	-	-
.	1B:4929656-4929656	-	-	-	-	-	-	-	-	-	-	-
.	1B:4929657-4929657	-	-	-	-	-	-	-	-	-	-	-
.	1B:4929764-4929764	-	-	-	-	-	-	-	-	-	-	-
.	1B:4932135-4932135	-	-	-	-	-	-	-	-	-	-	-
.	1B:4932178-4932179	-	-	-	-	-	-	-	-	-	-	-
.	1B:4932234-4932234	-	-	-	-	-	-	-	-	-	-	-
.	1B:4932302-4932302	-	-	-	-	-	-	-	-	-	-	-
.	1B:4932346-4932346	-	-	-	-	-	-	-	-	-	-	-
.	1B:4932367-4932369	-	-	-	-	-	-	-	-	-	-	-
.	1B:4932864-4932864	-	-	-	-	-	-	-	-	-	-	-
.	1B:4932870-4932870	-	-	-	-	-	-	-	-	-	-	-
.	1B:4932953-4932953	-	-	-	-	-	-	-	-	-	-	-
.	1B:4932957-4932957	-	-	-	-	-	-	-	-	-	-	-
.	1B:4932974-4932974	-	-	-	-	-	-	-	-	-	-	-
.	1B:4932976-4932976	-	-	-	-	-	-	-	-	-	-	-
.	1B:4933007-4933007	-	-	-	-	-	-	-	-	-	-	-
.	1B:5014525-5014525	-	-	-	-	-	-	-	-	-	-	-
.	1B:5014539-5014539	-	-	-	-	-	-	-	-	-	-	-
.	1B:5014591-5014591	-	-	-	-	-	-	-	-	-	-	-
.	1B:5014608-5014608	-	-	-	-	-	-	-	-	-	-	-
.	1B:5014645-5014645	-	-	-	-	-	-	-	-	-	-	-
.	1B:5014768-5014768	-	-	-	-	-	-	-	-	-	-	-
.	1B:5014782-5014782	-	-	-	-	-	-	-	-	-	-	-
.	1B:5014795-5014795	-	-	-	-	-	-	-	-	-	-	-
.	1B:5014822-5014822	-	-	-	-	-	-	-	-	-	-	-
.	1B:5017142-5017142	-	-	-	-	-	-	-	-	-	-	-
.	1B:5017192-5017192	-	-	-	-	-	-	-	-	-	-	-
.	1B:5017197-5017197	-	-	-	-	-	-	-	-	-	-	-
.	1B:5017198-5017198	-	-	-	-	-	-	-	-	-	-	-
.	1B:5017212-5017212	-	-	-	-	-	-	-	-	-	-	-
.	1B:5017214-5017215	-	-	-	-	-	-	-	-	-	-	-
.	1B:5017272-5017272	-	-	-	-	-	-	-	-	-	-	-
.	1B:5020907-5020907	-	-	-	-	-	-	-	-	-	-	-
.	1B:5020940-5020940	-	-	-	-	-	-	-	-	-	-	-
.	1B:5020980-5020980	-	-	-	-	-	-	-	-	-	-	-
.	1B:5020996-5020996	-	-	-	-	-	-	-	-	-	-	-
.	1B:5021093-5021093	-	-	-	-	-	-	-	-	-	-	-
.	1B:5021105-5021105	-	-	-	-	-	-	-	-	-	-	-
.	1B:5021132-5021134	-	-	-	-	-	-	-	-	-	-	-
.	1B:5021171-5021171	-	-	-	-	-	-	-	-	-	-	-
.	1B:5021241-5021241	-	-	-	-	-	-	-	-	-	-	-
.	1B:5021377-5021377	-	-	-	-	-	-	-	-	-	-	-
.	1B:5021500-5021500	-	-	-	-	-	-	-	-	-	-	-
.	1B:5021521-5021522	-	-	-	-	-	-	-	-	-	-	-
.	1B:5021583-5021583	-	-	-	-	-	-	-	-	-	-	-
.	1B:5021699-5021699	-	-	-	-	-	-	-	-	-	-	-
.	1B:5021756-5021756	-	-	-	-	-	-	-	-	-	-	-
.	1B:5021762-5021762	-	-	-	-	-	-	-	-	-	-	-
.	1B:5021986-5021986	-	-	-	-	-	-	-	-	-	-	-
.	1B:5022073-5022073	-	-	-	-	-	-	-	-	-	-	-
.	1B:5022131-5022131	-	-	-	-	-	-	-	-	-	-	-
.	1B:5022149-5022149	-	-	-	-	-	-	-	-	-	-	-
.	1B:5022173-5022173	-	-	-	-	-	-	-	-	-	-	-
.	1B:5022189-5022189	-	-	-	-	-	-	-	-	-	-	-
.	1B:5022201-5022201	-	-	-	-	-	-	-	-	-	-	-
.	1B:5022209-5022209	-	-	-	-	-	-	-	-	-	-	-
.	1B:5022244-5022244	-	-	-	-	-	-	-	-	-	-	-
.	1B:5022250-5022250	-	-	-	-	-	-	-	-	-	-	-
.	1B:5022251-5022251	-	-	-	-	-	-	-	-	-	-	-
.	1B:5022288-5022288	-	-	-	-	-	-	-	-	-	-	-
.	1B:5022312-5022312	-	-	-	-	-	-	-	-	-	-	-
.	1B:5022331-5022331	-	-	-	-	-	-	-	-	-	-	-
.	1B:5022341-5022341	-	-	-	-	-	-	-	-	-	-	-
.	1B:5022342-5022342	-	-	-	-	-	-	-	-	-	-	-
.	1B:5022367-5022367	-	-	-	-	-	-	-	-	-	-	-
.	1B:5022377-5022377	-	-	-	-	-	-	-	-	-	-	-
.	1B:5022402-5022402	-	-	-	-	-	-	-	-	-	-	-
.	1B:5022409-5022409	-	-	-	-	-	-	-	-	-	-	-
.	1B:5022442-5022443	-	-	-	-	-	-	-	-	-	-	-
.	1B:5022487-5022487	-	-	-	-	-	-	-	-	-	-	-
.	1B:5022522-5022522	-	-	-	-	-	-	-	-	-	-	-
.	1B:5022559-5022559	-	-	-	-	-	-	-	-	-	-	-
.	1B:5022576-5022576	-	-	-	-	-	-	-	-	-	-	-
.	1B:5022650-5022652	-	-	-	-	-	-	-	-	-	-	-
.	1B:5022734-5022734	-	-	-	-	-	-	-	-	-	-	-
.	1B:5022821-5022821	-	-	-	-	-	-	-	-	-	-	-
.	1B:5022822-5022822	-	-	-	-	-	-	-	-	-	-	-
.	1B:5022829-5022829	-	-	-	-	-	-	-	-	-	-	-
.	1B:5022853-5022853	-	-	-	-	-	-	-	-	-	-	-
.	1B:5022901-5022901	-	-	-	-	-	-	-	-	-	-	-
.	1B:5022944-5022944	-	-	-	-	-	-	-	-	-	-	-
.	1B:5022966-5022966	-	-	-	-	-	-	-	-	-	-	-
.	1B:5022971-5022971	-	-	-	-	-	-	-	-	-	-	-
.	1B:5022979-5022979	-	-	-	-	-	-	-	-	-	-	-
.	1B:5022986-5022986	-	-	-	-	-	-	-	-	-	-	-
.	1B:5023049-5023049	-	-	-	-	-	-	-	-	-	-	-
.	1B:5023055-5023055	-	-	-	-	-	-	-	-	-	-	-
.	1B:5023083-5023083	-	-	-	-	-	-	-	-	-	-	-
.	1B:5023130-5023130	-	-	-	-	-	-	-	-	-	-	-
.	1B:5023593-5023594	-	-	-	-	-	-	-	-	-	-	-
.	1B:5024146-5024146	-	-	-	-	-	-	-	-	-	-	-
.	1B:5024184-5024184	-	-	-	-	-	-	-	-	-	-	-
.	1B:5024198-5024198	-	-	-	-	-	-	-	-	-	-	-
.	1B:5024214-5024214	-	-	-	-	-	-	-	-	-	-	-
.	1B:5024403-5024403	-	-	-	-	-	-	-	-	-	-	-
.	1B:5024411-5024411	-	-	-	-	-	-	-	-	-	-	-
.	1B:5024488-5024488	-	-	-	-	-	-	-	-	-	-	-
.	1B:5024499-5024499	-	-	-	-	-	-	-	-	-	-	-
.	1B:5024500-5024500	-	-	-	-	-	-	-	-	-	-	-
.	1B:5024703-5024703	-	-	-	-	-	-	-	-	-	-	-
.	1B:5024730-5024730	-	-	-	-	-	-	-	-	-	-	-
.	1B:5024762-5024762	-	-	-	-	-	-	-	-	-	-	-
.	1B:5024804-5024804	-	-	-	-	-	-	-	-	-	-	-
.	1B:5024807-5024807	-	-	-	-	-	-	-	-	-	-	-
.	1B:5024870-5024870	-	-	-	-	-	-	-	-	-	-	-
.	1B:5024891-5024891	-	-	-	-	-	-	-	-	-	-	-
.	1B:5024946-5024946	-	-	-	-	-	-	-	-	-	-	-
.	1B:5025018-5025018	-	-	-	-	-	-	-	-	-	-	-
.	1B:5025020-5025021	-	-	-	-	-	-	-	-	-	-	-
.	1B:5025026-5025026	-	-	-	-	-	-	-	-	-	-	-
.	1B:5025033-5025033	-	-	-	-	-	-	-	-	-	-	-
.	1B:5025039-5025039	-	-	-	-	-	-	-	-	-	-	-
.	1B:5025040-5025040	-	-	-	-	-	-	-	-	-	-	-
.	1B:5025047-5025047	-	-	-	-	-	-	-	-	-	-	-
.	1B:5025098-5025098	-	-	-	-	-	-	-	-	-	-	-
.	1B:5025159-5025159	-	-	-	-	-	-	-	-	-	-	-
.	1B:5025160-5025160	-	-	-	-	-	-	-	-	-	-	-
.	1B:5025169-5025169	-	-	-	-	-	-	-	-	-	-	-
.	1B:5025196-5025196	-	-	-	-	-	-	-	-	-	-	-
.	1B:5025206-5025206	-	-	-	-	-	-	-	-	-	-	-
.	1B:5025245-5025245	-	-	-	-	-	-	-	-	-	-	-
.	1B:5025261-5025261	-	-	-	-	-	-	-	-	-	-	-
.	1B:5025292-5025292	-	-	-	-	-	-	-	-	-	-	-
.	1B:5025302-5025302	-	-	-	-	-	-	-	-	-	-	-
.	1B:5025320-5025320	-	-	-	-	-	-	-	-	-	-	-
.	1B:5025379-5025379	-	-	-	-	-	-	-	-	-	-	-
.	1B:5025422-5025422	-	-	-	-	-	-	-	-	-	-	-
.	1B:5025435-5025435	-	-	-	-	-	-	-	-	-	-	-
.	1B:5025437-5025437	-	-	-	-	-	-	-	-	-	-	-
.	1B:5025502-5025502	-	-	-	-	-	-	-	-	-	-	-
.	1B:5025549-5025549	-	-	-	-	-	-	-	-	-	-	-
.	1B:5025562-5025562	-	-	-	-	-	-	-	-	-	-	-
.	1B:5025573-5025575	-	-	-	-	-	-	-	-	-	-	-
.	1B:5025587-5025587	-	-	-	-	-	-	-	-	-	-	-
.	1B:5025591-5025593	-	-	-	-	-	-	-	-	-	-	-
.	1B:5025597-5025597	-	-	-	-	-	-	-	-	-	-	-
.	1B:5025631-5025631	-	-	-	-	-	-	-	-	-	-	-
.	1B:5025662-5025662	-	-	-	-	-	-	-	-	-	-	-
.	1B:5025680-5025680	-	-	-	-	-	-	-	-	-	-	-
.	1B:5025763-5025763	-	-	-	-	-	-	-	-	-	-	-
.	1B:5025767-5025767	-	-	-	-	-	-	-	-	-	-	-
.	1B:5025772-5025772	-	-	-	-	-	-	-	-	-	-	-
.	1B:5025792-5025792	-	-	-	-	-	-	-	-	-	-	-
.	1B:5025795-5025795	-	-	-	-	-	-	-	-	-	-	-
.	1B:5025796-5025796	-	-	-	-	-	-	-	-	-	-	-
.	1B:5025825-5025825	-	-	-	-	-	-	-	-	-	-	-
.	1B:5025878-5025878	-	-	-	-	-	-	-	-	-	-	-
.	1B:5025892-5025892	-	-	-	-	-	-	-	-	-	-	-
.	1B:5025894-5025894	-	-	-	-	-	-	-	-	-	-	-
.	1B:5025920-5025920	-	-	-	-	-	-	-	-	-	-	-
.	1B:5025971-5025971	-	-	-	-	-	-	-	-	-	-	-
.	1B:5025990-5025990	-	-	-	-	-	-	-	-	-	-	-
.	1B:5026309-5026309	-	-	-	-	-	-	-	-	-	-	-
.	1B:5026329-5026329	-	-	-	-	-	-	-	-	-	-	-
.	1B:5026442-5026442	-	-	-	-	-	-	-	-	-	-	-
.	1B:5026462-5026462	-	-	-	-	-	-	-	-	-	-	-
.	1B:5026476-5026476	-	-	-	-	-	-	-	-	-	-	-
.	1B:5026478-5026478	-	-	-	-	-	-	-	-	-	-	-
.	1B:5026483-5026483	-	-	-	-	-	-	-	-	-	-	-
.	1B:5026491-5026491	-	-	-	-	-	-	-	-	-	-	-
.	1B:5026493-5026493	-	-	-	-	-	-	-	-	-	-	-
.	1B:5026515-5026515	-	-	-	-	-	-	-	-	-	-	-
.	1B:5026519-5026519	-	-	-	-	-	-	-	-	-	-	-
.	1B:5026612-5026612	-	-	-	-	-	-	-	-	-	-	-
.	1B:5026699-5026699	-	-	-	-	-	-	-	-	-	-	-
.	1B:5026728-5026728	-	-	-	-	-	-	-	-	-	-	-
.	1B:5026735-5026735	-	-	-	-	-	-	-	-	-	-	-
.	1B:5026770-5026770	-	-	-	-	-	-	-	-	-	-	-
.	1B:5026774-5026774	-	-	-	-	-	-	-	-	-	-	-
.	1B:5026818-5026818	-	-	-	-	-	-	-	-	-	-	-
.	1B:5026821-5026821	-	-	-	-	-	-	-	-	-	-	-
.	1B:5026836-5026838	-	-	-	-	-	-	-	-	-	-	-
.	1B:5026852-5026852	-	-	-	-	-	-	-	-	-	-	-
.	1B:5026872-5026872	-	-	-	-	-	-	-	-	-	-	-
.	1B:5026877-5026877	-	-	-	-	-	-	-	-	-	-	-
.	1B:5026895-5026895	-	-	-	-	-	-	-	-	-	-	-
.	1B:5026901-5026901	-	-	-	-	-	-	-	-	-	-	-
.	1B:5026928-5026928	-	-	-	-	-	-	-	-	-	-	-
.	1B:5026954-5026954	-	-	-	-	-	-	-	-	-	-	-
.	1B:5026958-5026959	-	-	-	-	-	-	-	-	-	-	-
.	1B:5027059-5027059	-	-	-	-	-	-	-	-	-	-	-
.	1B:5027067-5027067	-	-	-	-	-	-	-	-	-	-	-
.	1B:5027071-5027071	-	-	-	-	-	-	-	-	-	-	-
.	1B:5027086-5027086	-	-	-	-	-	-	-	-	-	-	-
.	1B:5027137-5027137	-	-	-	-	-	-	-	-	-	-	-
.	1B:5027238-5027238	-	-	-	-	-	-	-	-	-	-	-
.	1B:5027250-5027250	-	-	-	-	-	-	-	-	-	-	-
.	1B:5027420-5027420	-	-	-	-	-	-	-	-	-	-	-
.	1B:5027467-5027467	-	-	-	-	-	-	-	-	-	-	-
.	1B:5027514-5027514	-	-	-	-	-	-	-	-	-	-	-
.	1B:5027533-5027535	-	-	-	-	-	-	-	-	-	-	-
.	1B:5027629-5027632	-	-	-	-	-	-	-	-	-	-	-
.	1B:5027673-5027678	-	-	-	-	-	-	-	-	-	-	-
.	1B:5027799-5027799	-	-	-	-	-	-	-	-	-	-	-
.	1B:5027812-5027812	-	-	-	-	-	-	-	-	-	-	-
.	1B:5027888-5027894	-	-	-	-	-	-	-	-	-	-	-
.	1B:5034036-5034036	-	-	-	-	-	-	-	-	-	-	-
.	1B:5035796-5035796	C	TRITD1Bv1G002200	TRITD1Bv1G002200.1	Transcript	synonymous_variant	69	69	23	T	acT/acC	-	IMPACT=LOW;BIOTYPE=protein_coding;EXON=1/3;STRAND=1;ENSP=TRITD1Bv1G002200.1;UNIPARC=UPI001018C9FC;DOMAINS=PANTHER:PTHR46506:SF27,PANTHER:PTHR46506,Pfam:PF03018
.	1B:5035819-5035819	A	TRITD1Bv1G002200	TRITD1Bv1G002200.1	Transcript	missense_variant	92	92	31	T/K	aCg/aAg	-	IMPACT=MODERATE;BIOTYPE=protein_coding;EXON=1/3;STRAND=1;ENSP=TRITD1Bv1G002200.1;UNIPARC=UPI001018C9FC;SIFT=deleterious(0.01);DOMAINS=PANTHER:PTHR46506:SF27,PANTHER:PTHR46506,Pfam:PF03018
.	1B:5035959-5035959	C	TRITD1Bv1G002200	TRITD1Bv1G002200.1	Transcript	splice_region_variant,synonymous_variant	232	232	78	R	Agg/Cgg	-	IMPACT=LOW;BIOTYPE=protein_coding;EXON=1/3;STRAND=1;ENSP=TRITD1Bv1G002200.1;UNIPARC=UPI001018C9FC;DOMAINS=PANTHER:PTHR46506:SF27,PANTHER:PTHR46506,Pfam:PF03018
.	1B:5035979-5035979	-	-	-	-	-	-	-	-	-	-	-
.	1B:5035983-5035983	-	-	-	-	-	-	-	-	-	-	-
.	1B:5036031-5036031	-	-	-	-	-	-	-	-	-	-	-
.	1B:5036044-5036044	-	-	-	-	-	-	-	-	-	-	-
.	1B:5036124-5036124	G	TRITD1Bv1G002200	TRITD1Bv1G002200.1	Transcript	missense_variant	241	241	81	R/G	Cgt/Ggt	-	IMPACT=MODERATE;BIOTYPE=protein_coding;EXON=2/3;STRAND=1;ENSP=TRITD1Bv1G002200.1;UNIPARC=UPI001018C9FC;SIFT=tolerated(1);DOMAINS=PANTHER:PTHR46506:SF27,PANTHER:PTHR46506,Pfam:PF03018
.	1B:5036141-5036141	T	TRITD1Bv1G002200	TRITD1Bv1G002200.1	Transcript	synonymous_variant	258	258	86	V	gtG/gtT	AX-94416856-1B.1	IMPACT=LOW;BIOTYPE=protein_coding;EXON=2/3;STRAND=1;ENSP=TRITD1Bv1G002200.1;UNIPARC=UPI001018C9FC;DOMAINS=PANTHER:PTHR46506:SF27,PANTHER:PTHR46506,Pfam:PF03018
.	1B:5042025-5042025	-	-	-	-	-	-	-	-	-	-	-
.	1B:5042031-5042031	-	-	-	-	-	-	-	-	-	-	-
.	1B:5042037-5042037	-	-	-	-	-	-	-	-	-	-	-
.	1B:5042064-5042064	-	-	-	-	-	-	-	-	-	-	-
.	1B:5048316-5048316	-	-	-	-	-	-	-	-	-	-	-
.	1B:5048353-5048353	-	-	-	-	-	-	-	-	-	-	-
.	1B:5048384-5048384	-	-	-	-	-	-	-	-	-	-	-
.	1B:5048445-5048445	-	-	-	-	-	-	-	-	-	-	-
.	1B:5048457-5048457	-	-	-	-	-	-	-	-	-	-	-
.	1B:5048502-5048502	-	-	-	-	-	-	-	-	-	-	-
.	1B:5048505-5048505	-	-	-	-	-	-	-	-	-	-	-
.	1B:5048543-5048543	-	-	-	-	-	-	-	-	-	-	-
.	1B:5048561-5048561	-	-	-	-	-	-	-	-	-	-	-
.	1B:5048575-5048575	-	-	-	-	-	-	-	-	-	-	-
.	1B:5048625-5048625	-	-	-	-	-	-	-	-	-	-	-
.	1B:5048648-5048648	-	-	-	-	-	-	-	-	-	-	-
.	1B:5048662-5048662	-	-	-	-	-	-	-	-	-	-	-
.	1B:5048675-5048675	-	-	-	-	-	-	-	-	-	-	-
.	1B:5048685-5048686	-	-	-	-	-	-	-	-	-	-	-
.	1B:5048715-5048715	-	-	-	-	-	-	-	-	-	-	-
.	1B:5048740-5048740	-	-	-	-	-	-	-	-	-	-	-
.	1B:5048778-5048778	-	-	-	-	-	-	-	-	-	-	-
.	1B:5048813-5048813	-	-	-	-	-	-	-	-	-	-	-
.	1B:5048834-5048834	-	-	-	-	-	-	-	-	-	-	-
.	1B:5048842-5048842	-	-	-	-	-	-	-	-	-	-	-
.	1B:5048856-5048856	-	-	-	-	-	-	-	-	-	-	-
.	1B:5048889-5048889	-	-	-	-	-	-	-	-	-	-	-
.	1B:5048931-5048931	-	-	-	-	-	-	-	-	-	-	-
.	1B:5048942-5048942	-	-	-	-	-	-	-	-	-	-	-
.	1B:5048964-5048964	-	-	-	-	-	-	-	-	-	-	-
.	1B:5048965-5048965	-	-	-	-	-	-	-	-	-	-	-
.	1B:5048991-5048994	-	-	-	-	-	-	-	-	-	-	-
.	1B:5049246-5049246	-	-	-	-	-	-	-	-	-	-	-
.	1B:5049276-5049280	-	-	-	-	-	-	-	-	-	-	-
.	1B:5049284-5049284	-	-	-	-	-	-	-	-	-	-	-
.	1B:5049295-5049295	-	-	-	-	-	-	-	-	-	-	-
.	1B:5049301-5049301	-	-	-	-	-	-	-	-	-	-	-
.	1B:5049340-5049340	-	-	-	-	-	-	-	-	-	-	-
.	1B:5049529-5049529	-	-	-	-	-	-	-	-	-	-	-
.	1B:5049609-5049609	-	-	-	-	-	-	-	-	-	-	-
.	1B:5049638-5049638	-	-	-	-	-	-	-	-	-	-	-
.	1B:5049653-5049654	-	-	-	-	-	-	-	-	-	-	-
.	1B:5049719-5049719	-	-	-	-	-	-	-	-	-	-	-
.	1B:5049743-5049743	-	-	-	-	-	-	-	-	-	-	-
.	1B:5050232-5050232	-	-	-	-	-	-	-	-	-	-	-
.	1B:5050309-5050309	-	-	-	-	-	-	-	-	-	-	-
.	1B:5050539-5050539	-	-	-	-	-	-	-	-	-	-	-
.	1B:5050604-5050604	-	-	-	-	-	-	-	-	-	-	-
.	1B:5050648-5050648	-	-	-	-	-	-	-	-	-	-	-
.	1B:5050667-5050667	-	-	-	-	-	-	-	-	-	-	-
.	1B:5050728-5050728	-	-	-	-	-	-	-	-	-	-	-
.	1B:5112530-5112530	-	-	-	-	-	-	-	-	-	-	-
.	1B:5112771-5112771	-	-	-	-	-	-	-	-	-	-	-
.	1B:5127775-5127775	-	-	-	-	-	-	-	-	-	-	-
.	1B:5175941-5175941	-	-	-	-	-	-	-	-	-	-	-
.	1B:5175986-5175986	-	-	-	-	-	-	-	-	-	-	-
.	1B:5175990-5175990	-	-	-	-	-	-	-	-	-	-	-
.	1B:5175992-5175992	-	-	-	-	-	-	-	-	-	-	-
.	1B:5176066-5176066	-	-	-	-	-	-	-	-	-	-	-
.	1B:5176088-5176089	-	-	-	-	-	-	-	-	-	-	-
.	1B:5176170-5176170	-	-	-	-	-	-	-	-	-	-	-
.	1B:5176176-5176176	-	-	-	-	-	-	-	-	-	-	-
.	1B:5176180-5176180	-	-	-	-	-	-	-	-	-	-	-
.	1B:5264789-5264789	-	-	-	-	-	-	-	-	-	-	-
.	1B:5264808-5264808	-	-	-	-	-	-	-	-	-	-	-
.	1B:5264835-5264835	-	-	-	-	-	-	-	-	-	-	-
.	1B:5264854-5264854	-	-	-	-	-	-	-	-	-	-	-
.	1B:5267055-5267055	-	-	-	-	-	-	-	-	-	-	-
.	1B:5267346-5267346	-	-	-	-	-	-	-	-	-	-	-
.	1B:5337327-5337327	-	-	-	-	-	-	-	-	-	-	-
.	1B:5370007-5370007	A	TRITD1Bv1G002240	TRITD1Bv1G002240.1	Transcript	missense_variant	1084	1084	362	Y/N	Tac/Aac	-	IMPACT=MODERATE;BIOTYPE=protein_coding;EXON=2/2;STRAND=1;ENSP=TRITD1Bv1G002240.1;UNIPARC=UPI0010179448;SIFT=tolerated(0.14);DOMAINS=Pfam:PF00931,PANTHER:PTHR23155,PANTHER:PTHR23155:SF889,Superfamily:SSF52540
.	1B:5370277-5370277	C	TRITD1Bv1G002240	TRITD1Bv1G002240.1	Transcript	synonymous_variant	1354	1354	452	L	Ttg/Ctg	-	IMPACT=LOW;BIOTYPE=protein_coding;EXON=2/2;STRAND=1;ENSP=TRITD1Bv1G002240.1;UNIPARC=UPI0010179448;DOMAINS=PANTHER:PTHR23155,PANTHER:PTHR23155:SF889
.	1B:5370298-5370298	A	TRITD1Bv1G002240	TRITD1Bv1G002240.1	Transcript	missense_variant	1375	1375	459	E/K	Gag/Aag	-	IMPACT=MODERATE;BIOTYPE=protein_coding;EXON=2/2;STRAND=1;ENSP=TRITD1Bv1G002240.1;UNIPARC=UPI0010179448;SIFT=deleterious(0);DOMAINS=PANTHER:PTHR23155,PANTHER:PTHR23155:SF889
.	1B:5370303-5370303	T	TRITD1Bv1G002240	TRITD1Bv1G002240.1	Transcript	synonymous_variant	1380	1380	460	A	gcC/gcT	-	IMPACT=LOW;BIOTYPE=protein_coding;EXON=2/2;STRAND=1;ENSP=TRITD1Bv1G002240.1;UNIPARC=UPI0010179448;DOMAINS=PANTHER:PTHR23155,PANTHER:PTHR23155:SF889
.	1B:5505404-5505404	-	-	-	-	-	-	-	-	-	-	-
.	1B:5505414-5505414	-	-	-	-	-	-	-	-	-	-	-
.	1B:5505427-5505427	-	-	-	-	-	-	-	-	-	-	-
.	1B:5505457-5505458	-	-	-	-	-	-	-	-	-	-	-
.	1B:5505584-5505584	-	-	-	-	-	-	-	-	-	-	-
.	1B:5505592-5505592	-	-	-	-	-	-	-	-	-	-	-
.	1B:5561145-5561145	-	-	-	-	-	-	-	-	-	-	-
.	1B:5561147-5561147	-	-	-	-	-	-	-	-	-	-	-
.	1B:5561149-5561150	-	-	-	-	-	-	-	-	-	-	-
.	1B:5561184-5561184	-	-	-	-	-	-	-	-	-	-	-
.	1B:5624124-5624124	-	-	-	-	-	-	-	-	-	-	-
.	1B:5624126-5624126	-	-	-	-	-	-	-	-	-	-	-
.	1B:5624166-5624166	-	-	-	-	-	-	-	-	-	-	-
.	1B:5624189-5624189	-	-	-	-	-	-	-	-	-	-	-
.	1B:5624205-5624205	-	-	-	-	-	-	-	-	-	-	-
.	1B:5624225-5624225	-	-	-	-	-	-	-	-	-	-	-
.	1B:5624278-5624278	-	-	-	-	-	-	-	-	-	-	-
.	1B:5624300-5624300	-	-	-	-	-	-	-	-	-	-	-
.	1B:5624301-5624301	-	-	-	-	-	-	-	-	-	-	-
.	1B:5624331-5624331	-	-	-	-	-	-	-	-	-	-	-
.	1B:5624347-5624347	-	-	-	-	-	-	-	-	-	-	-
.	1B:5624377-5624377	-	-	-	-	-	-	-	-	-	-	-
.	1B:5624387-5624387	-	-	-	-	-	-	-	-	-	-	-
.	1B:5624391-5624391	-	-	-	-	-	-	-	-	-	-	-
.	1B:5624407-5624407	-	-	-	-	-	-	-	-	-	-	-
.	1B:5624418-5624418	-	-	-	-	-	-	-	-	-	-	-
.	1B:5624426-5624426	-	-	-	-	-	-	-	-	-	-	-
.	1B:5624767-5624767	-	-	-	-	-	-	-	-	-	-	-
.	1B:5624781-5624781	-	-	-	-	-	-	-	-	-	-	-
.	1B:5624793-5624793	-	-	-	-	-	-	-	-	-	-	-
.	1B:5624819-5624819	-	-	-	-	-	-	-	-	-	-	-
.	1B:5624829-5624829	-	-	-	-	-	-	-	-	-	-	-
.	1B:5624855-5624855	-	-	-	-	-	-	-	-	-	-	-
.	1B:5624875-5624875	-	-	-	-	-	-	-	-	-	-	-
.	1B:5627222-5627222	-	-	-	-	-	-	-	-	-	-	-
.	1B:5627226-5627226	-	-	-	-	-	-	-	-	-	-	-
.	1B:5627236-5627236	-	-	-	-	-	-	-	-	-	-	-
.	1B:5627303-5627303	-	-	-	-	-	-	-	-	-	-	-
.	1B:5627304-5627304	-	-	-	-	-	-	-	-	-	-	-
.	1B:5675448-5675448	-	-	-	-	-	-	-	-	-	-	-
.	1B:5685100-5685100	-	-	-	-	-	-	-	-	-	-	-
.	1B:5685114-5685114	-	-	-	-	-	-	-	-	-	-	-
.	1B:5685313-5685313	-	-	-	-	-	-	-	-	-	-	-
.	1B:5687549-5687551	-	-	-	-	-	-	-	-	-	-	-
.	1B:5697659-5697659	-	-	-	-	-	-	-	-	-	-	-
.	1B:5697674-5697674	-	-	-	-	-	-	-	-	-	-	-
.	1B:5697710-5697710	-	-	-	-	-	-	-	-	-	-	-
.	1B:5697721-5697721	-	-	-	-	-	-	-	-	-	-	-
.	1B:5703709-5703709	-	-	-	-	-	-	-	-	-	-	-
.	1B:5703801-5703801	-	-	-	-	-	-	-	-	-	-	-
.	1B:5703825-5703825	-	-	-	-	-	-	-	-	-	-	-
.	1B:5703847-5703848	-	-	-	-	-	-	-	-	-	-	-
.	1B:5703869-5703869	-	-	-	-	-	-	-	-	-	-	-
.	1B:5703901-5703901	-	-	-	-	-	-	-	-	-	-	-
.	1B:5703935-5703935	-	-	-	-	-	-	-	-	-	-	-
.	1B:5703948-5703948	-	-	-	-	-	-	-	-	-	-	-
.	1B:5703958-5703958	-	-	-	-	-	-	-	-	-	-	-
.	1B:5703974-5703974	-	-	-	-	-	-	-	-	-	-	-
.	1B:5703992-5703992	-	-	-	-	-	-	-	-	-	-	-
.	1B:5704020-5704020	-	-	-	-	-	-	-	-	-	-	-
.	1B:5704047-5704047	-	-	-	-	-	-	-	-	-	-	-
.	1B:5704157-5704157	-	-	-	-	-	-	-	-	-	-	-
.	1B:5704222-5704222	-	-	-	-	-	-	-	-	-	-	-
.	1B:5704227-5704227	-	-	-	-	-	-	-	-	-	-	-
.	1B:5704234-5704236	-	-	-	-	-	-	-	-	-	-	-
.	1B:5704466-5704466	-	-	-	-	-	-	-	-	-	-	-
.	1B:5707125-5707125	-	-	-	-	-	-	-	-	-	-	-
.	1B:5707159-5707159	-	-	-	-	-	-	-	-	-	-	-
.	1B:5707205-5707205	-	-	-	-	-	-	-	-	-	-	-
.	1B:5707293-5707293	-	-	-	-	-	-	-	-	-	-	-
.	1B:5707307-5707307	-	-	-	-	-	-	-	-	-	-	-
.	1B:5707373-5707373	-	-	-	-	-	-	-	-	-	-	-
.	1B:5707395-5707395	-	-	-	-	-	-	-	-	-	-	-
.	1B:5707396-5707396	-	-	-	-	-	-	-	-	-	-	-
.	1B:5707431-5707431	-	-	-	-	-	-	-	-	-	-	-
.	1B:5707482-5707482	-	-	-	-	-	-	-	-	-	-	-
.	1B:5707509-5707509	-	-	-	-	-	-	-	-	-	-	-
.	1B:5707513-5707513	-	-	-	-	-	-	-	-	-	-	-
.	1B:5742298-5742298	-	-	-	-	-	-	-	-	-	-	-
.	1B:5742312-5742312	-	-	-	-	-	-	-	-	-	-	-
.	1B:5742349-5742351	-	-	-	-	-	-	-	-	-	-	-
.	1B:5742400-5742400	-	-	-	-	-	-	-	-	-	-	-
.	1B:5742561-5742561	-	-	-	-	-	-	-	-	-	-	-
.	1B:5742584-5742584	-	-	-	-	-	-	-	-	-	-	-
.	1B:5742633-5742633	-	-	-	-	-	-	-	-	-	-	-
.	1B:5742699-5742699	-	-	-	-	-	-	-	-	-	-	-
.	1B:5742717-5742717	-	-	-	-	-	-	-	-	-	-	-
.	1B:5742718-5742718	-	-	-	-	-	-	-	-	-	-	-
.	1B:5798304-5798304	-	-	-	-	-	-	-	-	-	-	-
.	1B:5798340-5798352	-	-	-	-	-	-	-	-	-	-	-
.	1B:5798436-5798436	-	-	-	-	-	-	-	-	-	-	-
.	1B:5798524-5798524	-	-	-	-	-	-	-	-	-	-	-
.	1B:5815612-5815612	-	-	-	-	-	-	-	-	-	-	-
.	1B:5815663-5815663	-	-	-	-	-	-	-	-	-	-	-
.	1B:5815730-5815730	-	-	-	-	-	-	-	-	-	-	-
.	1B:5816137-5816137	-	-	-	-	-	-	-	-	-	-	-
.	1B:5816138-5816138	-	-	-	-	-	-	-	-	-	-	-
.	1B:5816341-5816341	-	-	-	-	-	-	-	-	-	-	-
.	1B:5816700-5816700	-	-	-	-	-	-	-	-	-	-	-
.	1B:5816703-5816703	-	-	-	-	-	-	-	-	-	-	-
.	1B:5816711-5816711	-	-	-	-	-	-	-	-	-	-	-
.	1B:5816738-5816739	-	-	-	-	-	-	-	-	-	-	-
.	1B:5816808-5816808	-	-	-	-	-	-	-	-	-	-	-
.	1B:5816954-5816956	-	-	-	-	-	-	-	-	-	-	-
.	1B:5817305-5817305	-	-	-	-	-	-	-	-	-	-	-
.	1B:5817600-5817600	-	-	-	-	-	-	-	-	-	-	-
.	1B:5817628-5817628	-	-	-	-	-	-	-	-	-	-	-
.	1B:5817734-5817734	-	-	-	-	-	-	-	-	-	-	-
.	1B:5817763-5817763	-	-	-	-	-	-	-	-	-	-	-
.	1B:5817788-5817790	-	-	-	-	-	-	-	-	-	-	-
.	1B:5817923-5817923	-	-	-	-	-	-	-	-	-	-	-
.	1B:5817926-5817926	-	-	-	-	-	-	-	-	-	-	-
.	1B:6034236-6034236	-	-	-	-	-	-	-	-	-	-	-
.	1B:6034242-6034242	-	-	-	-	-	-	-	-	-	-	-
.	1B:6034255-6034255	-	-	-	-	-	-	-	-	-	-	-
.	1B:6034274-6034274	-	-	-	-	-	-	-	-	-	-	-
.	1B:6034294-6034294	-	-	-	-	-	-	-	-	-	-	-
.	1B:6034312-6034312	-	-	-	-	-	-	-	-	-	-	-
.	1B:6034323-6034323	-	-	-	-	-	-	-	-	-	-	-
.	1B:6034337-6034337	-	-	-	-	-	-	-	-	-	-	-
.	1B:6034342-6034344	-	-	-	-	-	-	-	-	-	-	-
.	1B:6034364-6034364	-	-	-	-	-	-	-	-	-	-	-
.	1B:6034379-6034379	-	-	-	-	-	-	-	-	-	-	-
.	1B:6034401-6034401	-	-	-	-	-	-	-	-	-	-	-
.	1B:6034427-6034427	-	-	-	-	-	-	-	-	-	-	-
.	1B:6034429-6034429	-	-	-	-	-	-	-	-	-	-	-
.	1B:6034447-6034449	-	-	-	-	-	-	-	-	-	-	-
.	1B:6035223-6035223	-	-	-	-	-	-	-	-	-	-	-
.	1B:6035252-6035252	-	-	-	-	-	-	-	-	-	-	-
.	1B:6035287-6035287	-	-	-	-	-	-	-	-	-	-	-
.	1B:6042281-6042282	-	-	-	-	-	-	-	-	-	-	-
.	1B:6042655-6042655	-	-	-	-	-	-	-	-	-	-	-
.	1B:6042722-6042722	-	-	-	-	-	-	-	-	-	-	-
.	1B:6042735-6042735	-	-	-	-	-	-	-	-	-	-	-
.	1B:6042738-6042738	-	-	-	-	-	-	-	-	-	-	-
.	1B:6042781-6042781	-	-	-	-	-	-	-	-	-	-	-
.	1B:6168809-6168809	-	-	-	-	-	-	-	-	-	-	-
.	1B:6258965-6258965	-	-	-	-	-	-	-	-	-	-	-
.	1B:6258981-6258981	-	-	-	-	-	-	-	-	-	-	-
.	1B:6272008-6272009	-	-	-	-	-	-	-	-	-	-	-
.	1B:6272047-6272047	-	-	-	-	-	-	-	-	-	-	-
.	1B:6299384-6299384	-	-	-	-	-	-	-	-	-	-	-
.	1B:6299959-6299959	-	-	-	-	-	-	-	-	-	-	-
.	1B:6300003-6300003	-	-	-	-	-	-	-	-	-	-	-
.	1B:6300004-6300004	-	-	-	-	-	-	-	-	-	-	-
.	1B:6300598-6300598	-	-	-	-	-	-	-	-	-	-	-
.	1B:6300772-6300772	-	-	-	-	-	-	-	-	-	-	-
.	1B:6300781-6300781	-	-	-	-	-	-	-	-	-	-	-
.	1B:6301019-6301019	-	-	-	-	-	-	-	-	-	-	-
.	1B:6301191-6301191	-	-	-	-	-	-	-	-	-	-	-
.	1B:6301315-6301317	-	-	-	-	-	-	-	-	-	-	-
.	1B:6301400-6301400	-	-	-	-	-	-	-	-	-	-	-
.	1B:6302030-6302030	-	-	-	-	-	-	-	-	-	-	-
.	1B:6302235-6302235	-	-	-	-	-	-	-	-	-	-	-
.	1B:6302824-6302824	-	-	-	-	-	-	-	-	-	-	-
.	1B:6303590-6303590	-	-	-	-	-	-	-	-	-	-	-
.	1B:6303950-6303950	-	-	-	-	-	-	-	-	-	-	-
.	1B:6304622-6304622	-	-	-	-	-	-	-	-	-	-	-
.	1B:6305478-6305478	-	-	-	-	-	-	-	-	-	-	-
.	1B:6306364-6306364	-	-	-	-	-	-	-	-	-	-	-
.	1B:6306798-6306798	-	-	-	-	-	-	-	-	-	-	-
.	1B:6306904-6306904	-	-	-	-	-	-	-	-	-	-	-
.	1B:6307153-6307153	-	-	-	-	-	-	-	-	-	-	-
.	1B:6307602-6307602	-	-	-	-	-	-	-	-	-	-	-
.	1B:6307781-6307781	-	-	-	-	-	-	-	-	-	-	-
.	1B:6309269-6309269	-	-	-	-	-	-	-	-	-	-	-
.	1B:6309289-6309289	-	-	-	-	-	-	-	-	-	-	-
.	1B:6309326-6309326	-	-	-	-	-	-	-	-	-	-	-
.	1B:6309457-6309457	T	TRITD1Bv1G002590	TRITD1Bv1G002590.1	Transcript	missense_variant	385	385	129	V/I	Gtt/Att	AX-94751607-1B.2	IMPACT=MODERATE;BIOTYPE=protein_coding;EXON=2/2;STRAND=-1;ENSP=TRITD1Bv1G002590.1;UNIPARC=UPI00101852B1;SIFT=tolerated(0.13);DOMAINS=Pfam:PF03018,PANTHER:PTHR46506,PANTHER:PTHR46506:SF23
.	1B:6309592-6309592	-	-	-	-	-	-	-	-	-	-	-
.	1B:6309611-6309611	-	-	-	-	-	-	-	-	-	-	-
.	1B:6309729-6309729	A	TRITD1Bv1G002590	TRITD1Bv1G002590.1	Transcript	missense_variant	257	257	86	T/I	aCa/aTa	-	IMPACT=MODERATE;BIOTYPE=protein_coding;EXON=1/2;STRAND=-1;ENSP=TRITD1Bv1G002590.1;UNIPARC=UPI00101852B1;SIFT=tolerated(0.89);DOMAINS=Pfam:PF03018,PANTHER:PTHR46506,PANTHER:PTHR46506:SF23
.	1B:6309755-6309755	T	TRITD1Bv1G002590	TRITD1Bv1G002590.1	Transcript	synonymous_variant	231	231	77	A	gcC/gcA	-	IMPACT=LOW;BIOTYPE=protein_coding;EXON=1/2;STRAND=-1;ENSP=TRITD1Bv1G002590.1;UNIPARC=UPI00101852B1;DOMAINS=Pfam:PF03018,PANTHER:PTHR46506,PANTHER:PTHR46506:SF23
.	1B:6311253-6311253	-	-	-	-	-	-	-	-	-	-	-
.	1B:6311365-6311365	-	-	-	-	-	-	-	-	-	-	-
.	1B:6347007-6347007	-	-	-	-	-	-	-	-	-	-	-
.	1B:6347058-6347058	-	-	-	-	-	-	-	-	-	-	-
.	1B:6347073-6347073	-	-	-	-	-	-	-	-	-	-	-
.	1B:6347799-6347799	-	-	-	-	-	-	-	-	-	-	-
.	1B:6348047-6348049	-	-	-	-	-	-	-	-	-	-	-
.	1B:6348710-6348710	-	-	-	-	-	-	-	-	-	-	-
.	1B:6348736-6348736	-	-	-	-	-	-	-	-	-	-	-
.	1B:6348750-6348750	-	-	-	-	-	-	-	-	-	-	-
.	1B:6348756-6348756	-	-	-	-	-	-	-	-	-	-	-
.	1B:6348808-6348808	-	-	-	-	-	-	-	-	-	-	-
.	1B:6348824-6348824	-	-	-	-	-	-	-	-	-	-	-
.	1B:6349115-6349115	-	-	-	-	-	-	-	-	-	-	-
.	1B:6349116-6349116	-	-	-	-	-	-	-	-	-	-	-
.	1B:6349127-6349127	-	-	-	-	-	-	-	-	-	-	-
.	1B:6349130-6349130	-	-	-	-	-	-	-	-	-	-	-
.	1B:6349139-6349139	-	-	-	-	-	-	-	-	-	-	-
.	1B:6349159-6349159	-	-	-	-	-	-	-	-	-	-	-
.	1B:6349167-6349167	-	-	-	-	-	-	-	-	-	-	-
.	1B:6349205-6349205	-	-	-	-	-	-	-	-	-	-	-
.	1B:6349210-6349210	-	-	-	-	-	-	-	-	-	-	-
.	1B:6349260-6349260	-	-	-	-	-	-	-	-	-	-	-
.	1B:6349272-6349272	-	-	-	-	-	-	-	-	-	-	-
.	1B:6349273-6349273	-	-	-	-	-	-	-	-	-	-	-
.	1B:6349311-6349311	-	-	-	-	-	-	-	-	-	-	-
.	1B:6349318-6349318	-	-	-	-	-	-	-	-	-	-	-
.	1B:6349332-6349332	-	-	-	-	-	-	-	-	-	-	-
.	1B:6349349-6349349	-	-	-	-	-	-	-	-	-	-	-
.	1B:6364403-6364403	-	-	-	-	-	-	-	-	-	-	-
.	1B:6364424-6364424	-	-	-	-	-	-	-	-	-	-	-
.	1B:6364438-6364438	-	-	-	-	-	-	-	-	-	-	-
.	1B:6364450-6364450	-	-	-	-	-	-	-	-	-	-	-
.	1B:6364480-6364480	-	-	-	-	-	-	-	-	-	-	-
.	1B:6364490-6364490	-	-	-	-	-	-	-	-	-	-	-
.	1B:6364507-6364507	-	-	-	-	-	-	-	-	-	-	-
.	1B:6364543-6364543	-	-	-	-	-	-	-	-	-	-	-
.	1B:6364544-6364544	-	-	-	-	-	-	-	-	-	-	-
.	1B:6364557-6364557	-	-	-	-	-	-	-	-	-	-	-
.	1B:6364593-6364593	-	-	-	-	-	-	-	-	-	-	-
.	1B:6364645-6364645	-	-	-	-	-	-	-	-	-	-	-
.	1B:6364719-6364719	-	-	-	-	-	-	-	-	-	-	-
.	1B:6364752-6364752	-	-	-	-	-	-	-	-	-	-	-
.	1B:6364756-6364756	-	-	-	-	-	-	-	-	-	-	-
.	1B:6364757-6364757	-	-	-	-	-	-	-	-	-	-	-
.	1B:6364789-6364789	-	-	-	-	-	-	-	-	-	-	-
.	1B:6364790-6364790	-	-	-	-	-	-	-	-	-	-	-
.	1B:6364809-6364810	-	-	-	-	-	-	-	-	-	-	-
.	1B:6364822-6364822	-	-	-	-	-	-	-	-	-	-	-
.	1B:6364960-6364960	-	-	-	-	-	-	-	-	-	-	-
.	1B:6365009-6365009	-	-	-	-	-	-	-	-	-	-	-
.	1B:6365013-6365013	-	-	-	-	-	-	-	-	-	-	-
.	1B:6365035-6365035	A	TRITD1Bv1G002640	TRITD1Bv1G002640.1	Transcript	stop_lost	521	521	174	*/L	tGa/tTa	-	IMPACT=HIGH;BIOTYPE=protein_coding;EXON=3/3;STRAND=-1;ENSP=TRITD1Bv1G002640.1;UNIPARC=UPI001017C493
.	1B:6365039-6365039	C	TRITD1Bv1G002640	TRITD1Bv1G002640.1	Transcript	missense_variant	517	517	173	T/A	Act/Gct	-	IMPACT=MODERATE;BIOTYPE=protein_coding;EXON=3/3;STRAND=-1;ENSP=TRITD1Bv1G002640.1;UNIPARC=UPI001017C493;SIFT=deleterious_low_confidence(0)
.	1B:6365041-6365041	A	TRITD1Bv1G002640	TRITD1Bv1G002640.1	Transcript	missense_variant	515	515	172	A/V	gCc/gTc	-	IMPACT=MODERATE;BIOTYPE=protein_coding;EXON=3/3;STRAND=-1;ENSP=TRITD1Bv1G002640.1;UNIPARC=UPI001017C493;SIFT=tolerated_low_confidence(0.19)
.	1B:6365052-6365053	-	-	-	-	-	-	-	-	-	-	-
.	1B:6365087-6365087	-	-	-	-	-	-	-	-	-	-	-
.	1B:6365102-6365105	-	-	-	-	-	-	-	-	-	-	-
.	1B:6365177-6365177	T	TRITD1Bv1G002640	TRITD1Bv1G002640.1	Transcript	missense_variant	470	470	157	R/H	cGt/cAt	-	IMPACT=MODERATE;BIOTYPE=protein_coding;EXON=2/3;STRAND=-1;ENSP=TRITD1Bv1G002640.1;UNIPARC=UPI001017C493;SIFT=tolerated(0.55);DOMAINS=PANTHER:PTHR46506,PANTHER:PTHR46506:SF37
.	1B:6365179-6365179	T	TRITD1Bv1G002640	TRITD1Bv1G002640.1	Transcript	synonymous_variant	468	468	156	L	ctT/ctA	-	IMPACT=LOW;BIOTYPE=protein_coding;EXON=2/3;STRAND=-1;ENSP=TRITD1Bv1G002640.1;UNIPARC=UPI001017C493;DOMAINS=PANTHER:PTHR46506,PANTHER:PTHR46506:SF37
.	1B:6365189-6365189	G	TRITD1Bv1G002640	TRITD1Bv1G002640.1	Transcript	missense_variant	458	458	153	S/T	aGt/aCt	-	IMPACT=MODERATE;BIOTYPE=protein_coding;EXON=2/3;STRAND=-1;ENSP=TRITD1Bv1G002640.1;UNIPARC=UPI001017C493;SIFT=tolerated(0.79);DOMAINS=PANTHER:PTHR46506,PANTHER:PTHR46506:SF37
.	1B:6365194-6365194	T	TRITD1Bv1G002640	TRITD1Bv1G002640.1	Transcript	synonymous_variant	453	453	151	G	ggG/ggA	-	IMPACT=LOW;BIOTYPE=protein_coding;EXON=2/3;STRAND=-1;ENSP=TRITD1Bv1G002640.1;UNIPARC=UPI001017C493;DOMAINS=PANTHER:PTHR46506,PANTHER:PTHR46506:SF37
.	1B:6365211-6365211	C	TRITD1Bv1G002640	TRITD1Bv1G002640.1	Transcript	missense_variant	436	436	146	I/V	Ata/Gta	-	IMPACT=MODERATE;BIOTYPE=protein_coding;EXON=2/3;STRAND=-1;ENSP=TRITD1Bv1G002640.1;UNIPARC=UPI001017C493;SIFT=tolerated(0.65);DOMAINS=PANTHER:PTHR46506,PANTHER:PTHR46506:SF37
.	1B:6365232-6365232	C	TRITD1Bv1G002640	TRITD1Bv1G002640.1	Transcript	missense_variant	415	415	139	I/V	Atc/Gtc	-	IMPACT=MODERATE;BIOTYPE=protein_coding;EXON=2/3;STRAND=-1;ENSP=TRITD1Bv1G002640.1;UNIPARC=UPI001017C493;SIFT=tolerated(0.13);DOMAINS=PANTHER:PTHR46506,PANTHER:PTHR46506:SF37,Pfam:PF03018
.	1B:6365233-6365233	G	TRITD1Bv1G002640	TRITD1Bv1G002640.1	Transcript	synonymous_variant	414	414	138	V	gtT/gtC	-	IMPACT=LOW;BIOTYPE=protein_coding;EXON=2/3;STRAND=-1;ENSP=TRITD1Bv1G002640.1;UNIPARC=UPI001017C493;DOMAINS=PANTHER:PTHR46506,PANTHER:PTHR46506:SF37,Pfam:PF03018
.	1B:6365299-6365299	A	TRITD1Bv1G002640	TRITD1Bv1G002640.1	Transcript	synonymous_variant	348	348	116	S	agC/agT	-	IMPACT=LOW;BIOTYPE=protein_coding;EXON=2/3;STRAND=-1;ENSP=TRITD1Bv1G002640.1;UNIPARC=UPI001017C493;DOMAINS=PANTHER:PTHR46506,PANTHER:PTHR46506:SF37,Pfam:PF03018
.	1B:6365339-6365339	A	TRITD1Bv1G002640	TRITD1Bv1G002640.1	Transcript	missense_variant,splice_region_variant	308	308	103	S/F	tCt/tTt	-	IMPACT=MODERATE;BIOTYPE=protein_coding;EXON=2/3;STRAND=-1;ENSP=TRITD1Bv1G002640.1;UNIPARC=UPI001017C493;SIFT=tolerated(1);DOMAINS=PANTHER:PTHR46506,PANTHER:PTHR46506:SF37,Pfam:PF03018
.	1B:6365354-6365354	-	-	-	-	-	-	-	-	-	-	-
.	1B:6365397-6365397	-	-	-	-	-	-	-	-	-	-	-
.	1B:6365417-6365417	-	-	-	-	-	-	-	-	-	-	-
.	1B:6365420-6365420	-	-	-	-	-	-	-	-	-	-	-
.	1B:6365421-6365421	-	-	-	-	-	-	-	-	-	-	-
.	1B:6365547-6365547	T	TRITD1Bv1G002640	TRITD1Bv1G002640.1	Transcript	missense_variant	188	188	63	R/H	cGt/cAt	-	IMPACT=MODERATE;BIOTYPE=protein_coding;EXON=1/3;STRAND=-1;ENSP=TRITD1Bv1G002640.1;UNIPARC=UPI001017C493;SIFT=tolerated(0.48);DOMAINS=PANTHER:PTHR46506,PANTHER:PTHR46506:SF37,Pfam:PF03018
.	1B:6365678-6365678	G	TRITD1Bv1G002640	TRITD1Bv1G002640.1	Transcript	missense_variant	57	57	19	Q/H	caG/caC	-	IMPACT=MODERATE;BIOTYPE=protein_coding;EXON=1/3;STRAND=-1;ENSP=TRITD1Bv1G002640.1;UNIPARC=UPI001017C493;SIFT=tolerated(0.72);DOMAINS=PANTHER:PTHR46506,PANTHER:PTHR46506:SF37
.	1B:6365751-6365751	-	-	-	-	-	-	-	-	-	-	-
.	1B:6365762-6365762	-	-	-	-	-	-	-	-	-	-	-
.	1B:6365789-6365789	-	-	-	-	-	-	-	-	-	-	-
.	1B:6365841-6365841	-	-	-	-	-	-	-	-	-	-	-
.	1B:6365862-6365862	-	-	-	-	-	-	-	-	-	-	-
.	1B:6365867-6365867	-	-	-	-	-	-	-	-	-	-	-
.	1B:6365883-6365884	-	-	-	-	-	-	-	-	-	-	-
.	1B:6365909-6365909	-	-	-	-	-	-	-	-	-	-	-
.	1B:6365916-6365916	-	-	-	-	-	-	-	-	-	-	-
.	1B:6365917-6365917	-	-	-	-	-	-	-	-	-	-	-
.	1B:6365959-6365959	-	-	-	-	-	-	-	-	-	-	-
.	1B:6366974-6366974	-	-	-	-	-	-	-	-	-	-	-
.	1B:6366978-6366982	-	-	-	-	-	-	-	-	-	-	-
.	1B:6366997-6366997	-	-	-	-	-	-	-	-	-	-	-
.	1B:6367024-6367024	-	-	-	-	-	-	-	-	-	-	-
.	1B:6367040-6367054	-	-	-	-	-	-	-	-	-	-	-
.	1B:6367192-6367192	-	-	-	-	-	-	-	-	-	-	-
.	1B:6367227-6367228	-	-	-	-	-	-	-	-	-	-	-
.	1B:6367258-6367258	-	-	-	-	-	-	-	-	-	-	-
.	1B:6367263-6367263	-	-	-	-	-	-	-	-	-	-	-
.	1B:6367265-6367265	-	-	-	-	-	-	-	-	-	-	-
.	1B:6367278-6367278	-	-	-	-	-	-	-	-	-	-	-
.	1B:6367283-6367283	-	-	-	-	-	-	-	-	-	-	-
.	1B:6367285-6367285	-	-	-	-	-	-	-	-	-	-	-
.	1B:6367304-6367304	-	-	-	-	-	-	-	-	-	-	-
.	1B:6367342-6367342	-	-	-	-	-	-	-	-	-	-	-
.	1B:6367371-6367371	-	-	-	-	-	-	-	-	-	-	-
.	1B:6367454-6367454	-	-	-	-	-	-	-	-	-	-	-
.	1B:6367460-6367460	-	-	-	-	-	-	-	-	-	-	-
.	1B:6367481-6367481	-	-	-	-	-	-	-	-	-	-	-
.	1B:6367504-6367504	-	-	-	-	-	-	-	-	-	-	-
.	1B:6367529-6367529	-	-	-	-	-	-	-	-	-	-	-
.	1B:6367549-6367549	-	-	-	-	-	-	-	-	-	-	-
.	1B:6367583-6367583	-	-	-	-	-	-	-	-	-	-	-
.	1B:6367588-6367588	-	-	-	-	-	-	-	-	-	-	-
.	1B:6367590-6367591	-	-	-	-	-	-	-	-	-	-	-
.	1B:6367675-6367675	-	-	-	-	-	-	-	-	-	-	-
.	1B:6367818-6367818	-	-	-	-	-	-	-	-	-	-	-
.	1B:6367848-6367848	-	-	-	-	-	-	-	-	-	-	-
.	1B:6367854-6367854	-	-	-	-	-	-	-	-	-	-	-
.	1B:6367881-6367882	-	-	-	-	-	-	-	-	-	-	-
.	1B:6368523-6368523	-	-	-	-	-	-	-	-	-	-	-
.	1B:6368527-6368527	-	-	-	-	-	-	-	-	-	-	-
.	1B:6368544-6368544	-	-	-	-	-	-	-	-	-	-	-
.	1B:6368560-6368560	-	-	-	-	-	-	-	-	-	-	-
.	1B:6368600-6368600	-	-	-	-	-	-	-	-	-	-	-
.	1B:6368612-6368612	-	-	-	-	-	-	-	-	-	-	-
.	1B:6368627-6368627	-	-	-	-	-	-	-	-	-	-	-
.	1B:6368646-6368646	-	-	-	-	-	-	-	-	-	-	-
.	1B:6368666-6368666	-	-	-	-	-	-	-	-	-	-	-
.	1B:6368674-6368674	-	-	-	-	-	-	-	-	-	-	-
.	1B:6368679-6368679	-	-	-	-	-	-	-	-	-	-	-
.	1B:6368778-6368778	-	-	-	-	-	-	-	-	-	-	-
.	1B:6368798-6368798	-	-	-	-	-	-	-	-	-	-	-
.	1B:6368813-6368813	-	-	-	-	-	-	-	-	-	-	-
.	1B:6368835-6368835	-	-	-	-	-	-	-	-	-	-	-
.	1B:6396373-6396373	-	-	-	-	-	-	-	-	-	-	-
.	1B:6397530-6397530	-	-	-	-	-	-	-	-	-	-	-
.	1B:6397579-6397579	-	-	-	-	-	-	-	-	-	-	-
.	1B:6397581-6397581	-	-	-	-	-	-	-	-	-	-	-
.	1B:6404209-6404209	-	-	-	-	-	-	-	-	-	-	-
.	1B:6404212-6404212	-	-	-	-	-	-	-	-	-	-	-
.	1B:6404267-6404269	-	-	-	-	-	-	-	-	-	-	-
.	1B:6404299-6404299	-	-	-	-	-	-	-	-	-	-	-
.	1B:6404367-6404367	-	-	-	-	-	-	-	-	-	-	-
.	1B:6404373-6404374	-	-	-	-	-	-	-	-	-	-	-
.	1B:6404400-6404400	-	-	-	-	-	-	-	-	-	-	-
.	1B:6404512-6404519	-	-	-	-	-	-	-	-	-	-	-
.	1B:6404545-6404545	-	-	-	-	-	-	-	-	-	-	-
.	1B:6404557-6404557	-	-	-	-	-	-	-	-	-	-	-
.	1B:6404572-6404572	-	-	-	-	-	-	-	-	-	-	-
.	1B:6404854-6404854	-	-	-	-	-	-	-	-	-	-	-
.	1B:6404878-6404878	-	-	-	-	-	-	-	-	-	-	-
.	1B:6404920-6404921	-	-	-	-	-	-	-	-	-	-	-
.	1B:6404965-6404973	-	-	-	-	-	-	-	-	-	-	-
.	1B:6405066-6405066	-	-	-	-	-	-	-	-	-	-	-
.	1B:6405079-6405079	-	-	-	-	-	-	-	-	-	-	-
.	1B:6405144-6405144	-	-	-	-	-	-	-	-	-	-	-
.	1B:6405155-6405156	-	-	-	-	-	-	-	-	-	-	-
.	1B:6405174-6405174	-	-	-	-	-	-	-	-	-	-	-
.	1B:6405198-6405198	-	-	-	-	-	-	-	-	-	-	-
.	1B:6405299-6405299	-	-	-	-	-	-	-	-	-	-	-
.	1B:6405330-6405330	-	-	-	-	-	-	-	-	-	-	-
.	1B:6405778-6405778	-	-	-	-	-	-	-	-	-	-	-
.	1B:6405796-6405796	-	-	-	-	-	-	-	-	-	-	-
.	1B:6405929-6405929	-	-	-	-	-	-	-	-	-	-	-
.	1B:6405995-6405995	-	-	-	-	-	-	-	-	-	-	-
.	1B:6406002-6406005	-	-	-	-	-	-	-	-	-	-	-
.	1B:6427764-6427764	-	-	-	-	-	-	-	-	-	-	-
.	1B:6427765-6427765	-	-	-	-	-	-	-	-	-	-	-
.	1B:6427799-6427799	-	-	-	-	-	-	-	-	-	-	-
.	1B:6427803-6427803	-	-	-	-	-	-	-	-	-	-	-
.	1B:6427822-6427822	-	-	-	-	-	-	-	-	-	-	-
.	1B:6427831-6427833	-	-	-	-	-	-	-	-	-	-	-
.	1B:6427949-6427949	-	-	-	-	-	-	-	-	-	-	-
.	1B:6430936-6430936	-	-	-	-	-	-	-	-	-	-	-
.	1B:6430969-6430969	-	-	-	-	-	-	-	-	-	-	-
.	1B:6430983-6430983	-	-	-	-	-	-	-	-	-	-	-
.	1B:6430998-6430998	-	-	-	-	-	-	-	-	-	-	-
.	1B:6431001-6431001	-	-	-	-	-	-	-	-	-	-	-
.	1B:6431004-6431004	-	-	-	-	-	-	-	-	-	-	-
.	1B:6431041-6431041	-	-	-	-	-	-	-	-	-	-	-
.	1B:6431097-6431097	-	-	-	-	-	-	-	-	-	-	-
.	1B:6431099-6431099	-	-	-	-	-	-	-	-	-	-	-
.	1B:6431138-6431138	-	-	-	-	-	-	-	-	-	-	-
.	1B:6431329-6431329	-	-	-	-	-	-	-	-	-	-	-
.	1B:6431535-6431535	-	-	-	-	-	-	-	-	-	-	-
.	1B:6431538-6431538	-	-	-	-	-	-	-	-	-	-	-
.	1B:6432185-6432185	-	-	-	-	-	-	-	-	-	-	-
.	1B:6432226-6432226	-	-	-	-	-	-	-	-	-	-	-
.	1B:6458530-6458530	-	-	-	-	-	-	-	-	-	-	-
.	1B:6508800-6508804	C	TRITD1Bv1G002670	TRITD1Bv1G002670.2	Transcript	inframe_deletion	555-558	555-558	185-186	VL/V	gtGTTG/gtG	-	IMPACT=MODERATE;BIOTYPE=protein_coding;EXON=1/3;STRAND=-1;ENSP=TRITD1Bv1G002670.2;UNIPARC=UPI0010179348;DOMAINS=PANTHER:PTHR23155,PANTHER:PTHR23155:SF1097,Pfam:PF00931,Gene3D:3.40.50.300,Superfamily:SSF52540
.	1B:6508800-6508804	C	TRITD1Bv1G002670	TRITD1Bv1G002670.4	Transcript	inframe_deletion	750-753	750-753	250-251	VL/V	gtGTTG/gtG	-	IMPACT=MODERATE;BIOTYPE=protein_coding;EXON=2/3;STRAND=-1;ENSP=TRITD1Bv1G002670.4;UNIPARC=UPI0010184487;DOMAINS=PANTHER:PTHR23155:SF1097,PANTHER:PTHR23155,Gene3D:3.40.50.300,Pfam:PF00931,Superfamily:SSF52540
.	1B:6508800-6508804	C	TRITD1Bv1G002670	TRITD1Bv1G002670.6	Transcript	inframe_deletion	885-888	885-888	295-296	VL/V	gtGTTG/gtG	-	IMPACT=MODERATE;BIOTYPE=protein_coding;EXON=1/2;STRAND=-1;ENSP=TRITD1Bv1G002670.6;UNIPARC=UPI0010185980;DOMAINS=PANTHER:PTHR23155:SF1097,PANTHER:PTHR23155,Gene3D:3.40.50.300,Pfam:PF00931,Superfamily:SSF52540
.	1B:6508800-6508804	C	TRITD1Bv1G002670	TRITD1Bv1G002670.7	Transcript	inframe_deletion	240-243	240-243	80-81	VL/V	gtGTTG/gtG	-	IMPACT=MODERATE;BIOTYPE=protein_coding;EXON=1/2;STRAND=-1;ENSP=TRITD1Bv1G002670.7;UNIPARC=UPI001018F483;DOMAINS=PANTHER:PTHR23155:SF1097,PANTHER:PTHR23155,Gene3D:3.40.50.300,Pfam:PF00931,Superfamily:SSF52540
.	1B:6508808-6508808	G	TRITD1Bv1G002670	TRITD1Bv1G002670.2	Transcript	missense_variant	551	551	184	V/A	gTa/gCa	-	IMPACT=MODERATE;BIOTYPE=protein_coding;EXON=1/3;STRAND=-1;ENSP=TRITD1Bv1G002670.2;UNIPARC=UPI0010179348;SIFT=tolerated(1);DOMAINS=PANTHER:PTHR23155,PANTHER:PTHR23155:SF1097,Pfam:PF00931,Gene3D:3.40.50.300,Superfamily:SSF52540
.	1B:6508808-6508808	G	TRITD1Bv1G002670	TRITD1Bv1G002670.4	Transcript	missense_variant	746	746	249	V/A	gTa/gCa	-	IMPACT=MODERATE;BIOTYPE=protein_coding;EXON=2/3;STRAND=-1;ENSP=TRITD1Bv1G002670.4;UNIPARC=UPI0010184487;SIFT=tolerated(1);DOMAINS=PANTHER:PTHR23155:SF1097,PANTHER:PTHR23155,Gene3D:3.40.50.300,Pfam:PF00931,Superfamily:SSF52540
.	1B:6508808-6508808	G	TRITD1Bv1G002670	TRITD1Bv1G002670.6	Transcript	missense_variant	881	881	294	V/A	gTa/gCa	-	IMPACT=MODERATE;BIOTYPE=protein_coding;EXON=1/2;STRAND=-1;ENSP=TRITD1Bv1G002670.6;UNIPARC=UPI0010185980;SIFT=tolerated(1);DOMAINS=PANTHER:PTHR23155:SF1097,PANTHER:PTHR23155,Gene3D:3.40.50.300,Pfam:PF00931,Superfamily:SSF52540
.	1B:6508808-6508808	G	TRITD1Bv1G002670	TRITD1Bv1G002670.7	Transcript	missense_variant	236	236	79	V/A	gTa/gCa	-	IMPACT=MODERATE;BIOTYPE=protein_coding;EXON=1/2;STRAND=-1;ENSP=TRITD1Bv1G002670.7;UNIPARC=UPI001018F483;SIFT=tolerated(1);DOMAINS=PANTHER:PTHR23155:SF1097,PANTHER:PTHR23155,Gene3D:3.40.50.300,Pfam:PF00931,Superfamily:SSF52540
.	1B:6508818-6508819	GCG	TRITD1Bv1G002670	TRITD1Bv1G002670.2	Transcript	frameshift_variant	540	540	180	G/GX	ggC/ggCGC	-	IMPACT=HIGH;BIOTYPE=protein_coding;EXON=1/3;STRAND=-1;ENSP=TRITD1Bv1G002670.2;UNIPARC=UPI0010179348;DOMAINS=PANTHER:PTHR23155,PANTHER:PTHR23155:SF1097,Pfam:PF00931,Gene3D:3.40.50.300,Superfamily:SSF52540
.	1B:6508818-6508819	GCG	TRITD1Bv1G002670	TRITD1Bv1G002670.4	Transcript	frameshift_variant	735	735	245	G/GX	ggC/ggCGC	-	IMPACT=HIGH;BIOTYPE=protein_coding;EXON=2/3;STRAND=-1;ENSP=TRITD1Bv1G002670.4;UNIPARC=UPI0010184487;DOMAINS=PANTHER:PTHR23155:SF1097,PANTHER:PTHR23155,Gene3D:3.40.50.300,Pfam:PF00931,Superfamily:SSF52540
.	1B:6508818-6508819	GCG	TRITD1Bv1G002670	TRITD1Bv1G002670.6	Transcript	frameshift_variant	870	870	290	G/GX	ggC/ggCGC	-	IMPACT=HIGH;BIOTYPE=protein_coding;EXON=1/2;STRAND=-1;ENSP=TRITD1Bv1G002670.6;UNIPARC=UPI0010185980;DOMAINS=PANTHER:PTHR23155:SF1097,PANTHER:PTHR23155,Gene3D:3.40.50.300,Pfam:PF00931,Superfamily:SSF52540
.	1B:6508818-6508819	GCG	TRITD1Bv1G002670	TRITD1Bv1G002670.7	Transcript	frameshift_variant	225	225	75	G/GX	ggC/ggCGC	-	IMPACT=HIGH;BIOTYPE=protein_coding;EXON=1/2;STRAND=-1;ENSP=TRITD1Bv1G002670.7;UNIPARC=UPI001018F483;DOMAINS=PANTHER:PTHR23155:SF1097,PANTHER:PTHR23155,Gene3D:3.40.50.300,Pfam:PF00931,Superfamily:SSF52540
.	1B:6508843-6508843	C	TRITD1Bv1G002670	TRITD1Bv1G002670.2	Transcript	synonymous_variant	516	516	172	L	ctA/ctG	-	IMPACT=LOW;BIOTYPE=protein_coding;EXON=1/3;STRAND=-1;ENSP=TRITD1Bv1G002670.2;UNIPARC=UPI0010179348;DOMAINS=PANTHER:PTHR23155,PANTHER:PTHR23155:SF1097,Pfam:PF00931,Gene3D:3.40.50.300,Superfamily:SSF52540
.	1B:6508843-6508843	C	TRITD1Bv1G002670	TRITD1Bv1G002670.6	Transcript	synonymous_variant	846	846	282	L	ctA/ctG	-	IMPACT=LOW;BIOTYPE=protein_coding;EXON=1/2;STRAND=-1;ENSP=TRITD1Bv1G002670.6;UNIPARC=UPI0010185980;DOMAINS=PANTHER:PTHR23155:SF1097,PANTHER:PTHR23155,Gene3D:3.40.50.300,Pfam:PF00931,Superfamily:SSF52540
.	1B:6508843-6508843	C	TRITD1Bv1G002670	TRITD1Bv1G002670.7	Transcript	synonymous_variant	201	201	67	L	ctA/ctG	-	IMPACT=LOW;BIOTYPE=protein_coding;EXON=1/2;STRAND=-1;ENSP=TRITD1Bv1G002670.7;UNIPARC=UPI001018F483;DOMAINS=PANTHER:PTHR23155:SF1097,PANTHER:PTHR23155,Gene3D:3.40.50.300,Pfam:PF00931,Superfamily:SSF52540
.	1B:6509014-6509014	A	TRITD1Bv1G002670	TRITD1Bv1G002670.2	Transcript	synonymous_variant	345	345	115	T	acC/acT	-	IMPACT=LOW;BIOTYPE=protein_coding;EXON=1/3;STRAND=-1;ENSP=TRITD1Bv1G002670.2;UNIPARC=UPI0010179348;DOMAINS=PANTHER:PTHR23155,PANTHER:PTHR23155:SF1097,Pfam:PF00931,Gene3D:3.40.50.300,Superfamily:SSF52540
.	1B:6509014-6509014	A	TRITD1Bv1G002670	TRITD1Bv1G002670.6	Transcript	synonymous_variant	675	675	225	T	acC/acT	-	IMPACT=LOW;BIOTYPE=protein_coding;EXON=1/2;STRAND=-1;ENSP=TRITD1Bv1G002670.6;UNIPARC=UPI0010185980;DOMAINS=PANTHER:PTHR23155:SF1097,PANTHER:PTHR23155,Gene3D:3.40.50.300,Pfam:PF00931,Superfamily:SSF52540
.	1B:6509014-6509014	A	TRITD1Bv1G002670	TRITD1Bv1G002670.7	Transcript	synonymous_variant	30	30	10	T	acC/acT	-	IMPACT=LOW;BIOTYPE=protein_coding;EXON=1/2;STRAND=-1;ENSP=TRITD1Bv1G002670.7;UNIPARC=UPI001018F483;DOMAINS=PANTHER:PTHR23155:SF1097,PANTHER:PTHR23155,Gene3D:3.40.50.300,Pfam:PF00931,Superfamily:SSF52540
.	1B:6509017-6509017	G	TRITD1Bv1G002670	TRITD1Bv1G002670.2	Transcript	synonymous_variant	342	342	114	D	gaT/gaC	-	IMPACT=LOW;BIOTYPE=protein_coding;EXON=1/3;STRAND=-1;ENSP=TRITD1Bv1G002670.2;UNIPARC=UPI0010179348;DOMAINS=PANTHER:PTHR23155,PANTHER:PTHR23155:SF1097,Pfam:PF00931,Gene3D:3.40.50.300,Superfamily:SSF52540
.	1B:6509017-6509017	G	TRITD1Bv1G002670	TRITD1Bv1G002670.6	Transcript	synonymous_variant	672	672	224	D	gaT/gaC	-	IMPACT=LOW;BIOTYPE=protein_coding;EXON=1/2;STRAND=-1;ENSP=TRITD1Bv1G002670.6;UNIPARC=UPI0010185980;DOMAINS=PANTHER:PTHR23155:SF1097,PANTHER:PTHR23155,Gene3D:3.40.50.300,Pfam:PF00931,Superfamily:SSF52540
.	1B:6509017-6509017	G	TRITD1Bv1G002670	TRITD1Bv1G002670.7	Transcript	synonymous_variant	27	27	9	D	gaT/gaC	-	IMPACT=LOW;BIOTYPE=protein_coding;EXON=1/2;STRAND=-1;ENSP=TRITD1Bv1G002670.7;UNIPARC=UPI001018F483;DOMAINS=PANTHER:PTHR23155:SF1097,PANTHER:PTHR23155,Gene3D:3.40.50.300,Pfam:PF00931,Superfamily:SSF52540
.	1B:6509022-6509022	C	TRITD1Bv1G002670	TRITD1Bv1G002670.2	Transcript	missense_variant	337	337	113	S/A	Tct/Gct	-	IMPACT=MODERATE;BIOTYPE=protein_coding;EXON=1/3;STRAND=-1;ENSP=TRITD1Bv1G002670.2;UNIPARC=UPI0010179348;SIFT=deleterious(0.01);DOMAINS=PANTHER:PTHR23155,PANTHER:PTHR23155:SF1097,Pfam:PF00931,Gene3D:3.40.50.300,Superfamily:SSF52540
.	1B:6509022-6509022	C	TRITD1Bv1G002670	TRITD1Bv1G002670.6	Transcript	missense_variant	667	667	223	S/A	Tct/Gct	-	IMPACT=MODERATE;BIOTYPE=protein_coding;EXON=1/2;STRAND=-1;ENSP=TRITD1Bv1G002670.6;UNIPARC=UPI0010185980;SIFT=deleterious(0);DOMAINS=PANTHER:PTHR23155:SF1097,PANTHER:PTHR23155,Gene3D:3.40.50.300,Pfam:PF00931,Superfamily:SSF52540
.	1B:6509022-6509022	C	TRITD1Bv1G002670	TRITD1Bv1G002670.7	Transcript	missense_variant	22	22	8	S/A	Tct/Gct	-	IMPACT=MODERATE;BIOTYPE=protein_coding;EXON=1/2;STRAND=-1;ENSP=TRITD1Bv1G002670.7;UNIPARC=UPI001018F483;SIFT=deleterious(0);DOMAINS=PANTHER:PTHR23155:SF1097,PANTHER:PTHR23155,Gene3D:3.40.50.300,Pfam:PF00931,Superfamily:SSF52540
.	1B:6509029-6509029	G	TRITD1Bv1G002670	TRITD1Bv1G002670.2	Transcript	synonymous_variant	330	330	110	V	gtG/gtC	-	IMPACT=LOW;BIOTYPE=protein_coding;EXON=1/3;STRAND=-1;ENSP=TRITD1Bv1G002670.2;UNIPARC=UPI0010179348;DOMAINS=PANTHER:PTHR23155,PANTHER:PTHR23155:SF1097,Pfam:PF00931,Gene3D:3.40.50.300,Superfamily:SSF52540
.	1B:6509029-6509029	G	TRITD1Bv1G002670	TRITD1Bv1G002670.6	Transcript	synonymous_variant	660	660	220	V	gtG/gtC	-	IMPACT=LOW;BIOTYPE=protein_coding;EXON=1/2;STRAND=-1;ENSP=TRITD1Bv1G002670.6;UNIPARC=UPI0010185980;DOMAINS=PANTHER:PTHR23155:SF1097,PANTHER:PTHR23155,Gene3D:3.40.50.300,Pfam:PF00931,Superfamily:SSF52540
.	1B:6509029-6509029	G	TRITD1Bv1G002670	TRITD1Bv1G002670.7	Transcript	synonymous_variant	15	15	5	V	gtG/gtC	-	IMPACT=LOW;BIOTYPE=protein_coding;EXON=1/2;STRAND=-1;ENSP=TRITD1Bv1G002670.7;UNIPARC=UPI001018F483;DOMAINS=PANTHER:PTHR23155:SF1097,PANTHER:PTHR23155,Gene3D:3.40.50.300,Pfam:PF00931,Superfamily:SSF52540
.	1B:6509206-6509206	G	TRITD1Bv1G002670	TRITD1Bv1G002670.2	Transcript	missense_variant	153	153	51	R/S	agG/agC	-	IMPACT=MODERATE;BIOTYPE=protein_coding;EXON=1/3;STRAND=-1;ENSP=TRITD1Bv1G002670.2;UNIPARC=UPI0010179348;SIFT=tolerated(1);DOMAINS=PANTHER:PTHR23155,PANTHER:PTHR23155:SF1097,Gene3D:3.40.50.300
.	1B:6509206-6509206	G	TRITD1Bv1G002670	TRITD1Bv1G002670.6	Transcript	missense_variant	483	483	161	R/S	agG/agC	-	IMPACT=MODERATE;BIOTYPE=protein_coding;EXON=1/2;STRAND=-1;ENSP=TRITD1Bv1G002670.6;UNIPARC=UPI0010185980;SIFT=tolerated(1);DOMAINS=PANTHER:PTHR23155:SF1097,PANTHER:PTHR23155,Gene3D:3.40.50.300
.	1B:6509272-6509272	T	TRITD1Bv1G002670	TRITD1Bv1G002670.2	Transcript	synonymous_variant	87	87	29	Q	caG/caA	-	IMPACT=LOW;BIOTYPE=protein_coding;EXON=1/3;STRAND=-1;ENSP=TRITD1Bv1G002670.2;UNIPARC=UPI0010179348;DOMAINS=PANTHER:PTHR23155,PANTHER:PTHR23155:SF1097
.	1B:6509272-6509272	T	TRITD1Bv1G002670	TRITD1Bv1G002670.6	Transcript	synonymous_variant	417	417	139	Q	caG/caA	-	IMPACT=LOW;BIOTYPE=protein_coding;EXON=1/2;STRAND=-1;ENSP=TRITD1Bv1G002670.6;UNIPARC=UPI0010185980;DOMAINS=PANTHER:PTHR23155:SF1097,PANTHER:PTHR23155
.	1B:6509339-6509339	C	TRITD1Bv1G002670	TRITD1Bv1G002670.2	Transcript	missense_variant	20	20	7	Q/R	cAa/cGa	-	IMPACT=MODERATE;BIOTYPE=protein_coding;EXON=1/3;STRAND=-1;ENSP=TRITD1Bv1G002670.2;UNIPARC=UPI0010179348;SIFT=tolerated(1);DOMAINS=PANTHER:PTHR23155,PANTHER:PTHR23155:SF1097
.	1B:6509339-6509339	C	TRITD1Bv1G002670	TRITD1Bv1G002670.6	Transcript	missense_variant	350	350	117	Q/R	cAa/cGa	-	IMPACT=MODERATE;BIOTYPE=protein_coding;EXON=1/2;STRAND=-1;ENSP=TRITD1Bv1G002670.6;UNIPARC=UPI0010185980;SIFT=tolerated(0.85);DOMAINS=PANTHER:PTHR23155:SF1097,PANTHER:PTHR23155
.	1B:6510063-6510063	-	-	-	-	-	-	-	-	-	-	-
.	1B:6510075-6510075	-	-	-	-	-	-	-	-	-	-	-
.	1B:6510239-6510240	-	-	-	-	-	-	-	-	-	-	-
.	1B:6510283-6510283	-	-	-	-	-	-	-	-	-	-	-
.	1B:6510441-6510441	-	-	-	-	-	-	-	-	-	-	-
.	1B:6510483-6510483	-	-	-	-	-	-	-	-	-	-	-
.	1B:6510626-6510626	-	-	-	-	-	-	-	-	-	-	-
.	1B:6511015-6511015	-	-	-	-	-	-	-	-	-	-	-
.	1B:6511391-6511391	-	-	-	-	-	-	-	-	-	-	-
.	1B:6511393-6511393	-	-	-	-	-	-	-	-	-	-	-
.	1B:6511861-6511861	-	-	-	-	-	-	-	-	-	-	-
.	1B:6511907-6511907	-	-	-	-	-	-	-	-	-	-	-
.	1B:6512247-6512247	-	-	-	-	-	-	-	-	-	-	-
.	1B:6512294-6512294	-	-	-	-	-	-	-	-	-	-	-
.	1B:6512310-6512310	-	-	-	-	-	-	-	-	-	-	-
.	1B:6512687-6512687	-	-	-	-	-	-	-	-	-	-	-
.	1B:6512700-6512700	-	-	-	-	-	-	-	-	-	-	-
.	1B:6512701-6512701	-	-	-	-	-	-	-	-	-	-	-
.	1B:6512759-6512759	-	-	-	-	-	-	-	-	-	-	-
.	1B:6512795-6512795	-	-	-	-	-	-	-	-	-	-	-
.	1B:6512851-6512851	-	-	-	-	-	-	-	-	-	-	-
.	1B:6512852-6512852	-	-	-	-	-	-	-	-	-	-	-
.	1B:6513206-6513206	-	-	-	-	-	-	-	-	-	-	-
.	1B:6513274-6513274	-	-	-	-	-	-	-	-	-	-	-
.	1B:6513290-6513290	-	-	-	-	-	-	-	-	-	-	-
.	1B:6513296-6513296	-	-	-	-	-	-	-	-	-	-	-
.	1B:6514829-6514829	-	-	-	-	-	-	-	-	-	-	-
.	1B:6514866-6514866	-	-	-	-	-	-	-	-	-	-	-
.	1B:6515064-6515064	-	-	-	-	-	-	-	-	-	-	-
.	1B:6515118-6515119	-	-	-	-	-	-	-	-	-	-	-
.	1B:6515197-6515197	-	-	-	-	-	-	-	-	-	-	-
.	1B:6515291-6515291	-	-	-	-	-	-	-	-	-	-	-
.	1B:6515342-6515342	-	-	-	-	-	-	-	-	-	-	-
.	1B:6515485-6515485	-	-	-	-	-	-	-	-	-	-	-
.	1B:6515584-6515584	-	-	-	-	-	-	-	-	-	-	-
.	1B:6515598-6515598	-	-	-	-	-	-	-	-	-	-	-
.	1B:6515910-6515910	-	-	-	-	-	-	-	-	-	-	-
.	1B:6522559-6522559	-	-	-	-	-	-	-	-	-	-	-
.	1B:6522561-6522561	-	-	-	-	-	-	-	-	-	-	-
.	1B:6522695-6522695	-	-	-	-	-	-	-	-	-	-	-
.	1B:6525688-6525688	-	-	-	-	-	-	-	-	-	-	-
.	1B:6526502-6526502	-	-	-	-	-	-	-	-	-	-	-
.	1B:6526599-6526599	-	-	-	-	-	-	-	-	-	-	-
.	1B:6526625-6526625	-	-	-	-	-	-	-	-	-	-	-
.	1B:6526651-6526651	-	-	-	-	-	-	-	-	-	-	-
.	1B:6535729-6535729	-	-	-	-	-	-	-	-	-	-	-
.	1B:6535899-6535899	-	-	-	-	-	-	-	-	-	-	-
.	1B:6540269-6540269	-	-	-	-	-	-	-	-	-	-	-
.	1B:6540355-6540355	-	-	-	-	-	-	-	-	-	-	-
.	1B:6543495-6543495	-	-	-	-	-	-	-	-	-	-	-
.	1B:6544435-6544435	-	-	-	-	-	-	-	-	-	-	-
.	1B:6544470-6544470	-	-	-	-	-	-	-	-	-	-	-
.	1B:6544543-6544543	-	-	-	-	-	-	-	-	-	-	-
.	1B:6544579-6544579	-	-	-	-	-	-	-	-	-	-	-
.	1B:6544772-6544772	-	-	-	-	-	-	-	-	-	-	-
.	1B:6544882-6544882	-	-	-	-	-	-	-	-	-	-	-
.	1B:6545002-6545002	-	-	-	-	-	-	-	-	-	-	-
.	1B:6545010-6545010	-	-	-	-	-	-	-	-	-	-	-
.	1B:6545240-6545240	-	-	-	-	-	-	-	-	-	-	-
.	1B:6545378-6545378	-	-	-	-	-	-	-	-	-	-	-
.	1B:6545391-6545391	-	-	-	-	-	-	-	-	-	-	-
.	1B:6545393-6545393	-	-	-	-	-	-	-	-	-	-	-
.	1B:6545722-6545722	-	-	-	-	-	-	-	-	-	-	-
.	1B:6546231-6546232	-	-	-	-	-	-	-	-	-	-	-
.	1B:6546275-6546275	-	-	-	-	-	-	-	-	-	-	-
.	1B:6546726-6546726	-	-	-	-	-	-	-	-	-	-	-
.	1B:6546836-6546836	-	-	-	-	-	-	-	-	-	-	-
.	1B:6546905-6546905	-	-	-	-	-	-	-	-	-	-	-
.	1B:6547120-6547120	-	-	-	-	-	-	-	-	-	-	-
.	1B:6547122-6547122	-	-	-	-	-	-	-	-	-	-	-
.	1B:6547452-6547452	-	-	-	-	-	-	-	-	-	-	-
.	1B:6547556-6547556	-	-	-	-	-	-	-	-	-	-	-
.	1B:6547671-6547681	-	-	-	-	-	-	-	-	-	-	-
.	1B:6547766-6547766	-	-	-	-	-	-	-	-	-	-	-
.	1B:6547863-6547863	-	-	-	-	-	-	-	-	-	-	-
.	1B:6548120-6548120	-	-	-	-	-	-	-	-	-	-	-
.	1B:6548500-6548500	-	-	-	-	-	-	-	-	-	-	-
.	1B:6548537-6548537	-	-	-	-	-	-	-	-	-	-	-
.	1B:6548681-6548681	-	-	-	-	-	-	-	-	-	-	-
.	1B:6548725-6548725	-	-	-	-	-	-	-	-	-	-	-
.	1B:6549257-6549257	-	-	-	-	-	-	-	-	-	-	-
.	1B:6549259-6549259	-	-	-	-	-	-	-	-	-	-	-
.	1B:6549303-6549303	-	-	-	-	-	-	-	-	-	-	-
.	1B:6549351-6549351	-	-	-	-	-	-	-	-	-	-	-
.	1B:6549406-6549406	-	-	-	-	-	-	-	-	-	-	-
.	1B:6549413-6549413	-	-	-	-	-	-	-	-	-	-	-
.	1B:6549420-6549420	-	-	-	-	-	-	-	-	-	-	-
.	1B:6549518-6549518	-	-	-	-	-	-	-	-	-	-	-
.	1B:6549592-6549592	-	-	-	-	-	-	-	-	-	-	-
.	1B:6549904-6549904	-	-	-	-	-	-	-	-	-	-	-
.	1B:6549975-6549975	-	-	-	-	-	-	-	-	-	-	-
.	1B:6550085-6550085	-	-	-	-	-	-	-	-	-	-	-
.	1B:6550103-6550103	-	-	-	-	-	-	-	-	-	-	-
.	1B:6550880-6550880	-	-	-	-	-	-	-	-	-	-	-
.	1B:6550901-6550901	-	-	-	-	-	-	-	-	-	-	-
.	1B:6550935-6550935	-	-	-	-	-	-	-	-	-	-	-
.	1B:6550948-6550948	-	-	-	-	-	-	-	-	-	-	-
.	1B:6550973-6550973	-	-	-	-	-	-	-	-	-	-	-
.	1B:6551383-6551383	-	-	-	-	-	-	-	-	-	-	-
.	1B:6551623-6551623	-	-	-	-	-	-	-	-	-	-	-
.	1B:6551753-6551753	-	-	-	-	-	-	-	-	-	-	-
.	1B:6552489-6552489	-	-	-	-	-	-	-	-	-	-	-
.	1B:6552671-6552671	-	-	-	-	-	-	-	-	-	-	-
.	1B:6552835-6552835	-	-	-	-	-	-	-	-	-	-	-
.	1B:6552949-6552949	-	-	-	-	-	-	-	-	-	-	-
.	1B:6552980-6552980	-	-	-	-	-	-	-	-	-	-	-
.	1B:6552999-6552999	-	-	-	-	-	-	-	-	-	-	-
.	1B:6553000-6553000	-	-	-	-	-	-	-	-	-	-	-
.	1B:6553055-6553055	-	-	-	-	-	-	-	-	-	-	-
.	1B:6553137-6553137	-	-	-	-	-	-	-	-	-	-	-
.	1B:6553170-6553178	-	-	-	-	-	-	-	-	-	-	-
.	1B:6553194-6553194	-	-	-	-	-	-	-	-	-	-	-
.	1B:6555034-6555034	-	-	-	-	-	-	-	-	-	-	-
.	1B:6555168-6555168	-	-	-	-	-	-	-	-	-	-	-
.	1B:6555348-6555348	-	-	-	-	-	-	-	-	-	-	-
.	1B:6555364-6555364	-	-	-	-	-	-	-	-	-	-	-
.	1B:6555868-6555868	-	-	-	-	-	-	-	-	-	-	-
.	1B:6556055-6556055	-	-	-	-	-	-	-	-	-	-	-
.	1B:6556289-6556299	-	-	-	-	-	-	-	-	-	-	-
.	1B:6556321-6556321	-	-	-	-	-	-	-	-	-	-	-
.	1B:6556468-6556468	-	-	-	-	-	-	-	-	-	-	-
.	1B:6556639-6556639	-	-	-	-	-	-	-	-	-	-	-
.	1B:6556647-6556649	-	-	-	-	-	-	-	-	-	-	-
.	1B:6556833-6556833	-	-	-	-	-	-	-	-	-	-	-
.	1B:6556866-6556866	-	-	-	-	-	-	-	-	-	-	-
.	1B:6556969-6556969	-	-	-	-	-	-	-	-	-	-	-
.	1B:6556985-6556985	-	-	-	-	-	-	-	-	-	-	-
.	1B:6556986-6556986	-	-	-	-	-	-	-	-	-	-	-
.	1B:6556996-6556996	-	-	-	-	-	-	-	-	-	-	-
.	1B:6557066-6557066	-	-	-	-	-	-	-	-	-	-	-
.	1B:6557144-6557144	-	-	-	-	-	-	-	-	-	-	-
.	1B:6557237-6557237	-	-	-	-	-	-	-	-	-	-	-
.	1B:6557388-6557388	-	-	-	-	-	-	-	-	-	-	-
.	1B:6557395-6557395	-	-	-	-	-	-	-	-	-	-	-
.	1B:6557508-6557511	-	-	-	-	-	-	-	-	-	-	-
.	1B:6557713-6557713	-	-	-	-	-	-	-	-	-	-	-
.	1B:6557740-6557740	-	-	-	-	-	-	-	-	-	-	-
.	1B:6557861-6557861	-	-	-	-	-	-	-	-	-	-	-
.	1B:6557863-6557863	-	-	-	-	-	-	-	-	-	-	-
.	1B:6558142-6558142	-	-	-	-	-	-	-	-	-	-	-
.	1B:6558279-6558288	-	-	-	-	-	-	-	-	-	-	-
.	1B:6558469-6558469	-	-	-	-	-	-	-	-	-	-	-
.	1B:6558474-6558474	-	-	-	-	-	-	-	-	-	-	-
.	1B:6558605-6558605	-	-	-	-	-	-	-	-	-	-	-
.	1B:6558621-6558621	-	-	-	-	-	-	-	-	-	-	-
.	1B:6558654-6558660	-	-	-	-	-	-	-	-	-	-	-
.	1B:6558698-6558698	-	-	-	-	-	-	-	-	-	-	-
.	1B:6558770-6558770	-	-	-	-	-	-	-	-	-	-	-
.	1B:6558875-6558875	-	-	-	-	-	-	-	-	-	-	-
.	1B:6558894-6558894	-	-	-	-	-	-	-	-	-	-	-
.	1B:6558972-6558972	-	-	-	-	-	-	-	-	-	-	-
.	1B:6558996-6558996	-	-	-	-	-	-	-	-	-	-	-
.	1B:6559019-6559019	-	-	-	-	-	-	-	-	-	-	-
.	1B:6559043-6559043	-	-	-	-	-	-	-	-	-	-	-
.	1B:6559131-6559131	-	-	-	-	-	-	-	-	-	-	-
.	1B:6559142-6559142	-	-	-	-	-	-	-	-	-	-	-
.	1B:6559255-6559255	-	-	-	-	-	-	-	-	-	-	-
.	1B:6559261-6559261	-	-	-	-	-	-	-	-	-	-	-
.	1B:6559268-6559268	-	-	-	-	-	-	-	-	-	-	-
.	1B:6559279-6559279	-	-	-	-	-	-	-	-	-	-	-
.	1B:6559281-6559281	-	-	-	-	-	-	-	-	-	-	-
.	1B:6559368-6559368	-	-	-	-	-	-	-	-	-	-	-
.	1B:6559506-6559506	-	-	-	-	-	-	-	-	-	-	-
.	1B:6559728-6559728	-	-	-	-	-	-	-	-	-	-	-
.	1B:6559866-6559866	-	-	-	-	-	-	-	-	-	-	-
.	1B:6560090-6560090	-	-	-	-	-	-	-	-	-	-	-
.	1B:6560164-6560164	-	-	-	-	-	-	-	-	-	-	-
.	1B:6560186-6560186	-	-	-	-	-	-	-	-	-	-	-
.	1B:6560335-6560335	-	-	-	-	-	-	-	-	-	-	-
.	1B:6560378-6560378	-	-	-	-	-	-	-	-	-	-	-
.	1B:6560437-6560437	-	-	-	-	-	-	-	-	-	-	-
.	1B:6560522-6560522	-	-	-	-	-	-	-	-	-	-	-
.	1B:6560658-6560658	-	-	-	-	-	-	-	-	-	-	-
.	1B:6560867-6560867	-	-	-	-	-	-	-	-	-	-	-
.	1B:6560873-6560873	-	-	-	-	-	-	-	-	-	-	-
.	1B:6561180-6561180	-	-	-	-	-	-	-	-	-	-	-
.	1B:6561239-6561239	-	-	-	-	-	-	-	-	-	-	-
.	1B:6561255-6561255	-	-	-	-	-	-	-	-	-	-	-
.	1B:6561285-6561285	-	-	-	-	-	-	-	-	-	-	-
.	1B:6561336-6561336	-	-	-	-	-	-	-	-	-	-	-
.	1B:6561352-6561352	-	-	-	-	-	-	-	-	-	-	-
.	1B:6561534-6561534	-	-	-	-	-	-	-	-	-	-	-
.	1B:6561558-6561558	-	-	-	-	-	-	-	-	-	-	-
.	1B:6561559-6561559	-	-	-	-	-	-	-	-	-	-	-
.	1B:6561567-6561568	-	-	-	-	-	-	-	-	-	-	-
.	1B:6561610-6561610	-	-	-	-	-	-	-	-	-	-	-
.	1B:6561647-6561647	-	-	-	-	-	-	-	-	-	-	-
.	1B:6561661-6561661	-	-	-	-	-	-	-	-	-	-	-
.	1B:6561675-6561675	-	-	-	-	-	-	-	-	-	-	-
.	1B:6561687-6561687	-	-	-	-	-	-	-	-	-	-	-
.	1B:6561760-6561760	-	-	-	-	-	-	-	-	-	-	-
.	1B:6561825-6561825	-	-	-	-	-	-	-	-	-	-	-
.	1B:6562253-6562253	-	-	-	-	-	-	-	-	-	-	-
.	1B:6562275-6562275	-	-	-	-	-	-	-	-	-	-	-
.	1B:6562335-6562335	-	-	-	-	-	-	-	-	-	-	-
.	1B:6562340-6562340	-	-	-	-	-	-	-	-	-	-	-
.	1B:6562363-6562363	-	-	-	-	-	-	-	-	-	-	-
.	1B:6562450-6562450	-	-	-	-	-	-	-	-	-	-	-
.	1B:6562492-6562492	-	-	-	-	-	-	-	-	-	-	-
.	1B:6563297-6563297	-	-	-	-	-	-	-	-	-	-	-
.	1B:6566299-6566299	-	-	-	-	-	-	-	-	-	-	-
.	1B:6566303-6566303	-	-	-	-	-	-	-	-	-	-	-
.	1B:6566311-6566311	-	-	-	-	-	-	-	-	-	-	-
.	1B:6568146-6568148	-	-	-	-	-	-	-	-	-	-	-
.	1B:6568160-6568160	-	-	-	-	-	-	-	-	-	-	-
.	1B:6568223-6568223	-	-	-	-	-	-	-	-	-	-	-
.	1B:6568237-6568237	-	-	-	-	-	-	-	-	-	-	-
.	1B:6568259-6568259	-	-	-	-	-	-	-	-	-	-	-
.	1B:6568327-6568327	-	-	-	-	-	-	-	-	-	-	-
.	1B:6568337-6568337	-	-	-	-	-	-	-	-	-	-	-
.	1B:6568403-6568403	-	-	-	-	-	-	-	-	-	-	-
.	1B:6568465-6568465	-	-	-	-	-	-	-	-	-	-	-
.	1B:6568466-6568466	-	-	-	-	-	-	-	-	-	-	-
.	1B:6568469-6568469	-	-	-	-	-	-	-	-	-	-	-
.	1B:6568508-6568508	-	-	-	-	-	-	-	-	-	-	-
.	1B:6568531-6568531	-	-	-	-	-	-	-	-	-	-	-
.	1B:6568532-6568532	-	-	-	-	-	-	-	-	-	-	-
.	1B:6568590-6568590	-	-	-	-	-	-	-	-	-	-	-
.	1B:6568596-6568596	-	-	-	-	-	-	-	-	-	-	-
.	1B:6568609-6568609	-	-	-	-	-	-	-	-	-	-	-
.	1B:6568614-6568614	-	-	-	-	-	-	-	-	-	-	-
.	1B:6568685-6568685	-	-	-	-	-	-	-	-	-	-	-
.	1B:6568691-6568691	-	-	-	-	-	-	-	-	-	-	-
.	1B:6568698-6568698	-	-	-	-	-	-	-	-	-	-	-
.	1B:6570817-6570817	-	-	-	-	-	-	-	-	-	-	-
.	1B:6570859-6570859	-	-	-	-	-	-	-	-	-	-	-
.	1B:6571471-6571471	-	-	-	-	-	-	-	-	-	-	-
.	1B:6571489-6571489	-	-	-	-	-	-	-	-	-	-	-
.	1B:6571620-6571621	-	-	-	-	-	-	-	-	-	-	-
.	1B:6571630-6571630	-	-	-	-	-	-	-	-	-	-	-
.	1B:6571847-6571847	-	-	-	-	-	-	-	-	-	-	-
.	1B:6572174-6572174	-	-	-	-	-	-	-	-	-	-	-
.	1B:6572226-6572226	-	-	-	-	-	-	-	-	-	-	-
.	1B:6572317-6572317	-	-	-	-	-	-	-	-	-	-	-
.	1B:6572377-6572377	-	-	-	-	-	-	-	-	-	-	-
.	1B:6572491-6572491	-	-	-	-	-	-	-	-	-	-	-
.	1B:6572531-6572531	-	-	-	-	-	-	-	-	-	-	-
.	1B:6572854-6572854	-	-	-	-	-	-	-	-	-	-	-
.	1B:6572927-6572927	-	-	-	-	-	-	-	-	-	-	-
.	1B:6572961-6572961	-	-	-	-	-	-	-	-	-	-	-
.	1B:6573009-6573009	-	-	-	-	-	-	-	-	-	-	-
.	1B:6573012-6573012	-	-	-	-	-	-	-	-	-	-	-
.	1B:6573029-6573029	-	-	-	-	-	-	-	-	-	-	-
.	1B:6573043-6573043	-	-	-	-	-	-	-	-	-	-	-
.	1B:6573084-6573084	-	-	-	-	-	-	-	-	-	-	-
.	1B:6573099-6573099	-	-	-	-	-	-	-	-	-	-	-
.	1B:6573111-6573111	-	-	-	-	-	-	-	-	-	-	-
.	1B:6573157-6573157	-	-	-	-	-	-	-	-	-	-	-
.	1B:6573215-6573217	-	-	-	-	-	-	-	-	-	-	-
.	1B:6573298-6573298	-	-	-	-	-	-	-	-	-	-	-
.	1B:6573385-6573385	-	-	-	-	-	-	-	-	-	-	-
.	1B:6573415-6573415	-	-	-	-	-	-	-	-	-	-	-
.	1B:6573478-6573478	-	-	-	-	-	-	-	-	-	-	-
.	1B:6573641-6573641	-	-	-	-	-	-	-	-	-	-	-
.	1B:6573758-6573759	-	-	-	-	-	-	-	-	-	-	-
.	1B:6574019-6574019	-	-	-	-	-	-	-	-	-	-	-
.	1B:6574257-6574257	-	-	-	-	-	-	-	-	-	-	-
.	1B:6574381-6574381	-	-	-	-	-	-	-	-	-	-	-
.	1B:6574399-6574400	-	-	-	-	-	-	-	-	-	-	-
.	1B:6575018-6575018	-	-	-	-	-	-	-	-	-	-	-
.	1B:6575234-6575234	-	-	-	-	-	-	-	-	-	-	-
.	1B:6575356-6575356	-	-	-	-	-	-	-	-	-	-	-
.	1B:6575470-6575470	-	-	-	-	-	-	-	-	-	-	-
.	1B:6575531-6575531	-	-	-	-	-	-	-	-	-	-	-
.	1B:6575630-6575630	-	-	-	-	-	-	-	-	-	-	-
.	1B:6575655-6575655	-	-	-	-	-	-	-	-	-	-	-
.	1B:6575656-6575656	-	-	-	-	-	-	-	-	-	-	-
.	1B:6575659-6575659	-	-	-	-	-	-	-	-	-	-	-
.	1B:6575661-6575677	-	-	-	-	-	-	-	-	-	-	-
.	1B:6575701-6575701	-	-	-	-	-	-	-	-	-	-	-
.	1B:6575746-6575746	-	-	-	-	-	-	-	-	-	-	-
.	1B:6575786-6575786	-	-	-	-	-	-	-	-	-	-	-
.	1B:6575791-6575791	-	-	-	-	-	-	-	-	-	-	-
.	1B:6575797-6575799	-	-	-	-	-	-	-	-	-	-	-
.	1B:6575909-6575909	-	-	-	-	-	-	-	-	-	-	-
.	1B:6575920-6575920	-	-	-	-	-	-	-	-	-	-	-
.	1B:6575956-6575956	-	-	-	-	-	-	-	-	-	-	-
.	1B:6575957-6575957	-	-	-	-	-	-	-	-	-	-	-
.	1B:6575958-6575958	-	-	-	-	-	-	-	-	-	-	-
.	1B:6575959-6575959	-	-	-	-	-	-	-	-	-	-	-
.	1B:6575993-6575993	-	-	-	-	-	-	-	-	-	-	-
.	1B:6576002-6576002	-	-	-	-	-	-	-	-	-	-	-
.	1B:6576014-6576014	-	-	-	-	-	-	-	-	-	-	-
.	1B:6576079-6576081	-	-	-	-	-	-	-	-	-	-	-
.	1B:6576098-6576098	-	-	-	-	-	-	-	-	-	-	-
.	1B:6576120-6576120	-	-	-	-	-	-	-	-	-	-	-
.	1B:6576149-6576149	-	-	-	-	-	-	-	-	-	-	-
.	1B:6576376-6576376	-	-	-	-	-	-	-	-	-	-	-
.	1B:6576400-6576407	-	-	-	-	-	-	-	-	-	-	-
.	1B:6576876-6576878	-	-	-	-	-	-	-	-	-	-	-
.	1B:6576900-6576900	-	-	-	-	-	-	-	-	-	-	-
.	1B:6576988-6576988	-	-	-	-	-	-	-	-	-	-	-
.	1B:6577027-6577027	-	-	-	-	-	-	-	-	-	-	-
.	1B:6577088-6577088	-	-	-	-	-	-	-	-	-	-	-
.	1B:6577089-6577089	-	-	-	-	-	-	-	-	-	-	-
.	1B:6577113-6577113	-	-	-	-	-	-	-	-	-	-	-
.	1B:6577152-6577152	-	-	-	-	-	-	-	-	-	-	-
.	1B:6577352-6577352	-	-	-	-	-	-	-	-	-	-	-
.	1B:6577438-6577445	-	-	-	-	-	-	-	-	-	-	-
.	1B:6578081-6578081	-	-	-	-	-	-	-	-	-	-	-
.	1B:6578115-6578116	-	-	-	-	-	-	-	-	-	-	-
.	1B:6578171-6578171	-	-	-	-	-	-	-	-	-	-	-
.	1B:6578225-6578225	-	-	-	-	-	-	-	-	-	-	-
.	1B:6578515-6578515	-	-	-	-	-	-	-	-	-	-	-
.	1B:6578755-6578755	-	-	-	-	-	-	-	-	-	-	-
.	1B:6579628-6579628	-	-	-	-	-	-	-	-	-	-	-
.	1B:6579798-6579798	-	-	-	-	-	-	-	-	-	-	-
.	1B:6579804-6579804	-	-	-	-	-	-	-	-	-	-	-
.	1B:6579985-6579985	-	-	-	-	-	-	-	-	-	-	-
.	1B:6580060-6580060	-	-	-	-	-	-	-	-	-	-	-
.	1B:6580069-6580069	-	-	-	-	-	-	-	-	-	-	-
.	1B:6580087-6580087	-	-	-	-	-	-	-	-	-	-	-
.	1B:6580280-6580280	-	-	-	-	-	-	-	-	-	-	-
.	1B:6580466-6580466	-	-	-	-	-	-	-	-	-	-	-
.	1B:6580493-6580493	-	-	-	-	-	-	-	-	-	-	-
.	1B:6580653-6580653	-	-	-	-	-	-	-	-	-	-	-
.	1B:6580728-6580728	-	-	-	-	-	-	-	-	-	-	-
.	1B:6580847-6580847	-	-	-	-	-	-	-	-	-	-	-
.	1B:6581039-6581039	-	-	-	-	-	-	-	-	-	-	-
.	1B:6581133-6581133	-	-	-	-	-	-	-	-	-	-	-
.	1B:6581270-6581270	-	-	-	-	-	-	-	-	-	-	-
.	1B:6581511-6581511	-	-	-	-	-	-	-	-	-	-	-
.	1B:6581522-6581523	-	-	-	-	-	-	-	-	-	-	-
.	1B:6581532-6581532	-	-	-	-	-	-	-	-	-	-	-
.	1B:6581549-6581549	-	-	-	-	-	-	-	-	-	-	-
.	1B:6581586-6581586	-	-	-	-	-	-	-	-	-	-	-
.	1B:6581829-6581829	-	-	-	-	-	-	-	-	-	-	-
.	1B:6581833-6581833	-	-	-	-	-	-	-	-	-	-	-
.	1B:6583172-6583172	-	-	-	-	-	-	-	-	-	-	-
.	1B:6583256-6583256	-	-	-	-	-	-	-	-	-	-	-
.	1B:6583340-6583340	-	-	-	-	-	-	-	-	-	-	-
.	1B:6583415-6583417	-	-	-	-	-	-	-	-	-	-	-
.	1B:6583428-6583430	-	-	-	-	-	-	-	-	-	-	-
.	1B:6583522-6583522	-	-	-	-	-	-	-	-	-	-	-
.	1B:6583743-6583743	-	-	-	-	-	-	-	-	-	-	-
.	1B:6583754-6583754	-	-	-	-	-	-	-	-	-	-	-
.	1B:6583756-6583756	-	-	-	-	-	-	-	-	-	-	-
.	1B:6583866-6583866	-	-	-	-	-	-	-	-	-	-	-
.	1B:6583929-6583929	-	-	-	-	-	-	-	-	-	-	-
.	1B:6584179-6584179	-	-	-	-	-	-	-	-	-	-	-
.	1B:6584494-6584495	-	-	-	-	-	-	-	-	-	-	-
.	1B:6584803-6584803	-	-	-	-	-	-	-	-	-	-	-
.	1B:6584950-6584950	-	-	-	-	-	-	-	-	-	-	-
.	1B:6593585-6593586	-	-	-	-	-	-	-	-	-	-	-
.	1B:6593610-6593610	-	-	-	-	-	-	-	-	-	-	-
.	1B:6593630-6593630	-	-	-	-	-	-	-	-	-	-	-
.	1B:6593657-6593657	-	-	-	-	-	-	-	-	-	-	-
.	1B:6593678-6593678	-	-	-	-	-	-	-	-	-	-	-
.	1B:6593699-6593699	-	-	-	-	-	-	-	-	-	-	-
.	1B:6593716-6593716	-	-	-	-	-	-	-	-	-	-	-
.	1B:6593731-6593731	-	-	-	-	-	-	-	-	-	-	-
.	1B:6594902-6594902	-	-	-	-	-	-	-	-	-	-	-
.	1B:6594906-6594906	-	-	-	-	-	-	-	-	-	-	-
.	1B:6594926-6594926	-	-	-	-	-	-	-	-	-	-	-
.	1B:6595107-6595107	-	-	-	-	-	-	-	-	-	-	-
.	1B:6595219-6595219	-	-	-	-	-	-	-	-	-	-	-
.	1B:6595332-6595332	-	-	-	-	-	-	-	-	-	-	-
.	1B:6595687-6595687	-	-	-	-	-	-	-	-	-	-	-
.	1B:6595697-6595697	-	-	-	-	-	-	-	-	-	-	-
.	1B:6595876-6595876	-	-	-	-	-	-	-	-	-	-	-
.	1B:6596251-6596251	C	TRITD1Bv1G002760	TRITD1Bv1G002760.1	Transcript	missense_variant	247	247	83	Q/E	Cag/Gag	-	IMPACT=MODERATE;BIOTYPE=protein_coding;EXON=1/1;STRAND=-1;ENSP=TRITD1Bv1G002760.1;UNIPARC=UPI0010185221;SIFT=tolerated_low_confidence(1)
.	1B:6596301-6596301	G	TRITD1Bv1G002760	TRITD1Bv1G002760.1	Transcript	missense_variant	197	197	66	R/T	aGa/aCa	-	IMPACT=MODERATE;BIOTYPE=protein_coding;EXON=1/1;STRAND=-1;ENSP=TRITD1Bv1G002760.1;UNIPARC=UPI0010185221;SIFT=tolerated_low_confidence(0.56)
.	1B:6596332-6596347	G	TRITD1Bv1G002760	TRITD1Bv1G002760.1	Transcript	frameshift_variant	151-165	151-165	51-55	AMRCS/X	GCGATGCGGTGCAGC/C	-	IMPACT=HIGH;BIOTYPE=protein_coding;EXON=1/1;STRAND=-1;ENSP=TRITD1Bv1G002760.1;UNIPARC=UPI0010185221
.	1B:6596565-6596565	-	-	-	-	-	-	-	-	-	-	-
.	1B:6597170-6597170	-	-	-	-	-	-	-	-	-	-	-
.	1B:6597201-6597201	-	-	-	-	-	-	-	-	-	-	-
.	1B:6597329-6597329	-	-	-	-	-	-	-	-	-	-	-
.	1B:6597362-6597362	-	-	-	-	-	-	-	-	-	-	-
.	1B:6597371-6597371	-	-	-	-	-	-	-	-	-	-	-
.	1B:6597446-6597446	-	-	-	-	-	-	-	-	-	-	-
.	1B:6597702-6597702	-	-	-	-	-	-	-	-	-	-	-
.	1B:6597705-6597705	-	-	-	-	-	-	-	-	-	-	-
.	1B:6597740-6597747	-	-	-	-	-	-	-	-	-	-	-
.	1B:6597760-6597760	-	-	-	-	-	-	-	-	-	-	-
.	1B:6597956-6597956	-	-	-	-	-	-	-	-	-	-	-
.	1B:6597982-6597982	-	-	-	-	-	-	-	-	-	-	-
.	1B:6598033-6598033	-	-	-	-	-	-	-	-	-	-	-
.	1B:6598083-6598083	-	-	-	-	-	-	-	-	-	-	-
.	1B:6598110-6598110	-	-	-	-	-	-	-	-	-	-	-
.	1B:6598127-6598127	-	-	-	-	-	-	-	-	-	-	-
.	1B:6598133-6598133	-	-	-	-	-	-	-	-	-	-	-
.	1B:6598140-6598140	-	-	-	-	-	-	-	-	-	-	-
.	1B:6598150-6598150	-	-	-	-	-	-	-	-	-	-	-
.	1B:6598163-6598163	-	-	-	-	-	-	-	-	-	-	-
.	1B:6598184-6598184	-	-	-	-	-	-	-	-	-	-	-
.	1B:6602454-6602454	-	-	-	-	-	-	-	-	-	-	-
[truncated: 434,432 more rows]
