# Supplementary material for: Whole-genome resequencing-based characterization of a durum wheat landrace showing similarity to ‘Senatore Cappelli’
Source: PLoS One. 2023 Sep 21;18(9):e0291430. doi: 10.1371/journal.pone.0291430 (PMC10513328; doi:10.1371/journal.pone.0291430)
Supplement: S3 File — (ZIP) [file pone.0291430.s008.zip › S3 File.txt]

#Uploaded_variation	Location	Allele	Gene	Feature	Feature_type	Consequence	cDNA_position	CDS_position	Protein_position	Amino_acids	Codons	Existing_variation	Extra
.	2A:25092-25092	-	-	-	-	-	-	-	-	-	-	-
.	2A:25862-25862	A	TRITD2Av1G000050	TRITD2Av1G000050.1	Transcript	missense_variant	217	217	73	E/K	Gag/Aag	IWB72422-2A.1	IMPACT=MODERATE;BIOTYPE=protein_coding;EXON=1/2;STRAND=1;ENSP=TRITD2Av1G000050.1;UNIPARC=UPI00084349EA;SIFT=tolerated(0.2);DOMAINS=PANTHER:PTHR34797
.	2A:25862-25862	A	TRITD2Av1G000050	TRITD2Av1G000050.2	Transcript	missense_variant	217	217	73	E/K	Gag/Aag	IWB72422-2A.1	IMPACT=MODERATE;BIOTYPE=protein_coding;EXON=1/2;STRAND=1;ENSP=TRITD2Av1G000050.2;UNIPARC=UPI0010198B47;SIFT=tolerated(0.21);DOMAINS=PANTHER:PTHR34797
.	2A:25920-25920	C	TRITD2Av1G000050	TRITD2Av1G000050.1	Transcript	missense_variant	275	275	92	V/A	gTg/gCg	-	IMPACT=MODERATE;BIOTYPE=protein_coding;EXON=1/2;STRAND=1;ENSP=TRITD2Av1G000050.1;UNIPARC=UPI00084349EA;SIFT=tolerated(0.9);DOMAINS=PANTHER:PTHR34797
.	2A:25920-25920	C	TRITD2Av1G000050	TRITD2Av1G000050.2	Transcript	missense_variant	275	275	92	V/A	gTg/gCg	-	IMPACT=MODERATE;BIOTYPE=protein_coding;EXON=1/2;STRAND=1;ENSP=TRITD2Av1G000050.2;UNIPARC=UPI0010198B47;SIFT=tolerated(0.92);DOMAINS=PANTHER:PTHR34797
.	2A:26101-26101	A	TRITD2Av1G000050	TRITD2Av1G000050.1	Transcript	synonymous_variant	456	456	152	Q	caG/caA	-	IMPACT=LOW;BIOTYPE=protein_coding;EXON=1/2;STRAND=1;ENSP=TRITD2Av1G000050.1;UNIPARC=UPI00084349EA;DOMAINS=Low_complexity_(Seg):seg,MobiDB_lite:mobidb-lite,PANTHER:PTHR34797
.	2A:26101-26101	A	TRITD2Av1G000050	TRITD2Av1G000050.2	Transcript	synonymous_variant	456	456	152	Q	caG/caA	-	IMPACT=LOW;BIOTYPE=protein_coding;EXON=1/2;STRAND=1;ENSP=TRITD2Av1G000050.2;UNIPARC=UPI0010198B47;DOMAINS=Low_complexity_(Seg):seg,MobiDB_lite:mobidb-lite,PANTHER:PTHR34797
.	2A:29506-29508	-	-	-	-	-	-	-	-	-	-	-
.	2A:30074-30076	-	-	-	-	-	-	-	-	-	-	-
.	2A:30084-30084	-	-	-	-	-	-	-	-	-	-	-
.	2A:32586-32586	-	-	-	-	-	-	-	-	-	-	-
.	2A:32597-32599	-	-	-	-	-	-	-	-	-	-	-
.	2A:36769-36769	-	-	-	-	-	-	-	-	-	-	-
.	2A:36772-36772	-	-	-	-	-	-	-	-	-	-	-
.	2A:36776-36778	-	-	-	-	-	-	-	-	-	-	-
.	2A:36809-36821	-	-	-	-	-	-	-	-	-	-	-
.	2A:36998-36998	-	-	-	-	-	-	-	-	-	-	-
.	2A:40514-40524	-	-	-	-	-	-	-	-	-	-	-
.	2A:42236-42236	G	TRITD2Av1G000070	TRITD2Av1G000070.1	Transcript	missense_variant	2450	2450	817	V/A	gTt/gCt	-	IMPACT=MODERATE;BIOTYPE=protein_coding;EXON=2/2;STRAND=-1;ENSP=TRITD2Av1G000070.1;UNIPARC=UPI0010179B75;SIFT=tolerated(0.54);DOMAINS=PANTHER:PTHR33463,PANTHER:PTHR33463:SF93,Superfamily:SSF52047
.	2A:42236-42236	G	TRITD2Av1G000070	TRITD2Av1G000070.2	Transcript	missense_variant	1292	1292	431	V/A	gTt/gCt	-	IMPACT=MODERATE;BIOTYPE=protein_coding;EXON=2/2;STRAND=-1;ENSP=TRITD2Av1G000070.2;UNIPARC=UPI0010196A41;SIFT=tolerated(0.93);DOMAINS=Gene3D:3.80.10.10,PANTHER:PTHR33463,PANTHER:PTHR33463:SF93,Superfamily:SSF52058
.	2A:42266-42266	G	TRITD2Av1G000070	TRITD2Av1G000070.1	Transcript	missense_variant	2420	2420	807	C/S	tGc/tCc	-	IMPACT=MODERATE;BIOTYPE=protein_coding;EXON=2/2;STRAND=-1;ENSP=TRITD2Av1G000070.1;UNIPARC=UPI0010179B75;SIFT=tolerated(0.27);DOMAINS=PANTHER:PTHR33463,PANTHER:PTHR33463:SF93,Superfamily:SSF52047
.	2A:42266-42266	G	TRITD2Av1G000070	TRITD2Av1G000070.2	Transcript	missense_variant	1262	1262	421	C/S	tGc/tCc	-	IMPACT=MODERATE;BIOTYPE=protein_coding;EXON=2/2;STRAND=-1;ENSP=TRITD2Av1G000070.2;UNIPARC=UPI0010196A41;SIFT=tolerated(0.28);DOMAINS=Gene3D:3.80.10.10,PANTHER:PTHR33463,PANTHER:PTHR33463:SF93,Superfamily:SSF52058
.	2A:42275-42275	G	TRITD2Av1G000070	TRITD2Av1G000070.1	Transcript	missense_variant	2411	2411	804	M/T	aTg/aCg	-	IMPACT=MODERATE;BIOTYPE=protein_coding;EXON=2/2;STRAND=-1;ENSP=TRITD2Av1G000070.1;UNIPARC=UPI0010179B75;SIFT=tolerated(0.46);DOMAINS=PANTHER:PTHR33463,PANTHER:PTHR33463:SF93,Superfamily:SSF52047
.	2A:42275-42275	G	TRITD2Av1G000070	TRITD2Av1G000070.2	Transcript	missense_variant	1253	1253	418	M/T	aTg/aCg	-	IMPACT=MODERATE;BIOTYPE=protein_coding;EXON=2/2;STRAND=-1;ENSP=TRITD2Av1G000070.2;UNIPARC=UPI0010196A41;SIFT=tolerated(0.36);DOMAINS=Gene3D:3.80.10.10,PANTHER:PTHR33463,PANTHER:PTHR33463:SF93,Superfamily:SSF52058
.	2A:42280-42280	G	TRITD2Av1G000070	TRITD2Av1G000070.1	Transcript	synonymous_variant	2406	2406	802	L	ctG/ctC	-	IMPACT=LOW;BIOTYPE=protein_coding;EXON=2/2;STRAND=-1;ENSP=TRITD2Av1G000070.1;UNIPARC=UPI0010179B75;DOMAINS=PANTHER:PTHR33463,PANTHER:PTHR33463:SF93,Superfamily:SSF52047
.	2A:42280-42280	G	TRITD2Av1G000070	TRITD2Av1G000070.2	Transcript	synonymous_variant	1248	1248	416	L	ctG/ctC	-	IMPACT=LOW;BIOTYPE=protein_coding;EXON=2/2;STRAND=-1;ENSP=TRITD2Av1G000070.2;UNIPARC=UPI0010196A41;DOMAINS=Gene3D:3.80.10.10,PANTHER:PTHR33463,PANTHER:PTHR33463:SF93,Superfamily:SSF52058
.	2A:42293-42293	T	TRITD2Av1G000070	TRITD2Av1G000070.1	Transcript	missense_variant	2393	2393	798	C/Y	tGt/tAt	-	IMPACT=MODERATE;BIOTYPE=protein_coding;EXON=2/2;STRAND=-1;ENSP=TRITD2Av1G000070.1;UNIPARC=UPI0010179B75;SIFT=tolerated(0.16);DOMAINS=PANTHER:PTHR33463,PANTHER:PTHR33463:SF93,Superfamily:SSF52047
.	2A:42293-42293	T	TRITD2Av1G000070	TRITD2Av1G000070.2	Transcript	missense_variant	1235	1235	412	C/Y	tGt/tAt	-	IMPACT=MODERATE;BIOTYPE=protein_coding;EXON=2/2;STRAND=-1;ENSP=TRITD2Av1G000070.2;UNIPARC=UPI0010196A41;SIFT=tolerated(0.18);DOMAINS=Gene3D:3.80.10.10,PANTHER:PTHR33463,PANTHER:PTHR33463:SF93,Superfamily:SSF52058
.	2A:42321-42321	A	TRITD2Av1G000070	TRITD2Av1G000070.1	Transcript	missense_variant	2365	2365	789	I/F	Atc/Ttc	-	IMPACT=MODERATE;BIOTYPE=protein_coding;EXON=2/2;STRAND=-1;ENSP=TRITD2Av1G000070.1;UNIPARC=UPI0010179B75;SIFT=tolerated(0.68);DOMAINS=PANTHER:PTHR33463,PANTHER:PTHR33463:SF93,Superfamily:SSF52047
.	2A:42321-42321	A	TRITD2Av1G000070	TRITD2Av1G000070.2	Transcript	missense_variant	1207	1207	403	I/F	Atc/Ttc	-	IMPACT=MODERATE;BIOTYPE=protein_coding;EXON=2/2;STRAND=-1;ENSP=TRITD2Av1G000070.2;UNIPARC=UPI0010196A41;SIFT=tolerated(0.68);DOMAINS=Gene3D:3.80.10.10,PANTHER:PTHR33463,PANTHER:PTHR33463:SF93,Superfamily:SSF52058
.	2A:42343-42343	T	TRITD2Av1G000070	TRITD2Av1G000070.1	Transcript	synonymous_variant	2343	2343	781	V	gtC/gtA	-	IMPACT=LOW;BIOTYPE=protein_coding;EXON=2/2;STRAND=-1;ENSP=TRITD2Av1G000070.1;UNIPARC=UPI0010179B75;DOMAINS=PANTHER:PTHR33463,PANTHER:PTHR33463:SF93,Superfamily:SSF52047
.	2A:42343-42343	T	TRITD2Av1G000070	TRITD2Av1G000070.2	Transcript	synonymous_variant	1185	1185	395	V	gtC/gtA	-	IMPACT=LOW;BIOTYPE=protein_coding;EXON=2/2;STRAND=-1;ENSP=TRITD2Av1G000070.2;UNIPARC=UPI0010196A41;DOMAINS=Gene3D:3.80.10.10,PANTHER:PTHR33463,PANTHER:PTHR33463:SF93,Superfamily:SSF52058
.	2A:42345-42345	T	TRITD2Av1G000070	TRITD2Av1G000070.1	Transcript	missense_variant	2341	2341	781	V/I	Gtc/Atc	-	IMPACT=MODERATE;BIOTYPE=protein_coding;EXON=2/2;STRAND=-1;ENSP=TRITD2Av1G000070.1;UNIPARC=UPI0010179B75;SIFT=tolerated(0.08);DOMAINS=PANTHER:PTHR33463,PANTHER:PTHR33463:SF93,Superfamily:SSF52047
.	2A:42345-42345	T	TRITD2Av1G000070	TRITD2Av1G000070.2	Transcript	missense_variant	1183	1183	395	V/I	Gtc/Atc	-	IMPACT=MODERATE;BIOTYPE=protein_coding;EXON=2/2;STRAND=-1;ENSP=TRITD2Av1G000070.2;UNIPARC=UPI0010196A41;SIFT=tolerated(0.08);DOMAINS=Gene3D:3.80.10.10,PANTHER:PTHR33463,PANTHER:PTHR33463:SF93,Superfamily:SSF52058
.	2A:42411-42411	T	TRITD2Av1G000070	TRITD2Av1G000070.1	Transcript	missense_variant	2275	2275	759	G/R	Gga/Aga	-	IMPACT=MODERATE;BIOTYPE=protein_coding;EXON=2/2;STRAND=-1;ENSP=TRITD2Av1G000070.1;UNIPARC=UPI0010179B75;SIFT=tolerated(0.52);DOMAINS=PANTHER:PTHR33463,PANTHER:PTHR33463:SF93,Superfamily:SSF52047
.	2A:42411-42411	T	TRITD2Av1G000070	TRITD2Av1G000070.2	Transcript	missense_variant	1117	1117	373	G/R	Gga/Aga	-	IMPACT=MODERATE;BIOTYPE=protein_coding;EXON=2/2;STRAND=-1;ENSP=TRITD2Av1G000070.2;UNIPARC=UPI0010196A41;SIFT=tolerated(0.52);DOMAINS=Gene3D:3.80.10.10,PANTHER:PTHR33463,PANTHER:PTHR33463:SF93,Superfamily:SSF52058
.	2A:42491-42491	A	TRITD2Av1G000070	TRITD2Av1G000070.1	Transcript	missense_variant	2195	2195	732	T/M	aCg/aTg	-	IMPACT=MODERATE;BIOTYPE=protein_coding;EXON=2/2;STRAND=-1;ENSP=TRITD2Av1G000070.1;UNIPARC=UPI0010179B75;SIFT=tolerated(1);DOMAINS=PANTHER:PTHR33463,PANTHER:PTHR33463:SF93,Superfamily:SSF52047
.	2A:42491-42491	A	TRITD2Av1G000070	TRITD2Av1G000070.2	Transcript	missense_variant	1037	1037	346	T/M	aCg/aTg	-	IMPACT=MODERATE;BIOTYPE=protein_coding;EXON=2/2;STRAND=-1;ENSP=TRITD2Av1G000070.2;UNIPARC=UPI0010196A41;SIFT=tolerated(1);DOMAINS=Gene3D:3.80.10.10,PANTHER:PTHR33463,PANTHER:PTHR33463:SF93,Superfamily:SSF52058
.	2A:42502-42502	G	TRITD2Av1G000070	TRITD2Av1G000070.1	Transcript	missense_variant	2184	2184	728	M/I	atG/atC	-	IMPACT=MODERATE;BIOTYPE=protein_coding;EXON=2/2;STRAND=-1;ENSP=TRITD2Av1G000070.1;UNIPARC=UPI0010179B75;SIFT=tolerated(1);DOMAINS=PANTHER:PTHR33463,PANTHER:PTHR33463:SF93,Superfamily:SSF52047
.	2A:42502-42502	G	TRITD2Av1G000070	TRITD2Av1G000070.2	Transcript	missense_variant	1026	1026	342	M/I	atG/atC	-	IMPACT=MODERATE;BIOTYPE=protein_coding;EXON=2/2;STRAND=-1;ENSP=TRITD2Av1G000070.2;UNIPARC=UPI0010196A41;SIFT=tolerated(1);DOMAINS=Gene3D:3.80.10.10,PANTHER:PTHR33463,PANTHER:PTHR33463:SF93,Superfamily:SSF52058
.	2A:42506-42508	C	TRITD2Av1G000070	TRITD2Av1G000070.1	Transcript	frameshift_variant	2178-2179	2178-2179	726-727	KA/KX	aaGGct/aaGct	-	IMPACT=HIGH;BIOTYPE=protein_coding;EXON=2/2;STRAND=-1;ENSP=TRITD2Av1G000070.1;UNIPARC=UPI0010179B75;DOMAINS=PANTHER:PTHR33463,PANTHER:PTHR33463:SF93,Superfamily:SSF52047
.	2A:42506-42508	C	TRITD2Av1G000070	TRITD2Av1G000070.2	Transcript	frameshift_variant	1020-1021	1020-1021	340-341	KA/KX	aaGGct/aaGct	-	IMPACT=HIGH;BIOTYPE=protein_coding;EXON=2/2;STRAND=-1;ENSP=TRITD2Av1G000070.2;UNIPARC=UPI0010196A41;DOMAINS=Gene3D:3.80.10.10,PANTHER:PTHR33463,PANTHER:PTHR33463:SF93,Superfamily:SSF52058
.	2A:42512-42512	C	TRITD2Av1G000070	TRITD2Av1G000070.1	Transcript	missense_variant	2174	2174	725	T/S	aCc/aGc	-	IMPACT=MODERATE;BIOTYPE=protein_coding;EXON=2/2;STRAND=-1;ENSP=TRITD2Av1G000070.1;UNIPARC=UPI0010179B75;SIFT=deleterious(0.02);DOMAINS=PANTHER:PTHR33463,PANTHER:PTHR33463:SF93,Superfamily:SSF52047
.	2A:42512-42512	C	TRITD2Av1G000070	TRITD2Av1G000070.2	Transcript	missense_variant	1016	1016	339	T/S	aCc/aGc	-	IMPACT=MODERATE;BIOTYPE=protein_coding;EXON=2/2;STRAND=-1;ENSP=TRITD2Av1G000070.2;UNIPARC=UPI0010196A41;SIFT=tolerated(0.1);DOMAINS=Gene3D:3.80.10.10,PANTHER:PTHR33463,PANTHER:PTHR33463:SF93,Superfamily:SSF52058
.	2A:42513-42513	A	TRITD2Av1G000070	TRITD2Av1G000070.1	Transcript	missense_variant	2173	2173	725	T/S	Acc/Tcc	-	IMPACT=MODERATE;BIOTYPE=protein_coding;EXON=2/2;STRAND=-1;ENSP=TRITD2Av1G000070.1;UNIPARC=UPI0010179B75;SIFT=deleterious(0.02);DOMAINS=PANTHER:PTHR33463,PANTHER:PTHR33463:SF93,Superfamily:SSF52047
.	2A:42513-42513	A	TRITD2Av1G000070	TRITD2Av1G000070.2	Transcript	missense_variant	1015	1015	339	T/S	Acc/Tcc	-	IMPACT=MODERATE;BIOTYPE=protein_coding;EXON=2/2;STRAND=-1;ENSP=TRITD2Av1G000070.2;UNIPARC=UPI0010196A41;SIFT=tolerated(0.1);DOMAINS=Gene3D:3.80.10.10,PANTHER:PTHR33463,PANTHER:PTHR33463:SF93,Superfamily:SSF52058
.	2A:42515-42516	CC	TRITD2Av1G000070	TRITD2Av1G000070.1	Transcript	frameshift_variant	2170	2170	724	A/GX	Gca/GGca	-	IMPACT=HIGH;BIOTYPE=protein_coding;EXON=2/2;STRAND=-1;ENSP=TRITD2Av1G000070.1;UNIPARC=UPI0010179B75;DOMAINS=PANTHER:PTHR33463,PANTHER:PTHR33463:SF93,Superfamily:SSF52047
.	2A:42515-42516	CC	TRITD2Av1G000070	TRITD2Av1G000070.2	Transcript	frameshift_variant	1012	1012	338	A/GX	Gca/GGca	-	IMPACT=HIGH;BIOTYPE=protein_coding;EXON=2/2;STRAND=-1;ENSP=TRITD2Av1G000070.2;UNIPARC=UPI0010196A41;DOMAINS=Gene3D:3.80.10.10,PANTHER:PTHR33463,PANTHER:PTHR33463:SF93,Superfamily:SSF52058
.	2A:42589-42589	C	TRITD2Av1G000070	TRITD2Av1G000070.1	Transcript	synonymous_variant	2097	2097	699	S	tcC/tcG	-	IMPACT=LOW;BIOTYPE=protein_coding;EXON=2/2;STRAND=-1;ENSP=TRITD2Av1G000070.1;UNIPARC=UPI0010179B75;DOMAINS=PANTHER:PTHR33463,PANTHER:PTHR33463:SF93,Superfamily:SSF52047
.	2A:42589-42589	C	TRITD2Av1G000070	TRITD2Av1G000070.2	Transcript	synonymous_variant	939	939	313	S	tcC/tcG	-	IMPACT=LOW;BIOTYPE=protein_coding;EXON=2/2;STRAND=-1;ENSP=TRITD2Av1G000070.2;UNIPARC=UPI0010196A41;DOMAINS=PANTHER:PTHR33463,PANTHER:PTHR33463:SF93,Superfamily:SSF52058
.	2A:42613-42613	A	TRITD2Av1G000070	TRITD2Av1G000070.1	Transcript	synonymous_variant	2073	2073	691	I	atA/atT	-	IMPACT=LOW;BIOTYPE=protein_coding;EXON=2/2;STRAND=-1;ENSP=TRITD2Av1G000070.1;UNIPARC=UPI0010179B75;DOMAINS=PANTHER:PTHR33463,PANTHER:PTHR33463:SF93,Superfamily:SSF52047
.	2A:42613-42613	A	TRITD2Av1G000070	TRITD2Av1G000070.2	Transcript	synonymous_variant	915	915	305	I	atA/atT	-	IMPACT=LOW;BIOTYPE=protein_coding;EXON=2/2;STRAND=-1;ENSP=TRITD2Av1G000070.2;UNIPARC=UPI0010196A41;DOMAINS=PANTHER:PTHR33463,PANTHER:PTHR33463:SF93,Superfamily:SSF52058
.	2A:42617-42617	G	TRITD2Av1G000070	TRITD2Av1G000070.1	Transcript	missense_variant	2069	2069	690	S/T	aGt/aCt	-	IMPACT=MODERATE;BIOTYPE=protein_coding;EXON=2/2;STRAND=-1;ENSP=TRITD2Av1G000070.1;UNIPARC=UPI0010179B75;SIFT=tolerated(1);DOMAINS=PANTHER:PTHR33463,PANTHER:PTHR33463:SF93,Superfamily:SSF52047
.	2A:42617-42617	G	TRITD2Av1G000070	TRITD2Av1G000070.2	Transcript	missense_variant	911	911	304	S/T	aGt/aCt	-	IMPACT=MODERATE;BIOTYPE=protein_coding;EXON=2/2;STRAND=-1;ENSP=TRITD2Av1G000070.2;UNIPARC=UPI0010196A41;SIFT=tolerated(1);DOMAINS=PANTHER:PTHR33463,PANTHER:PTHR33463:SF93,Superfamily:SSF52058
.	2A:42685-42685	T	TRITD2Av1G000070	TRITD2Av1G000070.1	Transcript	synonymous_variant	2001	2001	667	A	gcC/gcA	-	IMPACT=LOW;BIOTYPE=protein_coding;EXON=2/2;STRAND=-1;ENSP=TRITD2Av1G000070.1;UNIPARC=UPI0010179B75;DOMAINS=PANTHER:PTHR33463,PANTHER:PTHR33463:SF93,Superfamily:SSF52047
.	2A:42685-42685	T	TRITD2Av1G000070	TRITD2Av1G000070.2	Transcript	synonymous_variant	843	843	281	A	gcC/gcA	-	IMPACT=LOW;BIOTYPE=protein_coding;EXON=2/2;STRAND=-1;ENSP=TRITD2Av1G000070.2;UNIPARC=UPI0010196A41;DOMAINS=PANTHER:PTHR33463,PANTHER:PTHR33463:SF93,Superfamily:SSF52058
.	2A:42790-42790	C	TRITD2Av1G000070	TRITD2Av1G000070.1	Transcript	synonymous_variant	1896	1896	632	T	acT/acG	-	IMPACT=LOW;BIOTYPE=protein_coding;EXON=2/2;STRAND=-1;ENSP=TRITD2Av1G000070.1;UNIPARC=UPI0010179B75;DOMAINS=PANTHER:PTHR33463,PANTHER:PTHR33463:SF93,Superfamily:SSF52047
.	2A:42790-42790	C	TRITD2Av1G000070	TRITD2Av1G000070.2	Transcript	synonymous_variant	738	738	246	T	acT/acG	-	IMPACT=LOW;BIOTYPE=protein_coding;EXON=2/2;STRAND=-1;ENSP=TRITD2Av1G000070.2;UNIPARC=UPI0010196A41;DOMAINS=PANTHER:PTHR33463,PANTHER:PTHR33463:SF93,Superfamily:SSF52058
.	2A:44635-44635	T	TRITD2Av1G000070	TRITD2Av1G000070.1	Transcript	synonymous_variant	51	51	17	E	gaG/gaA	-	IMPACT=LOW;BIOTYPE=protein_coding;EXON=2/2;STRAND=-1;ENSP=TRITD2Av1G000070.1;UNIPARC=UPI0010179B75;DOMAINS=PANTHER:PTHR33463,PANTHER:PTHR33463:SF93
.	2A:44636-44636	C	TRITD2Av1G000070	TRITD2Av1G000070.1	Transcript	missense_variant	50	50	17	E/G	gAg/gGg	-	IMPACT=MODERATE;BIOTYPE=protein_coding;EXON=2/2;STRAND=-1;ENSP=TRITD2Av1G000070.1;UNIPARC=UPI0010179B75;SIFT=tolerated(0.37);DOMAINS=PANTHER:PTHR33463,PANTHER:PTHR33463:SF93
.	2A:44637-44637	T	TRITD2Av1G000070	TRITD2Av1G000070.1	Transcript	missense_variant	49	49	17	E/K	Gag/Aag	-	IMPACT=MODERATE;BIOTYPE=protein_coding;EXON=2/2;STRAND=-1;ENSP=TRITD2Av1G000070.1;UNIPARC=UPI0010179B75;SIFT=tolerated(0.92);DOMAINS=PANTHER:PTHR33463,PANTHER:PTHR33463:SF93
.	2A:44644-44644	T	TRITD2Av1G000070	TRITD2Av1G000070.1	Transcript	synonymous_variant	42	42	14	A	gcC/gcA	-	IMPACT=LOW;BIOTYPE=protein_coding;EXON=2/2;STRAND=-1;ENSP=TRITD2Av1G000070.1;UNIPARC=UPI0010179B75;DOMAINS=PANTHER:PTHR33463,PANTHER:PTHR33463:SF93
.	2A:47464-47464	-	-	-	-	-	-	-	-	-	-	-
.	2A:48686-48686	-	-	-	-	-	-	-	-	-	-	-
.	2A:48692-48692	-	-	-	-	-	-	-	-	-	-	-
.	2A:48693-48693	-	-	-	-	-	-	-	-	-	-	-
.	2A:48704-48704	-	-	-	-	-	-	-	-	-	-	-
.	2A:48757-48757	-	-	-	-	-	-	-	-	-	-	-
.	2A:48759-48759	-	-	-	-	-	-	-	-	-	-	-
.	2A:48760-48760	-	-	-	-	-	-	-	-	-	-	-
.	2A:49178-49178	-	-	-	-	-	-	-	-	-	-	-
.	2A:49180-49180	-	-	-	-	-	-	-	-	-	-	-
.	2A:49259-49259	-	-	-	-	-	-	-	-	-	-	-
.	2A:51198-51198	-	-	-	-	-	-	-	-	-	-	-
.	2A:51345-51345	-	-	-	-	-	-	-	-	-	-	-
.	2A:51812-51812	-	-	-	-	-	-	-	-	-	-	-
.	2A:52109-52109	-	-	-	-	-	-	-	-	-	-	-
.	2A:52649-52649	-	-	-	-	-	-	-	-	-	-	-
.	2A:52677-52677	-	-	-	-	-	-	-	-	-	-	-
.	2A:72335-72335	-	-	-	-	-	-	-	-	-	-	-
.	2A:78416-78416	-	-	-	-	-	-	-	-	-	-	-
.	2A:84652-84653	-	-	-	-	-	-	-	-	-	-	-
.	2A:85993-85993	-	-	-	-	-	-	-	-	-	-	-
.	2A:86046-86046	-	-	-	-	-	-	-	-	-	-	-
.	2A:95076-95076	-	-	-	-	-	-	-	-	-	-	-
.	2A:103330-103330	-	-	-	-	-	-	-	-	-	-	-
.	2A:103470-103470	-	-	-	-	-	-	-	-	-	-	-
.	2A:104826-104826	-	-	-	-	-	-	-	-	-	-	-
.	2A:105283-105283	-	-	-	-	-	-	-	-	-	-	-
.	2A:115037-115037	-	-	-	-	-	-	-	-	-	-	-
.	2A:115155-115155	-	-	-	-	-	-	-	-	-	-	-
.	2A:116728-116728	-	-	-	-	-	-	-	-	-	-	-
.	2A:117511-117511	-	-	-	-	-	-	-	-	-	-	-
.	2A:117606-117606	-	-	-	-	-	-	-	-	-	-	-
.	2A:125898-125898	-	-	-	-	-	-	-	-	-	-	-
.	2A:127562-127562	-	-	-	-	-	-	-	-	-	-	-
.	2A:128435-128435	-	-	-	-	-	-	-	-	-	-	-
.	2A:131002-131002	-	-	-	-	-	-	-	-	-	-	-
.	2A:134726-134726	-	-	-	-	-	-	-	-	-	-	-
.	2A:154180-154181	-	-	-	-	-	-	-	-	-	-	-
.	2A:162341-162343	-	-	-	-	-	-	-	-	-	-	-
.	2A:162691-162691	-	-	-	-	-	-	-	-	-	-	-
.	2A:167513-167513	C	TRITD2Av1G000110	TRITD2Av1G000110.1	Transcript	synonymous_variant	441	441	147	E	gaA/gaG	-	IMPACT=LOW;BIOTYPE=protein_coding;EXON=1/2;STRAND=-1;ENSP=TRITD2Av1G000110.1;UNIPARC=UPI000844F515;DOMAINS=PANTHER:PTHR11732:SF442,PANTHER:PTHR11732,PIRSF:PIRSF000097,Gene3D:3.20.20.100,Pfam:PF00248,Superfamily:SSF51430
.	2A:168404-168404	-	-	-	-	-	-	-	-	-	-	-
.	2A:169677-169677	-	-	-	-	-	-	-	-	-	-	-
.	2A:170010-170010	-	-	-	-	-	-	-	-	-	-	-
.	2A:171653-171653	-	-	-	-	-	-	-	-	-	-	-
.	2A:173017-173017	-	-	-	-	-	-	-	-	-	-	-
.	2A:174373-174373	-	-	-	-	-	-	-	-	-	-	-
.	2A:181215-181215	-	-	-	-	-	-	-	-	-	-	-
.	2A:186831-186831	-	-	-	-	-	-	-	-	-	-	-
.	2A:187331-187331	-	-	-	-	-	-	-	-	-	-	-
.	2A:188992-188992	-	-	-	-	-	-	-	-	-	-	-
.	2A:194774-194775	-	-	-	-	-	-	-	-	-	-	-
.	2A:195799-195799	-	-	-	-	-	-	-	-	-	-	-
.	2A:195975-195975	-	-	-	-	-	-	-	-	-	-	-
.	2A:199828-199828	-	-	-	-	-	-	-	-	-	-	-
.	2A:200266-200266	-	-	-	-	-	-	-	-	-	-	-
.	2A:200392-200392	-	-	-	-	-	-	-	-	-	-	-
.	2A:203964-203964	-	-	-	-	-	-	-	-	-	-	-
.	2A:204059-204059	-	-	-	-	-	-	-	-	-	-	-
.	2A:206439-206439	-	-	-	-	-	-	-	-	-	-	-
.	2A:207146-207146	-	-	-	-	-	-	-	-	-	-	-
.	2A:207977-207977	-	-	-	-	-	-	-	-	-	-	-
.	2A:211643-211643	-	-	-	-	-	-	-	-	-	-	-
.	2A:214252-214252	-	-	-	-	-	-	-	-	-	-	-
.	2A:214717-214717	-	-	-	-	-	-	-	-	-	-	-
.	2A:215945-215945	-	-	-	-	-	-	-	-	-	-	-
.	2A:217446-217446	-	-	-	-	-	-	-	-	-	-	-
.	2A:221353-221353	-	-	-	-	-	-	-	-	-	-	-
.	2A:221360-221360	-	-	-	-	-	-	-	-	-	-	-
.	2A:224339-224339	-	-	-	-	-	-	-	-	-	-	-
.	2A:225547-225547	-	-	-	-	-	-	-	-	-	-	-
.	2A:225851-225851	-	-	-	-	-	-	-	-	-	-	-
.	2A:226144-226144	-	-	-	-	-	-	-	-	-	-	-
.	2A:227175-227175	-	-	-	-	-	-	-	-	-	-	-
.	2A:228311-228311	-	-	-	-	-	-	-	-	-	-	-
.	2A:230636-230637	-	-	-	-	-	-	-	-	-	-	-
.	2A:232170-232170	-	-	-	-	-	-	-	-	-	-	-
.	2A:237880-237880	-	-	-	-	-	-	-	-	-	-	-
.	2A:240717-240717	-	-	-	-	-	-	-	-	-	-	-
.	2A:241391-241391	-	-	-	-	-	-	-	-	-	-	-
.	2A:241495-241495	-	-	-	-	-	-	-	-	-	-	-
.	2A:241622-241622	-	-	-	-	-	-	-	-	-	-	-
.	2A:242634-242634	-	-	-	-	-	-	-	-	-	-	-
.	2A:243626-243626	-	-	-	-	-	-	-	-	-	-	-
.	2A:248026-248026	-	-	-	-	-	-	-	-	-	-	-
.	2A:251610-251610	-	-	-	-	-	-	-	-	-	-	-
.	2A:254059-254059	-	-	-	-	-	-	-	-	-	-	-
.	2A:254087-254087	-	-	-	-	-	-	-	-	-	-	-
.	2A:256752-256752	-	-	-	-	-	-	-	-	-	-	-
.	2A:257084-257084	-	-	-	-	-	-	-	-	-	-	-
.	2A:259493-259493	-	-	-	-	-	-	-	-	-	-	-
.	2A:259793-259793	-	-	-	-	-	-	-	-	-	-	-
.	2A:261345-261345	-	-	-	-	-	-	-	-	-	-	-
.	2A:261378-261378	-	-	-	-	-	-	-	-	-	-	-
.	2A:267075-267075	-	-	-	-	-	-	-	-	-	-	-
.	2A:267312-267312	-	-	-	-	-	-	-	-	-	-	-
.	2A:269991-269991	-	-	-	-	-	-	-	-	-	-	-
.	2A:270099-270099	-	-	-	-	-	-	-	-	-	-	-
.	2A:270472-270472	-	-	-	-	-	-	-	-	-	-	-
.	2A:271280-271280	-	-	-	-	-	-	-	-	-	-	-
.	2A:271647-271648	-	-	-	-	-	-	-	-	-	-	-
.	2A:272435-272435	-	-	-	-	-	-	-	-	-	-	-
.	2A:276198-276198	-	-	-	-	-	-	-	-	-	-	-
.	2A:279080-279082	-	-	-	-	-	-	-	-	-	-	-
.	2A:282281-282281	-	-	-	-	-	-	-	-	-	-	-
.	2A:283715-283715	-	-	-	-	-	-	-	-	-	-	-
.	2A:283850-283850	-	-	-	-	-	-	-	-	-	-	-
.	2A:286830-286830	-	-	-	-	-	-	-	-	-	-	-
.	2A:290888-290890	-	-	-	-	-	-	-	-	-	-	-
.	2A:291638-291640	-	-	-	-	-	-	-	-	-	-	-
.	2A:292846-292846	-	-	-	-	-	-	-	-	-	-	-
.	2A:299426-299428	-	-	-	-	-	-	-	-	-	-	-
.	2A:301047-301049	-	-	-	-	-	-	-	-	-	-	-
.	2A:307649-307649	-	-	-	-	-	-	-	-	-	-	-
.	2A:310397-310397	-	-	-	-	-	-	-	-	-	-	-
.	2A:310425-310425	-	-	-	-	-	-	-	-	-	-	-
.	2A:311142-311142	-	-	-	-	-	-	-	-	-	-	-
.	2A:313001-313001	-	-	-	-	-	-	-	-	-	-	-
.	2A:324653-324653	-	-	-	-	-	-	-	-	-	-	-
.	2A:326091-326091	-	-	-	-	-	-	-	-	-	-	-
.	2A:329020-329020	-	-	-	-	-	-	-	-	-	-	-
.	2A:337503-337503	-	-	-	-	-	-	-	-	-	-	-
.	2A:341986-341986	-	-	-	-	-	-	-	-	-	-	-
.	2A:342116-342116	-	-	-	-	-	-	-	-	-	-	-
.	2A:342150-342150	-	-	-	-	-	-	-	-	-	-	-
.	2A:342716-342717	-	-	-	-	-	-	-	-	-	-	-
.	2A:342781-342781	-	-	-	-	-	-	-	-	-	-	-
.	2A:342955-342955	-	-	-	-	-	-	-	-	-	-	-
.	2A:355109-355109	-	-	-	-	-	-	-	-	-	-	-
.	2A:355537-355537	-	-	-	-	-	-	-	-	-	-	-
.	2A:357028-357030	-	-	-	-	-	-	-	-	-	-	-
.	2A:358039-358039	-	-	-	-	-	-	-	-	-	-	-
.	2A:359441-359441	-	-	-	-	-	-	-	-	-	-	-
.	2A:359813-359813	-	-	-	-	-	-	-	-	-	-	-
.	2A:360062-360062	-	-	-	-	-	-	-	-	-	-	-
.	2A:365058-365058	-	-	-	-	-	-	-	-	-	-	-
.	2A:367123-367123	-	-	-	-	-	-	-	-	-	-	-
.	2A:368272-368272	-	-	-	-	-	-	-	-	-	-	-
.	2A:368735-368735	-	-	-	-	-	-	-	-	-	-	-
.	2A:375195-375195	-	-	-	-	-	-	-	-	-	-	-
.	2A:380466-380466	-	-	-	-	-	-	-	-	-	-	-
.	2A:381582-381582	-	-	-	-	-	-	-	-	-	-	-
.	2A:382072-382072	-	-	-	-	-	-	-	-	-	-	-
.	2A:382480-382480	-	-	-	-	-	-	-	-	-	-	-
.	2A:382612-382612	-	-	-	-	-	-	-	-	-	-	-
.	2A:383078-383078	-	-	-	-	-	-	-	-	-	-	-
.	2A:383101-383101	-	-	-	-	-	-	-	-	-	-	-
.	2A:398915-398915	-	-	-	-	-	-	-	-	-	-	-
.	2A:401018-401018	-	-	-	-	-	-	-	-	-	-	-
.	2A:402607-402607	-	-	-	-	-	-	-	-	-	-	-
.	2A:414105-414105	-	-	-	-	-	-	-	-	-	-	-
.	2A:428358-428358	-	-	-	-	-	-	-	-	-	-	-
.	2A:428375-428375	-	-	-	-	-	-	-	-	-	-	-
.	2A:428485-428485	-	-	-	-	-	-	-	-	-	-	-
.	2A:430133-430133	-	-	-	-	-	-	-	-	-	-	-
.	2A:444005-444005	-	-	-	-	-	-	-	-	-	-	-
.	2A:449717-449717	-	-	-	-	-	-	-	-	-	-	-
.	2A:453859-453859	-	-	-	-	-	-	-	-	-	-	-
.	2A:453869-453869	-	-	-	-	-	-	-	-	-	-	-
.	2A:453890-453890	-	-	-	-	-	-	-	-	-	-	-
.	2A:453916-453916	-	-	-	-	-	-	-	-	-	-	-
.	2A:453927-453927	-	-	-	-	-	-	-	-	-	-	-
.	2A:453933-453933	-	-	-	-	-	-	-	-	-	-	-
.	2A:453987-453987	-	-	-	-	-	-	-	-	-	-	-
.	2A:453989-453989	-	-	-	-	-	-	-	-	-	-	-
.	2A:465017-465017	-	-	-	-	-	-	-	-	-	-	-
.	2A:466459-466459	-	-	-	-	-	-	-	-	-	-	-
.	2A:481509-481509	-	-	-	-	-	-	-	-	-	-	-
.	2A:481828-481828	-	-	-	-	-	-	-	-	-	-	-
.	2A:482032-482032	-	-	-	-	-	-	-	-	-	-	-
.	2A:484964-484964	-	-	-	-	-	-	-	-	-	-	-
.	2A:486320-486320	-	-	-	-	-	-	-	-	-	-	-
.	2A:490985-490985	-	-	-	-	-	-	-	-	-	-	-
.	2A:491321-491321	-	-	-	-	-	-	-	-	-	-	-
.	2A:491847-491847	-	-	-	-	-	-	-	-	-	-	-
.	2A:492804-492804	-	-	-	-	-	-	-	-	-	-	-
.	2A:500100-500100	-	-	-	-	-	-	-	-	-	-	-
.	2A:503456-503456	-	-	-	-	-	-	-	-	-	-	-
.	2A:504543-504543	-	-	-	-	-	-	-	-	-	-	-
.	2A:504968-504968	-	-	-	-	-	-	-	-	-	-	-
.	2A:507082-507082	-	-	-	-	-	-	-	-	-	-	-
.	2A:508351-508351	-	-	-	-	-	-	-	-	-	-	-
.	2A:513548-513548	-	-	-	-	-	-	-	-	-	-	-
.	2A:513589-513589	-	-	-	-	-	-	-	-	-	-	-
.	2A:514819-514819	-	-	-	-	-	-	-	-	-	-	-
.	2A:515537-515537	-	-	-	-	-	-	-	-	-	-	-
.	2A:556013-556015	-	-	-	-	-	-	-	-	-	-	-
.	2A:643783-643783	-	-	-	-	-	-	-	-	-	-	-
.	2A:643785-643785	-	-	-	-	-	-	-	-	-	-	-
.	2A:643851-643851	-	-	-	-	-	-	-	-	-	-	-
.	2A:644064-644064	-	-	-	-	-	-	-	-	-	-	-
.	2A:644075-644075	-	-	-	-	-	-	-	-	-	-	-
.	2A:644081-644081	-	-	-	-	-	-	-	-	-	-	-
.	2A:644110-644110	-	-	-	-	-	-	-	-	-	-	-
.	2A:644143-644143	-	-	-	-	-	-	-	-	-	-	-
.	2A:692501-692501	-	-	-	-	-	-	-	-	-	-	-
.	2A:692557-692557	-	-	-	-	-	-	-	-	-	-	-
.	2A:722796-722796	-	-	-	-	-	-	-	-	-	-	-
.	2A:722837-722838	-	-	-	-	-	-	-	-	-	-	-
.	2A:722847-722847	-	-	-	-	-	-	-	-	-	-	-
.	2A:722872-722872	-	-	-	-	-	-	-	-	-	-	-
.	2A:722902-722902	-	-	-	-	-	-	-	-	-	-	-
.	2A:722934-722934	-	-	-	-	-	-	-	-	-	-	-
.	2A:722953-722953	-	-	-	-	-	-	-	-	-	-	-
.	2A:724185-724185	-	-	-	-	-	-	-	-	-	-	-
.	2A:724200-724200	-	-	-	-	-	-	-	-	-	-	-
.	2A:724241-724243	-	-	-	-	-	-	-	-	-	-	-
.	2A:724268-724268	-	-	-	-	-	-	-	-	-	-	-
.	2A:724325-724325	-	-	-	-	-	-	-	-	-	-	-
.	2A:727776-727776	-	-	-	-	-	-	-	-	-	-	-
.	2A:727803-727803	-	-	-	-	-	-	-	-	-	-	-
.	2A:727855-727855	-	-	-	-	-	-	-	-	-	-	-
.	2A:727886-727886	-	-	-	-	-	-	-	-	-	-	-
.	2A:727959-727959	-	-	-	-	-	-	-	-	-	-	-
.	2A:728054-728054	-	-	-	-	-	-	-	-	-	-	-
.	2A:728112-728112	-	-	-	-	-	-	-	-	-	-	-
.	2A:729218-729218	G	TRITD2Av1G000240	TRITD2Av1G000240.1	Transcript	missense_variant	367	367	123	N/H	Aat/Cat	-	IMPACT=MODERATE;BIOTYPE=protein_coding;EXON=2/3;STRAND=-1;ENSP=TRITD2Av1G000240.1;UNIPARC=UPI001018EC09;SIFT=tolerated(1);DOMAINS=PANTHER:PTHR33463,PANTHER:PTHR33463:SF93
.	2A:729295-729295	G	TRITD2Av1G000240	TRITD2Av1G000240.1	Transcript	missense_variant	290	290	97	I/T	aTa/aCa	-	IMPACT=MODERATE;BIOTYPE=protein_coding;EXON=2/3;STRAND=-1;ENSP=TRITD2Av1G000240.1;UNIPARC=UPI001018EC09;SIFT=tolerated(0.18);DOMAINS=PANTHER:PTHR33463,PANTHER:PTHR33463:SF93
.	2A:729339-729339	-	-	-	-	-	-	-	-	-	-	-
.	2A:729364-729364	-	-	-	-	-	-	-	-	-	-	-
.	2A:729367-729367	-	-	-	-	-	-	-	-	-	-	-
.	2A:729383-729383	-	-	-	-	-	-	-	-	-	-	-
.	2A:729490-729490	G	TRITD2Av1G000240	TRITD2Av1G000240.1	Transcript	missense_variant	185	185	62	Q/P	cAg/cCg	-	IMPACT=MODERATE;BIOTYPE=protein_coding;EXON=1/3;STRAND=-1;ENSP=TRITD2Av1G000240.1;UNIPARC=UPI001018EC09;SIFT=tolerated(0.3);DOMAINS=PANTHER:PTHR33463,PANTHER:PTHR33463:SF93
.	2A:729563-729563	G	TRITD2Av1G000240	TRITD2Av1G000240.1	Transcript	missense_variant	112	112	38	K/Q	Aag/Cag	-	IMPACT=MODERATE;BIOTYPE=protein_coding;EXON=1/3;STRAND=-1;ENSP=TRITD2Av1G000240.1;UNIPARC=UPI001018EC09;SIFT=tolerated(0.48);DOMAINS=PANTHER:PTHR33463,PANTHER:PTHR33463:SF93
.	2A:729590-729590	T	TRITD2Av1G000240	TRITD2Av1G000240.1	Transcript	synonymous_variant	85	85	29	R	Cga/Aga	-	IMPACT=LOW;BIOTYPE=protein_coding;EXON=1/3;STRAND=-1;ENSP=TRITD2Av1G000240.1;UNIPARC=UPI001018EC09;DOMAINS=PANTHER:PTHR33463,PANTHER:PTHR33463:SF93
.	2A:729634-729634	T	TRITD2Av1G000240	TRITD2Av1G000240.1	Transcript	missense_variant	41	41	14	R/K	aGa/aAa	-	IMPACT=MODERATE;BIOTYPE=protein_coding;EXON=1/3;STRAND=-1;ENSP=TRITD2Av1G000240.1;UNIPARC=UPI001018EC09;SIFT=tolerated(0.96);DOMAINS=PANTHER:PTHR33463,PANTHER:PTHR33463:SF93
.	2A:729656-729656	T	TRITD2Av1G000240	TRITD2Av1G000240.1	Transcript	missense_variant	19	19	7	Q/K	Caa/Aaa	-	IMPACT=MODERATE;BIOTYPE=protein_coding;EXON=1/3;STRAND=-1;ENSP=TRITD2Av1G000240.1;UNIPARC=UPI001018EC09;SIFT=tolerated(0.05);DOMAINS=PANTHER:PTHR33463,PANTHER:PTHR33463:SF93
.	2A:729709-729709	-	-	-	-	-	-	-	-	-	-	-
.	2A:729721-729721	-	-	-	-	-	-	-	-	-	-	-
.	2A:729722-729722	-	-	-	-	-	-	-	-	-	-	-
.	2A:729842-729842	-	-	-	-	-	-	-	-	-	-	-
.	2A:729868-729868	-	-	-	-	-	-	-	-	-	-	-
.	2A:729910-729910	-	-	-	-	-	-	-	-	-	-	-
.	2A:729935-729935	-	-	-	-	-	-	-	-	-	-	-
.	2A:730003-730003	-	-	-	-	-	-	-	-	-	-	-
.	2A:778677-778677	-	-	-	-	-	-	-	-	-	-	-
.	2A:778684-778684	-	-	-	-	-	-	-	-	-	-	-
.	2A:778714-778714	-	-	-	-	-	-	-	-	-	-	-
.	2A:778723-778723	-	-	-	-	-	-	-	-	-	-	-
.	2A:788014-788014	-	-	-	-	-	-	-	-	-	-	-
.	2A:788087-788087	-	-	-	-	-	-	-	-	-	-	-
.	2A:788141-788141	-	-	-	-	-	-	-	-	-	-	-
.	2A:788286-788286	-	-	-	-	-	-	-	-	-	-	-
.	2A:788300-788304	-	-	-	-	-	-	-	-	-	-	-
.	2A:788351-788351	-	-	-	-	-	-	-	-	-	-	-
.	2A:788386-788386	-	-	-	-	-	-	-	-	-	-	-
.	2A:790270-790270	-	-	-	-	-	-	-	-	-	-	-
.	2A:790309-790309	-	-	-	-	-	-	-	-	-	-	-
.	2A:791127-791127	-	-	-	-	-	-	-	-	-	-	-
.	2A:791180-791180	-	-	-	-	-	-	-	-	-	-	-
.	2A:791539-791539	-	-	-	-	-	-	-	-	-	-	-
.	2A:791930-791930	-	-	-	-	-	-	-	-	-	-	-
.	2A:792083-792084	-	-	-	-	-	-	-	-	-	-	-
.	2A:792379-792379	-	-	-	-	-	-	-	-	-	-	-
.	2A:792564-792564	-	-	-	-	-	-	-	-	-	-	-
.	2A:793167-793167	-	-	-	-	-	-	-	-	-	-	-
.	2A:793178-793178	-	-	-	-	-	-	-	-	-	-	-
.	2A:793543-793543	-	-	-	-	-	-	-	-	-	-	-
.	2A:793596-793596	-	-	-	-	-	-	-	-	-	-	-
.	2A:794084-794084	-	-	-	-	-	-	-	-	-	-	-
.	2A:795323-795323	-	-	-	-	-	-	-	-	-	-	-
.	2A:804403-804404	-	-	-	-	-	-	-	-	-	-	-
.	2A:805610-805610	-	-	-	-	-	-	-	-	-	-	-
.	2A:805949-805949	-	-	-	-	-	-	-	-	-	-	-
.	2A:806017-806017	-	-	-	-	-	-	-	-	-	-	-
.	2A:806021-806021	-	-	-	-	-	-	-	-	-	-	-
.	2A:806996-806996	-	-	-	-	-	-	-	-	-	-	-
.	2A:806997-806997	-	-	-	-	-	-	-	-	-	-	-
.	2A:807488-807488	-	-	-	-	-	-	-	-	-	-	-
.	2A:807508-807508	-	-	-	-	-	-	-	-	-	-	-
.	2A:807612-807612	-	-	-	-	-	-	-	-	-	-	-
.	2A:807723-807723	-	-	-	-	-	-	-	-	-	-	-
.	2A:807784-807784	-	-	-	-	-	-	-	-	-	-	-
.	2A:809924-809924	-	-	-	-	-	-	-	-	-	-	-
.	2A:809948-809948	-	-	-	-	-	-	-	-	-	-	-
.	2A:810372-810372	-	-	-	-	-	-	-	-	-	-	-
.	2A:810377-810377	-	-	-	-	-	-	-	-	-	-	-
.	2A:810986-810986	-	-	-	-	-	-	-	-	-	-	-
.	2A:811395-811395	-	-	-	-	-	-	-	-	-	-	-
.	2A:811402-811402	-	-	-	-	-	-	-	-	-	-	-
.	2A:811625-811625	-	-	-	-	-	-	-	-	-	-	-
.	2A:811664-811664	-	-	-	-	-	-	-	-	-	-	-
.	2A:811770-811770	-	-	-	-	-	-	-	-	-	-	-
.	2A:812159-812159	-	-	-	-	-	-	-	-	-	-	-
.	2A:812592-812592	-	-	-	-	-	-	-	-	-	-	-
.	2A:813698-813698	-	-	-	-	-	-	-	-	-	-	-
.	2A:813741-813741	-	-	-	-	-	-	-	-	-	-	-
.	2A:813828-813828	-	-	-	-	-	-	-	-	-	-	-
.	2A:814016-814016	-	-	-	-	-	-	-	-	-	-	-
.	2A:814036-814049	-	-	-	-	-	-	-	-	-	-	-
.	2A:814161-814161	-	-	-	-	-	-	-	-	-	-	-
.	2A:814202-814202	-	-	-	-	-	-	-	-	-	-	-
.	2A:814420-814420	-	-	-	-	-	-	-	-	-	-	-
.	2A:814650-814650	-	-	-	-	-	-	-	-	-	-	-
.	2A:814718-814718	-	-	-	-	-	-	-	-	-	-	-
.	2A:814742-814742	-	-	-	-	-	-	-	-	-	-	-
.	2A:815576-815576	-	-	-	-	-	-	-	-	-	-	-
.	2A:816393-816393	-	-	-	-	-	-	-	-	-	-	-
.	2A:816428-816429	-	-	-	-	-	-	-	-	-	-	-
.	2A:816484-816484	-	-	-	-	-	-	-	-	-	-	-
.	2A:816485-816485	-	-	-	-	-	-	-	-	-	-	-
.	2A:817199-817199	T	TRITD2Av1G000310	TRITD2Av1G000310.1	Transcript	missense_variant	713	713	238	S/L	tCg/tTg	-	IMPACT=MODERATE;BIOTYPE=protein_coding;EXON=1/1;STRAND=1;ENSP=TRITD2Av1G000310.1;UNIPARC=UPI001018FA05;SIFT=deleterious(0.01);DOMAINS=Gene3D:3.80.10.10,PANTHER:PTHR27000,PANTHER:PTHR27000:SF282,Superfamily:SSF52047,Superfamily:SSF52058
.	2A:817409-817409	T	TRITD2Av1G000310	TRITD2Av1G000310.1	Transcript	missense_variant	923	923	308	S/F	tCt/tTt	-	IMPACT=MODERATE;BIOTYPE=protein_coding;EXON=1/1;STRAND=1;ENSP=TRITD2Av1G000310.1;UNIPARC=UPI001018FA05;SIFT=tolerated(1);DOMAINS=Gene3D:3.80.10.10,PANTHER:PTHR27000,PANTHER:PTHR27000:SF282,Superfamily:SSF52047
.	2A:817573-817595	A	TRITD2Av1G000310	TRITD2Av1G000310.1	Transcript	inframe_deletion	1088-1109	1088-1109	363-370	GNLEVCNN/D	gGCAACCTCGAGGTCTGCAACAAc/gAc	-	IMPACT=MODERATE;BIOTYPE=protein_coding;EXON=1/1;STRAND=1;ENSP=TRITD2Av1G000310.1;UNIPARC=UPI001018FA05;DOMAINS=Gene3D:3.80.10.10,Gene3D:3.80.10.10,PANTHER:PTHR27000,PANTHER:PTHR27000:SF282,Superfamily:SSF52047
.	2A:817855-817855	C	TRITD2Av1G000310	TRITD2Av1G000310.1	Transcript	missense_variant	1369	1369	457	S/P	Tca/Cca	-	IMPACT=MODERATE;BIOTYPE=protein_coding;EXON=1/1;STRAND=1;ENSP=TRITD2Av1G000310.1;UNIPARC=UPI001018FA05;SIFT=deleterious(0.01);DOMAINS=Gene3D:3.80.10.10,PANTHER:PTHR27000,PANTHER:PTHR27000:SF282,Superfamily:SSF52047
.	2A:818359-818359	-	-	-	-	-	-	-	-	-	-	-
.	2A:818752-818752	-	-	-	-	-	-	-	-	-	-	-
.	2A:818860-818860	-	-	-	-	-	-	-	-	-	-	-
.	2A:818979-818979	-	-	-	-	-	-	-	-	-	-	-
.	2A:819027-819027	-	-	-	-	-	-	-	-	-	-	-
.	2A:819087-819087	-	-	-	-	-	-	-	-	-	-	-
.	2A:819441-819441	-	-	-	-	-	-	-	-	-	-	-
.	2A:819481-819481	-	-	-	-	-	-	-	-	-	-	-
.	2A:820817-820817	-	-	-	-	-	-	-	-	-	-	-
.	2A:820939-820939	-	-	-	-	-	-	-	-	-	-	-
.	2A:820983-820983	-	-	-	-	-	-	-	-	-	-	-
.	2A:821352-821352	-	-	-	-	-	-	-	-	-	-	-
.	2A:822917-822919	-	-	-	-	-	-	-	-	-	-	-
.	2A:823043-823043	-	-	-	-	-	-	-	-	-	-	-
.	2A:823055-823057	-	-	-	-	-	-	-	-	-	-	-
.	2A:823211-823211	-	-	-	-	-	-	-	-	-	-	-
.	2A:823403-823403	-	-	-	-	-	-	-	-	-	-	-
.	2A:860007-860007	-	-	-	-	-	-	-	-	-	-	-
.	2A:860199-860199	-	-	-	-	-	-	-	-	-	-	-
.	2A:860202-860202	-	-	-	-	-	-	-	-	-	-	-
.	2A:860272-860272	-	-	-	-	-	-	-	-	-	-	-
.	2A:860311-860311	-	-	-	-	-	-	-	-	-	-	-
.	2A:860441-860441	-	-	-	-	-	-	-	-	-	-	-
.	2A:860692-860692	-	-	-	-	-	-	-	-	-	-	-
.	2A:860741-860741	-	-	-	-	-	-	-	-	-	-	-
.	2A:860784-860784	-	-	-	-	-	-	-	-	-	-	-
.	2A:860825-860825	-	-	-	-	-	-	-	-	-	-	-
.	2A:862866-862866	-	-	-	-	-	-	-	-	-	-	-
.	2A:863280-863280	A	TRITD2Av1G000350	TRITD2Av1G000350.1	Transcript	missense_variant	106	106	36	D/N	Gac/Aac	-	IMPACT=MODERATE;BIOTYPE=protein_coding;EXON=1/1;STRAND=1;ENSP=TRITD2Av1G000350.1;UNIPARC=UPI001019D562;SIFT=tolerated_low_confidence(0.83)
.	2A:863280-863280	A	TRITD2Av1G000350	TRITD2Av1G000350.2	Transcript	missense_variant	106	106	36	D/N	Gac/Aac	-	IMPACT=MODERATE;BIOTYPE=protein_coding;EXON=1/2;STRAND=1;ENSP=TRITD2Av1G000350.2;UNIPARC=UPI001017A3DF;SIFT=tolerated_low_confidence(0.83)
.	2A:863280-863280	A	TRITD2Av1G000350	TRITD2Av1G000350.3	Transcript	missense_variant	106	106	36	D/N	Gac/Aac	-	IMPACT=MODERATE;BIOTYPE=protein_coding;EXON=1/2;STRAND=1;ENSP=TRITD2Av1G000350.3;UNIPARC=UPI001017397B;SIFT=tolerated_low_confidence(0.82)
.	2A:863354-863354	T	TRITD2Av1G000350	TRITD2Av1G000350.1	Transcript	synonymous_variant	180	180	60	G	ggC/ggT	-	IMPACT=LOW;BIOTYPE=protein_coding;EXON=1/1;STRAND=1;ENSP=TRITD2Av1G000350.1;UNIPARC=UPI001019D562
.	2A:863354-863354	T	TRITD2Av1G000350	TRITD2Av1G000350.2	Transcript	synonymous_variant	180	180	60	G	ggC/ggT	-	IMPACT=LOW;BIOTYPE=protein_coding;EXON=1/2;STRAND=1;ENSP=TRITD2Av1G000350.2;UNIPARC=UPI001017A3DF
.	2A:863354-863354	T	TRITD2Av1G000350	TRITD2Av1G000350.4	Transcript	synonymous_variant	30	30	10	G	ggC/ggT	-	IMPACT=LOW;BIOTYPE=protein_coding;EXON=1/2;STRAND=1;ENSP=TRITD2Av1G000350.4;UNIPARC=UPI0010181958
.	2A:863648-863648	T	TRITD2Av1G000350	TRITD2Av1G000350.1	Transcript	synonymous_variant	474	474	158	D	gaC/gaT	-	IMPACT=LOW;BIOTYPE=protein_coding;EXON=1/1;STRAND=1;ENSP=TRITD2Av1G000350.1;UNIPARC=UPI001019D562
.	2A:863648-863648	T	TRITD2Av1G000350	TRITD2Av1G000350.2	Transcript	synonymous_variant	474	474	158	D	gaC/gaT	-	IMPACT=LOW;BIOTYPE=protein_coding;EXON=1/2;STRAND=1;ENSP=TRITD2Av1G000350.2;UNIPARC=UPI001017A3DF
.	2A:863648-863648	T	TRITD2Av1G000350	TRITD2Av1G000350.4	Transcript	synonymous_variant	324	324	108	D	gaC/gaT	-	IMPACT=LOW;BIOTYPE=protein_coding;EXON=1/2;STRAND=1;ENSP=TRITD2Av1G000350.4;UNIPARC=UPI0010181958
.	2A:863717-863717	T	TRITD2Av1G000350	TRITD2Av1G000350.1	Transcript	synonymous_variant	543	543	181	R	cgC/cgT	-	IMPACT=LOW;BIOTYPE=protein_coding;EXON=1/1;STRAND=1;ENSP=TRITD2Av1G000350.1;UNIPARC=UPI001019D562
.	2A:863717-863717	T	TRITD2Av1G000350	TRITD2Av1G000350.2	Transcript	synonymous_variant	543	543	181	R	cgC/cgT	-	IMPACT=LOW;BIOTYPE=protein_coding;EXON=1/2;STRAND=1;ENSP=TRITD2Av1G000350.2;UNIPARC=UPI001017A3DF
.	2A:863717-863717	T	TRITD2Av1G000350	TRITD2Av1G000350.4	Transcript	synonymous_variant	393	393	131	R	cgC/cgT	-	IMPACT=LOW;BIOTYPE=protein_coding;EXON=1/2;STRAND=1;ENSP=TRITD2Av1G000350.4;UNIPARC=UPI0010181958
.	2A:863832-863835	-	-	-	-	-	-	-	-	-	-	-
.	2A:863885-863885	-	-	-	-	-	-	-	-	-	-	-
.	2A:864106-864106	-	-	-	-	-	-	-	-	-	-	-
.	2A:864230-864230	-	-	-	-	-	-	-	-	-	-	-
.	2A:865026-865026	-	-	-	-	-	-	-	-	-	-	-
.	2A:865251-865251	-	-	-	-	-	-	-	-	-	-	-
.	2A:865271-865271	-	-	-	-	-	-	-	-	-	-	-
.	2A:865316-865316	-	-	-	-	-	-	-	-	-	-	-
.	2A:865385-865385	-	-	-	-	-	-	-	-	-	-	-
.	2A:865573-865575	-	-	-	-	-	-	-	-	-	-	-
.	2A:865739-865739	-	-	-	-	-	-	-	-	-	-	-
.	2A:866517-866519	-	-	-	-	-	-	-	-	-	-	-
.	2A:866714-866714	-	-	-	-	-	-	-	-	-	-	-
.	2A:866715-866715	-	-	-	-	-	-	-	-	-	-	-
.	2A:866782-866782	-	-	-	-	-	-	-	-	-	-	-
.	2A:866794-866794	-	-	-	-	-	-	-	-	-	-	-
.	2A:874706-874706	-	-	-	-	-	-	-	-	-	-	-
.	2A:882198-882198	-	-	-	-	-	-	-	-	-	-	-
.	2A:882302-882302	-	-	-	-	-	-	-	-	-	-	-
.	2A:882519-882519	-	-	-	-	-	-	-	-	-	-	-
.	2A:882999-882999	-	-	-	-	-	-	-	-	-	-	-
.	2A:883081-883081	-	-	-	-	-	-	-	-	-	-	-
.	2A:883393-883397	-	-	-	-	-	-	-	-	-	-	-
.	2A:883445-883447	-	-	-	-	-	-	-	-	-	-	-
.	2A:883704-883704	-	-	-	-	-	-	-	-	-	-	-
.	2A:883950-883950	-	-	-	-	-	-	-	-	-	-	-
.	2A:883965-883966	-	-	-	-	-	-	-	-	-	-	-
.	2A:884331-884331	-	-	-	-	-	-	-	-	-	-	-
.	2A:884524-884524	-	-	-	-	-	-	-	-	-	-	-
.	2A:884824-884824	-	-	-	-	-	-	-	-	-	-	-
.	2A:888733-888733	-	-	-	-	-	-	-	-	-	-	-
.	2A:889186-889186	-	-	-	-	-	-	-	-	-	-	-
.	2A:889346-889346	-	-	-	-	-	-	-	-	-	-	-
.	2A:889562-889562	-	-	-	-	-	-	-	-	-	-	-
.	2A:889625-889625	-	-	-	-	-	-	-	-	-	-	-
.	2A:889814-889814	-	-	-	-	-	-	-	-	-	-	-
.	2A:890648-890648	-	-	-	-	-	-	-	-	-	-	-
.	2A:890756-890756	-	-	-	-	-	-	-	-	-	-	-
.	2A:890778-890778	-	-	-	-	-	-	-	-	-	-	-
.	2A:890872-890872	-	-	-	-	-	-	-	-	-	-	-
.	2A:890882-890882	-	-	-	-	-	-	-	-	-	-	-
.	2A:891077-891077	-	-	-	-	-	-	-	-	-	-	-
.	2A:891147-891147	-	-	-	-	-	-	-	-	-	-	-
.	2A:891176-891176	-	-	-	-	-	-	-	-	-	-	-
.	2A:891414-891414	-	-	-	-	-	-	-	-	-	-	-
.	2A:903623-903623	-	-	-	-	-	-	-	-	-	-	-
.	2A:903719-903719	-	-	-	-	-	-	-	-	-	-	-
.	2A:903828-903828	-	-	-	-	-	-	-	-	-	-	-
.	2A:903946-903946	-	-	-	-	-	-	-	-	-	-	-
.	2A:904001-904001	-	-	-	-	-	-	-	-	-	-	-
.	2A:904002-904002	-	-	-	-	-	-	-	-	-	-	-
.	2A:904201-904201	-	-	-	-	-	-	-	-	-	-	-
.	2A:904206-904206	-	-	-	-	-	-	-	-	-	-	-
.	2A:904329-904330	-	-	-	-	-	-	-	-	-	-	-
.	2A:904358-904358	-	-	-	-	-	-	-	-	-	-	-
.	2A:904372-904372	-	-	-	-	-	-	-	-	-	-	-
.	2A:904392-904392	-	-	-	-	-	-	-	-	-	-	-
.	2A:904429-904429	-	-	-	-	-	-	-	-	-	-	-
.	2A:904500-904500	-	-	-	-	-	-	-	-	-	-	-
.	2A:904884-904884	-	-	-	-	-	-	-	-	-	-	-
.	2A:904898-904898	-	-	-	-	-	-	-	-	-	-	-
.	2A:904920-904920	-	-	-	-	-	-	-	-	-	-	-
.	2A:904932-904932	-	-	-	-	-	-	-	-	-	-	-
.	2A:904992-904992	-	-	-	-	-	-	-	-	-	-	-
.	2A:905013-905013	-	-	-	-	-	-	-	-	-	-	-
.	2A:905081-905081	-	-	-	-	-	-	-	-	-	-	-
.	2A:905084-905084	-	-	-	-	-	-	-	-	-	-	-
.	2A:905297-905297	-	-	-	-	-	-	-	-	-	-	-
.	2A:905911-905911	-	-	-	-	-	-	-	-	-	-	-
.	2A:906089-906089	-	-	-	-	-	-	-	-	-	-	-
.	2A:906106-906106	-	-	-	-	-	-	-	-	-	-	-
.	2A:906109-906109	-	-	-	-	-	-	-	-	-	-	-
.	2A:906113-906113	-	-	-	-	-	-	-	-	-	-	-
.	2A:906740-906740	-	-	-	-	-	-	-	-	-	-	-
.	2A:906783-906783	-	-	-	-	-	-	-	-	-	-	-
.	2A:906831-906831	-	-	-	-	-	-	-	-	-	-	-
.	2A:907019-907019	-	-	-	-	-	-	-	-	-	-	-
.	2A:907200-907200	-	-	-	-	-	-	-	-	-	-	-
.	2A:907218-907218	-	-	-	-	-	-	-	-	-	-	-
.	2A:907565-907565	-	-	-	-	-	-	-	-	-	-	-
.	2A:907754-907754	-	-	-	-	-	-	-	-	-	-	-
.	2A:907837-907837	-	-	-	-	-	-	-	-	-	-	-
.	2A:907882-907882	-	-	-	-	-	-	-	-	-	-	-
.	2A:907965-907965	-	-	-	-	-	-	-	-	-	-	-
.	2A:907993-907993	-	-	-	-	-	-	-	-	-	-	-
.	2A:908018-908018	-	-	-	-	-	-	-	-	-	-	-
.	2A:908072-908072	-	-	-	-	-	-	-	-	-	-	-
.	2A:908124-908124	-	-	-	-	-	-	-	-	-	-	-
.	2A:908203-908203	-	-	-	-	-	-	-	-	-	-	-
.	2A:909965-909965	-	-	-	-	-	-	-	-	-	-	-
.	2A:909980-909980	-	-	-	-	-	-	-	-	-	-	-
.	2A:910009-910009	-	-	-	-	-	-	-	-	-	-	-
.	2A:910040-910040	-	-	-	-	-	-	-	-	-	-	-
.	2A:916805-916805	-	-	-	-	-	-	-	-	-	-	-
.	2A:918320-918320	-	-	-	-	-	-	-	-	-	-	-
.	2A:926806-926806	-	-	-	-	-	-	-	-	-	-	-
.	2A:959593-959593	-	-	-	-	-	-	-	-	-	-	-
.	2A:959660-959660	-	-	-	-	-	-	-	-	-	-	-
.	2A:959765-959765	-	-	-	-	-	-	-	-	-	-	-
.	2A:959828-959828	-	-	-	-	-	-	-	-	-	-	-
.	2A:959866-959866	-	-	-	-	-	-	-	-	-	-	-
.	2A:959871-959871	-	-	-	-	-	-	-	-	-	-	-
.	2A:968711-968711	-	-	-	-	-	-	-	-	-	-	-
.	2A:968753-968753	-	-	-	-	-	-	-	-	-	-	-
.	2A:968831-968831	-	-	-	-	-	-	-	-	-	-	-
.	2A:968833-968833	-	-	-	-	-	-	-	-	-	-	-
.	2A:968836-968836	-	-	-	-	-	-	-	-	-	-	-
.	2A:973731-973731	-	-	-	-	-	-	-	-	-	-	-
.	2A:981355-981355	-	-	-	-	-	-	-	-	-	-	-
.	2A:981662-981662	-	-	-	-	-	-	-	-	-	-	-
.	2A:981669-981669	-	-	-	-	-	-	-	-	-	-	-
.	2A:981670-981670	-	-	-	-	-	-	-	-	-	-	-
.	2A:984270-984270	-	-	-	-	-	-	-	-	-	-	-
.	2A:984313-984313	-	-	-	-	-	-	-	-	-	-	-
.	2A:984451-984453	-	-	-	-	-	-	-	-	-	-	-
.	2A:984536-984536	-	-	-	-	-	-	-	-	-	-	-
.	2A:984686-984686	-	-	-	-	-	-	-	-	-	-	-
.	2A:986033-986033	-	-	-	-	-	-	-	-	-	-	-
.	2A:986887-986887	-	-	-	-	-	-	-	-	-	-	-
.	2A:986908-986908	-	-	-	-	-	-	-	-	-	-	-
.	2A:986923-986923	-	-	-	-	-	-	-	-	-	-	-
.	2A:987003-987003	-	-	-	-	-	-	-	-	-	-	-
.	2A:987124-987124	-	-	-	-	-	-	-	-	-	-	-
.	2A:987178-987178	-	-	-	-	-	-	-	-	-	-	-
.	2A:987233-987233	-	-	-	-	-	-	-	-	-	-	-
.	2A:987367-987367	-	-	-	-	-	-	-	-	-	-	-
.	2A:987404-987404	-	-	-	-	-	-	-	-	-	-	-
.	2A:989692-989692	-	-	-	-	-	-	-	-	-	-	-
.	2A:990379-990379	-	-	-	-	-	-	-	-	-	-	-
.	2A:990446-990446	-	-	-	-	-	-	-	-	-	-	-
.	2A:990459-990459	-	-	-	-	-	-	-	-	-	-	-
.	2A:990519-990519	-	-	-	-	-	-	-	-	-	-	-
.	2A:990642-990642	-	-	-	-	-	-	-	-	-	-	-
.	2A:990695-990695	-	-	-	-	-	-	-	-	-	-	-
.	2A:990704-990704	-	-	-	-	-	-	-	-	-	-	-
.	2A:990781-990781	-	-	-	-	-	-	-	-	-	-	-
.	2A:990809-990809	-	-	-	-	-	-	-	-	-	-	-
.	2A:990891-990891	-	-	-	-	-	-	-	-	-	-	-
.	2A:990949-990949	-	-	-	-	-	-	-	-	-	-	-
.	2A:990981-990981	-	-	-	-	-	-	-	-	-	-	-
.	2A:990999-990999	-	-	-	-	-	-	-	-	-	-	-
.	2A:991105-991105	-	-	-	-	-	-	-	-	-	-	-
.	2A:991471-991471	-	-	-	-	-	-	-	-	-	-	-
.	2A:991511-991511	-	-	-	-	-	-	-	-	-	-	-
.	2A:991553-991555	-	-	-	-	-	-	-	-	-	-	-
.	2A:991564-991564	-	-	-	-	-	-	-	-	-	-	-
.	2A:991591-991591	-	-	-	-	-	-	-	-	-	-	-
.	2A:991594-991603	-	-	-	-	-	-	-	-	-	-	-
.	2A:991619-991619	-	-	-	-	-	-	-	-	-	-	-
.	2A:991635-991635	-	-	-	-	-	-	-	-	-	-	-
.	2A:991669-991669	-	-	-	-	-	-	-	-	-	-	-
.	2A:991920-991935	-	-	-	-	-	-	-	-	-	-	-
.	2A:992002-992002	-	-	-	-	-	-	-	-	-	-	-
.	2A:992017-992017	-	-	-	-	-	-	-	-	-	-	-
.	2A:992035-992035	-	-	-	-	-	-	-	-	-	-	-
.	2A:992310-992312	-	-	-	-	-	-	-	-	-	-	-
.	2A:992400-992400	-	-	-	-	-	-	-	-	-	-	-
.	2A:992402-992402	-	-	-	-	-	-	-	-	-	-	-
.	2A:992419-992419	-	-	-	-	-	-	-	-	-	-	-
.	2A:992420-992420	-	-	-	-	-	-	-	-	-	-	-
.	2A:992501-992501	-	-	-	-	-	-	-	-	-	-	-
.	2A:992686-992686	-	-	-	-	-	-	-	-	-	-	-
.	2A:992730-992730	-	-	-	-	-	-	-	-	-	-	-
.	2A:992777-992777	-	-	-	-	-	-	-	-	-	-	-
.	2A:992791-992791	-	-	-	-	-	-	-	-	-	-	-
.	2A:992829-992829	-	-	-	-	-	-	-	-	-	-	-
.	2A:992899-992899	-	-	-	-	-	-	-	-	-	-	-
.	2A:992931-992931	-	-	-	-	-	-	-	-	-	-	-
.	2A:992937-992937	-	-	-	-	-	-	-	-	-	-	-
.	2A:992958-992958	-	-	-	-	-	-	-	-	-	-	-
.	2A:992977-992977	-	-	-	-	-	-	-	-	-	-	-
.	2A:993168-993168	-	-	-	-	-	-	-	-	-	-	-
.	2A:993225-993226	-	-	-	-	-	-	-	-	-	-	-
.	2A:993350-993350	-	-	-	-	-	-	-	-	-	-	-
.	2A:993407-993407	-	-	-	-	-	-	-	-	-	-	-
.	2A:993436-993436	-	-	-	-	-	-	-	-	-	-	-
.	2A:993454-993454	-	-	-	-	-	-	-	-	-	-	-
.	2A:993466-993466	-	-	-	-	-	-	-	-	-	-	-
.	2A:993482-993482	-	-	-	-	-	-	-	-	-	-	-
.	2A:993516-993516	-	-	-	-	-	-	-	-	-	-	-
.	2A:993918-993918	-	-	-	-	-	-	-	-	-	-	-
.	2A:994123-994125	-	-	-	-	-	-	-	-	-	-	-
.	2A:994176-994176	-	-	-	-	-	-	-	-	-	-	-
.	2A:994219-994219	-	-	-	-	-	-	-	-	-	-	-
.	2A:994396-994396	-	-	-	-	-	-	-	-	-	-	-
.	2A:994434-994434	-	-	-	-	-	-	-	-	-	-	-
.	2A:994454-994454	-	-	-	-	-	-	-	-	-	-	-
.	2A:994740-994740	-	-	-	-	-	-	-	-	-	-	-
.	2A:994769-994769	-	-	-	-	-	-	-	-	-	-	-
.	2A:994823-994823	-	-	-	-	-	-	-	-	-	-	-
.	2A:994826-994826	-	-	-	-	-	-	-	-	-	-	-
.	2A:994972-994972	-	-	-	-	-	-	-	-	-	-	-
.	2A:994986-994986	-	-	-	-	-	-	-	-	-	-	-
.	2A:995095-995095	-	-	-	-	-	-	-	-	-	-	-
.	2A:995100-995100	-	-	-	-	-	-	-	-	-	-	-
.	2A:995101-995101	-	-	-	-	-	-	-	-	-	-	-
.	2A:995142-995142	-	-	-	-	-	-	-	-	-	-	-
.	2A:995200-995200	-	-	-	-	-	-	-	-	-	-	-
.	2A:995201-995201	-	-	-	-	-	-	-	-	-	-	-
.	2A:995202-995202	-	-	-	-	-	-	-	-	-	-	-
.	2A:995213-995213	-	-	-	-	-	-	-	-	-	-	-
.	2A:995224-995224	-	-	-	-	-	-	-	-	-	-	-
.	2A:995228-995228	-	-	-	-	-	-	-	-	-	-	-
.	2A:995278-995278	-	-	-	-	-	-	-	-	-	-	-
.	2A:995285-995285	-	-	-	-	-	-	-	-	-	-	-
.	2A:995291-995291	-	-	-	-	-	-	-	-	-	-	-
.	2A:995326-995326	-	-	-	-	-	-	-	-	-	-	-
.	2A:995335-995335	-	-	-	-	-	-	-	-	-	-	-
.	2A:995622-995622	-	-	-	-	-	-	-	-	-	-	-
.	2A:995782-995782	-	-	-	-	-	-	-	-	-	-	-
.	2A:995786-995786	-	-	-	-	-	-	-	-	-	-	-
.	2A:995807-995807	-	-	-	-	-	-	-	-	-	-	-
.	2A:995880-995880	-	-	-	-	-	-	-	-	-	-	-
.	2A:995899-995899	-	-	-	-	-	-	-	-	-	-	-
.	2A:997100-997100	-	-	-	-	-	-	-	-	-	-	-
.	2A:997406-997406	-	-	-	-	-	-	-	-	-	-	-
.	2A:997421-997421	-	-	-	-	-	-	-	-	-	-	-
.	2A:997473-997473	-	-	-	-	-	-	-	-	-	-	-
.	2A:997614-997614	-	-	-	-	-	-	-	-	-	-	-
.	2A:997632-997632	-	-	-	-	-	-	-	-	-	-	-
.	2A:997651-997651	-	-	-	-	-	-	-	-	-	-	-
.	2A:997736-997737	-	-	-	-	-	-	-	-	-	-	-
.	2A:997827-997827	-	-	-	-	-	-	-	-	-	-	-
.	2A:997866-997866	-	-	-	-	-	-	-	-	-	-	-
.	2A:997921-997921	-	-	-	-	-	-	-	-	-	-	-
.	2A:997948-997948	-	-	-	-	-	-	-	-	-	-	-
.	2A:997955-997955	-	-	-	-	-	-	-	-	-	-	-
.	2A:998028-998028	-	-	-	-	-	-	-	-	-	-	-
.	2A:998594-998594	-	-	-	-	-	-	-	-	-	-	-
.	2A:998613-998613	-	-	-	-	-	-	-	-	-	-	-
.	2A:998616-998616	-	-	-	-	-	-	-	-	-	-	-
.	2A:998774-998774	-	-	-	-	-	-	-	-	-	-	-
.	2A:998940-998940	-	-	-	-	-	-	-	-	-	-	-
.	2A:998975-998975	-	-	-	-	-	-	-	-	-	-	-
.	2A:999004-999004	-	-	-	-	-	-	-	-	-	-	-
.	2A:999005-999005	-	-	-	-	-	-	-	-	-	-	-
.	2A:999013-999013	-	-	-	-	-	-	-	-	-	-	-
.	2A:999043-999043	-	-	-	-	-	-	-	-	-	-	-
.	2A:999233-999233	-	-	-	-	-	-	-	-	-	-	-
.	2A:999572-999572	-	-	-	-	-	-	-	-	-	-	-
.	2A:999712-999712	-	-	-	-	-	-	-	-	-	-	-
.	2A:999765-999765	-	-	-	-	-	-	-	-	-	-	-
.	2A:999858-999858	-	-	-	-	-	-	-	-	-	-	-
.	2A:1000349-1000352	-	-	-	-	-	-	-	-	-	-	-
.	2A:1000421-1000421	-	-	-	-	-	-	-	-	-	-	-
.	2A:1000497-1000497	-	-	-	-	-	-	-	-	-	-	-
.	2A:1002230-1002230	-	-	-	-	-	-	-	-	-	-	-
.	2A:1002240-1002240	-	-	-	-	-	-	-	-	-	-	-
.	2A:1002248-1002248	-	-	-	-	-	-	-	-	-	-	-
.	2A:1002277-1002287	-	-	-	-	-	-	-	-	-	-	-
.	2A:1002313-1002313	-	-	-	-	-	-	-	-	-	-	-
.	2A:1002316-1002316	-	-	-	-	-	-	-	-	-	-	-
.	2A:1002544-1002546	-	-	-	-	-	-	-	-	-	-	-
.	2A:1002689-1002689	-	-	-	-	-	-	-	-	-	-	-
.	2A:1002747-1002747	-	-	-	-	-	-	-	-	-	-	-
.	2A:1002771-1002777	-	-	-	-	-	-	-	-	-	-	-
.	2A:1002780-1002780	-	-	-	-	-	-	-	-	-	-	-
.	2A:1002847-1002847	-	-	-	-	-	-	-	-	-	-	-
.	2A:1002848-1002848	-	-	-	-	-	-	-	-	-	-	-
.	2A:1002968-1002968	-	-	-	-	-	-	-	-	-	-	-
.	2A:1003057-1003057	-	-	-	-	-	-	-	-	-	-	-
.	2A:1003114-1003118	-	-	-	-	-	-	-	-	-	-	-
.	2A:1003149-1003149	-	-	-	-	-	-	-	-	-	-	-
.	2A:1003195-1003198	-	-	-	-	-	-	-	-	-	-	-
.	2A:1003212-1003212	-	-	-	-	-	-	-	-	-	-	-
.	2A:1003303-1003303	-	-	-	-	-	-	-	-	-	-	-
.	2A:1003344-1003344	-	-	-	-	-	-	-	-	-	-	-
.	2A:1003439-1003439	-	-	-	-	-	-	-	-	-	-	-
.	2A:1003456-1003456	-	-	-	-	-	-	-	-	-	-	-
.	2A:1003550-1003550	-	-	-	-	-	-	-	-	-	-	-
.	2A:1003571-1003571	-	-	-	-	-	-	-	-	-	-	-
.	2A:1003572-1003572	-	-	-	-	-	-	-	-	-	-	-
.	2A:1003573-1003573	-	-	-	-	-	-	-	-	-	-	-
.	2A:1003588-1003588	-	-	-	-	-	-	-	-	-	-	-
.	2A:1003677-1003677	-	-	-	-	-	-	-	-	-	-	-
.	2A:1003848-1003848	-	-	-	-	-	-	-	-	-	-	-
.	2A:1003908-1003908	-	-	-	-	-	-	-	-	-	-	-
.	2A:1003974-1003974	-	-	-	-	-	-	-	-	-	-	-
.	2A:1004015-1004015	-	-	-	-	-	-	-	-	-	-	-
.	2A:1004041-1004041	-	-	-	-	-	-	-	-	-	-	-
.	2A:1004115-1004115	-	-	-	-	-	-	-	-	-	-	-
.	2A:1004191-1004191	-	-	-	-	-	-	-	-	-	-	-
.	2A:1004192-1004192	-	-	-	-	-	-	-	-	-	-	-
.	2A:1008668-1008668	-	-	-	-	-	-	-	-	-	-	-
.	2A:1008685-1008685	-	-	-	-	-	-	-	-	-	-	-
.	2A:1008715-1008715	-	-	-	-	-	-	-	-	-	-	-
.	2A:1008798-1008798	-	-	-	-	-	-	-	-	-	-	-
.	2A:1008818-1008818	-	-	-	-	-	-	-	-	-	-	-
.	2A:1008916-1008916	-	-	-	-	-	-	-	-	-	-	-
.	2A:1008942-1008942	-	-	-	-	-	-	-	-	-	-	-
.	2A:1008994-1008994	-	-	-	-	-	-	-	-	-	-	-
.	2A:1009027-1009027	-	-	-	-	-	-	-	-	-	-	-
.	2A:1009079-1009079	-	-	-	-	-	-	-	-	-	-	-
.	2A:1009086-1009086	-	-	-	-	-	-	-	-	-	-	-
.	2A:1009200-1009200	-	-	-	-	-	-	-	-	-	-	-
.	2A:1009213-1009213	-	-	-	-	-	-	-	-	-	-	-
.	2A:1009245-1009245	-	-	-	-	-	-	-	-	-	-	-
.	2A:1009272-1009272	-	-	-	-	-	-	-	-	-	-	-
.	2A:1009298-1009298	-	-	-	-	-	-	-	-	-	-	-
.	2A:1009331-1009331	-	-	-	-	-	-	-	-	-	-	-
.	2A:1009352-1009352	-	-	-	-	-	-	-	-	-	-	-
.	2A:1009504-1009504	-	-	-	-	-	-	-	-	-	-	-
.	2A:1009563-1009563	-	-	-	-	-	-	-	-	-	-	-
.	2A:1009633-1009633	-	-	-	-	-	-	-	-	-	-	-
.	2A:1009664-1009664	-	-	-	-	-	-	-	-	-	-	-
.	2A:1009714-1009714	-	-	-	-	-	-	-	-	-	-	-
.	2A:1009758-1009758	-	-	-	-	-	-	-	-	-	-	-
.	2A:1009760-1009760	-	-	-	-	-	-	-	-	-	-	-
.	2A:1009792-1009792	-	-	-	-	-	-	-	-	-	-	-
.	2A:1009821-1009823	-	-	-	-	-	-	-	-	-	-	-
.	2A:1009889-1009889	-	-	-	-	-	-	-	-	-	-	-
.	2A:1010019-1010019	-	-	-	-	-	-	-	-	-	-	-
.	2A:1010115-1010115	-	-	-	-	-	-	-	-	-	-	-
.	2A:1010128-1010128	-	-	-	-	-	-	-	-	-	-	-
.	2A:1010160-1010160	-	-	-	-	-	-	-	-	-	-	-
.	2A:1010211-1010211	-	-	-	-	-	-	-	-	-	-	-
.	2A:1010276-1010276	-	-	-	-	-	-	-	-	-	-	-
.	2A:1010334-1010334	-	-	-	-	-	-	-	-	-	-	-
.	2A:1010373-1010373	-	-	-	-	-	-	-	-	-	-	-
.	2A:1010658-1010658	-	-	-	-	-	-	-	-	-	-	-
.	2A:1010684-1010684	-	-	-	-	-	-	-	-	-	-	-
.	2A:1010714-1010714	-	-	-	-	-	-	-	-	-	-	-
.	2A:1010829-1010829	-	-	-	-	-	-	-	-	-	-	-
.	2A:1010857-1010857	-	-	-	-	-	-	-	-	-	-	-
.	2A:1010890-1010890	-	-	-	-	-	-	-	-	-	-	-
.	2A:1011093-1011093	-	-	-	-	-	-	-	-	-	-	-
.	2A:1011094-1011094	-	-	-	-	-	-	-	-	-	-	-
.	2A:1011165-1011165	-	-	-	-	-	-	-	-	-	-	-
.	2A:1011229-1011229	-	-	-	-	-	-	-	-	-	-	-
.	2A:1011347-1011349	-	-	-	-	-	-	-	-	-	-	-
.	2A:1011421-1011421	-	-	-	-	-	-	-	-	-	-	-
.	2A:1011506-1011506	-	-	-	-	-	-	-	-	-	-	-
.	2A:1011751-1011751	-	-	-	-	-	-	-	-	-	-	-
.	2A:1011784-1011784	-	-	-	-	-	-	-	-	-	-	-
.	2A:1011807-1011807	-	-	-	-	-	-	-	-	-	-	-
.	2A:1011822-1011823	-	-	-	-	-	-	-	-	-	-	-
.	2A:1011825-1011825	-	-	-	-	-	-	-	-	-	-	-
.	2A:1011860-1011860	-	-	-	-	-	-	-	-	-	-	-
.	2A:1011863-1011863	-	-	-	-	-	-	-	-	-	-	-
.	2A:1011886-1011886	-	-	-	-	-	-	-	-	-	-	-
.	2A:1011984-1011984	-	-	-	-	-	-	-	-	-	-	-
.	2A:1012062-1012062	-	-	-	-	-	-	-	-	-	-	-
.	2A:1012070-1012070	-	-	-	-	-	-	-	-	-	-	-
.	2A:1012073-1012073	-	-	-	-	-	-	-	-	-	-	-
.	2A:1012101-1012101	-	-	-	-	-	-	-	-	-	-	-
.	2A:1012132-1012132	-	-	-	-	-	-	-	-	-	-	-
.	2A:1012133-1012133	-	-	-	-	-	-	-	-	-	-	-
.	2A:1012160-1012160	-	-	-	-	-	-	-	-	-	-	-
.	2A:1012177-1012177	-	-	-	-	-	-	-	-	-	-	-
.	2A:1012194-1012195	-	-	-	-	-	-	-	-	-	-	-
.	2A:1012218-1012218	-	-	-	-	-	-	-	-	-	-	-
.	2A:1012221-1012221	-	-	-	-	-	-	-	-	-	-	-
.	2A:1012222-1012222	-	-	-	-	-	-	-	-	-	-	-
.	2A:1012281-1012281	-	-	-	-	-	-	-	-	-	-	-
.	2A:1012392-1012392	-	-	-	-	-	-	-	-	-	-	-
.	2A:1012590-1012590	-	-	-	-	-	-	-	-	-	-	-
.	2A:1012768-1012768	-	-	-	-	-	-	-	-	-	-	-
.	2A:1012883-1012883	-	-	-	-	-	-	-	-	-	-	-
.	2A:1013058-1013058	-	-	-	-	-	-	-	-	-	-	-
.	2A:1013147-1013147	-	-	-	-	-	-	-	-	-	-	-
.	2A:1013342-1013342	-	-	-	-	-	-	-	-	-	-	-
.	2A:1013347-1013347	-	-	-	-	-	-	-	-	-	-	-
.	2A:1013367-1013367	-	-	-	-	-	-	-	-	-	-	-
.	2A:1013474-1013474	-	-	-	-	-	-	-	-	-	-	-
.	2A:1013490-1013490	-	-	-	-	-	-	-	-	-	-	-
.	2A:1013633-1013633	-	-	-	-	-	-	-	-	-	-	-
.	2A:1013634-1013634	-	-	-	-	-	-	-	-	-	-	-
.	2A:1028719-1028719	-	-	-	-	-	-	-	-	-	-	-
.	2A:1028795-1028795	-	-	-	-	-	-	-	-	-	-	-
.	2A:1028880-1028880	-	-	-	-	-	-	-	-	-	-	-
.	2A:1028984-1028984	-	-	-	-	-	-	-	-	-	-	-
.	2A:1029099-1029099	-	-	-	-	-	-	-	-	-	-	-
.	2A:1029110-1029110	-	-	-	-	-	-	-	-	-	-	-
.	2A:1029125-1029125	-	-	-	-	-	-	-	-	-	-	-
.	2A:1029156-1029156	-	-	-	-	-	-	-	-	-	-	-
.	2A:1029200-1029200	-	-	-	-	-	-	-	-	-	-	-
.	2A:1029345-1029345	-	-	-	-	-	-	-	-	-	-	-
.	2A:1029572-1029572	-	-	-	-	-	-	-	-	-	-	-
.	2A:1029576-1029576	-	-	-	-	-	-	-	-	-	-	-
.	2A:1029660-1029660	-	-	-	-	-	-	-	-	-	-	-
.	2A:1029673-1029673	-	-	-	-	-	-	-	-	-	-	-
.	2A:1029693-1029693	-	-	-	-	-	-	-	-	-	-	-
.	2A:1029886-1029886	-	-	-	-	-	-	-	-	-	-	-
.	2A:1029935-1029935	-	-	-	-	-	-	-	-	-	-	-
.	2A:1030006-1030006	-	-	-	-	-	-	-	-	-	-	-
.	2A:1030062-1030062	-	-	-	-	-	-	-	-	-	-	-
.	2A:1030071-1030071	-	-	-	-	-	-	-	-	-	-	-
.	2A:1030072-1030072	-	-	-	-	-	-	-	-	-	-	-
.	2A:1030073-1030073	-	-	-	-	-	-	-	-	-	-	-
.	2A:1030075-1030075	-	-	-	-	-	-	-	-	-	-	-
.	2A:1030098-1030098	-	-	-	-	-	-	-	-	-	-	-
.	2A:1030104-1030104	-	-	-	-	-	-	-	-	-	-	-
.	2A:1030128-1030128	-	-	-	-	-	-	-	-	-	-	-
.	2A:1030213-1030213	-	-	-	-	-	-	-	-	-	-	-
.	2A:1030277-1030277	-	-	-	-	-	-	-	-	-	-	-
.	2A:1030286-1030286	-	-	-	-	-	-	-	-	-	-	-
.	2A:1030368-1030368	-	-	-	-	-	-	-	-	-	-	-
.	2A:1030419-1030419	-	-	-	-	-	-	-	-	-	-	-
.	2A:1030451-1030451	-	-	-	-	-	-	-	-	-	-	-
.	2A:1030566-1030566	-	-	-	-	-	-	-	-	-	-	-
.	2A:1030570-1030570	-	-	-	-	-	-	-	-	-	-	-
.	2A:1030581-1030581	-	-	-	-	-	-	-	-	-	-	-
.	2A:1030639-1030639	-	-	-	-	-	-	-	-	-	-	-
.	2A:1030783-1030783	-	-	-	-	-	-	-	-	-	-	-
.	2A:1030848-1030848	-	-	-	-	-	-	-	-	-	-	-
.	2A:1030854-1030854	-	-	-	-	-	-	-	-	-	-	-
.	2A:1030931-1030931	-	-	-	-	-	-	-	-	-	-	-
.	2A:1030985-1030985	-	-	-	-	-	-	-	-	-	-	-
.	2A:1031028-1031028	-	-	-	-	-	-	-	-	-	-	-
.	2A:1031099-1031099	-	-	-	-	-	-	-	-	-	-	-
.	2A:1031181-1031181	-	-	-	-	-	-	-	-	-	-	-
.	2A:1031187-1031187	-	-	-	-	-	-	-	-	-	-	-
.	2A:1031319-1031319	-	-	-	-	-	-	-	-	-	-	-
.	2A:1031328-1031328	-	-	-	-	-	-	-	-	-	-	-
.	2A:1031380-1031380	-	-	-	-	-	-	-	-	-	-	-
.	2A:1031393-1031393	-	-	-	-	-	-	-	-	-	-	-
.	2A:1031554-1031554	-	-	-	-	-	-	-	-	-	-	-
.	2A:1031655-1031655	-	-	-	-	-	-	-	-	-	-	-
.	2A:1031754-1031754	-	-	-	-	-	-	-	-	-	-	-
.	2A:1031974-1031974	-	-	-	-	-	-	-	-	-	-	-
.	2A:1031980-1031980	-	-	-	-	-	-	-	-	-	-	-
.	2A:1032050-1032050	-	-	-	-	-	-	-	-	-	-	-
.	2A:1032066-1032066	-	-	-	-	-	-	-	-	-	-	-
.	2A:1032102-1032102	-	-	-	-	-	-	-	-	-	-	-
.	2A:1032130-1032130	-	-	-	-	-	-	-	-	-	-	-
.	2A:1032290-1032290	-	-	-	-	-	-	-	-	-	-	-
.	2A:1032400-1032400	-	-	-	-	-	-	-	-	-	-	-
.	2A:1032468-1032468	-	-	-	-	-	-	-	-	-	-	-
.	2A:1032555-1032555	-	-	-	-	-	-	-	-	-	-	-
.	2A:1032632-1032632	-	-	-	-	-	-	-	-	-	-	-
.	2A:1032787-1032787	-	-	-	-	-	-	-	-	-	-	-
.	2A:1032814-1032814	-	-	-	-	-	-	-	-	-	-	-
.	2A:1032973-1032973	-	-	-	-	-	-	-	-	-	-	-
.	2A:1033003-1033003	-	-	-	-	-	-	-	-	-	-	-
.	2A:1033114-1033114	-	-	-	-	-	-	-	-	-	-	-
.	2A:1033124-1033124	-	-	-	-	-	-	-	-	-	-	-
.	2A:1033181-1033181	-	-	-	-	-	-	-	-	-	-	-
.	2A:1033218-1033218	-	-	-	-	-	-	-	-	-	-	-
.	2A:1033239-1033241	-	-	-	-	-	-	-	-	-	-	-
.	2A:1033287-1033287	-	-	-	-	-	-	-	-	-	-	-
.	2A:1033339-1033339	-	-	-	-	-	-	-	-	-	-	-
.	2A:1033366-1033366	-	-	-	-	-	-	-	-	-	-	-
.	2A:1033405-1033405	-	-	-	-	-	-	-	-	-	-	-
.	2A:1033455-1033455	-	-	-	-	-	-	-	-	-	-	-
.	2A:1033530-1033530	-	-	-	-	-	-	-	-	-	-	-
.	2A:1033969-1033969	-	-	-	-	-	-	-	-	-	-	-
.	2A:1033976-1033977	-	-	-	-	-	-	-	-	-	-	-
.	2A:1033988-1033988	-	-	-	-	-	-	-	-	-	-	-
.	2A:1034011-1034011	-	-	-	-	-	-	-	-	-	-	-
.	2A:1034019-1034019	-	-	-	-	-	-	-	-	-	-	-
.	2A:1034165-1034165	-	-	-	-	-	-	-	-	-	-	-
.	2A:1034192-1034192	-	-	-	-	-	-	-	-	-	-	-
.	2A:1034219-1034221	-	-	-	-	-	-	-	-	-	-	-
.	2A:1034342-1034342	-	-	-	-	-	-	-	-	-	-	-
.	2A:1034560-1034561	-	-	-	-	-	-	-	-	-	-	-
.	2A:1034599-1034599	-	-	-	-	-	-	-	-	-	-	-
.	2A:1034758-1034758	-	-	-	-	-	-	-	-	-	-	-
.	2A:1034877-1034877	-	-	-	-	-	-	-	-	-	-	-
.	2A:1034883-1034883	-	-	-	-	-	-	-	-	-	-	-
.	2A:1034901-1034901	-	-	-	-	-	-	-	-	-	-	-
.	2A:1034913-1034913	-	-	-	-	-	-	-	-	-	-	-
.	2A:1034923-1034923	-	-	-	-	-	-	-	-	-	-	-
.	2A:1034944-1034944	-	-	-	-	-	-	-	-	-	-	-
.	2A:1035069-1035069	-	-	-	-	-	-	-	-	-	-	-
.	2A:1035117-1035117	-	-	-	-	-	-	-	-	-	-	-
.	2A:1035144-1035144	-	-	-	-	-	-	-	-	-	-	-
.	2A:1035170-1035170	-	-	-	-	-	-	-	-	-	-	-
.	2A:1035192-1035192	-	-	-	-	-	-	-	-	-	-	-
.	2A:1037697-1037697	-	-	-	-	-	-	-	-	-	-	-
.	2A:1037717-1037717	-	-	-	-	-	-	-	-	-	-	-
.	2A:1037819-1037819	-	-	-	-	-	-	-	-	-	-	-
.	2A:1037857-1037857	-	-	-	-	-	-	-	-	-	-	-
.	2A:1037860-1037860	-	-	-	-	-	-	-	-	-	-	-
.	2A:1037865-1037865	-	-	-	-	-	-	-	-	-	-	-
.	2A:1037885-1037897	-	-	-	-	-	-	-	-	-	-	-
.	2A:1038193-1038193	-	-	-	-	-	-	-	-	-	-	-
.	2A:1038264-1038264	-	-	-	-	-	-	-	-	-	-	-
.	2A:1038331-1038331	-	-	-	-	-	-	-	-	-	-	-
.	2A:1038334-1038334	-	-	-	-	-	-	-	-	-	-	-
.	2A:1038336-1038336	-	-	-	-	-	-	-	-	-	-	-
.	2A:1038339-1038339	-	-	-	-	-	-	-	-	-	-	-
.	2A:1038397-1038397	-	-	-	-	-	-	-	-	-	-	-
.	2A:1038582-1038583	-	-	-	-	-	-	-	-	-	-	-
.	2A:1038900-1038900	-	-	-	-	-	-	-	-	-	-	-
.	2A:1038934-1038936	-	-	-	-	-	-	-	-	-	-	-
.	2A:1039173-1039173	-	-	-	-	-	-	-	-	-	-	-
.	2A:1039190-1039190	-	-	-	-	-	-	-	-	-	-	-
.	2A:1039348-1039348	-	-	-	-	-	-	-	-	-	-	-
.	2A:1039375-1039375	-	-	-	-	-	-	-	-	-	-	-
.	2A:1039588-1039588	-	-	-	-	-	-	-	-	-	-	-
.	2A:1039636-1039638	-	-	-	-	-	-	-	-	-	-	-
.	2A:1040067-1040067	-	-	-	-	-	-	-	-	-	-	-
.	2A:1040076-1040076	-	-	-	-	-	-	-	-	-	-	-
.	2A:1040404-1040404	-	-	-	-	-	-	-	-	-	-	-
.	2A:1040454-1040454	-	-	-	-	-	-	-	-	-	-	-
.	2A:1040490-1040490	-	-	-	-	-	-	-	-	-	-	-
.	2A:1040650-1040650	-	-	-	-	-	-	-	-	-	-	-
.	2A:1040769-1040769	-	-	-	-	-	-	-	-	-	-	-
.	2A:1040857-1040857	-	-	-	-	-	-	-	-	-	-	-
.	2A:1041233-1041233	-	-	-	-	-	-	-	-	-	-	-
.	2A:1041459-1041459	-	-	-	-	-	-	-	-	-	-	-
.	2A:1041475-1041475	-	-	-	-	-	-	-	-	-	-	-
.	2A:1041612-1041612	-	-	-	-	-	-	-	-	-	-	-
.	2A:1041762-1041762	-	-	-	-	-	-	-	-	-	-	-
.	2A:1041892-1041892	-	-	-	-	-	-	-	-	-	-	-
.	2A:1041946-1041946	-	-	-	-	-	-	-	-	-	-	-
.	2A:1042081-1042081	-	-	-	-	-	-	-	-	-	-	-
.	2A:1042160-1042160	-	-	-	-	-	-	-	-	-	-	-
.	2A:1042210-1042210	-	-	-	-	-	-	-	-	-	-	-
.	2A:1042287-1042287	-	-	-	-	-	-	-	-	-	-	-
.	2A:1042396-1042396	-	-	-	-	-	-	-	-	-	-	-
.	2A:1042508-1042508	-	-	-	-	-	-	-	-	-	-	-
.	2A:1043193-1043193	-	-	-	-	-	-	-	-	-	-	-
.	2A:1049525-1049527	-	-	-	-	-	-	-	-	-	-	-
.	2A:1049623-1049623	-	-	-	-	-	-	-	-	-	-	-
.	2A:1049640-1049640	-	-	-	-	-	-	-	-	-	-	-
.	2A:1049743-1049743	-	-	-	-	-	-	-	-	-	-	-
.	2A:1049756-1049756	-	-	-	-	-	-	-	-	-	-	-
.	2A:1049790-1049790	-	-	-	-	-	-	-	-	-	-	-
.	2A:1049824-1049824	-	-	-	-	-	-	-	-	-	-	-
.	2A:1049862-1049862	-	-	-	-	-	-	-	-	-	-	-
.	2A:1049907-1049907	-	-	-	-	-	-	-	-	-	-	-
.	2A:1050142-1050142	-	-	-	-	-	-	-	-	-	-	-
.	2A:1050209-1050210	-	-	-	-	-	-	-	-	-	-	-
.	2A:1050356-1050356	-	-	-	-	-	-	-	-	-	-	-
.	2A:1050366-1050366	-	-	-	-	-	-	-	-	-	-	-
.	2A:1050377-1050379	-	-	-	-	-	-	-	-	-	-	-
.	2A:1050388-1050388	-	-	-	-	-	-	-	-	-	-	-
.	2A:1050418-1050418	-	-	-	-	-	-	-	-	-	-	-
.	2A:1050557-1050557	-	-	-	-	-	-	-	-	-	-	-
.	2A:1050590-1050590	-	-	-	-	-	-	-	-	-	-	-
.	2A:1050676-1050676	-	-	-	-	-	-	-	-	-	-	-
.	2A:1050778-1050778	-	-	-	-	-	-	-	-	-	-	-
.	2A:1050797-1050797	-	-	-	-	-	-	-	-	-	-	-
.	2A:1050825-1050825	-	-	-	-	-	-	-	-	-	-	-
.	2A:1050847-1050847	-	-	-	-	-	-	-	-	-	-	-
.	2A:1050861-1050861	-	-	-	-	-	-	-	-	-	-	-
.	2A:1050890-1050891	-	-	-	-	-	-	-	-	-	-	-
.	2A:1050894-1050894	-	-	-	-	-	-	-	-	-	-	-
.	2A:1051005-1051005	-	-	-	-	-	-	-	-	-	-	-
.	2A:1051020-1051020	-	-	-	-	-	-	-	-	-	-	-
.	2A:1051039-1051039	-	-	-	-	-	-	-	-	-	-	-
.	2A:1051043-1051043	-	-	-	-	-	-	-	-	-	-	-
.	2A:1051071-1051071	-	-	-	-	-	-	-	-	-	-	-
.	2A:1051079-1051079	-	-	-	-	-	-	-	-	-	-	-
.	2A:1051220-1051220	-	-	-	-	-	-	-	-	-	-	-
.	2A:1051278-1051278	-	-	-	-	-	-	-	-	-	-	-
.	2A:1051503-1051503	-	-	-	-	-	-	-	-	-	-	-
.	2A:1051978-1051979	-	-	-	-	-	-	-	-	-	-	-
.	2A:1052094-1052094	-	-	-	-	-	-	-	-	-	-	-
.	2A:1052114-1052114	-	-	-	-	-	-	-	-	-	-	-
.	2A:1052488-1052488	-	-	-	-	-	-	-	-	-	-	-
.	2A:1052934-1052934	-	-	-	-	-	-	-	-	-	-	-
.	2A:1052988-1052988	-	-	-	-	-	-	-	-	-	-	-
.	2A:1052993-1052993	-	-	-	-	-	-	-	-	-	-	-
.	2A:1053808-1053808	-	-	-	-	-	-	-	-	-	-	-
.	2A:1053842-1053842	-	-	-	-	-	-	-	-	-	-	-
.	2A:1053881-1053881	-	-	-	-	-	-	-	-	-	-	-
.	2A:1053904-1053904	-	-	-	-	-	-	-	-	-	-	-
.	2A:1053931-1053933	-	-	-	-	-	-	-	-	-	-	-
.	2A:1053982-1053987	-	-	-	-	-	-	-	-	-	-	-
.	2A:1053988-1053988	-	-	-	-	-	-	-	-	-	-	-
.	2A:1053989-1053989	-	-	-	-	-	-	-	-	-	-	-
.	2A:1053990-1053990	-	-	-	-	-	-	-	-	-	-	-
.	2A:1053991-1053991	-	-	-	-	-	-	-	-	-	-	-
.	2A:1054011-1054011	-	-	-	-	-	-	-	-	-	-	-
.	2A:1054038-1054038	-	-	-	-	-	-	-	-	-	-	-
.	2A:1054044-1054044	-	-	-	-	-	-	-	-	-	-	-
.	2A:1054062-1054062	-	-	-	-	-	-	-	-	-	-	-
.	2A:1054063-1054063	-	-	-	-	-	-	-	-	-	-	-
.	2A:1054098-1054098	-	-	-	-	-	-	-	-	-	-	-
.	2A:1054126-1054126	-	-	-	-	-	-	-	-	-	-	-
.	2A:1054155-1054155	-	-	-	-	-	-	-	-	-	-	-
.	2A:1054169-1054171	-	-	-	-	-	-	-	-	-	-	-
.	2A:1054175-1054175	-	-	-	-	-	-	-	-	-	-	-
.	2A:1054176-1054176	-	-	-	-	-	-	-	-	-	-	-
.	2A:1054196-1054196	-	-	-	-	-	-	-	-	-	-	-
.	2A:1054204-1054204	-	-	-	-	-	-	-	-	-	-	-
.	2A:1054205-1054205	-	-	-	-	-	-	-	-	-	-	-
.	2A:1054208-1054208	-	-	-	-	-	-	-	-	-	-	-
.	2A:1054209-1054209	-	-	-	-	-	-	-	-	-	-	-
.	2A:1054212-1054212	-	-	-	-	-	-	-	-	-	-	-
.	2A:1054235-1054235	-	-	-	-	-	-	-	-	-	-	-
.	2A:1054237-1054237	-	-	-	-	-	-	-	-	-	-	-
.	2A:1054271-1054271	-	-	-	-	-	-	-	-	-	-	-
.	2A:1054276-1054276	-	-	-	-	-	-	-	-	-	-	-
.	2A:1054279-1054279	-	-	-	-	-	-	-	-	-	-	-
.	2A:1054301-1054301	-	-	-	-	-	-	-	-	-	-	-
.	2A:1054312-1054312	-	-	-	-	-	-	-	-	-	-	-
.	2A:1054328-1054328	-	-	-	-	-	-	-	-	-	-	-
.	2A:1054352-1054352	-	-	-	-	-	-	-	-	-	-	-
.	2A:1054375-1054375	-	-	-	-	-	-	-	-	-	-	-
.	2A:1054409-1054409	-	-	-	-	-	-	-	-	-	-	-
.	2A:1054454-1054454	-	-	-	-	-	-	-	-	-	-	-
.	2A:1054456-1054456	-	-	-	-	-	-	-	-	-	-	-
.	2A:1054480-1054480	-	-	-	-	-	-	-	-	-	-	-
.	2A:1054484-1054484	-	-	-	-	-	-	-	-	-	-	-
.	2A:1054524-1054524	-	-	-	-	-	-	-	-	-	-	-
.	2A:1054532-1054538	-	-	-	-	-	-	-	-	-	-	-
.	2A:1054563-1054563	-	-	-	-	-	-	-	-	-	-	-
.	2A:1054577-1054577	-	-	-	-	-	-	-	-	-	-	-
.	2A:1054589-1054589	-	-	-	-	-	-	-	-	-	-	-
.	2A:1054590-1054590	-	-	-	-	-	-	-	-	-	-	-
.	2A:1054657-1054657	-	-	-	-	-	-	-	-	-	-	-
.	2A:1054666-1054666	-	-	-	-	-	-	-	-	-	-	-
.	2A:1054681-1054681	-	-	-	-	-	-	-	-	-	-	-
.	2A:1054687-1054687	-	-	-	-	-	-	-	-	-	-	-
.	2A:1054700-1054700	-	-	-	-	-	-	-	-	-	-	-
.	2A:1054726-1054726	-	-	-	-	-	-	-	-	-	-	-
.	2A:1055324-1055324	-	-	-	-	-	-	-	-	-	-	-
.	2A:1055334-1055334	-	-	-	-	-	-	-	-	-	-	-
.	2A:1055350-1055350	-	-	-	-	-	-	-	-	-	-	-
.	2A:1055364-1055364	-	-	-	-	-	-	-	-	-	-	-
.	2A:1055373-1055373	-	-	-	-	-	-	-	-	-	-	-
.	2A:1055391-1055391	-	-	-	-	-	-	-	-	-	-	-
.	2A:1055395-1055395	-	-	-	-	-	-	-	-	-	-	-
.	2A:1055469-1055469	-	-	-	-	-	-	-	-	-	-	-
.	2A:1055481-1055481	-	-	-	-	-	-	-	-	-	-	-
.	2A:1055482-1055482	-	-	-	-	-	-	-	-	-	-	-
.	2A:1055484-1055485	-	-	-	-	-	-	-	-	-	-	-
.	2A:1055493-1055493	-	-	-	-	-	-	-	-	-	-	-
.	2A:1055522-1055522	-	-	-	-	-	-	-	-	-	-	-
.	2A:1055534-1055534	-	-	-	-	-	-	-	-	-	-	-
.	2A:1055700-1055700	-	-	-	-	-	-	-	-	-	-	-
.	2A:1055701-1055701	-	-	-	-	-	-	-	-	-	-	-
.	2A:1055703-1055703	-	-	-	-	-	-	-	-	-	-	-
.	2A:1055806-1055808	-	-	-	-	-	-	-	-	-	-	-
.	2A:1055816-1055816	-	-	-	-	-	-	-	-	-	-	-
.	2A:1055853-1055853	-	-	-	-	-	-	-	-	-	-	-
.	2A:1055854-1055854	-	-	-	-	-	-	-	-	-	-	-
.	2A:1056124-1056124	-	-	-	-	-	-	-	-	-	-	-
.	2A:1057810-1057812	-	-	-	-	-	-	-	-	-	-	-
.	2A:1058651-1058651	-	-	-	-	-	-	-	-	-	-	-
.	2A:1066980-1066980	-	-	-	-	-	-	-	-	-	-	-
.	2A:1067827-1067827	-	-	-	-	-	-	-	-	-	-	-
.	2A:1068553-1068553	-	-	-	-	-	-	-	-	-	-	-
.	2A:1068719-1068719	-	-	-	-	-	-	-	-	-	-	-
.	2A:1068836-1068836	-	-	-	-	-	-	-	-	-	-	-
.	2A:1070236-1070236	-	-	-	-	-	-	-	-	-	-	-
.	2A:1070645-1070645	-	-	-	-	-	-	-	-	-	-	-
.	2A:1072020-1072020	-	-	-	-	-	-	-	-	-	-	-
.	2A:1073584-1073584	-	-	-	-	-	-	-	-	-	-	-
.	2A:1074194-1074194	-	-	-	-	-	-	-	-	-	-	-
.	2A:1078328-1078330	-	-	-	-	-	-	-	-	-	-	-
.	2A:1080262-1080262	-	-	-	-	-	-	-	-	-	-	-
.	2A:1080397-1080397	-	-	-	-	-	-	-	-	-	-	-
.	2A:1083715-1083715	C	TRITD2Av1G000430	TRITD2Av1G000430.1	Transcript	synonymous_variant	3189	3189	1063	G	ggA/ggG	-	IMPACT=LOW;BIOTYPE=protein_coding;EXON=2/5;STRAND=-1;ENSP=TRITD2Av1G000430.1;UNIPARC=UPI001017438C;DOMAINS=PANTHER:PTHR45730,PANTHER:PTHR45730:SF63,Superfamily:SSF52058,Low_complexity_(Seg):seg
.	2A:1083715-1083715	C	TRITD2Av1G000430	TRITD2Av1G000430.2	Transcript	synonymous_variant	3267	3267	1089	G	ggA/ggG	-	IMPACT=LOW;BIOTYPE=protein_coding;EXON=3/3;STRAND=-1;ENSP=TRITD2Av1G000430.2;UNIPARC=UPI0008450660;DOMAINS=PANTHER:PTHR45730,PANTHER:PTHR45730:SF63,Superfamily:SSF52058,Superfamily:SSF52058,Low_complexity_(Seg):seg
.	2A:1087765-1087767	-	-	-	-	-	-	-	-	-	-	-
.	2A:1089427-1089432	-	-	-	-	-	-	-	-	-	-	-
.	2A:1089471-1089471	-	-	-	-	-	-	-	-	-	-	-
.	2A:1089871-1089871	-	-	-	-	-	-	-	-	-	-	-
.	2A:1090757-1090757	-	-	-	-	-	-	-	-	-	-	-
.	2A:1093386-1093387	-	-	-	-	-	-	-	-	-	-	-
.	2A:1093485-1093485	-	-	-	-	-	-	-	-	-	-	-
.	2A:1093608-1093608	-	-	-	-	-	-	-	-	-	-	-
.	2A:1093627-1093627	-	-	-	-	-	-	-	-	-	-	-
.	2A:1094242-1094242	-	-	-	-	-	-	-	-	-	-	-
.	2A:1094254-1094254	-	-	-	-	-	-	-	-	-	-	-
.	2A:1094339-1094339	-	-	-	-	-	-	-	-	-	-	-
.	2A:1094857-1094857	-	-	-	-	-	-	-	-	-	-	-
.	2A:1095143-1095143	-	-	-	-	-	-	-	-	-	-	-
.	2A:1095185-1095187	-	-	-	-	-	-	-	-	-	-	-
.	2A:1095194-1095194	-	-	-	-	-	-	-	-	-	-	-
.	2A:1095336-1095336	-	-	-	-	-	-	-	-	-	-	-
.	2A:1095801-1095801	-	-	-	-	-	-	-	-	-	-	-
.	2A:1095971-1095971	-	-	-	-	-	-	-	-	-	-	-
.	2A:1095975-1095975	-	-	-	-	-	-	-	-	-	-	-
.	2A:1096600-1096602	-	-	-	-	-	-	-	-	-	-	-
.	2A:1096642-1096642	-	-	-	-	-	-	-	-	-	-	-
.	2A:1096797-1096797	-	-	-	-	-	-	-	-	-	-	-
.	2A:1097717-1097717	A	TRITD2Av1G000440	TRITD2Av1G000440.1	Transcript	missense_variant	221	221	74	S/Y	tCt/tAt	-	IMPACT=MODERATE;BIOTYPE=protein_coding;EXON=1/6;STRAND=1;ENSP=TRITD2Av1G000440.1;UNIPARC=UPI00084578C8;SIFT=deleterious_low_confidence(0.02);DOMAINS=CDD:cd00198,PANTHER:PTHR10579:SF119,PANTHER:PTHR10579,Gene3D:3.40.50.410
.	2A:1100472-1100472	-	-	-	-	-	-	-	-	-	-	-
.	2A:1101236-1101236	-	-	-	-	-	-	-	-	-	-	-
.	2A:1101435-1101435	-	-	-	-	-	-	-	-	-	-	-
.	2A:1101460-1101460	-	-	-	-	-	-	-	-	-	-	-
.	2A:1101587-1101587	-	-	-	-	-	-	-	-	-	-	-
.	2A:1101605-1101605	-	-	-	-	-	-	-	-	-	-	-
.	2A:1101607-1101609	-	-	-	-	-	-	-	-	-	-	-
.	2A:1101782-1101782	-	-	-	-	-	-	-	-	-	-	-
.	2A:1101785-1101785	-	-	-	-	-	-	-	-	-	-	-
.	2A:1101794-1101794	-	-	-	-	-	-	-	-	-	-	-
.	2A:1101996-1101996	-	-	-	-	-	-	-	-	-	-	-
.	2A:1102105-1102105	-	-	-	-	-	-	-	-	-	-	-
.	2A:1102253-1102253	-	-	-	-	-	-	-	-	-	-	-
.	2A:1104018-1104018	-	-	-	-	-	-	-	-	-	-	-
.	2A:1104294-1104294	-	-	-	-	-	-	-	-	-	-	-
.	2A:1104302-1104302	-	-	-	-	-	-	-	-	-	-	-
.	2A:1104372-1104374	-	-	-	-	-	-	-	-	-	-	-
.	2A:1104526-1104526	-	-	-	-	-	-	-	-	-	-	-
.	2A:1104613-1104613	-	-	-	-	-	-	-	-	-	-	-
.	2A:1104682-1104682	-	-	-	-	-	-	-	-	-	-	-
.	2A:1104751-1104753	-	-	-	-	-	-	-	-	-	-	-
.	2A:1104768-1104768	-	-	-	-	-	-	-	-	-	-	-
.	2A:1104812-1104812	-	-	-	-	-	-	-	-	-	-	-
.	2A:1104845-1104845	-	-	-	-	-	-	-	-	-	-	-
.	2A:1104876-1104876	-	-	-	-	-	-	-	-	-	-	-
.	2A:1104880-1104880	-	-	-	-	-	-	-	-	-	-	-
.	2A:1104890-1104890	-	-	-	-	-	-	-	-	-	-	-
.	2A:1104974-1104974	-	-	-	-	-	-	-	-	-	-	-
.	2A:1105137-1105137	-	-	-	-	-	-	-	-	-	-	-
.	2A:1105168-1105168	-	-	-	-	-	-	-	-	-	-	-
.	2A:1105175-1105175	-	-	-	-	-	-	-	-	-	-	-
.	2A:1105240-1105240	-	-	-	-	-	-	-	-	-	-	-
.	2A:1105243-1105243	-	-	-	-	-	-	-	-	-	-	-
.	2A:1105303-1105303	-	-	-	-	-	-	-	-	-	-	-
.	2A:1105304-1105304	-	-	-	-	-	-	-	-	-	-	-
.	2A:1105442-1105442	-	-	-	-	-	-	-	-	-	-	-
.	2A:1105563-1105563	-	-	-	-	-	-	-	-	-	-	-
.	2A:1105676-1105676	-	-	-	-	-	-	-	-	-	-	-
.	2A:1107233-1107233	-	-	-	-	-	-	-	-	-	-	-
.	2A:1107316-1107316	-	-	-	-	-	-	-	-	-	-	-
.	2A:1107397-1107397	-	-	-	-	-	-	-	-	-	-	-
.	2A:1107498-1107498	-	-	-	-	-	-	-	-	-	-	-
.	2A:1107509-1107509	-	-	-	-	-	-	-	-	-	-	-
.	2A:1107529-1107529	-	-	-	-	-	-	-	-	-	-	-
.	2A:1107571-1107571	-	-	-	-	-	-	-	-	-	-	-
.	2A:1107610-1107610	-	-	-	-	-	-	-	-	-	-	-
.	2A:1107617-1107617	-	-	-	-	-	-	-	-	-	-	-
.	2A:1107621-1107621	-	-	-	-	-	-	-	-	-	-	-
.	2A:1107627-1107627	-	-	-	-	-	-	-	-	-	-	-
.	2A:1107893-1107893	-	-	-	-	-	-	-	-	-	-	-
.	2A:1109152-1109152	-	-	-	-	-	-	-	-	-	-	-
.	2A:1109186-1109186	-	-	-	-	-	-	-	-	-	-	-
.	2A:1115340-1115340	-	-	-	-	-	-	-	-	-	-	-
.	2A:1115350-1115350	-	-	-	-	-	-	-	-	-	-	-
.	2A:1115373-1115373	-	-	-	-	-	-	-	-	-	-	-
.	2A:1115378-1115378	-	-	-	-	-	-	-	-	-	-	-
.	2A:1115581-1115581	-	-	-	-	-	-	-	-	-	-	-
.	2A:1115608-1115608	-	-	-	-	-	-	-	-	-	-	-
.	2A:1117302-1117302	-	-	-	-	-	-	-	-	-	-	-
.	2A:1117351-1117351	-	-	-	-	-	-	-	-	-	-	-
.	2A:1117446-1117446	-	-	-	-	-	-	-	-	-	-	-
.	2A:1117526-1117526	-	-	-	-	-	-	-	-	-	-	-
.	2A:1117542-1117544	-	-	-	-	-	-	-	-	-	-	-
.	2A:1117558-1117558	-	-	-	-	-	-	-	-	-	-	-
.	2A:1117634-1117634	-	-	-	-	-	-	-	-	-	-	-
.	2A:1134060-1134060	-	-	-	-	-	-	-	-	-	-	-
.	2A:1134072-1134072	-	-	-	-	-	-	-	-	-	-	-
.	2A:1134099-1134099	-	-	-	-	-	-	-	-	-	-	-
.	2A:1135863-1135863	-	-	-	-	-	-	-	-	-	-	-
.	2A:1137637-1137637	-	-	-	-	-	-	-	-	-	-	-
.	2A:1137697-1137697	-	-	-	-	-	-	-	-	-	-	-
.	2A:1137716-1137716	-	-	-	-	-	-	-	-	-	-	-
.	2A:1137723-1137723	-	-	-	-	-	-	-	-	-	-	-
.	2A:1138076-1138076	-	-	-	-	-	-	-	-	-	-	-
.	2A:1138087-1138087	-	-	-	-	-	-	-	-	-	-	-
.	2A:1138139-1138139	-	-	-	-	-	-	-	-	-	-	-
.	2A:1138141-1138141	-	-	-	-	-	-	-	-	-	-	-
.	2A:1138220-1138220	-	-	-	-	-	-	-	-	-	-	-
.	2A:1138263-1138263	-	-	-	-	-	-	-	-	-	-	-
.	2A:1138264-1138264	-	-	-	-	-	-	-	-	-	-	-
.	2A:1138479-1138479	-	-	-	-	-	-	-	-	-	-	-
.	2A:1138911-1138911	-	-	-	-	-	-	-	-	-	-	-
.	2A:1139385-1139385	-	-	-	-	-	-	-	-	-	-	-
.	2A:1139522-1139522	-	-	-	-	-	-	-	-	-	-	-
.	2A:1139588-1139588	-	-	-	-	-	-	-	-	-	-	-
.	2A:1139713-1139714	-	-	-	-	-	-	-	-	-	-	-
.	2A:1139719-1139719	-	-	-	-	-	-	-	-	-	-	-
.	2A:1139731-1139731	-	-	-	-	-	-	-	-	-	-	-
.	2A:1139745-1139745	-	-	-	-	-	-	-	-	-	-	-
.	2A:1139754-1139754	-	-	-	-	-	-	-	-	-	-	-
.	2A:1144655-1144655	-	-	-	-	-	-	-	-	-	-	-
.	2A:1144673-1144673	-	-	-	-	-	-	-	-	-	-	-
.	2A:1144680-1144680	-	-	-	-	-	-	-	-	-	-	-
.	2A:1144690-1144690	-	-	-	-	-	-	-	-	-	-	-
.	2A:1144691-1144691	-	-	-	-	-	-	-	-	-	-	-
.	2A:1170747-1170747	-	-	-	-	-	-	-	-	-	-	-
.	2A:1170760-1170761	-	-	-	-	-	-	-	-	-	-	-
.	2A:1170843-1170843	-	-	-	-	-	-	-	-	-	-	-
.	2A:1171908-1171908	-	-	-	-	-	-	-	-	-	-	-
.	2A:1171921-1171921	-	-	-	-	-	-	-	-	-	-	-
.	2A:1171944-1171944	-	-	-	-	-	-	-	-	-	-	-
.	2A:1171953-1171953	-	-	-	-	-	-	-	-	-	-	-
.	2A:1171969-1171969	-	-	-	-	-	-	-	-	-	-	-
.	2A:1172666-1172666	-	-	-	-	-	-	-	-	-	-	-
.	2A:1173017-1173017	-	-	-	-	-	-	-	-	-	-	-
.	2A:1173040-1173040	-	-	-	-	-	-	-	-	-	-	-
.	2A:1175314-1175314	-	-	-	-	-	-	-	-	-	-	-
.	2A:1175349-1175349	-	-	-	-	-	-	-	-	-	-	-
.	2A:1175358-1175361	-	-	-	-	-	-	-	-	-	-	-
.	2A:1175387-1175387	-	-	-	-	-	-	-	-	-	-	-
.	2A:1176820-1176820	-	-	-	-	-	-	-	-	-	-	-
.	2A:1177219-1177220	-	-	-	-	-	-	-	-	-	-	-
.	2A:1177237-1177237	-	-	-	-	-	-	-	-	-	-	-
.	2A:1177256-1177256	-	-	-	-	-	-	-	-	-	-	-
.	2A:1177322-1177322	-	-	-	-	-	-	-	-	-	-	-
.	2A:1177370-1177370	-	-	-	-	-	-	-	-	-	-	-
.	2A:1177380-1177380	-	-	-	-	-	-	-	-	-	-	-
.	2A:1177397-1177397	-	-	-	-	-	-	-	-	-	-	-
.	2A:1177741-1177741	-	-	-	-	-	-	-	-	-	-	-
.	2A:1177752-1177752	-	-	-	-	-	-	-	-	-	-	-
.	2A:1177791-1177791	-	-	-	-	-	-	-	-	-	-	-
.	2A:1177893-1177893	-	-	-	-	-	-	-	-	-	-	-
.	2A:1177894-1177894	-	-	-	-	-	-	-	-	-	-	-
.	2A:1177925-1177925	-	-	-	-	-	-	-	-	-	-	-
.	2A:1177941-1177941	-	-	-	-	-	-	-	-	-	-	-
.	2A:1177953-1177953	-	-	-	-	-	-	-	-	-	-	-
.	2A:1178023-1178024	-	-	-	-	-	-	-	-	-	-	-
.	2A:1178117-1178117	-	-	-	-	-	-	-	-	-	-	-
.	2A:1178120-1178120	-	-	-	-	-	-	-	-	-	-	-
.	2A:1178252-1178252	-	-	-	-	-	-	-	-	-	-	-
.	2A:1178263-1178263	-	-	-	-	-	-	-	-	-	-	-
.	2A:1178265-1178265	-	-	-	-	-	-	-	-	-	-	-
.	2A:1178383-1178383	-	-	-	-	-	-	-	-	-	-	-
.	2A:1178425-1178427	-	-	-	-	-	-	-	-	-	-	-
.	2A:1178546-1178546	-	-	-	-	-	-	-	-	-	-	-
.	2A:1178603-1178603	-	-	-	-	-	-	-	-	-	-	-
.	2A:1178780-1178780	-	-	-	-	-	-	-	-	-	-	-
.	2A:1178839-1178839	-	-	-	-	-	-	-	-	-	-	-
.	2A:1178903-1178903	-	-	-	-	-	-	-	-	-	-	-
.	2A:1178942-1178942	-	-	-	-	-	-	-	-	-	-	-
.	2A:1179259-1179259	-	-	-	-	-	-	-	-	-	-	-
.	2A:1179380-1179380	-	-	-	-	-	-	-	-	-	-	-
.	2A:1179438-1179438	-	-	-	-	-	-	-	-	-	-	-
.	2A:1179475-1179475	-	-	-	-	-	-	-	-	-	-	-
.	2A:1179576-1179576	-	-	-	-	-	-	-	-	-	-	-
.	2A:1179691-1179691	-	-	-	-	-	-	-	-	-	-	-
.	2A:1179790-1179790	-	-	-	-	-	-	-	-	-	-	-
.	2A:1180185-1180185	-	-	-	-	-	-	-	-	-	-	-
.	2A:1180189-1180189	-	-	-	-	-	-	-	-	-	-	-
.	2A:1180193-1180193	-	-	-	-	-	-	-	-	-	-	-
.	2A:1180813-1180813	C	TRITD2Av1G000500	TRITD2Av1G000500.1	Transcript	synonymous_variant	966	966	322	V	gtC/gtG	-	IMPACT=LOW;BIOTYPE=protein_coding;EXON=1/1;STRAND=-1;ENSP=TRITD2Av1G000500.1;UNIPARC=UPI0001BA5942;DOMAINS=PANTHER:PTHR24296:SF87,PANTHER:PTHR24296,Pfam:PF00067,Gene3D:1.10.630.10,Superfamily:SSF48264,Prints:PR00463
.	2A:1182081-1182081	-	-	-	-	-	-	-	-	-	-	-
.	2A:1182090-1182096	-	-	-	-	-	-	-	-	-	-	-
.	2A:1182100-1182100	-	-	-	-	-	-	-	-	-	-	-
.	2A:1182107-1182107	-	-	-	-	-	-	-	-	-	-	-
.	2A:1182116-1182117	-	-	-	-	-	-	-	-	-	-	-
.	2A:1182150-1182150	-	-	-	-	-	-	-	-	-	-	-
.	2A:1182363-1182363	-	-	-	-	-	-	-	-	-	-	-
.	2A:1182523-1182523	-	-	-	-	-	-	-	-	-	-	-
.	2A:1182629-1182629	-	-	-	-	-	-	-	-	-	-	-
.	2A:1182645-1182645	-	-	-	-	-	-	-	-	-	-	-
.	2A:1182651-1182651	-	-	-	-	-	-	-	-	-	-	-
.	2A:1182687-1182687	-	-	-	-	-	-	-	-	-	-	-
.	2A:1182690-1182690	-	-	-	-	-	-	-	-	-	-	-
.	2A:1182705-1182705	-	-	-	-	-	-	-	-	-	-	-
.	2A:1182753-1182753	-	-	-	-	-	-	-	-	-	-	-
.	2A:1182754-1182754	-	-	-	-	-	-	-	-	-	-	-
.	2A:1182767-1182767	-	-	-	-	-	-	-	-	-	-	-
.	2A:1182900-1182900	-	-	-	-	-	-	-	-	-	-	-
.	2A:1182911-1182911	-	-	-	-	-	-	-	-	-	-	-
.	2A:1182978-1182978	-	-	-	-	-	-	-	-	-	-	-
.	2A:1183020-1183020	-	-	-	-	-	-	-	-	-	-	-
.	2A:1183158-1183159	-	-	-	-	-	-	-	-	-	-	-
.	2A:1183181-1183181	-	-	-	-	-	-	-	-	-	-	-
.	2A:1183232-1183232	-	-	-	-	-	-	-	-	-	-	-
.	2A:1183233-1183233	-	-	-	-	-	-	-	-	-	-	-
.	2A:1183245-1183245	-	-	-	-	-	-	-	-	-	-	-
.	2A:1183263-1183263	-	-	-	-	-	-	-	-	-	-	-
.	2A:1183270-1183270	-	-	-	-	-	-	-	-	-	-	-
.	2A:1183289-1183289	-	-	-	-	-	-	-	-	-	-	-
.	2A:1183290-1183290	-	-	-	-	-	-	-	-	-	-	-
.	2A:1183303-1183303	-	-	-	-	-	-	-	-	-	-	-
.	2A:1183495-1183495	-	-	-	-	-	-	-	-	-	-	-
.	2A:1185058-1185058	-	-	-	-	-	-	-	-	-	-	-
.	2A:1185278-1185278	-	-	-	-	-	-	-	-	-	-	-
.	2A:1185372-1185372	-	-	-	-	-	-	-	-	-	-	-
.	2A:1205159-1205159	-	-	-	-	-	-	-	-	-	-	-
.	2A:1205230-1205230	-	-	-	-	-	-	-	-	-	-	-
.	2A:1205483-1205483	-	-	-	-	-	-	-	-	-	-	-
.	2A:1205544-1205544	-	-	-	-	-	-	-	-	-	-	-
.	2A:1205588-1205588	-	-	-	-	-	-	-	-	-	-	-
.	2A:1205601-1205601	-	-	-	-	-	-	-	-	-	-	-
.	2A:1205608-1205608	-	-	-	-	-	-	-	-	-	-	-
.	2A:1205652-1205652	-	-	-	-	-	-	-	-	-	-	-
.	2A:1205671-1205671	-	-	-	-	-	-	-	-	-	-	-
.	2A:1205732-1205732	-	-	-	-	-	-	-	-	-	-	-
.	2A:1205798-1205798	-	-	-	-	-	-	-	-	-	-	-
.	2A:1205821-1205821	-	-	-	-	-	-	-	-	-	-	-
.	2A:1205889-1205889	-	-	-	-	-	-	-	-	-	-	-
.	2A:1205911-1205911	-	-	-	-	-	-	-	-	-	-	-
.	2A:1205945-1205945	-	-	-	-	-	-	-	-	-	-	-
.	2A:1206012-1206012	-	-	-	-	-	-	-	-	-	-	-
.	2A:1206024-1206024	-	-	-	-	-	-	-	-	-	-	-
.	2A:1206027-1206027	-	-	-	-	-	-	-	-	-	-	-
.	2A:1206068-1206068	-	-	-	-	-	-	-	-	-	-	-
.	2A:1206101-1206101	-	-	-	-	-	-	-	-	-	-	-
.	2A:1206151-1206151	-	-	-	-	-	-	-	-	-	-	-
.	2A:1206158-1206158	-	-	-	-	-	-	-	-	-	-	-
.	2A:1206205-1206205	-	-	-	-	-	-	-	-	-	-	-
.	2A:1206241-1206241	-	-	-	-	-	-	-	-	-	-	-
.	2A:1206254-1206254	-	-	-	-	-	-	-	-	-	-	-
.	2A:1206288-1206288	-	-	-	-	-	-	-	-	-	-	-
.	2A:1206562-1206562	-	-	-	-	-	-	-	-	-	-	-
.	2A:1206645-1206645	-	-	-	-	-	-	-	-	-	-	-
.	2A:1313390-1313390	-	-	-	-	-	-	-	-	-	-	-
.	2A:1313472-1313472	-	-	-	-	-	-	-	-	-	-	-
.	2A:1313993-1313993	-	-	-	-	-	-	-	-	-	-	-
.	2A:1314052-1314052	-	-	-	-	-	-	-	-	-	-	-
.	2A:1314128-1314128	-	-	-	-	-	-	-	-	-	-	-
.	2A:1314516-1314518	-	-	-	-	-	-	-	-	-	-	-
.	2A:1316914-1316914	-	-	-	-	-	-	-	-	-	-	-
.	2A:1316918-1316918	-	-	-	-	-	-	-	-	-	-	-
.	2A:1316952-1316952	-	-	-	-	-	-	-	-	-	-	-
.	2A:1316953-1316953	-	-	-	-	-	-	-	-	-	-	-
.	2A:1316979-1316979	-	-	-	-	-	-	-	-	-	-	-
.	2A:1317053-1317053	-	-	-	-	-	-	-	-	-	-	-
.	2A:1317274-1317274	-	-	-	-	-	-	-	-	-	-	-
.	2A:1317527-1317527	-	-	-	-	-	-	-	-	-	-	-
.	2A:1317564-1317564	-	-	-	-	-	-	-	-	-	-	-
.	2A:1317618-1317618	-	-	-	-	-	-	-	-	-	-	-
.	2A:1317672-1317672	-	-	-	-	-	-	-	-	-	-	-
.	2A:1317980-1317980	-	-	-	-	-	-	-	-	-	-	-
.	2A:1318016-1318016	-	-	-	-	-	-	-	-	-	-	-
.	2A:1318084-1318084	-	-	-	-	-	-	-	-	-	-	-
.	2A:1318467-1318467	-	-	-	-	-	-	-	-	-	-	-
.	2A:1318498-1318498	-	-	-	-	-	-	-	-	-	-	-
.	2A:1318569-1318572	-	-	-	-	-	-	-	-	-	-	-
.	2A:1318587-1318587	-	-	-	-	-	-	-	-	-	-	-
.	2A:1318738-1318738	-	-	-	-	-	-	-	-	-	-	-
.	2A:1318822-1318822	-	-	-	-	-	-	-	-	-	-	-
.	2A:1318823-1318823	-	-	-	-	-	-	-	-	-	-	-
.	2A:1318872-1318872	-	-	-	-	-	-	-	-	-	-	-
.	2A:1318921-1318921	-	-	-	-	-	-	-	-	-	-	-
.	2A:1318937-1318937	-	-	-	-	-	-	-	-	-	-	-
.	2A:1318960-1318960	-	-	-	-	-	-	-	-	-	-	-
.	2A:1318981-1318981	-	-	-	-	-	-	-	-	-	-	-
.	2A:1319029-1319030	-	-	-	-	-	-	-	-	-	-	-
.	2A:1319099-1319099	-	-	-	-	-	-	-	-	-	-	-
.	2A:1319188-1319188	-	-	-	-	-	-	-	-	-	-	-
.	2A:1319240-1319240	-	-	-	-	-	-	-	-	-	-	-
.	2A:1319277-1319279	-	-	-	-	-	-	-	-	-	-	-
.	2A:1319292-1319292	-	-	-	-	-	-	-	-	-	-	-
.	2A:1319347-1319347	-	-	-	-	-	-	-	-	-	-	-
.	2A:1319355-1319355	-	-	-	-	-	-	-	-	-	-	-
.	2A:1319366-1319366	-	-	-	-	-	-	-	-	-	-	-
.	2A:1319720-1319721	-	-	-	-	-	-	-	-	-	-	-
.	2A:1319798-1319799	-	-	-	-	-	-	-	-	-	-	-
.	2A:1319810-1319810	-	-	-	-	-	-	-	-	-	-	-
.	2A:1320437-1320437	-	-	-	-	-	-	-	-	-	-	-
.	2A:1320717-1320717	-	-	-	-	-	-	-	-	-	-	-
.	2A:1320787-1320787	-	-	-	-	-	-	-	-	-	-	-
.	2A:1320842-1320842	-	-	-	-	-	-	-	-	-	-	-
.	2A:1321317-1321317	T	TRITD2Av1G000550	TRITD2Av1G000550.1	Transcript	synonymous_variant	342	342	114	L	ctG/ctA	-	IMPACT=LOW;BIOTYPE=protein_coding;EXON=1/1;STRAND=-1;ENSP=TRITD2Av1G000550.1;UNIPARC=UPI0010181AA2;DOMAINS=Gene3D:1.10.630.10,Pfam:PF00067,Prints:PR00465,PANTHER:PTHR24282,PANTHER:PTHR24282:SF153,Superfamily:SSF48264
.	2A:1321362-1321362	C	TRITD2Av1G000550	TRITD2Av1G000550.1	Transcript	synonymous_variant	297	297	99	Q	caA/caG	-	IMPACT=LOW;BIOTYPE=protein_coding;EXON=1/1;STRAND=-1;ENSP=TRITD2Av1G000550.1;UNIPARC=UPI0010181AA2;DOMAINS=Gene3D:1.10.630.10,Pfam:PF00067,Prints:PR00385,Prints:PR00465,PANTHER:PTHR24282,PANTHER:PTHR24282:SF153,Superfamily:SSF48264
.	2A:1321437-1321437	G	TRITD2Av1G000550	TRITD2Av1G000550.1	Transcript	synonymous_variant	222	222	74	N	aaT/aaC	-	IMPACT=LOW;BIOTYPE=protein_coding;EXON=1/1;STRAND=-1;ENSP=TRITD2Av1G000550.1;UNIPARC=UPI0010181AA2;DOMAINS=Gene3D:1.10.630.10,Pfam:PF00067,PANTHER:PTHR24282,PANTHER:PTHR24282:SF153,Superfamily:SSF48264
.	2A:1321509-1321509	T	TRITD2Av1G000550	TRITD2Av1G000550.1	Transcript	synonymous_variant	150	150	50	I	atC/atA	-	IMPACT=LOW;BIOTYPE=protein_coding;EXON=1/1;STRAND=-1;ENSP=TRITD2Av1G000550.1;UNIPARC=UPI0010181AA2;DOMAINS=Gene3D:1.10.630.10,Pfam:PF00067,PANTHER:PTHR24282,PANTHER:PTHR24282:SF153,Superfamily:SSF48264
.	2A:1321548-1321548	G	TRITD2Av1G000550	TRITD2Av1G000550.1	Transcript	synonymous_variant	111	111	37	G	ggT/ggC	-	IMPACT=LOW;BIOTYPE=protein_coding;EXON=1/1;STRAND=-1;ENSP=TRITD2Av1G000550.1;UNIPARC=UPI0010181AA2;DOMAINS=Gene3D:1.10.630.10,Pfam:PF00067,PANTHER:PTHR24282,PANTHER:PTHR24282:SF153,Superfamily:SSF48264
.	2A:1321888-1321888	C	TRITD2Av1G000560	TRITD2Av1G000560.1	Transcript	missense_variant	374	374	125	D/G	gAc/gGc	-	IMPACT=MODERATE;BIOTYPE=protein_coding;EXON=2/2;STRAND=-1;ENSP=TRITD2Av1G000560.1;UNIPARC=UPI001018AA05;SIFT=deleterious(0);DOMAINS=PANTHER:PTHR24282,PANTHER:PTHR24282:SF153,Gene3D:1.10.630.10,Pfam:PF00067,Superfamily:SSF48264
.	2A:1322099-1322099	-	-	-	-	-	-	-	-	-	-	-
.	2A:1322210-1322213	C	TRITD2Av1G000560	TRITD2Av1G000560.1	Transcript	frameshift_variant	163-165	163-165	55	E/X	GAG/G	-	IMPACT=HIGH;BIOTYPE=protein_coding;EXON=1/2;STRAND=-1;ENSP=TRITD2Av1G000560.1;UNIPARC=UPI001018AA05;DOMAINS=PANTHER:PTHR24282,PANTHER:PTHR24282:SF153,Gene3D:1.10.630.10,Pfam:PF00067,Superfamily:SSF48264
.	2A:1322264-1322264	C	TRITD2Av1G000560	TRITD2Av1G000560.1	Transcript	missense_variant	112	112	38	K/E	Aag/Gag	-	IMPACT=MODERATE;BIOTYPE=protein_coding;EXON=1/2;STRAND=-1;ENSP=TRITD2Av1G000560.1;UNIPARC=UPI001018AA05;SIFT=tolerated(1);DOMAINS=PANTHER:PTHR24282,PANTHER:PTHR24282:SF153,Gene3D:1.10.630.10,Pfam:PF00067,Superfamily:SSF48264
.	2A:1322327-1322327	A	TRITD2Av1G000560	TRITD2Av1G000560.1	Transcript	missense_variant	49	49	17	R/W	Cgg/Tgg	-	IMPACT=MODERATE;BIOTYPE=protein_coding;EXON=1/2;STRAND=-1;ENSP=TRITD2Av1G000560.1;UNIPARC=UPI001018AA05;SIFT=tolerated(1);DOMAINS=PANTHER:PTHR24282,PANTHER:PTHR24282:SF153,Gene3D:1.10.630.10
.	2A:1322626-1322627	-	-	-	-	-	-	-	-	-	-	-
.	2A:1322704-1322704	-	-	-	-	-	-	-	-	-	-	-
.	2A:1322958-1322958	-	-	-	-	-	-	-	-	-	-	-
.	2A:1322959-1322959	-	-	-	-	-	-	-	-	-	-	-
.	2A:1323446-1323446	-	-	-	-	-	-	-	-	-	-	-
.	2A:1323489-1323489	-	-	-	-	-	-	-	-	-	-	-
.	2A:1323577-1323577	-	-	-	-	-	-	-	-	-	-	-
.	2A:1323928-1323929	-	-	-	-	-	-	-	-	-	-	-
.	2A:1323934-1323934	-	-	-	-	-	-	-	-	-	-	-
.	2A:1324042-1324042	-	-	-	-	-	-	-	-	-	-	-
.	2A:1324079-1324079	-	-	-	-	-	-	-	-	-	-	-
.	2A:1324132-1324132	-	-	-	-	-	-	-	-	-	-	-
.	2A:1324156-1324156	-	-	-	-	-	-	-	-	-	-	-
.	2A:1324259-1324271	-	-	-	-	-	-	-	-	-	-	-
.	2A:1324273-1324273	-	-	-	-	-	-	-	-	-	-	-
.	2A:1324319-1324320	-	-	-	-	-	-	-	-	-	-	-
.	2A:1324333-1324333	-	-	-	-	-	-	-	-	-	-	-
.	2A:1324354-1324354	-	-	-	-	-	-	-	-	-	-	-
.	2A:1324381-1324381	-	-	-	-	-	-	-	-	-	-	-
.	2A:1324874-1324874	-	-	-	-	-	-	-	-	-	-	-
.	2A:1324884-1324884	-	-	-	-	-	-	-	-	-	-	-
.	2A:1324930-1324930	-	-	-	-	-	-	-	-	-	-	-
.	2A:1325003-1325003	-	-	-	-	-	-	-	-	-	-	-
.	2A:1325369-1325369	-	-	-	-	-	-	-	-	-	-	-
.	2A:1326132-1326132	-	-	-	-	-	-	-	-	-	-	-
.	2A:1326212-1326212	-	-	-	-	-	-	-	-	-	-	-
.	2A:1327077-1327079	-	-	-	-	-	-	-	-	-	-	-
.	2A:1327119-1327119	-	-	-	-	-	-	-	-	-	-	-
.	2A:1327190-1327190	-	-	-	-	-	-	-	-	-	-	-
.	2A:1327484-1327484	-	-	-	-	-	-	-	-	-	-	-
.	2A:1328177-1328177	-	-	-	-	-	-	-	-	-	-	-
.	2A:1328326-1328326	-	-	-	-	-	-	-	-	-	-	-
.	2A:1328384-1328384	-	-	-	-	-	-	-	-	-	-	-
.	2A:1330277-1330277	-	-	-	-	-	-	-	-	-	-	-
.	2A:1330557-1330557	-	-	-	-	-	-	-	-	-	-	-
.	2A:1332060-1332060	-	-	-	-	-	-	-	-	-	-	-
.	2A:1332091-1332091	-	-	-	-	-	-	-	-	-	-	-
.	2A:1332136-1332136	-	-	-	-	-	-	-	-	-	-	-
.	2A:1332137-1332137	-	-	-	-	-	-	-	-	-	-	-
.	2A:1332278-1332278	-	-	-	-	-	-	-	-	-	-	-
.	2A:1332462-1332462	-	-	-	-	-	-	-	-	-	-	-
.	2A:1332582-1332582	-	-	-	-	-	-	-	-	-	-	-
.	2A:1332595-1332595	-	-	-	-	-	-	-	-	-	-	-
.	2A:1332632-1332632	-	-	-	-	-	-	-	-	-	-	-
.	2A:1332713-1332714	-	-	-	-	-	-	-	-	-	-	-
.	2A:1332736-1332736	-	-	-	-	-	-	-	-	-	-	-
.	2A:1332786-1332786	-	-	-	-	-	-	-	-	-	-	-
.	2A:1332994-1332994	-	-	-	-	-	-	-	-	-	-	-
.	2A:1333107-1333107	-	-	-	-	-	-	-	-	-	-	-
.	2A:1333199-1333199	-	-	-	-	-	-	-	-	-	-	-
.	2A:1333287-1333287	-	-	-	-	-	-	-	-	-	-	-
.	2A:1333346-1333347	-	-	-	-	-	-	-	-	-	-	-
.	2A:1333350-1333351	-	-	-	-	-	-	-	-	-	-	-
.	2A:1333754-1333754	-	-	-	-	-	-	-	-	-	-	-
.	2A:1334066-1334066	-	-	-	-	-	-	-	-	-	-	-
.	2A:1334511-1334511	-	-	-	-	-	-	-	-	-	-	-
.	2A:1334573-1334573	-	-	-	-	-	-	-	-	-	-	-
.	2A:1334638-1334638	-	-	-	-	-	-	-	-	-	-	-
.	2A:1334702-1334702	-	-	-	-	-	-	-	-	-	-	-
.	2A:1334934-1334934	-	-	-	-	-	-	-	-	-	-	-
.	2A:1334935-1334935	-	-	-	-	-	-	-	-	-	-	-
.	2A:1334939-1334939	-	-	-	-	-	-	-	-	-	-	-
.	2A:1335006-1335006	-	-	-	-	-	-	-	-	-	-	-
.	2A:1335681-1335681	-	-	-	-	-	-	-	-	-	-	-
.	2A:1335734-1335734	-	-	-	-	-	-	-	-	-	-	-
.	2A:1335741-1335741	-	-	-	-	-	-	-	-	-	-	-
.	2A:1335837-1335837	-	-	-	-	-	-	-	-	-	-	-
.	2A:1335849-1335849	-	-	-	-	-	-	-	-	-	-	-
.	2A:1335900-1335900	-	-	-	-	-	-	-	-	-	-	-
.	2A:1335907-1335907	-	-	-	-	-	-	-	-	-	-	-
.	2A:1335948-1335948	-	-	-	-	-	-	-	-	-	-	-
.	2A:1336031-1336031	-	-	-	-	-	-	-	-	-	-	-
.	2A:1336077-1336077	-	-	-	-	-	-	-	-	-	-	-
.	2A:1346192-1346192	-	-	-	-	-	-	-	-	-	-	-
.	2A:1346251-1346251	-	-	-	-	-	-	-	-	-	-	-
.	2A:1346316-1346316	-	-	-	-	-	-	-	-	-	-	-
.	2A:1346441-1346441	-	-	-	-	-	-	-	-	-	-	-
.	2A:1346583-1346583	-	-	-	-	-	-	-	-	-	-	-
.	2A:1346585-1346585	-	-	-	-	-	-	-	-	-	-	-
.	2A:1346627-1346627	-	-	-	-	-	-	-	-	-	-	-
.	2A:1347021-1347021	-	-	-	-	-	-	-	-	-	-	-
.	2A:1347140-1347140	-	-	-	-	-	-	-	-	-	-	-
.	2A:1347202-1347202	-	-	-	-	-	-	-	-	-	-	-
.	2A:1347531-1347531	-	-	-	-	-	-	-	-	-	-	-
.	2A:1347631-1347631	-	-	-	-	-	-	-	-	-	-	-
.	2A:1347640-1347640	-	-	-	-	-	-	-	-	-	-	-
.	2A:1347794-1347794	-	-	-	-	-	-	-	-	-	-	-
.	2A:1347860-1347860	-	-	-	-	-	-	-	-	-	-	-
.	2A:1347968-1347968	-	-	-	-	-	-	-	-	-	-	-
.	2A:1348036-1348036	-	-	-	-	-	-	-	-	-	-	-
.	2A:1348084-1348084	-	-	-	-	-	-	-	-	-	-	-
.	2A:1348094-1348094	-	-	-	-	-	-	-	-	-	-	-
.	2A:1348500-1348500	-	-	-	-	-	-	-	-	-	-	-
.	2A:1348610-1348610	-	-	-	-	-	-	-	-	-	-	-
.	2A:1348710-1348710	-	-	-	-	-	-	-	-	-	-	-
.	2A:1348872-1348872	-	-	-	-	-	-	-	-	-	-	-
.	2A:1348879-1348879	-	-	-	-	-	-	-	-	-	-	-
.	2A:1348923-1348923	-	-	-	-	-	-	-	-	-	-	-
.	2A:1348957-1348957	-	-	-	-	-	-	-	-	-	-	-
.	2A:1349722-1349722	-	-	-	-	-	-	-	-	-	-	-
.	2A:1350239-1350239	-	-	-	-	-	-	-	-	-	-	-
.	2A:1350363-1350363	-	-	-	-	-	-	-	-	-	-	-
.	2A:1350434-1350434	-	-	-	-	-	-	-	-	-	-	-
.	2A:1350969-1350969	-	-	-	-	-	-	-	-	-	-	-
.	2A:1351167-1351167	-	-	-	-	-	-	-	-	-	-	-
.	2A:1352058-1352058	-	-	-	-	-	-	-	-	-	-	-
.	2A:1352061-1352061	-	-	-	-	-	-	-	-	-	-	-
.	2A:1352509-1352509	-	-	-	-	-	-	-	-	-	-	-
.	2A:1352542-1352542	-	-	-	-	-	-	-	-	-	-	-
.	2A:1352975-1352975	-	-	-	-	-	-	-	-	-	-	-
.	2A:1353814-1353814	-	-	-	-	-	-	-	-	-	-	-
.	2A:1354958-1354958	-	-	-	-	-	-	-	-	-	-	-
.	2A:1354979-1354979	-	-	-	-	-	-	-	-	-	-	-
.	2A:1355010-1355010	-	-	-	-	-	-	-	-	-	-	-
.	2A:1355036-1355036	-	-	-	-	-	-	-	-	-	-	-
.	2A:1355038-1355042	-	-	-	-	-	-	-	-	-	-	-
.	2A:1355095-1355096	-	-	-	-	-	-	-	-	-	-	-
.	2A:1355110-1355110	-	-	-	-	-	-	-	-	-	-	-
.	2A:1355165-1355165	-	-	-	-	-	-	-	-	-	-	-
.	2A:1355198-1355210	-	-	-	-	-	-	-	-	-	-	-
.	2A:1355237-1355237	-	-	-	-	-	-	-	-	-	-	-
.	2A:1355284-1355284	-	-	-	-	-	-	-	-	-	-	-
.	2A:1355393-1355393	-	-	-	-	-	-	-	-	-	-	-
.	2A:1355420-1355421	-	-	-	-	-	-	-	-	-	-	-
.	2A:1355484-1355484	-	-	-	-	-	-	-	-	-	-	-
.	2A:1355493-1355493	-	-	-	-	-	-	-	-	-	-	-
.	2A:1357742-1357742	-	-	-	-	-	-	-	-	-	-	-
.	2A:1357842-1357842	-	-	-	-	-	-	-	-	-	-	-
.	2A:1357914-1357914	-	-	-	-	-	-	-	-	-	-	-
.	2A:1357937-1357937	-	-	-	-	-	-	-	-	-	-	-
.	2A:1357986-1357986	-	-	-	-	-	-	-	-	-	-	-
.	2A:1358124-1358124	-	-	-	-	-	-	-	-	-	-	-
.	2A:1358136-1358136	-	-	-	-	-	-	-	-	-	-	-
.	2A:1359237-1359237	-	-	-	-	-	-	-	-	-	-	-
.	2A:1359249-1359249	-	-	-	-	-	-	-	-	-	-	-
.	2A:1359288-1359288	-	-	-	-	-	-	-	-	-	-	-
.	2A:1359927-1359927	-	-	-	-	-	-	-	-	-	-	-
.	2A:1361384-1361384	-	-	-	-	-	-	-	-	-	-	-
.	2A:1361477-1361477	-	-	-	-	-	-	-	-	-	-	-
.	2A:1362071-1362071	-	-	-	-	-	-	-	-	-	-	-
.	2A:1362170-1362170	-	-	-	-	-	-	-	-	-	-	-
.	2A:1364210-1364210	-	-	-	-	-	-	-	-	-	-	-
.	2A:1364525-1364527	-	-	-	-	-	-	-	-	-	-	-
.	2A:1364533-1364533	-	-	-	-	-	-	-	-	-	-	-
.	2A:1365607-1365607	-	-	-	-	-	-	-	-	-	-	-
.	2A:1365652-1365652	-	-	-	-	-	-	-	-	-	-	-
.	2A:1365754-1365754	-	-	-	-	-	-	-	-	-	-	-
.	2A:1366142-1366142	-	-	-	-	-	-	-	-	-	-	-
.	2A:1366149-1366149	-	-	-	-	-	-	-	-	-	-	-
.	2A:1366302-1366304	-	-	-	-	-	-	-	-	-	-	-
.	2A:1366400-1366400	-	-	-	-	-	-	-	-	-	-	-
.	2A:1366404-1366404	-	-	-	-	-	-	-	-	-	-	-
.	2A:1366838-1366838	-	-	-	-	-	-	-	-	-	-	-
.	2A:1366842-1366842	-	-	-	-	-	-	-	-	-	-	-
.	2A:1367066-1367066	-	-	-	-	-	-	-	-	-	-	-
.	2A:1367336-1367336	-	-	-	-	-	-	-	-	-	-	-
.	2A:1367373-1367373	-	-	-	-	-	-	-	-	-	-	-
.	2A:1368140-1368140	-	-	-	-	-	-	-	-	-	-	-
.	2A:1368622-1368622	-	-	-	-	-	-	-	-	-	-	-
.	2A:1368919-1368919	-	-	-	-	-	-	-	-	-	-	-
.	2A:1368978-1368978	-	-	-	-	-	-	-	-	-	-	-
.	2A:1369012-1369012	-	-	-	-	-	-	-	-	-	-	-
.	2A:1369064-1369064	-	-	-	-	-	-	-	-	-	-	-
.	2A:1369175-1369175	-	-	-	-	-	-	-	-	-	-	-
.	2A:1369338-1369338	-	-	-	-	-	-	-	-	-	-	-
.	2A:1369393-1369395	-	-	-	-	-	-	-	-	-	-	-
.	2A:1369642-1369642	-	-	-	-	-	-	-	-	-	-	-
.	2A:1369896-1369896	-	-	-	-	-	-	-	-	-	-	-
.	2A:1370183-1370183	-	-	-	-	-	-	-	-	-	-	-
.	2A:1371089-1371089	-	-	-	-	-	-	-	-	-	-	-
.	2A:1371260-1371260	-	-	-	-	-	-	-	-	-	-	-
.	2A:1372045-1372045	-	-	-	-	-	-	-	-	-	-	-
.	2A:1372191-1372194	-	-	-	-	-	-	-	-	-	-	-
.	2A:1372547-1372547	-	-	-	-	-	-	-	-	-	-	-
.	2A:1372618-1372618	-	-	-	-	-	-	-	-	-	-	-
.	2A:1373153-1373153	-	-	-	-	-	-	-	-	-	-	-
.	2A:1373221-1373221	-	-	-	-	-	-	-	-	-	-	-
.	2A:1373238-1373238	-	-	-	-	-	-	-	-	-	-	-
.	2A:1373348-1373349	-	-	-	-	-	-	-	-	-	-	-
.	2A:1373704-1373704	-	-	-	-	-	-	-	-	-	-	-
.	2A:1374103-1374103	-	-	-	-	-	-	-	-	-	-	-
.	2A:1374209-1374209	-	-	-	-	-	-	-	-	-	-	-
.	2A:1378452-1378454	-	-	-	-	-	-	-	-	-	-	-
.	2A:1378461-1378461	-	-	-	-	-	-	-	-	-	-	-
.	2A:1379125-1379125	-	-	-	-	-	-	-	-	-	-	-
.	2A:1379177-1379177	-	-	-	-	-	-	-	-	-	-	-
.	2A:1379385-1379385	-	-	-	-	-	-	-	-	-	-	-
.	2A:1379477-1379477	-	-	-	-	-	-	-	-	-	-	-
.	2A:1379578-1379578	-	-	-	-	-	-	-	-	-	-	-
.	2A:1379682-1379682	-	-	-	-	-	-	-	-	-	-	-
.	2A:1379734-1379734	-	-	-	-	-	-	-	-	-	-	-
.	2A:1380098-1380098	-	-	-	-	-	-	-	-	-	-	-
.	2A:1382536-1382536	-	-	-	-	-	-	-	-	-	-	-
.	2A:1382788-1382788	-	-	-	-	-	-	-	-	-	-	-
.	2A:1382917-1382917	-	-	-	-	-	-	-	-	-	-	-
.	2A:1386486-1386486	-	-	-	-	-	-	-	-	-	-	-
.	2A:1386508-1386508	-	-	-	-	-	-	-	-	-	-	-
.	2A:1386659-1386659	-	-	-	-	-	-	-	-	-	-	-
.	2A:1386774-1386774	-	-	-	-	-	-	-	-	-	-	-
.	2A:1386847-1386847	-	-	-	-	-	-	-	-	-	-	-
.	2A:1387347-1387347	-	-	-	-	-	-	-	-	-	-	-
.	2A:1387665-1387665	-	-	-	-	-	-	-	-	-	-	-
.	2A:1387782-1387782	-	-	-	-	-	-	-	-	-	-	-
.	2A:1388142-1388142	-	-	-	-	-	-	-	-	-	-	-
.	2A:1388155-1388155	-	-	-	-	-	-	-	-	-	-	-
.	2A:1388193-1388195	-	-	-	-	-	-	-	-	-	-	-
.	2A:1388209-1388209	-	-	-	-	-	-	-	-	-	-	-
.	2A:1388986-1388986	-	-	-	-	-	-	-	-	-	-	-
.	2A:1394115-1394115	-	-	-	-	-	-	-	-	-	-	-
.	2A:1395824-1395824	-	-	-	-	-	-	-	-	-	-	-
.	2A:1395912-1395912	-	-	-	-	-	-	-	-	-	-	-
.	2A:1396026-1396026	-	-	-	-	-	-	-	-	-	-	-
.	2A:1396027-1396027	-	-	-	-	-	-	-	-	-	-	-
.	2A:1396044-1396044	-	-	-	-	-	-	-	-	-	-	-
.	2A:1396085-1396085	-	-	-	-	-	-	-	-	-	-	-
.	2A:1396089-1396089	-	-	-	-	-	-	-	-	-	-	-
.	2A:1396839-1396839	-	-	-	-	-	-	-	-	-	-	-
.	2A:1396898-1396898	-	-	-	-	-	-	-	-	-	-	-
.	2A:1397342-1397342	-	-	-	-	-	-	-	-	-	-	-
.	2A:1397570-1397570	-	-	-	-	-	-	-	-	-	-	-
.	2A:1397605-1397605	-	-	-	-	-	-	-	-	-	-	-
.	2A:1397727-1397727	-	-	-	-	-	-	-	-	-	-	-
.	2A:1398175-1398175	-	-	-	-	-	-	-	-	-	-	-
.	2A:1398177-1398177	-	-	-	-	-	-	-	-	-	-	-
.	2A:1398331-1398331	-	-	-	-	-	-	-	-	-	-	-
.	2A:1398353-1398353	-	-	-	-	-	-	-	-	-	-	-
.	2A:1398492-1398492	-	-	-	-	-	-	-	-	-	-	-
.	2A:1399561-1399561	-	-	-	-	-	-	-	-	-	-	-
.	2A:1399568-1399568	-	-	-	-	-	-	-	-	-	-	-
.	2A:1399619-1399619	-	-	-	-	-	-	-	-	-	-	-
.	2A:1399776-1399776	-	-	-	-	-	-	-	-	-	-	-
.	2A:1399866-1399866	-	-	-	-	-	-	-	-	-	-	-
.	2A:1400547-1400547	-	-	-	-	-	-	-	-	-	-	-
.	2A:1400659-1400662	-	-	-	-	-	-	-	-	-	-	-
.	2A:1400776-1400776	-	-	-	-	-	-	-	-	-	-	-
.	2A:1401158-1401158	-	-	-	-	-	-	-	-	-	-	-
.	2A:1401211-1401211	-	-	-	-	-	-	-	-	-	-	-
.	2A:1401275-1401275	-	-	-	-	-	-	-	-	-	-	-
.	2A:1401447-1401448	-	-	-	-	-	-	-	-	-	-	-
.	2A:1401822-1401822	-	-	-	-	-	-	-	-	-	-	-
.	2A:1401860-1401860	-	-	-	-	-	-	-	-	-	-	-
.	2A:1401913-1401913	-	-	-	-	-	-	-	-	-	-	-
.	2A:1402986-1402986	-	-	-	-	-	-	-	-	-	-	-
.	2A:1403573-1403573	-	-	-	-	-	-	-	-	-	-	-
.	2A:1403618-1403618	-	-	-	-	-	-	-	-	-	-	-
.	2A:1403621-1403621	-	-	-	-	-	-	-	-	-	-	-
.	2A:1403650-1403650	-	-	-	-	-	-	-	-	-	-	-
.	2A:1403848-1403848	-	-	-	-	-	-	-	-	-	-	-
.	2A:1403968-1403968	-	-	-	-	-	-	-	-	-	-	-
.	2A:1404606-1404608	-	-	-	-	-	-	-	-	-	-	-
.	2A:1405367-1405367	-	-	-	-	-	-	-	-	-	-	-
.	2A:1405400-1405400	-	-	-	-	-	-	-	-	-	-	-
.	2A:1406855-1406855	-	-	-	-	-	-	-	-	-	-	-
.	2A:1408276-1408276	-	-	-	-	-	-	-	-	-	-	-
.	2A:1408428-1408428	-	-	-	-	-	-	-	-	-	-	-
.	2A:1408662-1408662	-	-	-	-	-	-	-	-	-	-	-
.	2A:1409528-1409528	-	-	-	-	-	-	-	-	-	-	-
.	2A:1410240-1410240	-	-	-	-	-	-	-	-	-	-	-
.	2A:1410297-1410297	-	-	-	-	-	-	-	-	-	-	-
.	2A:1411492-1411492	-	-	-	-	-	-	-	-	-	-	-
.	2A:1411531-1411531	-	-	-	-	-	-	-	-	-	-	-
.	2A:1411574-1411574	-	-	-	-	-	-	-	-	-	-	-
.	2A:1411640-1411644	-	-	-	-	-	-	-	-	-	-	-
.	2A:1411667-1411667	-	-	-	-	-	-	-	-	-	-	-
.	2A:1411681-1411681	-	-	-	-	-	-	-	-	-	-	-
.	2A:1412173-1412173	-	-	-	-	-	-	-	-	-	-	-
.	2A:1412179-1412179	-	-	-	-	-	-	-	-	-	-	-
.	2A:1412205-1412205	-	-	-	-	-	-	-	-	-	-	-
.	2A:1412251-1412251	-	-	-	-	-	-	-	-	-	-	-
.	2A:1412267-1412267	-	-	-	-	-	-	-	-	-	-	-
.	2A:1412772-1412772	-	-	-	-	-	-	-	-	-	-	-
.	2A:1412791-1412791	-	-	-	-	-	-	-	-	-	-	-
.	2A:1412989-1412989	-	-	-	-	-	-	-	-	-	-	-
.	2A:1413626-1413626	-	-	-	-	-	-	-	-	-	-	-
.	2A:1413699-1413699	-	-	-	-	-	-	-	-	-	-	-
.	2A:1413998-1413998	-	-	-	-	-	-	-	-	-	-	-
.	2A:1414616-1414616	-	-	-	-	-	-	-	-	-	-	-
.	2A:1414679-1414679	-	-	-	-	-	-	-	-	-	-	-
.	2A:1415068-1415068	-	-	-	-	-	-	-	-	-	-	-
.	2A:1416152-1416152	-	-	-	-	-	-	-	-	-	-	-
.	2A:1416278-1416278	-	-	-	-	-	-	-	-	-	-	-
.	2A:1416297-1416297	-	-	-	-	-	-	-	-	-	-	-
.	2A:1416310-1416310	-	-	-	-	-	-	-	-	-	-	-
.	2A:1416505-1416505	-	-	-	-	-	-	-	-	-	-	-
.	2A:1416825-1416825	-	-	-	-	-	-	-	-	-	-	-
.	2A:1416868-1416868	-	-	-	-	-	-	-	-	-	-	-
.	2A:1416906-1416906	-	-	-	-	-	-	-	-	-	-	-
.	2A:1416984-1416984	-	-	-	-	-	-	-	-	-	-	-
.	2A:1416988-1416988	-	-	-	-	-	-	-	-	-	-	-
.	2A:1417230-1417230	-	-	-	-	-	-	-	-	-	-	-
.	2A:1417245-1417245	-	-	-	-	-	-	-	-	-	-	-
.	2A:1417246-1417246	-	-	-	-	-	-	-	-	-	-	-
.	2A:1417247-1417247	-	-	-	-	-	-	-	-	-	-	-
.	2A:1417249-1417249	-	-	-	-	-	-	-	-	-	-	-
.	2A:1417256-1417256	-	-	-	-	-	-	-	-	-	-	-
.	2A:1417266-1417266	-	-	-	-	-	-	-	-	-	-	-
.	2A:1417300-1417300	-	-	-	-	-	-	-	-	-	-	-
.	2A:1417307-1417307	-	-	-	-	-	-	-	-	-	-	-
.	2A:1417385-1417385	-	-	-	-	-	-	-	-	-	-	-
.	2A:1417432-1417432	-	-	-	-	-	-	-	-	-	-	-
.	2A:1417438-1417438	-	-	-	-	-	-	-	-	-	-	-
.	2A:1417568-1417568	-	-	-	-	-	-	-	-	-	-	-
.	2A:1417722-1417722	-	-	-	-	-	-	-	-	-	-	-
.	2A:1417724-1417724	-	-	-	-	-	-	-	-	-	-	-
.	2A:1417742-1417742	-	-	-	-	-	-	-	-	-	-	-
.	2A:1417845-1417845	-	-	-	-	-	-	-	-	-	-	-
.	2A:1417888-1417888	-	-	-	-	-	-	-	-	-	-	-
.	2A:1417891-1417891	-	-	-	-	-	-	-	-	-	-	-
.	2A:1417913-1417913	-	-	-	-	-	-	-	-	-	-	-
.	2A:1418020-1418020	-	-	-	-	-	-	-	-	-	-	-
.	2A:1418033-1418033	-	-	-	-	-	-	-	-	-	-	-
.	2A:1418261-1418261	-	-	-	-	-	-	-	-	-	-	-
.	2A:1418319-1418321	-	-	-	-	-	-	-	-	-	-	-
.	2A:1418324-1418326	-	-	-	-	-	-	-	-	-	-	-
.	2A:1418329-1418329	-	-	-	-	-	-	-	-	-	-	-
.	2A:1418865-1418865	-	-	-	-	-	-	-	-	-	-	-
.	2A:1419356-1419356	-	-	-	-	-	-	-	-	-	-	-
.	2A:1419384-1419384	-	-	-	-	-	-	-	-	-	-	-
.	2A:1419406-1419407	-	-	-	-	-	-	-	-	-	-	-
.	2A:1419446-1419446	-	-	-	-	-	-	-	-	-	-	-
.	2A:1419587-1419597	-	-	-	-	-	-	-	-	-	-	-
.	2A:1419612-1419612	-	-	-	-	-	-	-	-	-	-	-
.	2A:1419787-1419787	-	-	-	-	-	-	-	-	-	-	-
.	2A:1419949-1419950	-	-	-	-	-	-	-	-	-	-	-
.	2A:1419972-1419972	-	-	-	-	-	-	-	-	-	-	-
.	2A:1419993-1419993	-	-	-	-	-	-	-	-	-	-	-
.	2A:1420086-1420086	-	-	-	-	-	-	-	-	-	-	-
.	2A:1420195-1420195	-	-	-	-	-	-	-	-	-	-	-
.	2A:1420200-1420202	-	-	-	-	-	-	-	-	-	-	-
.	2A:1420224-1420224	-	-	-	-	-	-	-	-	-	-	-
.	2A:1420229-1420229	-	-	-	-	-	-	-	-	-	-	-
.	2A:1420236-1420237	-	-	-	-	-	-	-	-	-	-	-
.	2A:1420244-1420244	-	-	-	-	-	-	-	-	-	-	-
.	2A:1420275-1420275	-	-	-	-	-	-	-	-	-	-	-
.	2A:1420332-1420332	-	-	-	-	-	-	-	-	-	-	-
.	2A:1420335-1420335	-	-	-	-	-	-	-	-	-	-	-
.	2A:1420352-1420352	-	-	-	-	-	-	-	-	-	-	-
.	2A:1420369-1420369	-	-	-	-	-	-	-	-	-	-	-
.	2A:1420377-1420377	-	-	-	-	-	-	-	-	-	-	-
.	2A:1420453-1420453	-	-	-	-	-	-	-	-	-	-	-
.	2A:1420463-1420463	-	-	-	-	-	-	-	-	-	-	-
.	2A:1420542-1420542	-	-	-	-	-	-	-	-	-	-	-
.	2A:1420548-1420548	-	-	-	-	-	-	-	-	-	-	-
.	2A:1420642-1420642	-	-	-	-	-	-	-	-	-	-	-
.	2A:1420651-1420651	-	-	-	-	-	-	-	-	-	-	-
.	2A:1420690-1420690	-	-	-	-	-	-	-	-	-	-	-
.	2A:1420743-1420743	-	-	-	-	-	-	-	-	-	-	-
.	2A:1420745-1420745	-	-	-	-	-	-	-	-	-	-	-
.	2A:1420771-1420771	-	-	-	-	-	-	-	-	-	-	-
.	2A:1420781-1420781	-	-	-	-	-	-	-	-	-	-	-
.	2A:1420855-1420855	-	-	-	-	-	-	-	-	-	-	-
.	2A:1420860-1420860	-	-	-	-	-	-	-	-	-	-	-
.	2A:1420878-1420878	-	-	-	-	-	-	-	-	-	-	-
.	2A:1420916-1420916	-	-	-	-	-	-	-	-	-	-	-
.	2A:1420918-1420918	-	-	-	-	-	-	-	-	-	-	-
.	2A:1420930-1420930	-	-	-	-	-	-	-	-	-	-	-
.	2A:1420987-1420987	-	-	-	-	-	-	-	-	-	-	-
.	2A:1421001-1421001	-	-	-	-	-	-	-	-	-	-	-
.	2A:1421011-1421011	-	-	-	-	-	-	-	-	-	-	-
.	2A:1421050-1421050	-	-	-	-	-	-	-	-	-	-	-
.	2A:1421093-1421093	-	-	-	-	-	-	-	-	-	-	-
.	2A:1421113-1421113	-	-	-	-	-	-	-	-	-	-	-
.	2A:1421123-1421123	-	-	-	-	-	-	-	-	-	-	-
.	2A:1421124-1421124	-	-	-	-	-	-	-	-	-	-	-
.	2A:1421126-1421126	-	-	-	-	-	-	-	-	-	-	-
.	2A:1421189-1421189	-	-	-	-	-	-	-	-	-	-	-
.	2A:1421283-1421283	-	-	-	-	-	-	-	-	-	-	-
.	2A:1421371-1421371	-	-	-	-	-	-	-	-	-	-	-
.	2A:1421554-1421554	-	-	-	-	-	-	-	-	-	-	-
.	2A:1421629-1421629	-	-	-	-	-	-	-	-	-	-	-
.	2A:1421661-1421661	-	-	-	-	-	-	-	-	-	-	-
.	2A:1421664-1421664	-	-	-	-	-	-	-	-	-	-	-
.	2A:1421665-1421665	-	-	-	-	-	-	-	-	-	-	-
.	2A:1421696-1421696	-	-	-	-	-	-	-	-	-	-	-
.	2A:1421701-1421701	-	-	-	-	-	-	-	-	-	-	-
.	2A:1421776-1421776	-	-	-	-	-	-	-	-	-	-	-
.	2A:1421779-1421779	-	-	-	-	-	-	-	-	-	-	-
.	2A:1421796-1421796	-	-	-	-	-	-	-	-	-	-	-
.	2A:1421798-1421798	-	-	-	-	-	-	-	-	-	-	-
.	2A:1421830-1421830	-	-	-	-	-	-	-	-	-	-	-
.	2A:1422053-1422053	-	-	-	-	-	-	-	-	-	-	-
.	2A:1422085-1422085	-	-	-	-	-	-	-	-	-	-	-
.	2A:1422296-1422296	-	-	-	-	-	-	-	-	-	-	-
.	2A:1422299-1422299	-	-	-	-	-	-	-	-	-	-	-
.	2A:1422442-1422442	-	-	-	-	-	-	-	-	-	-	-
.	2A:1422602-1422602	-	-	-	-	-	-	-	-	-	-	-
.	2A:1422618-1422618	-	-	-	-	-	-	-	-	-	-	-
.	2A:1422678-1422678	-	-	-	-	-	-	-	-	-	-	-
.	2A:1422683-1422683	-	-	-	-	-	-	-	-	-	-	-
.	2A:1422755-1422755	-	-	-	-	-	-	-	-	-	-	-
.	2A:1422757-1422757	-	-	-	-	-	-	-	-	-	-	-
.	2A:1422793-1422793	-	-	-	-	-	-	-	-	-	-	-
.	2A:1422798-1422798	-	-	-	-	-	-	-	-	-	-	-
.	2A:1422806-1422806	-	-	-	-	-	-	-	-	-	-	-
.	2A:1422825-1422825	-	-	-	-	-	-	-	-	-	-	-
.	2A:1422829-1422829	-	-	-	-	-	-	-	-	-	-	-
.	2A:1422847-1422847	-	-	-	-	-	-	-	-	-	-	-
.	2A:1422849-1422849	-	-	-	-	-	-	-	-	-	-	-
.	2A:1422852-1422852	-	-	-	-	-	-	-	-	-	-	-
.	2A:1422856-1422856	-	-	-	-	-	-	-	-	-	-	-
.	2A:1423374-1423374	-	-	-	-	-	-	-	-	-	-	-
.	2A:1423394-1423395	-	-	-	-	-	-	-	-	-	-	-
.	2A:1423752-1423752	-	-	-	-	-	-	-	-	-	-	-
.	2A:1424242-1424242	-	-	-	-	-	-	-	-	-	-	-
.	2A:1424303-1424303	-	-	-	-	-	-	-	-	-	-	-
.	2A:1424384-1424386	-	-	-	-	-	-	-	-	-	-	-
.	2A:1424784-1424784	-	-	-	-	-	-	-	-	-	-	-
.	2A:1424983-1424983	-	-	-	-	-	-	-	-	-	-	-
.	2A:1429969-1429969	-	-	-	-	-	-	-	-	-	-	-
.	2A:1429977-1429977	-	-	-	-	-	-	-	-	-	-	-
.	2A:1429989-1429989	-	-	-	-	-	-	-	-	-	-	-
.	2A:1430015-1430015	-	-	-	-	-	-	-	-	-	-	-
.	2A:1430091-1430091	-	-	-	-	-	-	-	-	-	-	-
.	2A:1430112-1430112	-	-	-	-	-	-	-	-	-	-	-
.	2A:1430117-1430117	-	-	-	-	-	-	-	-	-	-	-
.	2A:1430119-1430119	-	-	-	-	-	-	-	-	-	-	-
.	2A:1430160-1430160	-	-	-	-	-	-	-	-	-	-	-
.	2A:1430188-1430188	-	-	-	-	-	-	-	-	-	-	-
.	2A:1430228-1430228	-	-	-	-	-	-	-	-	-	-	-
.	2A:1430268-1430268	-	-	-	-	-	-	-	-	-	-	-
.	2A:1430285-1430285	-	-	-	-	-	-	-	-	-	-	-
.	2A:1430290-1430290	-	-	-	-	-	-	-	-	-	-	-
.	2A:1430313-1430313	-	-	-	-	-	-	-	-	-	-	-
.	2A:1430320-1430320	-	-	-	-	-	-	-	-	-	-	-
.	2A:1430336-1430336	-	-	-	-	-	-	-	-	-	-	-
.	2A:1430354-1430354	-	-	-	-	-	-	-	-	-	-	-
.	2A:1430355-1430355	-	-	-	-	-	-	-	-	-	-	-
.	2A:1430366-1430366	-	-	-	-	-	-	-	-	-	-	-
.	2A:1430367-1430367	-	-	-	-	-	-	-	-	-	-	-
.	2A:1430461-1430461	-	-	-	-	-	-	-	-	-	-	-
.	2A:1430467-1430467	-	-	-	-	-	-	-	-	-	-	-
.	2A:1430469-1430469	-	-	-	-	-	-	-	-	-	-	-
.	2A:1430487-1430487	-	-	-	-	-	-	-	-	-	-	-
.	2A:1430518-1430518	-	-	-	-	-	-	-	-	-	-	-
.	2A:1430540-1430540	-	-	-	-	-	-	-	-	-	-	-
.	2A:1430546-1430547	-	-	-	-	-	-	-	-	-	-	-
.	2A:1430704-1430704	-	-	-	-	-	-	-	-	-	-	-
.	2A:1430734-1430734	-	-	-	-	-	-	-	-	-	-	-
.	2A:1430755-1430755	-	-	-	-	-	-	-	-	-	-	-
.	2A:1430783-1430783	-	-	-	-	-	-	-	-	-	-	-
.	2A:1430809-1430809	-	-	-	-	-	-	-	-	-	-	-
.	2A:1430814-1430814	-	-	-	-	-	-	-	-	-	-	-
.	2A:1430817-1430817	-	-	-	-	-	-	-	-	-	-	-
.	2A:1430830-1430830	-	-	-	-	-	-	-	-	-	-	-
.	2A:1430838-1430838	-	-	-	-	-	-	-	-	-	-	-
.	2A:1430860-1430860	-	-	-	-	-	-	-	-	-	-	-
.	2A:1430862-1430862	-	-	-	-	-	-	-	-	-	-	-
.	2A:1430866-1430866	-	-	-	-	-	-	-	-	-	-	-
.	2A:1430918-1430918	-	-	-	-	-	-	-	-	-	-	-
.	2A:1430967-1430967	-	-	-	-	-	-	-	-	-	-	-
.	2A:1430975-1430975	-	-	-	-	-	-	-	-	-	-	-
.	2A:1430978-1430978	-	-	-	-	-	-	-	-	-	-	-
.	2A:1430980-1430980	-	-	-	-	-	-	-	-	-	-	-
.	2A:1430981-1430981	-	-	-	-	-	-	-	-	-	-	-
.	2A:1430985-1430985	-	-	-	-	-	-	-	-	-	-	-
.	2A:1430995-1430995	-	-	-	-	-	-	-	-	-	-	-
.	2A:1431021-1431021	-	-	-	-	-	-	-	-	-	-	-
.	2A:1431033-1431033	-	-	-	-	-	-	-	-	-	-	-
.	2A:1431046-1431046	-	-	-	-	-	-	-	-	-	-	-
.	2A:1431052-1431052	-	-	-	-	-	-	-	-	-	-	-
.	2A:1431071-1431071	-	-	-	-	-	-	-	-	-	-	-
.	2A:1431102-1431102	-	-	-	-	-	-	-	-	-	-	-
.	2A:1431115-1431115	-	-	-	-	-	-	-	-	-	-	-
.	2A:1431116-1431116	-	-	-	-	-	-	-	-	-	-	-
.	2A:1431143-1431143	-	-	-	-	-	-	-	-	-	-	-
.	2A:1431168-1431168	-	-	-	-	-	-	-	-	-	-	-
.	2A:1431181-1431181	-	-	-	-	-	-	-	-	-	-	-
.	2A:1431182-1431182	-	-	-	-	-	-	-	-	-	-	-
.	2A:1431185-1431185	-	-	-	-	-	-	-	-	-	-	-
.	2A:1431190-1431190	-	-	-	-	-	-	-	-	-	-	-
.	2A:1431191-1431191	-	-	-	-	-	-	-	-	-	-	-
.	2A:1431339-1431339	-	-	-	-	-	-	-	-	-	-	-
.	2A:1431368-1431368	-	-	-	-	-	-	-	-	-	-	-
.	2A:1431391-1431391	-	-	-	-	-	-	-	-	-	-	-
.	2A:1431403-1431403	-	-	-	-	-	-	-	-	-	-	-
.	2A:1431420-1431420	-	-	-	-	-	-	-	-	-	-	-
.	2A:1431450-1431450	-	-	-	-	-	-	-	-	-	-	-
.	2A:1431571-1431571	-	-	-	-	-	-	-	-	-	-	-
.	2A:1431586-1431586	-	-	-	-	-	-	-	-	-	-	-
.	2A:1431596-1431596	-	-	-	-	-	-	-	-	-	-	-
.	2A:1431747-1431747	-	-	-	-	-	-	-	-	-	-	-
.	2A:1431850-1431850	-	-	-	-	-	-	-	-	-	-	-
.	2A:1431859-1431859	-	-	-	-	-	-	-	-	-	-	-
.	2A:1431990-1431990	-	-	-	-	-	-	-	-	-	-	-
.	2A:1432017-1432017	-	-	-	-	-	-	-	-	-	-	-
.	2A:1432038-1432038	-	-	-	-	-	-	-	-	-	-	-
.	2A:1432057-1432065	-	-	-	-	-	-	-	-	-	-	-
.	2A:1432106-1432106	-	-	-	-	-	-	-	-	-	-	-
.	2A:1432172-1432172	-	-	-	-	-	-	-	-	-	-	-
.	2A:1432189-1432189	-	-	-	-	-	-	-	-	-	-	-
.	2A:1432215-1432215	-	-	-	-	-	-	-	-	-	-	-
.	2A:1432236-1432236	-	-	-	-	-	-	-	-	-	-	-
.	2A:1432248-1432248	-	-	-	-	-	-	-	-	-	-	-
.	2A:1432270-1432270	-	-	-	-	-	-	-	-	-	-	-
.	2A:1432380-1432380	-	-	-	-	-	-	-	-	-	-	-
.	2A:1432381-1432381	-	-	-	-	-	-	-	-	-	-	-
.	2A:1432411-1432411	-	-	-	-	-	-	-	-	-	-	-
.	2A:1432542-1432542	-	-	-	-	-	-	-	-	-	-	-
.	2A:1432565-1432565	-	-	-	-	-	-	-	-	-	-	-
.	2A:1432566-1432566	-	-	-	-	-	-	-	-	-	-	-
.	2A:1432571-1432571	-	-	-	-	-	-	-	-	-	-	-
.	2A:1432598-1432598	-	-	-	-	-	-	-	-	-	-	-
.	2A:1432630-1432630	-	-	-	-	-	-	-	-	-	-	-
.	2A:1432639-1432639	-	-	-	-	-	-	-	-	-	-	-
.	2A:1432717-1432717	-	-	-	-	-	-	-	-	-	-	-
.	2A:1432827-1432827	-	-	-	-	-	-	-	-	-	-	-
.	2A:1432856-1432856	-	-	-	-	-	-	-	-	-	-	-
.	2A:1432883-1432883	-	-	-	-	-	-	-	-	-	-	-
.	2A:1432913-1432913	-	-	-	-	-	-	-	-	-	-	-
.	2A:1432916-1432916	-	-	-	-	-	-	-	-	-	-	-
.	2A:1432958-1432958	-	-	-	-	-	-	-	-	-	-	-
.	2A:1432966-1432966	-	-	-	-	-	-	-	-	-	-	-
.	2A:1432970-1432970	-	-	-	-	-	-	-	-	-	-	-
.	2A:1433090-1433090	-	-	-	-	-	-	-	-	-	-	-
.	2A:1433151-1433151	-	-	-	-	-	-	-	-	-	-	-
.	2A:1433183-1433183	-	-	-	-	-	-	-	-	-	-	-
.	2A:1433232-1433232	-	-	-	-	-	-	-	-	-	-	-
.	2A:1433250-1433250	-	-	-	-	-	-	-	-	-	-	-
.	2A:1433260-1433260	-	-	-	-	-	-	-	-	-	-	-
.	2A:1433290-1433290	-	-	-	-	-	-	-	-	-	-	-
.	2A:1433337-1433337	-	-	-	-	-	-	-	-	-	-	-
.	2A:1433366-1433366	-	-	-	-	-	-	-	-	-	-	-
.	2A:1433372-1433372	-	-	-	-	-	-	-	-	-	-	-
.	2A:1433439-1433439	-	-	-	-	-	-	-	-	-	-	-
.	2A:1433658-1433660	-	-	-	-	-	-	-	-	-	-	-
.	2A:1433690-1433690	-	-	-	-	-	-	-	-	-	-	-
.	2A:1433722-1433725	-	-	-	-	-	-	-	-	-	-	-
.	2A:1433739-1433739	-	-	-	-	-	-	-	-	-	-	-
.	2A:1433774-1433774	-	-	-	-	-	-	-	-	-	-	-
.	2A:1433777-1433779	-	-	-	-	-	-	-	-	-	-	-
.	2A:1433809-1433809	-	-	-	-	-	-	-	-	-	-	-
.	2A:1433923-1433923	-	-	-	-	-	-	-	-	-	-	-
.	2A:1433933-1433933	-	-	-	-	-	-	-	-	-	-	-
.	2A:1434042-1434042	-	-	-	-	-	-	-	-	-	-	-
.	2A:1434056-1434056	-	-	-	-	-	-	-	-	-	-	-
.	2A:1434072-1434072	-	-	-	-	-	-	-	-	-	-	-
.	2A:1434083-1434083	-	-	-	-	-	-	-	-	-	-	-
.	2A:1434173-1434173	-	-	-	-	-	-	-	-	-	-	-
.	2A:1434222-1434222	-	-	-	-	-	-	-	-	-	-	-
.	2A:1434446-1434446	-	-	-	-	-	-	-	-	-	-	-
.	2A:1434522-1434525	-	-	-	-	-	-	-	-	-	-	-
.	2A:1434536-1434536	-	-	-	-	-	-	-	-	-	-	-
.	2A:1434589-1434590	-	-	-	-	-	-	-	-	-	-	-
.	2A:1434690-1434690	-	-	-	-	-	-	-	-	-	-	-
.	2A:1434713-1434713	-	-	-	-	-	-	-	-	-	-	-
.	2A:1434742-1434742	-	-	-	-	-	-	-	-	-	-	-
.	2A:1434837-1434841	-	-	-	-	-	-	-	-	-	-	-
.	2A:1435068-1435068	-	-	-	-	-	-	-	-	-	-	-
.	2A:1435107-1435107	-	-	-	-	-	-	-	-	-	-	-
.	2A:1435165-1435165	-	-	-	-	-	-	-	-	-	-	-
.	2A:1435210-1435210	-	-	-	-	-	-	-	-	-	-	-
.	2A:1435293-1435293	-	-	-	-	-	-	-	-	-	-	-
.	2A:1435302-1435302	-	-	-	-	-	-	-	-	-	-	-
.	2A:1435524-1435545	-	-	-	-	-	-	-	-	-	-	-
.	2A:1435636-1435636	-	-	-	-	-	-	-	-	-	-	-
.	2A:1435650-1435652	-	-	-	-	-	-	-	-	-	-	-
.	2A:1435676-1435678	-	-	-	-	-	-	-	-	-	-	-
.	2A:1435718-1435718	-	-	-	-	-	-	-	-	-	-	-
.	2A:1435719-1435719	-	-	-	-	-	-	-	-	-	-	-
.	2A:1435925-1435925	-	-	-	-	-	-	-	-	-	-	-
.	2A:1435929-1435929	-	-	-	-	-	-	-	-	-	-	-
.	2A:1436008-1436008	-	-	-	-	-	-	-	-	-	-	-
.	2A:1436110-1436110	-	-	-	-	-	-	-	-	-	-	-
.	2A:1436416-1436416	-	-	-	-	-	-	-	-	-	-	-
.	2A:1436418-1436418	-	-	-	-	-	-	-	-	-	-	-
.	2A:1436455-1436455	-	-	-	-	-	-	-	-	-	-	-
.	2A:1436479-1436479	-	-	-	-	-	-	-	-	-	-	-
.	2A:1436537-1436537	-	-	-	-	-	-	-	-	-	-	-
.	2A:1436561-1436561	-	-	-	-	-	-	-	-	-	-	-
.	2A:1436688-1436688	-	-	-	-	-	-	-	-	-	-	-
.	2A:1436732-1436732	-	-	-	-	-	-	-	-	-	-	-
.	2A:1436800-1436800	-	-	-	-	-	-	-	-	-	-	-
.	2A:1436832-1436832	-	-	-	-	-	-	-	-	-	-	-
.	2A:1436843-1436843	-	-	-	-	-	-	-	-	-	-	-
.	2A:1436851-1436851	-	-	-	-	-	-	-	-	-	-	-
.	2A:1436860-1436860	-	-	-	-	-	-	-	-	-	-	-
.	2A:1436877-1436884	-	-	-	-	-	-	-	-	-	-	-
.	2A:1436956-1436956	-	-	-	-	-	-	-	-	-	-	-
.	2A:1437075-1437075	-	-	-	-	-	-	-	-	-	-	-
.	2A:1437147-1437147	-	-	-	-	-	-	-	-	-	-	-
.	2A:1437177-1437177	-	-	-	-	-	-	-	-	-	-	-
.	2A:1437202-1437202	-	-	-	-	-	-	-	-	-	-	-
.	2A:1437206-1437206	-	-	-	-	-	-	-	-	-	-	-
.	2A:1437234-1437234	-	-	-	-	-	-	-	-	-	-	-
.	2A:1437253-1437253	-	-	-	-	-	-	-	-	-	-	-
.	2A:1437300-1437300	-	-	-	-	-	-	-	-	-	-	-
.	2A:1437301-1437301	-	-	-	-	-	-	-	-	-	-	-
.	2A:1437305-1437307	-	-	-	-	-	-	-	-	-	-	-
.	2A:1437316-1437316	-	-	-	-	-	-	-	-	-	-	-
.	2A:1437330-1437330	-	-	-	-	-	-	-	-	-	-	-
.	2A:1437335-1437335	-	-	-	-	-	-	-	-	-	-	-
.	2A:1437340-1437340	-	-	-	-	-	-	-	-	-	-	-
.	2A:1437344-1437344	-	-	-	-	-	-	-	-	-	-	-
.	2A:1437364-1437364	-	-	-	-	-	-	-	-	-	-	-
.	2A:1437379-1437379	-	-	-	-	-	-	-	-	-	-	-
.	2A:1437382-1437382	-	-	-	-	-	-	-	-	-	-	-
.	2A:1437434-1437434	-	-	-	-	-	-	-	-	-	-	-
.	2A:1437452-1437452	-	-	-	-	-	-	-	-	-	-	-
.	2A:1437456-1437456	-	-	-	-	-	-	-	-	-	-	-
.	2A:1437457-1437457	-	-	-	-	-	-	-	-	-	-	-
.	2A:1437515-1437515	-	-	-	-	-	-	-	-	-	-	-
.	2A:1437537-1437537	-	-	-	-	-	-	-	-	-	-	-
.	2A:1437538-1437538	-	-	-	-	-	-	-	-	-	-	-
.	2A:1437594-1437594	-	-	-	-	-	-	-	-	-	-	-
.	2A:1437606-1437606	-	-	-	-	-	-	-	-	-	-	-
.	2A:1437685-1437685	-	-	-	-	-	-	-	-	-	-	-
.	2A:1437827-1437827	-	-	-	-	-	-	-	-	-	-	-
.	2A:1438078-1438078	-	-	-	-	-	-	-	-	-	-	-
.	2A:1438083-1438083	-	-	-	-	-	-	-	-	-	-	-
.	2A:1438151-1438151	-	-	-	-	-	-	-	-	-	-	-
.	2A:1438172-1438172	-	-	-	-	-	-	-	-	-	-	-
.	2A:1438181-1438182	-	-	-	-	-	-	-	-	-	-	-
.	2A:1438297-1438297	-	-	-	-	-	-	-	-	-	-	-
.	2A:1438461-1438461	-	-	-	-	-	-	-	-	-	-	-
.	2A:1438493-1438493	-	-	-	-	-	-	-	-	-	-	-
.	2A:1438504-1438504	-	-	-	-	-	-	-	-	-	-	-
.	2A:1438531-1438531	-	-	-	-	-	-	-	-	-	-	-
.	2A:1438535-1438535	-	-	-	-	-	-	-	-	-	-	-
.	2A:1438618-1438618	-	-	-	-	-	-	-	-	-	-	-
.	2A:1438664-1438664	-	-	-	-	-	-	-	-	-	-	-
.	2A:1438702-1438702	-	-	-	-	-	-	-	-	-	-	-
.	2A:1438733-1438745	-	-	-	-	-	-	-	-	-	-	-
.	2A:1438806-1438806	-	-	-	-	-	-	-	-	-	-	-
.	2A:1438921-1438923	-	-	-	-	-	-	-	-	-	-	-
.	2A:1439432-1439432	-	-	-	-	-	-	-	-	-	-	-
.	2A:1439629-1439629	-	-	-	-	-	-	-	-	-	-	-
.	2A:1439683-1439684	-	-	-	-	-	-	-	-	-	-	-
.	2A:1439990-1439990	-	-	-	-	-	-	-	-	-	-	-
.	2A:1440104-1440104	-	-	-	-	-	-	-	-	-	-	-
.	2A:1440116-1440116	-	-	-	-	-	-	-	-	-	-	-
.	2A:1440123-1440123	-	-	-	-	-	-	-	-	-	-	-
.	2A:1440341-1440341	-	-	-	-	-	-	-	-	-	-	-
.	2A:1440555-1440556	-	-	-	-	-	-	-	-	-	-	-
.	2A:1440563-1440563	-	-	-	-	-	-	-	-	-	-	-
.	2A:1440665-1440665	-	-	-	-	-	-	-	-	-	-	-
.	2A:1440805-1440815	-	-	-	-	-	-	-	-	-	-	-
.	2A:1440946-1440946	-	-	-	-	-	-	-	-	-	-	-
.	2A:1440990-1440990	-	-	-	-	-	-	-	-	-	-	-
.	2A:1441106-1441106	-	-	-	-	-	-	-	-	-	-	-
.	2A:1441128-1441128	-	-	-	-	-	-	-	-	-	-	-
.	2A:1441136-1441136	-	-	-	-	-	-	-	-	-	-	-
.	2A:1441150-1441150	-	-	-	-	-	-	-	-	-	-	-
.	2A:1441183-1441183	-	-	-	-	-	-	-	-	-	-	-
.	2A:1441238-1441238	-	-	-	-	-	-	-	-	-	-	-
.	2A:1441282-1441282	-	-	-	-	-	-	-	-	-	-	-
.	2A:1441304-1441304	-	-	-	-	-	-	-	-	-	-	-
.	2A:1441308-1441308	-	-	-	-	-	-	-	-	-	-	-
.	2A:1441337-1441337	-	-	-	-	-	-	-	-	-	-	-
[truncated: 218,570 more rows]
