# Supplementary material for: Whole-genome resequencing-based characterization of a durum wheat landrace showing similarity to ‘Senatore Cappelli’
Source: PLoS One. 2023 Sep 21;18(9):e0291430. doi: 10.1371/journal.pone.0291430 (PMC10513328; doi:10.1371/journal.pone.0291430)
Supplement: S4 File — (ZIP) [file pone.0291430.s009.zip › S4 File.txt]

#Uploaded_variation	Location	Allele	Gene	Feature	Feature_type	Consequence	cDNA_position	CDS_position	Protein_position	Amino_acids	Codons	Existing_variation	Extra
.	2B:902-902	-	-	-	-	-	-	-	-	-	-	-
.	2B:1217-1217	-	-	-	-	-	-	-	-	-	-	-
.	2B:1271-1271	-	-	-	-	-	-	-	-	-	-	-
.	2B:1468-1470	-	-	-	-	-	-	-	-	-	-	-
.	2B:1550-1550	-	-	-	-	-	-	-	-	-	-	-
.	2B:1823-1823	-	-	-	-	-	-	-	-	-	-	-
.	2B:2514-2514	-	-	-	-	-	-	-	-	-	-	-
.	2B:3011-3011	-	-	-	-	-	-	-	-	-	-	-
.	2B:3614-3614	-	-	-	-	-	-	-	-	-	-	-
.	2B:3698-3698	-	-	-	-	-	-	-	-	-	-	-
.	2B:4285-4285	-	-	-	-	-	-	-	-	-	-	-
.	2B:4479-4479	-	-	-	-	-	-	-	-	-	-	-
.	2B:4579-4579	-	-	-	-	-	-	-	-	-	-	-
.	2B:4769-4769	-	-	-	-	-	-	-	-	-	-	-
.	2B:4956-4956	-	-	-	-	-	-	-	-	-	-	-
.	2B:4962-4962	-	-	-	-	-	-	-	-	-	-	-
.	2B:4971-4971	-	-	-	-	-	-	-	-	-	-	-
.	2B:5039-5039	-	-	-	-	-	-	-	-	-	-	-
.	2B:5377-5377	-	-	-	-	-	-	-	-	-	-	-
.	2B:5388-5388	-	-	-	-	-	-	-	-	-	-	-
.	2B:5425-5425	-	-	-	-	-	-	-	-	-	-	-
.	2B:6164-6164	-	-	-	-	-	-	-	-	-	-	-
.	2B:6454-6454	-	-	-	-	-	-	-	-	-	-	-
.	2B:6724-6724	-	-	-	-	-	-	-	-	-	-	-
.	2B:6879-6880	-	-	-	-	-	-	-	-	-	-	-
.	2B:8196-8196	-	-	-	-	-	-	-	-	-	-	-
.	2B:8304-8304	-	-	-	-	-	-	-	-	-	-	-
.	2B:8308-8308	-	-	-	-	-	-	-	-	-	-	-
.	2B:9035-9035	-	-	-	-	-	-	-	-	-	-	-
.	2B:9052-9052	-	-	-	-	-	-	-	-	-	-	-
.	2B:9153-9153	-	-	-	-	-	-	-	-	-	-	-
.	2B:9247-9247	-	-	-	-	-	-	-	-	-	-	-
.	2B:9291-9291	-	-	-	-	-	-	-	-	-	-	-
.	2B:9304-9304	-	-	-	-	-	-	-	-	-	-	-
.	2B:9393-9393	-	-	-	-	-	-	-	-	-	-	-
.	2B:9398-9400	-	-	-	-	-	-	-	-	-	-	-
.	2B:9484-9484	-	-	-	-	-	-	-	-	-	-	-
.	2B:9542-9542	-	-	-	-	-	-	-	-	-	-	-
.	2B:9929-9929	-	-	-	-	-	-	-	-	-	-	-
.	2B:10200-10200	-	-	-	-	-	-	-	-	-	-	-
.	2B:10203-10203	-	-	-	-	-	-	-	-	-	-	-
.	2B:10232-10233	-	-	-	-	-	-	-	-	-	-	-
.	2B:10298-10298	-	-	-	-	-	-	-	-	-	-	-
.	2B:10413-10413	-	-	-	-	-	-	-	-	-	-	-
.	2B:10451-10451	-	-	-	-	-	-	-	-	-	-	-
.	2B:10570-10570	-	-	-	-	-	-	-	-	-	-	-
.	2B:10620-10620	-	-	-	-	-	-	-	-	-	-	-
.	2B:10695-10695	-	-	-	-	-	-	-	-	-	-	-
.	2B:10933-10933	-	-	-	-	-	-	-	-	-	-	-
.	2B:10998-10998	-	-	-	-	-	-	-	-	-	-	-
.	2B:11172-11172	-	-	-	-	-	-	-	-	-	-	-
.	2B:11334-11334	-	-	-	-	-	-	-	-	-	-	-
.	2B:11707-11711	-	-	-	-	-	-	-	-	-	-	-
.	2B:11740-11740	-	-	-	-	-	-	-	-	-	-	-
.	2B:11785-11785	-	-	-	-	-	-	-	-	-	-	-
.	2B:12073-12073	-	-	-	-	-	-	-	-	-	-	-
.	2B:12094-12094	-	-	-	-	-	-	-	-	-	-	-
.	2B:12205-12205	-	-	-	-	-	-	-	-	-	-	-
.	2B:12229-12229	-	-	-	-	-	-	-	-	-	-	-
.	2B:14825-14825	-	-	-	-	-	-	-	-	-	-	-
.	2B:15608-15608	-	-	-	-	-	-	-	-	-	-	-
.	2B:15915-15915	-	-	-	-	-	-	-	-	-	-	-
.	2B:22481-22481	-	-	-	-	-	-	-	-	-	-	-
.	2B:22824-22824	-	-	-	-	-	-	-	-	-	-	-
.	2B:23009-23009	-	-	-	-	-	-	-	-	-	-	-
.	2B:23219-23221	-	-	-	-	-	-	-	-	-	-	-
.	2B:24516-24516	-	-	-	-	-	-	-	-	-	-	-
.	2B:25568-25568	-	-	-	-	-	-	-	-	-	-	-
.	2B:25747-25747	-	-	-	-	-	-	-	-	-	-	-
.	2B:27695-27695	-	-	-	-	-	-	-	-	-	-	-
.	2B:28098-28098	-	-	-	-	-	-	-	-	-	-	-
.	2B:28115-28115	-	-	-	-	-	-	-	-	-	-	-
.	2B:28366-28366	-	-	-	-	-	-	-	-	-	-	-
.	2B:28475-28475	-	-	-	-	-	-	-	-	-	-	-
.	2B:29813-29813	-	-	-	-	-	-	-	-	-	-	-
.	2B:33223-33223	-	-	-	-	-	-	-	-	-	-	-
.	2B:33331-33333	-	-	-	-	-	-	-	-	-	-	-
.	2B:33712-33712	-	-	-	-	-	-	-	-	-	-	-
.	2B:34818-34818	-	-	-	-	-	-	-	-	-	-	-
.	2B:34969-34969	-	-	-	-	-	-	-	-	-	-	-
.	2B:35056-35056	-	-	-	-	-	-	-	-	-	-	-
.	2B:35311-35311	-	-	-	-	-	-	-	-	-	-	-
.	2B:35382-35382	-	-	-	-	-	-	-	-	-	-	-
.	2B:35395-35395	-	-	-	-	-	-	-	-	-	-	-
.	2B:35397-35404	-	-	-	-	-	-	-	-	-	-	-
.	2B:35662-35663	-	-	-	-	-	-	-	-	-	-	-
.	2B:36664-36664	-	-	-	-	-	-	-	-	-	-	-
.	2B:37225-37225	-	-	-	-	-	-	-	-	-	-	-
.	2B:38443-38444	-	-	-	-	-	-	-	-	-	-	-
.	2B:38969-38969	-	-	-	-	-	-	-	-	-	-	-
.	2B:38974-38974	-	-	-	-	-	-	-	-	-	-	-
.	2B:39230-39230	-	-	-	-	-	-	-	-	-	-	-
.	2B:40366-40366	T	TRITD2Bv1G000020	TRITD2Bv1G000020.1	Transcript	synonymous_variant	354	354	118	Y	taC/taT	-	IMPACT=LOW;BIOTYPE=protein_coding;EXON=2/2;STRAND=1;ENSP=TRITD2Bv1G000020.1;UNIPARC=UPI0010190BF1
.	2B:40374-40374	G	TRITD2Bv1G000020	TRITD2Bv1G000020.1	Transcript	missense_variant	362	362	121	H/R	cAc/cGc	-	IMPACT=MODERATE;BIOTYPE=protein_coding;EXON=2/2;STRAND=1;ENSP=TRITD2Bv1G000020.1;UNIPARC=UPI0010190BF1;SIFT=tolerated(0.37)
.	2B:40390-40390	T	TRITD2Bv1G000020	TRITD2Bv1G000020.1	Transcript	synonymous_variant	378	378	126	D	gaC/gaT	-	IMPACT=LOW;BIOTYPE=protein_coding;EXON=2/2;STRAND=1;ENSP=TRITD2Bv1G000020.1;UNIPARC=UPI0010190BF1
.	2B:40632-40632	-	-	-	-	-	-	-	-	-	-	-
.	2B:40742-40742	-	-	-	-	-	-	-	-	-	-	-
.	2B:47544-47544	-	-	-	-	-	-	-	-	-	-	-
.	2B:50513-50513	-	-	-	-	-	-	-	-	-	-	-
.	2B:50897-50897	-	-	-	-	-	-	-	-	-	-	-
.	2B:50956-50956	-	-	-	-	-	-	-	-	-	-	-
.	2B:51456-51456	-	-	-	-	-	-	-	-	-	-	-
.	2B:52231-52231	-	-	-	-	-	-	-	-	-	-	-
.	2B:52300-52300	-	-	-	-	-	-	-	-	-	-	-
.	2B:52808-52808	-	-	-	-	-	-	-	-	-	-	-
.	2B:52844-52844	-	-	-	-	-	-	-	-	-	-	-
.	2B:52871-52871	-	-	-	-	-	-	-	-	-	-	-
.	2B:53364-53364	-	-	-	-	-	-	-	-	-	-	-
.	2B:53421-53421	-	-	-	-	-	-	-	-	-	-	-
.	2B:54487-54487	-	-	-	-	-	-	-	-	-	-	-
.	2B:54501-54501	-	-	-	-	-	-	-	-	-	-	-
.	2B:54700-54700	-	-	-	-	-	-	-	-	-	-	-
.	2B:55278-55278	-	-	-	-	-	-	-	-	-	-	-
.	2B:55318-55318	-	-	-	-	-	-	-	-	-	-	-
.	2B:56300-56300	-	-	-	-	-	-	-	-	-	-	-
.	2B:56414-56414	-	-	-	-	-	-	-	-	-	-	-
.	2B:57116-57116	-	-	-	-	-	-	-	-	-	-	-
.	2B:57645-57645	-	-	-	-	-	-	-	-	-	-	-
.	2B:57790-57790	-	-	-	-	-	-	-	-	-	-	-
.	2B:57899-57899	-	-	-	-	-	-	-	-	-	-	-
.	2B:59737-59737	C	TRITD2Bv1G000040	TRITD2Bv1G000040.1	Transcript	missense_variant	164	164	55	V/A	gTc/gCc	-	IMPACT=MODERATE;BIOTYPE=protein_coding;EXON=1/2;STRAND=1;ENSP=TRITD2Bv1G000040.1;UNIPARC=UPI0010182244;SIFT=tolerated(1);DOMAINS=Pfam:PF18052,PANTHER:PTHR23155,PANTHER:PTHR23155:SF1013,CDD:cd14798
.	2B:59737-59737	C	TRITD2Bv1G000040	TRITD2Bv1G000040.2	Transcript	missense_variant	164	164	55	V/A	gTc/gCc	-	IMPACT=MODERATE;BIOTYPE=protein_coding;EXON=1/2;STRAND=1;ENSP=TRITD2Bv1G000040.2;UNIPARC=UPI0010198D83;SIFT=tolerated(1);DOMAINS=CDD:cd14798,PANTHER:PTHR23155,PANTHER:PTHR23155:SF1013,Pfam:PF18052
.	2B:59810-59810	C	TRITD2Bv1G000040	TRITD2Bv1G000040.1	Transcript	synonymous_variant	237	237	79	D	gaT/gaC	-	IMPACT=LOW;BIOTYPE=protein_coding;EXON=1/2;STRAND=1;ENSP=TRITD2Bv1G000040.1;UNIPARC=UPI0010182244;DOMAINS=Pfam:PF18052,PANTHER:PTHR23155,PANTHER:PTHR23155:SF1013,CDD:cd14798
.	2B:59810-59810	C	TRITD2Bv1G000040	TRITD2Bv1G000040.2	Transcript	synonymous_variant	237	237	79	D	gaT/gaC	-	IMPACT=LOW;BIOTYPE=protein_coding;EXON=1/2;STRAND=1;ENSP=TRITD2Bv1G000040.2;UNIPARC=UPI0010198D83;DOMAINS=CDD:cd14798,PANTHER:PTHR23155,PANTHER:PTHR23155:SF1013,Pfam:PF18052
.	2B:59810-59810	C	TRITD2Bv1G000040	TRITD2Bv1G000040.3	Transcript	missense_variant	23	23	8	I/T	aTt/aCt	-	IMPACT=MODERATE;BIOTYPE=protein_coding;EXON=1/3;STRAND=1;ENSP=TRITD2Bv1G000040.3;UNIPARC=UPI00101769E9;DOMAINS=Low_complexity_(Seg):seg,MobiDB_lite:mobidb-lite,MobiDB_lite:mobidb-lite
.	2B:59849-59849	A	TRITD2Bv1G000040	TRITD2Bv1G000040.1	Transcript	synonymous_variant	276	276	92	P	ccC/ccA	-	IMPACT=LOW;BIOTYPE=protein_coding;EXON=1/2;STRAND=1;ENSP=TRITD2Bv1G000040.1;UNIPARC=UPI0010182244;DOMAINS=PANTHER:PTHR23155,PANTHER:PTHR23155:SF1013,CDD:cd14798
.	2B:59849-59849	A	TRITD2Bv1G000040	TRITD2Bv1G000040.2	Transcript	synonymous_variant	276	276	92	P	ccC/ccA	-	IMPACT=LOW;BIOTYPE=protein_coding;EXON=1/2;STRAND=1;ENSP=TRITD2Bv1G000040.2;UNIPARC=UPI0010198D83;DOMAINS=CDD:cd14798,PANTHER:PTHR23155,PANTHER:PTHR23155:SF1013
.	2B:59849-59849	A	TRITD2Bv1G000040	TRITD2Bv1G000040.3	Transcript	missense_variant	62	62	21	P/Q	cCg/cAg	-	IMPACT=MODERATE;BIOTYPE=protein_coding;EXON=1/3;STRAND=1;ENSP=TRITD2Bv1G000040.3;UNIPARC=UPI00101769E9;SIFT=deleterious_low_confidence(0);DOMAINS=Low_complexity_(Seg):seg,MobiDB_lite:mobidb-lite,MobiDB_lite:mobidb-lite
.	2B:59859-59859	C	TRITD2Bv1G000040	TRITD2Bv1G000040.1	Transcript	missense_variant	286	286	96	G/R	Ggc/Cgc	-	IMPACT=MODERATE;BIOTYPE=protein_coding;EXON=1/2;STRAND=1;ENSP=TRITD2Bv1G000040.1;UNIPARC=UPI0010182244;SIFT=tolerated(0.15);DOMAINS=PANTHER:PTHR23155,PANTHER:PTHR23155:SF1013,CDD:cd14798
.	2B:59859-59859	C	TRITD2Bv1G000040	TRITD2Bv1G000040.2	Transcript	missense_variant	286	286	96	G/R	Ggc/Cgc	-	IMPACT=MODERATE;BIOTYPE=protein_coding;EXON=1/2;STRAND=1;ENSP=TRITD2Bv1G000040.2;UNIPARC=UPI0010198D83;SIFT=tolerated(0.1);DOMAINS=CDD:cd14798,PANTHER:PTHR23155,PANTHER:PTHR23155:SF1013
.	2B:59859-59859	C	TRITD2Bv1G000040	TRITD2Bv1G000040.3	Transcript	synonymous_variant	72	72	24	A	gcG/gcC	-	IMPACT=LOW;BIOTYPE=protein_coding;EXON=1/3;STRAND=1;ENSP=TRITD2Bv1G000040.3;UNIPARC=UPI00101769E9;DOMAINS=Low_complexity_(Seg):seg,MobiDB_lite:mobidb-lite
.	2B:59864-59864	T	TRITD2Bv1G000040	TRITD2Bv1G000040.1	Transcript	synonymous_variant	291	291	97	D	gaC/gaT	-	IMPACT=LOW;BIOTYPE=protein_coding;EXON=1/2;STRAND=1;ENSP=TRITD2Bv1G000040.1;UNIPARC=UPI0010182244;DOMAINS=PANTHER:PTHR23155,PANTHER:PTHR23155:SF1013,CDD:cd14798
.	2B:59864-59864	T	TRITD2Bv1G000040	TRITD2Bv1G000040.2	Transcript	synonymous_variant	291	291	97	D	gaC/gaT	-	IMPACT=LOW;BIOTYPE=protein_coding;EXON=1/2;STRAND=1;ENSP=TRITD2Bv1G000040.2;UNIPARC=UPI0010198D83;DOMAINS=CDD:cd14798,PANTHER:PTHR23155,PANTHER:PTHR23155:SF1013
.	2B:59864-59864	T	TRITD2Bv1G000040	TRITD2Bv1G000040.3	Transcript	missense_variant	77	77	26	T/M	aCg/aTg	-	IMPACT=MODERATE;BIOTYPE=protein_coding;EXON=1/3;STRAND=1;ENSP=TRITD2Bv1G000040.3;UNIPARC=UPI00101769E9;SIFT=tolerated_low_confidence(0.06);DOMAINS=Low_complexity_(Seg):seg,MobiDB_lite:mobidb-lite
.	2B:59865-59865	A	TRITD2Bv1G000040	TRITD2Bv1G000040.1	Transcript	missense_variant	292	292	98	V/I	Gtc/Atc	-	IMPACT=MODERATE;BIOTYPE=protein_coding;EXON=1/2;STRAND=1;ENSP=TRITD2Bv1G000040.1;UNIPARC=UPI0010182244;SIFT=tolerated(0.41);DOMAINS=PANTHER:PTHR23155,PANTHER:PTHR23155:SF1013,CDD:cd14798
.	2B:59865-59865	A	TRITD2Bv1G000040	TRITD2Bv1G000040.2	Transcript	missense_variant	292	292	98	V/I	Gtc/Atc	-	IMPACT=MODERATE;BIOTYPE=protein_coding;EXON=1/2;STRAND=1;ENSP=TRITD2Bv1G000040.2;UNIPARC=UPI0010198D83;SIFT=tolerated(0.53);DOMAINS=CDD:cd14798,PANTHER:PTHR23155,PANTHER:PTHR23155:SF1013
.	2B:59865-59865	A	TRITD2Bv1G000040	TRITD2Bv1G000040.3	Transcript	synonymous_variant	78	78	26	T	acG/acA	-	IMPACT=LOW;BIOTYPE=protein_coding;EXON=1/3;STRAND=1;ENSP=TRITD2Bv1G000040.3;UNIPARC=UPI00101769E9;DOMAINS=Low_complexity_(Seg):seg,MobiDB_lite:mobidb-lite
.	2B:59880-59880	C	TRITD2Bv1G000040	TRITD2Bv1G000040.1	Transcript	missense_variant	307	307	103	I/L	Atc/Ctc	-	IMPACT=MODERATE;BIOTYPE=protein_coding;EXON=1/2;STRAND=1;ENSP=TRITD2Bv1G000040.1;UNIPARC=UPI0010182244;SIFT=tolerated(1);DOMAINS=PANTHER:PTHR23155,PANTHER:PTHR23155:SF1013,CDD:cd14798
.	2B:59880-59880	C	TRITD2Bv1G000040	TRITD2Bv1G000040.2	Transcript	missense_variant	307	307	103	I/L	Atc/Ctc	-	IMPACT=MODERATE;BIOTYPE=protein_coding;EXON=1/2;STRAND=1;ENSP=TRITD2Bv1G000040.2;UNIPARC=UPI0010198D83;SIFT=tolerated(1);DOMAINS=CDD:cd14798,PANTHER:PTHR23155,PANTHER:PTHR23155:SF1013
.	2B:59880-59880	C	TRITD2Bv1G000040	TRITD2Bv1G000040.3	Transcript	synonymous_variant	93	93	31	S	tcA/tcC	-	IMPACT=LOW;BIOTYPE=protein_coding;EXON=1/3;STRAND=1;ENSP=TRITD2Bv1G000040.3;UNIPARC=UPI00101769E9;DOMAINS=Low_complexity_(Seg):seg,MobiDB_lite:mobidb-lite
.	2B:59889-59889	G	TRITD2Bv1G000040	TRITD2Bv1G000040.1	Transcript	missense_variant	316	316	106	P/A	Ccg/Gcg	-	IMPACT=MODERATE;BIOTYPE=protein_coding;EXON=1/2;STRAND=1;ENSP=TRITD2Bv1G000040.1;UNIPARC=UPI0010182244;SIFT=tolerated(0.68);DOMAINS=PANTHER:PTHR23155,PANTHER:PTHR23155:SF1013,CDD:cd14798
.	2B:59889-59889	G	TRITD2Bv1G000040	TRITD2Bv1G000040.2	Transcript	missense_variant	316	316	106	P/A	Ccg/Gcg	-	IMPACT=MODERATE;BIOTYPE=protein_coding;EXON=1/2;STRAND=1;ENSP=TRITD2Bv1G000040.2;UNIPARC=UPI0010198D83;SIFT=tolerated(0.97);DOMAINS=CDD:cd14798,PANTHER:PTHR23155,PANTHER:PTHR23155:SF1013
.	2B:59889-59889	G	TRITD2Bv1G000040	TRITD2Bv1G000040.3	Transcript	synonymous_variant	102	102	34	P	ccC/ccG	-	IMPACT=LOW;BIOTYPE=protein_coding;EXON=1/3;STRAND=1;ENSP=TRITD2Bv1G000040.3;UNIPARC=UPI00101769E9;DOMAINS=Low_complexity_(Seg):seg,MobiDB_lite:mobidb-lite
.	2B:59890-59890	G	TRITD2Bv1G000040	TRITD2Bv1G000040.1	Transcript	missense_variant	317	317	106	P/R	cCg/cGg	-	IMPACT=MODERATE;BIOTYPE=protein_coding;EXON=1/2;STRAND=1;ENSP=TRITD2Bv1G000040.1;UNIPARC=UPI0010182244;SIFT=tolerated(0.42);DOMAINS=PANTHER:PTHR23155,PANTHER:PTHR23155:SF1013,CDD:cd14798
.	2B:59890-59890	G	TRITD2Bv1G000040	TRITD2Bv1G000040.2	Transcript	missense_variant	317	317	106	P/R	cCg/cGg	-	IMPACT=MODERATE;BIOTYPE=protein_coding;EXON=1/2;STRAND=1;ENSP=TRITD2Bv1G000040.2;UNIPARC=UPI0010198D83;SIFT=tolerated(0.56);DOMAINS=CDD:cd14798,PANTHER:PTHR23155,PANTHER:PTHR23155:SF1013
.	2B:59890-59890	G	TRITD2Bv1G000040	TRITD2Bv1G000040.3	Transcript	missense_variant	103	103	35	R/G	Cgg/Ggg	-	IMPACT=MODERATE;BIOTYPE=protein_coding;EXON=1/3;STRAND=1;ENSP=TRITD2Bv1G000040.3;UNIPARC=UPI00101769E9;SIFT=deleterious_low_confidence(0);DOMAINS=Low_complexity_(Seg):seg,MobiDB_lite:mobidb-lite
.	2B:59891-59891	C	TRITD2Bv1G000040	TRITD2Bv1G000040.1	Transcript	synonymous_variant	318	318	106	P	ccG/ccC	-	IMPACT=LOW;BIOTYPE=protein_coding;EXON=1/2;STRAND=1;ENSP=TRITD2Bv1G000040.1;UNIPARC=UPI0010182244;DOMAINS=PANTHER:PTHR23155,PANTHER:PTHR23155:SF1013,CDD:cd14798
.	2B:59891-59891	C	TRITD2Bv1G000040	TRITD2Bv1G000040.2	Transcript	synonymous_variant	318	318	106	P	ccG/ccC	-	IMPACT=LOW;BIOTYPE=protein_coding;EXON=1/2;STRAND=1;ENSP=TRITD2Bv1G000040.2;UNIPARC=UPI0010198D83;DOMAINS=CDD:cd14798,PANTHER:PTHR23155,PANTHER:PTHR23155:SF1013
.	2B:59891-59891	C	TRITD2Bv1G000040	TRITD2Bv1G000040.3	Transcript	missense_variant	104	104	35	R/P	cGg/cCg	-	IMPACT=MODERATE;BIOTYPE=protein_coding;EXON=1/3;STRAND=1;ENSP=TRITD2Bv1G000040.3;UNIPARC=UPI00101769E9;SIFT=deleterious_low_confidence(0);DOMAINS=Low_complexity_(Seg):seg,MobiDB_lite:mobidb-lite
.	2B:59893-59893	C	TRITD2Bv1G000040	TRITD2Bv1G000040.1	Transcript	missense_variant	320	320	107	V/A	gTc/gCc	-	IMPACT=MODERATE;BIOTYPE=protein_coding;EXON=1/2;STRAND=1;ENSP=TRITD2Bv1G000040.1;UNIPARC=UPI0010182244;SIFT=tolerated(0.24);DOMAINS=PANTHER:PTHR23155,PANTHER:PTHR23155:SF1013,CDD:cd14798
.	2B:59893-59893	C	TRITD2Bv1G000040	TRITD2Bv1G000040.2	Transcript	missense_variant	320	320	107	V/A	gTc/gCc	-	IMPACT=MODERATE;BIOTYPE=protein_coding;EXON=1/2;STRAND=1;ENSP=TRITD2Bv1G000040.2;UNIPARC=UPI0010198D83;SIFT=tolerated(0.12);DOMAINS=CDD:cd14798,PANTHER:PTHR23155,PANTHER:PTHR23155:SF1013
.	2B:59893-59893	C	TRITD2Bv1G000040	TRITD2Bv1G000040.3	Transcript	missense_variant	106	106	36	S/P	Tct/Cct	-	IMPACT=MODERATE;BIOTYPE=protein_coding;EXON=1/3;STRAND=1;ENSP=TRITD2Bv1G000040.3;UNIPARC=UPI00101769E9;SIFT=tolerated_low_confidence(0.2);DOMAINS=Low_complexity_(Seg):seg,MobiDB_lite:mobidb-lite
.	2B:59913-59913	T	TRITD2Bv1G000040	TRITD2Bv1G000040.1	Transcript	missense_variant	340	340	114	R/W	Cgg/Tgg	-	IMPACT=MODERATE;BIOTYPE=protein_coding;EXON=1/2;STRAND=1;ENSP=TRITD2Bv1G000040.1;UNIPARC=UPI0010182244;SIFT=tolerated(0.48);DOMAINS=PANTHER:PTHR23155,PANTHER:PTHR23155:SF1013,CDD:cd14798
.	2B:59913-59913	T	TRITD2Bv1G000040	TRITD2Bv1G000040.2	Transcript	missense_variant	340	340	114	R/W	Cgg/Tgg	-	IMPACT=MODERATE;BIOTYPE=protein_coding;EXON=1/2;STRAND=1;ENSP=TRITD2Bv1G000040.2;UNIPARC=UPI0010198D83;SIFT=tolerated(1);DOMAINS=CDD:cd14798,PANTHER:PTHR23155,PANTHER:PTHR23155:SF1013
.	2B:59913-59913	T	TRITD2Bv1G000040	TRITD2Bv1G000040.3	Transcript	synonymous_variant	126	126	42	G	ggC/ggT	-	IMPACT=LOW;BIOTYPE=protein_coding;EXON=1/3;STRAND=1;ENSP=TRITD2Bv1G000040.3;UNIPARC=UPI00101769E9;DOMAINS=Low_complexity_(Seg):seg,MobiDB_lite:mobidb-lite
.	2B:59926-59926	G	TRITD2Bv1G000040	TRITD2Bv1G000040.1	Transcript	missense_variant	353	353	118	T/S	aCc/aGc	-	IMPACT=MODERATE;BIOTYPE=protein_coding;EXON=1/2;STRAND=1;ENSP=TRITD2Bv1G000040.1;UNIPARC=UPI0010182244;SIFT=tolerated(0.64);DOMAINS=PANTHER:PTHR23155,PANTHER:PTHR23155:SF1013,CDD:cd14798
.	2B:59926-59926	G	TRITD2Bv1G000040	TRITD2Bv1G000040.2	Transcript	missense_variant	353	353	118	T/S	aCc/aGc	-	IMPACT=MODERATE;BIOTYPE=protein_coding;EXON=1/2;STRAND=1;ENSP=TRITD2Bv1G000040.2;UNIPARC=UPI0010198D83;SIFT=tolerated(0.74);DOMAINS=CDD:cd14798,PANTHER:PTHR23155,PANTHER:PTHR23155:SF1013
.	2B:59926-59926	G	TRITD2Bv1G000040	TRITD2Bv1G000040.3	Transcript	missense_variant	139	139	47	P/A	Cca/Gca	-	IMPACT=MODERATE;BIOTYPE=protein_coding;EXON=1/3;STRAND=1;ENSP=TRITD2Bv1G000040.3;UNIPARC=UPI00101769E9;SIFT=tolerated(0.89);DOMAINS=Low_complexity_(Seg):seg,MobiDB_lite:mobidb-lite
.	2B:59936-59936	C	TRITD2Bv1G000040	TRITD2Bv1G000040.1	Transcript	synonymous_variant	363	363	121	S	tcA/tcC	-	IMPACT=LOW;BIOTYPE=protein_coding;EXON=1/2;STRAND=1;ENSP=TRITD2Bv1G000040.1;UNIPARC=UPI0010182244;DOMAINS=PANTHER:PTHR23155,PANTHER:PTHR23155:SF1013,CDD:cd14798
.	2B:59936-59936	C	TRITD2Bv1G000040	TRITD2Bv1G000040.2	Transcript	synonymous_variant	363	363	121	S	tcA/tcC	-	IMPACT=LOW;BIOTYPE=protein_coding;EXON=1/2;STRAND=1;ENSP=TRITD2Bv1G000040.2;UNIPARC=UPI0010198D83;DOMAINS=CDD:cd14798,PANTHER:PTHR23155,PANTHER:PTHR23155:SF1013
.	2B:59936-59936	C	TRITD2Bv1G000040	TRITD2Bv1G000040.3	Transcript	missense_variant	149	149	50	H/P	cAt/cCt	-	IMPACT=MODERATE;BIOTYPE=protein_coding;EXON=1/3;STRAND=1;ENSP=TRITD2Bv1G000040.3;UNIPARC=UPI00101769E9;SIFT=tolerated(0.27);DOMAINS=Low_complexity_(Seg):seg,MobiDB_lite:mobidb-lite
.	2B:60074-60074	C	TRITD2Bv1G000040	TRITD2Bv1G000040.2	Transcript	synonymous_variant	501	501	167	T	acG/acC	-	IMPACT=LOW;BIOTYPE=protein_coding;EXON=1/2;STRAND=1;ENSP=TRITD2Bv1G000040.2;UNIPARC=UPI0010198D83;DOMAINS=PANTHER:PTHR23155,PANTHER:PTHR23155:SF1013
.	2B:60442-60442	G	TRITD2Bv1G000040	TRITD2Bv1G000040.2	Transcript	missense_variant	869	869	290	N/S	aAc/aGc	-	IMPACT=MODERATE;BIOTYPE=protein_coding;EXON=1/2;STRAND=1;ENSP=TRITD2Bv1G000040.2;UNIPARC=UPI0010198D83;SIFT=tolerated(0.86);DOMAINS=MobiDB_lite:mobidb-lite,MobiDB_lite:mobidb-lite,PANTHER:PTHR23155,PANTHER:PTHR23155:SF1013,Pfam:PF00931,Superfamily:SSF52540
.	2B:60442-60442	G	TRITD2Bv1G000040	TRITD2Bv1G000040.3	Transcript	missense_variant	590	590	197	N/S	aAc/aGc	-	IMPACT=MODERATE;BIOTYPE=protein_coding;EXON=2/3;STRAND=1;ENSP=TRITD2Bv1G000040.3;UNIPARC=UPI00101769E9;SIFT=tolerated(1);DOMAINS=MobiDB_lite:mobidb-lite,MobiDB_lite:mobidb-lite,PANTHER:PTHR23155,PANTHER:PTHR23155:SF1013,Pfam:PF00931,Superfamily:SSF52540
.	2B:60783-60783	-	-	-	-	-	-	-	-	-	-	-
.	2B:60897-60897	-	-	-	-	-	-	-	-	-	-	-
.	2B:63229-63229	-	-	-	-	-	-	-	-	-	-	-
.	2B:68151-68151	-	-	-	-	-	-	-	-	-	-	-
.	2B:74314-74314	-	-	-	-	-	-	-	-	-	-	-
.	2B:74557-74557	-	-	-	-	-	-	-	-	-	-	-
.	2B:81548-81548	-	-	-	-	-	-	-	-	-	-	-
.	2B:84204-84204	-	-	-	-	-	-	-	-	-	-	-
.	2B:84402-84402	-	-	-	-	-	-	-	-	-	-	-
.	2B:85140-85140	-	-	-	-	-	-	-	-	-	-	-
.	2B:85855-85855	-	-	-	-	-	-	-	-	-	-	-
.	2B:85930-85930	-	-	-	-	-	-	-	-	-	-	-
.	2B:87914-87914	G	TRITD2Bv1G000110	TRITD2Bv1G000110.1	Transcript	synonymous_variant	279	279	93	F	ttT/ttC	-	IMPACT=LOW;BIOTYPE=protein_coding;EXON=1/1;STRAND=-1;ENSP=TRITD2Bv1G000110.1;UNIPARC=UPI00101974A5;DOMAINS=Pfam:PF00931,PANTHER:PTHR23155,PANTHER:PTHR23155:SF999,Superfamily:SSF52540
.	2B:87914-87914	G	TRITD2Bv1G000110	TRITD2Bv1G000110.2	Transcript	synonymous_variant	549	549	183	F	ttT/ttC	-	IMPACT=LOW;BIOTYPE=protein_coding;EXON=3/3;STRAND=-1;ENSP=TRITD2Bv1G000110.2;UNIPARC=UPI001019CA97;DOMAINS=Pfam:PF00931,PANTHER:PTHR23155,PANTHER:PTHR23155:SF999,Superfamily:SSF52540
.	2B:89239-89239	-	-	-	-	-	-	-	-	-	-	-
.	2B:89701-89701	-	-	-	-	-	-	-	-	-	-	-
.	2B:89721-89721	-	-	-	-	-	-	-	-	-	-	-
.	2B:89732-89732	-	-	-	-	-	-	-	-	-	-	-
.	2B:89757-89757	-	-	-	-	-	-	-	-	-	-	-
.	2B:89765-89765	-	-	-	-	-	-	-	-	-	-	-
.	2B:89963-89963	-	-	-	-	-	-	-	-	-	-	-
.	2B:90191-90191	-	-	-	-	-	-	-	-	-	-	-
.	2B:90239-90239	-	-	-	-	-	-	-	-	-	-	-
.	2B:90278-90278	-	-	-	-	-	-	-	-	-	-	-
.	2B:90279-90279	-	-	-	-	-	-	-	-	-	-	-
.	2B:90293-90293	-	-	-	-	-	-	-	-	-	-	-
.	2B:90301-90301	-	-	-	-	-	-	-	-	-	-	-
.	2B:90470-90470	-	-	-	-	-	-	-	-	-	-	-
.	2B:90482-90482	-	-	-	-	-	-	-	-	-	-	-
.	2B:90533-90533	-	-	-	-	-	-	-	-	-	-	-
.	2B:90589-90589	-	-	-	-	-	-	-	-	-	-	-
.	2B:90601-90601	-	-	-	-	-	-	-	-	-	-	-
.	2B:90640-90640	-	-	-	-	-	-	-	-	-	-	-
.	2B:100991-100991	-	-	-	-	-	-	-	-	-	-	-
.	2B:100993-100993	-	-	-	-	-	-	-	-	-	-	-
.	2B:101046-101046	-	-	-	-	-	-	-	-	-	-	-
.	2B:101050-101050	-	-	-	-	-	-	-	-	-	-	-
.	2B:101071-101071	-	-	-	-	-	-	-	-	-	-	-
.	2B:101080-101080	-	-	-	-	-	-	-	-	-	-	-
.	2B:101109-101109	-	-	-	-	-	-	-	-	-	-	-
.	2B:101521-101521	-	-	-	-	-	-	-	-	-	-	-
.	2B:101528-101532	-	-	-	-	-	-	-	-	-	-	-
.	2B:101541-101541	-	-	-	-	-	-	-	-	-	-	-
.	2B:101612-101612	-	-	-	-	-	-	-	-	-	-	-
.	2B:104008-104008	-	-	-	-	-	-	-	-	-	-	-
.	2B:104038-104038	-	-	-	-	-	-	-	-	-	-	-
.	2B:180018-180020	-	-	-	-	-	-	-	-	-	-	-
.	2B:180029-180030	-	-	-	-	-	-	-	-	-	-	-
.	2B:180083-180083	-	-	-	-	-	-	-	-	-	-	-
.	2B:180110-180111	-	-	-	-	-	-	-	-	-	-	-
.	2B:180132-180132	-	-	-	-	-	-	-	-	-	-	-
.	2B:180172-180173	-	-	-	-	-	-	-	-	-	-	-
.	2B:180180-180180	-	-	-	-	-	-	-	-	-	-	-
.	2B:180408-180408	-	-	-	-	-	-	-	-	-	-	-
.	2B:180471-180471	-	-	-	-	-	-	-	-	-	-	-
.	2B:180523-180524	-	-	-	-	-	-	-	-	-	-	-
.	2B:180602-180602	-	-	-	-	-	-	-	-	-	-	-
.	2B:180640-180640	-	-	-	-	-	-	-	-	-	-	-
.	2B:181987-181987	-	-	-	-	-	-	-	-	-	-	-
.	2B:182130-182130	-	-	-	-	-	-	-	-	-	-	-
.	2B:182148-182148	-	-	-	-	-	-	-	-	-	-	-
.	2B:182167-182167	-	-	-	-	-	-	-	-	-	-	-
.	2B:182191-182191	-	-	-	-	-	-	-	-	-	-	-
.	2B:182198-182198	-	-	-	-	-	-	-	-	-	-	-
.	2B:182247-182247	-	-	-	-	-	-	-	-	-	-	-
.	2B:182249-182249	-	-	-	-	-	-	-	-	-	-	-
.	2B:182674-182674	-	-	-	-	-	-	-	-	-	-	-
.	2B:182694-182694	-	-	-	-	-	-	-	-	-	-	-
.	2B:182698-182698	-	-	-	-	-	-	-	-	-	-	-
.	2B:182713-182713	-	-	-	-	-	-	-	-	-	-	-
.	2B:182766-182766	C	TRITD2Bv1G000110	TRITD2Bv1G000110.3	Transcript	missense_variant	4264	4264	1422	Q/E	Caa/Gaa	-	IMPACT=MODERATE;BIOTYPE=protein_coding;EXON=2/2;STRAND=-1;ENSP=TRITD2Bv1G000110.3;UNIPARC=UPI0010191B91;SIFT=tolerated_low_confidence(1)
.	2B:182773-182773	G	TRITD2Bv1G000110	TRITD2Bv1G000110.3	Transcript	synonymous_variant	4257	4257	1419	A	gcA/gcC	-	IMPACT=LOW;BIOTYPE=protein_coding;EXON=2/2;STRAND=-1;ENSP=TRITD2Bv1G000110.3;UNIPARC=UPI0010191B91
.	2B:182796-182796	C	TRITD2Bv1G000110	TRITD2Bv1G000110.3	Transcript	missense_variant	4234	4234	1412	L/V	Tta/Gta	-	IMPACT=MODERATE;BIOTYPE=protein_coding;EXON=2/2;STRAND=-1;ENSP=TRITD2Bv1G000110.3;UNIPARC=UPI0010191B91;SIFT=deleterious(0);DOMAINS=Gene3D:3.80.10.10
.	2B:182831-182831	C	TRITD2Bv1G000110	TRITD2Bv1G000110.3	Transcript	missense_variant	4199	4199	1400	S/C	tCt/tGt	-	IMPACT=MODERATE;BIOTYPE=protein_coding;EXON=2/2;STRAND=-1;ENSP=TRITD2Bv1G000110.3;UNIPARC=UPI0010191B91;SIFT=tolerated(0.54);DOMAINS=Gene3D:3.80.10.10
.	2B:182893-182893	G	TRITD2Bv1G000110	TRITD2Bv1G000110.3	Transcript	synonymous_variant	4137	4137	1379	S	tcT/tcC	-	IMPACT=LOW;BIOTYPE=protein_coding;EXON=2/2;STRAND=-1;ENSP=TRITD2Bv1G000110.3;UNIPARC=UPI0010191B91;DOMAINS=Gene3D:3.80.10.10,PANTHER:PTHR23155,PANTHER:PTHR23155:SF1026,Superfamily:SSF52058
.	2B:182931-182931	C	TRITD2Bv1G000110	TRITD2Bv1G000110.3	Transcript	missense_variant	4099	4099	1367	T/A	Acc/Gcc	-	IMPACT=MODERATE;BIOTYPE=protein_coding;EXON=2/2;STRAND=-1;ENSP=TRITD2Bv1G000110.3;UNIPARC=UPI0010191B91;SIFT=tolerated(0.4);DOMAINS=Gene3D:3.80.10.10,PANTHER:PTHR23155,PANTHER:PTHR23155:SF1026,Superfamily:SSF52058
.	2B:183025-183025	T	TRITD2Bv1G000110	TRITD2Bv1G000110.3	Transcript	missense_variant	4005	4005	1335	H/Q	caC/caA	-	IMPACT=MODERATE;BIOTYPE=protein_coding;EXON=2/2;STRAND=-1;ENSP=TRITD2Bv1G000110.3;UNIPARC=UPI0010191B91;SIFT=tolerated(1);DOMAINS=Gene3D:3.80.10.10,PANTHER:PTHR23155,PANTHER:PTHR23155:SF1026,Superfamily:SSF52058
.	2B:183035-183035	A	TRITD2Bv1G000110	TRITD2Bv1G000110.3	Transcript	missense_variant	3995	3995	1332	S/I	aGc/aTc	-	IMPACT=MODERATE;BIOTYPE=protein_coding;EXON=2/2;STRAND=-1;ENSP=TRITD2Bv1G000110.3;UNIPARC=UPI0010191B91;SIFT=deleterious(0);DOMAINS=Gene3D:3.80.10.10,PANTHER:PTHR23155,PANTHER:PTHR23155:SF1026,Superfamily:SSF52058
.	2B:183197-183201	C	TRITD2Bv1G000110	TRITD2Bv1G000110.3	Transcript	inframe_deletion	3829-3832	3829-3832	1277-1278	EG/G	GAAGga/Gga	-	IMPACT=MODERATE;BIOTYPE=protein_coding;EXON=2/2;STRAND=-1;ENSP=TRITD2Bv1G000110.3;UNIPARC=UPI0010191B91;DOMAINS=Gene3D:3.80.10.10,PANTHER:PTHR23155,PANTHER:PTHR23155:SF1026,Superfamily:SSF52058
.	2B:183212-183212	C	TRITD2Bv1G000110	TRITD2Bv1G000110.3	Transcript	missense_variant	3818	3818	1273	V/G	gTc/gGc	-	IMPACT=MODERATE;BIOTYPE=protein_coding;EXON=2/2;STRAND=-1;ENSP=TRITD2Bv1G000110.3;UNIPARC=UPI0010191B91;SIFT=tolerated(1);DOMAINS=PANTHER:PTHR23155,PANTHER:PTHR23155:SF1026,Superfamily:SSF52058
.	2B:183477-183477	G	TRITD2Bv1G000110	TRITD2Bv1G000110.3	Transcript	synonymous_variant	3553	3553	1185	L	Tta/Cta	-	IMPACT=LOW;BIOTYPE=protein_coding;EXON=2/2;STRAND=-1;ENSP=TRITD2Bv1G000110.3;UNIPARC=UPI0010191B91;DOMAINS=PANTHER:PTHR23155,PANTHER:PTHR23155:SF1026,Superfamily:SSF52058
.	2B:183624-183624	C	TRITD2Bv1G000110	TRITD2Bv1G000110.3	Transcript	missense_variant	3406	3406	1136	L/V	Ctg/Gtg	-	IMPACT=MODERATE;BIOTYPE=protein_coding;EXON=2/2;STRAND=-1;ENSP=TRITD2Bv1G000110.3;UNIPARC=UPI0010191B91;SIFT=tolerated(0.85);DOMAINS=PANTHER:PTHR23155,PANTHER:PTHR23155:SF1026,Superfamily:SSF52058
.	2B:183673-183673	T	TRITD2Bv1G000110	TRITD2Bv1G000110.3	Transcript	synonymous_variant	3357	3357	1119	A	gcG/gcA	-	IMPACT=LOW;BIOTYPE=protein_coding;EXON=2/2;STRAND=-1;ENSP=TRITD2Bv1G000110.3;UNIPARC=UPI0010191B91;DOMAINS=PANTHER:PTHR23155,PANTHER:PTHR23155:SF1026,Superfamily:SSF52058
.	2B:183690-183690	G	TRITD2Bv1G000110	TRITD2Bv1G000110.3	Transcript	missense_variant	3340	3340	1114	S/P	Tca/Cca	-	IMPACT=MODERATE;BIOTYPE=protein_coding;EXON=2/2;STRAND=-1;ENSP=TRITD2Bv1G000110.3;UNIPARC=UPI0010191B91;SIFT=tolerated(0.22);DOMAINS=PANTHER:PTHR23155,PANTHER:PTHR23155:SF1026,Superfamily:SSF52058
.	2B:183940-183940	C	TRITD2Bv1G000110	TRITD2Bv1G000110.3	Transcript	synonymous_variant	3090	3090	1030	L	ctT/ctG	-	IMPACT=LOW;BIOTYPE=protein_coding;EXON=2/2;STRAND=-1;ENSP=TRITD2Bv1G000110.3;UNIPARC=UPI0010191B91;DOMAINS=PANTHER:PTHR23155,PANTHER:PTHR23155:SF1026,Superfamily:SSF52058
.	2B:184460-184460	G	TRITD2Bv1G000110	TRITD2Bv1G000110.3	Transcript	missense_variant	2570	2570	857	L/P	cTt/cCt	-	IMPACT=MODERATE;BIOTYPE=protein_coding;EXON=2/2;STRAND=-1;ENSP=TRITD2Bv1G000110.3;UNIPARC=UPI0010191B91;SIFT=deleterious(0);DOMAINS=Gene3D:3.80.10.10,PANTHER:PTHR23155,PANTHER:PTHR23155:SF1026,Superfamily:SSF52058
.	2B:184742-184742	A	TRITD2Bv1G000110	TRITD2Bv1G000110.3	Transcript	missense_variant	2288	2288	763	A/V	gCa/gTa	-	IMPACT=MODERATE;BIOTYPE=protein_coding;EXON=2/2;STRAND=-1;ENSP=TRITD2Bv1G000110.3;UNIPARC=UPI0010191B91;SIFT=tolerated(0.3);DOMAINS=Gene3D:3.80.10.10,PANTHER:PTHR23155,PANTHER:PTHR23155:SF1026,Superfamily:SSF52058
.	2B:184749-184749	A	TRITD2Bv1G000110	TRITD2Bv1G000110.3	Transcript	missense_variant	2281	2281	761	N/Y	Aat/Tat	-	IMPACT=MODERATE;BIOTYPE=protein_coding;EXON=2/2;STRAND=-1;ENSP=TRITD2Bv1G000110.3;UNIPARC=UPI0010191B91;SIFT=tolerated(1);DOMAINS=Gene3D:3.80.10.10,PANTHER:PTHR23155,PANTHER:PTHR23155:SF1026,Superfamily:SSF52058
.	2B:184762-184762	G	TRITD2Bv1G000110	TRITD2Bv1G000110.3	Transcript	synonymous_variant	2268	2268	756	N	aaT/aaC	-	IMPACT=LOW;BIOTYPE=protein_coding;EXON=2/2;STRAND=-1;ENSP=TRITD2Bv1G000110.3;UNIPARC=UPI0010191B91;DOMAINS=Gene3D:3.80.10.10,PANTHER:PTHR23155,PANTHER:PTHR23155:SF1026,Superfamily:SSF52058
.	2B:184910-184910	T	TRITD2Bv1G000110	TRITD2Bv1G000110.3	Transcript	missense_variant	2120	2120	707	G/D	gGt/gAt	-	IMPACT=MODERATE;BIOTYPE=protein_coding;EXON=2/2;STRAND=-1;ENSP=TRITD2Bv1G000110.3;UNIPARC=UPI0010191B91;SIFT=tolerated(0.41);DOMAINS=Gene3D:3.80.10.10,PANTHER:PTHR23155,PANTHER:PTHR23155:SF1026,Superfamily:SSF52058
.	2B:185048-185048	T	TRITD2Bv1G000110	TRITD2Bv1G000110.3	Transcript	missense_variant	1982	1982	661	T/K	aCg/aAg	-	IMPACT=MODERATE;BIOTYPE=protein_coding;EXON=2/2;STRAND=-1;ENSP=TRITD2Bv1G000110.3;UNIPARC=UPI0010191B91;SIFT=tolerated(0.94);DOMAINS=Gene3D:3.80.10.10,PANTHER:PTHR23155,PANTHER:PTHR23155:SF1026,Superfamily:SSF52058
.	2B:185077-185077	C	TRITD2Bv1G000110	TRITD2Bv1G000110.3	Transcript	synonymous_variant	1953	1953	651	L	ctA/ctG	-	IMPACT=LOW;BIOTYPE=protein_coding;EXON=2/2;STRAND=-1;ENSP=TRITD2Bv1G000110.3;UNIPARC=UPI0010191B91;DOMAINS=Gene3D:3.80.10.10,PANTHER:PTHR23155,PANTHER:PTHR23155:SF1026,Superfamily:SSF52058
.	2B:185127-185127	C	TRITD2Bv1G000110	TRITD2Bv1G000110.3	Transcript	missense_variant	1903	1903	635	L/V	Ctt/Gtt	-	IMPACT=MODERATE;BIOTYPE=protein_coding;EXON=2/2;STRAND=-1;ENSP=TRITD2Bv1G000110.3;UNIPARC=UPI0010191B91;SIFT=tolerated(0.5);DOMAINS=Gene3D:3.80.10.10,PANTHER:PTHR23155,PANTHER:PTHR23155:SF1026,Superfamily:SSF52058
.	2B:185506-185506	T	TRITD2Bv1G000110	TRITD2Bv1G000110.3	Transcript	synonymous_variant	1524	1524	508	L	ttG/ttA	-	IMPACT=LOW;BIOTYPE=protein_coding;EXON=2/2;STRAND=-1;ENSP=TRITD2Bv1G000110.3;UNIPARC=UPI0010191B91;DOMAINS=PANTHER:PTHR23155,PANTHER:PTHR23155:SF1026
.	2B:185600-185600	T	TRITD2Bv1G000110	TRITD2Bv1G000110.3	Transcript	missense_variant	1430	1430	477	R/K	aGa/aAa	-	IMPACT=MODERATE;BIOTYPE=protein_coding;EXON=2/2;STRAND=-1;ENSP=TRITD2Bv1G000110.3;UNIPARC=UPI0010191B91;SIFT=tolerated(0.71);DOMAINS=PANTHER:PTHR23155,PANTHER:PTHR23155:SF1026
.	2B:185843-185843	G	TRITD2Bv1G000110	TRITD2Bv1G000110.3	Transcript	missense_variant	1187	1187	396	I/T	aTt/aCt	-	IMPACT=MODERATE;BIOTYPE=protein_coding;EXON=2/2;STRAND=-1;ENSP=TRITD2Bv1G000110.3;UNIPARC=UPI0010191B91;SIFT=tolerated(0.75);DOMAINS=Pfam:PF00931,PANTHER:PTHR23155,PANTHER:PTHR23155:SF1026,Superfamily:SSF52540
.	2B:185846-185846	C	TRITD2Bv1G000110	TRITD2Bv1G000110.3	Transcript	missense_variant	1184	1184	395	E/G	gAg/gGg	-	IMPACT=MODERATE;BIOTYPE=protein_coding;EXON=2/2;STRAND=-1;ENSP=TRITD2Bv1G000110.3;UNIPARC=UPI0010191B91;SIFT=tolerated(0.27);DOMAINS=Pfam:PF00931,PANTHER:PTHR23155,PANTHER:PTHR23155:SF1026,Superfamily:SSF52540
.	2B:185971-185971	T	TRITD2Bv1G000110	TRITD2Bv1G000110.3	Transcript	synonymous_variant	1059	1059	353	Q	caG/caA	-	IMPACT=LOW;BIOTYPE=protein_coding;EXON=2/2;STRAND=-1;ENSP=TRITD2Bv1G000110.3;UNIPARC=UPI0010191B91;DOMAINS=Gene3D:3.40.50.300,Pfam:PF00931,PANTHER:PTHR23155,PANTHER:PTHR23155:SF1026,Superfamily:SSF52540
.	2B:185982-185982	C	TRITD2Bv1G000110	TRITD2Bv1G000110.3	Transcript	missense_variant	1048	1048	350	P/A	Cca/Gca	-	IMPACT=MODERATE;BIOTYPE=protein_coding;EXON=2/2;STRAND=-1;ENSP=TRITD2Bv1G000110.3;UNIPARC=UPI0010191B91;SIFT=tolerated(0.78);DOMAINS=Gene3D:3.40.50.300,Pfam:PF00931,PANTHER:PTHR23155,PANTHER:PTHR23155:SF1026,Superfamily:SSF52540
.	2B:186446-186446	G	TRITD2Bv1G000110	TRITD2Bv1G000110.3	Transcript	missense_variant	584	584	195	I/T	aTc/aCc	-	IMPACT=MODERATE;BIOTYPE=protein_coding;EXON=2/2;STRAND=-1;ENSP=TRITD2Bv1G000110.3;UNIPARC=UPI0010191B91;SIFT=tolerated(0.5);DOMAINS=Gene3D:3.40.50.300,PANTHER:PTHR23155,PANTHER:PTHR23155:SF1026,Superfamily:SSF52540
.	2B:186460-186460	A	TRITD2Bv1G000110	TRITD2Bv1G000110.3	Transcript	synonymous_variant	570	570	190	A	gcC/gcT	-	IMPACT=LOW;BIOTYPE=protein_coding;EXON=2/2;STRAND=-1;ENSP=TRITD2Bv1G000110.3;UNIPARC=UPI0010191B91;DOMAINS=Gene3D:3.40.50.300,PANTHER:PTHR23155,PANTHER:PTHR23155:SF1026,Superfamily:SSF52540
.	2B:186492-186492	T	TRITD2Bv1G000110	TRITD2Bv1G000110.3	Transcript	missense_variant	538	538	180	G/S	Ggt/Agt	-	IMPACT=MODERATE;BIOTYPE=protein_coding;EXON=2/2;STRAND=-1;ENSP=TRITD2Bv1G000110.3;UNIPARC=UPI0010191B91;SIFT=tolerated(0.64);DOMAINS=PANTHER:PTHR23155,PANTHER:PTHR23155:SF1026
.	2B:186519-186519	G	TRITD2Bv1G000110	TRITD2Bv1G000110.3	Transcript	missense_variant	511	511	171	C/R	Tgt/Cgt	-	IMPACT=MODERATE;BIOTYPE=protein_coding;EXON=2/2;STRAND=-1;ENSP=TRITD2Bv1G000110.3;UNIPARC=UPI0010191B91;SIFT=tolerated(0.47);DOMAINS=PANTHER:PTHR23155,PANTHER:PTHR23155:SF1026
.	2B:186526-186526	C	TRITD2Bv1G000110	TRITD2Bv1G000110.3	Transcript	missense_variant	504	504	168	H/Q	caC/caG	-	IMPACT=MODERATE;BIOTYPE=protein_coding;EXON=2/2;STRAND=-1;ENSP=TRITD2Bv1G000110.3;UNIPARC=UPI0010191B91;SIFT=tolerated(0.78);DOMAINS=PANTHER:PTHR23155,PANTHER:PTHR23155:SF1026
.	2B:186545-186545	T	TRITD2Bv1G000110	TRITD2Bv1G000110.3	Transcript	missense_variant	485	485	162	V/D	gTc/gAc	-	IMPACT=MODERATE;BIOTYPE=protein_coding;EXON=2/2;STRAND=-1;ENSP=TRITD2Bv1G000110.3;UNIPARC=UPI0010191B91;SIFT=tolerated(0.66);DOMAINS=PANTHER:PTHR23155,PANTHER:PTHR23155:SF1026
.	2B:186546-186546	T	TRITD2Bv1G000110	TRITD2Bv1G000110.3	Transcript	missense_variant	484	484	162	V/I	Gtc/Atc	-	IMPACT=MODERATE;BIOTYPE=protein_coding;EXON=2/2;STRAND=-1;ENSP=TRITD2Bv1G000110.3;UNIPARC=UPI0010191B91;SIFT=tolerated(0.24);DOMAINS=PANTHER:PTHR23155,PANTHER:PTHR23155:SF1026
.	2B:186562-186562	G	TRITD2Bv1G000110	TRITD2Bv1G000110.3	Transcript	missense_variant	468	468	156	L/F	ttA/ttC	-	IMPACT=MODERATE;BIOTYPE=protein_coding;EXON=2/2;STRAND=-1;ENSP=TRITD2Bv1G000110.3;UNIPARC=UPI0010191B91;SIFT=tolerated(0.55);DOMAINS=PANTHER:PTHR23155,PANTHER:PTHR23155:SF1026
.	2B:186587-186587	A	TRITD2Bv1G000110	TRITD2Bv1G000110.3	Transcript	missense_variant	443	443	148	Q/L	cAa/cTa	-	IMPACT=MODERATE;BIOTYPE=protein_coding;EXON=2/2;STRAND=-1;ENSP=TRITD2Bv1G000110.3;UNIPARC=UPI0010191B91;SIFT=tolerated(0.07);DOMAINS=PANTHER:PTHR23155,PANTHER:PTHR23155:SF1026
.	2B:186607-186607	-	-	-	-	-	-	-	-	-	-	-
.	2B:186626-186626	-	-	-	-	-	-	-	-	-	-	-
.	2B:186633-186633	-	-	-	-	-	-	-	-	-	-	-
.	2B:186662-186662	-	-	-	-	-	-	-	-	-	-	-
.	2B:186691-186691	C	TRITD2Bv1G000110	TRITD2Bv1G000110.3	Transcript	missense_variant	419	419	140	N/S	aAc/aGc	-	IMPACT=MODERATE;BIOTYPE=protein_coding;EXON=1/2;STRAND=-1;ENSP=TRITD2Bv1G000110.3;UNIPARC=UPI0010191B91;SIFT=tolerated(0.77);DOMAINS=PANTHER:PTHR23155,PANTHER:PTHR23155:SF1026
.	2B:186863-186863	G	TRITD2Bv1G000110	TRITD2Bv1G000110.3	Transcript	synonymous_variant	247	247	83	L	Ttg/Ctg	-	IMPACT=LOW;BIOTYPE=protein_coding;EXON=1/2;STRAND=-1;ENSP=TRITD2Bv1G000110.3;UNIPARC=UPI0010191B91;DOMAINS=PANTHER:PTHR23155,PANTHER:PTHR23155:SF1026
.	2B:186874-186874	C	TRITD2Bv1G000110	TRITD2Bv1G000110.3	Transcript	missense_variant	236	236	79	F/C	tTt/tGt	-	IMPACT=MODERATE;BIOTYPE=protein_coding;EXON=1/2;STRAND=-1;ENSP=TRITD2Bv1G000110.3;UNIPARC=UPI0010191B91;SIFT=tolerated(0.23);DOMAINS=PANTHER:PTHR23155,PANTHER:PTHR23155:SF1026
.	2B:186875-186875	T	TRITD2Bv1G000110	TRITD2Bv1G000110.3	Transcript	missense_variant	235	235	79	F/I	Ttt/Att	-	IMPACT=MODERATE;BIOTYPE=protein_coding;EXON=1/2;STRAND=-1;ENSP=TRITD2Bv1G000110.3;UNIPARC=UPI0010191B91;SIFT=tolerated(0.49);DOMAINS=PANTHER:PTHR23155,PANTHER:PTHR23155:SF1026
.	2B:186951-186951	G	TRITD2Bv1G000110	TRITD2Bv1G000110.3	Transcript	synonymous_variant	159	159	53	L	ctT/ctC	-	IMPACT=LOW;BIOTYPE=protein_coding;EXON=1/2;STRAND=-1;ENSP=TRITD2Bv1G000110.3;UNIPARC=UPI0010191B91;DOMAINS=PANTHER:PTHR23155,PANTHER:PTHR23155:SF1026
.	2B:186957-186957	C	TRITD2Bv1G000110	TRITD2Bv1G000110.3	Transcript	synonymous_variant	153	153	51	A	gcC/gcG	-	IMPACT=LOW;BIOTYPE=protein_coding;EXON=1/2;STRAND=-1;ENSP=TRITD2Bv1G000110.3;UNIPARC=UPI0010191B91;DOMAINS=PANTHER:PTHR23155,PANTHER:PTHR23155:SF1026
.	2B:186960-186960	A	TRITD2Bv1G000110	TRITD2Bv1G000110.3	Transcript	missense_variant	150	150	50	Q/H	caG/caT	-	IMPACT=MODERATE;BIOTYPE=protein_coding;EXON=1/2;STRAND=-1;ENSP=TRITD2Bv1G000110.3;UNIPARC=UPI0010191B91;SIFT=deleterious(0.01);DOMAINS=PANTHER:PTHR23155,PANTHER:PTHR23155:SF1026
.	2B:187754-187756	-	-	-	-	-	-	-	-	-	-	-
.	2B:187772-187772	-	-	-	-	-	-	-	-	-	-	-
.	2B:187791-187791	-	-	-	-	-	-	-	-	-	-	-
.	2B:187806-187806	-	-	-	-	-	-	-	-	-	-	-
.	2B:187842-187842	-	-	-	-	-	-	-	-	-	-	-
.	2B:187872-187872	-	-	-	-	-	-	-	-	-	-	-
.	2B:187878-187878	-	-	-	-	-	-	-	-	-	-	-
.	2B:187898-187898	-	-	-	-	-	-	-	-	-	-	-
.	2B:187929-187929	-	-	-	-	-	-	-	-	-	-	-
.	2B:187960-187960	-	-	-	-	-	-	-	-	-	-	-
.	2B:187993-187993	-	-	-	-	-	-	-	-	-	-	-
.	2B:188009-188009	-	-	-	-	-	-	-	-	-	-	-
.	2B:188142-188142	-	-	-	-	-	-	-	-	-	-	-
.	2B:188153-188153	-	-	-	-	-	-	-	-	-	-	-
.	2B:188163-188163	-	-	-	-	-	-	-	-	-	-	-
.	2B:188241-188241	-	-	-	-	-	-	-	-	-	-	-
.	2B:188281-188283	-	-	-	-	-	-	-	-	-	-	-
.	2B:188300-188300	-	-	-	-	-	-	-	-	-	-	-
.	2B:188349-188349	-	-	-	-	-	-	-	-	-	-	-
.	2B:188364-188364	-	-	-	-	-	-	-	-	-	-	-
.	2B:188633-188633	-	-	-	-	-	-	-	-	-	-	-
.	2B:188659-188659	-	-	-	-	-	-	-	-	-	-	-
.	2B:188682-188682	-	-	-	-	-	-	-	-	-	-	-
.	2B:188733-188733	-	-	-	-	-	-	-	-	-	-	-
.	2B:188744-188744	-	-	-	-	-	-	-	-	-	-	-
.	2B:188846-188846	-	-	-	-	-	-	-	-	-	-	-
.	2B:197373-197373	-	-	-	-	-	-	-	-	-	-	-
.	2B:197374-197374	-	-	-	-	-	-	-	-	-	-	-
.	2B:198752-198752	-	-	-	-	-	-	-	-	-	-	-
.	2B:198773-198773	-	-	-	-	-	-	-	-	-	-	-
.	2B:198882-198882	-	-	-	-	-	-	-	-	-	-	-
.	2B:198978-198978	-	-	-	-	-	-	-	-	-	-	-
.	2B:198993-198993	-	-	-	-	-	-	-	-	-	-	-
.	2B:199011-199011	-	-	-	-	-	-	-	-	-	-	-
.	2B:199034-199034	-	-	-	-	-	-	-	-	-	-	-
.	2B:199039-199039	-	-	-	-	-	-	-	-	-	-	-
.	2B:199150-199150	-	-	-	-	-	-	-	-	-	-	-
.	2B:199152-199152	-	-	-	-	-	-	-	-	-	-	-
.	2B:199165-199165	-	-	-	-	-	-	-	-	-	-	-
.	2B:199449-199449	-	-	-	-	-	-	-	-	-	-	-
.	2B:199454-199454	-	-	-	-	-	-	-	-	-	-	-
.	2B:199700-199700	-	-	-	-	-	-	-	-	-	-	-
.	2B:199742-199742	-	-	-	-	-	-	-	-	-	-	-
.	2B:199752-199752	-	-	-	-	-	-	-	-	-	-	-
.	2B:209049-209049	G	TRITD2Bv1G000130	TRITD2Bv1G000130.1	Transcript	missense_variant	133	133	45	P/A	Cca/Gca	-	IMPACT=MODERATE;BIOTYPE=protein_coding;EXON=1/1;STRAND=1;ENSP=TRITD2Bv1G000130.1;UNIPARC=UPI0010179389;SIFT=deleterious(0);DOMAINS=Pfam:PF07893,PANTHER:PTHR33085,PANTHER:PTHR33085:SF101
.	2B:209080-209080	T	TRITD2Bv1G000130	TRITD2Bv1G000130.1	Transcript	missense_variant	164	164	55	T/I	aCc/aTc	-	IMPACT=MODERATE;BIOTYPE=protein_coding;EXON=1/1;STRAND=1;ENSP=TRITD2Bv1G000130.1;UNIPARC=UPI0010179389;SIFT=tolerated(0.33);DOMAINS=Pfam:PF07893,PANTHER:PTHR33085,PANTHER:PTHR33085:SF101
.	2B:209086-209086	A	TRITD2Bv1G000130	TRITD2Bv1G000130.1	Transcript	missense_variant	170	170	57	R/K	aGg/aAg	-	IMPACT=MODERATE;BIOTYPE=protein_coding;EXON=1/1;STRAND=1;ENSP=TRITD2Bv1G000130.1;UNIPARC=UPI0010179389;SIFT=tolerated(1);DOMAINS=Pfam:PF07893,PANTHER:PTHR33085,PANTHER:PTHR33085:SF101
.	2B:209088-209088	A	TRITD2Bv1G000130	TRITD2Bv1G000130.1	Transcript	synonymous_variant	172	172	58	R	Cga/Aga	-	IMPACT=LOW;BIOTYPE=protein_coding;EXON=1/1;STRAND=1;ENSP=TRITD2Bv1G000130.1;UNIPARC=UPI0010179389;DOMAINS=Pfam:PF07893,PANTHER:PTHR33085,PANTHER:PTHR33085:SF101
.	2B:290442-290442	-	-	-	-	-	-	-	-	-	-	-
.	2B:290458-290458	-	-	-	-	-	-	-	-	-	-	-
.	2B:290477-290477	-	-	-	-	-	-	-	-	-	-	-
.	2B:290479-290479	-	-	-	-	-	-	-	-	-	-	-
.	2B:290575-290575	-	-	-	-	-	-	-	-	-	-	-
.	2B:290598-290598	-	-	-	-	-	-	-	-	-	-	-
.	2B:290615-290615	-	-	-	-	-	-	-	-	-	-	-
.	2B:290702-290702	-	-	-	-	-	-	-	-	-	-	-
.	2B:290713-290713	-	-	-	-	-	-	-	-	-	-	-
.	2B:290771-290771	-	-	-	-	-	-	-	-	-	-	-
.	2B:290803-290803	-	-	-	-	-	-	-	-	-	-	-
.	2B:290812-290812	-	-	-	-	-	-	-	-	-	-	-
.	2B:290821-290821	-	-	-	-	-	-	-	-	-	-	-
.	2B:290869-290869	-	-	-	-	-	-	-	-	-	-	-
.	2B:290946-290947	-	-	-	-	-	-	-	-	-	-	-
.	2B:290960-290962	-	-	-	-	-	-	-	-	-	-	-
.	2B:290980-290980	-	-	-	-	-	-	-	-	-	-	-
.	2B:299865-299865	-	-	-	-	-	-	-	-	-	-	-
.	2B:299946-299946	-	-	-	-	-	-	-	-	-	-	-
.	2B:299948-299948	-	-	-	-	-	-	-	-	-	-	-
.	2B:299984-299984	-	-	-	-	-	-	-	-	-	-	-
.	2B:299986-299986	-	-	-	-	-	-	-	-	-	-	-
.	2B:299994-299998	-	-	-	-	-	-	-	-	-	-	-
.	2B:300004-300004	-	-	-	-	-	-	-	-	-	-	-
.	2B:300064-300064	-	-	-	-	-	-	-	-	-	-	-
.	2B:300080-300080	-	-	-	-	-	-	-	-	-	-	-
.	2B:300093-300093	-	-	-	-	-	-	-	-	-	-	-
.	2B:300139-300139	-	-	-	-	-	-	-	-	-	-	-
.	2B:300144-300144	-	-	-	-	-	-	-	-	-	-	-
.	2B:300188-300188	-	-	-	-	-	-	-	-	-	-	-
.	2B:300189-300189	-	-	-	-	-	-	-	-	-	-	-
.	2B:300344-300344	-	-	-	-	-	-	-	-	-	-	-
.	2B:300573-300573	-	-	-	-	-	-	-	-	-	-	-
.	2B:300598-300598	-	-	-	-	-	-	-	-	-	-	-
.	2B:300660-300660	-	-	-	-	-	-	-	-	-	-	-
.	2B:300661-300661	-	-	-	-	-	-	-	-	-	-	-
.	2B:300789-300789	-	-	-	-	-	-	-	-	-	-	-
.	2B:300852-300852	-	-	-	-	-	-	-	-	-	-	-
.	2B:300867-300867	-	-	-	-	-	-	-	-	-	-	-
.	2B:300912-300912	-	-	-	-	-	-	-	-	-	-	-
.	2B:300933-300933	-	-	-	-	-	-	-	-	-	-	-
.	2B:300938-300938	-	-	-	-	-	-	-	-	-	-	-
.	2B:300940-300940	-	-	-	-	-	-	-	-	-	-	-
.	2B:300942-300942	-	-	-	-	-	-	-	-	-	-	-
.	2B:300975-300975	-	-	-	-	-	-	-	-	-	-	-
.	2B:300981-300981	-	-	-	-	-	-	-	-	-	-	-
.	2B:300983-300983	-	-	-	-	-	-	-	-	-	-	-
.	2B:301025-301025	-	-	-	-	-	-	-	-	-	-	-
.	2B:301126-301126	-	-	-	-	-	-	-	-	-	-	-
.	2B:301142-301142	-	-	-	-	-	-	-	-	-	-	-
.	2B:304905-304905	-	-	-	-	-	-	-	-	-	-	-
.	2B:304950-304950	-	-	-	-	-	-	-	-	-	-	-
.	2B:304956-304956	-	-	-	-	-	-	-	-	-	-	-
.	2B:304974-304974	-	-	-	-	-	-	-	-	-	-	-
.	2B:304977-304977	-	-	-	-	-	-	-	-	-	-	-
.	2B:305239-305239	-	-	-	-	-	-	-	-	-	-	-
.	2B:310938-310938	-	-	-	-	-	-	-	-	-	-	-
.	2B:310980-310980	-	-	-	-	-	-	-	-	-	-	-
.	2B:311089-311089	-	-	-	-	-	-	-	-	-	-	-
.	2B:311434-311434	-	-	-	-	-	-	-	-	-	-	-
.	2B:311454-311454	-	-	-	-	-	-	-	-	-	-	-
.	2B:311592-311592	-	-	-	-	-	-	-	-	-	-	-
.	2B:311602-311602	-	-	-	-	-	-	-	-	-	-	-
.	2B:311753-311753	-	-	-	-	-	-	-	-	-	-	-
.	2B:312121-312121	-	-	-	-	-	-	-	-	-	-	-
.	2B:312423-312423	-	-	-	-	-	-	-	-	-	-	-
.	2B:312469-312469	-	-	-	-	-	-	-	-	-	-	-
.	2B:312499-312499	-	-	-	-	-	-	-	-	-	-	-
.	2B:312500-312500	-	-	-	-	-	-	-	-	-	-	-
.	2B:312741-312741	-	-	-	-	-	-	-	-	-	-	-
.	2B:312820-312820	-	-	-	-	-	-	-	-	-	-	-
.	2B:312833-312833	-	-	-	-	-	-	-	-	-	-	-
.	2B:313130-313130	-	-	-	-	-	-	-	-	-	-	-
.	2B:313131-313131	-	-	-	-	-	-	-	-	-	-	-
.	2B:313218-313218	-	-	-	-	-	-	-	-	-	-	-
.	2B:313645-313645	-	-	-	-	-	-	-	-	-	-	-
.	2B:313650-313650	-	-	-	-	-	-	-	-	-	-	-
.	2B:313862-313862	-	-	-	-	-	-	-	-	-	-	-
.	2B:313944-313944	-	-	-	-	-	-	-	-	-	-	-
.	2B:315325-315325	-	-	-	-	-	-	-	-	-	-	-
.	2B:316453-316453	-	-	-	-	-	-	-	-	-	-	-
.	2B:316563-316563	-	-	-	-	-	-	-	-	-	-	-
.	2B:316567-316567	-	-	-	-	-	-	-	-	-	-	-
.	2B:316588-316588	-	-	-	-	-	-	-	-	-	-	-
.	2B:316685-316685	-	-	-	-	-	-	-	-	-	-	-
.	2B:318762-318762	-	-	-	-	-	-	-	-	-	-	-
.	2B:318773-318773	-	-	-	-	-	-	-	-	-	-	-
.	2B:318826-318826	-	-	-	-	-	-	-	-	-	-	-
.	2B:318832-318832	-	-	-	-	-	-	-	-	-	-	-
.	2B:318929-318929	-	-	-	-	-	-	-	-	-	-	-
.	2B:318945-318945	-	-	-	-	-	-	-	-	-	-	-
.	2B:318947-318947	-	-	-	-	-	-	-	-	-	-	-
.	2B:321453-321453	-	-	-	-	-	-	-	-	-	-	-
.	2B:321714-321714	-	-	-	-	-	-	-	-	-	-	-
.	2B:321808-321808	-	-	-	-	-	-	-	-	-	-	-
.	2B:321886-321886	-	-	-	-	-	-	-	-	-	-	-
.	2B:322314-322314	-	-	-	-	-	-	-	-	-	-	-
.	2B:322376-322376	-	-	-	-	-	-	-	-	-	-	-
.	2B:322481-322481	-	-	-	-	-	-	-	-	-	-	-
.	2B:325064-325064	-	-	-	-	-	-	-	-	-	-	-
.	2B:325141-325141	-	-	-	-	-	-	-	-	-	-	-
.	2B:325345-325345	-	-	-	-	-	-	-	-	-	-	-
.	2B:325382-325382	-	-	-	-	-	-	-	-	-	-	-
.	2B:328064-328064	-	-	-	-	-	-	-	-	-	-	-
.	2B:328185-328185	-	-	-	-	-	-	-	-	-	-	-
.	2B:329552-329552	-	-	-	-	-	-	-	-	-	-	-
.	2B:329865-329865	-	-	-	-	-	-	-	-	-	-	-
.	2B:329881-329881	-	-	-	-	-	-	-	-	-	-	-
.	2B:329888-329888	-	-	-	-	-	-	-	-	-	-	-
.	2B:331612-331612	-	-	-	-	-	-	-	-	-	-	-
.	2B:333509-333509	-	-	-	-	-	-	-	-	-	-	-
.	2B:333545-333545	-	-	-	-	-	-	-	-	-	-	-
.	2B:333611-333611	-	-	-	-	-	-	-	-	-	-	-
.	2B:333615-333615	-	-	-	-	-	-	-	-	-	-	-
.	2B:333617-333617	-	-	-	-	-	-	-	-	-	-	-
.	2B:339360-339360	-	-	-	-	-	-	-	-	-	-	-
.	2B:339374-339374	-	-	-	-	-	-	-	-	-	-	-
.	2B:339407-339407	-	-	-	-	-	-	-	-	-	-	-
.	2B:341185-341185	-	-	-	-	-	-	-	-	-	-	-
.	2B:341326-341326	-	-	-	-	-	-	-	-	-	-	-
.	2B:342678-342678	-	-	-	-	-	-	-	-	-	-	-
.	2B:342720-342720	-	-	-	-	-	-	-	-	-	-	-
.	2B:342744-342744	-	-	-	-	-	-	-	-	-	-	-
.	2B:351804-351804	-	-	-	-	-	-	-	-	-	-	-
.	2B:351808-351808	-	-	-	-	-	-	-	-	-	-	-
.	2B:352060-352060	-	-	-	-	-	-	-	-	-	-	-
.	2B:352874-352874	-	-	-	-	-	-	-	-	-	-	-
.	2B:352890-352890	-	-	-	-	-	-	-	-	-	-	-
.	2B:352892-352892	-	-	-	-	-	-	-	-	-	-	-
.	2B:353085-353085	-	-	-	-	-	-	-	-	-	-	-
.	2B:353134-353134	-	-	-	-	-	-	-	-	-	-	-
.	2B:355583-355583	-	-	-	-	-	-	-	-	-	-	-
.	2B:355615-355615	-	-	-	-	-	-	-	-	-	-	-
.	2B:355666-355666	-	-	-	-	-	-	-	-	-	-	-
.	2B:355676-355676	-	-	-	-	-	-	-	-	-	-	-
.	2B:357482-357482	-	-	-	-	-	-	-	-	-	-	-
.	2B:357506-357506	-	-	-	-	-	-	-	-	-	-	-
.	2B:357521-357521	-	-	-	-	-	-	-	-	-	-	-
.	2B:357576-357576	-	-	-	-	-	-	-	-	-	-	-
.	2B:357596-357596	-	-	-	-	-	-	-	-	-	-	-
.	2B:357601-357601	-	-	-	-	-	-	-	-	-	-	-
.	2B:357611-357611	-	-	-	-	-	-	-	-	-	-	-
.	2B:357906-357906	-	-	-	-	-	-	-	-	-	-	-
.	2B:357917-357917	-	-	-	-	-	-	-	-	-	-	-
.	2B:357921-357921	-	-	-	-	-	-	-	-	-	-	-
.	2B:358046-358046	-	-	-	-	-	-	-	-	-	-	-
.	2B:358088-358088	-	-	-	-	-	-	-	-	-	-	-
.	2B:358295-358295	-	-	-	-	-	-	-	-	-	-	-
.	2B:358566-358566	-	-	-	-	-	-	-	-	-	-	-
.	2B:358631-358631	-	-	-	-	-	-	-	-	-	-	-
.	2B:358634-358634	-	-	-	-	-	-	-	-	-	-	-
.	2B:379982-379982	-	-	-	-	-	-	-	-	-	-	-
.	2B:380641-380641	-	-	-	-	-	-	-	-	-	-	-
.	2B:380709-380710	-	-	-	-	-	-	-	-	-	-	-
.	2B:383042-383042	-	-	-	-	-	-	-	-	-	-	-
.	2B:383051-383053	-	-	-	-	-	-	-	-	-	-	-
.	2B:387464-387464	-	-	-	-	-	-	-	-	-	-	-
.	2B:393358-393358	-	-	-	-	-	-	-	-	-	-	-
.	2B:394439-394439	-	-	-	-	-	-	-	-	-	-	-
.	2B:394441-394441	-	-	-	-	-	-	-	-	-	-	-
.	2B:394459-394459	-	-	-	-	-	-	-	-	-	-	-
.	2B:394477-394477	-	-	-	-	-	-	-	-	-	-	-
.	2B:394497-394497	-	-	-	-	-	-	-	-	-	-	-
.	2B:395711-395711	-	-	-	-	-	-	-	-	-	-	-
.	2B:395749-395750	-	-	-	-	-	-	-	-	-	-	-
.	2B:395877-395878	-	-	-	-	-	-	-	-	-	-	-
.	2B:395917-395917	-	-	-	-	-	-	-	-	-	-	-
.	2B:396258-396258	-	-	-	-	-	-	-	-	-	-	-
.	2B:398283-398283	-	-	-	-	-	-	-	-	-	-	-
.	2B:398594-398595	-	-	-	-	-	-	-	-	-	-	-
.	2B:398603-398603	-	-	-	-	-	-	-	-	-	-	-
.	2B:401469-401469	-	-	-	-	-	-	-	-	-	-	-
.	2B:401735-401735	-	-	-	-	-	-	-	-	-	-	-
.	2B:401826-401826	-	-	-	-	-	-	-	-	-	-	-
.	2B:401871-401871	-	-	-	-	-	-	-	-	-	-	-
.	2B:401909-401909	-	-	-	-	-	-	-	-	-	-	-
.	2B:402316-402316	-	-	-	-	-	-	-	-	-	-	-
.	2B:402334-402334	-	-	-	-	-	-	-	-	-	-	-
.	2B:402610-402610	-	-	-	-	-	-	-	-	-	-	-
.	2B:403960-403960	-	-	-	-	-	-	-	-	-	-	-
.	2B:404130-404130	-	-	-	-	-	-	-	-	-	-	-
.	2B:404149-404150	-	-	-	-	-	-	-	-	-	-	-
.	2B:404212-404212	-	-	-	-	-	-	-	-	-	-	-
.	2B:404352-404352	-	-	-	-	-	-	-	-	-	-	-
.	2B:404364-404365	-	-	-	-	-	-	-	-	-	-	-
.	2B:404437-404437	-	-	-	-	-	-	-	-	-	-	-
.	2B:404560-404560	-	-	-	-	-	-	-	-	-	-	-
.	2B:404567-404567	-	-	-	-	-	-	-	-	-	-	-
.	2B:404645-404645	-	-	-	-	-	-	-	-	-	-	-
.	2B:404662-404662	-	-	-	-	-	-	-	-	-	-	-
.	2B:404735-404735	-	-	-	-	-	-	-	-	-	-	-
.	2B:404771-404771	-	-	-	-	-	-	-	-	-	-	-
.	2B:404781-404781	-	-	-	-	-	-	-	-	-	-	-
.	2B:404783-404783	-	-	-	-	-	-	-	-	-	-	-
.	2B:404786-404786	-	-	-	-	-	-	-	-	-	-	-
.	2B:404787-404787	-	-	-	-	-	-	-	-	-	-	-
.	2B:404812-404812	-	-	-	-	-	-	-	-	-	-	-
.	2B:404830-404830	-	-	-	-	-	-	-	-	-	-	-
.	2B:405088-405088	-	-	-	-	-	-	-	-	-	-	-
.	2B:405319-405320	-	-	-	-	-	-	-	-	-	-	-
.	2B:405332-405337	-	-	-	-	-	-	-	-	-	-	-
.	2B:405351-405351	-	-	-	-	-	-	-	-	-	-	-
.	2B:405619-405619	-	-	-	-	-	-	-	-	-	-	-
.	2B:405943-405943	-	-	-	-	-	-	-	-	-	-	-
.	2B:405954-405954	-	-	-	-	-	-	-	-	-	-	-
.	2B:406797-406799	-	-	-	-	-	-	-	-	-	-	-
.	2B:407328-407328	-	-	-	-	-	-	-	-	-	-	-
.	2B:407405-407405	-	-	-	-	-	-	-	-	-	-	-
.	2B:407482-407482	-	-	-	-	-	-	-	-	-	-	-
.	2B:408025-408025	-	-	-	-	-	-	-	-	-	-	-
.	2B:408157-408157	-	-	-	-	-	-	-	-	-	-	-
.	2B:408172-408172	-	-	-	-	-	-	-	-	-	-	-
.	2B:408459-408459	-	-	-	-	-	-	-	-	-	-	-
.	2B:415768-415768	-	-	-	-	-	-	-	-	-	-	-
.	2B:415953-415953	-	-	-	-	-	-	-	-	-	-	-
.	2B:415956-415956	-	-	-	-	-	-	-	-	-	-	-
.	2B:415977-415977	-	-	-	-	-	-	-	-	-	-	-
.	2B:416036-416041	-	-	-	-	-	-	-	-	-	-	-
.	2B:416122-416122	-	-	-	-	-	-	-	-	-	-	-
.	2B:416123-416123	-	-	-	-	-	-	-	-	-	-	-
.	2B:416134-416134	-	-	-	-	-	-	-	-	-	-	-
.	2B:416141-416141	-	-	-	-	-	-	-	-	-	-	-
.	2B:416170-416170	-	-	-	-	-	-	-	-	-	-	-
.	2B:416187-416187	-	-	-	-	-	-	-	-	-	-	-
.	2B:416195-416197	-	-	-	-	-	-	-	-	-	-	-
.	2B:545610-545610	-	-	-	-	-	-	-	-	-	-	-
.	2B:545622-545622	-	-	-	-	-	-	-	-	-	-	-
.	2B:545633-545633	-	-	-	-	-	-	-	-	-	-	-
.	2B:545636-545636	-	-	-	-	-	-	-	-	-	-	-
.	2B:545654-545654	-	-	-	-	-	-	-	-	-	-	-
.	2B:545661-545661	-	-	-	-	-	-	-	-	-	-	-
.	2B:545729-545729	-	-	-	-	-	-	-	-	-	-	-
.	2B:545734-545734	-	-	-	-	-	-	-	-	-	-	-
.	2B:545778-545778	T	TRITD2Bv1G000360	TRITD2Bv1G000360.1	Transcript	synonymous_variant	31	31	11	L	Cta/Tta	AX-94447929-2B.1	IMPACT=LOW;BIOTYPE=protein_coding;EXON=1/5;STRAND=1;ENSP=TRITD2Bv1G000360.1;UNIPARC=UPI00084299DF;DOMAINS=PANTHER:PTHR47975,PANTHER:PTHR47975:SF43,PIRSF:PIRSF000654,Gene3D:3.30.200.20,Superfamily:SSF56112
.	2B:545932-545932	-	-	-	-	-	-	-	-	-	-	-
.	2B:545936-545936	-	-	-	-	-	-	-	-	-	-	-
.	2B:545938-545940	-	-	-	-	-	-	-	-	-	-	-
.	2B:547997-547997	-	-	-	-	-	-	-	-	-	-	-
.	2B:548013-548013	-	-	-	-	-	-	-	-	-	-	-
.	2B:548044-548044	-	-	-	-	-	-	-	-	-	-	-
.	2B:548089-548089	-	-	-	-	-	-	-	-	-	-	-
.	2B:548096-548096	-	-	-	-	-	-	-	-	-	-	-
.	2B:548113-548113	-	-	-	-	-	-	-	-	-	-	-
.	2B:568091-568091	-	-	-	-	-	-	-	-	-	-	-
.	2B:568127-568127	-	-	-	-	-	-	-	-	-	-	-
.	2B:568139-568139	-	-	-	-	-	-	-	-	-	-	-
.	2B:568150-568150	-	-	-	-	-	-	-	-	-	-	-
.	2B:572858-572858	A	TRITD2Bv1G000410	TRITD2Bv1G000410.1	Transcript	missense_variant	599	599	200	S/N	aGt/aAt	-	IMPACT=MODERATE;BIOTYPE=protein_coding;EXON=1/2;STRAND=1;ENSP=TRITD2Bv1G000410.1;UNIPARC=UPI0010185261;SIFT=tolerated(0.52);DOMAINS=Gene3D:3.40.50.300,Pfam:PF00931,Superfamily:SSF52540
.	2B:572858-572858	A	TRITD2Bv1G000410	TRITD2Bv1G000410.2	Transcript	missense_variant	599	599	200	S/N	aGt/aAt	-	IMPACT=MODERATE;BIOTYPE=protein_coding;EXON=1/3;STRAND=1;ENSP=TRITD2Bv1G000410.2;UNIPARC=UPI000845670F;SIFT=tolerated(0.46);DOMAINS=Gene3D:3.40.50.300,Pfam:PF00931,PANTHER:PTHR23155,PANTHER:PTHR23155:SF935,Superfamily:SSF52540
.	2B:572859-572859	C	TRITD2Bv1G000410	TRITD2Bv1G000410.1	Transcript	synonymous_variant	600	600	200	S	agT/agC	-	IMPACT=LOW;BIOTYPE=protein_coding;EXON=1/2;STRAND=1;ENSP=TRITD2Bv1G000410.1;UNIPARC=UPI0010185261;DOMAINS=Gene3D:3.40.50.300,Pfam:PF00931,Superfamily:SSF52540
.	2B:572859-572859	C	TRITD2Bv1G000410	TRITD2Bv1G000410.2	Transcript	synonymous_variant	600	600	200	S	agT/agC	-	IMPACT=LOW;BIOTYPE=protein_coding;EXON=1/3;STRAND=1;ENSP=TRITD2Bv1G000410.2;UNIPARC=UPI000845670F;DOMAINS=Gene3D:3.40.50.300,Pfam:PF00931,PANTHER:PTHR23155,PANTHER:PTHR23155:SF935,Superfamily:SSF52540
.	2B:573192-573192	G	TRITD2Bv1G000410	TRITD2Bv1G000410.1	Transcript	synonymous_variant	933	933	311	L	ctC/ctG	-	IMPACT=LOW;BIOTYPE=protein_coding;EXON=1/2;STRAND=1;ENSP=TRITD2Bv1G000410.1;UNIPARC=UPI0010185261;DOMAINS=Gene3D:3.40.50.300,Pfam:PF00931,Superfamily:SSF52540
.	2B:573192-573192	G	TRITD2Bv1G000410	TRITD2Bv1G000410.2	Transcript	synonymous_variant	933	933	311	L	ctC/ctG	-	IMPACT=LOW;BIOTYPE=protein_coding;EXON=1/3;STRAND=1;ENSP=TRITD2Bv1G000410.2;UNIPARC=UPI000845670F;DOMAINS=Gene3D:3.40.50.300,Pfam:PF00931,PANTHER:PTHR23155,PANTHER:PTHR23155:SF935,Superfamily:SSF52540
.	2B:573224-573226	T	TRITD2Bv1G000410	TRITD2Bv1G000410.1	Transcript	frameshift_variant	966-967	966-967	322-323	SF/SX	agTTtt/agTtt	-	IMPACT=HIGH;BIOTYPE=protein_coding;EXON=1/2;STRAND=1;ENSP=TRITD2Bv1G000410.1;UNIPARC=UPI0010185261;DOMAINS=Gene3D:3.40.50.300,Pfam:PF00931,Superfamily:SSF52540
.	2B:573224-573226	T	TRITD2Bv1G000410	TRITD2Bv1G000410.2	Transcript	frameshift_variant	966-967	966-967	322-323	SF/SX	agTTtt/agTtt	-	IMPACT=HIGH;BIOTYPE=protein_coding;EXON=1/3;STRAND=1;ENSP=TRITD2Bv1G000410.2;UNIPARC=UPI000845670F;DOMAINS=Gene3D:3.40.50.300,Pfam:PF00931,PANTHER:PTHR23155,PANTHER:PTHR23155:SF935,Superfamily:SSF52540
.	2B:574636-574636	G	TRITD2Bv1G000410	TRITD2Bv1G000410.1	Transcript	missense_variant	1226	1226	409	D/G	gAc/gGc	-	IMPACT=MODERATE;BIOTYPE=protein_coding;EXON=2/2;STRAND=1;ENSP=TRITD2Bv1G000410.1;UNIPARC=UPI0010185261;SIFT=tolerated_low_confidence(0.39)
.	2B:574636-574636	G	TRITD2Bv1G000410	TRITD2Bv1G000410.2	Transcript	synonymous_variant	1245	1245	415	G	ggA/ggG	-	IMPACT=LOW;BIOTYPE=protein_coding;EXON=2/3;STRAND=1;ENSP=TRITD2Bv1G000410.2;UNIPARC=UPI000845670F;DOMAINS=Gene3D:3.40.50.300,PANTHER:PTHR23155,PANTHER:PTHR23155:SF935,Superfamily:SSF52540
.	2B:574865-574865	A	TRITD2Bv1G000410	TRITD2Bv1G000410.2	Transcript	missense_variant	1474	1474	492	G/S	Ggt/Agt	-	IMPACT=MODERATE;BIOTYPE=protein_coding;EXON=2/3;STRAND=1;ENSP=TRITD2Bv1G000410.2;UNIPARC=UPI000845670F;SIFT=tolerated(0.47);DOMAINS=Gene3D:3.40.50.300,Pfam:PF00931,PANTHER:PTHR23155,PANTHER:PTHR23155:SF935,Superfamily:SSF52540
.	2B:574892-574892	A	TRITD2Bv1G000410	TRITD2Bv1G000410.2	Transcript	missense_variant	1501	1501	501	A/T	Gct/Act	-	IMPACT=MODERATE;BIOTYPE=protein_coding;EXON=2/3;STRAND=1;ENSP=TRITD2Bv1G000410.2;UNIPARC=UPI000845670F;SIFT=tolerated(0.94);DOMAINS=Gene3D:3.40.50.300,Pfam:PF00931,PANTHER:PTHR23155,PANTHER:PTHR23155:SF935,Superfamily:SSF52540
.	2B:575044-575044	C	TRITD2Bv1G000410	TRITD2Bv1G000410.2	Transcript	synonymous_variant	1653	1653	551	H	caT/caC	-	IMPACT=LOW;BIOTYPE=protein_coding;EXON=2/3;STRAND=1;ENSP=TRITD2Bv1G000410.2;UNIPARC=UPI000845670F;DOMAINS=Gene3D:3.40.50.300,Pfam:PF00931,PANTHER:PTHR23155,PANTHER:PTHR23155:SF935,Superfamily:SSF52540
.	2B:575331-575331	-	-	-	-	-	-	-	-	-	-	-
.	2B:575400-575400	-	-	-	-	-	-	-	-	-	-	-
.	2B:575409-575409	-	-	-	-	-	-	-	-	-	-	-
.	2B:575415-575424	-	-	-	-	-	-	-	-	-	-	-
.	2B:575463-575463	-	-	-	-	-	-	-	-	-	-	-
.	2B:575487-575487	-	-	-	-	-	-	-	-	-	-	-
.	2B:576263-576263	-	-	-	-	-	-	-	-	-	-	-
.	2B:576312-576312	G	TRITD2Bv1G000410	TRITD2Bv1G000410.2	Transcript	missense_variant	1786	1786	596	N/D	Aac/Gac	-	IMPACT=MODERATE;BIOTYPE=protein_coding;EXON=3/3;STRAND=1;ENSP=TRITD2Bv1G000410.2;UNIPARC=UPI000845670F;SIFT=tolerated(0.66);DOMAINS=Pfam:PF00931,PANTHER:PTHR23155,PANTHER:PTHR23155:SF935,Superfamily:SSF52540
.	2B:576514-576514	C	TRITD2Bv1G000410	TRITD2Bv1G000410.2	Transcript	missense_variant	1988	1988	663	M/T	aTg/aCg	-	IMPACT=MODERATE;BIOTYPE=protein_coding;EXON=3/3;STRAND=1;ENSP=TRITD2Bv1G000410.2;UNIPARC=UPI000845670F;SIFT=deleterious(0.03);DOMAINS=PANTHER:PTHR23155,PANTHER:PTHR23155:SF935,Superfamily:SSF52540
.	2B:576614-576614	G	TRITD2Bv1G000410	TRITD2Bv1G000410.2	Transcript	synonymous_variant	2088	2088	696	R	cgA/cgG	-	IMPACT=LOW;BIOTYPE=protein_coding;EXON=3/3;STRAND=1;ENSP=TRITD2Bv1G000410.2;UNIPARC=UPI000845670F;DOMAINS=PANTHER:PTHR23155,PANTHER:PTHR23155:SF935,Low_complexity_(Seg):seg
.	2B:577137-577137	C	TRITD2Bv1G000410	TRITD2Bv1G000410.2	Transcript	synonymous_variant	2611	2611	871	L	Ttg/Ctg	-	IMPACT=LOW;BIOTYPE=protein_coding;EXON=3/3;STRAND=1;ENSP=TRITD2Bv1G000410.2;UNIPARC=UPI000845670F;DOMAINS=Gene3D:3.80.10.10,PANTHER:PTHR23155,PANTHER:PTHR23155:SF935,Superfamily:SSF52058
.	2B:577176-577176	A	TRITD2Bv1G000410	TRITD2Bv1G000410.2	Transcript	missense_variant	2650	2650	884	V/I	Gta/Ata	-	IMPACT=MODERATE;BIOTYPE=protein_coding;EXON=3/3;STRAND=1;ENSP=TRITD2Bv1G000410.2;UNIPARC=UPI000845670F;SIFT=tolerated(1);DOMAINS=Gene3D:3.80.10.10,PANTHER:PTHR23155,PANTHER:PTHR23155:SF935,Superfamily:SSF52058
.	2B:577206-577206	T	TRITD2Bv1G000410	TRITD2Bv1G000410.2	Transcript	synonymous_variant	2680	2680	894	L	Ctg/Ttg	-	IMPACT=LOW;BIOTYPE=protein_coding;EXON=3/3;STRAND=1;ENSP=TRITD2Bv1G000410.2;UNIPARC=UPI000845670F;DOMAINS=Gene3D:3.80.10.10,PANTHER:PTHR23155,PANTHER:PTHR23155:SF935,Superfamily:SSF52058
.	2B:577264-577264	T	TRITD2Bv1G000410	TRITD2Bv1G000410.2	Transcript	missense_variant	2738	2738	913	A/V	gCa/gTa	-	IMPACT=MODERATE;BIOTYPE=protein_coding;EXON=3/3;STRAND=1;ENSP=TRITD2Bv1G000410.2;UNIPARC=UPI000845670F;SIFT=tolerated(0.27);DOMAINS=Gene3D:3.80.10.10,PANTHER:PTHR23155,PANTHER:PTHR23155:SF935,Superfamily:SSF52058
.	2B:577295-577295	T	TRITD2Bv1G000410	TRITD2Bv1G000410.2	Transcript	missense_variant	2769	2769	923	K/N	aaG/aaT	-	IMPACT=MODERATE;BIOTYPE=protein_coding;EXON=3/3;STRAND=1;ENSP=TRITD2Bv1G000410.2;UNIPARC=UPI000845670F;SIFT=tolerated(0.44);DOMAINS=Gene3D:3.80.10.10,PANTHER:PTHR23155,PANTHER:PTHR23155:SF935,Superfamily:SSF52058
.	2B:812206-812210	-	-	-	-	-	-	-	-	-	-	-
.	2B:812578-812578	-	-	-	-	-	-	-	-	-	-	-
.	2B:812594-812594	-	-	-	-	-	-	-	-	-	-	-
.	2B:812692-812692	-	-	-	-	-	-	-	-	-	-	-
.	2B:812693-812693	-	-	-	-	-	-	-	-	-	-	-
.	2B:812699-812699	-	-	-	-	-	-	-	-	-	-	-
.	2B:813201-813201	-	-	-	-	-	-	-	-	-	-	-
.	2B:814441-814441	-	-	-	-	-	-	-	-	-	-	-
.	2B:815307-815307	-	-	-	-	-	-	-	-	-	-	-
.	2B:815349-815349	-	-	-	-	-	-	-	-	-	-	-
.	2B:816034-816034	-	-	-	-	-	-	-	-	-	-	-
.	2B:816053-816053	-	-	-	-	-	-	-	-	-	-	-
.	2B:816065-816065	-	-	-	-	-	-	-	-	-	-	-
.	2B:816098-816098	-	-	-	-	-	-	-	-	-	-	-
.	2B:816121-816121	-	-	-	-	-	-	-	-	-	-	-
.	2B:816131-816131	-	-	-	-	-	-	-	-	-	-	-
.	2B:816207-816207	-	-	-	-	-	-	-	-	-	-	-
.	2B:816214-816214	-	-	-	-	-	-	-	-	-	-	-
.	2B:816239-816239	-	-	-	-	-	-	-	-	-	-	-
.	2B:816277-816277	-	-	-	-	-	-	-	-	-	-	-
.	2B:816288-816288	-	-	-	-	-	-	-	-	-	-	-
.	2B:816298-816299	-	-	-	-	-	-	-	-	-	-	-
.	2B:816378-816378	-	-	-	-	-	-	-	-	-	-	-
.	2B:816381-816381	-	-	-	-	-	-	-	-	-	-	-
.	2B:816390-816390	-	-	-	-	-	-	-	-	-	-	-
.	2B:816408-816408	-	-	-	-	-	-	-	-	-	-	-
.	2B:836091-836091	-	-	-	-	-	-	-	-	-	-	-
.	2B:836264-836264	-	-	-	-	-	-	-	-	-	-	-
.	2B:836304-836304	-	-	-	-	-	-	-	-	-	-	-
.	2B:836471-836471	-	-	-	-	-	-	-	-	-	-	-
.	2B:836476-836476	-	-	-	-	-	-	-	-	-	-	-
.	2B:836524-836524	-	-	-	-	-	-	-	-	-	-	-
.	2B:836598-836598	-	-	-	-	-	-	-	-	-	-	-
.	2B:837968-837969	-	-	-	-	-	-	-	-	-	-	-
.	2B:838051-838051	-	-	-	-	-	-	-	-	-	-	-
.	2B:838061-838062	-	-	-	-	-	-	-	-	-	-	-
.	2B:838064-838064	-	-	-	-	-	-	-	-	-	-	-
.	2B:838065-838065	-	-	-	-	-	-	-	-	-	-	-
.	2B:838067-838067	-	-	-	-	-	-	-	-	-	-	-
.	2B:838069-838069	-	-	-	-	-	-	-	-	-	-	-
.	2B:838070-838070	-	-	-	-	-	-	-	-	-	-	-
.	2B:838322-838323	-	-	-	-	-	-	-	-	-	-	-
.	2B:838559-838559	-	-	-	-	-	-	-	-	-	-	-
.	2B:839666-839666	-	-	-	-	-	-	-	-	-	-	-
.	2B:840802-840804	-	-	-	-	-	-	-	-	-	-	-
.	2B:840953-840953	-	-	-	-	-	-	-	-	-	-	-
.	2B:848993-848993	-	-	-	-	-	-	-	-	-	-	-
.	2B:852913-852913	-	-	-	-	-	-	-	-	-	-	-
.	2B:853364-853364	-	-	-	-	-	-	-	-	-	-	-
.	2B:853539-853539	-	-	-	-	-	-	-	-	-	-	-
.	2B:865652-865652	-	-	-	-	-	-	-	-	-	-	-
.	2B:865852-865852	-	-	-	-	-	-	-	-	-	-	-
.	2B:866044-866044	-	-	-	-	-	-	-	-	-	-	-
.	2B:866232-866232	-	-	-	-	-	-	-	-	-	-	-
.	2B:866288-866288	-	-	-	-	-	-	-	-	-	-	-
.	2B:866296-866296	-	-	-	-	-	-	-	-	-	-	-
.	2B:866474-866475	-	-	-	-	-	-	-	-	-	-	-
.	2B:870240-870240	-	-	-	-	-	-	-	-	-	-	-
.	2B:870319-870319	-	-	-	-	-	-	-	-	-	-	-
.	2B:870332-870332	-	-	-	-	-	-	-	-	-	-	-
.	2B:870466-870471	-	-	-	-	-	-	-	-	-	-	-
.	2B:870474-870474	-	-	-	-	-	-	-	-	-	-	-
.	2B:870772-870772	-	-	-	-	-	-	-	-	-	-	-
.	2B:872388-872388	-	-	-	-	-	-	-	-	-	-	-
.	2B:872938-872938	-	-	-	-	-	-	-	-	-	-	-
.	2B:872966-872966	-	-	-	-	-	-	-	-	-	-	-
.	2B:873005-873005	-	-	-	-	-	-	-	-	-	-	-
.	2B:873142-873142	-	-	-	-	-	-	-	-	-	-	-
.	2B:873687-873687	-	-	-	-	-	-	-	-	-	-	-
.	2B:873752-873752	-	-	-	-	-	-	-	-	-	-	-
.	2B:873767-873767	-	-	-	-	-	-	-	-	-	-	-
.	2B:874480-874482	-	-	-	-	-	-	-	-	-	-	-
.	2B:874584-874584	-	-	-	-	-	-	-	-	-	-	-
.	2B:874594-874594	-	-	-	-	-	-	-	-	-	-	-
.	2B:874602-874602	-	-	-	-	-	-	-	-	-	-	-
.	2B:881465-881465	-	-	-	-	-	-	-	-	-	-	-
.	2B:882402-882402	-	-	-	-	-	-	-	-	-	-	-
.	2B:884554-884554	-	-	-	-	-	-	-	-	-	-	-
.	2B:886822-886822	-	-	-	-	-	-	-	-	-	-	-
.	2B:888587-888587	-	-	-	-	-	-	-	-	-	-	-
.	2B:895454-895454	-	-	-	-	-	-	-	-	-	-	-
.	2B:895585-895585	-	-	-	-	-	-	-	-	-	-	-
.	2B:895665-895665	-	-	-	-	-	-	-	-	-	-	-
.	2B:896963-896963	-	-	-	-	-	-	-	-	-	-	-
.	2B:897048-897048	-	-	-	-	-	-	-	-	-	-	-
.	2B:897246-897246	-	-	-	-	-	-	-	-	-	-	-
.	2B:897445-897446	-	-	-	-	-	-	-	-	-	-	-
.	2B:897523-897523	-	-	-	-	-	-	-	-	-	-	-
.	2B:897658-897658	-	-	-	-	-	-	-	-	-	-	-
.	2B:897881-897881	-	-	-	-	-	-	-	-	-	-	-
.	2B:898400-898401	-	-	-	-	-	-	-	-	-	-	-
.	2B:898429-898429	-	-	-	-	-	-	-	-	-	-	-
.	2B:898452-898452	-	-	-	-	-	-	-	-	-	-	-
.	2B:898497-898497	-	-	-	-	-	-	-	-	-	-	-
.	2B:898501-898501	-	-	-	-	-	-	-	-	-	-	-
.	2B:898517-898517	-	-	-	-	-	-	-	-	-	-	-
.	2B:898572-898572	-	-	-	-	-	-	-	-	-	-	-
.	2B:898698-898698	-	-	-	-	-	-	-	-	-	-	-
.	2B:898716-898716	-	-	-	-	-	-	-	-	-	-	-
.	2B:899829-899830	-	-	-	-	-	-	-	-	-	-	-
.	2B:900889-900889	-	-	-	-	-	-	-	-	-	-	-
.	2B:900894-900894	-	-	-	-	-	-	-	-	-	-	-
.	2B:900895-900895	-	-	-	-	-	-	-	-	-	-	-
.	2B:901113-901113	-	-	-	-	-	-	-	-	-	-	-
.	2B:901117-901117	-	-	-	-	-	-	-	-	-	-	-
.	2B:901136-901136	-	-	-	-	-	-	-	-	-	-	-
.	2B:901150-901150	-	-	-	-	-	-	-	-	-	-	-
.	2B:901152-901152	-	-	-	-	-	-	-	-	-	-	-
.	2B:901154-901154	-	-	-	-	-	-	-	-	-	-	-
.	2B:901752-901752	-	-	-	-	-	-	-	-	-	-	-
.	2B:901818-901818	-	-	-	-	-	-	-	-	-	-	-
.	2B:901918-901918	-	-	-	-	-	-	-	-	-	-	-
.	2B:902334-902334	G	TRITD2Bv1G000640	TRITD2Bv1G000640.1	Transcript	synonymous_variant	297	297	99	P	ccA/ccG	-	IMPACT=LOW;BIOTYPE=protein_coding;EXON=2/4;STRAND=1;ENSP=TRITD2Bv1G000640.1;UNIPARC=UPI001019BD35;DOMAINS=PANTHER:PTHR11096,PANTHER:PTHR11096:SF1,Pfam:PF01137,Gene3D:3.65.10.20,Superfamily:SSF55205,TIGRFAM:TIGR03400
.	2B:902334-902334	G	TRITD2Bv1G000640	TRITD2Bv1G000640.2	Transcript	synonymous_variant	297	297	99	P	ccA/ccG	-	IMPACT=LOW;BIOTYPE=protein_coding;EXON=2/6;STRAND=1;ENSP=TRITD2Bv1G000640.2;UNIPARC=UPI0010190AEC;DOMAINS=PANTHER:PTHR11096:SF1,PANTHER:PTHR11096,Gene3D:3.65.10.20,TIGRFAM:TIGR03400,Pfam:PF01137,Superfamily:SSF55205
.	2B:904669-904669	-	-	-	-	-	-	-	-	-	-	-
.	2B:904698-904699	-	-	-	-	-	-	-	-	-	-	-
.	2B:920448-920448	-	-	-	-	-	-	-	-	-	-	-
.	2B:920476-920476	-	-	-	-	-	-	-	-	-	-	-
.	2B:920514-920514	-	-	-	-	-	-	-	-	-	-	-
.	2B:920538-920538	-	-	-	-	-	-	-	-	-	-	-
.	2B:920548-920550	-	-	-	-	-	-	-	-	-	-	-
.	2B:920558-920558	-	-	-	-	-	-	-	-	-	-	-
.	2B:920590-920590	-	-	-	-	-	-	-	-	-	-	-
.	2B:920608-920610	-	-	-	-	-	-	-	-	-	-	-
.	2B:920643-920643	-	-	-	-	-	-	-	-	-	-	-
.	2B:920664-920664	-	-	-	-	-	-	-	-	-	-	-
.	2B:920680-920680	-	-	-	-	-	-	-	-	-	-	-
.	2B:920738-920738	-	-	-	-	-	-	-	-	-	-	-
.	2B:920756-920756	-	-	-	-	-	-	-	-	-	-	-
.	2B:920757-920757	-	-	-	-	-	-	-	-	-	-	-
.	2B:920764-920766	-	-	-	-	-	-	-	-	-	-	-
.	2B:920838-920838	-	-	-	-	-	-	-	-	-	-	-
.	2B:920849-920849	-	-	-	-	-	-	-	-	-	-	-
.	2B:920850-920850	-	-	-	-	-	-	-	-	-	-	-
.	2B:920892-920892	-	-	-	-	-	-	-	-	-	-	-
.	2B:920906-920906	-	-	-	-	-	-	-	-	-	-	-
.	2B:920920-920920	-	-	-	-	-	-	-	-	-	-	-
.	2B:920922-920922	-	-	-	-	-	-	-	-	-	-	-
.	2B:920924-920924	-	-	-	-	-	-	-	-	-	-	-
.	2B:920952-920952	-	-	-	-	-	-	-	-	-	-	-
.	2B:921037-921046	-	-	-	-	-	-	-	-	-	-	-
.	2B:921112-921112	-	-	-	-	-	-	-	-	-	-	-
.	2B:921120-921120	-	-	-	-	-	-	-	-	-	-	-
.	2B:921200-921200	-	-	-	-	-	-	-	-	-	-	-
.	2B:921229-921229	-	-	-	-	-	-	-	-	-	-	-
.	2B:921254-921254	-	-	-	-	-	-	-	-	-	-	-
.	2B:921281-921281	-	-	-	-	-	-	-	-	-	-	-
.	2B:928688-928691	-	-	-	-	-	-	-	-	-	-	-
.	2B:928695-928695	-	-	-	-	-	-	-	-	-	-	-
.	2B:928696-928696	-	-	-	-	-	-	-	-	-	-	-
.	2B:928697-928697	-	-	-	-	-	-	-	-	-	-	-
.	2B:928699-928699	-	-	-	-	-	-	-	-	-	-	-
.	2B:929412-929412	-	-	-	-	-	-	-	-	-	-	-
.	2B:929439-929439	-	-	-	-	-	-	-	-	-	-	-
.	2B:929778-929778	-	-	-	-	-	-	-	-	-	-	-
.	2B:930098-930098	-	-	-	-	-	-	-	-	-	-	-
.	2B:930118-930118	-	-	-	-	-	-	-	-	-	-	-
.	2B:930123-930123	-	-	-	-	-	-	-	-	-	-	-
.	2B:930136-930136	-	-	-	-	-	-	-	-	-	-	-
.	2B:930139-930139	-	-	-	-	-	-	-	-	-	-	-
.	2B:930161-930161	-	-	-	-	-	-	-	-	-	-	-
.	2B:930199-930199	-	-	-	-	-	-	-	-	-	-	-
.	2B:930201-930202	-	-	-	-	-	-	-	-	-	-	-
.	2B:930246-930246	-	-	-	-	-	-	-	-	-	-	-
.	2B:930253-930255	-	-	-	-	-	-	-	-	-	-	-
.	2B:930267-930267	-	-	-	-	-	-	-	-	-	-	-
.	2B:930278-930278	-	-	-	-	-	-	-	-	-	-	-
.	2B:930352-930352	-	-	-	-	-	-	-	-	-	-	-
.	2B:930428-930428	-	-	-	-	-	-	-	-	-	-	-
.	2B:930437-930437	-	-	-	-	-	-	-	-	-	-	-
.	2B:930462-930462	-	-	-	-	-	-	-	-	-	-	-
.	2B:930516-930516	-	-	-	-	-	-	-	-	-	-	-
.	2B:930537-930537	-	-	-	-	-	-	-	-	-	-	-
.	2B:930556-930556	-	-	-	-	-	-	-	-	-	-	-
.	2B:930576-930576	-	-	-	-	-	-	-	-	-	-	-
.	2B:930612-930612	-	-	-	-	-	-	-	-	-	-	-
.	2B:930613-930613	-	-	-	-	-	-	-	-	-	-	-
.	2B:930652-930652	-	-	-	-	-	-	-	-	-	-	-
.	2B:930717-930717	-	-	-	-	-	-	-	-	-	-	-
.	2B:930745-930745	-	-	-	-	-	-	-	-	-	-	-
.	2B:930748-930748	-	-	-	-	-	-	-	-	-	-	-
.	2B:930784-930784	-	-	-	-	-	-	-	-	-	-	-
.	2B:930804-930804	-	-	-	-	-	-	-	-	-	-	-
.	2B:930813-930813	-	-	-	-	-	-	-	-	-	-	-
.	2B:930814-930814	-	-	-	-	-	-	-	-	-	-	-
.	2B:931480-931482	-	-	-	-	-	-	-	-	-	-	-
.	2B:931504-931504	-	-	-	-	-	-	-	-	-	-	-
.	2B:931515-931515	-	-	-	-	-	-	-	-	-	-	-
.	2B:931518-931518	-	-	-	-	-	-	-	-	-	-	-
.	2B:931521-931521	-	-	-	-	-	-	-	-	-	-	-
.	2B:931535-931535	-	-	-	-	-	-	-	-	-	-	-
.	2B:931556-931556	-	-	-	-	-	-	-	-	-	-	-
.	2B:931567-931567	-	-	-	-	-	-	-	-	-	-	-
.	2B:931587-931587	-	-	-	-	-	-	-	-	-	-	-
.	2B:931608-931608	-	-	-	-	-	-	-	-	-	-	-
.	2B:931611-931611	-	-	-	-	-	-	-	-	-	-	-
.	2B:931686-931686	-	-	-	-	-	-	-	-	-	-	-
.	2B:931760-931760	-	-	-	-	-	-	-	-	-	-	-
.	2B:931785-931785	-	-	-	-	-	-	-	-	-	-	-
.	2B:931805-931805	-	-	-	-	-	-	-	-	-	-	-
.	2B:931817-931817	-	-	-	-	-	-	-	-	-	-	-
.	2B:931916-931916	-	-	-	-	-	-	-	-	-	-	-
.	2B:931946-931946	-	-	-	-	-	-	-	-	-	-	-
.	2B:931947-931947	-	-	-	-	-	-	-	-	-	-	-
.	2B:932023-932023	-	-	-	-	-	-	-	-	-	-	-
.	2B:932086-932086	-	-	-	-	-	-	-	-	-	-	-
.	2B:932230-932231	-	-	-	-	-	-	-	-	-	-	-
.	2B:932409-932409	-	-	-	-	-	-	-	-	-	-	-
.	2B:933138-933138	-	-	-	-	-	-	-	-	-	-	-
.	2B:933182-933182	-	-	-	-	-	-	-	-	-	-	-
.	2B:933377-933377	-	-	-	-	-	-	-	-	-	-	-
.	2B:933915-933915	-	-	-	-	-	-	-	-	-	-	-
.	2B:933934-933934	-	-	-	-	-	-	-	-	-	-	-
.	2B:934122-934122	-	-	-	-	-	-	-	-	-	-	-
.	2B:934169-934169	-	-	-	-	-	-	-	-	-	-	-
.	2B:934190-934190	-	-	-	-	-	-	-	-	-	-	-
.	2B:934310-934310	-	-	-	-	-	-	-	-	-	-	-
.	2B:934351-934351	-	-	-	-	-	-	-	-	-	-	-
.	2B:934367-934367	-	-	-	-	-	-	-	-	-	-	-
.	2B:934368-934368	-	-	-	-	-	-	-	-	-	-	-
.	2B:934396-934396	-	-	-	-	-	-	-	-	-	-	-
.	2B:934401-934401	-	-	-	-	-	-	-	-	-	-	-
.	2B:934423-934423	-	-	-	-	-	-	-	-	-	-	-
.	2B:934443-934444	-	-	-	-	-	-	-	-	-	-	-
.	2B:934456-934456	-	-	-	-	-	-	-	-	-	-	-
.	2B:934576-934576	-	-	-	-	-	-	-	-	-	-	-
.	2B:934670-934670	-	-	-	-	-	-	-	-	-	-	-
.	2B:934726-934726	-	-	-	-	-	-	-	-	-	-	-
.	2B:934729-934729	-	-	-	-	-	-	-	-	-	-	-
.	2B:934751-934751	-	-	-	-	-	-	-	-	-	-	-
.	2B:934947-934947	-	-	-	-	-	-	-	-	-	-	-
.	2B:934992-934992	-	-	-	-	-	-	-	-	-	-	-
.	2B:935078-935078	-	-	-	-	-	-	-	-	-	-	-
.	2B:935666-935666	-	-	-	-	-	-	-	-	-	-	-
.	2B:935726-935726	-	-	-	-	-	-	-	-	-	-	-
.	2B:935733-935733	-	-	-	-	-	-	-	-	-	-	-
.	2B:935905-935905	-	-	-	-	-	-	-	-	-	-	-
.	2B:935911-935911	-	-	-	-	-	-	-	-	-	-	-
.	2B:936039-936039	-	-	-	-	-	-	-	-	-	-	-
.	2B:936045-936045	-	-	-	-	-	-	-	-	-	-	-
.	2B:936066-936066	-	-	-	-	-	-	-	-	-	-	-
.	2B:936134-936134	-	-	-	-	-	-	-	-	-	-	-
.	2B:936263-936263	-	-	-	-	-	-	-	-	-	-	-
.	2B:936346-936346	-	-	-	-	-	-	-	-	-	-	-
.	2B:936375-936375	-	-	-	-	-	-	-	-	-	-	-
.	2B:936423-936423	-	-	-	-	-	-	-	-	-	-	-
.	2B:936438-936438	-	-	-	-	-	-	-	-	-	-	-
.	2B:936469-936469	-	-	-	-	-	-	-	-	-	-	-
.	2B:936523-936525	-	-	-	-	-	-	-	-	-	-	-
.	2B:936543-936543	-	-	-	-	-	-	-	-	-	-	-
.	2B:938546-938546	-	-	-	-	-	-	-	-	-	-	-
.	2B:938669-938669	-	-	-	-	-	-	-	-	-	-	-
.	2B:938718-938718	-	-	-	-	-	-	-	-	-	-	-
.	2B:938783-938783	-	-	-	-	-	-	-	-	-	-	-
.	2B:938896-938896	-	-	-	-	-	-	-	-	-	-	-
.	2B:938922-938922	-	-	-	-	-	-	-	-	-	-	-
.	2B:939061-939061	-	-	-	-	-	-	-	-	-	-	-
.	2B:939067-939067	-	-	-	-	-	-	-	-	-	-	-
.	2B:939083-939083	-	-	-	-	-	-	-	-	-	-	-
.	2B:939084-939084	-	-	-	-	-	-	-	-	-	-	-
.	2B:939109-939109	-	-	-	-	-	-	-	-	-	-	-
.	2B:939132-939136	-	-	-	-	-	-	-	-	-	-	-
.	2B:939139-939139	-	-	-	-	-	-	-	-	-	-	-
.	2B:939155-939155	-	-	-	-	-	-	-	-	-	-	-
.	2B:939177-939177	-	-	-	-	-	-	-	-	-	-	-
.	2B:939219-939219	-	-	-	-	-	-	-	-	-	-	-
.	2B:939393-939393	-	-	-	-	-	-	-	-	-	-	-
.	2B:939787-939787	-	-	-	-	-	-	-	-	-	-	-
.	2B:940009-940009	-	-	-	-	-	-	-	-	-	-	-
.	2B:940075-940075	-	-	-	-	-	-	-	-	-	-	-
.	2B:940127-940127	-	-	-	-	-	-	-	-	-	-	-
.	2B:940162-940162	-	-	-	-	-	-	-	-	-	-	-
.	2B:940166-940166	-	-	-	-	-	-	-	-	-	-	-
.	2B:940237-940239	-	-	-	-	-	-	-	-	-	-	-
.	2B:940279-940279	-	-	-	-	-	-	-	-	-	-	-
.	2B:940345-940345	-	-	-	-	-	-	-	-	-	-	-
.	2B:940505-940505	-	-	-	-	-	-	-	-	-	-	-
.	2B:940522-940522	-	-	-	-	-	-	-	-	-	-	-
.	2B:940553-940553	-	-	-	-	-	-	-	-	-	-	-
.	2B:940565-940565	-	-	-	-	-	-	-	-	-	-	-
.	2B:940566-940566	-	-	-	-	-	-	-	-	-	-	-
.	2B:940567-940567	-	-	-	-	-	-	-	-	-	-	-
.	2B:941529-941529	-	-	-	-	-	-	-	-	-	-	-
.	2B:941647-941647	-	-	-	-	-	-	-	-	-	-	-
.	2B:941789-941789	-	-	-	-	-	-	-	-	-	-	-
.	2B:941900-941905	-	-	-	-	-	-	-	-	-	-	-
.	2B:941933-941933	-	-	-	-	-	-	-	-	-	-	-
.	2B:941956-941956	-	-	-	-	-	-	-	-	-	-	-
.	2B:942006-942006	-	-	-	-	-	-	-	-	-	-	-
.	2B:942025-942025	-	-	-	-	-	-	-	-	-	-	-
.	2B:942109-942111	-	-	-	-	-	-	-	-	-	-	-
.	2B:942153-942153	-	-	-	-	-	-	-	-	-	-	-
.	2B:942310-942310	-	-	-	-	-	-	-	-	-	-	-
.	2B:942340-942340	-	-	-	-	-	-	-	-	-	-	-
.	2B:942357-942357	-	-	-	-	-	-	-	-	-	-	-
.	2B:942364-942364	-	-	-	-	-	-	-	-	-	-	-
.	2B:942377-942377	-	-	-	-	-	-	-	-	-	-	-
.	2B:942391-942391	-	-	-	-	-	-	-	-	-	-	-
.	2B:942406-942406	-	-	-	-	-	-	-	-	-	-	-
.	2B:942431-942431	-	-	-	-	-	-	-	-	-	-	-
.	2B:942444-942444	-	-	-	-	-	-	-	-	-	-	-
.	2B:942450-942450	-	-	-	-	-	-	-	-	-	-	-
.	2B:942454-942455	-	-	-	-	-	-	-	-	-	-	-
.	2B:942458-942458	-	-	-	-	-	-	-	-	-	-	-
.	2B:942498-942498	-	-	-	-	-	-	-	-	-	-	-
.	2B:942509-942509	-	-	-	-	-	-	-	-	-	-	-
.	2B:942531-942531	-	-	-	-	-	-	-	-	-	-	-
.	2B:942575-942575	-	-	-	-	-	-	-	-	-	-	-
.	2B:942609-942609	-	-	-	-	-	-	-	-	-	-	-
.	2B:942627-942627	-	-	-	-	-	-	-	-	-	-	-
.	2B:942659-942659	-	-	-	-	-	-	-	-	-	-	-
.	2B:942769-942769	-	-	-	-	-	-	-	-	-	-	-
.	2B:942770-942770	-	-	-	-	-	-	-	-	-	-	-
.	2B:943111-943111	-	-	-	-	-	-	-	-	-	-	-
.	2B:944152-944152	-	-	-	-	-	-	-	-	-	-	-
.	2B:944202-944202	-	-	-	-	-	-	-	-	-	-	-
.	2B:944674-944675	-	-	-	-	-	-	-	-	-	-	-
.	2B:944750-944750	-	-	-	-	-	-	-	-	-	-	-
.	2B:944780-944780	-	-	-	-	-	-	-	-	-	-	-
.	2B:944855-944855	-	-	-	-	-	-	-	-	-	-	-
.	2B:945198-945198	-	-	-	-	-	-	-	-	-	-	-
.	2B:945556-945556	-	-	-	-	-	-	-	-	-	-	-
.	2B:945723-945723	-	-	-	-	-	-	-	-	-	-	-
.	2B:945888-945888	-	-	-	-	-	-	-	-	-	-	-
.	2B:946018-946019	-	-	-	-	-	-	-	-	-	-	-
.	2B:946248-946248	-	-	-	-	-	-	-	-	-	-	-
.	2B:946264-946264	-	-	-	-	-	-	-	-	-	-	-
.	2B:946284-946284	-	-	-	-	-	-	-	-	-	-	-
.	2B:946294-946294	-	-	-	-	-	-	-	-	-	-	-
.	2B:946372-946372	-	-	-	-	-	-	-	-	-	-	-
.	2B:946467-946467	-	-	-	-	-	-	-	-	-	-	-
.	2B:946659-946659	G	TRITD2Bv1G000650	TRITD2Bv1G000650.1	Transcript	missense_variant	29	29	10	N/S	aAc/aGc	-	IMPACT=MODERATE;BIOTYPE=protein_coding;EXON=2/2;STRAND=1;ENSP=TRITD2Bv1G000650.1;UNIPARC=UPI001017F321;SIFT=tolerated(1);DOMAINS=PANTHER:PTHR33463,PANTHER:PTHR33463:SF93
.	2B:946659-946659	G	TRITD2Bv1G000650	TRITD2Bv1G000650.2	Transcript	missense_variant	29	29	10	N/S	aAc/aGc	-	IMPACT=MODERATE;BIOTYPE=protein_coding;EXON=2/3;STRAND=1;ENSP=TRITD2Bv1G000650.2;UNIPARC=UPI0010184678;SIFT=tolerated(0.82);DOMAINS=PANTHER:PTHR33463,PANTHER:PTHR33463:SF93
.	2B:947833-947833	C	TRITD2Bv1G000650	TRITD2Bv1G000650.1	Transcript	synonymous_variant	1203	1203	401	T	acT/acC	-	IMPACT=LOW;BIOTYPE=protein_coding;EXON=2/2;STRAND=1;ENSP=TRITD2Bv1G000650.1;UNIPARC=UPI001017F321;DOMAINS=Gene3D:3.80.10.10,PANTHER:PTHR33463,PANTHER:PTHR33463:SF93,Superfamily:SSF52058
.	2B:947833-947833	C	TRITD2Bv1G000650	TRITD2Bv1G000650.2	Transcript	synonymous_variant	1203	1203	401	T	acT/acC	-	IMPACT=LOW;BIOTYPE=protein_coding;EXON=2/3;STRAND=1;ENSP=TRITD2Bv1G000650.2;UNIPARC=UPI0010184678;DOMAINS=Gene3D:3.80.10.10,PANTHER:PTHR33463,PANTHER:PTHR33463:SF93,Superfamily:SSF52058
.	2B:949483-949483	C	TRITD2Bv1G000650	TRITD2Bv1G000650.1	Transcript	synonymous_variant	2853	2853	951	V	gtG/gtC	-	IMPACT=LOW;BIOTYPE=protein_coding;EXON=2/2;STRAND=1;ENSP=TRITD2Bv1G000650.1;UNIPARC=UPI001017F321;DOMAINS=PANTHER:PTHR33463,PANTHER:PTHR33463:SF93
.	2B:949763-949763	-	-	-	-	-	-	-	-	-	-	-
.	2B:949891-949891	-	-	-	-	-	-	-	-	-	-	-
.	2B:949939-949939	-	-	-	-	-	-	-	-	-	-	-
.	2B:949994-949994	-	-	-	-	-	-	-	-	-	-	-
.	2B:950091-950091	-	-	-	-	-	-	-	-	-	-	-
.	2B:950278-950278	-	-	-	-	-	-	-	-	-	-	-
.	2B:950507-950507	-	-	-	-	-	-	-	-	-	-	-
.	2B:950706-950706	-	-	-	-	-	-	-	-	-	-	-
.	2B:950852-950853	-	-	-	-	-	-	-	-	-	-	-
.	2B:951215-951215	-	-	-	-	-	-	-	-	-	-	-
.	2B:951297-951297	-	-	-	-	-	-	-	-	-	-	-
.	2B:951326-951326	-	-	-	-	-	-	-	-	-	-	-
.	2B:951456-951456	-	-	-	-	-	-	-	-	-	-	-
.	2B:951481-951481	-	-	-	-	-	-	-	-	-	-	-
.	2B:951488-951488	-	-	-	-	-	-	-	-	-	-	-
.	2B:951534-951534	-	-	-	-	-	-	-	-	-	-	-
.	2B:951567-951567	-	-	-	-	-	-	-	-	-	-	-
.	2B:951640-951640	-	-	-	-	-	-	-	-	-	-	-
.	2B:951641-951641	-	-	-	-	-	-	-	-	-	-	-
.	2B:951664-951664	-	-	-	-	-	-	-	-	-	-	-
.	2B:951927-951927	-	-	-	-	-	-	-	-	-	-	-
.	2B:952030-952030	-	-	-	-	-	-	-	-	-	-	-
.	2B:952052-952052	-	-	-	-	-	-	-	-	-	-	-
.	2B:952062-952062	-	-	-	-	-	-	-	-	-	-	-
.	2B:952213-952213	-	-	-	-	-	-	-	-	-	-	-
.	2B:952218-952218	-	-	-	-	-	-	-	-	-	-	-
.	2B:952435-952436	-	-	-	-	-	-	-	-	-	-	-
.	2B:952615-952615	-	-	-	-	-	-	-	-	-	-	-
.	2B:952627-952627	-	-	-	-	-	-	-	-	-	-	-
.	2B:952650-952650	-	-	-	-	-	-	-	-	-	-	-
.	2B:952667-952667	-	-	-	-	-	-	-	-	-	-	-
.	2B:952766-952766	-	-	-	-	-	-	-	-	-	-	-
.	2B:952787-952787	-	-	-	-	-	-	-	-	-	-	-
.	2B:952799-952799	-	-	-	-	-	-	-	-	-	-	-
.	2B:952858-952858	-	-	-	-	-	-	-	-	-	-	-
.	2B:952862-952862	-	-	-	-	-	-	-	-	-	-	-
.	2B:952865-952865	-	-	-	-	-	-	-	-	-	-	-
.	2B:952891-952891	-	-	-	-	-	-	-	-	-	-	-
.	2B:953118-953118	-	-	-	-	-	-	-	-	-	-	-
.	2B:953300-953300	-	-	-	-	-	-	-	-	-	-	-
.	2B:953374-953374	-	-	-	-	-	-	-	-	-	-	-
.	2B:953629-953629	-	-	-	-	-	-	-	-	-	-	-
.	2B:953715-953715	-	-	-	-	-	-	-	-	-	-	-
.	2B:953716-953716	-	-	-	-	-	-	-	-	-	-	-
.	2B:953717-953717	-	-	-	-	-	-	-	-	-	-	-
.	2B:957356-957356	-	-	-	-	-	-	-	-	-	-	-
.	2B:957366-957366	-	-	-	-	-	-	-	-	-	-	-
.	2B:957395-957396	-	-	-	-	-	-	-	-	-	-	-
.	2B:957516-957516	-	-	-	-	-	-	-	-	-	-	-
.	2B:958438-958438	-	-	-	-	-	-	-	-	-	-	-
.	2B:958592-958592	-	-	-	-	-	-	-	-	-	-	-
.	2B:959104-959108	-	-	-	-	-	-	-	-	-	-	-
.	2B:959114-959114	-	-	-	-	-	-	-	-	-	-	-
.	2B:959202-959202	C	TRITD2Bv1G000680	TRITD2Bv1G000680.1	Transcript	stop_lost	500	500	167	*/W	tAg/tGg	-	IMPACT=HIGH;BIOTYPE=protein_coding;EXON=4/4;STRAND=-1;ENSP=TRITD2Bv1G000680.1;UNIPARC=UPI00101967BF
.	2B:959366-959366	-	-	-	-	-	-	-	-	-	-	-
.	2B:960155-960155	-	-	-	-	-	-	-	-	-	-	-
.	2B:962959-962959	-	-	-	-	-	-	-	-	-	-	-
.	2B:962960-962960	-	-	-	-	-	-	-	-	-	-	-
.	2B:962973-962973	-	-	-	-	-	-	-	-	-	-	-
.	2B:962988-962988	-	-	-	-	-	-	-	-	-	-	-
.	2B:963012-963012	-	-	-	-	-	-	-	-	-	-	-
.	2B:963014-963014	-	-	-	-	-	-	-	-	-	-	-
.	2B:963073-963073	-	-	-	-	-	-	-	-	-	-	-
.	2B:963146-963146	-	-	-	-	-	-	-	-	-	-	-
.	2B:963197-963197	-	-	-	-	-	-	-	-	-	-	-
.	2B:963231-963231	-	-	-	-	-	-	-	-	-	-	-
.	2B:964014-964014	-	-	-	-	-	-	-	-	-	-	-
.	2B:965257-965257	-	-	-	-	-	-	-	-	-	-	-
.	2B:965370-965370	-	-	-	-	-	-	-	-	-	-	-
.	2B:965402-965402	-	-	-	-	-	-	-	-	-	-	-
.	2B:965857-965857	T	TRITD2Bv1G000700	TRITD2Bv1G000700.1	Transcript	synonymous_variant	411	411	137	H	caC/caT	AX-94415921-2B.1	IMPACT=LOW;BIOTYPE=protein_coding;EXON=1/2;STRAND=1;ENSP=TRITD2Bv1G000700.1;UNIPARC=UPI0010188840;DOMAINS=PANTHER:PTHR34797
.	2B:965857-965857	T	TRITD2Bv1G000700	TRITD2Bv1G000700.2	Transcript	synonymous_variant	411	411	137	H	caC/caT	AX-94415921-2B.1	IMPACT=LOW;BIOTYPE=protein_coding;EXON=1/2;STRAND=1;ENSP=TRITD2Bv1G000700.2;UNIPARC=UPI0010182FD3;DOMAINS=PANTHER:PTHR34797
.	2B:965857-965857	T	TRITD2Bv1G000700	TRITD2Bv1G000700.3	Transcript	synonymous_variant	411	411	137	H	caC/caT	AX-94415921-2B.1	IMPACT=LOW;BIOTYPE=protein_coding;EXON=1/2;STRAND=1;ENSP=TRITD2Bv1G000700.3;UNIPARC=UPI0010181BD2;DOMAINS=PANTHER:PTHR34797
.	2B:965857-965857	T	TRITD2Bv1G000700	TRITD2Bv1G000700.4	Transcript	synonymous_variant	411	411	137	H	caC/caT	AX-94415921-2B.1	IMPACT=LOW;BIOTYPE=protein_coding;EXON=1/2;STRAND=1;ENSP=TRITD2Bv1G000700.4;UNIPARC=UPI0010187CEF;DOMAINS=PANTHER:PTHR34797
.	2B:965954-965958	G	TRITD2Bv1G000700	TRITD2Bv1G000700.1	Transcript	inframe_deletion	509-512	509-512	170-171	RG/R	cGTGGc/cGc	-	IMPACT=MODERATE;BIOTYPE=protein_coding;EXON=1/2;STRAND=1;ENSP=TRITD2Bv1G000700.1;UNIPARC=UPI0010188840;DOMAINS=PANTHER:PTHR34797,Low_complexity_(Seg):seg
.	2B:965954-965958	G	TRITD2Bv1G000700	TRITD2Bv1G000700.2	Transcript	inframe_deletion	509-512	509-512	170-171	RG/R	cGTGGc/cGc	-	IMPACT=MODERATE;BIOTYPE=protein_coding;EXON=1/2;STRAND=1;ENSP=TRITD2Bv1G000700.2;UNIPARC=UPI0010182FD3;DOMAINS=PANTHER:PTHR34797,Low_complexity_(Seg):seg
.	2B:965954-965958	G	TRITD2Bv1G000700	TRITD2Bv1G000700.3	Transcript	inframe_deletion	509-512	509-512	170-171	RG/R	cGTGGc/cGc	-	IMPACT=MODERATE;BIOTYPE=protein_coding;EXON=1/2;STRAND=1;ENSP=TRITD2Bv1G000700.3;UNIPARC=UPI0010181BD2;DOMAINS=PANTHER:PTHR34797,Low_complexity_(Seg):seg
.	2B:965954-965958	G	TRITD2Bv1G000700	TRITD2Bv1G000700.4	Transcript	inframe_deletion	509-512	509-512	170-171	RG/R	cGTGGc/cGc	-	IMPACT=MODERATE;BIOTYPE=protein_coding;EXON=1/2;STRAND=1;ENSP=TRITD2Bv1G000700.4;UNIPARC=UPI0010187CEF;DOMAINS=PANTHER:PTHR34797,Low_complexity_(Seg):seg
.	2B:966632-966632	-	-	-	-	-	-	-	-	-	-	-
.	2B:966861-966861	-	-	-	-	-	-	-	-	-	-	-
.	2B:967507-967507	-	-	-	-	-	-	-	-	-	-	-
.	2B:969240-969242	-	-	-	-	-	-	-	-	-	-	-
.	2B:969635-969635	A	TRITD2Bv1G000720	TRITD2Bv1G000720.1	Transcript	synonymous_variant	453	453	151	L	ctC/ctT	-	IMPACT=LOW;BIOTYPE=protein_coding;EXON=4/5;STRAND=-1;ENSP=TRITD2Bv1G000720.1;UNIPARC=UPI00101735C0;DOMAINS=Pfam:PF03878,PANTHER:PTHR14083,PANTHER:PTHR14083:SF12
.	2B:969683-969683	-	-	-	-	-	-	-	-	-	-	-
.	2B:969791-969791	A	TRITD2Bv1G000720	TRITD2Bv1G000720.1	Transcript	synonymous_variant	384	384	128	G	ggC/ggT	-	IMPACT=LOW;BIOTYPE=protein_coding;EXON=3/5;STRAND=-1;ENSP=TRITD2Bv1G000720.1;UNIPARC=UPI00101735C0;DOMAINS=Pfam:PF03878,PANTHER:PTHR14083,PANTHER:PTHR14083:SF12,Transmembrane_helices:TMhelix
.	2B:975421-975421	-	-	-	-	-	-	-	-	-	-	-
.	2B:976386-976386	-	-	-	-	-	-	-	-	-	-	-
.	2B:976403-976403	-	-	-	-	-	-	-	-	-	-	-
.	2B:976417-976417	-	-	-	-	-	-	-	-	-	-	-
.	2B:976429-976429	-	-	-	-	-	-	-	-	-	-	-
.	2B:976445-976445	-	-	-	-	-	-	-	-	-	-	-
.	2B:976463-976463	-	-	-	-	-	-	-	-	-	-	-
.	2B:976486-976486	-	-	-	-	-	-	-	-	-	-	-
.	2B:976551-976551	-	-	-	-	-	-	-	-	-	-	-
.	2B:976602-976602	-	-	-	-	-	-	-	-	-	-	-
.	2B:976606-976606	-	-	-	-	-	-	-	-	-	-	-
.	2B:976626-976626	-	-	-	-	-	-	-	-	-	-	-
.	2B:976653-976653	-	-	-	-	-	-	-	-	-	-	-
.	2B:976687-976687	-	-	-	-	-	-	-	-	-	-	-
.	2B:976693-976694	-	-	-	-	-	-	-	-	-	-	-
.	2B:976839-976839	-	-	-	-	-	-	-	-	-	-	-
.	2B:976894-976894	-	-	-	-	-	-	-	-	-	-	-
.	2B:976960-976960	-	-	-	-	-	-	-	-	-	-	-
.	2B:976972-976972	-	-	-	-	-	-	-	-	-	-	-
.	2B:977001-977001	-	-	-	-	-	-	-	-	-	-	-
.	2B:977013-977015	-	-	-	-	-	-	-	-	-	-	-
.	2B:977092-977092	-	-	-	-	-	-	-	-	-	-	-
.	2B:977143-977143	-	-	-	-	-	-	-	-	-	-	-
.	2B:980349-980349	-	-	-	-	-	-	-	-	-	-	-
.	2B:980419-980419	-	-	-	-	-	-	-	-	-	-	-
.	2B:1048011-1048011	-	-	-	-	-	-	-	-	-	-	-
.	2B:1048023-1048023	-	-	-	-	-	-	-	-	-	-	-
.	2B:1048052-1048052	-	-	-	-	-	-	-	-	-	-	-
.	2B:1048294-1048294	-	-	-	-	-	-	-	-	-	-	-
.	2B:1052658-1052658	-	-	-	-	-	-	-	-	-	-	-
.	2B:1052669-1052669	-	-	-	-	-	-	-	-	-	-	-
.	2B:1052681-1052681	-	-	-	-	-	-	-	-	-	-	-
.	2B:1052700-1052700	-	-	-	-	-	-	-	-	-	-	-
.	2B:1053955-1053955	-	-	-	-	-	-	-	-	-	-	-
.	2B:1053961-1053961	-	-	-	-	-	-	-	-	-	-	-
.	2B:1053963-1053964	-	-	-	-	-	-	-	-	-	-	-
.	2B:1053976-1053976	-	-	-	-	-	-	-	-	-	-	-
.	2B:1054091-1054091	-	-	-	-	-	-	-	-	-	-	-
.	2B:1054094-1054094	-	-	-	-	-	-	-	-	-	-	-
.	2B:1054148-1054148	-	-	-	-	-	-	-	-	-	-	-
.	2B:1054176-1054176	-	-	-	-	-	-	-	-	-	-	-
.	2B:1054184-1054184	-	-	-	-	-	-	-	-	-	-	-
.	2B:1054277-1054277	-	-	-	-	-	-	-	-	-	-	-
.	2B:1054317-1054317	-	-	-	-	-	-	-	-	-	-	-
.	2B:1054318-1054318	-	-	-	-	-	-	-	-	-	-	-
.	2B:1055028-1055029	-	-	-	-	-	-	-	-	-	-	-
.	2B:1055036-1055036	-	-	-	-	-	-	-	-	-	-	-
.	2B:1055040-1055040	-	-	-	-	-	-	-	-	-	-	-
.	2B:1055174-1055174	-	-	-	-	-	-	-	-	-	-	-
.	2B:1056766-1056766	-	-	-	-	-	-	-	-	-	-	-
.	2B:1056812-1056812	-	-	-	-	-	-	-	-	-	-	-
.	2B:1057213-1057213	-	-	-	-	-	-	-	-	-	-	-
.	2B:1057214-1057214	-	-	-	-	-	-	-	-	-	-	-
.	2B:1058456-1058457	-	-	-	-	-	-	-	-	-	-	-
.	2B:1058476-1058476	-	-	-	-	-	-	-	-	-	-	-
.	2B:1058508-1058508	-	-	-	-	-	-	-	-	-	-	-
.	2B:1058599-1058599	-	-	-	-	-	-	-	-	-	-	-
.	2B:1058632-1058632	-	-	-	-	-	-	-	-	-	-	-
.	2B:1058768-1058768	-	-	-	-	-	-	-	-	-	-	-
.	2B:1058809-1058809	-	-	-	-	-	-	-	-	-	-	-
.	2B:1058858-1058858	-	-	-	-	-	-	-	-	-	-	-
.	2B:1059094-1059094	-	-	-	-	-	-	-	-	-	-	-
.	2B:1059153-1059153	-	-	-	-	-	-	-	-	-	-	-
.	2B:1059197-1059197	-	-	-	-	-	-	-	-	-	-	-
.	2B:1059245-1059245	-	-	-	-	-	-	-	-	-	-	-
.	2B:1059287-1059287	-	-	-	-	-	-	-	-	-	-	-
.	2B:1059816-1059816	-	-	-	-	-	-	-	-	-	-	-
.	2B:1060059-1060059	-	-	-	-	-	-	-	-	-	-	-
.	2B:1060909-1060910	-	-	-	-	-	-	-	-	-	-	-
.	2B:1060937-1060937	-	-	-	-	-	-	-	-	-	-	-
.	2B:1061256-1061258	-	-	-	-	-	-	-	-	-	-	-
.	2B:1061351-1061351	-	-	-	-	-	-	-	-	-	-	-
.	2B:1061728-1061728	-	-	-	-	-	-	-	-	-	-	-
.	2B:1061824-1061824	-	-	-	-	-	-	-	-	-	-	-
.	2B:1061865-1061865	-	-	-	-	-	-	-	-	-	-	-
.	2B:1061895-1061895	-	-	-	-	-	-	-	-	-	-	-
.	2B:1061896-1061896	-	-	-	-	-	-	-	-	-	-	-
.	2B:1061909-1061909	-	-	-	-	-	-	-	-	-	-	-
.	2B:1062222-1062222	-	-	-	-	-	-	-	-	-	-	-
.	2B:1062248-1062248	-	-	-	-	-	-	-	-	-	-	-
.	2B:1062391-1062391	-	-	-	-	-	-	-	-	-	-	-
.	2B:1062418-1062418	-	-	-	-	-	-	-	-	-	-	-
.	2B:1062442-1062442	-	-	-	-	-	-	-	-	-	-	-
.	2B:1062580-1062580	-	-	-	-	-	-	-	-	-	-	-
.	2B:1063553-1063554	-	-	-	-	-	-	-	-	-	-	-
.	2B:1063804-1063804	G	TRITD2Bv1G000760	TRITD2Bv1G000760.1	Transcript	synonymous_variant	24	24	8	L	ctA/ctG	-	IMPACT=LOW;BIOTYPE=protein_coding;EXON=2/3;STRAND=1;ENSP=TRITD2Bv1G000760.1;UNIPARC=UPI001018C71B;DOMAINS=Gene3D:3.30.70.100,PANTHER:PTHR47488,PANTHER:PTHR47488:SF7
.	2B:1064010-1064010	C	TRITD2Bv1G000760	TRITD2Bv1G000760.1	Transcript	splice_region_variant,synonymous_variant	96	96	32	D	gaT/gaC	-	IMPACT=LOW;BIOTYPE=protein_coding;EXON=3/3;STRAND=1;ENSP=TRITD2Bv1G000760.1;UNIPARC=UPI001018C71B;DOMAINS=Gene3D:3.30.70.100,PANTHER:PTHR47488,PANTHER:PTHR47488:SF7
.	2B:1065246-1065246	-	-	-	-	-	-	-	-	-	-	-
.	2B:1065805-1065815	-	-	-	-	-	-	-	-	-	-	-
.	2B:1066006-1066008	-	-	-	-	-	-	-	-	-	-	-
.	2B:1066923-1066923	-	-	-	-	-	-	-	-	-	-	-
.	2B:1066979-1066979	-	-	-	-	-	-	-	-	-	-	-
.	2B:1067009-1067009	-	-	-	-	-	-	-	-	-	-	-
.	2B:1067045-1067045	-	-	-	-	-	-	-	-	-	-	-
.	2B:1067069-1067069	-	-	-	-	-	-	-	-	-	-	-
.	2B:1067086-1067086	-	-	-	-	-	-	-	-	-	-	-
.	2B:1067106-1067106	-	-	-	-	-	-	-	-	-	-	-
.	2B:1067161-1067161	-	-	-	-	-	-	-	-	-	-	-
.	2B:1067186-1067186	-	-	-	-	-	-	-	-	-	-	-
.	2B:1067354-1067354	-	-	-	-	-	-	-	-	-	-	-
.	2B:1067618-1067618	-	-	-	-	-	-	-	-	-	-	-
.	2B:1068762-1068762	-	-	-	-	-	-	-	-	-	-	-
.	2B:1071082-1071082	-	-	-	-	-	-	-	-	-	-	-
.	2B:1072252-1072252	-	-	-	-	-	-	-	-	-	-	-
.	2B:1072485-1072485	-	-	-	-	-	-	-	-	-	-	-
.	2B:1073480-1073480	-	-	-	-	-	-	-	-	-	-	-
.	2B:1073635-1073635	-	-	-	-	-	-	-	-	-	-	-
.	2B:1073680-1073681	-	-	-	-	-	-	-	-	-	-	-
.	2B:1074355-1074355	-	-	-	-	-	-	-	-	-	-	-
.	2B:1074371-1074371	-	-	-	-	-	-	-	-	-	-	-
.	2B:1074470-1074470	-	-	-	-	-	-	-	-	-	-	-
.	2B:1075152-1075152	-	-	-	-	-	-	-	-	-	-	-
.	2B:1075455-1075455	-	-	-	-	-	-	-	-	-	-	-
.	2B:1076177-1076177	-	-	-	-	-	-	-	-	-	-	-
.	2B:1076382-1076382	-	-	-	-	-	-	-	-	-	-	-
.	2B:1076416-1076416	-	-	-	-	-	-	-	-	-	-	-
.	2B:1081215-1081215	-	-	-	-	-	-	-	-	-	-	-
.	2B:1082173-1082173	-	-	-	-	-	-	-	-	-	-	-
.	2B:1083463-1083463	-	-	-	-	-	-	-	-	-	-	-
.	2B:1083503-1083503	-	-	-	-	-	-	-	-	-	-	-
.	2B:1084378-1084378	-	-	-	-	-	-	-	-	-	-	-
.	2B:1084444-1084444	-	-	-	-	-	-	-	-	-	-	-
.	2B:1084450-1084450	-	-	-	-	-	-	-	-	-	-	-
.	2B:1084511-1084511	-	-	-	-	-	-	-	-	-	-	-
.	2B:1084525-1084525	-	-	-	-	-	-	-	-	-	-	-
.	2B:1084790-1084790	-	-	-	-	-	-	-	-	-	-	-
.	2B:1085048-1085048	-	-	-	-	-	-	-	-	-	-	-
.	2B:1085139-1085139	-	-	-	-	-	-	-	-	-	-	-
.	2B:1085198-1085198	-	-	-	-	-	-	-	-	-	-	-
.	2B:1085619-1085619	-	-	-	-	-	-	-	-	-	-	-
.	2B:1095770-1095770	-	-	-	-	-	-	-	-	-	-	-
.	2B:1095979-1095979	-	-	-	-	-	-	-	-	-	-	-
.	2B:1096378-1096378	-	-	-	-	-	-	-	-	-	-	-
.	2B:1097225-1097225	-	-	-	-	-	-	-	-	-	-	-
.	2B:1097530-1097530	-	-	-	-	-	-	-	-	-	-	-
.	2B:1097743-1097743	-	-	-	-	-	-	-	-	-	-	-
.	2B:1098022-1098022	-	-	-	-	-	-	-	-	-	-	-
.	2B:1098268-1098268	-	-	-	-	-	-	-	-	-	-	-
.	2B:1098325-1098325	-	-	-	-	-	-	-	-	-	-	-
.	2B:1098916-1098917	-	-	-	-	-	-	-	-	-	-	-
.	2B:1098974-1098974	-	-	-	-	-	-	-	-	-	-	-
.	2B:1099445-1099445	-	-	-	-	-	-	-	-	-	-	-
.	2B:1099743-1099743	-	-	-	-	-	-	-	-	-	-	-
.	2B:1099968-1099968	-	-	-	-	-	-	-	-	-	-	-
.	2B:1100148-1100148	-	-	-	-	-	-	-	-	-	-	-
.	2B:1100223-1100223	-	-	-	-	-	-	-	-	-	-	-
.	2B:1100259-1100259	-	-	-	-	-	-	-	-	-	-	-
.	2B:1100360-1100362	-	-	-	-	-	-	-	-	-	-	-
.	2B:1100379-1100379	-	-	-	-	-	-	-	-	-	-	-
.	2B:1102559-1102559	-	-	-	-	-	-	-	-	-	-	-
.	2B:1102970-1102970	-	-	-	-	-	-	-	-	-	-	-
.	2B:1103176-1103176	-	-	-	-	-	-	-	-	-	-	-
.	2B:1103367-1103367	-	-	-	-	-	-	-	-	-	-	-
.	2B:1103642-1103642	-	-	-	-	-	-	-	-	-	-	-
.	2B:1106343-1106343	-	-	-	-	-	-	-	-	-	-	-
.	2B:1106571-1106571	-	-	-	-	-	-	-	-	-	-	-
.	2B:1106863-1106863	-	-	-	-	-	-	-	-	-	-	-
.	2B:1106921-1106921	-	-	-	-	-	-	-	-	-	-	-
.	2B:1106950-1106950	-	-	-	-	-	-	-	-	-	-	-
.	2B:1107486-1107486	-	-	-	-	-	-	-	-	-	-	-
.	2B:1107982-1107982	-	-	-	-	-	-	-	-	-	-	-
.	2B:1108093-1108093	-	-	-	-	-	-	-	-	-	-	-
.	2B:1108222-1108222	-	-	-	-	-	-	-	-	-	-	-
.	2B:1108369-1108369	-	-	-	-	-	-	-	-	-	-	-
.	2B:1108414-1108414	-	-	-	-	-	-	-	-	-	-	-
.	2B:1108561-1108561	-	-	-	-	-	-	-	-	-	-	-
.	2B:1108947-1108947	-	-	-	-	-	-	-	-	-	-	-
.	2B:1109015-1109015	-	-	-	-	-	-	-	-	-	-	-
.	2B:1109317-1109317	-	-	-	-	-	-	-	-	-	-	-
.	2B:1109362-1109362	-	-	-	-	-	-	-	-	-	-	-
.	2B:1109993-1109993	-	-	-	-	-	-	-	-	-	-	-
.	2B:1110229-1110229	-	-	-	-	-	-	-	-	-	-	-
.	2B:1110406-1110406	-	-	-	-	-	-	-	-	-	-	-
.	2B:1110796-1110796	-	-	-	-	-	-	-	-	-	-	-
.	2B:1110983-1110983	-	-	-	-	-	-	-	-	-	-	-
.	2B:1110992-1110992	-	-	-	-	-	-	-	-	-	-	-
.	2B:1110993-1110993	-	-	-	-	-	-	-	-	-	-	-
.	2B:1111582-1111582	-	-	-	-	-	-	-	-	-	-	-
.	2B:1111585-1111585	-	-	-	-	-	-	-	-	-	-	-
.	2B:1111611-1111611	-	-	-	-	-	-	-	-	-	-	-
.	2B:1111685-1111685	-	-	-	-	-	-	-	-	-	-	-
.	2B:1111725-1111725	-	-	-	-	-	-	-	-	-	-	-
.	2B:1111884-1111884	-	-	-	-	-	-	-	-	-	-	-
.	2B:1111941-1111941	-	-	-	-	-	-	-	-	-	-	-
.	2B:1112002-1112002	-	-	-	-	-	-	-	-	-	-	-
.	2B:1112106-1112106	-	-	-	-	-	-	-	-	-	-	-
.	2B:1112110-1112110	-	-	-	-	-	-	-	-	-	-	-
.	2B:1112264-1112264	-	-	-	-	-	-	-	-	-	-	-
.	2B:1112814-1112814	-	-	-	-	-	-	-	-	-	-	-
.	2B:1113015-1113015	-	-	-	-	-	-	-	-	-	-	-
.	2B:1113149-1113151	-	-	-	-	-	-	-	-	-	-	-
.	2B:1113178-1113178	-	-	-	-	-	-	-	-	-	-	-
.	2B:1113781-1113781	-	-	-	-	-	-	-	-	-	-	-
.	2B:1114491-1114491	-	-	-	-	-	-	-	-	-	-	-
.	2B:1115896-1115896	-	-	-	-	-	-	-	-	-	-	-
.	2B:1116197-1116197	-	-	-	-	-	-	-	-	-	-	-
.	2B:1116227-1116227	-	-	-	-	-	-	-	-	-	-	-
.	2B:1116280-1116280	-	-	-	-	-	-	-	-	-	-	-
.	2B:1117076-1117076	-	-	-	-	-	-	-	-	-	-	-
.	2B:1117134-1117134	-	-	-	-	-	-	-	-	-	-	-
.	2B:1117150-1117150	-	-	-	-	-	-	-	-	-	-	-
.	2B:1117196-1117196	-	-	-	-	-	-	-	-	-	-	-
.	2B:1117539-1117539	-	-	-	-	-	-	-	-	-	-	-
.	2B:1117613-1117613	-	-	-	-	-	-	-	-	-	-	-
.	2B:1117734-1117734	-	-	-	-	-	-	-	-	-	-	-
.	2B:1117749-1117749	-	-	-	-	-	-	-	-	-	-	-
.	2B:1120189-1120189	-	-	-	-	-	-	-	-	-	-	-
.	2B:1120213-1120213	-	-	-	-	-	-	-	-	-	-	-
.	2B:1120225-1120225	-	-	-	-	-	-	-	-	-	-	-
.	2B:1120499-1120499	-	-	-	-	-	-	-	-	-	-	-
.	2B:1120790-1120790	-	-	-	-	-	-	-	-	-	-	-
.	2B:1121111-1121111	-	-	-	-	-	-	-	-	-	-	-
.	2B:1121130-1121130	-	-	-	-	-	-	-	-	-	-	-
.	2B:1121150-1121150	-	-	-	-	-	-	-	-	-	-	-
.	2B:1121483-1121483	-	-	-	-	-	-	-	-	-	-	-
.	2B:1121489-1121489	-	-	-	-	-	-	-	-	-	-	-
.	2B:1121507-1121507	-	-	-	-	-	-	-	-	-	-	-
.	2B:1121508-1121508	-	-	-	-	-	-	-	-	-	-	-
.	2B:1122000-1122000	-	-	-	-	-	-	-	-	-	-	-
.	2B:1123082-1123082	-	-	-	-	-	-	-	-	-	-	-
.	2B:1124541-1124541	-	-	-	-	-	-	-	-	-	-	-
.	2B:1125470-1125470	-	-	-	-	-	-	-	-	-	-	-
.	2B:1125535-1125535	-	-	-	-	-	-	-	-	-	-	-
.	2B:1125548-1125548	-	-	-	-	-	-	-	-	-	-	-
.	2B:1125704-1125704	-	-	-	-	-	-	-	-	-	-	-
.	2B:1125721-1125721	-	-	-	-	-	-	-	-	-	-	-
.	2B:1125908-1125908	-	-	-	-	-	-	-	-	-	-	-
.	2B:1126444-1126444	-	-	-	-	-	-	-	-	-	-	-
.	2B:1127131-1127131	-	-	-	-	-	-	-	-	-	-	-
.	2B:1127918-1127918	-	-	-	-	-	-	-	-	-	-	-
.	2B:1128133-1128133	-	-	-	-	-	-	-	-	-	-	-
.	2B:1128158-1128158	-	-	-	-	-	-	-	-	-	-	-
.	2B:1128301-1128301	-	-	-	-	-	-	-	-	-	-	-
.	2B:1128373-1128373	-	-	-	-	-	-	-	-	-	-	-
.	2B:1128723-1128723	-	-	-	-	-	-	-	-	-	-	-
.	2B:1128734-1128734	-	-	-	-	-	-	-	-	-	-	-
.	2B:1128802-1128802	-	-	-	-	-	-	-	-	-	-	-
.	2B:1128813-1128813	-	-	-	-	-	-	-	-	-	-	-
.	2B:1128874-1128874	-	-	-	-	-	-	-	-	-	-	-
.	2B:1128880-1128880	-	-	-	-	-	-	-	-	-	-	-
.	2B:1131178-1131178	-	-	-	-	-	-	-	-	-	-	-
.	2B:1131179-1131179	-	-	-	-	-	-	-	-	-	-	-
.	2B:1131255-1131255	-	-	-	-	-	-	-	-	-	-	-
.	2B:1138885-1138885	-	-	-	-	-	-	-	-	-	-	-
.	2B:1138896-1138896	-	-	-	-	-	-	-	-	-	-	-
.	2B:1138932-1138932	-	-	-	-	-	-	-	-	-	-	-
.	2B:1139173-1139173	-	-	-	-	-	-	-	-	-	-	-
.	2B:1139190-1139190	-	-	-	-	-	-	-	-	-	-	-
.	2B:1139457-1139457	-	-	-	-	-	-	-	-	-	-	-
.	2B:1139828-1139828	-	-	-	-	-	-	-	-	-	-	-
.	2B:1139967-1139967	-	-	-	-	-	-	-	-	-	-	-
.	2B:1142803-1142803	-	-	-	-	-	-	-	-	-	-	-
.	2B:1154767-1154767	-	-	-	-	-	-	-	-	-	-	-
.	2B:1160098-1160098	-	-	-	-	-	-	-	-	-	-	-
.	2B:1160189-1160189	-	-	-	-	-	-	-	-	-	-	-
.	2B:1170469-1170469	-	-	-	-	-	-	-	-	-	-	-
.	2B:1170679-1170679	-	-	-	-	-	-	-	-	-	-	-
.	2B:1171325-1171325	-	-	-	-	-	-	-	-	-	-	-
.	2B:1172003-1172003	-	-	-	-	-	-	-	-	-	-	-
.	2B:1172112-1172112	-	-	-	-	-	-	-	-	-	-	-
.	2B:1172448-1172448	-	-	-	-	-	-	-	-	-	-	-
.	2B:1173859-1173859	-	-	-	-	-	-	-	-	-	-	-
.	2B:1174124-1174124	-	-	-	-	-	-	-	-	-	-	-
.	2B:1174145-1174145	-	-	-	-	-	-	-	-	-	-	-
.	2B:1174180-1174180	-	-	-	-	-	-	-	-	-	-	-
.	2B:1174209-1174209	-	-	-	-	-	-	-	-	-	-	-
.	2B:1174359-1174359	-	-	-	-	-	-	-	-	-	-	-
.	2B:1175024-1175024	-	-	-	-	-	-	-	-	-	-	-
.	2B:1175027-1175027	-	-	-	-	-	-	-	-	-	-	-
.	2B:1175147-1175147	-	-	-	-	-	-	-	-	-	-	-
.	2B:1175271-1175271	-	-	-	-	-	-	-	-	-	-	-
.	2B:1175285-1175285	-	-	-	-	-	-	-	-	-	-	-
.	2B:1175866-1175866	-	-	-	-	-	-	-	-	-	-	-
.	2B:1177217-1177217	-	-	-	-	-	-	-	-	-	-	-
.	2B:1177462-1177462	-	-	-	-	-	-	-	-	-	-	-
.	2B:1178222-1178222	-	-	-	-	-	-	-	-	-	-	-
.	2B:1178232-1178233	-	-	-	-	-	-	-	-	-	-	-
.	2B:1178238-1178238	-	-	-	-	-	-	-	-	-	-	-
.	2B:1178239-1178239	-	-	-	-	-	-	-	-	-	-	-
.	2B:1178241-1178241	-	-	-	-	-	-	-	-	-	-	-
.	2B:1178252-1178252	-	-	-	-	-	-	-	-	-	-	-
.	2B:1178342-1178344	-	-	-	-	-	-	-	-	-	-	-
.	2B:1178392-1178392	-	-	-	-	-	-	-	-	-	-	-
.	2B:1178556-1178556	-	-	-	-	-	-	-	-	-	-	-
.	2B:1178755-1178755	-	-	-	-	-	-	-	-	-	-	-
.	2B:1179298-1179298	-	-	-	-	-	-	-	-	-	-	-
.	2B:1179623-1179623	-	-	-	-	-	-	-	-	-	-	-
.	2B:1180256-1180256	-	-	-	-	-	-	-	-	-	-	-
.	2B:1180511-1180511	-	-	-	-	-	-	-	-	-	-	-
.	2B:1180536-1180536	-	-	-	-	-	-	-	-	-	-	-
.	2B:1180961-1180961	-	-	-	-	-	-	-	-	-	-	-
.	2B:1181127-1181127	-	-	-	-	-	-	-	-	-	-	-
.	2B:1181292-1181292	-	-	-	-	-	-	-	-	-	-	-
.	2B:1181890-1181890	-	-	-	-	-	-	-	-	-	-	-
.	2B:1181965-1181965	-	-	-	-	-	-	-	-	-	-	-
.	2B:1182543-1182543	-	-	-	-	-	-	-	-	-	-	-
.	2B:1182546-1182546	-	-	-	-	-	-	-	-	-	-	-
.	2B:1182571-1182580	-	-	-	-	-	-	-	-	-	-	-
.	2B:1182801-1182801	-	-	-	-	-	-	-	-	-	-	-
.	2B:1182862-1182862	-	-	-	-	-	-	-	-	-	-	-
.	2B:1182866-1182866	-	-	-	-	-	-	-	-	-	-	-
.	2B:1183073-1183074	-	-	-	-	-	-	-	-	-	-	-
.	2B:1183079-1183079	-	-	-	-	-	-	-	-	-	-	-
.	2B:1183481-1183481	-	-	-	-	-	-	-	-	-	-	-
.	2B:1183602-1183603	-	-	-	-	-	-	-	-	-	-	-
.	2B:1183936-1183936	-	-	-	-	-	-	-	-	-	-	-
.	2B:1184426-1184426	-	-	-	-	-	-	-	-	-	-	-
.	2B:1184443-1184448	-	-	-	-	-	-	-	-	-	-	-
.	2B:1184911-1184912	-	-	-	-	-	-	-	-	-	-	-
.	2B:1185591-1185591	-	-	-	-	-	-	-	-	-	-	-
.	2B:1185770-1185770	-	-	-	-	-	-	-	-	-	-	-
.	2B:1185860-1185860	G	TRITD2Bv1G000810	TRITD2Bv1G000810.1	Transcript	synonymous_variant	219	219	73	V	gtC/gtG	-	IMPACT=LOW;BIOTYPE=protein_coding;EXON=2/3;STRAND=1;ENSP=TRITD2Bv1G000810.1;UNIPARC=UPI0010186A7E;DOMAINS=PANTHER:PTHR13286,PANTHER:PTHR13286:SF8
.	2B:1185860-1185860	G	TRITD2Bv1G000810	TRITD2Bv1G000810.2	Transcript	synonymous_variant	219	219	73	V	gtC/gtG	-	IMPACT=LOW;BIOTYPE=protein_coding;EXON=2/6;STRAND=1;ENSP=TRITD2Bv1G000810.2;UNIPARC=UPI000843F826;DOMAINS=PANTHER:PTHR13286,PANTHER:PTHR13286:SF8
.	2B:1185860-1185860	G	TRITD2Bv1G000810	TRITD2Bv1G000810.3	Transcript	synonymous_variant	219	219	73	V	gtC/gtG	-	IMPACT=LOW;BIOTYPE=protein_coding;EXON=2/6;STRAND=1;ENSP=TRITD2Bv1G000810.3;UNIPARC=UPI00101884CF;DOMAINS=PANTHER:PTHR13286,PANTHER:PTHR13286:SF8
.	2B:1185860-1185860	G	TRITD2Bv1G000810	TRITD2Bv1G000810.4	Transcript	synonymous_variant	219	219	73	V	gtC/gtG	-	IMPACT=LOW;BIOTYPE=protein_coding;EXON=2/6;STRAND=1;ENSP=TRITD2Bv1G000810.4;UNIPARC=UPI0003D434DA;DOMAINS=PANTHER:PTHR13286:SF8,PANTHER:PTHR13286
.	2B:1185860-1185860	G	TRITD2Bv1G000810	TRITD2Bv1G000810.5	Transcript	synonymous_variant	222	222	74	V	gtC/gtG	-	IMPACT=LOW;BIOTYPE=protein_coding;EXON=2/6;STRAND=1;ENSP=TRITD2Bv1G000810.5;UNIPARC=UPI0010179B44;DOMAINS=PANTHER:PTHR13286:SF8,PANTHER:PTHR13286
.	2B:1185860-1185860	G	TRITD2Bv1G000810	TRITD2Bv1G000810.6	Transcript	synonymous_variant	219	219	73	V	gtC/gtG	-	IMPACT=LOW;BIOTYPE=protein_coding;EXON=2/6;STRAND=1;ENSP=TRITD2Bv1G000810.6;UNIPARC=UPI0010184169;DOMAINS=PANTHER:PTHR13286,PANTHER:PTHR13286:SF8
.	2B:1185860-1185860	G	TRITD2Bv1G000810	TRITD2Bv1G000810.7	Transcript	synonymous_variant	219	219	73	V	gtC/gtG	-	IMPACT=LOW;BIOTYPE=protein_coding;EXON=2/6;STRAND=1;ENSP=TRITD2Bv1G000810.7;UNIPARC=UPI0010184057;DOMAINS=PANTHER:PTHR13286,PANTHER:PTHR13286:SF8
.	2B:1186971-1186972	-	-	-	-	-	-	-	-	-	-	-
.	2B:1187236-1187236	-	-	-	-	-	-	-	-	-	-	-
.	2B:1187249-1187249	-	-	-	-	-	-	-	-	-	-	-
.	2B:1187250-1187250	-	-	-	-	-	-	-	-	-	-	-
.	2B:1187251-1187251	-	-	-	-	-	-	-	-	-	-	-
.	2B:1187252-1187252	-	-	-	-	-	-	-	-	-	-	-
.	2B:1187253-1187253	-	-	-	-	-	-	-	-	-	-	-
.	2B:1187256-1187259	-	-	-	-	-	-	-	-	-	-	-
.	2B:1187277-1187277	-	-	-	-	-	-	-	-	-	-	-
.	2B:1187573-1187573	-	-	-	-	-	-	-	-	-	-	-
.	2B:1187574-1187574	-	-	-	-	-	-	-	-	-	-	-
.	2B:1187599-1187599	-	-	-	-	-	-	-	-	-	-	-
.	2B:1188083-1188083	-	-	-	-	-	-	-	-	-	-	-
.	2B:1188085-1188087	-	-	-	-	-	-	-	-	-	-	-
.	2B:1188090-1188090	-	-	-	-	-	-	-	-	-	-	-
.	2B:1189795-1189802	-	-	-	-	-	-	-	-	-	-	-
.	2B:1190183-1190183	-	-	-	-	-	-	-	-	-	-	-
.	2B:1190541-1190541	-	-	-	-	-	-	-	-	-	-	-
.	2B:1190547-1190548	-	-	-	-	-	-	-	-	-	-	-
.	2B:1190579-1190579	-	-	-	-	-	-	-	-	-	-	-
.	2B:1191604-1191606	-	-	-	-	-	-	-	-	-	-	-
.	2B:1191874-1191874	-	-	-	-	-	-	-	-	-	-	-
.	2B:1192161-1192161	-	-	-	-	-	-	-	-	-	-	-
.	2B:1192164-1192164	-	-	-	-	-	-	-	-	-	-	-
.	2B:1192189-1192189	-	-	-	-	-	-	-	-	-	-	-
.	2B:1193110-1193110	-	-	-	-	-	-	-	-	-	-	-
.	2B:1193307-1193307	-	-	-	-	-	-	-	-	-	-	-
.	2B:1193392-1193392	-	-	-	-	-	-	-	-	-	-	-
.	2B:1193513-1193513	-	-	-	-	-	-	-	-	-	-	-
.	2B:1193596-1193596	-	-	-	-	-	-	-	-	-	-	-
.	2B:1193656-1193656	-	-	-	-	-	-	-	-	-	-	-
.	2B:1193691-1193691	-	-	-	-	-	-	-	-	-	-	-
.	2B:1193698-1193698	-	-	-	-	-	-	-	-	-	-	-
.	2B:1195136-1195136	-	-	-	-	-	-	-	-	-	-	-
.	2B:1195168-1195168	-	-	-	-	-	-	-	-	-	-	-
.	2B:1195182-1195182	-	-	-	-	-	-	-	-	-	-	-
.	2B:1195417-1195417	-	-	-	-	-	-	-	-	-	-	-
.	2B:1195438-1195438	-	-	-	-	-	-	-	-	-	-	-
.	2B:1195475-1195475	-	-	-	-	-	-	-	-	-	-	-
.	2B:1195513-1195513	-	-	-	-	-	-	-	-	-	-	-
.	2B:1203560-1203560	-	-	-	-	-	-	-	-	-	-	-
.	2B:1203596-1203597	-	-	-	-	-	-	-	-	-	-	-
.	2B:1203669-1203669	-	-	-	-	-	-	-	-	-	-	-
.	2B:1203699-1203699	-	-	-	-	-	-	-	-	-	-	-
.	2B:1203745-1203746	-	-	-	-	-	-	-	-	-	-	-
.	2B:1203943-1203943	-	-	-	-	-	-	-	-	-	-	-
.	2B:1203944-1203944	-	-	-	-	-	-	-	-	-	-	-
.	2B:1204013-1204013	-	-	-	-	-	-	-	-	-	-	-
.	2B:1204138-1204138	-	-	-	-	-	-	-	-	-	-	-
.	2B:1204211-1204211	-	-	-	-	-	-	-	-	-	-	-
.	2B:1204611-1204611	-	-	-	-	-	-	-	-	-	-	-
.	2B:1205726-1205726	-	-	-	-	-	-	-	-	-	-	-
.	2B:1205747-1205747	-	-	-	-	-	-	-	-	-	-	-
.	2B:1205759-1205759	-	-	-	-	-	-	-	-	-	-	-
.	2B:1205783-1205788	-	-	-	-	-	-	-	-	-	-	-
.	2B:1205794-1205794	-	-	-	-	-	-	-	-	-	-	-
.	2B:1205841-1205841	-	-	-	-	-	-	-	-	-	-	-
.	2B:1205846-1205846	-	-	-	-	-	-	-	-	-	-	-
.	2B:1205907-1205907	-	-	-	-	-	-	-	-	-	-	-
.	2B:1205963-1205963	-	-	-	-	-	-	-	-	-	-	-
.	2B:1206824-1206824	-	-	-	-	-	-	-	-	-	-	-
.	2B:1206917-1206917	-	-	-	-	-	-	-	-	-	-	-
.	2B:1206956-1206956	-	-	-	-	-	-	-	-	-	-	-
.	2B:1206959-1206959	-	-	-	-	-	-	-	-	-	-	-
.	2B:1207594-1207594	A	TRITD2Bv1G000860	TRITD2Bv1G000860.1	Transcript	synonymous_variant	609	609	203	V	gtC/gtT	-	IMPACT=LOW;BIOTYPE=protein_coding;EXON=4/5;STRAND=-1;ENSP=TRITD2Bv1G000860.1;UNIPARC=UPI0010173539;DOMAINS=PROSITE_profiles:PS51746,CDD:cd00143,PANTHER:PTHR47992:SF141,PANTHER:PTHR47992,Pfam:PF00481,Gene3D:3.60.40.10,SMART:SM00331,SMART:SM00332,Superfamily:SSF81606
.	2B:1207594-1207594	A	TRITD2Bv1G000860	TRITD2Bv1G000860.2	Transcript	synonymous_variant	882	882	294	V	gtC/gtT	-	IMPACT=LOW;BIOTYPE=protein_coding;EXON=3/4;STRAND=-1;ENSP=TRITD2Bv1G000860.2;UNIPARC=UPI0010177D64;DOMAINS=PROSITE_profiles:PS51746,CDD:cd00143,PANTHER:PTHR47992:SF141,PANTHER:PTHR47992,Gene3D:3.60.40.10,Pfam:PF00481,SMART:SM00331,SMART:SM00332,Superfamily:SSF81606
.	2B:1207594-1207594	A	TRITD2Bv1G000860	TRITD2Bv1G000860.3	Transcript	synonymous_variant	837	837	279	V	gtC/gtT	-	IMPACT=LOW;BIOTYPE=protein_coding;EXON=4/5;STRAND=-1;ENSP=TRITD2Bv1G000860.3;UNIPARC=UPI0010180770;DOMAINS=PROSITE_profiles:PS51746,CDD:cd00143,PANTHER:PTHR47992,PANTHER:PTHR47992:SF141,Gene3D:3.60.40.10,Pfam:PF00481,SMART:SM00332,SMART:SM00331,Superfamily:SSF81606
.	2B:1207663-1207663	-	-	-	-	-	-	-	-	-	-	-
.	2B:1208241-1208241	-	-	-	-	-	-	-	-	-	-	-
.	2B:1208354-1208354	-	-	-	-	-	-	-	-	-	-	-
.	2B:1208811-1208811	C	TRITD2Bv1G000860	TRITD2Bv1G000860.1	Transcript	synonymous_variant	504	504	168	S	tcA/tcG	-	IMPACT=LOW;BIOTYPE=protein_coding;EXON=3/5;STRAND=-1;ENSP=TRITD2Bv1G000860.1;UNIPARC=UPI0010173539;DOMAINS=PROSITE_profiles:PS51746,CDD:cd00143,PANTHER:PTHR47992:SF141,PANTHER:PTHR47992,Pfam:PF00481,Gene3D:3.60.40.10,SMART:SM00331,SMART:SM00332,Superfamily:SSF81606
.	2B:1208811-1208811	C	TRITD2Bv1G000860	TRITD2Bv1G000860.2	Transcript	synonymous_variant	777	777	259	S	tcA/tcG	-	IMPACT=LOW;BIOTYPE=protein_coding;EXON=2/4;STRAND=-1;ENSP=TRITD2Bv1G000860.2;UNIPARC=UPI0010177D64;DOMAINS=PROSITE_profiles:PS51746,CDD:cd00143,PANTHER:PTHR47992:SF141,PANTHER:PTHR47992,Gene3D:3.60.40.10,Pfam:PF00481,SMART:SM00331,SMART:SM00332,Superfamily:SSF81606
.	2B:1208811-1208811	C	TRITD2Bv1G000860	TRITD2Bv1G000860.3	Transcript	synonymous_variant	732	732	244	S	tcA/tcG	-	IMPACT=LOW;BIOTYPE=protein_coding;EXON=3/5;STRAND=-1;ENSP=TRITD2Bv1G000860.3;UNIPARC=UPI0010180770;DOMAINS=PROSITE_profiles:PS51746,CDD:cd00143,PANTHER:PTHR47992,PANTHER:PTHR47992:SF141,Gene3D:3.60.40.10,Pfam:PF00481,SMART:SM00332,SMART:SM00331,Superfamily:SSF81606
.	2B:1211002-1211002	-	-	-	-	-	-	-	-	-	-	-
.	2B:1211140-1211140	-	-	-	-	-	-	-	-	-	-	-
.	2B:1211708-1211708	-	-	-	-	-	-	-	-	-	-	-
.	2B:1212179-1212179	-	-	-	-	-	-	-	-	-	-	-
.	2B:1213743-1213743	-	-	-	-	-	-	-	-	-	-	-
.	2B:1214447-1214447	-	-	-	-	-	-	-	-	-	-	-
.	2B:1214461-1214465	-	-	-	-	-	-	-	-	-	-	-
.	2B:1214613-1214613	-	-	-	-	-	-	-	-	-	-	-
.	2B:1214786-1214786	-	-	-	-	-	-	-	-	-	-	-
.	2B:1215419-1215419	-	-	-	-	-	-	-	-	-	-	-
.	2B:1215483-1215483	-	-	-	-	-	-	-	-	-	-	-
.	2B:1215634-1215634	-	-	-	-	-	-	-	-	-	-	-
.	2B:1215676-1215676	-	-	-	-	-	-	-	-	-	-	-
.	2B:1215786-1215786	-	-	-	-	-	-	-	-	-	-	-
.	2B:1215899-1215899	-	-	-	-	-	-	-	-	-	-	-
.	2B:1216072-1216072	-	-	-	-	-	-	-	-	-	-	-
.	2B:1216116-1216116	-	-	-	-	-	-	-	-	-	-	-
.	2B:1216159-1216159	-	-	-	-	-	-	-	-	-	-	-
.	2B:1216180-1216180	-	-	-	-	-	-	-	-	-	-	-
.	2B:1216197-1216197	-	-	-	-	-	-	-	-	-	-	-
.	2B:1216204-1216204	-	-	-	-	-	-	-	-	-	-	-
.	2B:1216242-1216242	-	-	-	-	-	-	-	-	-	-	-
.	2B:1216481-1216481	-	-	-	-	-	-	-	-	-	-	-
.	2B:1216482-1216482	-	-	-	-	-	-	-	-	-	-	-
.	2B:1216534-1216534	-	-	-	-	-	-	-	-	-	-	-
.	2B:1216538-1216538	-	-	-	-	-	-	-	-	-	-	-
.	2B:1216637-1216637	-	-	-	-	-	-	-	-	-	-	-
.	2B:1216640-1216640	-	-	-	-	-	-	-	-	-	-	-
.	2B:1216809-1216809	-	-	-	-	-	-	-	-	-	-	-
.	2B:1216828-1216828	-	-	-	-	-	-	-	-	-	-	-
.	2B:1217931-1217931	-	-	-	-	-	-	-	-	-	-	-
.	2B:1217975-1217975	-	-	-	-	-	-	-	-	-	-	-
.	2B:1218187-1218187	-	-	-	-	-	-	-	-	-	-	-
.	2B:1218193-1218193	-	-	-	-	-	-	-	-	-	-	-
.	2B:1218331-1218331	-	-	-	-	-	-	-	-	-	-	-
.	2B:1218339-1218341	-	-	-	-	-	-	-	-	-	-	-
.	2B:1218381-1218381	-	-	-	-	-	-	-	-	-	-	-
.	2B:1218415-1218415	-	-	-	-	-	-	-	-	-	-	-
.	2B:1218531-1218531	-	-	-	-	-	-	-	-	-	-	-
.	2B:1218558-1218558	-	-	-	-	-	-	-	-	-	-	-
.	2B:1225667-1225667	-	-	-	-	-	-	-	-	-	-	-
.	2B:1227414-1227414	-	-	-	-	-	-	-	-	-	-	-
.	2B:1229161-1229161	-	-	-	-	-	-	-	-	-	-	-
.	2B:1229389-1229390	-	-	-	-	-	-	-	-	-	-	-
.	2B:1229617-1229617	-	-	-	-	-	-	-	-	-	-	-
.	2B:1229827-1229827	-	-	-	-	-	-	-	-	-	-	-
.	2B:1230003-1230003	-	-	-	-	-	-	-	-	-	-	-
.	2B:1230556-1230556	-	-	-	-	-	-	-	-	-	-	-
.	2B:1230805-1230805	-	-	-	-	-	-	-	-	-	-	-
.	2B:1239723-1239723	-	-	-	-	-	-	-	-	-	-	-
.	2B:1240081-1240081	-	-	-	-	-	-	-	-	-	-	-
.	2B:1240163-1240163	-	-	-	-	-	-	-	-	-	-	-
.	2B:1241157-1241157	-	-	-	-	-	-	-	-	-	-	-
.	2B:1241294-1241294	-	-	-	-	-	-	-	-	-	-	-
.	2B:1241332-1241333	-	-	-	-	-	-	-	-	-	-	-
.	2B:1241652-1241652	-	-	-	-	-	-	-	-	-	-	-
.	2B:1241749-1241749	-	-	-	-	-	-	-	-	-	-	-
.	2B:1241758-1241758	-	-	-	-	-	-	-	-	-	-	-
.	2B:1242104-1242104	-	-	-	-	-	-	-	-	-	-	-
.	2B:1242137-1242137	-	-	-	-	-	-	-	-	-	-	-
.	2B:1242688-1242688	-	-	-	-	-	-	-	-	-	-	-
.	2B:1242757-1242757	-	-	-	-	-	-	-	-	-	-	-
.	2B:1249890-1249890	-	-	-	-	-	-	-	-	-	-	-
.	2B:1249943-1249943	-	-	-	-	-	-	-	-	-	-	-
.	2B:1250538-1250538	-	-	-	-	-	-	-	-	-	-	-
.	2B:1250696-1250696	-	-	-	-	-	-	-	-	-	-	-
.	2B:1254878-1254878	-	-	-	-	-	-	-	-	-	-	-
.	2B:1260630-1260630	-	-	-	-	-	-	-	-	-	-	-
.	2B:1260809-1260809	-	-	-	-	-	-	-	-	-	-	-
.	2B:1260821-1260821	-	-	-	-	-	-	-	-	-	-	-
.	2B:1260834-1260834	-	-	-	-	-	-	-	-	-	-	-
.	2B:1260868-1260868	-	-	-	-	-	-	-	-	-	-	-
.	2B:1260973-1260973	-	-	-	-	-	-	-	-	-	-	-
.	2B:1268072-1268075	-	-	-	-	-	-	-	-	-	-	-
.	2B:1268313-1268313	-	-	-	-	-	-	-	-	-	-	-
.	2B:1268340-1268340	-	-	-	-	-	-	-	-	-	-	-
.	2B:1268344-1268344	-	-	-	-	-	-	-	-	-	-	-
.	2B:1268347-1268347	-	-	-	-	-	-	-	-	-	-	-
.	2B:1268359-1268359	-	-	-	-	-	-	-	-	-	-	-
.	2B:1268365-1268365	-	-	-	-	-	-	-	-	-	-	-
.	2B:1268395-1268395	-	-	-	-	-	-	-	-	-	-	-
.	2B:1268442-1268442	-	-	-	-	-	-	-	-	-	-	-
.	2B:1269744-1269744	-	-	-	-	-	-	-	-	-	-	-
.	2B:1269753-1269753	-	-	-	-	-	-	-	-	-	-	-
.	2B:1271351-1271351	-	-	-	-	-	-	-	-	-	-	-
.	2B:1271538-1271538	-	-	-	-	-	-	-	-	-	-	-
.	2B:1272088-1272088	-	-	-	-	-	-	-	-	-	-	-
.	2B:1272152-1272152	-	-	-	-	-	-	-	-	-	-	-
.	2B:1272168-1272168	-	-	-	-	-	-	-	-	-	-	-
.	2B:1272182-1272182	-	-	-	-	-	-	-	-	-	-	-
.	2B:1272755-1272755	-	-	-	-	-	-	-	-	-	-	-
.	2B:1273122-1273122	-	-	-	-	-	-	-	-	-	-	-
.	2B:1273149-1273149	-	-	-	-	-	-	-	-	-	-	-
.	2B:1273206-1273206	-	-	-	-	-	-	-	-	-	-	-
.	2B:1273208-1273208	-	-	-	-	-	-	-	-	-	-	-
.	2B:1273231-1273231	-	-	-	-	-	-	-	-	-	-	-
.	2B:1273235-1273235	-	-	-	-	-	-	-	-	-	-	-
.	2B:1273254-1273254	-	-	-	-	-	-	-	-	-	-	-
.	2B:1273415-1273415	-	-	-	-	-	-	-	-	-	-	-
.	2B:1273423-1273423	-	-	-	-	-	-	-	-	-	-	-
.	2B:1275172-1275172	-	-	-	-	-	-	-	-	-	-	-
.	2B:1275187-1275187	-	-	-	-	-	-	-	-	-	-	-
.	2B:1275248-1275249	-	-	-	-	-	-	-	-	-	-	-
.	2B:1275268-1275268	-	-	-	-	-	-	-	-	-	-	-
.	2B:1275305-1275305	-	-	-	-	-	-	-	-	-	-	-
.	2B:1275319-1275319	-	-	-	-	-	-	-	-	-	-	-
.	2B:1275859-1275859	-	-	-	-	-	-	-	-	-	-	-
.	2B:1275919-1275919	-	-	-	-	-	-	-	-	-	-	-
.	2B:1275981-1275981	-	-	-	-	-	-	-	-	-	-	-
.	2B:1275998-1275998	-	-	-	-	-	-	-	-	-	-	-
.	2B:1276141-1276141	-	-	-	-	-	-	-	-	-	-	-
.	2B:1276706-1276706	-	-	-	-	-	-	-	-	-	-	-
.	2B:1276719-1276719	-	-	-	-	-	-	-	-	-	-	-
.	2B:1278381-1278381	-	-	-	-	-	-	-	-	-	-	-
.	2B:1279691-1279691	-	-	-	-	-	-	-	-	-	-	-
.	2B:1281743-1281743	-	-	-	-	-	-	-	-	-	-	-
.	2B:1281765-1281765	-	-	-	-	-	-	-	-	-	-	-
.	2B:1281799-1281799	-	-	-	-	-	-	-	-	-	-	-
.	2B:1281839-1281839	-	-	-	-	-	-	-	-	-	-	-
.	2B:1282640-1282640	-	-	-	-	-	-	-	-	-	-	-
.	2B:1282651-1282651	-	-	-	-	-	-	-	-	-	-	-
.	2B:1282686-1282686	-	-	-	-	-	-	-	-	-	-	-
.	2B:1286517-1286517	-	-	-	-	-	-	-	-	-	-	-
.	2B:1286653-1286653	-	-	-	-	-	-	-	-	-	-	-
.	2B:1286772-1286772	-	-	-	-	-	-	-	-	-	-	-
.	2B:1287509-1287509	-	-	-	-	-	-	-	-	-	-	-
.	2B:1287556-1287556	-	-	-	-	-	-	-	-	-	-	-
.	2B:1289967-1289967	-	-	-	-	-	-	-	-	-	-	-
.	2B:1290591-1290591	-	-	-	-	-	-	-	-	-	-	-
.	2B:1290647-1290648	-	-	-	-	-	-	-	-	-	-	-
.	2B:1290668-1290670	-	-	-	-	-	-	-	-	-	-	-
.	2B:1292663-1292663	-	-	-	-	-	-	-	-	-	-	-
.	2B:1292809-1292811	-	-	-	-	-	-	-	-	-	-	-
.	2B:1293140-1293140	-	-	-	-	-	-	-	-	-	-	-
.	2B:1293209-1293209	-	-	-	-	-	-	-	-	-	-	-
.	2B:1293373-1293374	-	-	-	-	-	-	-	-	-	-	-
.	2B:1293444-1293444	-	-	-	-	-	-	-	-	-	-	-
.	2B:1293456-1293456	-	-	-	-	-	-	-	-	-	-	-
.	2B:1293457-1293457	-	-	-	-	-	-	-	-	-	-	-
.	2B:1294808-1294808	-	-	-	-	-	-	-	-	-	-	-
.	2B:1295037-1295037	-	-	-	-	-	-	-	-	-	-	-
.	2B:1295809-1295809	-	-	-	-	-	-	-	-	-	-	-
.	2B:1295813-1295813	-	-	-	-	-	-	-	-	-	-	-
.	2B:1296118-1296118	-	-	-	-	-	-	-	-	-	-	-
.	2B:1296155-1296155	-	-	-	-	-	-	-	-	-	-	-
.	2B:1296828-1296828	-	-	-	-	-	-	-	-	-	-	-
.	2B:1296841-1296841	-	-	-	-	-	-	-	-	-	-	-
.	2B:1296879-1296879	-	-	-	-	-	-	-	-	-	-	-
.	2B:1296890-1296890	-	-	-	-	-	-	-	-	-	-	-
.	2B:1296909-1296909	-	-	-	-	-	-	-	-	-	-	-
.	2B:1337387-1337388	-	-	-	-	-	-	-	-	-	-	-
.	2B:1337390-1337390	-	-	-	-	-	-	-	-	-	-	-
.	2B:1337782-1337783	-	-	-	-	-	-	-	-	-	-	-
.	2B:1338097-1338097	-	-	-	-	-	-	-	-	-	-	-
.	2B:1338215-1338215	-	-	-	-	-	-	-	-	-	-	-
.	2B:1338229-1338229	-	-	-	-	-	-	-	-	-	-	-
.	2B:1338253-1338254	-	-	-	-	-	-	-	-	-	-	-
.	2B:1338324-1338324	-	-	-	-	-	-	-	-	-	-	-
.	2B:1338456-1338456	-	-	-	-	-	-	-	-	-	-	-
.	2B:1338710-1338710	-	-	-	-	-	-	-	-	-	-	-
.	2B:1338919-1338919	-	-	-	-	-	-	-	-	-	-	-
.	2B:1339100-1339100	-	-	-	-	-	-	-	-	-	-	-
.	2B:1339114-1339114	-	-	-	-	-	-	-	-	-	-	-
.	2B:1339271-1339271	-	-	-	-	-	-	-	-	-	-	-
.	2B:1339424-1339424	-	-	-	-	-	-	-	-	-	-	-
.	2B:1339676-1339676	-	-	-	-	-	-	-	-	-	-	-
.	2B:1339707-1339707	-	-	-	-	-	-	-	-	-	-	-
.	2B:1339743-1339744	-	-	-	-	-	-	-	-	-	-	-
.	2B:1340255-1340257	-	-	-	-	-	-	-	-	-	-	-
.	2B:1340354-1340354	-	-	-	-	-	-	-	-	-	-	-
.	2B:1340885-1340885	-	-	-	-	-	-	-	-	-	-	-
.	2B:1343821-1343823	-	-	-	-	-	-	-	-	-	-	-
.	2B:1344617-1344620	-	-	-	-	-	-	-	-	-	-	-
.	2B:1345798-1345798	-	-	-	-	-	-	-	-	-	-	-
.	2B:1346225-1346225	-	-	-	-	-	-	-	-	-	-	-
.	2B:1346304-1346304	-	-	-	-	-	-	-	-	-	-	-
.	2B:1346410-1346410	-	-	-	-	-	-	-	-	-	-	-
.	2B:1346478-1346478	-	-	-	-	-	-	-	-	-	-	-
.	2B:1346600-1346601	-	-	-	-	-	-	-	-	-	-	-
.	2B:1347264-1347264	-	-	-	-	-	-	-	-	-	-	-
.	2B:1354063-1354063	-	-	-	-	-	-	-	-	-	-	-
.	2B:1360020-1360020	-	-	-	-	-	-	-	-	-	-	-
.	2B:1360048-1360048	-	-	-	-	-	-	-	-	-	-	-
.	2B:1369540-1369540	-	-	-	-	-	-	-	-	-	-	-
.	2B:1369576-1369576	-	-	-	-	-	-	-	-	-	-	-
.	2B:1369624-1369625	-	-	-	-	-	-	-	-	-	-	-
.	2B:1382855-1382855	-	-	-	-	-	-	-	-	-	-	-
.	2B:1383089-1383089	-	-	-	-	-	-	-	-	-	-	-
.	2B:1383248-1383248	-	-	-	-	-	-	-	-	-	-	-
.	2B:1383436-1383436	-	-	-	-	-	-	-	-	-	-	-
.	2B:1384328-1384328	-	-	-	-	-	-	-	-	-	-	-
.	2B:1384485-1384485	-	-	-	-	-	-	-	-	-	-	-
.	2B:1384588-1384588	-	-	-	-	-	-	-	-	-	-	-
.	2B:1384781-1384781	-	-	-	-	-	-	-	-	-	-	-
.	2B:1384845-1384846	-	-	-	-	-	-	-	-	-	-	-
.	2B:1384932-1384932	-	-	-	-	-	-	-	-	-	-	-
.	2B:1385123-1385123	-	-	-	-	-	-	-	-	-	-	-
.	2B:1385206-1385206	-	-	-	-	-	-	-	-	-	-	-
.	2B:1385389-1385389	-	-	-	-	-	-	-	-	-	-	-
.	2B:1385757-1385757	-	-	-	-	-	-	-	-	-	-	-
.	2B:1385929-1385929	-	-	-	-	-	-	-	-	-	-	-
.	2B:1386123-1386123	-	-	-	-	-	-	-	-	-	-	-
.	2B:1386282-1386282	-	-	-	-	-	-	-	-	-	-	-
.	2B:1386434-1386434	-	-	-	-	-	-	-	-	-	-	-
.	2B:1386728-1386729	-	-	-	-	-	-	-	-	-	-	-
.	2B:1386811-1386811	-	-	-	-	-	-	-	-	-	-	-
.	2B:1387126-1387126	-	-	-	-	-	-	-	-	-	-	-
.	2B:1387141-1387141	-	-	-	-	-	-	-	-	-	-	-
.	2B:1387299-1387299	-	-	-	-	-	-	-	-	-	-	-
.	2B:1387307-1387307	-	-	-	-	-	-	-	-	-	-	-
.	2B:1387483-1387483	-	-	-	-	-	-	-	-	-	-	-
.	2B:1387552-1387552	-	-	-	-	-	-	-	-	-	-	-
.	2B:1387576-1387576	-	-	-	-	-	-	-	-	-	-	-
.	2B:1387717-1387717	-	-	-	-	-	-	-	-	-	-	-
.	2B:1387832-1387832	-	-	-	-	-	-	-	-	-	-	-
.	2B:1387946-1387946	-	-	-	-	-	-	-	-	-	-	-
.	2B:1388002-1388002	-	-	-	-	-	-	-	-	-	-	-
.	2B:1388633-1388633	-	-	-	-	-	-	-	-	-	-	-
.	2B:1391713-1391713	-	-	-	-	-	-	-	-	-	-	-
.	2B:1392145-1392145	-	-	-	-	-	-	-	-	-	-	-
.	2B:1392182-1392182	-	-	-	-	-	-	-	-	-	-	-
.	2B:1392398-1392398	-	-	-	-	-	-	-	-	-	-	-
.	2B:1392587-1392587	-	-	-	-	-	-	-	-	-	-	-
.	2B:1392770-1392770	-	-	-	-	-	-	-	-	-	-	-
.	2B:1392818-1392818	-	-	-	-	-	-	-	-	-	-	-
.	2B:1393411-1393411	-	-	-	-	-	-	-	-	-	-	-
.	2B:1395860-1395860	-	-	-	-	-	-	-	-	-	-	-
.	2B:1395867-1395867	-	-	-	-	-	-	-	-	-	-	-
.	2B:1399162-1399162	-	-	-	-	-	-	-	-	-	-	-
.	2B:1399229-1399229	-	-	-	-	-	-	-	-	-	-	-
.	2B:1399268-1399268	-	-	-	-	-	-	-	-	-	-	-
.	2B:1399316-1399316	-	-	-	-	-	-	-	-	-	-	-
.	2B:1399458-1399458	-	-	-	-	-	-	-	-	-	-	-
.	2B:1399648-1399650	-	-	-	-	-	-	-	-	-	-	-
.	2B:1399673-1399673	-	-	-	-	-	-	-	-	-	-	-
.	2B:1399674-1399674	-	-	-	-	-	-	-	-	-	-	-
.	2B:1399677-1399677	-	-	-	-	-	-	-	-	-	-	-
.	2B:1399688-1399688	-	-	-	-	-	-	-	-	-	-	-
.	2B:1399794-1399794	-	-	-	-	-	-	-	-	-	-	-
.	2B:1399824-1399824	-	-	-	-	-	-	-	-	-	-	-
.	2B:1399859-1399859	-	-	-	-	-	-	-	-	-	-	-
.	2B:1402694-1402694	-	-	-	-	-	-	-	-	-	-	-
.	2B:1402704-1402704	-	-	-	-	-	-	-	-	-	-	-
.	2B:1402710-1402710	-	-	-	-	-	-	-	-	-	-	-
.	2B:1403451-1403451	-	-	-	-	-	-	-	-	-	-	-
.	2B:1403452-1403452	-	-	-	-	-	-	-	-	-	-	-
.	2B:1403597-1403597	-	-	-	-	-	-	-	-	-	-	-
.	2B:1403662-1403662	-	-	-	-	-	-	-	-	-	-	-
.	2B:1403672-1403672	-	-	-	-	-	-	-	-	-	-	-
.	2B:1403676-1403676	-	-	-	-	-	-	-	-	-	-	-
.	2B:1404370-1404370	-	-	-	-	-	-	-	-	-	-	-
.	2B:1404376-1404376	-	-	-	-	-	-	-	-	-	-	-
.	2B:1404379-1404379	-	-	-	-	-	-	-	-	-	-	-
.	2B:1404406-1404406	-	-	-	-	-	-	-	-	-	-	-
.	2B:1404419-1404419	-	-	-	-	-	-	-	-	-	-	-
.	2B:1404424-1404424	-	-	-	-	-	-	-	-	-	-	-
.	2B:1404427-1404427	-	-	-	-	-	-	-	-	-	-	-
.	2B:1404436-1404436	-	-	-	-	-	-	-	-	-	-	-
.	2B:1404440-1404440	-	-	-	-	-	-	-	-	-	-	-
.	2B:1404458-1404458	-	-	-	-	-	-	-	-	-	-	-
.	2B:1404463-1404463	-	-	-	-	-	-	-	-	-	-	-
.	2B:1404544-1404544	-	-	-	-	-	-	-	-	-	-	-
.	2B:1404680-1404680	-	-	-	-	-	-	-	-	-	-	-
.	2B:1404702-1404702	-	-	-	-	-	-	-	-	-	-	-
.	2B:1404703-1404703	-	-	-	-	-	-	-	-	-	-	-
.	2B:1404794-1404794	-	-	-	-	-	-	-	-	-	-	-
.	2B:1406083-1406083	-	-	-	-	-	-	-	-	-	-	-
.	2B:1406094-1406094	-	-	-	-	-	-	-	-	-	-	-
.	2B:1406119-1406119	-	-	-	-	-	-	-	-	-	-	-
.	2B:1406122-1406122	-	-	-	-	-	-	-	-	-	-	-
.	2B:1406139-1406139	-	-	-	-	-	-	-	-	-	-	-
.	2B:1406150-1406150	-	-	-	-	-	-	-	-	-	-	-
.	2B:1406170-1406170	-	-	-	-	-	-	-	-	-	-	-
.	2B:1406193-1406193	-	-	-	-	-	-	-	-	-	-	-
.	2B:1406194-1406194	-	-	-	-	-	-	-	-	-	-	-
.	2B:1406201-1406201	-	-	-	-	-	-	-	-	-	-	-
.	2B:1406205-1406205	-	-	-	-	-	-	-	-	-	-	-
.	2B:1406210-1406210	-	-	-	-	-	-	-	-	-	-	-
.	2B:1406213-1406213	-	-	-	-	-	-	-	-	-	-	-
.	2B:1406228-1406228	-	-	-	-	-	-	-	-	-	-	-
.	2B:1406245-1406245	-	-	-	-	-	-	-	-	-	-	-
.	2B:1406280-1406280	-	-	-	-	-	-	-	-	-	-	-
.	2B:1406292-1406292	-	-	-	-	-	-	-	-	-	-	-
.	2B:1406312-1406312	-	-	-	-	-	-	-	-	-	-	-
.	2B:1406324-1406324	-	-	-	-	-	-	-	-	-	-	-
.	2B:1406325-1406325	-	-	-	-	-	-	-	-	-	-	-
.	2B:1406335-1406335	-	-	-	-	-	-	-	-	-	-	-
.	2B:1406374-1406376	-	-	-	-	-	-	-	-	-	-	-
.	2B:1406380-1406380	-	-	-	-	-	-	-	-	-	-	-
.	2B:1406385-1406385	-	-	-	-	-	-	-	-	-	-	-
.	2B:1406387-1406387	-	-	-	-	-	-	-	-	-	-	-
.	2B:1406401-1406401	-	-	-	-	-	-	-	-	-	-	-
.	2B:1406460-1406460	-	-	-	-	-	-	-	-	-	-	-
.	2B:1406487-1406487	-	-	-	-	-	-	-	-	-	-	-
.	2B:1406568-1406568	-	-	-	-	-	-	-	-	-	-	-
.	2B:1406578-1406578	-	-	-	-	-	-	-	-	-	-	-
.	2B:1406621-1406621	-	-	-	-	-	-	-	-	-	-	-
.	2B:1410727-1410727	-	-	-	-	-	-	-	-	-	-	-
.	2B:1410815-1410815	-	-	-	-	-	-	-	-	-	-	-
.	2B:1411230-1411230	-	-	-	-	-	-	-	-	-	-	-
.	2B:1412773-1412773	-	-	-	-	-	-	-	-	-	-	-
.	2B:1412783-1412783	-	-	-	-	-	-	-	-	-	-	-
.	2B:1413387-1413387	-	-	-	-	-	-	-	-	-	-	-
.	2B:1413420-1413420	-	-	-	-	-	-	-	-	-	-	-
.	2B:1413469-1413469	-	-	-	-	-	-	-	-	-	-	-
.	2B:1413502-1413502	-	-	-	-	-	-	-	-	-	-	-
.	2B:1413618-1413619	-	-	-	-	-	-	-	-	-	-	-
.	2B:1413787-1413787	-	-	-	-	-	-	-	-	-	-	-
.	2B:1415148-1415148	-	-	-	-	-	-	-	-	-	-	-
.	2B:1415193-1415194	-	-	-	-	-	-	-	-	-	-	-
.	2B:1415408-1415408	-	-	-	-	-	-	-	-	-	-	-
.	2B:1415701-1415701	-	-	-	-	-	-	-	-	-	-	-
.	2B:1415725-1415725	-	-	-	-	-	-	-	-	-	-	-
.	2B:1415986-1415986	-	-	-	-	-	-	-	-	-	-	-
.	2B:1416103-1416103	-	-	-	-	-	-	-	-	-	-	-
.	2B:1417570-1417570	-	-	-	-	-	-	-	-	-	-	-
.	2B:1417617-1417617	-	-	-	-	-	-	-	-	-	-	-
.	2B:1424179-1424179	-	-	-	-	-	-	-	-	-	-	-
.	2B:1424209-1424209	-	-	-	-	-	-	-	-	-	-	-
.	2B:1428512-1428512	-	-	-	-	-	-	-	-	-	-	-
.	2B:1438208-1438208	-	-	-	-	-	-	-	-	-	-	-
.	2B:1438212-1438212	-	-	-	-	-	-	-	-	-	-	-
.	2B:1440461-1440461	-	-	-	-	-	-	-	-	-	-	-
.	2B:1440555-1440555	-	-	-	-	-	-	-	-	-	-	-
.	2B:1440731-1440731	-	-	-	-	-	-	-	-	-	-	-
.	2B:1440737-1440737	-	-	-	-	-	-	-	-	-	-	-
.	2B:1441427-1441427	-	-	-	-	-	-	-	-	-	-	-
.	2B:1442188-1442188	-	-	-	-	-	-	-	-	-	-	-
.	2B:1442204-1442204	-	-	-	-	-	-	-	-	-	-	-
.	2B:1442215-1442215	-	-	-	-	-	-	-	-	-	-	-
.	2B:1442265-1442265	-	-	-	-	-	-	-	-	-	-	-
.	2B:1442350-1442350	-	-	-	-	-	-	-	-	-	-	-
.	2B:1442407-1442407	-	-	-	-	-	-	-	-	-	-	-
.	2B:1442448-1442448	-	-	-	-	-	-	-	-	-	-	-
.	2B:1442515-1442515	-	-	-	-	-	-	-	-	-	-	-
.	2B:1442536-1442536	-	-	-	-	-	-	-	-	-	-	-
.	2B:1442640-1442640	-	-	-	-	-	-	-	-	-	-	-
.	2B:1442832-1442832	-	-	-	-	-	-	-	-	-	-	-
.	2B:1443367-1443367	-	-	-	-	-	-	-	-	-	-	-
.	2B:1443536-1443536	-	-	-	-	-	-	-	-	-	-	-
.	2B:1443889-1443889	-	-	-	-	-	-	-	-	-	-	-
.	2B:1443949-1443949	-	-	-	-	-	-	-	-	-	-	-
.	2B:1444276-1444276	-	-	-	-	-	-	-	-	-	-	-
.	2B:1444735-1444735	-	-	-	-	-	-	-	-	-	-	-
.	2B:1445554-1445554	-	-	-	-	-	-	-	-	-	-	-
.	2B:1445718-1445718	-	-	-	-	-	-	-	-	-	-	-
.	2B:1446436-1446436	-	-	-	-	-	-	-	-	-	-	-
.	2B:1446465-1446465	-	-	-	-	-	-	-	-	-	-	-
.	2B:1446525-1446525	-	-	-	-	-	-	-	-	-	-	-
.	2B:1447158-1447158	-	-	-	-	-	-	-	-	-	-	-
.	2B:1447556-1447556	-	-	-	-	-	-	-	-	-	-	-
.	2B:1447557-1447557	-	-	-	-	-	-	-	-	-	-	-
.	2B:1447874-1447874	-	-	-	-	-	-	-	-	-	-	-
.	2B:1448232-1448232	-	-	-	-	-	-	-	-	-	-	-
.	2B:1448305-1448305	-	-	-	-	-	-	-	-	-	-	-
.	2B:1448320-1448320	-	-	-	-	-	-	-	-	-	-	-
.	2B:1448323-1448323	-	-	-	-	-	-	-	-	-	-	-
.	2B:1448360-1448360	-	-	-	-	-	-	-	-	-	-	-
.	2B:1448513-1448513	-	-	-	-	-	-	-	-	-	-	-
.	2B:1448675-1448677	-	-	-	-	-	-	-	-	-	-	-
.	2B:1448886-1448886	-	-	-	-	-	-	-	-	-	-	-
.	2B:1453922-1453922	-	-	-	-	-	-	-	-	-	-	-
.	2B:1456032-1456032	-	-	-	-	-	-	-	-	-	-	-
.	2B:1456236-1456236	-	-	-	-	-	-	-	-	-	-	-
.	2B:1456785-1456785	-	-	-	-	-	-	-	-	-	-	-
.	2B:1456939-1456939	-	-	-	-	-	-	-	-	-	-	-
.	2B:1456941-1456941	-	-	-	-	-	-	-	-	-	-	-
.	2B:1457374-1457374	-	-	-	-	-	-	-	-	-	-	-
.	2B:1457385-1457385	-	-	-	-	-	-	-	-	-	-	-
.	2B:1457405-1457405	-	-	-	-	-	-	-	-	-	-	-
.	2B:1457434-1457434	-	-	-	-	-	-	-	-	-	-	-
.	2B:1458446-1458446	-	-	-	-	-	-	-	-	-	-	-
.	2B:1458460-1458460	-	-	-	-	-	-	-	-	-	-	-
.	2B:1458555-1458555	-	-	-	-	-	-	-	-	-	-	-
.	2B:1458772-1458772	-	-	-	-	-	-	-	-	-	-	-
.	2B:1460217-1460217	-	-	-	-	-	-	-	-	-	-	-
.	2B:1460654-1460654	-	-	-	-	-	-	-	-	-	-	-
.	2B:1460719-1460719	-	-	-	-	-	-	-	-	-	-	-
.	2B:1460789-1460789	-	-	-	-	-	-	-	-	-	-	-
.	2B:1460955-1460955	-	-	-	-	-	-	-	-	-	-	-
.	2B:1460961-1460961	-	-	-	-	-	-	-	-	-	-	-
.	2B:1461005-1461005	-	-	-	-	-	-	-	-	-	-	-
.	2B:1461081-1461081	-	-	-	-	-	-	-	-	-	-	-
.	2B:1461123-1461123	-	-	-	-	-	-	-	-	-	-	-
.	2B:1461385-1461385	-	-	-	-	-	-	-	-	-	-	-
.	2B:1461621-1461621	-	-	-	-	-	-	-	-	-	-	-
.	2B:1461755-1461755	-	-	-	-	-	-	-	-	-	-	-
.	2B:1462349-1462349	-	-	-	-	-	-	-	-	-	-	-
.	2B:1463133-1463133	-	-	-	-	-	-	-	-	-	-	-
.	2B:1463138-1463138	-	-	-	-	-	-	-	-	-	-	-
.	2B:1463148-1463148	-	-	-	-	-	-	-	-	-	-	-
.	2B:1464067-1464067	-	-	-	-	-	-	-	-	-	-	-
.	2B:1464470-1464470	-	-	-	-	-	-	-	-	-	-	-
.	2B:1464521-1464521	-	-	-	-	-	-	-	-	-	-	-
.	2B:1464841-1464841	-	-	-	-	-	-	-	-	-	-	-
.	2B:1465207-1465207	-	-	-	-	-	-	-	-	-	-	-
.	2B:1465629-1465629	-	-	-	-	-	-	-	-	-	-	-
.	2B:1465706-1465706	-	-	-	-	-	-	-	-	-	-	-
.	2B:1467585-1467585	-	-	-	-	-	-	-	-	-	-	-
.	2B:1467603-1467603	-	-	-	-	-	-	-	-	-	-	-
.	2B:1467682-1467682	-	-	-	-	-	-	-	-	-	-	-
.	2B:1467720-1467720	-	-	-	-	-	-	-	-	-	-	-
.	2B:1467733-1467733	-	-	-	-	-	-	-	-	-	-	-
.	2B:1468049-1468049	-	-	-	-	-	-	-	-	-	-	-
.	2B:1468482-1468482	-	-	-	-	-	-	-	-	-	-	-
.	2B:1469066-1469066	-	-	-	-	-	-	-	-	-	-	-
.	2B:1469788-1469788	-	-	-	-	-	-	-	-	-	-	-
.	2B:1470303-1470303	-	-	-	-	-	-	-	-	-	-	-
.	2B:1470784-1470784	-	-	-	-	-	-	-	-	-	-	-
.	2B:1471145-1471145	-	-	-	-	-	-	-	-	-	-	-
.	2B:1471384-1471384	-	-	-	-	-	-	-	-	-	-	-
.	2B:1471453-1471453	-	-	-	-	-	-	-	-	-	-	-
.	2B:1471520-1471520	-	-	-	-	-	-	-	-	-	-	-
.	2B:1471615-1471615	-	-	-	-	-	-	-	-	-	-	-
.	2B:1471791-1471791	-	-	-	-	-	-	-	-	-	-	-
.	2B:1471820-1471820	-	-	-	-	-	-	-	-	-	-	-
.	2B:1472396-1472401	-	-	-	-	-	-	-	-	-	-	-
.	2B:1473479-1473479	-	-	-	-	-	-	-	-	-	-	-
.	2B:1475074-1475074	-	-	-	-	-	-	-	-	-	-	-
.	2B:1475162-1475162	-	-	-	-	-	-	-	-	-	-	-
.	2B:1475539-1475539	-	-	-	-	-	-	-	-	-	-	-
.	2B:1475573-1475573	-	-	-	-	-	-	-	-	-	-	-
.	2B:1475602-1475602	-	-	-	-	-	-	-	-	-	-	-
.	2B:1475833-1475833	-	-	-	-	-	-	-	-	-	-	-
.	2B:1475881-1475881	-	-	-	-	-	-	-	-	-	-	-
.	2B:1475981-1475981	-	-	-	-	-	-	-	-	-	-	-
.	2B:1476138-1476138	-	-	-	-	-	-	-	-	-	-	-
.	2B:1476323-1476323	-	-	-	-	-	-	-	-	-	-	-
.	2B:1476327-1476327	-	-	-	-	-	-	-	-	-	-	-
.	2B:1476533-1476533	-	-	-	-	-	-	-	-	-	-	-
.	2B:1476547-1476547	-	-	-	-	-	-	-	-	-	-	-
.	2B:1477153-1477153	-	-	-	-	-	-	-	-	-	-	-
.	2B:1477391-1477391	-	-	-	-	-	-	-	-	-	-	-
.	2B:1483811-1483811	-	-	-	-	-	-	-	-	-	-	-
.	2B:1483819-1483819	-	-	-	-	-	-	-	-	-	-	-
.	2B:1484115-1484115	-	-	-	-	-	-	-	-	-	-	-
.	2B:1485928-1485928	-	-	-	-	-	-	-	-	-	-	-
.	2B:1492268-1492268	-	-	-	-	-	-	-	-	-	-	-
.	2B:1492269-1492269	-	-	-	-	-	-	-	-	-	-	-
.	2B:1493693-1493693	-	-	-	-	-	-	-	-	-	-	-
.	2B:1493694-1493694	-	-	-	-	-	-	-	-	-	-	-
.	2B:1493728-1493728	-	-	-	-	-	-	-	-	-	-	-
.	2B:1494692-1494692	-	-	-	-	-	-	-	-	-	-	-
.	2B:1494897-1494897	-	-	-	-	-	-	-	-	-	-	-
.	2B:1495314-1495314	-	-	-	-	-	-	-	-	-	-	-
.	2B:1495319-1495319	-	-	-	-	-	-	-	-	-	-	-
.	2B:1495342-1495342	-	-	-	-	-	-	-	-	-	-	-
.	2B:1497500-1497500	-	-	-	-	-	-	-	-	-	-	-
.	2B:1497540-1497540	-	-	-	-	-	-	-	-	-	-	-
.	2B:1498986-1498986	-	-	-	-	-	-	-	-	-	-	-
.	2B:1499078-1499078	-	-	-	-	-	-	-	-	-	-	-
.	2B:1500284-1500284	-	-	-	-	-	-	-	-	-	-	-
.	2B:1500892-1500892	-	-	-	-	-	-	-	-	-	-	-
.	2B:1501064-1501064	-	-	-	-	-	-	-	-	-	-	-
.	2B:1501423-1501423	-	-	-	-	-	-	-	-	-	-	-
.	2B:1501461-1501461	-	-	-	-	-	-	-	-	-	-	-
.	2B:1501575-1501575	-	-	-	-	-	-	-	-	-	-	-
.	2B:1501667-1501667	-	-	-	-	-	-	-	-	-	-	-
.	2B:1501668-1501668	-	-	-	-	-	-	-	-	-	-	-
.	2B:1502763-1502763	-	-	-	-	-	-	-	-	-	-	-
.	2B:1504227-1504227	-	-	-	-	-	-	-	-	-	-	-
.	2B:1504301-1504301	-	-	-	-	-	-	-	-	-	-	-
.	2B:1504374-1504374	-	-	-	-	-	-	-	-	-	-	-
.	2B:1504999-1504999	-	-	-	-	-	-	-	-	-	-	-
.	2B:1505475-1505475	-	-	-	-	-	-	-	-	-	-	-
.	2B:1505583-1505583	-	-	-	-	-	-	-	-	-	-	-
.	2B:1505662-1505662	-	-	-	-	-	-	-	-	-	-	-
.	2B:1505765-1505765	-	-	-	-	-	-	-	-	-	-	-
.	2B:1505785-1505785	-	-	-	-	-	-	-	-	-	-	-
.	2B:1505857-1505857	-	-	-	-	-	-	-	-	-	-	-
.	2B:1505924-1505924	-	-	-	-	-	-	-	-	-	-	-
.	2B:1506023-1506023	-	-	-	-	-	-	-	-	-	-	-
.	2B:1509677-1509677	-	-	-	-	-	-	-	-	-	-	-
.	2B:1509681-1509681	-	-	-	-	-	-	-	-	-	-	-
.	2B:1509918-1509918	-	-	-	-	-	-	-	-	-	-	-
.	2B:1509937-1509937	-	-	-	-	-	-	-	-	-	-	-
.	2B:1510593-1510593	-	-	-	-	-	-	-	-	-	-	-
.	2B:1511203-1511203	-	-	-	-	-	-	-	-	-	-	-
.	2B:1511709-1511709	-	-	-	-	-	-	-	-	-	-	-
.	2B:1512233-1512233	-	-	-	-	-	-	-	-	-	-	-
.	2B:1512714-1512714	-	-	-	-	-	-	-	-	-	-	-
.	2B:1512984-1512984	-	-	-	-	-	-	-	-	-	-	-
.	2B:1513000-1513000	-	-	-	-	-	-	-	-	-	-	-
.	2B:1513569-1513569	-	-	-	-	-	-	-	-	-	-	-
.	2B:1513620-1513620	-	-	-	-	-	-	-	-	-	-	-
.	2B:1514188-1514188	-	-	-	-	-	-	-	-	-	-	-
.	2B:1514254-1514254	-	-	-	-	-	-	-	-	-	-	-
.	2B:1514473-1514473	-	-	-	-	-	-	-	-	-	-	-
.	2B:1515052-1515052	-	-	-	-	-	-	-	-	-	-	-
.	2B:1516374-1516374	-	-	-	-	-	-	-	-	-	-	-
.	2B:1516392-1516392	-	-	-	-	-	-	-	-	-	-	-
.	2B:1516416-1516416	-	-	-	-	-	-	-	-	-	-	-
.	2B:1516700-1516700	-	-	-	-	-	-	-	-	-	-	-
.	2B:1516943-1516943	-	-	-	-	-	-	-	-	-	-	-
.	2B:1516959-1516959	-	-	-	-	-	-	-	-	-	-	-
.	2B:1518949-1518949	-	-	-	-	-	-	-	-	-	-	-
.	2B:1522237-1522237	-	-	-	-	-	-	-	-	-	-	-
.	2B:1522254-1522254	-	-	-	-	-	-	-	-	-	-	-
.	2B:1522279-1522279	-	-	-	-	-	-	-	-	-	-	-
.	2B:1522348-1522348	-	-	-	-	-	-	-	-	-	-	-
.	2B:1523326-1523326	-	-	-	-	-	-	-	-	-	-	-
.	2B:1527078-1527078	-	-	-	-	-	-	-	-	-	-	-
.	2B:1527836-1527836	-	-	-	-	-	-	-	-	-	-	-
.	2B:1527891-1527891	-	-	-	-	-	-	-	-	-	-	-
.	2B:1528824-1528825	-	-	-	-	-	-	-	-	-	-	-
.	2B:1530638-1530638	-	-	-	-	-	-	-	-	-	-	-
.	2B:1530700-1530700	-	-	-	-	-	-	-	-	-	-	-
.	2B:1531162-1531162	-	-	-	-	-	-	-	-	-	-	-
.	2B:1531259-1531259	-	-	-	-	-	-	-	-	-	-	-
.	2B:1537739-1537739	-	-	-	-	-	-	-	-	-	-	-
.	2B:1538834-1538835	-	-	-	-	-	-	-	-	-	-	-
.	2B:1538926-1538927	-	-	-	-	-	-	-	-	-	-	-
.	2B:1543582-1543582	-	-	-	-	-	-	-	-	-	-	-
.	2B:1543729-1543729	-	-	-	-	-	-	-	-	-	-	-
.	2B:1544201-1544201	-	-	-	-	-	-	-	-	-	-	-
.	2B:1544437-1544437	-	-	-	-	-	-	-	-	-	-	-
.	2B:1545250-1545250	-	-	-	-	-	-	-	-	-	-	-
.	2B:1548611-1548611	-	-	-	-	-	-	-	-	-	-	-
.	2B:1550777-1550777	-	-	-	-	-	-	-	-	-	-	-
.	2B:1551373-1551373	-	-	-	-	-	-	-	-	-	-	-
.	2B:1551443-1551443	-	-	-	-	-	-	-	-	-	-	-
.	2B:1551711-1551711	-	-	-	-	-	-	-	-	-	-	-
.	2B:1551838-1551838	-	-	-	-	-	-	-	-	-	-	-
.	2B:1551872-1551872	-	-	-	-	-	-	-	-	-	-	-
.	2B:1552158-1552158	-	-	-	-	-	-	-	-	-	-	-
.	2B:1552261-1552261	-	-	-	-	-	-	-	-	-	-	-
.	2B:1553070-1553070	-	-	-	-	-	-	-	-	-	-	-
.	2B:1554178-1554178	A	TRITD2Bv1G001150	TRITD2Bv1G001150.1	Transcript	missense_variant	716	716	239	R/K	aGa/aAa	-	IMPACT=MODERATE;BIOTYPE=protein_coding;EXON=1/1;STRAND=1;ENSP=TRITD2Bv1G001150.1;UNIPARC=UPI001019E2C6;SIFT=tolerated(0.26);DOMAINS=PANTHER:PTHR24296,PANTHER:PTHR24296:SF103,Pfam:PF00067,Gene3D:1.10.630.10,Superfamily:SSF48264
.	2B:1555955-1555955	-	-	-	-	-	-	-	-	-	-	-
.	2B:1555969-1555969	-	-	-	-	-	-	-	-	-	-	-
.	2B:1555991-1555991	-	-	-	-	-	-	-	-	-	-	-
.	2B:1556052-1556052	-	-	-	-	-	-	-	-	-	-	-
.	2B:1556061-1556061	-	-	-	-	-	-	-	-	-	-	-
.	2B:1556147-1556147	-	-	-	-	-	-	-	-	-	-	-
.	2B:1556172-1556172	-	-	-	-	-	-	-	-	-	-	-
.	2B:1556616-1556616	-	-	-	-	-	-	-	-	-	-	-
.	2B:1556652-1556652	-	-	-	-	-	-	-	-	-	-	-
.	2B:1556684-1556684	-	-	-	-	-	-	-	-	-	-	-
.	2B:1556692-1556692	-	-	-	-	-	-	-	-	-	-	-
.	2B:1556766-1556766	-	-	-	-	-	-	-	-	-	-	-
.	2B:1557334-1557334	-	-	-	-	-	-	-	-	-	-	-
.	2B:1557389-1557389	-	-	-	-	-	-	-	-	-	-	-
.	2B:1557414-1557414	-	-	-	-	-	-	-	-	-	-	-
.	2B:1557415-1557415	-	-	-	-	-	-	-	-	-	-	-
.	2B:1557418-1557418	-	-	-	-	-	-	-	-	-	-	-
.	2B:1557528-1557528	-	-	-	-	-	-	-	-	-	-	-
.	2B:1557628-1557628	-	-	-	-	-	-	-	-	-	-	-
.	2B:1557688-1557688	-	-	-	-	-	-	-	-	-	-	-
.	2B:1557833-1557833	-	-	-	-	-	-	-	-	-	-	-
.	2B:1557888-1557888	-	-	-	-	-	-	-	-	-	-	-
.	2B:1557954-1557954	-	-	-	-	-	-	-	-	-	-	-
.	2B:1558363-1558363	-	-	-	-	-	-	-	-	-	-	-
.	2B:1558918-1558918	-	-	-	-	-	-	-	-	-	-	-
.	2B:1559238-1559238	-	-	-	-	-	-	-	-	-	-	-
.	2B:1559333-1559333	-	-	-	-	-	-	-	-	-	-	-
.	2B:1559359-1559359	-	-	-	-	-	-	-	-	-	-	-
.	2B:1570962-1570962	-	-	-	-	-	-	-	-	-	-	-
.	2B:1570974-1570974	-	-	-	-	-	-	-	-	-	-	-
.	2B:1571009-1571009	-	-	-	-	-	-	-	-	-	-	-
.	2B:1571067-1571067	-	-	-	-	-	-	-	-	-	-	-
.	2B:1571162-1571162	-	-	-	-	-	-	-	-	-	-	-
.	2B:1571224-1571224	-	-	-	-	-	-	-	-	-	-	-
.	2B:1573824-1573824	-	-	-	-	-	-	-	-	-	-	-
.	2B:1573943-1573943	-	-	-	-	-	-	-	-	-	-	-
.	2B:1573947-1573947	-	-	-	-	-	-	-	-	-	-	-
.	2B:1576592-1576592	-	-	-	-	-	-	-	-	-	-	-
.	2B:1579137-1579137	-	-	-	-	-	-	-	-	-	-	-
.	2B:1579180-1579180	-	-	-	-	-	-	-	-	-	-	-
.	2B:1579203-1579203	-	-	-	-	-	-	-	-	-	-	-
.	2B:1579305-1579305	-	-	-	-	-	-	-	-	-	-	-
.	2B:1579337-1579337	-	-	-	-	-	-	-	-	-	-	-
.	2B:1579500-1579500	-	-	-	-	-	-	-	-	-	-	-
.	2B:1579585-1579585	-	-	-	-	-	-	-	-	-	-	-
.	2B:1579752-1579752	-	-	-	-	-	-	-	-	-	-	-
.	2B:1579874-1579874	-	-	-	-	-	-	-	-	-	-	-
.	2B:1579875-1579875	-	-	-	-	-	-	-	-	-	-	-
.	2B:1579885-1579885	-	-	-	-	-	-	-	-	-	-	-
.	2B:1580177-1580178	-	-	-	-	-	-	-	-	-	-	-
.	2B:1580182-1580182	-	-	-	-	-	-	-	-	-	-	-
.	2B:1580188-1580188	-	-	-	-	-	-	-	-	-	-	-
.	2B:1580255-1580255	-	-	-	-	-	-	-	-	-	-	-
[truncated: 441,821 more rows]
