# Supplementary material for: Whole-genome resequencing-based characterization of a durum wheat landrace showing similarity to ‘Senatore Cappelli’
Source: PLoS One. 2023 Sep 21;18(9):e0291430. doi: 10.1371/journal.pone.0291430 (PMC10513328; doi:10.1371/journal.pone.0291430)
Supplement: S5 File — (ZIP) [file pone.0291430.s010.zip › S5 File.txt]

#Uploaded_variation	Location	Allele	Gene	Feature	Feature_type	Consequence	cDNA_position	CDS_position	Protein_position	Amino_acids	Codons	Existing_variation	Extra
.	3A:1347-1347	-	-	-	-	-	-	-	-	-	-	-
.	3A:1349-1350	-	-	-	-	-	-	-	-	-	-	-
.	3A:1362-1362	-	-	-	-	-	-	-	-	-	-	-
.	3A:1390-1390	-	-	-	-	-	-	-	-	-	-	-
.	3A:1394-1394	-	-	-	-	-	-	-	-	-	-	-
.	3A:1422-1422	-	-	-	-	-	-	-	-	-	-	-
.	3A:1434-1434	-	-	-	-	-	-	-	-	-	-	-
.	3A:2104-2104	-	-	-	-	-	-	-	-	-	-	-
.	3A:2208-2208	-	-	-	-	-	-	-	-	-	-	-
.	3A:2277-2277	-	-	-	-	-	-	-	-	-	-	-
.	3A:2281-2281	-	-	-	-	-	-	-	-	-	-	-
.	3A:2288-2288	-	-	-	-	-	-	-	-	-	-	-
.	3A:2301-2301	-	-	-	-	-	-	-	-	-	-	-
.	3A:2572-2572	-	-	-	-	-	-	-	-	-	-	-
.	3A:2594-2594	-	-	-	-	-	-	-	-	-	-	-
.	3A:2596-2596	-	-	-	-	-	-	-	-	-	-	-
.	3A:2667-2669	-	-	-	-	-	-	-	-	-	-	-
.	3A:3268-3269	-	-	-	-	-	-	-	-	-	-	-
.	3A:3464-3464	-	-	-	-	-	-	-	-	-	-	-
.	3A:3465-3465	-	-	-	-	-	-	-	-	-	-	-
.	3A:3517-3517	-	-	-	-	-	-	-	-	-	-	-
.	3A:3591-3591	-	-	-	-	-	-	-	-	-	-	-
.	3A:3672-3672	-	-	-	-	-	-	-	-	-	-	-
.	3A:3707-3707	-	-	-	-	-	-	-	-	-	-	-
.	3A:3709-3709	-	-	-	-	-	-	-	-	-	-	-
.	3A:3718-3718	-	-	-	-	-	-	-	-	-	-	-
.	3A:3791-3791	-	-	-	-	-	-	-	-	-	-	-
.	3A:3850-3856	-	-	-	-	-	-	-	-	-	-	-
.	3A:3892-3892	-	-	-	-	-	-	-	-	-	-	-
.	3A:3912-3912	-	-	-	-	-	-	-	-	-	-	-
.	3A:3927-3927	-	-	-	-	-	-	-	-	-	-	-
.	3A:3993-3993	-	-	-	-	-	-	-	-	-	-	-
.	3A:4056-4056	-	-	-	-	-	-	-	-	-	-	-
.	3A:4106-4106	-	-	-	-	-	-	-	-	-	-	-
.	3A:4194-4195	-	-	-	-	-	-	-	-	-	-	-
.	3A:4221-4221	-	-	-	-	-	-	-	-	-	-	-
.	3A:4248-4248	-	-	-	-	-	-	-	-	-	-	-
.	3A:4328-4328	-	-	-	-	-	-	-	-	-	-	-
.	3A:4354-4354	-	-	-	-	-	-	-	-	-	-	-
.	3A:4372-4372	-	-	-	-	-	-	-	-	-	-	-
.	3A:4384-4384	-	-	-	-	-	-	-	-	-	-	-
.	3A:4387-4387	-	-	-	-	-	-	-	-	-	-	-
.	3A:4412-4412	-	-	-	-	-	-	-	-	-	-	-
.	3A:4425-4425	-	-	-	-	-	-	-	-	-	-	-
.	3A:4430-4430	-	-	-	-	-	-	-	-	-	-	-
.	3A:4445-4445	-	-	-	-	-	-	-	-	-	-	-
.	3A:4460-4461	-	-	-	-	-	-	-	-	-	-	-
.	3A:4504-4504	-	-	-	-	-	-	-	-	-	-	-
.	3A:4635-4635	-	-	-	-	-	-	-	-	-	-	-
.	3A:4667-4667	-	-	-	-	-	-	-	-	-	-	-
.	3A:4729-4738	-	-	-	-	-	-	-	-	-	-	-
.	3A:4750-4759	-	-	-	-	-	-	-	-	-	-	-
.	3A:4780-4780	-	-	-	-	-	-	-	-	-	-	-
.	3A:4917-4917	-	-	-	-	-	-	-	-	-	-	-
.	3A:4954-4954	-	-	-	-	-	-	-	-	-	-	-
.	3A:4981-4981	-	-	-	-	-	-	-	-	-	-	-
.	3A:4982-4982	-	-	-	-	-	-	-	-	-	-	-
.	3A:5018-5018	-	-	-	-	-	-	-	-	-	-	-
.	3A:5022-5022	-	-	-	-	-	-	-	-	-	-	-
.	3A:5026-5026	-	-	-	-	-	-	-	-	-	-	-
.	3A:5039-5039	-	-	-	-	-	-	-	-	-	-	-
.	3A:5103-5103	-	-	-	-	-	-	-	-	-	-	-
.	3A:5118-5119	-	-	-	-	-	-	-	-	-	-	-
.	3A:5151-5151	-	-	-	-	-	-	-	-	-	-	-
.	3A:5174-5174	-	-	-	-	-	-	-	-	-	-	-
.	3A:5247-5257	-	-	-	-	-	-	-	-	-	-	-
.	3A:5300-5300	-	-	-	-	-	-	-	-	-	-	-
.	3A:5339-5339	-	-	-	-	-	-	-	-	-	-	-
.	3A:5351-5351	-	-	-	-	-	-	-	-	-	-	-
.	3A:5424-5424	-	-	-	-	-	-	-	-	-	-	-
.	3A:5508-5508	-	-	-	-	-	-	-	-	-	-	-
.	3A:5531-5531	-	-	-	-	-	-	-	-	-	-	-
.	3A:5561-5561	-	-	-	-	-	-	-	-	-	-	-
.	3A:5593-5593	-	-	-	-	-	-	-	-	-	-	-
.	3A:5600-5600	-	-	-	-	-	-	-	-	-	-	-
.	3A:5617-5617	-	-	-	-	-	-	-	-	-	-	-
.	3A:5636-5636	-	-	-	-	-	-	-	-	-	-	-
.	3A:5656-5656	-	-	-	-	-	-	-	-	-	-	-
.	3A:5675-5675	-	-	-	-	-	-	-	-	-	-	-
.	3A:5845-5845	-	-	-	-	-	-	-	-	-	-	-
.	3A:5929-5929	-	-	-	-	-	-	-	-	-	-	-
.	3A:6005-6005	-	-	-	-	-	-	-	-	-	-	-
.	3A:6020-6020	-	-	-	-	-	-	-	-	-	-	-
.	3A:6023-6023	-	-	-	-	-	-	-	-	-	-	-
.	3A:6043-6043	-	-	-	-	-	-	-	-	-	-	-
.	3A:6084-6086	-	-	-	-	-	-	-	-	-	-	-
.	3A:6089-6089	-	-	-	-	-	-	-	-	-	-	-
.	3A:6102-6103	-	-	-	-	-	-	-	-	-	-	-
.	3A:6116-6116	-	-	-	-	-	-	-	-	-	-	-
.	3A:6156-6156	-	-	-	-	-	-	-	-	-	-	-
.	3A:6165-6165	-	-	-	-	-	-	-	-	-	-	-
.	3A:6263-6263	-	-	-	-	-	-	-	-	-	-	-
.	3A:6273-6273	-	-	-	-	-	-	-	-	-	-	-
.	3A:6494-6494	-	-	-	-	-	-	-	-	-	-	-
.	3A:6529-6529	-	-	-	-	-	-	-	-	-	-	-
.	3A:6585-6585	-	-	-	-	-	-	-	-	-	-	-
.	3A:6590-6590	-	-	-	-	-	-	-	-	-	-	-
.	3A:6670-6670	-	-	-	-	-	-	-	-	-	-	-
.	3A:6732-6732	-	-	-	-	-	-	-	-	-	-	-
.	3A:6755-6755	-	-	-	-	-	-	-	-	-	-	-
.	3A:6789-6789	-	-	-	-	-	-	-	-	-	-	-
.	3A:6866-6866	-	-	-	-	-	-	-	-	-	-	-
.	3A:6875-6875	-	-	-	-	-	-	-	-	-	-	-
.	3A:6882-6886	-	-	-	-	-	-	-	-	-	-	-
.	3A:6908-6908	-	-	-	-	-	-	-	-	-	-	-
.	3A:7012-7012	-	-	-	-	-	-	-	-	-	-	-
.	3A:7292-7292	-	-	-	-	-	-	-	-	-	-	-
.	3A:7450-7450	C	TRITD3Av1G000010	TRITD3Av1G000010.1	Transcript	missense_variant	1213	1213	405	N/D	Aac/Gac	-	IMPACT=MODERATE;BIOTYPE=protein_coding;EXON=1/1;STRAND=-1;ENSP=TRITD3Av1G000010.1;UNIPARC=UPI001017C7C0;SIFT=tolerated(0.08);DOMAINS=PANTHER:PTHR31147,PANTHER:PTHR31147:SF8,Gene3D:3.30.559.10
.	3A:7629-7630	GCAG	TRITD3Av1G000010	TRITD3Av1G000010.1	Transcript	inframe_insertion	1033	1033	345	P/LP	Cca/CTGCca	-	IMPACT=MODERATE;BIOTYPE=protein_coding;EXON=1/1;STRAND=-1;ENSP=TRITD3Av1G000010.1;UNIPARC=UPI001017C7C0;DOMAINS=PANTHER:PTHR31147,PANTHER:PTHR31147:SF8,Pfam:PF02458,Gene3D:3.30.559.10
.	3A:7639-7639	C	TRITD3Av1G000010	TRITD3Av1G000010.1	Transcript	missense_variant	1024	1024	342	M/V	Atg/Gtg	-	IMPACT=MODERATE;BIOTYPE=protein_coding;EXON=1/1;STRAND=-1;ENSP=TRITD3Av1G000010.1;UNIPARC=UPI001017C7C0;SIFT=tolerated(0.29);DOMAINS=PANTHER:PTHR31147,PANTHER:PTHR31147:SF8,Pfam:PF02458,Gene3D:3.30.559.10
.	3A:7650-7654	C	TRITD3Av1G000010	TRITD3Av1G000010.1	Transcript	inframe_deletion	1009-1012	1009-1012	337-338	EG/G	GAAGga/Gga	-	IMPACT=MODERATE;BIOTYPE=protein_coding;EXON=1/1;STRAND=-1;ENSP=TRITD3Av1G000010.1;UNIPARC=UPI001017C7C0;DOMAINS=PANTHER:PTHR31147,PANTHER:PTHR31147:SF8,Pfam:PF02458,Gene3D:3.30.559.10
.	3A:14094-14096	-	-	-	-	-	-	-	-	-	-	-
.	3A:14104-14104	-	-	-	-	-	-	-	-	-	-	-
.	3A:14282-14282	-	-	-	-	-	-	-	-	-	-	-
.	3A:14541-14541	-	-	-	-	-	-	-	-	-	-	-
.	3A:14542-14542	-	-	-	-	-	-	-	-	-	-	-
.	3A:14574-14574	-	-	-	-	-	-	-	-	-	-	-
.	3A:14720-14720	C	TRITD3Av1G000020	TRITD3Av1G000020.1	Transcript	synonymous_variant	138	138	46	V	gtG/gtC	-	IMPACT=LOW;BIOTYPE=protein_coding;EXON=1/2;STRAND=1;ENSP=TRITD3Av1G000020.1;UNIPARC=UPI0010198B92;DOMAINS=Gene3D:1.20.1340.10,Prints:PR00800,PANTHER:PTHR11999,PANTHER:PTHR11999:SF159,Superfamily:SSF53383
.	3A:14720-14720	C	TRITD3Av1G000020	TRITD3Av1G000020.2	Transcript	synonymous_variant	138	138	46	V	gtG/gtC	-	IMPACT=LOW;BIOTYPE=protein_coding;EXON=1/1;STRAND=1;ENSP=TRITD3Av1G000020.2;UNIPARC=UPI0010183CA5;DOMAINS=Gene3D:1.20.1340.10,Prints:PR00800,PANTHER:PTHR11999,PANTHER:PTHR11999:SF159,Superfamily:SSF53383
.	3A:14720-14720	C	TRITD3Av1G000020	TRITD3Av1G000020.3	Transcript	synonymous_variant	138	138	46	V	gtG/gtC	-	IMPACT=LOW;BIOTYPE=protein_coding;EXON=1/2;STRAND=1;ENSP=TRITD3Av1G000020.3;UNIPARC=UPI00101916D6;DOMAINS=PANTHER:PTHR11999:SF159,PANTHER:PTHR11999,Gene3D:1.20.1340.10,Superfamily:SSF53383,Prints:PR00800
.	3A:14720-14720	C	TRITD3Av1G000020	TRITD3Av1G000020.4	Transcript	synonymous_variant	138	138	46	V	gtG/gtC	-	IMPACT=LOW;BIOTYPE=protein_coding;EXON=1/2;STRAND=1;ENSP=TRITD3Av1G000020.4;UNIPARC=UPI0010175C05;DOMAINS=PANTHER:PTHR11999,PANTHER:PTHR11999:SF159,Gene3D:1.20.1340.10,Superfamily:SSF53383,Prints:PR00800
.	3A:14720-14720	C	TRITD3Av1G000020	TRITD3Av1G000020.5	Transcript	synonymous_variant	138	138	46	V	gtG/gtC	-	IMPACT=LOW;BIOTYPE=protein_coding;EXON=1/2;STRAND=1;ENSP=TRITD3Av1G000020.5;UNIPARC=UPI0010179208;DOMAINS=Gene3D:1.20.1340.10,Prints:PR00800,PANTHER:PTHR11999,PANTHER:PTHR11999:SF159,Superfamily:SSF53383
.	3A:16677-16677	-	-	-	-	-	-	-	-	-	-	-
.	3A:16722-16722	-	-	-	-	-	-	-	-	-	-	-
.	3A:16769-16769	-	-	-	-	-	-	-	-	-	-	-
.	3A:16770-16770	-	-	-	-	-	-	-	-	-	-	-
.	3A:16812-16812	-	-	-	-	-	-	-	-	-	-	-
.	3A:16813-16813	-	-	-	-	-	-	-	-	-	-	-
.	3A:17612-17612	-	-	-	-	-	-	-	-	-	-	-
.	3A:17655-17659	-	-	-	-	-	-	-	-	-	-	-
.	3A:17666-17666	-	-	-	-	-	-	-	-	-	-	-
.	3A:17680-17680	-	-	-	-	-	-	-	-	-	-	-
.	3A:17734-17734	-	-	-	-	-	-	-	-	-	-	-
.	3A:17864-17864	-	-	-	-	-	-	-	-	-	-	-
.	3A:18148-18148	-	-	-	-	-	-	-	-	-	-	-
.	3A:18157-18157	-	-	-	-	-	-	-	-	-	-	-
.	3A:18166-18166	-	-	-	-	-	-	-	-	-	-	-
.	3A:18176-18176	-	-	-	-	-	-	-	-	-	-	-
.	3A:18192-18192	-	-	-	-	-	-	-	-	-	-	-
.	3A:26392-26392	-	-	-	-	-	-	-	-	-	-	-
.	3A:26475-26475	-	-	-	-	-	-	-	-	-	-	-
.	3A:27648-27648	-	-	-	-	-	-	-	-	-	-	-
.	3A:27703-27703	-	-	-	-	-	-	-	-	-	-	-
.	3A:27706-27706	-	-	-	-	-	-	-	-	-	-	-
.	3A:27715-27715	-	-	-	-	-	-	-	-	-	-	-
.	3A:27723-27723	-	-	-	-	-	-	-	-	-	-	-
.	3A:27750-27750	-	-	-	-	-	-	-	-	-	-	-
.	3A:27752-27752	-	-	-	-	-	-	-	-	-	-	-
.	3A:27779-27779	-	-	-	-	-	-	-	-	-	-	-
.	3A:27796-27798	-	-	-	-	-	-	-	-	-	-	-
.	3A:27804-27804	-	-	-	-	-	-	-	-	-	-	-
.	3A:27867-27867	-	-	-	-	-	-	-	-	-	-	-
.	3A:27880-27880	-	-	-	-	-	-	-	-	-	-	-
.	3A:27886-27886	-	-	-	-	-	-	-	-	-	-	-
.	3A:27907-27907	-	-	-	-	-	-	-	-	-	-	-
.	3A:27915-27915	-	-	-	-	-	-	-	-	-	-	-
.	3A:27920-27920	-	-	-	-	-	-	-	-	-	-	-
.	3A:27945-27945	-	-	-	-	-	-	-	-	-	-	-
.	3A:27972-27972	-	-	-	-	-	-	-	-	-	-	-
.	3A:27997-27997	-	-	-	-	-	-	-	-	-	-	-
.	3A:28059-28059	-	-	-	-	-	-	-	-	-	-	-
.	3A:28149-28149	-	-	-	-	-	-	-	-	-	-	-
.	3A:28169-28169	-	-	-	-	-	-	-	-	-	-	-
.	3A:28178-28182	-	-	-	-	-	-	-	-	-	-	-
.	3A:28185-28185	-	-	-	-	-	-	-	-	-	-	-
.	3A:28186-28186	-	-	-	-	-	-	-	-	-	-	-
.	3A:28211-28211	-	-	-	-	-	-	-	-	-	-	-
.	3A:28255-28255	-	-	-	-	-	-	-	-	-	-	-
.	3A:28497-28497	-	-	-	-	-	-	-	-	-	-	-
.	3A:28740-28740	-	-	-	-	-	-	-	-	-	-	-
.	3A:28777-28777	-	-	-	-	-	-	-	-	-	-	-
.	3A:28793-28793	-	-	-	-	-	-	-	-	-	-	-
.	3A:28940-28940	-	-	-	-	-	-	-	-	-	-	-
.	3A:28941-28941	-	-	-	-	-	-	-	-	-	-	-
.	3A:28971-28971	-	-	-	-	-	-	-	-	-	-	-
.	3A:29001-29001	-	-	-	-	-	-	-	-	-	-	-
.	3A:29021-29021	-	-	-	-	-	-	-	-	-	-	-
.	3A:29049-29049	-	-	-	-	-	-	-	-	-	-	-
.	3A:29052-29052	-	-	-	-	-	-	-	-	-	-	-
.	3A:29140-29140	-	-	-	-	-	-	-	-	-	-	-
.	3A:29145-29145	-	-	-	-	-	-	-	-	-	-	-
.	3A:29506-29506	-	-	-	-	-	-	-	-	-	-	-
.	3A:29565-29565	-	-	-	-	-	-	-	-	-	-	-
.	3A:29690-29690	-	-	-	-	-	-	-	-	-	-	-
.	3A:29720-29720	-	-	-	-	-	-	-	-	-	-	-
.	3A:29860-29860	-	-	-	-	-	-	-	-	-	-	-
.	3A:29996-29996	-	-	-	-	-	-	-	-	-	-	-
.	3A:30184-30184	-	-	-	-	-	-	-	-	-	-	-
.	3A:30692-30692	-	-	-	-	-	-	-	-	-	-	-
.	3A:30821-30821	-	-	-	-	-	-	-	-	-	-	-
.	3A:31062-31062	-	-	-	-	-	-	-	-	-	-	-
.	3A:31151-31151	-	-	-	-	-	-	-	-	-	-	-
.	3A:31209-31211	-	-	-	-	-	-	-	-	-	-	-
.	3A:31216-31216	-	-	-	-	-	-	-	-	-	-	-
.	3A:31304-31304	-	-	-	-	-	-	-	-	-	-	-
.	3A:31316-31316	-	-	-	-	-	-	-	-	-	-	-
.	3A:31331-31331	-	-	-	-	-	-	-	-	-	-	-
.	3A:31367-31367	-	-	-	-	-	-	-	-	-	-	-
.	3A:31380-31380	-	-	-	-	-	-	-	-	-	-	-
.	3A:31381-31381	-	-	-	-	-	-	-	-	-	-	-
.	3A:31927-31927	-	-	-	-	-	-	-	-	-	-	-
.	3A:31934-31934	-	-	-	-	-	-	-	-	-	-	-
.	3A:31944-31944	-	-	-	-	-	-	-	-	-	-	-
.	3A:32395-32395	-	-	-	-	-	-	-	-	-	-	-
.	3A:32457-32457	-	-	-	-	-	-	-	-	-	-	-
.	3A:32936-32936	-	-	-	-	-	-	-	-	-	-	-
.	3A:32958-32958	-	-	-	-	-	-	-	-	-	-	-
.	3A:32983-32983	-	-	-	-	-	-	-	-	-	-	-
.	3A:33008-33008	-	-	-	-	-	-	-	-	-	-	-
.	3A:33062-33062	-	-	-	-	-	-	-	-	-	-	-
.	3A:33085-33085	-	-	-	-	-	-	-	-	-	-	-
.	3A:33108-33108	-	-	-	-	-	-	-	-	-	-	-
.	3A:33157-33157	-	-	-	-	-	-	-	-	-	-	-
.	3A:33171-33171	-	-	-	-	-	-	-	-	-	-	-
.	3A:33212-33212	-	-	-	-	-	-	-	-	-	-	-
.	3A:33243-33243	-	-	-	-	-	-	-	-	-	-	-
.	3A:33294-33294	-	-	-	-	-	-	-	-	-	-	-
.	3A:33327-33327	-	-	-	-	-	-	-	-	-	-	-
.	3A:33332-33332	-	-	-	-	-	-	-	-	-	-	-
.	3A:33377-33377	-	-	-	-	-	-	-	-	-	-	-
.	3A:33389-33389	-	-	-	-	-	-	-	-	-	-	-
.	3A:33447-33447	-	-	-	-	-	-	-	-	-	-	-
.	3A:33752-33752	-	-	-	-	-	-	-	-	-	-	-
.	3A:33762-33762	-	-	-	-	-	-	-	-	-	-	-
.	3A:33818-33818	-	-	-	-	-	-	-	-	-	-	-
.	3A:33827-33827	-	-	-	-	-	-	-	-	-	-	-
.	3A:33836-33836	-	-	-	-	-	-	-	-	-	-	-
.	3A:33867-33867	-	-	-	-	-	-	-	-	-	-	-
.	3A:33868-33868	-	-	-	-	-	-	-	-	-	-	-
.	3A:33886-33886	-	-	-	-	-	-	-	-	-	-	-
.	3A:34143-34143	-	-	-	-	-	-	-	-	-	-	-
.	3A:34178-34178	-	-	-	-	-	-	-	-	-	-	-
.	3A:34185-34186	-	-	-	-	-	-	-	-	-	-	-
.	3A:34205-34205	-	-	-	-	-	-	-	-	-	-	-
.	3A:34241-34241	-	-	-	-	-	-	-	-	-	-	-
.	3A:34289-34289	-	-	-	-	-	-	-	-	-	-	-
.	3A:34323-34323	-	-	-	-	-	-	-	-	-	-	-
.	3A:34495-34495	-	-	-	-	-	-	-	-	-	-	-
.	3A:34577-34577	T	TRITD3Av1G000050	TRITD3Av1G000050.1	Transcript	missense_variant	406	406	136	V/I	Gtc/Atc	-	IMPACT=MODERATE;BIOTYPE=protein_coding;EXON=1/1;STRAND=-1;ENSP=TRITD3Av1G000050.1;UNIPARC=UPI00084253D7;SIFT=tolerated(0.71);DOMAINS=PANTHER:PTHR33782,PANTHER:PTHR33782:SF5,Transmembrane_helices:TMhelix,Low_complexity_(Seg):seg
.	3A:34644-34644	T	TRITD3Av1G000050	TRITD3Av1G000050.1	Transcript	missense_variant	339	339	113	M/I	atG/atA	-	IMPACT=MODERATE;BIOTYPE=protein_coding;EXON=1/1;STRAND=-1;ENSP=TRITD3Av1G000050.1;UNIPARC=UPI00084253D7;SIFT=deleterious(0);DOMAINS=PANTHER:PTHR33782,PANTHER:PTHR33782:SF5
.	3A:34762-34762	T	TRITD3Av1G000050	TRITD3Av1G000050.1	Transcript	missense_variant	221	221	74	R/Q	cGg/cAg	-	IMPACT=MODERATE;BIOTYPE=protein_coding;EXON=1/1;STRAND=-1;ENSP=TRITD3Av1G000050.1;UNIPARC=UPI00084253D7;SIFT=deleterious(0.03);DOMAINS=PANTHER:PTHR33782,PANTHER:PTHR33782:SF5
.	3A:34812-34812	T	TRITD3Av1G000050	TRITD3Av1G000050.1	Transcript	synonymous_variant	171	171	57	A	gcG/gcA	-	IMPACT=LOW;BIOTYPE=protein_coding;EXON=1/1;STRAND=-1;ENSP=TRITD3Av1G000050.1;UNIPARC=UPI00084253D7;DOMAINS=PANTHER:PTHR33782,PANTHER:PTHR33782:SF5
.	3A:34866-34866	T	TRITD3Av1G000050	TRITD3Av1G000050.1	Transcript	synonymous_variant	117	117	39	R	cgG/cgA	-	IMPACT=LOW;BIOTYPE=protein_coding;EXON=1/1;STRAND=-1;ENSP=TRITD3Av1G000050.1;UNIPARC=UPI00084253D7;DOMAINS=PANTHER:PTHR33782,PANTHER:PTHR33782:SF5,Low_complexity_(Seg):seg
.	3A:34996-34996	-	-	-	-	-	-	-	-	-	-	-
.	3A:35028-35028	-	-	-	-	-	-	-	-	-	-	-
.	3A:35049-35049	-	-	-	-	-	-	-	-	-	-	-
.	3A:35114-35114	-	-	-	-	-	-	-	-	-	-	-
.	3A:35123-35123	-	-	-	-	-	-	-	-	-	-	-
.	3A:35707-35707	-	-	-	-	-	-	-	-	-	-	-
.	3A:35847-35847	-	-	-	-	-	-	-	-	-	-	-
.	3A:35854-35854	-	-	-	-	-	-	-	-	-	-	-
.	3A:35908-35908	-	-	-	-	-	-	-	-	-	-	-
.	3A:35929-35929	-	-	-	-	-	-	-	-	-	-	-
.	3A:36001-36001	-	-	-	-	-	-	-	-	-	-	-
.	3A:36010-36010	-	-	-	-	-	-	-	-	-	-	-
.	3A:36024-36024	-	-	-	-	-	-	-	-	-	-	-
.	3A:36039-36039	-	-	-	-	-	-	-	-	-	-	-
.	3A:36078-36078	-	-	-	-	-	-	-	-	-	-	-
.	3A:36083-36083	-	-	-	-	-	-	-	-	-	-	-
.	3A:36090-36090	-	-	-	-	-	-	-	-	-	-	-
.	3A:36093-36093	-	-	-	-	-	-	-	-	-	-	-
.	3A:36109-36109	-	-	-	-	-	-	-	-	-	-	-
.	3A:36141-36142	-	-	-	-	-	-	-	-	-	-	-
.	3A:36173-36173	-	-	-	-	-	-	-	-	-	-	-
.	3A:36200-36200	-	-	-	-	-	-	-	-	-	-	-
.	3A:36289-36289	-	-	-	-	-	-	-	-	-	-	-
.	3A:36299-36300	-	-	-	-	-	-	-	-	-	-	-
.	3A:38797-38797	-	-	-	-	-	-	-	-	-	-	-
.	3A:38836-38836	-	-	-	-	-	-	-	-	-	-	-
.	3A:38964-38964	-	-	-	-	-	-	-	-	-	-	-
.	3A:39037-39037	-	-	-	-	-	-	-	-	-	-	-
.	3A:39076-39076	-	-	-	-	-	-	-	-	-	-	-
.	3A:39103-39103	-	-	-	-	-	-	-	-	-	-	-
.	3A:39148-39148	-	-	-	-	-	-	-	-	-	-	-
.	3A:39229-39229	-	-	-	-	-	-	-	-	-	-	-
.	3A:39295-39295	-	-	-	-	-	-	-	-	-	-	-
.	3A:39300-39300	-	-	-	-	-	-	-	-	-	-	-
.	3A:39451-39451	-	-	-	-	-	-	-	-	-	-	-
.	3A:39502-39502	-	-	-	-	-	-	-	-	-	-	-
.	3A:39589-39589	-	-	-	-	-	-	-	-	-	-	-
.	3A:39674-39674	-	-	-	-	-	-	-	-	-	-	-
.	3A:39759-39759	-	-	-	-	-	-	-	-	-	-	-
.	3A:39833-39833	-	-	-	-	-	-	-	-	-	-	-
.	3A:49807-49807	-	-	-	-	-	-	-	-	-	-	-
.	3A:50074-50074	-	-	-	-	-	-	-	-	-	-	-
.	3A:50075-50075	-	-	-	-	-	-	-	-	-	-	-
.	3A:50111-50111	-	-	-	-	-	-	-	-	-	-	-
.	3A:50133-50133	-	-	-	-	-	-	-	-	-	-	-
.	3A:50153-50153	-	-	-	-	-	-	-	-	-	-	-
.	3A:50160-50160	-	-	-	-	-	-	-	-	-	-	-
.	3A:50239-50239	-	-	-	-	-	-	-	-	-	-	-
.	3A:50272-50272	-	-	-	-	-	-	-	-	-	-	-
.	3A:50349-50349	-	-	-	-	-	-	-	-	-	-	-
.	3A:50383-50383	-	-	-	-	-	-	-	-	-	-	-
.	3A:50430-50430	-	-	-	-	-	-	-	-	-	-	-
.	3A:50439-50439	-	-	-	-	-	-	-	-	-	-	-
.	3A:50456-50463	-	-	-	-	-	-	-	-	-	-	-
.	3A:50534-50534	-	-	-	-	-	-	-	-	-	-	-
.	3A:50566-50566	-	-	-	-	-	-	-	-	-	-	-
.	3A:50670-50670	-	-	-	-	-	-	-	-	-	-	-
.	3A:50732-50732	-	-	-	-	-	-	-	-	-	-	-
.	3A:50739-50739	-	-	-	-	-	-	-	-	-	-	-
.	3A:50783-50783	-	-	-	-	-	-	-	-	-	-	-
.	3A:50817-50817	-	-	-	-	-	-	-	-	-	-	-
.	3A:50818-50818	-	-	-	-	-	-	-	-	-	-	-
.	3A:50880-50880	-	-	-	-	-	-	-	-	-	-	-
.	3A:50957-50957	-	-	-	-	-	-	-	-	-	-	-
.	3A:50967-50967	-	-	-	-	-	-	-	-	-	-	-
.	3A:50978-50978	-	-	-	-	-	-	-	-	-	-	-
.	3A:51020-51020	-	-	-	-	-	-	-	-	-	-	-
.	3A:51041-51041	-	-	-	-	-	-	-	-	-	-	-
.	3A:51056-51056	-	-	-	-	-	-	-	-	-	-	-
.	3A:51066-51066	-	-	-	-	-	-	-	-	-	-	-
.	3A:51082-51082	-	-	-	-	-	-	-	-	-	-	-
.	3A:51119-51119	-	-	-	-	-	-	-	-	-	-	-
.	3A:51152-51154	-	-	-	-	-	-	-	-	-	-	-
.	3A:51198-51198	-	-	-	-	-	-	-	-	-	-	-
.	3A:51205-51205	-	-	-	-	-	-	-	-	-	-	-
.	3A:54399-54399	-	-	-	-	-	-	-	-	-	-	-
.	3A:54424-54424	-	-	-	-	-	-	-	-	-	-	-
.	3A:55609-55609	-	-	-	-	-	-	-	-	-	-	-
.	3A:55682-55682	-	-	-	-	-	-	-	-	-	-	-
.	3A:55760-55760	-	-	-	-	-	-	-	-	-	-	-
.	3A:55775-55775	-	-	-	-	-	-	-	-	-	-	-
.	3A:56059-56059	-	-	-	-	-	-	-	-	-	-	-
.	3A:56070-56070	-	-	-	-	-	-	-	-	-	-	-
.	3A:56113-56113	-	-	-	-	-	-	-	-	-	-	-
.	3A:56149-56149	-	-	-	-	-	-	-	-	-	-	-
.	3A:56154-56154	-	-	-	-	-	-	-	-	-	-	-
.	3A:56157-56157	-	-	-	-	-	-	-	-	-	-	-
.	3A:56158-56158	-	-	-	-	-	-	-	-	-	-	-
.	3A:56161-56162	-	-	-	-	-	-	-	-	-	-	-
.	3A:56203-56203	-	-	-	-	-	-	-	-	-	-	-
.	3A:57009-57009	-	-	-	-	-	-	-	-	-	-	-
.	3A:57031-57031	-	-	-	-	-	-	-	-	-	-	-
.	3A:57296-57296	-	-	-	-	-	-	-	-	-	-	-
.	3A:57304-57304	-	-	-	-	-	-	-	-	-	-	-
.	3A:57311-57312	-	-	-	-	-	-	-	-	-	-	-
.	3A:57317-57317	-	-	-	-	-	-	-	-	-	-	-
.	3A:57349-57349	-	-	-	-	-	-	-	-	-	-	-
.	3A:57368-57368	-	-	-	-	-	-	-	-	-	-	-
.	3A:57431-57431	-	-	-	-	-	-	-	-	-	-	-
.	3A:57463-57463	-	-	-	-	-	-	-	-	-	-	-
.	3A:57532-57534	-	-	-	-	-	-	-	-	-	-	-
.	3A:57557-57557	-	-	-	-	-	-	-	-	-	-	-
.	3A:57563-57566	-	-	-	-	-	-	-	-	-	-	-
.	3A:57579-57579	-	-	-	-	-	-	-	-	-	-	-
.	3A:57671-57671	-	-	-	-	-	-	-	-	-	-	-
.	3A:57677-57677	-	-	-	-	-	-	-	-	-	-	-
.	3A:57681-57683	-	-	-	-	-	-	-	-	-	-	-
.	3A:57814-57814	-	-	-	-	-	-	-	-	-	-	-
.	3A:57824-57824	-	-	-	-	-	-	-	-	-	-	-
.	3A:57840-57840	-	-	-	-	-	-	-	-	-	-	-
.	3A:57879-57879	-	-	-	-	-	-	-	-	-	-	-
.	3A:57999-57999	-	-	-	-	-	-	-	-	-	-	-
.	3A:58160-58160	-	-	-	-	-	-	-	-	-	-	-
.	3A:58233-58233	-	-	-	-	-	-	-	-	-	-	-
.	3A:58599-58599	-	-	-	-	-	-	-	-	-	-	-
.	3A:58629-58629	-	-	-	-	-	-	-	-	-	-	-
.	3A:58651-58651	-	-	-	-	-	-	-	-	-	-	-
.	3A:58654-58654	-	-	-	-	-	-	-	-	-	-	-
.	3A:58688-58688	-	-	-	-	-	-	-	-	-	-	-
.	3A:58697-58697	-	-	-	-	-	-	-	-	-	-	-
.	3A:58763-58763	-	-	-	-	-	-	-	-	-	-	-
.	3A:58767-58767	-	-	-	-	-	-	-	-	-	-	-
.	3A:58783-58783	-	-	-	-	-	-	-	-	-	-	-
.	3A:58825-58825	-	-	-	-	-	-	-	-	-	-	-
.	3A:58826-58826	-	-	-	-	-	-	-	-	-	-	-
.	3A:58846-58846	-	-	-	-	-	-	-	-	-	-	-
.	3A:58867-58867	-	-	-	-	-	-	-	-	-	-	-
.	3A:58885-58886	-	-	-	-	-	-	-	-	-	-	-
.	3A:58898-58898	-	-	-	-	-	-	-	-	-	-	-
.	3A:58904-58904	-	-	-	-	-	-	-	-	-	-	-
.	3A:58937-58937	-	-	-	-	-	-	-	-	-	-	-
.	3A:58968-58968	-	-	-	-	-	-	-	-	-	-	-
.	3A:58979-58979	-	-	-	-	-	-	-	-	-	-	-
.	3A:59058-59058	-	-	-	-	-	-	-	-	-	-	-
.	3A:59202-59202	-	-	-	-	-	-	-	-	-	-	-
.	3A:59301-59301	-	-	-	-	-	-	-	-	-	-	-
.	3A:59357-59357	-	-	-	-	-	-	-	-	-	-	-
.	3A:59371-59371	-	-	-	-	-	-	-	-	-	-	-
.	3A:59679-59679	-	-	-	-	-	-	-	-	-	-	-
.	3A:59734-59734	-	-	-	-	-	-	-	-	-	-	-
.	3A:59763-59763	-	-	-	-	-	-	-	-	-	-	-
.	3A:60797-60797	-	-	-	-	-	-	-	-	-	-	-
.	3A:60804-60804	-	-	-	-	-	-	-	-	-	-	-
.	3A:60818-60818	-	-	-	-	-	-	-	-	-	-	-
.	3A:60854-60854	-	-	-	-	-	-	-	-	-	-	-
.	3A:60908-60908	-	-	-	-	-	-	-	-	-	-	-
.	3A:60914-60914	-	-	-	-	-	-	-	-	-	-	-
.	3A:60961-60961	-	-	-	-	-	-	-	-	-	-	-
.	3A:60993-60993	-	-	-	-	-	-	-	-	-	-	-
.	3A:61027-61027	-	-	-	-	-	-	-	-	-	-	-
.	3A:61053-61053	-	-	-	-	-	-	-	-	-	-	-
.	3A:61074-61074	-	-	-	-	-	-	-	-	-	-	-
.	3A:61277-61277	-	-	-	-	-	-	-	-	-	-	-
.	3A:61333-61333	-	-	-	-	-	-	-	-	-	-	-
.	3A:61362-61362	-	-	-	-	-	-	-	-	-	-	-
.	3A:61376-61376	-	-	-	-	-	-	-	-	-	-	-
.	3A:61397-61397	-	-	-	-	-	-	-	-	-	-	-
.	3A:61404-61404	-	-	-	-	-	-	-	-	-	-	-
.	3A:61407-61407	-	-	-	-	-	-	-	-	-	-	-
.	3A:61449-61449	-	-	-	-	-	-	-	-	-	-	-
.	3A:61481-61481	-	-	-	-	-	-	-	-	-	-	-
.	3A:61488-61488	-	-	-	-	-	-	-	-	-	-	-
.	3A:63064-63064	-	-	-	-	-	-	-	-	-	-	-
.	3A:63184-63184	-	-	-	-	-	-	-	-	-	-	-
.	3A:63413-63413	-	-	-	-	-	-	-	-	-	-	-
.	3A:63414-63414	-	-	-	-	-	-	-	-	-	-	-
.	3A:63483-63483	-	-	-	-	-	-	-	-	-	-	-
.	3A:63956-63956	-	-	-	-	-	-	-	-	-	-	-
.	3A:64002-64002	-	-	-	-	-	-	-	-	-	-	-
.	3A:64048-64049	-	-	-	-	-	-	-	-	-	-	-
.	3A:64148-64148	-	-	-	-	-	-	-	-	-	-	-
.	3A:64150-64150	-	-	-	-	-	-	-	-	-	-	-
.	3A:64196-64196	-	-	-	-	-	-	-	-	-	-	-
.	3A:64211-64211	-	-	-	-	-	-	-	-	-	-	-
.	3A:64224-64224	-	-	-	-	-	-	-	-	-	-	-
.	3A:64233-64233	-	-	-	-	-	-	-	-	-	-	-
.	3A:64244-64244	-	-	-	-	-	-	-	-	-	-	-
.	3A:64277-64277	-	-	-	-	-	-	-	-	-	-	-
.	3A:64316-64316	-	-	-	-	-	-	-	-	-	-	-
.	3A:64372-64372	-	-	-	-	-	-	-	-	-	-	-
.	3A:64388-64388	-	-	-	-	-	-	-	-	-	-	-
.	3A:64853-64853	-	-	-	-	-	-	-	-	-	-	-
.	3A:64867-64867	-	-	-	-	-	-	-	-	-	-	-
.	3A:64938-64938	-	-	-	-	-	-	-	-	-	-	-
.	3A:64940-64940	-	-	-	-	-	-	-	-	-	-	-
.	3A:65077-65077	-	-	-	-	-	-	-	-	-	-	-
.	3A:65236-65236	-	-	-	-	-	-	-	-	-	-	-
.	3A:65315-65316	-	-	-	-	-	-	-	-	-	-	-
.	3A:65379-65379	-	-	-	-	-	-	-	-	-	-	-
.	3A:65654-65654	-	-	-	-	-	-	-	-	-	-	-
.	3A:65765-65765	-	-	-	-	-	-	-	-	-	-	-
.	3A:66263-66263	-	-	-	-	-	-	-	-	-	-	-
.	3A:66610-66610	-	-	-	-	-	-	-	-	-	-	-
.	3A:66611-66611	-	-	-	-	-	-	-	-	-	-	-
.	3A:66624-66624	-	-	-	-	-	-	-	-	-	-	-
.	3A:66879-66879	-	-	-	-	-	-	-	-	-	-	-
.	3A:66959-66959	-	-	-	-	-	-	-	-	-	-	-
.	3A:67952-67952	-	-	-	-	-	-	-	-	-	-	-
.	3A:70096-70096	-	-	-	-	-	-	-	-	-	-	-
.	3A:70108-70108	-	-	-	-	-	-	-	-	-	-	-
.	3A:70116-70117	-	-	-	-	-	-	-	-	-	-	-
.	3A:70159-70159	-	-	-	-	-	-	-	-	-	-	-
.	3A:73535-73535	-	-	-	-	-	-	-	-	-	-	-
.	3A:75689-75689	-	-	-	-	-	-	-	-	-	-	-
.	3A:75695-75695	-	-	-	-	-	-	-	-	-	-	-
.	3A:93410-93410	-	-	-	-	-	-	-	-	-	-	-
.	3A:93414-93414	-	-	-	-	-	-	-	-	-	-	-
.	3A:93426-93426	-	-	-	-	-	-	-	-	-	-	-
.	3A:93448-93448	-	-	-	-	-	-	-	-	-	-	-
.	3A:93491-93491	-	-	-	-	-	-	-	-	-	-	-
.	3A:93613-93613	-	-	-	-	-	-	-	-	-	-	-
.	3A:93629-93629	-	-	-	-	-	-	-	-	-	-	-
.	3A:93646-93646	-	-	-	-	-	-	-	-	-	-	-
.	3A:93673-93673	-	-	-	-	-	-	-	-	-	-	-
.	3A:93750-93750	-	-	-	-	-	-	-	-	-	-	-
.	3A:93772-93772	-	-	-	-	-	-	-	-	-	-	-
.	3A:93807-93807	-	-	-	-	-	-	-	-	-	-	-
.	3A:93820-93820	-	-	-	-	-	-	-	-	-	-	-
.	3A:93881-93881	-	-	-	-	-	-	-	-	-	-	-
.	3A:93957-93957	-	-	-	-	-	-	-	-	-	-	-
.	3A:94626-94626	-	-	-	-	-	-	-	-	-	-	-
.	3A:94643-94643	-	-	-	-	-	-	-	-	-	-	-
.	3A:94663-94663	-	-	-	-	-	-	-	-	-	-	-
.	3A:94755-94755	-	-	-	-	-	-	-	-	-	-	-
.	3A:94768-94768	-	-	-	-	-	-	-	-	-	-	-
.	3A:94785-94785	-	-	-	-	-	-	-	-	-	-	-
.	3A:94786-94786	-	-	-	-	-	-	-	-	-	-	-
.	3A:94803-94803	-	-	-	-	-	-	-	-	-	-	-
.	3A:104039-104039	-	-	-	-	-	-	-	-	-	-	-
.	3A:104085-104085	-	-	-	-	-	-	-	-	-	-	-
.	3A:104234-104234	-	-	-	-	-	-	-	-	-	-	-
.	3A:104278-104280	-	-	-	-	-	-	-	-	-	-	-
.	3A:104392-104392	-	-	-	-	-	-	-	-	-	-	-
.	3A:104424-104424	-	-	-	-	-	-	-	-	-	-	-
.	3A:104427-104427	-	-	-	-	-	-	-	-	-	-	-
.	3A:104451-104451	-	-	-	-	-	-	-	-	-	-	-
.	3A:104462-104462	-	-	-	-	-	-	-	-	-	-	-
.	3A:146220-146220	-	-	-	-	-	-	-	-	-	-	-
.	3A:146240-146240	-	-	-	-	-	-	-	-	-	-	-
.	3A:146258-146258	-	-	-	-	-	-	-	-	-	-	-
.	3A:146277-146277	-	-	-	-	-	-	-	-	-	-	-
.	3A:146561-146561	-	-	-	-	-	-	-	-	-	-	-
.	3A:146809-146809	-	-	-	-	-	-	-	-	-	-	-
.	3A:146981-146981	-	-	-	-	-	-	-	-	-	-	-
.	3A:147004-147004	-	-	-	-	-	-	-	-	-	-	-
.	3A:147101-147101	-	-	-	-	-	-	-	-	-	-	-
.	3A:147205-147205	-	-	-	-	-	-	-	-	-	-	-
.	3A:147703-147703	-	-	-	-	-	-	-	-	-	-	-
.	3A:147818-147818	-	-	-	-	-	-	-	-	-	-	-
.	3A:147837-147837	-	-	-	-	-	-	-	-	-	-	-
.	3A:147965-147965	-	-	-	-	-	-	-	-	-	-	-
.	3A:148025-148025	-	-	-	-	-	-	-	-	-	-	-
.	3A:148082-148082	-	-	-	-	-	-	-	-	-	-	-
.	3A:148124-148124	-	-	-	-	-	-	-	-	-	-	-
.	3A:148126-148126	-	-	-	-	-	-	-	-	-	-	-
.	3A:148136-148136	-	-	-	-	-	-	-	-	-	-	-
.	3A:148137-148137	-	-	-	-	-	-	-	-	-	-	-
.	3A:148231-148231	-	-	-	-	-	-	-	-	-	-	-
.	3A:148278-148278	-	-	-	-	-	-	-	-	-	-	-
.	3A:159520-159520	-	-	-	-	-	-	-	-	-	-	-
.	3A:159534-159534	-	-	-	-	-	-	-	-	-	-	-
.	3A:175953-175955	-	-	-	-	-	-	-	-	-	-	-
.	3A:175981-175981	-	-	-	-	-	-	-	-	-	-	-
.	3A:175982-175982	-	-	-	-	-	-	-	-	-	-	-
.	3A:176003-176003	-	-	-	-	-	-	-	-	-	-	-
.	3A:176079-176079	-	-	-	-	-	-	-	-	-	-	-
.	3A:176106-176106	-	-	-	-	-	-	-	-	-	-	-
.	3A:176967-176967	-	-	-	-	-	-	-	-	-	-	-
.	3A:176973-176973	-	-	-	-	-	-	-	-	-	-	-
.	3A:177044-177044	-	-	-	-	-	-	-	-	-	-	-
.	3A:177057-177057	-	-	-	-	-	-	-	-	-	-	-
.	3A:177062-177062	-	-	-	-	-	-	-	-	-	-	-
.	3A:177107-177107	-	-	-	-	-	-	-	-	-	-	-
.	3A:177109-177109	-	-	-	-	-	-	-	-	-	-	-
.	3A:177314-177314	-	-	-	-	-	-	-	-	-	-	-
.	3A:177320-177320	-	-	-	-	-	-	-	-	-	-	-
.	3A:177339-177339	-	-	-	-	-	-	-	-	-	-	-
.	3A:177389-177389	-	-	-	-	-	-	-	-	-	-	-
.	3A:177458-177458	-	-	-	-	-	-	-	-	-	-	-
.	3A:177489-177489	-	-	-	-	-	-	-	-	-	-	-
.	3A:177494-177494	-	-	-	-	-	-	-	-	-	-	-
.	3A:177506-177506	-	-	-	-	-	-	-	-	-	-	-
.	3A:177543-177543	-	-	-	-	-	-	-	-	-	-	-
.	3A:177567-177567	-	-	-	-	-	-	-	-	-	-	-
.	3A:177576-177576	-	-	-	-	-	-	-	-	-	-	-
.	3A:177595-177596	-	-	-	-	-	-	-	-	-	-	-
.	3A:177659-177659	-	-	-	-	-	-	-	-	-	-	-
.	3A:177720-177720	-	-	-	-	-	-	-	-	-	-	-
.	3A:177745-177745	-	-	-	-	-	-	-	-	-	-	-
.	3A:177750-177752	-	-	-	-	-	-	-	-	-	-	-
.	3A:177770-177770	-	-	-	-	-	-	-	-	-	-	-
.	3A:177876-177879	-	-	-	-	-	-	-	-	-	-	-
.	3A:177914-177914	-	-	-	-	-	-	-	-	-	-	-
.	3A:177961-177961	-	-	-	-	-	-	-	-	-	-	-
.	3A:178000-178000	-	-	-	-	-	-	-	-	-	-	-
.	3A:178013-178013	-	-	-	-	-	-	-	-	-	-	-
.	3A:178044-178044	-	-	-	-	-	-	-	-	-	-	-
.	3A:178062-178062	-	-	-	-	-	-	-	-	-	-	-
.	3A:178074-178074	-	-	-	-	-	-	-	-	-	-	-
.	3A:178089-178089	-	-	-	-	-	-	-	-	-	-	-
.	3A:178999-178999	-	-	-	-	-	-	-	-	-	-	-
.	3A:179031-179031	-	-	-	-	-	-	-	-	-	-	-
.	3A:179041-179041	-	-	-	-	-	-	-	-	-	-	-
.	3A:180310-180310	-	-	-	-	-	-	-	-	-	-	-
.	3A:180442-180442	-	-	-	-	-	-	-	-	-	-	-
.	3A:180446-180446	-	-	-	-	-	-	-	-	-	-	-
.	3A:180451-180451	-	-	-	-	-	-	-	-	-	-	-
.	3A:180452-180452	-	-	-	-	-	-	-	-	-	-	-
.	3A:180470-180470	-	-	-	-	-	-	-	-	-	-	-
.	3A:180519-180519	-	-	-	-	-	-	-	-	-	-	-
.	3A:180536-180536	-	-	-	-	-	-	-	-	-	-	-
.	3A:180562-180562	-	-	-	-	-	-	-	-	-	-	-
.	3A:180810-180810	-	-	-	-	-	-	-	-	-	-	-
.	3A:180838-180838	-	-	-	-	-	-	-	-	-	-	-
.	3A:180918-180918	-	-	-	-	-	-	-	-	-	-	-
.	3A:181091-181091	-	-	-	-	-	-	-	-	-	-	-
.	3A:181785-181785	-	-	-	-	-	-	-	-	-	-	-
.	3A:182199-182199	-	-	-	-	-	-	-	-	-	-	-
.	3A:182602-182602	-	-	-	-	-	-	-	-	-	-	-
.	3A:182669-182669	-	-	-	-	-	-	-	-	-	-	-
.	3A:183716-183716	-	-	-	-	-	-	-	-	-	-	-
.	3A:183730-183731	-	-	-	-	-	-	-	-	-	-	-
.	3A:183753-183753	-	-	-	-	-	-	-	-	-	-	-
.	3A:184322-184322	-	-	-	-	-	-	-	-	-	-	-
.	3A:184391-184391	-	-	-	-	-	-	-	-	-	-	-
.	3A:184563-184563	-	-	-	-	-	-	-	-	-	-	-
.	3A:221627-221627	-	-	-	-	-	-	-	-	-	-	-
.	3A:221641-221641	-	-	-	-	-	-	-	-	-	-	-
.	3A:221665-221665	-	-	-	-	-	-	-	-	-	-	-
.	3A:221714-221714	-	-	-	-	-	-	-	-	-	-	-
.	3A:221722-221722	-	-	-	-	-	-	-	-	-	-	-
.	3A:221735-221735	-	-	-	-	-	-	-	-	-	-	-
.	3A:241987-241987	-	-	-	-	-	-	-	-	-	-	-
.	3A:243801-243801	-	-	-	-	-	-	-	-	-	-	-
.	3A:246791-246791	-	-	-	-	-	-	-	-	-	-	-
.	3A:246830-246830	-	-	-	-	-	-	-	-	-	-	-
.	3A:246838-246838	-	-	-	-	-	-	-	-	-	-	-
.	3A:246852-246852	-	-	-	-	-	-	-	-	-	-	-
.	3A:246890-246890	-	-	-	-	-	-	-	-	-	-	-
.	3A:246937-246937	-	-	-	-	-	-	-	-	-	-	-
.	3A:246967-246968	-	-	-	-	-	-	-	-	-	-	-
.	3A:248310-248310	-	-	-	-	-	-	-	-	-	-	-
.	3A:248374-248374	-	-	-	-	-	-	-	-	-	-	-
.	3A:248391-248391	-	-	-	-	-	-	-	-	-	-	-
.	3A:248393-248393	-	-	-	-	-	-	-	-	-	-	-
.	3A:248500-248502	-	-	-	-	-	-	-	-	-	-	-
.	3A:248506-248506	-	-	-	-	-	-	-	-	-	-	-
.	3A:248535-248535	-	-	-	-	-	-	-	-	-	-	-
.	3A:248882-248882	-	-	-	-	-	-	-	-	-	-	-
.	3A:248914-248914	-	-	-	-	-	-	-	-	-	-	-
.	3A:249198-249198	-	-	-	-	-	-	-	-	-	-	-
.	3A:249664-249664	-	-	-	-	-	-	-	-	-	-	-
.	3A:249731-249731	-	-	-	-	-	-	-	-	-	-	-
.	3A:250577-250577	-	-	-	-	-	-	-	-	-	-	-
.	3A:250638-250642	-	-	-	-	-	-	-	-	-	-	-
.	3A:250759-250759	-	-	-	-	-	-	-	-	-	-	-
.	3A:250809-250809	-	-	-	-	-	-	-	-	-	-	-
.	3A:250820-250820	-	-	-	-	-	-	-	-	-	-	-
.	3A:250827-250827	-	-	-	-	-	-	-	-	-	-	-
.	3A:250829-250829	-	-	-	-	-	-	-	-	-	-	-
.	3A:250907-250907	-	-	-	-	-	-	-	-	-	-	-
.	3A:250951-250951	-	-	-	-	-	-	-	-	-	-	-
.	3A:250965-250967	-	-	-	-	-	-	-	-	-	-	-
.	3A:250983-250983	-	-	-	-	-	-	-	-	-	-	-
.	3A:250993-250993	-	-	-	-	-	-	-	-	-	-	-
.	3A:251011-251011	-	-	-	-	-	-	-	-	-	-	-
.	3A:251063-251063	-	-	-	-	-	-	-	-	-	-	-
.	3A:251070-251072	-	-	-	-	-	-	-	-	-	-	-
.	3A:251141-251141	-	-	-	-	-	-	-	-	-	-	-
.	3A:251144-251144	-	-	-	-	-	-	-	-	-	-	-
.	3A:251179-251179	-	-	-	-	-	-	-	-	-	-	-
.	3A:251201-251201	-	-	-	-	-	-	-	-	-	-	-
.	3A:251208-251208	-	-	-	-	-	-	-	-	-	-	-
.	3A:251217-251217	-	-	-	-	-	-	-	-	-	-	-
.	3A:251293-251295	-	-	-	-	-	-	-	-	-	-	-
.	3A:251306-251306	-	-	-	-	-	-	-	-	-	-	-
.	3A:252465-252465	-	-	-	-	-	-	-	-	-	-	-
.	3A:252663-252663	-	-	-	-	-	-	-	-	-	-	-
.	3A:252669-252669	-	-	-	-	-	-	-	-	-	-	-
.	3A:252680-252680	-	-	-	-	-	-	-	-	-	-	-
.	3A:252697-252697	-	-	-	-	-	-	-	-	-	-	-
.	3A:252727-252728	-	-	-	-	-	-	-	-	-	-	-
.	3A:252751-252751	-	-	-	-	-	-	-	-	-	-	-
.	3A:252841-252841	-	-	-	-	-	-	-	-	-	-	-
.	3A:252844-252844	-	-	-	-	-	-	-	-	-	-	-
.	3A:252956-252959	-	-	-	-	-	-	-	-	-	-	-
.	3A:253013-253013	-	-	-	-	-	-	-	-	-	-	-
.	3A:253015-253015	-	-	-	-	-	-	-	-	-	-	-
.	3A:253026-253028	-	-	-	-	-	-	-	-	-	-	-
.	3A:253045-253045	-	-	-	-	-	-	-	-	-	-	-
.	3A:253149-253149	-	-	-	-	-	-	-	-	-	-	-
.	3A:253158-253158	-	-	-	-	-	-	-	-	-	-	-
.	3A:253163-253163	-	-	-	-	-	-	-	-	-	-	-
.	3A:253217-253217	-	-	-	-	-	-	-	-	-	-	-
.	3A:253272-253272	-	-	-	-	-	-	-	-	-	-	-
.	3A:253278-253278	-	-	-	-	-	-	-	-	-	-	-
.	3A:253291-253291	-	-	-	-	-	-	-	-	-	-	-
.	3A:253292-253292	-	-	-	-	-	-	-	-	-	-	-
.	3A:253308-253308	-	-	-	-	-	-	-	-	-	-	-
.	3A:253491-253491	-	-	-	-	-	-	-	-	-	-	-
.	3A:253894-253894	-	-	-	-	-	-	-	-	-	-	-
.	3A:253897-253897	-	-	-	-	-	-	-	-	-	-	-
.	3A:253938-253938	-	-	-	-	-	-	-	-	-	-	-
.	3A:253963-253963	-	-	-	-	-	-	-	-	-	-	-
.	3A:253975-253975	-	-	-	-	-	-	-	-	-	-	-
.	3A:253982-253982	-	-	-	-	-	-	-	-	-	-	-
.	3A:254052-254052	-	-	-	-	-	-	-	-	-	-	-
.	3A:254550-254550	-	-	-	-	-	-	-	-	-	-	-
.	3A:254554-254554	-	-	-	-	-	-	-	-	-	-	-
.	3A:254562-254562	-	-	-	-	-	-	-	-	-	-	-
.	3A:254789-254789	-	-	-	-	-	-	-	-	-	-	-
.	3A:254853-254853	-	-	-	-	-	-	-	-	-	-	-
.	3A:254877-254877	-	-	-	-	-	-	-	-	-	-	-
.	3A:254892-254892	-	-	-	-	-	-	-	-	-	-	-
.	3A:254925-254925	-	-	-	-	-	-	-	-	-	-	-
.	3A:254932-254932	-	-	-	-	-	-	-	-	-	-	-
.	3A:254933-254933	-	-	-	-	-	-	-	-	-	-	-
.	3A:254950-254950	-	-	-	-	-	-	-	-	-	-	-
.	3A:255126-255126	-	-	-	-	-	-	-	-	-	-	-
.	3A:255183-255183	-	-	-	-	-	-	-	-	-	-	-
.	3A:255583-255583	-	-	-	-	-	-	-	-	-	-	-
.	3A:255591-255591	-	-	-	-	-	-	-	-	-	-	-
.	3A:255619-255620	-	-	-	-	-	-	-	-	-	-	-
.	3A:256493-256493	-	-	-	-	-	-	-	-	-	-	-
.	3A:256501-256501	-	-	-	-	-	-	-	-	-	-	-
.	3A:256528-256528	-	-	-	-	-	-	-	-	-	-	-
.	3A:256557-256557	-	-	-	-	-	-	-	-	-	-	-
.	3A:257310-257310	-	-	-	-	-	-	-	-	-	-	-
.	3A:257339-257339	-	-	-	-	-	-	-	-	-	-	-
.	3A:257356-257356	-	-	-	-	-	-	-	-	-	-	-
.	3A:257409-257409	-	-	-	-	-	-	-	-	-	-	-
.	3A:260354-260354	-	-	-	-	-	-	-	-	-	-	-
.	3A:260386-260386	-	-	-	-	-	-	-	-	-	-	-
.	3A:260401-260401	-	-	-	-	-	-	-	-	-	-	-
.	3A:260418-260418	-	-	-	-	-	-	-	-	-	-	-
.	3A:260808-260808	-	-	-	-	-	-	-	-	-	-	-
.	3A:260847-260847	-	-	-	-	-	-	-	-	-	-	-
.	3A:260856-260856	-	-	-	-	-	-	-	-	-	-	-
.	3A:260876-260876	-	-	-	-	-	-	-	-	-	-	-
.	3A:260901-260901	-	-	-	-	-	-	-	-	-	-	-
.	3A:260950-260950	-	-	-	-	-	-	-	-	-	-	-
.	3A:260976-260976	-	-	-	-	-	-	-	-	-	-	-
.	3A:261041-261041	-	-	-	-	-	-	-	-	-	-	-
.	3A:261055-261055	-	-	-	-	-	-	-	-	-	-	-
.	3A:261065-261065	-	-	-	-	-	-	-	-	-	-	-
.	3A:261103-261103	-	-	-	-	-	-	-	-	-	-	-
.	3A:261119-261119	-	-	-	-	-	-	-	-	-	-	-
.	3A:261132-261132	-	-	-	-	-	-	-	-	-	-	-
.	3A:261174-261174	-	-	-	-	-	-	-	-	-	-	-
.	3A:261693-261693	-	-	-	-	-	-	-	-	-	-	-
.	3A:261698-261698	-	-	-	-	-	-	-	-	-	-	-
.	3A:262118-262118	-	-	-	-	-	-	-	-	-	-	-
.	3A:262280-262280	-	-	-	-	-	-	-	-	-	-	-
.	3A:262311-262311	-	-	-	-	-	-	-	-	-	-	-
.	3A:262312-262312	-	-	-	-	-	-	-	-	-	-	-
.	3A:262784-262784	-	-	-	-	-	-	-	-	-	-	-
.	3A:262838-262838	-	-	-	-	-	-	-	-	-	-	-
.	3A:262863-262865	-	-	-	-	-	-	-	-	-	-	-
.	3A:262995-262995	-	-	-	-	-	-	-	-	-	-	-
.	3A:262996-262996	-	-	-	-	-	-	-	-	-	-	-
.	3A:263072-263072	-	-	-	-	-	-	-	-	-	-	-
.	3A:263131-263131	-	-	-	-	-	-	-	-	-	-	-
.	3A:263239-263239	-	-	-	-	-	-	-	-	-	-	-
.	3A:263273-263273	-	-	-	-	-	-	-	-	-	-	-
.	3A:263318-263318	-	-	-	-	-	-	-	-	-	-	-
.	3A:263413-263413	-	-	-	-	-	-	-	-	-	-	-
.	3A:263761-263761	-	-	-	-	-	-	-	-	-	-	-
.	3A:263784-263784	-	-	-	-	-	-	-	-	-	-	-
.	3A:263791-263791	-	-	-	-	-	-	-	-	-	-	-
.	3A:263792-263792	-	-	-	-	-	-	-	-	-	-	-
.	3A:263795-263795	-	-	-	-	-	-	-	-	-	-	-
.	3A:263802-263802	-	-	-	-	-	-	-	-	-	-	-
.	3A:265143-265143	-	-	-	-	-	-	-	-	-	-	-
.	3A:265176-265176	-	-	-	-	-	-	-	-	-	-	-
.	3A:265215-265215	-	-	-	-	-	-	-	-	-	-	-
.	3A:265633-265633	-	-	-	-	-	-	-	-	-	-	-
.	3A:266200-266200	-	-	-	-	-	-	-	-	-	-	-
.	3A:266401-266401	-	-	-	-	-	-	-	-	-	-	-
.	3A:266404-266404	-	-	-	-	-	-	-	-	-	-	-
.	3A:266438-266438	-	-	-	-	-	-	-	-	-	-	-
.	3A:266563-266563	-	-	-	-	-	-	-	-	-	-	-
.	3A:266609-266609	-	-	-	-	-	-	-	-	-	-	-
.	3A:266644-266644	-	-	-	-	-	-	-	-	-	-	-
.	3A:266680-266680	-	-	-	-	-	-	-	-	-	-	-
.	3A:267973-267973	-	-	-	-	-	-	-	-	-	-	-
.	3A:268093-268095	-	-	-	-	-	-	-	-	-	-	-
.	3A:268551-268551	A	TRITD3Av1G000100	TRITD3Av1G000100.1	Transcript	synonymous_variant	693	693	231	K	aaG/aaA	-	IMPACT=LOW;BIOTYPE=protein_coding;EXON=4/9;STRAND=1;ENSP=TRITD3Av1G000100.1;UNIPARC=UPI00101726C6;DOMAINS=PANTHER:PTHR31414,PANTHER:PTHR31414:SF16,Gene3D:1.20.140.150
.	3A:268551-268551	A	TRITD3Av1G000100	TRITD3Av1G000100.2	Transcript	synonymous_variant	537	537	179	K	aaG/aaA	-	IMPACT=LOW;BIOTYPE=protein_coding;EXON=3/8;STRAND=1;ENSP=TRITD3Av1G000100.2;UNIPARC=UPI001017D51E;DOMAINS=PANTHER:PTHR31414,PANTHER:PTHR31414:SF16,Gene3D:1.20.140.150
.	3A:269983-269983	-	-	-	-	-	-	-	-	-	-	-
.	3A:270636-270638	-	-	-	-	-	-	-	-	-	-	-
.	3A:270739-270739	-	-	-	-	-	-	-	-	-	-	-
.	3A:270884-270884	-	-	-	-	-	-	-	-	-	-	-
.	3A:271130-271130	-	-	-	-	-	-	-	-	-	-	-
.	3A:272654-272654	-	-	-	-	-	-	-	-	-	-	-
.	3A:273853-273853	-	-	-	-	-	-	-	-	-	-	-
.	3A:274247-274247	-	-	-	-	-	-	-	-	-	-	-
.	3A:274329-274329	-	-	-	-	-	-	-	-	-	-	-
.	3A:274342-274342	-	-	-	-	-	-	-	-	-	-	-
.	3A:274419-274419	-	-	-	-	-	-	-	-	-	-	-
.	3A:274468-274468	-	-	-	-	-	-	-	-	-	-	-
.	3A:274518-274518	-	-	-	-	-	-	-	-	-	-	-
.	3A:274664-274664	-	-	-	-	-	-	-	-	-	-	-
.	3A:274680-274680	-	-	-	-	-	-	-	-	-	-	-
.	3A:274681-274681	-	-	-	-	-	-	-	-	-	-	-
.	3A:274700-274700	-	-	-	-	-	-	-	-	-	-	-
.	3A:274739-274739	-	-	-	-	-	-	-	-	-	-	-
.	3A:274788-274788	-	-	-	-	-	-	-	-	-	-	-
.	3A:274794-274794	-	-	-	-	-	-	-	-	-	-	-
.	3A:274797-274797	-	-	-	-	-	-	-	-	-	-	-
.	3A:274804-274804	-	-	-	-	-	-	-	-	-	-	-
.	3A:275092-275092	-	-	-	-	-	-	-	-	-	-	-
.	3A:275117-275117	-	-	-	-	-	-	-	-	-	-	-
.	3A:275135-275135	-	-	-	-	-	-	-	-	-	-	-
.	3A:275143-275143	-	-	-	-	-	-	-	-	-	-	-
.	3A:275154-275154	-	-	-	-	-	-	-	-	-	-	-
.	3A:276001-276001	-	-	-	-	-	-	-	-	-	-	-
.	3A:276004-276004	-	-	-	-	-	-	-	-	-	-	-
.	3A:276766-276766	-	-	-	-	-	-	-	-	-	-	-
.	3A:277811-277811	-	-	-	-	-	-	-	-	-	-	-
.	3A:277831-277831	-	-	-	-	-	-	-	-	-	-	-
.	3A:277839-277839	-	-	-	-	-	-	-	-	-	-	-
.	3A:278102-278102	-	-	-	-	-	-	-	-	-	-	-
.	3A:278198-278198	-	-	-	-	-	-	-	-	-	-	-
.	3A:278225-278225	-	-	-	-	-	-	-	-	-	-	-
.	3A:278400-278400	-	-	-	-	-	-	-	-	-	-	-
.	3A:278407-278407	-	-	-	-	-	-	-	-	-	-	-
.	3A:278413-278413	-	-	-	-	-	-	-	-	-	-	-
.	3A:278425-278425	-	-	-	-	-	-	-	-	-	-	-
.	3A:278428-278429	-	-	-	-	-	-	-	-	-	-	-
.	3A:278771-278771	-	-	-	-	-	-	-	-	-	-	-
.	3A:278782-278782	-	-	-	-	-	-	-	-	-	-	-
.	3A:278834-278834	-	-	-	-	-	-	-	-	-	-	-
.	3A:278883-278883	-	-	-	-	-	-	-	-	-	-	-
.	3A:278889-278889	-	-	-	-	-	-	-	-	-	-	-
.	3A:278950-278950	-	-	-	-	-	-	-	-	-	-	-
.	3A:278951-278951	-	-	-	-	-	-	-	-	-	-	-
.	3A:279764-279764	-	-	-	-	-	-	-	-	-	-	-
.	3A:279768-279768	-	-	-	-	-	-	-	-	-	-	-
.	3A:279769-279769	-	-	-	-	-	-	-	-	-	-	-
.	3A:279826-279826	-	-	-	-	-	-	-	-	-	-	-
.	3A:279857-279857	-	-	-	-	-	-	-	-	-	-	-
.	3A:280182-280183	-	-	-	-	-	-	-	-	-	-	-
.	3A:280198-280198	-	-	-	-	-	-	-	-	-	-	-
.	3A:280239-280239	-	-	-	-	-	-	-	-	-	-	-
.	3A:280244-280244	-	-	-	-	-	-	-	-	-	-	-
.	3A:280266-280266	-	-	-	-	-	-	-	-	-	-	-
.	3A:280386-280386	-	-	-	-	-	-	-	-	-	-	-
.	3A:280388-280388	-	-	-	-	-	-	-	-	-	-	-
.	3A:280409-280409	-	-	-	-	-	-	-	-	-	-	-
.	3A:280612-280613	-	-	-	-	-	-	-	-	-	-	-
.	3A:280732-280732	-	-	-	-	-	-	-	-	-	-	-
.	3A:280908-280908	-	-	-	-	-	-	-	-	-	-	-
.	3A:281128-281128	-	-	-	-	-	-	-	-	-	-	-
.	3A:281180-281180	-	-	-	-	-	-	-	-	-	-	-
.	3A:281189-281189	-	-	-	-	-	-	-	-	-	-	-
.	3A:281198-281198	-	-	-	-	-	-	-	-	-	-	-
.	3A:281304-281304	-	-	-	-	-	-	-	-	-	-	-
.	3A:281307-281307	-	-	-	-	-	-	-	-	-	-	-
.	3A:281352-281352	-	-	-	-	-	-	-	-	-	-	-
.	3A:281421-281421	-	-	-	-	-	-	-	-	-	-	-
.	3A:281684-281684	-	-	-	-	-	-	-	-	-	-	-
.	3A:282088-282088	-	-	-	-	-	-	-	-	-	-	-
.	3A:282189-282189	-	-	-	-	-	-	-	-	-	-	-
.	3A:282200-282200	-	-	-	-	-	-	-	-	-	-	-
.	3A:282214-282214	-	-	-	-	-	-	-	-	-	-	-
.	3A:282237-282237	-	-	-	-	-	-	-	-	-	-	-
.	3A:282318-282320	-	-	-	-	-	-	-	-	-	-	-
.	3A:282391-282391	-	-	-	-	-	-	-	-	-	-	-
.	3A:282485-282485	-	-	-	-	-	-	-	-	-	-	-
.	3A:282486-282486	-	-	-	-	-	-	-	-	-	-	-
.	3A:282952-282952	-	-	-	-	-	-	-	-	-	-	-
.	3A:283116-283116	-	-	-	-	-	-	-	-	-	-	-
.	3A:283150-283150	-	-	-	-	-	-	-	-	-	-	-
.	3A:283302-283302	-	-	-	-	-	-	-	-	-	-	-
.	3A:283338-283338	-	-	-	-	-	-	-	-	-	-	-
.	3A:283349-283349	-	-	-	-	-	-	-	-	-	-	-
.	3A:283443-283443	-	-	-	-	-	-	-	-	-	-	-
.	3A:283536-283536	-	-	-	-	-	-	-	-	-	-	-
.	3A:283540-283540	-	-	-	-	-	-	-	-	-	-	-
.	3A:283542-283542	-	-	-	-	-	-	-	-	-	-	-
.	3A:283580-283580	-	-	-	-	-	-	-	-	-	-	-
.	3A:283591-283591	-	-	-	-	-	-	-	-	-	-	-
.	3A:283646-283646	-	-	-	-	-	-	-	-	-	-	-
.	3A:283672-283672	-	-	-	-	-	-	-	-	-	-	-
.	3A:284049-284049	-	-	-	-	-	-	-	-	-	-	-
.	3A:284050-284050	-	-	-	-	-	-	-	-	-	-	-
.	3A:284173-284173	-	-	-	-	-	-	-	-	-	-	-
.	3A:284189-284189	-	-	-	-	-	-	-	-	-	-	-
.	3A:284211-284211	-	-	-	-	-	-	-	-	-	-	-
.	3A:284240-284240	-	-	-	-	-	-	-	-	-	-	-
.	3A:284287-284287	-	-	-	-	-	-	-	-	-	-	-
.	3A:284302-284302	-	-	-	-	-	-	-	-	-	-	-
.	3A:284321-284321	-	-	-	-	-	-	-	-	-	-	-
.	3A:284350-284350	-	-	-	-	-	-	-	-	-	-	-
.	3A:284371-284371	-	-	-	-	-	-	-	-	-	-	-
.	3A:284373-284373	-	-	-	-	-	-	-	-	-	-	-
.	3A:284391-284391	-	-	-	-	-	-	-	-	-	-	-
.	3A:284427-284427	-	-	-	-	-	-	-	-	-	-	-
.	3A:284430-284430	-	-	-	-	-	-	-	-	-	-	-
.	3A:285268-285268	-	-	-	-	-	-	-	-	-	-	-
.	3A:285861-285861	G	TRITD3Av1G000110	TRITD3Av1G000110.1	Transcript	synonymous_variant	213	213	71	A	gcA/gcG	-	IMPACT=LOW;BIOTYPE=protein_coding;EXON=1/2;STRAND=1;ENSP=TRITD3Av1G000110.1;UNIPARC=UPI00101866D9;DOMAINS=Gene3D:1.10.630.10,Pfam:PF00067,Prints:PR00465,PANTHER:PTHR24286,PANTHER:PTHR24286:SF180,Superfamily:SSF48264
.	3A:287236-287236	A	TRITD3Av1G000110	TRITD3Av1G000110.1	Transcript	missense_variant	1466	1466	489	R/K	aGg/aAg	-	IMPACT=MODERATE;BIOTYPE=protein_coding;EXON=2/2;STRAND=1;ENSP=TRITD3Av1G000110.1;UNIPARC=UPI00101866D9;SIFT=tolerated(0.08);DOMAINS=Gene3D:1.10.630.10,PANTHER:PTHR24286,PANTHER:PTHR24286:SF180,Superfamily:SSF48264
.	3A:288400-288400	-	-	-	-	-	-	-	-	-	-	-
.	3A:288481-288481	-	-	-	-	-	-	-	-	-	-	-
.	3A:288565-288565	-	-	-	-	-	-	-	-	-	-	-
.	3A:288612-288612	-	-	-	-	-	-	-	-	-	-	-
.	3A:288645-288645	-	-	-	-	-	-	-	-	-	-	-
.	3A:288680-288680	-	-	-	-	-	-	-	-	-	-	-
.	3A:288893-288893	-	-	-	-	-	-	-	-	-	-	-
.	3A:289415-289415	-	-	-	-	-	-	-	-	-	-	-
.	3A:289762-289762	-	-	-	-	-	-	-	-	-	-	-
.	3A:289776-289776	-	-	-	-	-	-	-	-	-	-	-
.	3A:289851-289853	-	-	-	-	-	-	-	-	-	-	-
.	3A:289990-289990	-	-	-	-	-	-	-	-	-	-	-
.	3A:290025-290025	-	-	-	-	-	-	-	-	-	-	-
.	3A:290032-290032	-	-	-	-	-	-	-	-	-	-	-
.	3A:290042-290042	-	-	-	-	-	-	-	-	-	-	-
.	3A:290157-290157	-	-	-	-	-	-	-	-	-	-	-
.	3A:292119-292119	-	-	-	-	-	-	-	-	-	-	-
.	3A:292230-292232	-	-	-	-	-	-	-	-	-	-	-
.	3A:292245-292245	-	-	-	-	-	-	-	-	-	-	-
.	3A:292354-292354	-	-	-	-	-	-	-	-	-	-	-
.	3A:292386-292386	-	-	-	-	-	-	-	-	-	-	-
.	3A:292394-292394	-	-	-	-	-	-	-	-	-	-	-
.	3A:292448-292448	-	-	-	-	-	-	-	-	-	-	-
.	3A:292452-292452	-	-	-	-	-	-	-	-	-	-	-
.	3A:292484-292484	-	-	-	-	-	-	-	-	-	-	-
.	3A:292533-292533	-	-	-	-	-	-	-	-	-	-	-
.	3A:292540-292540	-	-	-	-	-	-	-	-	-	-	-
.	3A:292686-292686	-	-	-	-	-	-	-	-	-	-	-
.	3A:292791-292791	-	-	-	-	-	-	-	-	-	-	-
.	3A:292797-292797	-	-	-	-	-	-	-	-	-	-	-
.	3A:292841-292841	-	-	-	-	-	-	-	-	-	-	-
.	3A:292884-292884	-	-	-	-	-	-	-	-	-	-	-
.	3A:292896-292896	-	-	-	-	-	-	-	-	-	-	-
.	3A:292918-292918	-	-	-	-	-	-	-	-	-	-	-
.	3A:292919-292919	-	-	-	-	-	-	-	-	-	-	-
.	3A:292977-292977	-	-	-	-	-	-	-	-	-	-	-
.	3A:293042-293042	-	-	-	-	-	-	-	-	-	-	-
.	3A:293046-293046	-	-	-	-	-	-	-	-	-	-	-
.	3A:293053-293053	-	-	-	-	-	-	-	-	-	-	-
.	3A:293083-293083	-	-	-	-	-	-	-	-	-	-	-
.	3A:294068-294068	-	-	-	-	-	-	-	-	-	-	-
.	3A:294145-294145	-	-	-	-	-	-	-	-	-	-	-
.	3A:294180-294180	-	-	-	-	-	-	-	-	-	-	-
.	3A:294201-294201	-	-	-	-	-	-	-	-	-	-	-
.	3A:294243-294243	-	-	-	-	-	-	-	-	-	-	-
.	3A:294248-294248	-	-	-	-	-	-	-	-	-	-	-
.	3A:294302-294302	-	-	-	-	-	-	-	-	-	-	-
.	3A:294360-294360	-	-	-	-	-	-	-	-	-	-	-
.	3A:294361-294361	-	-	-	-	-	-	-	-	-	-	-
.	3A:294376-294376	-	-	-	-	-	-	-	-	-	-	-
.	3A:294502-294502	-	-	-	-	-	-	-	-	-	-	-
.	3A:294541-294541	-	-	-	-	-	-	-	-	-	-	-
.	3A:294630-294630	-	-	-	-	-	-	-	-	-	-	-
.	3A:294999-294999	-	-	-	-	-	-	-	-	-	-	-
.	3A:295844-295844	-	-	-	-	-	-	-	-	-	-	-
.	3A:295846-295846	-	-	-	-	-	-	-	-	-	-	-
.	3A:295855-295855	-	-	-	-	-	-	-	-	-	-	-
.	3A:296060-296060	-	-	-	-	-	-	-	-	-	-	-
.	3A:296332-296332	-	-	-	-	-	-	-	-	-	-	-
.	3A:296344-296344	-	-	-	-	-	-	-	-	-	-	-
.	3A:296505-296505	-	-	-	-	-	-	-	-	-	-	-
.	3A:296799-296799	-	-	-	-	-	-	-	-	-	-	-
.	3A:296801-296801	-	-	-	-	-	-	-	-	-	-	-
.	3A:296809-296809	-	-	-	-	-	-	-	-	-	-	-
.	3A:296872-296872	-	-	-	-	-	-	-	-	-	-	-
.	3A:296878-296878	-	-	-	-	-	-	-	-	-	-	-
.	3A:296915-296916	-	-	-	-	-	-	-	-	-	-	-
.	3A:296951-296951	-	-	-	-	-	-	-	-	-	-	-
.	3A:299786-299786	-	-	-	-	-	-	-	-	-	-	-
.	3A:299862-299862	-	-	-	-	-	-	-	-	-	-	-
.	3A:299888-299888	-	-	-	-	-	-	-	-	-	-	-
.	3A:300226-300226	-	-	-	-	-	-	-	-	-	-	-
.	3A:300228-300228	-	-	-	-	-	-	-	-	-	-	-
.	3A:300679-300681	-	-	-	-	-	-	-	-	-	-	-
.	3A:300713-300713	-	-	-	-	-	-	-	-	-	-	-
.	3A:302358-302358	-	-	-	-	-	-	-	-	-	-	-
.	3A:302361-302361	-	-	-	-	-	-	-	-	-	-	-
.	3A:302418-302423	-	-	-	-	-	-	-	-	-	-	-
.	3A:302615-302615	C	TRITD3Av1G000130	TRITD3Av1G000130.2	Transcript	synonymous_variant	393	393	131	V	gtT/gtC	-	IMPACT=LOW;BIOTYPE=protein_coding;EXON=4/7;STRAND=1;ENSP=TRITD3Av1G000130.2;UNIPARC=UPI0010197796;DOMAINS=PANTHER:PTHR23012,PANTHER:PTHR23012:SF93,Pfam:PF12428
.	3A:302615-302615	C	TRITD3Av1G000130	TRITD3Av1G000130.3	Transcript	synonymous_variant	393	393	131	V	gtT/gtC	-	IMPACT=LOW;BIOTYPE=protein_coding;EXON=4/7;STRAND=1;ENSP=TRITD3Av1G000130.3;UNIPARC=UPI001018E253;DOMAINS=PANTHER:PTHR23012:SF93,PANTHER:PTHR23012,Pfam:PF12428
.	3A:302615-302615	C	TRITD3Av1G000130	TRITD3Av1G000130.4	Transcript	synonymous_variant	393	393	131	V	gtT/gtC	-	IMPACT=LOW;BIOTYPE=protein_coding;EXON=4/7;STRAND=1;ENSP=TRITD3Av1G000130.4;UNIPARC=UPI001019A225;DOMAINS=PANTHER:PTHR23012,PANTHER:PTHR23012:SF93,Pfam:PF12428
.	3A:302615-302615	C	TRITD3Av1G000130	TRITD3Av1G000130.5	Transcript	synonymous_variant	393	393	131	V	gtT/gtC	-	IMPACT=LOW;BIOTYPE=protein_coding;EXON=4/7;STRAND=1;ENSP=TRITD3Av1G000130.5;UNIPARC=UPI0010198553;DOMAINS=PANTHER:PTHR23012,PANTHER:PTHR23012:SF93,Pfam:PF12428
.	3A:302672-302672	T	TRITD3Av1G000130	TRITD3Av1G000130.2	Transcript	synonymous_variant	450	450	150	D	gaC/gaT	AX-95169170-3A.1	IMPACT=LOW;BIOTYPE=protein_coding;EXON=4/7;STRAND=1;ENSP=TRITD3Av1G000130.2;UNIPARC=UPI0010197796;DOMAINS=PANTHER:PTHR23012,PANTHER:PTHR23012:SF93,Pfam:PF12428
.	3A:302672-302672	T	TRITD3Av1G000130	TRITD3Av1G000130.3	Transcript	synonymous_variant	450	450	150	D	gaC/gaT	AX-95169170-3A.1	IMPACT=LOW;BIOTYPE=protein_coding;EXON=4/7;STRAND=1;ENSP=TRITD3Av1G000130.3;UNIPARC=UPI001018E253;DOMAINS=PANTHER:PTHR23012:SF93,PANTHER:PTHR23012,Pfam:PF12428
.	3A:302672-302672	T	TRITD3Av1G000130	TRITD3Av1G000130.4	Transcript	synonymous_variant	450	450	150	D	gaC/gaT	AX-95169170-3A.1	IMPACT=LOW;BIOTYPE=protein_coding;EXON=4/7;STRAND=1;ENSP=TRITD3Av1G000130.4;UNIPARC=UPI001019A225;DOMAINS=PANTHER:PTHR23012,PANTHER:PTHR23012:SF93,Pfam:PF12428
.	3A:302672-302672	T	TRITD3Av1G000130	TRITD3Av1G000130.5	Transcript	synonymous_variant	450	450	150	D	gaC/gaT	AX-95169170-3A.1	IMPACT=LOW;BIOTYPE=protein_coding;EXON=4/7;STRAND=1;ENSP=TRITD3Av1G000130.5;UNIPARC=UPI0010198553;DOMAINS=PANTHER:PTHR23012,PANTHER:PTHR23012:SF93,Pfam:PF12428
.	3A:302702-302702	G	TRITD3Av1G000130	TRITD3Av1G000130.2	Transcript	synonymous_variant	480	480	160	P	ccA/ccG	-	IMPACT=LOW;BIOTYPE=protein_coding;EXON=4/7;STRAND=1;ENSP=TRITD3Av1G000130.2;UNIPARC=UPI0010197796;DOMAINS=PANTHER:PTHR23012,PANTHER:PTHR23012:SF93,Pfam:PF12428
.	3A:302702-302702	G	TRITD3Av1G000130	TRITD3Av1G000130.3	Transcript	synonymous_variant	480	480	160	P	ccA/ccG	-	IMPACT=LOW;BIOTYPE=protein_coding;EXON=4/7;STRAND=1;ENSP=TRITD3Av1G000130.3;UNIPARC=UPI001018E253;DOMAINS=PANTHER:PTHR23012:SF93,PANTHER:PTHR23012,Pfam:PF12428
.	3A:302702-302702	G	TRITD3Av1G000130	TRITD3Av1G000130.4	Transcript	synonymous_variant	480	480	160	P	ccA/ccG	-	IMPACT=LOW;BIOTYPE=protein_coding;EXON=4/7;STRAND=1;ENSP=TRITD3Av1G000130.4;UNIPARC=UPI001019A225;DOMAINS=PANTHER:PTHR23012,PANTHER:PTHR23012:SF93,Pfam:PF12428
.	3A:302702-302702	G	TRITD3Av1G000130	TRITD3Av1G000130.5	Transcript	synonymous_variant	480	480	160	P	ccA/ccG	-	IMPACT=LOW;BIOTYPE=protein_coding;EXON=4/7;STRAND=1;ENSP=TRITD3Av1G000130.5;UNIPARC=UPI0010198553;DOMAINS=PANTHER:PTHR23012,PANTHER:PTHR23012:SF93,Pfam:PF12428
.	3A:302711-302711	A	TRITD3Av1G000130	TRITD3Av1G000130.2	Transcript	synonymous_variant	489	489	163	T	acG/acA	AX-94691077-3A.1	IMPACT=LOW;BIOTYPE=protein_coding;EXON=4/7;STRAND=1;ENSP=TRITD3Av1G000130.2;UNIPARC=UPI0010197796;DOMAINS=PANTHER:PTHR23012,PANTHER:PTHR23012:SF93,Pfam:PF12428
.	3A:302711-302711	A	TRITD3Av1G000130	TRITD3Av1G000130.3	Transcript	synonymous_variant	489	489	163	T	acG/acA	AX-94691077-3A.1	IMPACT=LOW;BIOTYPE=protein_coding;EXON=4/7;STRAND=1;ENSP=TRITD3Av1G000130.3;UNIPARC=UPI001018E253;DOMAINS=PANTHER:PTHR23012:SF93,PANTHER:PTHR23012,Pfam:PF12428
.	3A:302711-302711	A	TRITD3Av1G000130	TRITD3Av1G000130.4	Transcript	synonymous_variant	489	489	163	T	acG/acA	AX-94691077-3A.1	IMPACT=LOW;BIOTYPE=protein_coding;EXON=4/7;STRAND=1;ENSP=TRITD3Av1G000130.4;UNIPARC=UPI001019A225;DOMAINS=PANTHER:PTHR23012,PANTHER:PTHR23012:SF93,Pfam:PF12428
.	3A:302711-302711	A	TRITD3Av1G000130	TRITD3Av1G000130.5	Transcript	synonymous_variant	489	489	163	T	acG/acA	AX-94691077-3A.1	IMPACT=LOW;BIOTYPE=protein_coding;EXON=4/7;STRAND=1;ENSP=TRITD3Av1G000130.5;UNIPARC=UPI0010198553;DOMAINS=PANTHER:PTHR23012,PANTHER:PTHR23012:SF93,Pfam:PF12428
.	3A:302937-302937	-	-	-	-	-	-	-	-	-	-	-
.	3A:302940-302940	-	-	-	-	-	-	-	-	-	-	-
.	3A:303150-303150	-	-	-	-	-	-	-	-	-	-	-
.	3A:303152-303152	-	-	-	-	-	-	-	-	-	-	-
.	3A:303157-303157	-	-	-	-	-	-	-	-	-	-	-
.	3A:303195-303195	-	-	-	-	-	-	-	-	-	-	-
.	3A:303774-303774	-	-	-	-	-	-	-	-	-	-	-
.	3A:303795-303795	-	-	-	-	-	-	-	-	-	-	-
.	3A:304501-304501	-	-	-	-	-	-	-	-	-	-	-
.	3A:304726-304726	-	-	-	-	-	-	-	-	-	-	-
.	3A:304962-304962	-	-	-	-	-	-	-	-	-	-	-
.	3A:305039-305039	-	-	-	-	-	-	-	-	-	-	-
.	3A:305963-305963	-	-	-	-	-	-	-	-	-	-	-
.	3A:306257-306257	-	-	-	-	-	-	-	-	-	-	-
.	3A:306275-306275	-	-	-	-	-	-	-	-	-	-	-
.	3A:306507-306507	-	-	-	-	-	-	-	-	-	-	-
.	3A:306556-306556	-	-	-	-	-	-	-	-	-	-	-
.	3A:306568-306568	A	TRITD3Av1G000140	TRITD3Av1G000140.1	Transcript	synonymous_variant	441	441	147	D	gaC/gaT	-	IMPACT=LOW;BIOTYPE=protein_coding;EXON=2/7;STRAND=-1;ENSP=TRITD3Av1G000140.1;UNIPARC=UPI0010173454;DOMAINS=Gene3D:3.40.50.150,PANTHER:PTHR12843,PANTHER:PTHR12843:SF6,Superfamily:SSF53335,HAMAP:MF_03188
.	3A:307074-307074	C	TRITD3Av1G000140	TRITD3Av1G000140.1	Transcript	synonymous_variant	117	117	39	P	ccC/ccG	-	IMPACT=LOW;BIOTYPE=protein_coding;EXON=1/7;STRAND=-1;ENSP=TRITD3Av1G000140.1;UNIPARC=UPI0010173454;DOMAINS=PANTHER:PTHR12843,PANTHER:PTHR12843:SF6,MobiDB_lite:mobidb-lite,Low_complexity_(Seg):seg
.	3A:309799-309799	-	-	-	-	-	-	-	-	-	-	-
.	3A:309814-309814	-	-	-	-	-	-	-	-	-	-	-
.	3A:309833-309835	-	-	-	-	-	-	-	-	-	-	-
.	3A:309839-309839	-	-	-	-	-	-	-	-	-	-	-
.	3A:309861-309861	-	-	-	-	-	-	-	-	-	-	-
.	3A:309873-309873	-	-	-	-	-	-	-	-	-	-	-
.	3A:309884-309884	-	-	-	-	-	-	-	-	-	-	-
.	3A:309904-309904	-	-	-	-	-	-	-	-	-	-	-
.	3A:309915-309915	-	-	-	-	-	-	-	-	-	-	-
.	3A:309916-309916	-	-	-	-	-	-	-	-	-	-	-
.	3A:309937-309937	-	-	-	-	-	-	-	-	-	-	-
.	3A:309952-309953	-	-	-	-	-	-	-	-	-	-	-
.	3A:309991-309991	-	-	-	-	-	-	-	-	-	-	-
.	3A:310149-310149	-	-	-	-	-	-	-	-	-	-	-
.	3A:310204-310204	-	-	-	-	-	-	-	-	-	-	-
.	3A:310280-310280	A	TRITD3Av1G000150	TRITD3Av1G000150.1	Transcript	synonymous_variant	547	547	183	L	Ctg/Ttg	-	IMPACT=LOW;BIOTYPE=protein_coding;EXON=1/1;STRAND=-1;ENSP=TRITD3Av1G000150.1;UNIPARC=UPI0010198DB5;DOMAINS=PANTHER:PTHR33052,PANTHER:PTHR33052:SF19,Pfam:PF14009
.	3A:310319-310319	G	TRITD3Av1G000150	TRITD3Av1G000150.1	Transcript	missense_variant	508	508	170	S/P	Tcc/Ccc	-	IMPACT=MODERATE;BIOTYPE=protein_coding;EXON=1/1;STRAND=-1;ENSP=TRITD3Av1G000150.1;UNIPARC=UPI0010198DB5;SIFT=tolerated(0.31);DOMAINS=PANTHER:PTHR33052,PANTHER:PTHR33052:SF19,Pfam:PF14009
.	3A:310352-310352	G	TRITD3Av1G000150	TRITD3Av1G000150.1	Transcript	synonymous_variant	475	475	159	L	Ttg/Ctg	-	IMPACT=LOW;BIOTYPE=protein_coding;EXON=1/1;STRAND=-1;ENSP=TRITD3Av1G000150.1;UNIPARC=UPI0010198DB5;DOMAINS=PANTHER:PTHR33052,PANTHER:PTHR33052:SF19,Pfam:PF14009
.	3A:311027-311027	-	-	-	-	-	-	-	-	-	-	-
.	3A:311035-311037	-	-	-	-	-	-	-	-	-	-	-
.	3A:311819-311819	-	-	-	-	-	-	-	-	-	-	-
.	3A:311837-311837	-	-	-	-	-	-	-	-	-	-	-
.	3A:311853-311853	-	-	-	-	-	-	-	-	-	-	-
.	3A:311857-311857	-	-	-	-	-	-	-	-	-	-	-
.	3A:311861-311861	-	-	-	-	-	-	-	-	-	-	-
.	3A:311905-311905	-	-	-	-	-	-	-	-	-	-	-
.	3A:311919-311919	-	-	-	-	-	-	-	-	-	-	-
.	3A:312072-312072	-	-	-	-	-	-	-	-	-	-	-
.	3A:313615-313615	-	-	-	-	-	-	-	-	-	-	-
.	3A:313671-313671	-	-	-	-	-	-	-	-	-	-	-
.	3A:313695-313695	-	-	-	-	-	-	-	-	-	-	-
.	3A:313703-313703	-	-	-	-	-	-	-	-	-	-	-
.	3A:313728-313728	-	-	-	-	-	-	-	-	-	-	-
.	3A:313887-313887	-	-	-	-	-	-	-	-	-	-	-
.	3A:313894-313894	-	-	-	-	-	-	-	-	-	-	-
.	3A:313915-313915	-	-	-	-	-	-	-	-	-	-	-
.	3A:313932-313932	-	-	-	-	-	-	-	-	-	-	-
.	3A:313936-313936	-	-	-	-	-	-	-	-	-	-	-
.	3A:313945-313945	-	-	-	-	-	-	-	-	-	-	-
.	3A:313996-313996	-	-	-	-	-	-	-	-	-	-	-
.	3A:313998-313998	-	-	-	-	-	-	-	-	-	-	-
.	3A:314000-314000	-	-	-	-	-	-	-	-	-	-	-
.	3A:314109-314109	-	-	-	-	-	-	-	-	-	-	-
.	3A:314203-314203	-	-	-	-	-	-	-	-	-	-	-
.	3A:314210-314210	-	-	-	-	-	-	-	-	-	-	-
.	3A:314242-314242	-	-	-	-	-	-	-	-	-	-	-
.	3A:314244-314244	-	-	-	-	-	-	-	-	-	-	-
.	3A:314258-314258	-	-	-	-	-	-	-	-	-	-	-
.	3A:314264-314264	-	-	-	-	-	-	-	-	-	-	-
.	3A:314374-314374	-	-	-	-	-	-	-	-	-	-	-
.	3A:314423-314423	-	-	-	-	-	-	-	-	-	-	-
.	3A:314435-314436	-	-	-	-	-	-	-	-	-	-	-
.	3A:314467-314467	-	-	-	-	-	-	-	-	-	-	-
.	3A:314614-314614	-	-	-	-	-	-	-	-	-	-	-
.	3A:314623-314623	-	-	-	-	-	-	-	-	-	-	-
.	3A:314642-314642	-	-	-	-	-	-	-	-	-	-	-
.	3A:314833-314833	-	-	-	-	-	-	-	-	-	-	-
.	3A:314918-314919	-	-	-	-	-	-	-	-	-	-	-
.	3A:314959-314959	-	-	-	-	-	-	-	-	-	-	-
.	3A:314976-314976	-	-	-	-	-	-	-	-	-	-	-
.	3A:328441-328443	-	-	-	-	-	-	-	-	-	-	-
.	3A:328658-328658	-	-	-	-	-	-	-	-	-	-	-
.	3A:328664-328664	-	-	-	-	-	-	-	-	-	-	-
.	3A:328811-328811	-	-	-	-	-	-	-	-	-	-	-
.	3A:328817-328817	-	-	-	-	-	-	-	-	-	-	-
.	3A:328841-328842	-	-	-	-	-	-	-	-	-	-	-
.	3A:328873-328873	-	-	-	-	-	-	-	-	-	-	-
.	3A:328901-328901	-	-	-	-	-	-	-	-	-	-	-
.	3A:329280-329280	-	-	-	-	-	-	-	-	-	-	-
.	3A:329292-329292	-	-	-	-	-	-	-	-	-	-	-
.	3A:338463-338463	-	-	-	-	-	-	-	-	-	-	-
.	3A:338478-338478	-	-	-	-	-	-	-	-	-	-	-
.	3A:338516-338516	-	-	-	-	-	-	-	-	-	-	-
.	3A:338530-338530	-	-	-	-	-	-	-	-	-	-	-
.	3A:338613-338613	-	-	-	-	-	-	-	-	-	-	-
.	3A:338630-338630	-	-	-	-	-	-	-	-	-	-	-
.	3A:338716-338716	-	-	-	-	-	-	-	-	-	-	-
.	3A:338819-338819	-	-	-	-	-	-	-	-	-	-	-
.	3A:338836-338836	-	-	-	-	-	-	-	-	-	-	-
.	3A:338849-338849	-	-	-	-	-	-	-	-	-	-	-
.	3A:338854-338854	-	-	-	-	-	-	-	-	-	-	-
.	3A:338862-338862	-	-	-	-	-	-	-	-	-	-	-
.	3A:338914-338914	-	-	-	-	-	-	-	-	-	-	-
.	3A:338933-338933	-	-	-	-	-	-	-	-	-	-	-
.	3A:338949-338950	-	-	-	-	-	-	-	-	-	-	-
.	3A:338986-338986	-	-	-	-	-	-	-	-	-	-	-
.	3A:338993-338993	-	-	-	-	-	-	-	-	-	-	-
.	3A:339013-339013	-	-	-	-	-	-	-	-	-	-	-
.	3A:339015-339015	-	-	-	-	-	-	-	-	-	-	-
.	3A:339039-339039	-	-	-	-	-	-	-	-	-	-	-
.	3A:339070-339070	-	-	-	-	-	-	-	-	-	-	-
.	3A:339093-339095	-	-	-	-	-	-	-	-	-	-	-
.	3A:339112-339112	-	-	-	-	-	-	-	-	-	-	-
.	3A:339138-339138	-	-	-	-	-	-	-	-	-	-	-
.	3A:339163-339163	-	-	-	-	-	-	-	-	-	-	-
.	3A:340171-340171	-	-	-	-	-	-	-	-	-	-	-
.	3A:340232-340232	-	-	-	-	-	-	-	-	-	-	-
.	3A:340293-340293	-	-	-	-	-	-	-	-	-	-	-
.	3A:340311-340313	-	-	-	-	-	-	-	-	-	-	-
.	3A:340557-340557	-	-	-	-	-	-	-	-	-	-	-
.	3A:340559-340559	-	-	-	-	-	-	-	-	-	-	-
.	3A:341137-341137	-	-	-	-	-	-	-	-	-	-	-
.	3A:341157-341157	-	-	-	-	-	-	-	-	-	-	-
.	3A:341161-341161	-	-	-	-	-	-	-	-	-	-	-
.	3A:341405-341405	-	-	-	-	-	-	-	-	-	-	-
.	3A:341406-341406	-	-	-	-	-	-	-	-	-	-	-
.	3A:341517-341517	-	-	-	-	-	-	-	-	-	-	-
.	3A:341545-341545	-	-	-	-	-	-	-	-	-	-	-
.	3A:341564-341564	-	-	-	-	-	-	-	-	-	-	-
.	3A:341607-341607	-	-	-	-	-	-	-	-	-	-	-
.	3A:341647-341647	-	-	-	-	-	-	-	-	-	-	-
.	3A:341811-341811	-	-	-	-	-	-	-	-	-	-	-
.	3A:341829-341831	-	-	-	-	-	-	-	-	-	-	-
.	3A:341834-341834	-	-	-	-	-	-	-	-	-	-	-
.	3A:341994-341994	-	-	-	-	-	-	-	-	-	-	-
.	3A:342055-342055	G	TRITD3Av1G000170	TRITD3Av1G000170.10	Transcript	synonymous_variant	6	6	2	Q	caA/caG	-	IMPACT=LOW;BIOTYPE=protein_coding;EXON=1/13;STRAND=1;ENSP=TRITD3Av1G000170.10;UNIPARC=UPI00101760A8;DOMAINS=HAMAP:MF_03000
.	3A:342055-342055	G	TRITD3Av1G000170	TRITD3Av1G000170.11	Transcript	synonymous_variant	6	6	2	Q	caA/caG	-	IMPACT=LOW;BIOTYPE=protein_coding;EXON=1/14;STRAND=1;ENSP=TRITD3Av1G000170.11;UNIPARC=UPI0010181096;DOMAINS=HAMAP:MF_03000
.	3A:342065-342067	-	-	-	-	-	-	-	-	-	-	-
.	3A:342088-342088	-	-	-	-	-	-	-	-	-	-	-
.	3A:342250-342250	T	TRITD3Av1G000170	TRITD3Av1G000170.10	Transcript	synonymous_variant	138	138	46	C	tgC/tgT	-	IMPACT=LOW;BIOTYPE=protein_coding;EXON=2/13;STRAND=1;ENSP=TRITD3Av1G000170.10;UNIPARC=UPI00101760A8;DOMAINS=HAMAP:MF_03000,PANTHER:PTHR14005,PANTHER:PTHR14005:SF1
.	3A:342250-342250	T	TRITD3Av1G000170	TRITD3Av1G000170.11	Transcript	synonymous_variant	138	138	46	C	tgC/tgT	-	IMPACT=LOW;BIOTYPE=protein_coding;EXON=2/14;STRAND=1;ENSP=TRITD3Av1G000170.11;UNIPARC=UPI0010181096;DOMAINS=HAMAP:MF_03000,PANTHER:PTHR14005,PANTHER:PTHR14005:SF1
.	3A:342250-342250	T	TRITD3Av1G000170	TRITD3Av1G000170.12	Transcript	synonymous_variant	24	24	8	C	tgC/tgT	-	IMPACT=LOW;BIOTYPE=protein_coding;EXON=1/12;STRAND=1;ENSP=TRITD3Av1G000170.12;UNIPARC=UPI00101728E0;DOMAINS=PANTHER:PTHR14005,PANTHER:PTHR14005:SF1
.	3A:342250-342250	T	TRITD3Av1G000170	TRITD3Av1G000170.1	Transcript	synonymous_variant	171	171	57	C	tgC/tgT	-	IMPACT=LOW;BIOTYPE=protein_coding;EXON=2/4;STRAND=1;ENSP=TRITD3Av1G000170.1;UNIPARC=UPI001018E774;DOMAINS=PANTHER:PTHR14005,PANTHER:PTHR14005:SF1
.	3A:342250-342250	T	TRITD3Av1G000170	TRITD3Av1G000170.2	Transcript	synonymous_variant	171	171	57	C	tgC/tgT	-	IMPACT=LOW;BIOTYPE=protein_coding;EXON=2/7;STRAND=1;ENSP=TRITD3Av1G000170.2;UNIPARC=UPI00101792D8;DOMAINS=PANTHER:PTHR14005,PANTHER:PTHR14005:SF1
.	3A:342250-342250	T	TRITD3Av1G000170	TRITD3Av1G000170.3	Transcript	synonymous_variant	171	171	57	C	tgC/tgT	-	IMPACT=LOW;BIOTYPE=protein_coding;EXON=2/12;STRAND=1;ENSP=TRITD3Av1G000170.3;UNIPARC=UPI001019069F;DOMAINS=HAMAP:MF_03000,PANTHER:PTHR14005,PANTHER:PTHR14005:SF1
.	3A:342250-342250	T	TRITD3Av1G000170	TRITD3Av1G000170.4	Transcript	synonymous_variant	171	171	57	C	tgC/tgT	-	IMPACT=LOW;BIOTYPE=protein_coding;EXON=2/13;STRAND=1;ENSP=TRITD3Av1G000170.4;UNIPARC=UPI001019C7CC;DOMAINS=HAMAP:MF_03000,PANTHER:PTHR14005,PANTHER:PTHR14005:SF1
.	3A:342250-342250	T	TRITD3Av1G000170	TRITD3Av1G000170.5	Transcript	synonymous_variant	171	171	57	C	tgC/tgT	-	IMPACT=LOW;BIOTYPE=protein_coding;EXON=2/13;STRAND=1;ENSP=TRITD3Av1G000170.5;UNIPARC=UPI001017FAD9;DOMAINS=HAMAP:MF_03000,PANTHER:PTHR14005:SF1,PANTHER:PTHR14005
.	3A:342250-342250	T	TRITD3Av1G000170	TRITD3Av1G000170.6	Transcript	synonymous_variant	171	171	57	C	tgC/tgT	-	IMPACT=LOW;BIOTYPE=protein_coding;EXON=2/13;STRAND=1;ENSP=TRITD3Av1G000170.6;UNIPARC=UPI0010183BED;DOMAINS=HAMAP:MF_03000,PANTHER:PTHR14005,PANTHER:PTHR14005:SF1
.	3A:342250-342250	T	TRITD3Av1G000170	TRITD3Av1G000170.7	Transcript	synonymous_variant	171	171	57	C	tgC/tgT	-	IMPACT=LOW;BIOTYPE=protein_coding;EXON=2/13;STRAND=1;ENSP=TRITD3Av1G000170.7;UNIPARC=UPI0010188FD6;DOMAINS=HAMAP:MF_03000,PANTHER:PTHR14005,PANTHER:PTHR14005:SF1
.	3A:342250-342250	T	TRITD3Av1G000170	TRITD3Av1G000170.8	Transcript	synonymous_variant	171	171	57	C	tgC/tgT	-	IMPACT=LOW;BIOTYPE=protein_coding;EXON=2/14;STRAND=1;ENSP=TRITD3Av1G000170.8;UNIPARC=UPI001018D703;DOMAINS=HAMAP:MF_03000,PANTHER:PTHR14005,PANTHER:PTHR14005:SF1
.	3A:342250-342250	T	TRITD3Av1G000170	TRITD3Av1G000170.9	Transcript	synonymous_variant	171	171	57	C	tgC/tgT	-	IMPACT=LOW;BIOTYPE=protein_coding;EXON=2/13;STRAND=1;ENSP=TRITD3Av1G000170.9;UNIPARC=UPI00101884C1;DOMAINS=HAMAP:MF_03000,PANTHER:PTHR14005,PANTHER:PTHR14005:SF1
.	3A:344551-344551	T	TRITD3Av1G000170	TRITD3Av1G000170.10	Transcript	missense_variant	1297	1297	433	T/S	Act/Tct	-	IMPACT=MODERATE;BIOTYPE=protein_coding;EXON=6/13;STRAND=1;ENSP=TRITD3Av1G000170.10;UNIPARC=UPI00101760A8;SIFT=tolerated(0.42);DOMAINS=Gene3D:1.25.40.860,HAMAP:MF_03000,Pfam:PF01399,PROSITE_profiles:PS50250,PANTHER:PTHR14005,PANTHER:PTHR14005:SF1,SMART:SM00088,SMART:SM00753
.	3A:344551-344551	T	TRITD3Av1G000170	TRITD3Av1G000170.11	Transcript	missense_variant	1297	1297	433	T/S	Act/Tct	-	IMPACT=MODERATE;BIOTYPE=protein_coding;EXON=6/14;STRAND=1;ENSP=TRITD3Av1G000170.11;UNIPARC=UPI0010181096;SIFT=tolerated(0.22);DOMAINS=Gene3D:1.25.40.860,HAMAP:MF_03000,Pfam:PF01399,PROSITE_profiles:PS50250,PANTHER:PTHR14005,PANTHER:PTHR14005:SF1,SMART:SM00088,SMART:SM00753
.	3A:344551-344551	T	TRITD3Av1G000170	TRITD3Av1G000170.12	Transcript	missense_variant	1183	1183	395	T/S	Act/Tct	-	IMPACT=MODERATE;BIOTYPE=protein_coding;EXON=5/12;STRAND=1;ENSP=TRITD3Av1G000170.12;UNIPARC=UPI00101728E0;SIFT=tolerated(0.15);DOMAINS=PROSITE_profiles:PS50250,PANTHER:PTHR14005,PANTHER:PTHR14005:SF1,Pfam:PF01399,Gene3D:1.25.40.860,SMART:SM00753,SMART:SM00088
.	3A:344551-344551	T	TRITD3Av1G000170	TRITD3Av1G000170.13	Transcript	missense_variant	802	802	268	T/S	Act/Tct	-	IMPACT=MODERATE;BIOTYPE=protein_coding;EXON=4/12;STRAND=1;ENSP=TRITD3Av1G000170.13;UNIPARC=UPI001018D89D;SIFT=tolerated(0.18);DOMAINS=PROSITE_profiles:PS50250,PANTHER:PTHR14005:SF1,PANTHER:PTHR14005,Pfam:PF01399,Gene3D:1.25.40.860,SMART:SM00088,SMART:SM00753
.	3A:344551-344551	T	TRITD3Av1G000170	TRITD3Av1G000170.14	Transcript	missense_variant	592	592	198	T/S	Act/Tct	-	IMPACT=MODERATE;BIOTYPE=protein_coding;EXON=4/11;STRAND=1;ENSP=TRITD3Av1G000170.14;UNIPARC=UPI001018F05F;SIFT=tolerated(0.21);DOMAINS=Gene3D:1.25.40.860,Pfam:PF01399,PROSITE_profiles:PS50250,PANTHER:PTHR14005,PANTHER:PTHR14005:SF1,SMART:SM00088,SMART:SM00753
.	3A:344551-344551	T	TRITD3Av1G000170	TRITD3Av1G000170.2	Transcript	missense_variant	1330	1330	444	T/S	Act/Tct	-	IMPACT=MODERATE;BIOTYPE=protein_coding;EXON=6/7;STRAND=1;ENSP=TRITD3Av1G000170.2;UNIPARC=UPI00101792D8;SIFT=tolerated(0.17);DOMAINS=Gene3D:1.25.40.860,PANTHER:PTHR14005,PANTHER:PTHR14005:SF1
.	3A:344551-344551	T	TRITD3Av1G000170	TRITD3Av1G000170.3	Transcript	missense_variant	1330	1330	444	T/S	Act/Tct	-	IMPACT=MODERATE;BIOTYPE=protein_coding;EXON=6/12;STRAND=1;ENSP=TRITD3Av1G000170.3;UNIPARC=UPI001019069F;SIFT=tolerated(0.18);DOMAINS=Gene3D:1.25.40.860,HAMAP:MF_03000,Pfam:PF01399,PROSITE_profiles:PS50250,PANTHER:PTHR14005,PANTHER:PTHR14005:SF1,SMART:SM00088,SMART:SM00753
.	3A:344551-344551	T	TRITD3Av1G000170	TRITD3Av1G000170.4	Transcript	missense_variant	1330	1330	444	T/S	Act/Tct	-	IMPACT=MODERATE;BIOTYPE=protein_coding;EXON=6/13;STRAND=1;ENSP=TRITD3Av1G000170.4;UNIPARC=UPI001019C7CC;SIFT=tolerated(0.19);DOMAINS=Gene3D:1.25.40.860,HAMAP:MF_03000,Pfam:PF01399,PROSITE_profiles:PS50250,PANTHER:PTHR14005,PANTHER:PTHR14005:SF1,SMART:SM00088,SMART:SM00753
.	3A:344551-344551	T	TRITD3Av1G000170	TRITD3Av1G000170.5	Transcript	missense_variant	1330	1330	444	T/S	Act/Tct	-	IMPACT=MODERATE;BIOTYPE=protein_coding;EXON=6/13;STRAND=1;ENSP=TRITD3Av1G000170.5;UNIPARC=UPI001017FAD9;SIFT=tolerated(0.42);DOMAINS=PROSITE_profiles:PS50250,HAMAP:MF_03000,PANTHER:PTHR14005:SF1,PANTHER:PTHR14005,Pfam:PF01399,Gene3D:1.25.40.860,SMART:SM00753,SMART:SM00088
.	3A:344551-344551	T	TRITD3Av1G000170	TRITD3Av1G000170.6	Transcript	missense_variant	1330	1330	444	T/S	Act/Tct	-	IMPACT=MODERATE;BIOTYPE=protein_coding;EXON=6/13;STRAND=1;ENSP=TRITD3Av1G000170.6;UNIPARC=UPI0010183BED;SIFT=tolerated(0.52);DOMAINS=Gene3D:1.25.40.860,HAMAP:MF_03000,Pfam:PF01399,PROSITE_profiles:PS50250,PANTHER:PTHR14005,PANTHER:PTHR14005:SF1,SMART:SM00088,SMART:SM00753
.	3A:344551-344551	T	TRITD3Av1G000170	TRITD3Av1G000170.7	Transcript	missense_variant	1351	1351	451	T/S	Act/Tct	-	IMPACT=MODERATE;BIOTYPE=protein_coding;EXON=6/13;STRAND=1;ENSP=TRITD3Av1G000170.7;UNIPARC=UPI0010188FD6;SIFT=tolerated(0.45);DOMAINS=Gene3D:1.25.40.860,HAMAP:MF_03000,Pfam:PF01399,PROSITE_profiles:PS50250,PANTHER:PTHR14005,PANTHER:PTHR14005:SF1,SMART:SM00088,SMART:SM00753
.	3A:344551-344551	T	TRITD3Av1G000170	TRITD3Av1G000170.8	Transcript	missense_variant	1330	1330	444	T/S	Act/Tct	-	IMPACT=MODERATE;BIOTYPE=protein_coding;EXON=6/14;STRAND=1;ENSP=TRITD3Av1G000170.8;UNIPARC=UPI001018D703;SIFT=tolerated(0.35);DOMAINS=Gene3D:1.25.40.860,HAMAP:MF_03000,Pfam:PF01399,PROSITE_profiles:PS50250,PANTHER:PTHR14005,PANTHER:PTHR14005:SF1,SMART:SM00088,SMART:SM00753
.	3A:344551-344551	T	TRITD3Av1G000170	TRITD3Av1G000170.9	Transcript	missense_variant	1330	1330	444	T/S	Act/Tct	-	IMPACT=MODERATE;BIOTYPE=protein_coding;EXON=6/13;STRAND=1;ENSP=TRITD3Av1G000170.9;UNIPARC=UPI00101884C1;SIFT=tolerated(0.2);DOMAINS=Gene3D:1.25.40.860,HAMAP:MF_03000,Pfam:PF01399,PROSITE_profiles:PS50250,PANTHER:PTHR14005,PANTHER:PTHR14005:SF1,SMART:SM00088,SMART:SM00753
.	3A:345219-345219	-	-	-	-	-	-	-	-	-	-	-
.	3A:345291-345292	-	-	-	-	-	-	-	-	-	-	-
.	3A:345298-345298	-	-	-	-	-	-	-	-	-	-	-
.	3A:345332-345332	-	-	-	-	-	-	-	-	-	-	-
.	3A:345351-345351	-	-	-	-	-	-	-	-	-	-	-
.	3A:345388-345388	-	-	-	-	-	-	-	-	-	-	-
.	3A:345445-345446	-	-	-	-	-	-	-	-	-	-	-
.	3A:345500-345500	-	-	-	-	-	-	-	-	-	-	-
.	3A:346885-346889	-	-	-	-	-	-	-	-	-	-	-
.	3A:346902-346902	-	-	-	-	-	-	-	-	-	-	-
.	3A:346921-346921	-	-	-	-	-	-	-	-	-	-	-
.	3A:346941-346941	-	-	-	-	-	-	-	-	-	-	-
.	3A:346956-346956	-	-	-	-	-	-	-	-	-	-	-
.	3A:346976-346976	-	-	-	-	-	-	-	-	-	-	-
.	3A:347056-347056	-	-	-	-	-	-	-	-	-	-	-
.	3A:347057-347057	-	-	-	-	-	-	-	-	-	-	-
.	3A:347109-347110	-	-	-	-	-	-	-	-	-	-	-
.	3A:347131-347131	-	-	-	-	-	-	-	-	-	-	-
.	3A:356164-356164	-	-	-	-	-	-	-	-	-	-	-
.	3A:356177-356177	-	-	-	-	-	-	-	-	-	-	-
.	3A:356209-356209	-	-	-	-	-	-	-	-	-	-	-
.	3A:356373-356373	-	-	-	-	-	-	-	-	-	-	-
.	3A:356938-356938	-	-	-	-	-	-	-	-	-	-	-
.	3A:356979-356980	-	-	-	-	-	-	-	-	-	-	-
.	3A:356986-356986	-	-	-	-	-	-	-	-	-	-	-
.	3A:357020-357020	-	-	-	-	-	-	-	-	-	-	-
.	3A:357041-357041	-	-	-	-	-	-	-	-	-	-	-
.	3A:357054-357054	-	-	-	-	-	-	-	-	-	-	-
.	3A:357058-357058	-	-	-	-	-	-	-	-	-	-	-
.	3A:357071-357071	-	-	-	-	-	-	-	-	-	-	-
.	3A:357078-357078	-	-	-	-	-	-	-	-	-	-	-
.	3A:357138-357138	-	-	-	-	-	-	-	-	-	-	-
.	3A:357157-357157	-	-	-	-	-	-	-	-	-	-	-
.	3A:357169-357169	-	-	-	-	-	-	-	-	-	-	-
.	3A:357189-357189	-	-	-	-	-	-	-	-	-	-	-
.	3A:357210-357210	-	-	-	-	-	-	-	-	-	-	-
.	3A:357215-357215	-	-	-	-	-	-	-	-	-	-	-
.	3A:357262-357262	-	-	-	-	-	-	-	-	-	-	-
.	3A:357272-357272	-	-	-	-	-	-	-	-	-	-	-
.	3A:357855-357855	-	-	-	-	-	-	-	-	-	-	-
.	3A:357862-357862	-	-	-	-	-	-	-	-	-	-	-
.	3A:357935-357935	-	-	-	-	-	-	-	-	-	-	-
.	3A:357940-357940	-	-	-	-	-	-	-	-	-	-	-
.	3A:357954-357954	-	-	-	-	-	-	-	-	-	-	-
.	3A:357957-357957	-	-	-	-	-	-	-	-	-	-	-
.	3A:357976-357976	-	-	-	-	-	-	-	-	-	-	-
.	3A:358004-358004	-	-	-	-	-	-	-	-	-	-	-
.	3A:358014-358014	-	-	-	-	-	-	-	-	-	-	-
.	3A:358025-358025	-	-	-	-	-	-	-	-	-	-	-
.	3A:358031-358032	-	-	-	-	-	-	-	-	-	-	-
.	3A:358050-358050	-	-	-	-	-	-	-	-	-	-	-
.	3A:358112-358112	-	-	-	-	-	-	-	-	-	-	-
.	3A:358157-358157	-	-	-	-	-	-	-	-	-	-	-
.	3A:358214-358214	-	-	-	-	-	-	-	-	-	-	-
.	3A:358243-358243	-	-	-	-	-	-	-	-	-	-	-
.	3A:358400-358400	-	-	-	-	-	-	-	-	-	-	-
.	3A:358571-358571	-	-	-	-	-	-	-	-	-	-	-
.	3A:358572-358572	-	-	-	-	-	-	-	-	-	-	-
.	3A:358582-358582	-	-	-	-	-	-	-	-	-	-	-
.	3A:358639-358639	-	-	-	-	-	-	-	-	-	-	-
.	3A:359838-359838	-	-	-	-	-	-	-	-	-	-	-
.	3A:360013-360013	-	-	-	-	-	-	-	-	-	-	-
.	3A:360100-360100	-	-	-	-	-	-	-	-	-	-	-
.	3A:360274-360274	-	-	-	-	-	-	-	-	-	-	-
.	3A:360275-360275	-	-	-	-	-	-	-	-	-	-	-
.	3A:360276-360276	-	-	-	-	-	-	-	-	-	-	-
.	3A:360314-360314	-	-	-	-	-	-	-	-	-	-	-
.	3A:360317-360317	-	-	-	-	-	-	-	-	-	-	-
.	3A:360399-360399	-	-	-	-	-	-	-	-	-	-	-
.	3A:360422-360422	-	-	-	-	-	-	-	-	-	-	-
.	3A:360808-360808	-	-	-	-	-	-	-	-	-	-	-
.	3A:360813-360813	-	-	-	-	-	-	-	-	-	-	-
.	3A:360906-360906	-	-	-	-	-	-	-	-	-	-	-
.	3A:360909-360909	-	-	-	-	-	-	-	-	-	-	-
.	3A:361023-361023	-	-	-	-	-	-	-	-	-	-	-
.	3A:375710-375710	-	-	-	-	-	-	-	-	-	-	-
.	3A:375738-375738	-	-	-	-	-	-	-	-	-	-	-
.	3A:376052-376052	-	-	-	-	-	-	-	-	-	-	-
.	3A:376277-376277	-	-	-	-	-	-	-	-	-	-	-
.	3A:376302-376302	-	-	-	-	-	-	-	-	-	-	-
.	3A:376676-376677	-	-	-	-	-	-	-	-	-	-	-
.	3A:376972-376972	-	-	-	-	-	-	-	-	-	-	-
.	3A:377005-377005	-	-	-	-	-	-	-	-	-	-	-
.	3A:377012-377012	-	-	-	-	-	-	-	-	-	-	-
.	3A:377306-377306	-	-	-	-	-	-	-	-	-	-	-
.	3A:377748-377748	-	-	-	-	-	-	-	-	-	-	-
.	3A:377914-377914	-	-	-	-	-	-	-	-	-	-	-
.	3A:377918-377918	-	-	-	-	-	-	-	-	-	-	-
.	3A:377937-377937	-	-	-	-	-	-	-	-	-	-	-
.	3A:377975-377975	-	-	-	-	-	-	-	-	-	-	-
.	3A:377987-377987	-	-	-	-	-	-	-	-	-	-	-
.	3A:377996-377996	-	-	-	-	-	-	-	-	-	-	-
.	3A:378014-378014	-	-	-	-	-	-	-	-	-	-	-
.	3A:378055-378055	-	-	-	-	-	-	-	-	-	-	-
.	3A:378056-378056	-	-	-	-	-	-	-	-	-	-	-
.	3A:378081-378081	-	-	-	-	-	-	-	-	-	-	-
.	3A:378135-378135	-	-	-	-	-	-	-	-	-	-	-
.	3A:378479-378479	-	-	-	-	-	-	-	-	-	-	-
.	3A:378508-378508	-	-	-	-	-	-	-	-	-	-	-
.	3A:378570-378570	-	-	-	-	-	-	-	-	-	-	-
.	3A:378685-378685	-	-	-	-	-	-	-	-	-	-	-
.	3A:378717-378717	-	-	-	-	-	-	-	-	-	-	-
.	3A:378950-378950	-	-	-	-	-	-	-	-	-	-	-
.	3A:378989-378989	-	-	-	-	-	-	-	-	-	-	-
.	3A:379182-379182	-	-	-	-	-	-	-	-	-	-	-
.	3A:379184-379184	-	-	-	-	-	-	-	-	-	-	-
.	3A:379477-379477	-	-	-	-	-	-	-	-	-	-	-
.	3A:379489-379489	-	-	-	-	-	-	-	-	-	-	-
.	3A:379500-379500	-	-	-	-	-	-	-	-	-	-	-
.	3A:379525-379525	-	-	-	-	-	-	-	-	-	-	-
.	3A:379554-379554	-	-	-	-	-	-	-	-	-	-	-
.	3A:379571-379571	-	-	-	-	-	-	-	-	-	-	-
.	3A:379624-379624	-	-	-	-	-	-	-	-	-	-	-
.	3A:379637-379638	-	-	-	-	-	-	-	-	-	-	-
.	3A:379642-379642	-	-	-	-	-	-	-	-	-	-	-
.	3A:379713-379713	-	-	-	-	-	-	-	-	-	-	-
.	3A:379869-379869	-	-	-	-	-	-	-	-	-	-	-
.	3A:379899-379899	-	-	-	-	-	-	-	-	-	-	-
.	3A:379938-379938	-	-	-	-	-	-	-	-	-	-	-
.	3A:379982-379982	-	-	-	-	-	-	-	-	-	-	-
.	3A:397121-397121	-	-	-	-	-	-	-	-	-	-	-
.	3A:397129-397129	-	-	-	-	-	-	-	-	-	-	-
.	3A:397169-397169	-	-	-	-	-	-	-	-	-	-	-
.	3A:397170-397170	-	-	-	-	-	-	-	-	-	-	-
.	3A:397198-397198	-	-	-	-	-	-	-	-	-	-	-
.	3A:397208-397208	-	-	-	-	-	-	-	-	-	-	-
.	3A:397233-397233	-	-	-	-	-	-	-	-	-	-	-
.	3A:397254-397254	-	-	-	-	-	-	-	-	-	-	-
.	3A:397279-397279	-	-	-	-	-	-	-	-	-	-	-
.	3A:397287-397287	-	-	-	-	-	-	-	-	-	-	-
.	3A:397290-397290	-	-	-	-	-	-	-	-	-	-	-
.	3A:397296-397296	-	-	-	-	-	-	-	-	-	-	-
.	3A:397298-397298	-	-	-	-	-	-	-	-	-	-	-
.	3A:397308-397308	-	-	-	-	-	-	-	-	-	-	-
.	3A:397309-397309	-	-	-	-	-	-	-	-	-	-	-
.	3A:397310-397310	-	-	-	-	-	-	-	-	-	-	-
.	3A:397321-397321	-	-	-	-	-	-	-	-	-	-	-
.	3A:397334-397334	-	-	-	-	-	-	-	-	-	-	-
.	3A:397378-397378	-	-	-	-	-	-	-	-	-	-	-
.	3A:397444-397444	-	-	-	-	-	-	-	-	-	-	-
.	3A:397445-397445	-	-	-	-	-	-	-	-	-	-	-
.	3A:397459-397459	-	-	-	-	-	-	-	-	-	-	-
.	3A:397463-397463	-	-	-	-	-	-	-	-	-	-	-
.	3A:397491-397491	-	-	-	-	-	-	-	-	-	-	-
.	3A:397527-397527	-	-	-	-	-	-	-	-	-	-	-
.	3A:397528-397528	-	-	-	-	-	-	-	-	-	-	-
.	3A:397575-397575	-	-	-	-	-	-	-	-	-	-	-
.	3A:397628-397628	-	-	-	-	-	-	-	-	-	-	-
.	3A:400063-400063	-	-	-	-	-	-	-	-	-	-	-
.	3A:400118-400118	-	-	-	-	-	-	-	-	-	-	-
.	3A:400628-400628	-	-	-	-	-	-	-	-	-	-	-
.	3A:400777-400778	-	-	-	-	-	-	-	-	-	-	-
.	3A:400789-400791	-	-	-	-	-	-	-	-	-	-	-
.	3A:400810-400812	-	-	-	-	-	-	-	-	-	-	-
.	3A:400854-400857	-	-	-	-	-	-	-	-	-	-	-
.	3A:400963-400963	-	-	-	-	-	-	-	-	-	-	-
.	3A:400977-400977	-	-	-	-	-	-	-	-	-	-	-
.	3A:400980-400980	-	-	-	-	-	-	-	-	-	-	-
.	3A:401043-401043	-	-	-	-	-	-	-	-	-	-	-
.	3A:401074-401074	-	-	-	-	-	-	-	-	-	-	-
.	3A:401082-401082	-	-	-	-	-	-	-	-	-	-	-
.	3A:401142-401142	-	-	-	-	-	-	-	-	-	-	-
.	3A:401168-401168	-	-	-	-	-	-	-	-	-	-	-
.	3A:401220-401220	-	-	-	-	-	-	-	-	-	-	-
.	3A:401244-401244	-	-	-	-	-	-	-	-	-	-	-
.	3A:401298-401298	-	-	-	-	-	-	-	-	-	-	-
.	3A:401310-401310	-	-	-	-	-	-	-	-	-	-	-
.	3A:401334-401334	-	-	-	-	-	-	-	-	-	-	-
.	3A:401340-401340	-	-	-	-	-	-	-	-	-	-	-
.	3A:401351-401351	-	-	-	-	-	-	-	-	-	-	-
.	3A:401877-401877	-	-	-	-	-	-	-	-	-	-	-
.	3A:402016-402016	-	-	-	-	-	-	-	-	-	-	-
.	3A:402081-402084	-	-	-	-	-	-	-	-	-	-	-
.	3A:402174-402174	-	-	-	-	-	-	-	-	-	-	-
.	3A:402182-402182	-	-	-	-	-	-	-	-	-	-	-
.	3A:402200-402200	-	-	-	-	-	-	-	-	-	-	-
.	3A:402227-402227	-	-	-	-	-	-	-	-	-	-	-
.	3A:402263-402263	-	-	-	-	-	-	-	-	-	-	-
.	3A:402276-402276	-	-	-	-	-	-	-	-	-	-	-
.	3A:403773-403773	-	-	-	-	-	-	-	-	-	-	-
.	3A:403807-403807	-	-	-	-	-	-	-	-	-	-	-
.	3A:403825-403825	-	-	-	-	-	-	-	-	-	-	-
.	3A:403921-403921	-	-	-	-	-	-	-	-	-	-	-
.	3A:403954-403954	-	-	-	-	-	-	-	-	-	-	-
.	3A:404095-404095	-	-	-	-	-	-	-	-	-	-	-
.	3A:404096-404096	-	-	-	-	-	-	-	-	-	-	-
.	3A:404137-404137	-	-	-	-	-	-	-	-	-	-	-
.	3A:404164-404164	-	-	-	-	-	-	-	-	-	-	-
.	3A:404176-404176	-	-	-	-	-	-	-	-	-	-	-
.	3A:404230-404230	-	-	-	-	-	-	-	-	-	-	-
.	3A:404349-404349	-	-	-	-	-	-	-	-	-	-	-
.	3A:404362-404362	-	-	-	-	-	-	-	-	-	-	-
.	3A:404541-404541	-	-	-	-	-	-	-	-	-	-	-
.	3A:404839-404839	-	-	-	-	-	-	-	-	-	-	-
.	3A:404845-404845	-	-	-	-	-	-	-	-	-	-	-
.	3A:404846-404846	-	-	-	-	-	-	-	-	-	-	-
.	3A:404868-404868	-	-	-	-	-	-	-	-	-	-	-
.	3A:405101-405101	-	-	-	-	-	-	-	-	-	-	-
.	3A:405118-405118	-	-	-	-	-	-	-	-	-	-	-
.	3A:405119-405119	-	-	-	-	-	-	-	-	-	-	-
.	3A:405136-405136	-	-	-	-	-	-	-	-	-	-	-
.	3A:405163-405163	-	-	-	-	-	-	-	-	-	-	-
.	3A:405171-405171	-	-	-	-	-	-	-	-	-	-	-
.	3A:405280-405280	-	-	-	-	-	-	-	-	-	-	-
.	3A:405287-405287	-	-	-	-	-	-	-	-	-	-	-
.	3A:405325-405325	-	-	-	-	-	-	-	-	-	-	-
.	3A:405376-405376	-	-	-	-	-	-	-	-	-	-	-
.	3A:405438-405438	-	-	-	-	-	-	-	-	-	-	-
.	3A:405445-405445	-	-	-	-	-	-	-	-	-	-	-
.	3A:405451-405452	-	-	-	-	-	-	-	-	-	-	-
.	3A:405461-405461	-	-	-	-	-	-	-	-	-	-	-
.	3A:414699-414699	-	-	-	-	-	-	-	-	-	-	-
.	3A:414762-414762	-	-	-	-	-	-	-	-	-	-	-
.	3A:414773-414773	-	-	-	-	-	-	-	-	-	-	-
.	3A:414776-414776	-	-	-	-	-	-	-	-	-	-	-
.	3A:417679-417679	T	TRITD3Av1G000210	TRITD3Av1G000210.1	Transcript	synonymous_variant	582	582	194	F	ttC/ttT	-	IMPACT=LOW;BIOTYPE=protein_coding;EXON=2/2;STRAND=1;ENSP=TRITD3Av1G000210.1;UNIPARC=UPI001019008F;DOMAINS=PANTHER:PTHR33186,PANTHER:PTHR33186:SF18
.	3A:417709-417709	C	TRITD3Av1G000210	TRITD3Av1G000210.1	Transcript	synonymous_variant	612	612	204	V	gtT/gtC	-	IMPACT=LOW;BIOTYPE=protein_coding;EXON=2/2;STRAND=1;ENSP=TRITD3Av1G000210.1;UNIPARC=UPI001019008F;DOMAINS=PANTHER:PTHR33186,PANTHER:PTHR33186:SF18
.	3A:417766-417766	C	TRITD3Av1G000210	TRITD3Av1G000210.1	Transcript	synonymous_variant	669	669	223	C	tgT/tgC	-	IMPACT=LOW;BIOTYPE=protein_coding;EXON=2/2;STRAND=1;ENSP=TRITD3Av1G000210.1;UNIPARC=UPI001019008F;DOMAINS=PANTHER:PTHR33186,PANTHER:PTHR33186:SF18
.	3A:417820-417820	C	TRITD3Av1G000210	TRITD3Av1G000210.1	Transcript	synonymous_variant	723	723	241	L	ctT/ctC	-	IMPACT=LOW;BIOTYPE=protein_coding;EXON=2/2;STRAND=1;ENSP=TRITD3Av1G000210.1;UNIPARC=UPI001019008F;DOMAINS=PANTHER:PTHR33186,PANTHER:PTHR33186:SF18
.	3A:417842-417842	G	TRITD3Av1G000210	TRITD3Av1G000210.1	Transcript	missense_variant	745	745	249	Q/E	Cag/Gag	-	IMPACT=MODERATE;BIOTYPE=protein_coding;EXON=2/2;STRAND=1;ENSP=TRITD3Av1G000210.1;UNIPARC=UPI001019008F;SIFT=tolerated(0.84);DOMAINS=PANTHER:PTHR33186,PANTHER:PTHR33186:SF18
.	3A:420027-420027	-	-	-	-	-	-	-	-	-	-	-
.	3A:420094-420094	-	-	-	-	-	-	-	-	-	-	-
.	3A:420852-420852	-	-	-	-	-	-	-	-	-	-	-
.	3A:420862-420862	-	-	-	-	-	-	-	-	-	-	-
.	3A:420929-420929	-	-	-	-	-	-	-	-	-	-	-
.	3A:420994-420994	-	-	-	-	-	-	-	-	-	-	-
.	3A:421011-421011	-	-	-	-	-	-	-	-	-	-	-
.	3A:421032-421032	-	-	-	-	-	-	-	-	-	-	-
.	3A:421048-421048	-	-	-	-	-	-	-	-	-	-	-
.	3A:427370-427370	-	-	-	-	-	-	-	-	-	-	-
.	3A:427410-427410	-	-	-	-	-	-	-	-	-	-	-
.	3A:427461-427461	-	-	-	-	-	-	-	-	-	-	-
.	3A:427500-427500	-	-	-	-	-	-	-	-	-	-	-
.	3A:427520-427520	-	-	-	-	-	-	-	-	-	-	-
.	3A:427528-427528	-	-	-	-	-	-	-	-	-	-	-
.	3A:427529-427529	-	-	-	-	-	-	-	-	-	-	-
.	3A:427560-427560	-	-	-	-	-	-	-	-	-	-	-
.	3A:439610-439610	-	-	-	-	-	-	-	-	-	-	-
.	3A:439626-439626	-	-	-	-	-	-	-	-	-	-	-
.	3A:445081-445081	-	-	-	-	-	-	-	-	-	-	-
.	3A:445135-445135	-	-	-	-	-	-	-	-	-	-	-
.	3A:445139-445139	-	-	-	-	-	-	-	-	-	-	-
.	3A:445169-445169	-	-	-	-	-	-	-	-	-	-	-
.	3A:445173-445174	-	-	-	-	-	-	-	-	-	-	-
.	3A:445198-445198	-	-	-	-	-	-	-	-	-	-	-
.	3A:445273-445273	-	-	-	-	-	-	-	-	-	-	-
.	3A:445274-445274	-	-	-	-	-	-	-	-	-	-	-
.	3A:445315-445315	-	-	-	-	-	-	-	-	-	-	-
.	3A:445322-445322	-	-	-	-	-	-	-	-	-	-	-
.	3A:445342-445342	-	-	-	-	-	-	-	-	-	-	-
.	3A:445356-445356	-	-	-	-	-	-	-	-	-	-	-
.	3A:445435-445435	-	-	-	-	-	-	-	-	-	-	-
.	3A:445450-445450	-	-	-	-	-	-	-	-	-	-	-
.	3A:445546-445546	-	-	-	-	-	-	-	-	-	-	-
.	3A:445634-445634	-	-	-	-	-	-	-	-	-	-	-
.	3A:451766-451766	-	-	-	-	-	-	-	-	-	-	-
.	3A:451771-451771	-	-	-	-	-	-	-	-	-	-	-
.	3A:451776-451776	-	-	-	-	-	-	-	-	-	-	-
.	3A:451788-451788	-	-	-	-	-	-	-	-	-	-	-
.	3A:451802-451803	-	-	-	-	-	-	-	-	-	-	-
.	3A:451853-451853	-	-	-	-	-	-	-	-	-	-	-
.	3A:451932-451933	-	-	-	-	-	-	-	-	-	-	-
.	3A:451939-451939	-	-	-	-	-	-	-	-	-	-	-
.	3A:451945-451945	-	-	-	-	-	-	-	-	-	-	-
.	3A:451964-451964	-	-	-	-	-	-	-	-	-	-	-
.	3A:451972-451972	-	-	-	-	-	-	-	-	-	-	-
.	3A:477848-477848	C	TRITD3Av1G000250	TRITD3Av1G000250.1	Transcript	missense_variant	1855	1855	619	K/Q	Aag/Cag	-	IMPACT=MODERATE;BIOTYPE=protein_coding;EXON=1/1;STRAND=1;ENSP=TRITD3Av1G000250.1;UNIPARC=UPI0010174598;SIFT=tolerated(0.05);DOMAINS=Gene3D:1.10.510.10,PROSITE_profiles:PS50011,PANTHER:PTHR27007,PANTHER:PTHR27007:SF342,SMART:SM00220,Superfamily:SSF56112,CDD:cd14066
.	3A:477873-477873	A	TRITD3Av1G000250	TRITD3Av1G000250.1	Transcript	missense_variant	1880	1880	627	P/H	cCt/cAt	-	IMPACT=MODERATE;BIOTYPE=protein_coding;EXON=1/1;STRAND=1;ENSP=TRITD3Av1G000250.1;UNIPARC=UPI0010174598;SIFT=deleterious(0);DOMAINS=Gene3D:1.10.510.10,PROSITE_profiles:PS50011,PANTHER:PTHR27007,PANTHER:PTHR27007:SF342,SMART:SM00220,Superfamily:SSF56112,CDD:cd14066
.	3A:480702-480702	-	-	-	-	-	-	-	-	-	-	-
.	3A:480706-480706	-	-	-	-	-	-	-	-	-	-	-
.	3A:480724-480724	-	-	-	-	-	-	-	-	-	-	-
.	3A:480725-480725	-	-	-	-	-	-	-	-	-	-	-
.	3A:480762-480762	-	-	-	-	-	-	-	-	-	-	-
.	3A:508221-508221	-	-	-	-	-	-	-	-	-	-	-
.	3A:508274-508274	-	-	-	-	-	-	-	-	-	-	-
.	3A:508285-508285	-	-	-	-	-	-	-	-	-	-	-
.	3A:516951-516951	-	-	-	-	-	-	-	-	-	-	-
.	3A:516954-516954	-	-	-	-	-	-	-	-	-	-	-
.	3A:517038-517038	-	-	-	-	-	-	-	-	-	-	-
.	3A:517051-517051	-	-	-	-	-	-	-	-	-	-	-
.	3A:517053-517053	-	-	-	-	-	-	-	-	-	-	-
.	3A:517063-517063	-	-	-	-	-	-	-	-	-	-	-
.	3A:517069-517069	-	-	-	-	-	-	-	-	-	-	-
.	3A:517455-517455	-	-	-	-	-	-	-	-	-	-	-
.	3A:517461-517461	-	-	-	-	-	-	-	-	-	-	-
.	3A:517466-517466	-	-	-	-	-	-	-	-	-	-	-
.	3A:517504-517504	-	-	-	-	-	-	-	-	-	-	-
.	3A:517954-517954	-	-	-	-	-	-	-	-	-	-	-
.	3A:517987-517987	-	-	-	-	-	-	-	-	-	-	-
.	3A:518126-518126	-	-	-	-	-	-	-	-	-	-	-
.	3A:518320-518320	-	-	-	-	-	-	-	-	-	-	-
.	3A:518322-518322	-	-	-	-	-	-	-	-	-	-	-
.	3A:518459-518459	-	-	-	-	-	-	-	-	-	-	-
.	3A:518472-518472	-	-	-	-	-	-	-	-	-	-	-
.	3A:518540-518540	-	-	-	-	-	-	-	-	-	-	-
.	3A:518580-518580	-	-	-	-	-	-	-	-	-	-	-
.	3A:518585-518585	-	-	-	-	-	-	-	-	-	-	-
.	3A:518591-518591	-	-	-	-	-	-	-	-	-	-	-
.	3A:518599-518599	-	-	-	-	-	-	-	-	-	-	-
.	3A:518615-518615	-	-	-	-	-	-	-	-	-	-	-
.	3A:518654-518654	-	-	-	-	-	-	-	-	-	-	-
.	3A:518679-518679	-	-	-	-	-	-	-	-	-	-	-
.	3A:518695-518695	-	-	-	-	-	-	-	-	-	-	-
.	3A:528873-528873	-	-	-	-	-	-	-	-	-	-	-
.	3A:528880-528880	-	-	-	-	-	-	-	-	-	-	-
.	3A:528886-528886	-	-	-	-	-	-	-	-	-	-	-
.	3A:529055-529055	-	-	-	-	-	-	-	-	-	-	-
.	3A:529112-529112	-	-	-	-	-	-	-	-	-	-	-
.	3A:529115-529117	-	-	-	-	-	-	-	-	-	-	-
.	3A:529150-529150	-	-	-	-	-	-	-	-	-	-	-
.	3A:529168-529168	-	-	-	-	-	-	-	-	-	-	-
.	3A:646525-646525	-	-	-	-	-	-	-	-	-	-	-
.	3A:646795-646795	-	-	-	-	-	-	-	-	-	-	-
.	3A:649341-649343	-	-	-	-	-	-	-	-	-	-	-
.	3A:649694-649694	-	-	-	-	-	-	-	-	-	-	-
.	3A:683133-683133	-	-	-	-	-	-	-	-	-	-	-
.	3A:683152-683152	-	-	-	-	-	-	-	-	-	-	-
.	3A:683512-683512	-	-	-	-	-	-	-	-	-	-	-
.	3A:683514-683514	-	-	-	-	-	-	-	-	-	-	-
.	3A:683533-683534	-	-	-	-	-	-	-	-	-	-	-
.	3A:683542-683542	-	-	-	-	-	-	-	-	-	-	-
.	3A:683600-683600	-	-	-	-	-	-	-	-	-	-	-
.	3A:683601-683601	-	-	-	-	-	-	-	-	-	-	-
.	3A:683608-683608	-	-	-	-	-	-	-	-	-	-	-
.	3A:683659-683659	-	-	-	-	-	-	-	-	-	-	-
.	3A:683689-683689	-	-	-	-	-	-	-	-	-	-	-
.	3A:683700-683700	-	-	-	-	-	-	-	-	-	-	-
.	3A:683702-683702	-	-	-	-	-	-	-	-	-	-	-
.	3A:683741-683741	-	-	-	-	-	-	-	-	-	-	-
.	3A:683762-683762	-	-	-	-	-	-	-	-	-	-	-
.	3A:683763-683763	-	-	-	-	-	-	-	-	-	-	-
.	3A:683768-683768	-	-	-	-	-	-	-	-	-	-	-
.	3A:683899-683899	-	-	-	-	-	-	-	-	-	-	-
.	3A:683900-683900	-	-	-	-	-	-	-	-	-	-	-
.	3A:683902-683902	-	-	-	-	-	-	-	-	-	-	-
.	3A:683960-683960	-	-	-	-	-	-	-	-	-	-	-
.	3A:683976-683976	-	-	-	-	-	-	-	-	-	-	-
.	3A:683994-683994	-	-	-	-	-	-	-	-	-	-	-
.	3A:684023-684023	-	-	-	-	-	-	-	-	-	-	-
.	3A:684057-684057	-	-	-	-	-	-	-	-	-	-	-
.	3A:684196-684196	-	-	-	-	-	-	-	-	-	-	-
.	3A:684202-684202	-	-	-	-	-	-	-	-	-	-	-
.	3A:684221-684221	-	-	-	-	-	-	-	-	-	-	-
.	3A:684230-684230	-	-	-	-	-	-	-	-	-	-	-
.	3A:684235-684235	-	-	-	-	-	-	-	-	-	-	-
.	3A:684245-684245	-	-	-	-	-	-	-	-	-	-	-
.	3A:684248-684248	-	-	-	-	-	-	-	-	-	-	-
.	3A:684261-684261	-	-	-	-	-	-	-	-	-	-	-
.	3A:684293-684293	-	-	-	-	-	-	-	-	-	-	-
.	3A:684294-684294	-	-	-	-	-	-	-	-	-	-	-
.	3A:684324-684324	-	-	-	-	-	-	-	-	-	-	-
.	3A:684341-684341	-	-	-	-	-	-	-	-	-	-	-
.	3A:684350-684350	-	-	-	-	-	-	-	-	-	-	-
.	3A:684354-684354	-	-	-	-	-	-	-	-	-	-	-
.	3A:684364-684364	-	-	-	-	-	-	-	-	-	-	-
.	3A:684367-684367	-	-	-	-	-	-	-	-	-	-	-
.	3A:684422-684422	-	-	-	-	-	-	-	-	-	-	-
.	3A:685283-685283	-	-	-	-	-	-	-	-	-	-	-
.	3A:685305-685305	-	-	-	-	-	-	-	-	-	-	-
.	3A:685322-685322	-	-	-	-	-	-	-	-	-	-	-
.	3A:685330-685330	-	-	-	-	-	-	-	-	-	-	-
.	3A:685331-685331	-	-	-	-	-	-	-	-	-	-	-
.	3A:685334-685334	-	-	-	-	-	-	-	-	-	-	-
.	3A:685368-685368	-	-	-	-	-	-	-	-	-	-	-
.	3A:685377-685377	-	-	-	-	-	-	-	-	-	-	-
.	3A:726546-726546	-	-	-	-	-	-	-	-	-	-	-
.	3A:760100-760100	A	TRITD3Av1G000360	TRITD3Av1G000360.1	Transcript	missense_variant	1316	1316	439	T/I	aCt/aTt	-	IMPACT=MODERATE;BIOTYPE=protein_coding;EXON=3/3;STRAND=-1;ENSP=TRITD3Av1G000360.1;UNIPARC=UPI001017C906;SIFT=tolerated(1);DOMAINS=Gene3D:1.10.510.10,Pfam:PF00069,PROSITE_profiles:PS50011,PANTHER:PTHR27009,PANTHER:PTHR27009:SF105,SMART:SM00220,Superfamily:SSF56112
.	3A:760100-760100	A	TRITD3Av1G000360	TRITD3Av1G000360.2	Transcript	missense_variant	1508	1508	503	T/I	aCt/aTt	-	IMPACT=MODERATE;BIOTYPE=protein_coding;EXON=3/3;STRAND=-1;ENSP=TRITD3Av1G000360.2;UNIPARC=UPI001018EFBF;SIFT=tolerated(1);DOMAINS=Gene3D:1.10.510.10,Pfam:PF00069,PROSITE_profiles:PS50011,PANTHER:PTHR27009,PANTHER:PTHR27009:SF105,SMART:SM00220,Superfamily:SSF56112
.	3A:760100-760100	A	TRITD3Av1G000360	TRITD3Av1G000360.3	Transcript	missense_variant	1835	1835	612	T/I	aCt/aTt	-	IMPACT=MODERATE;BIOTYPE=protein_coding;EXON=3/3;STRAND=-1;ENSP=TRITD3Av1G000360.3;UNIPARC=UPI0010180E2F;SIFT=tolerated(1);DOMAINS=Gene3D:1.10.510.10,Pfam:PF00069,PROSITE_profiles:PS50011,PANTHER:PTHR27009,PANTHER:PTHR27009:SF105,SMART:SM00220,Superfamily:SSF56112
.	3A:760100-760100	A	TRITD3Av1G000360	TRITD3Av1G000360.4	Transcript	missense_variant	1856	1856	619	T/I	aCt/aTt	-	IMPACT=MODERATE;BIOTYPE=protein_coding;EXON=5/5;STRAND=-1;ENSP=TRITD3Av1G000360.4;UNIPARC=UPI0010179803;SIFT=tolerated(1);DOMAINS=Gene3D:1.10.510.10,Pfam:PF00069,PROSITE_profiles:PS50011,PANTHER:PTHR27009,PANTHER:PTHR27009:SF105,SMART:SM00220,Superfamily:SSF56112
.	3A:760171-760171	A	TRITD3Av1G000360	TRITD3Av1G000360.1	Transcript	synonymous_variant	1245	1245	415	R	cgG/cgT	-	IMPACT=LOW;BIOTYPE=protein_coding;EXON=3/3;STRAND=-1;ENSP=TRITD3Av1G000360.1;UNIPARC=UPI001017C906;DOMAINS=Gene3D:1.10.510.10,Pfam:PF00069,PROSITE_profiles:PS50011,PANTHER:PTHR27009,PANTHER:PTHR27009:SF105,SMART:SM00220,Superfamily:SSF56112
.	3A:760171-760171	A	TRITD3Av1G000360	TRITD3Av1G000360.2	Transcript	synonymous_variant	1437	1437	479	R	cgG/cgT	-	IMPACT=LOW;BIOTYPE=protein_coding;EXON=3/3;STRAND=-1;ENSP=TRITD3Av1G000360.2;UNIPARC=UPI001018EFBF;DOMAINS=Gene3D:1.10.510.10,Pfam:PF00069,PROSITE_profiles:PS50011,PANTHER:PTHR27009,PANTHER:PTHR27009:SF105,SMART:SM00220,Superfamily:SSF56112
.	3A:760171-760171	A	TRITD3Av1G000360	TRITD3Av1G000360.3	Transcript	synonymous_variant	1764	1764	588	R	cgG/cgT	-	IMPACT=LOW;BIOTYPE=protein_coding;EXON=3/3;STRAND=-1;ENSP=TRITD3Av1G000360.3;UNIPARC=UPI0010180E2F;DOMAINS=Gene3D:1.10.510.10,Pfam:PF00069,PROSITE_profiles:PS50011,PANTHER:PTHR27009,PANTHER:PTHR27009:SF105,SMART:SM00220,Superfamily:SSF56112
.	3A:760171-760171	A	TRITD3Av1G000360	TRITD3Av1G000360.4	Transcript	synonymous_variant	1785	1785	595	R	cgG/cgT	-	IMPACT=LOW;BIOTYPE=protein_coding;EXON=5/5;STRAND=-1;ENSP=TRITD3Av1G000360.4;UNIPARC=UPI0010179803;DOMAINS=Gene3D:1.10.510.10,Pfam:PF00069,PROSITE_profiles:PS50011,PANTHER:PTHR27009,PANTHER:PTHR27009:SF105,SMART:SM00220,Superfamily:SSF56112
.	3A:760186-760186	T	TRITD3Av1G000360	TRITD3Av1G000360.1	Transcript	synonymous_variant	1230	1230	410	S	tcG/tcA	-	IMPACT=LOW;BIOTYPE=protein_coding;EXON=3/3;STRAND=-1;ENSP=TRITD3Av1G000360.1;UNIPARC=UPI001017C906;DOMAINS=Gene3D:1.10.510.10,Pfam:PF00069,PROSITE_profiles:PS50011,PANTHER:PTHR27009,PANTHER:PTHR27009:SF105,SMART:SM00220,Superfamily:SSF56112
.	3A:760186-760186	T	TRITD3Av1G000360	TRITD3Av1G000360.2	Transcript	synonymous_variant	1422	1422	474	S	tcG/tcA	-	IMPACT=LOW;BIOTYPE=protein_coding;EXON=3/3;STRAND=-1;ENSP=TRITD3Av1G000360.2;UNIPARC=UPI001018EFBF;DOMAINS=Gene3D:1.10.510.10,Pfam:PF00069,PROSITE_profiles:PS50011,PANTHER:PTHR27009,PANTHER:PTHR27009:SF105,SMART:SM00220,Superfamily:SSF56112
.	3A:760186-760186	T	TRITD3Av1G000360	TRITD3Av1G000360.3	Transcript	synonymous_variant	1749	1749	583	S	tcG/tcA	-	IMPACT=LOW;BIOTYPE=protein_coding;EXON=3/3;STRAND=-1;ENSP=TRITD3Av1G000360.3;UNIPARC=UPI0010180E2F;DOMAINS=Gene3D:1.10.510.10,Pfam:PF00069,PROSITE_profiles:PS50011,PANTHER:PTHR27009,PANTHER:PTHR27009:SF105,SMART:SM00220,Superfamily:SSF56112
.	3A:760186-760186	T	TRITD3Av1G000360	TRITD3Av1G000360.4	Transcript	synonymous_variant	1770	1770	590	S	tcG/tcA	-	IMPACT=LOW;BIOTYPE=protein_coding;EXON=5/5;STRAND=-1;ENSP=TRITD3Av1G000360.4;UNIPARC=UPI0010179803;DOMAINS=Gene3D:1.10.510.10,Pfam:PF00069,PROSITE_profiles:PS50011,PANTHER:PTHR27009,PANTHER:PTHR27009:SF105,SMART:SM00220,Superfamily:SSF56112
.	3A:760620-760620	T	TRITD3Av1G000360	TRITD3Av1G000360.1	Transcript	missense_variant	796	796	266	V/I	Gtc/Atc	-	IMPACT=MODERATE;BIOTYPE=protein_coding;EXON=3/3;STRAND=-1;ENSP=TRITD3Av1G000360.1;UNIPARC=UPI001017C906;SIFT=tolerated(0.21);DOMAINS=Gene3D:3.30.200.20,Pfam:PF00069,PROSITE_profiles:PS50011,PANTHER:PTHR27009,PANTHER:PTHR27009:SF105,SMART:SM00220,Superfamily:SSF56112
.	3A:760620-760620	T	TRITD3Av1G000360	TRITD3Av1G000360.2	Transcript	missense_variant	988	988	330	V/I	Gtc/Atc	-	IMPACT=MODERATE;BIOTYPE=protein_coding;EXON=3/3;STRAND=-1;ENSP=TRITD3Av1G000360.2;UNIPARC=UPI001018EFBF;SIFT=tolerated(0.18);DOMAINS=Gene3D:3.30.200.20,Pfam:PF00069,PROSITE_profiles:PS50011,PANTHER:PTHR27009,PANTHER:PTHR27009:SF105,SMART:SM00220,Superfamily:SSF56112
.	3A:760620-760620	T	TRITD3Av1G000360	TRITD3Av1G000360.3	Transcript	missense_variant	1315	1315	439	V/I	Gtc/Atc	-	IMPACT=MODERATE;BIOTYPE=protein_coding;EXON=3/3;STRAND=-1;ENSP=TRITD3Av1G000360.3;UNIPARC=UPI0010180E2F;SIFT=tolerated(0.24);DOMAINS=Gene3D:3.30.200.20,Pfam:PF00069,PROSITE_profiles:PS50011,PANTHER:PTHR27009,PANTHER:PTHR27009:SF105,SMART:SM00220,Superfamily:SSF56112
.	3A:760620-760620	T	TRITD3Av1G000360	TRITD3Av1G000360.4	Transcript	missense_variant	1336	1336	446	V/I	Gtc/Atc	-	IMPACT=MODERATE;BIOTYPE=protein_coding;EXON=5/5;STRAND=-1;ENSP=TRITD3Av1G000360.4;UNIPARC=UPI0010179803;SIFT=tolerated(0.2);DOMAINS=Gene3D:3.30.200.20,Pfam:PF00069,PROSITE_profiles:PS50011,PANTHER:PTHR27009,PANTHER:PTHR27009:SF105,SMART:SM00220,Superfamily:SSF56112
.	3A:760621-760621	G	TRITD3Av1G000360	TRITD3Av1G000360.1	Transcript	synonymous_variant	795	795	265	L	ctT/ctC	-	IMPACT=LOW;BIOTYPE=protein_coding;EXON=3/3;STRAND=-1;ENSP=TRITD3Av1G000360.1;UNIPARC=UPI001017C906;DOMAINS=Gene3D:3.30.200.20,Pfam:PF00069,PROSITE_profiles:PS50011,PANTHER:PTHR27009,PANTHER:PTHR27009:SF105,SMART:SM00220,Superfamily:SSF56112
.	3A:760621-760621	G	TRITD3Av1G000360	TRITD3Av1G000360.2	Transcript	synonymous_variant	987	987	329	L	ctT/ctC	-	IMPACT=LOW;BIOTYPE=protein_coding;EXON=3/3;STRAND=-1;ENSP=TRITD3Av1G000360.2;UNIPARC=UPI001018EFBF;DOMAINS=Gene3D:3.30.200.20,Pfam:PF00069,PROSITE_profiles:PS50011,PANTHER:PTHR27009,PANTHER:PTHR27009:SF105,SMART:SM00220,Superfamily:SSF56112
.	3A:760621-760621	G	TRITD3Av1G000360	TRITD3Av1G000360.3	Transcript	synonymous_variant	1314	1314	438	L	ctT/ctC	-	IMPACT=LOW;BIOTYPE=protein_coding;EXON=3/3;STRAND=-1;ENSP=TRITD3Av1G000360.3;UNIPARC=UPI0010180E2F;DOMAINS=Gene3D:3.30.200.20,Pfam:PF00069,PROSITE_profiles:PS50011,PANTHER:PTHR27009,PANTHER:PTHR27009:SF105,SMART:SM00220,Superfamily:SSF56112
.	3A:760621-760621	G	TRITD3Av1G000360	TRITD3Av1G000360.4	Transcript	synonymous_variant	1335	1335	445	L	ctT/ctC	-	IMPACT=LOW;BIOTYPE=protein_coding;EXON=5/5;STRAND=-1;ENSP=TRITD3Av1G000360.4;UNIPARC=UPI0010179803;DOMAINS=Gene3D:3.30.200.20,Pfam:PF00069,PROSITE_profiles:PS50011,PANTHER:PTHR27009,PANTHER:PTHR27009:SF105,SMART:SM00220,Superfamily:SSF56112
.	3A:760624-760624	T	TRITD3Av1G000360	TRITD3Av1G000360.1	Transcript	synonymous_variant	792	792	264	A	gcG/gcA	-	IMPACT=LOW;BIOTYPE=protein_coding;EXON=3/3;STRAND=-1;ENSP=TRITD3Av1G000360.1;UNIPARC=UPI001017C906;DOMAINS=Gene3D:3.30.200.20,Pfam:PF00069,PROSITE_profiles:PS50011,PANTHER:PTHR27009,PANTHER:PTHR27009:SF105,SMART:SM00220,Superfamily:SSF56112
.	3A:760624-760624	T	TRITD3Av1G000360	TRITD3Av1G000360.2	Transcript	synonymous_variant	984	984	328	A	gcG/gcA	-	IMPACT=LOW;BIOTYPE=protein_coding;EXON=3/3;STRAND=-1;ENSP=TRITD3Av1G000360.2;UNIPARC=UPI001018EFBF;DOMAINS=Gene3D:3.30.200.20,Pfam:PF00069,PROSITE_profiles:PS50011,PANTHER:PTHR27009,PANTHER:PTHR27009:SF105,SMART:SM00220,Superfamily:SSF56112
.	3A:760624-760624	T	TRITD3Av1G000360	TRITD3Av1G000360.3	Transcript	synonymous_variant	1311	1311	437	A	gcG/gcA	-	IMPACT=LOW;BIOTYPE=protein_coding;EXON=3/3;STRAND=-1;ENSP=TRITD3Av1G000360.3;UNIPARC=UPI0010180E2F;DOMAINS=Gene3D:3.30.200.20,Pfam:PF00069,PROSITE_profiles:PS50011,PANTHER:PTHR27009,PANTHER:PTHR27009:SF105,SMART:SM00220,Superfamily:SSF56112
.	3A:760624-760624	T	TRITD3Av1G000360	TRITD3Av1G000360.4	Transcript	synonymous_variant	1332	1332	444	A	gcG/gcA	-	IMPACT=LOW;BIOTYPE=protein_coding;EXON=5/5;STRAND=-1;ENSP=TRITD3Av1G000360.4;UNIPARC=UPI0010179803;DOMAINS=Gene3D:3.30.200.20,Pfam:PF00069,PROSITE_profiles:PS50011,PANTHER:PTHR27009,PANTHER:PTHR27009:SF105,SMART:SM00220,Superfamily:SSF56112
.	3A:760642-760642	C	TRITD3Av1G000360	TRITD3Av1G000360.1	Transcript	synonymous_variant	774	774	258	P	ccT/ccG	-	IMPACT=LOW;BIOTYPE=protein_coding;EXON=3/3;STRAND=-1;ENSP=TRITD3Av1G000360.1;UNIPARC=UPI001017C906;DOMAINS=Gene3D:3.30.200.20,Pfam:PF00069,PROSITE_profiles:PS50011,PANTHER:PTHR27009,PANTHER:PTHR27009:SF105,SMART:SM00220,Superfamily:SSF56112
.	3A:760642-760642	C	TRITD3Av1G000360	TRITD3Av1G000360.2	Transcript	synonymous_variant	966	966	322	P	ccT/ccG	-	IMPACT=LOW;BIOTYPE=protein_coding;EXON=3/3;STRAND=-1;ENSP=TRITD3Av1G000360.2;UNIPARC=UPI001018EFBF;DOMAINS=Gene3D:3.30.200.20,Pfam:PF00069,PROSITE_profiles:PS50011,PANTHER:PTHR27009,PANTHER:PTHR27009:SF105,SMART:SM00220,Superfamily:SSF56112
.	3A:760642-760642	C	TRITD3Av1G000360	TRITD3Av1G000360.3	Transcript	synonymous_variant	1293	1293	431	P	ccT/ccG	-	IMPACT=LOW;BIOTYPE=protein_coding;EXON=3/3;STRAND=-1;ENSP=TRITD3Av1G000360.3;UNIPARC=UPI0010180E2F;DOMAINS=Gene3D:3.30.200.20,Pfam:PF00069,PROSITE_profiles:PS50011,PANTHER:PTHR27009,PANTHER:PTHR27009:SF105,SMART:SM00220,Superfamily:SSF56112
.	3A:760642-760642	C	TRITD3Av1G000360	TRITD3Av1G000360.4	Transcript	synonymous_variant	1314	1314	438	P	ccT/ccG	-	IMPACT=LOW;BIOTYPE=protein_coding;EXON=5/5;STRAND=-1;ENSP=TRITD3Av1G000360.4;UNIPARC=UPI0010179803;DOMAINS=Gene3D:3.30.200.20,Pfam:PF00069,PROSITE_profiles:PS50011,PANTHER:PTHR27009,PANTHER:PTHR27009:SF105,SMART:SM00220,Superfamily:SSF56112
.	3A:760651-760651	A	TRITD3Av1G000360	TRITD3Av1G000360.1	Transcript	synonymous_variant	765	765	255	G	ggG/ggT	-	IMPACT=LOW;BIOTYPE=protein_coding;EXON=3/3;STRAND=-1;ENSP=TRITD3Av1G000360.1;UNIPARC=UPI001017C906;DOMAINS=Gene3D:3.30.200.20,Pfam:PF00069,PROSITE_profiles:PS50011,PANTHER:PTHR27009,PANTHER:PTHR27009:SF105,SMART:SM00220,Superfamily:SSF56112
.	3A:760651-760651	A	TRITD3Av1G000360	TRITD3Av1G000360.2	Transcript	synonymous_variant	957	957	319	G	ggG/ggT	-	IMPACT=LOW;BIOTYPE=protein_coding;EXON=3/3;STRAND=-1;ENSP=TRITD3Av1G000360.2;UNIPARC=UPI001018EFBF;DOMAINS=Gene3D:3.30.200.20,Pfam:PF00069,PROSITE_profiles:PS50011,PANTHER:PTHR27009,PANTHER:PTHR27009:SF105,SMART:SM00220,Superfamily:SSF56112
.	3A:760651-760651	A	TRITD3Av1G000360	TRITD3Av1G000360.3	Transcript	synonymous_variant	1284	1284	428	G	ggG/ggT	-	IMPACT=LOW;BIOTYPE=protein_coding;EXON=3/3;STRAND=-1;ENSP=TRITD3Av1G000360.3;UNIPARC=UPI0010180E2F;DOMAINS=Gene3D:3.30.200.20,Pfam:PF00069,PROSITE_profiles:PS50011,PANTHER:PTHR27009,PANTHER:PTHR27009:SF105,SMART:SM00220,Superfamily:SSF56112
.	3A:760651-760651	A	TRITD3Av1G000360	TRITD3Av1G000360.4	Transcript	synonymous_variant	1305	1305	435	G	ggG/ggT	-	IMPACT=LOW;BIOTYPE=protein_coding;EXON=5/5;STRAND=-1;ENSP=TRITD3Av1G000360.4;UNIPARC=UPI0010179803;DOMAINS=Gene3D:3.30.200.20,Pfam:PF00069,PROSITE_profiles:PS50011,PANTHER:PTHR27009,PANTHER:PTHR27009:SF105,SMART:SM00220,Superfamily:SSF56112
.	3A:760717-760717	C	TRITD3Av1G000360	TRITD3Av1G000360.1	Transcript	synonymous_variant	699	699	233	E	gaA/gaG	AX-94877271-3A.2	IMPACT=LOW;BIOTYPE=protein_coding;EXON=3/3;STRAND=-1;ENSP=TRITD3Av1G000360.1;UNIPARC=UPI001017C906;DOMAINS=Gene3D:3.30.200.20,Pfam:PF00069,PROSITE_profiles:PS50011,PANTHER:PTHR27009,PANTHER:PTHR27009:SF105,SMART:SM00220,Superfamily:SSF56112
.	3A:760717-760717	C	TRITD3Av1G000360	TRITD3Av1G000360.2	Transcript	synonymous_variant	891	891	297	E	gaA/gaG	AX-94877271-3A.2	IMPACT=LOW;BIOTYPE=protein_coding;EXON=3/3;STRAND=-1;ENSP=TRITD3Av1G000360.2;UNIPARC=UPI001018EFBF;DOMAINS=Gene3D:3.30.200.20,Pfam:PF00069,PROSITE_profiles:PS50011,PANTHER:PTHR27009,PANTHER:PTHR27009:SF105,SMART:SM00220,Superfamily:SSF56112
.	3A:760717-760717	C	TRITD3Av1G000360	TRITD3Av1G000360.3	Transcript	synonymous_variant	1218	1218	406	E	gaA/gaG	AX-94877271-3A.2	IMPACT=LOW;BIOTYPE=protein_coding;EXON=3/3;STRAND=-1;ENSP=TRITD3Av1G000360.3;UNIPARC=UPI0010180E2F;DOMAINS=Gene3D:3.30.200.20,Pfam:PF00069,PROSITE_profiles:PS50011,PANTHER:PTHR27009,PANTHER:PTHR27009:SF105,SMART:SM00220,Superfamily:SSF56112
.	3A:760717-760717	C	TRITD3Av1G000360	TRITD3Av1G000360.4	Transcript	synonymous_variant	1239	1239	413	E	gaA/gaG	AX-94877271-3A.2	IMPACT=LOW;BIOTYPE=protein_coding;EXON=5/5;STRAND=-1;ENSP=TRITD3Av1G000360.4;UNIPARC=UPI0010179803;DOMAINS=Gene3D:3.30.200.20,Pfam:PF00069,PROSITE_profiles:PS50011,PANTHER:PTHR27009,PANTHER:PTHR27009:SF105,SMART:SM00220,Superfamily:SSF56112
.	3A:761172-761172	A	TRITD3Av1G000360	TRITD3Av1G000360.1	Transcript	synonymous_variant	339	339	113	F	ttC/ttT	AX-94414729-3A.1	IMPACT=LOW;BIOTYPE=protein_coding;EXON=2/3;STRAND=-1;ENSP=TRITD3Av1G000360.1;UNIPARC=UPI001017C906;DOMAINS=PANTHER:PTHR27009,PANTHER:PTHR27009:SF105,Transmembrane_helices:TMhelix
.	3A:761172-761172	A	TRITD3Av1G000360	TRITD3Av1G000360.2	Transcript	synonymous_variant	531	531	177	F	ttC/ttT	AX-94414729-3A.1	IMPACT=LOW;BIOTYPE=protein_coding;EXON=2/3;STRAND=-1;ENSP=TRITD3Av1G000360.2;UNIPARC=UPI001018EFBF;DOMAINS=PANTHER:PTHR27009,PANTHER:PTHR27009:SF105,Transmembrane_helices:TMhelix
.	3A:761172-761172	A	TRITD3Av1G000360	TRITD3Av1G000360.3	Transcript	synonymous_variant	858	858	286	F	ttC/ttT	AX-94414729-3A.1	IMPACT=LOW;BIOTYPE=protein_coding;EXON=2/3;STRAND=-1;ENSP=TRITD3Av1G000360.3;UNIPARC=UPI0010180E2F;DOMAINS=PANTHER:PTHR27009,PANTHER:PTHR27009:SF105
.	3A:761172-761172	A	TRITD3Av1G000360	TRITD3Av1G000360.4	Transcript	synonymous_variant	879	879	293	F	ttC/ttT	AX-94414729-3A.1	IMPACT=LOW;BIOTYPE=protein_coding;EXON=4/5;STRAND=-1;ENSP=TRITD3Av1G000360.4;UNIPARC=UPI0010179803;DOMAINS=PANTHER:PTHR27009,PANTHER:PTHR27009:SF105,Transmembrane_helices:TMhelix
.	3A:761232-761232	A	TRITD3Av1G000360	TRITD3Av1G000360.1	Transcript	synonymous_variant	279	279	93	G	ggC/ggT	-	IMPACT=LOW;BIOTYPE=protein_coding;EXON=2/3;STRAND=-1;ENSP=TRITD3Av1G000360.1;UNIPARC=UPI001017C906;DOMAINS=PANTHER:PTHR27009,PANTHER:PTHR27009:SF105
.	3A:761232-761232	A	TRITD3Av1G000360	TRITD3Av1G000360.2	Transcript	splice_region_variant,synonymous_variant	471	471	157	G	ggC/ggT	-	IMPACT=LOW;BIOTYPE=protein_coding;EXON=2/3;STRAND=-1;ENSP=TRITD3Av1G000360.2;UNIPARC=UPI001018EFBF;DOMAINS=PANTHER:PTHR27009,PANTHER:PTHR27009:SF105,Transmembrane_helices:TMhelix
.	3A:761232-761232	A	TRITD3Av1G000360	TRITD3Av1G000360.3	Transcript	synonymous_variant	798	798	266	G	ggC/ggT	-	IMPACT=LOW;BIOTYPE=protein_coding;EXON=2/3;STRAND=-1;ENSP=TRITD3Av1G000360.3;UNIPARC=UPI0010180E2F;DOMAINS=PANTHER:PTHR27009,PANTHER:PTHR27009:SF105
.	3A:761232-761232	A	TRITD3Av1G000360	TRITD3Av1G000360.4	Transcript	synonymous_variant	819	819	273	G	ggC/ggT	-	IMPACT=LOW;BIOTYPE=protein_coding;EXON=4/5;STRAND=-1;ENSP=TRITD3Av1G000360.4;UNIPARC=UPI0010179803;DOMAINS=PANTHER:PTHR27009,PANTHER:PTHR27009:SF105
.	3A:761276-761276	-	-	-	-	-	-	-	-	-	-	-
.	3A:761428-761428	T	TRITD3Av1G000360	TRITD3Av1G000360.1	Transcript	missense_variant	196	196	66	V/I	Gtt/Att	-	IMPACT=MODERATE;BIOTYPE=protein_coding;EXON=1/3;STRAND=-1;ENSP=TRITD3Av1G000360.1;UNIPARC=UPI001017C906;SIFT=tolerated(0.14);DOMAINS=PANTHER:PTHR27009,PANTHER:PTHR27009:SF105
.	3A:761428-761428	T	TRITD3Av1G000360	TRITD3Av1G000360.2	Transcript	missense_variant	421	421	141	V/I	Gtt/Att	-	IMPACT=MODERATE;BIOTYPE=protein_coding;EXON=1/3;STRAND=-1;ENSP=TRITD3Av1G000360.2;UNIPARC=UPI001018EFBF;SIFT=tolerated(0.14);DOMAINS=PANTHER:PTHR27009,PANTHER:PTHR27009:SF105
.	3A:761428-761428	T	TRITD3Av1G000360	TRITD3Av1G000360.3	Transcript	missense_variant	721	721	241	V/I	Gtt/Att	-	IMPACT=MODERATE;BIOTYPE=protein_coding;EXON=1/3;STRAND=-1;ENSP=TRITD3Av1G000360.3;UNIPARC=UPI0010180E2F;SIFT=tolerated(0.14);DOMAINS=PANTHER:PTHR27009,PANTHER:PTHR27009:SF105
.	3A:761428-761428	T	TRITD3Av1G000360	TRITD3Av1G000360.4	Transcript	missense_variant	742	742	248	V/I	Gtt/Att	-	IMPACT=MODERATE;BIOTYPE=protein_coding;EXON=3/5;STRAND=-1;ENSP=TRITD3Av1G000360.4;UNIPARC=UPI0010179803;SIFT=tolerated(0.2);DOMAINS=PANTHER:PTHR27009,PANTHER:PTHR27009:SF105
.	3A:761429-761429	A	TRITD3Av1G000360	TRITD3Av1G000360.1	Transcript	synonymous_variant	195	195	65	A	gcC/gcT	AX-94383473-3A.1	IMPACT=LOW;BIOTYPE=protein_coding;EXON=1/3;STRAND=-1;ENSP=TRITD3Av1G000360.1;UNIPARC=UPI001017C906;DOMAINS=PANTHER:PTHR27009,PANTHER:PTHR27009:SF105
.	3A:761429-761429	A	TRITD3Av1G000360	TRITD3Av1G000360.2	Transcript	synonymous_variant	420	420	140	A	gcC/gcT	AX-94383473-3A.1	IMPACT=LOW;BIOTYPE=protein_coding;EXON=1/3;STRAND=-1;ENSP=TRITD3Av1G000360.2;UNIPARC=UPI001018EFBF;DOMAINS=PANTHER:PTHR27009,PANTHER:PTHR27009:SF105
.	3A:761429-761429	A	TRITD3Av1G000360	TRITD3Av1G000360.3	Transcript	synonymous_variant	720	720	240	A	gcC/gcT	AX-94383473-3A.1	IMPACT=LOW;BIOTYPE=protein_coding;EXON=1/3;STRAND=-1;ENSP=TRITD3Av1G000360.3;UNIPARC=UPI0010180E2F;DOMAINS=PANTHER:PTHR27009,PANTHER:PTHR27009:SF105
.	3A:761429-761429	A	TRITD3Av1G000360	TRITD3Av1G000360.4	Transcript	synonymous_variant	741	741	247	A	gcC/gcT	AX-94383473-3A.1	IMPACT=LOW;BIOTYPE=protein_coding;EXON=3/5;STRAND=-1;ENSP=TRITD3Av1G000360.4;UNIPARC=UPI0010179803;DOMAINS=PANTHER:PTHR27009,PANTHER:PTHR27009:SF105
.	3A:761486-761486	A	TRITD3Av1G000360	TRITD3Av1G000360.1	Transcript	synonymous_variant	138	138	46	L	ctC/ctT	-	IMPACT=LOW;BIOTYPE=protein_coding;EXON=1/3;STRAND=-1;ENSP=TRITD3Av1G000360.1;UNIPARC=UPI001017C906;DOMAINS=PANTHER:PTHR27009,PANTHER:PTHR27009:SF105
.	3A:761486-761486	A	TRITD3Av1G000360	TRITD3Av1G000360.2	Transcript	synonymous_variant	363	363	121	L	ctC/ctT	-	IMPACT=LOW;BIOTYPE=protein_coding;EXON=1/3;STRAND=-1;ENSP=TRITD3Av1G000360.2;UNIPARC=UPI001018EFBF;DOMAINS=PANTHER:PTHR27009,PANTHER:PTHR27009:SF105
.	3A:761486-761486	A	TRITD3Av1G000360	TRITD3Av1G000360.3	Transcript	synonymous_variant	663	663	221	L	ctC/ctT	-	IMPACT=LOW;BIOTYPE=protein_coding;EXON=1/3;STRAND=-1;ENSP=TRITD3Av1G000360.3;UNIPARC=UPI0010180E2F;DOMAINS=PANTHER:PTHR27009,PANTHER:PTHR27009:SF105
.	3A:761486-761486	A	TRITD3Av1G000360	TRITD3Av1G000360.4	Transcript	synonymous_variant	684	684	228	L	ctC/ctT	-	IMPACT=LOW;BIOTYPE=protein_coding;EXON=3/5;STRAND=-1;ENSP=TRITD3Av1G000360.4;UNIPARC=UPI0010179803;DOMAINS=PANTHER:PTHR27009,PANTHER:PTHR27009:SF105
.	3A:761492-761492	G	TRITD3Av1G000360	TRITD3Av1G000360.1	Transcript	synonymous_variant	132	132	44	D	gaT/gaC	AX-94445801-3A.1	IMPACT=LOW;BIOTYPE=protein_coding;EXON=1/3;STRAND=-1;ENSP=TRITD3Av1G000360.1;UNIPARC=UPI001017C906;DOMAINS=PANTHER:PTHR27009,PANTHER:PTHR27009:SF105
.	3A:761492-761492	G	TRITD3Av1G000360	TRITD3Av1G000360.2	Transcript	synonymous_variant	357	357	119	D	gaT/gaC	AX-94445801-3A.1	IMPACT=LOW;BIOTYPE=protein_coding;EXON=1/3;STRAND=-1;ENSP=TRITD3Av1G000360.2;UNIPARC=UPI001018EFBF;DOMAINS=PANTHER:PTHR27009,PANTHER:PTHR27009:SF105
.	3A:761492-761492	G	TRITD3Av1G000360	TRITD3Av1G000360.3	Transcript	synonymous_variant	657	657	219	D	gaT/gaC	AX-94445801-3A.1	IMPACT=LOW;BIOTYPE=protein_coding;EXON=1/3;STRAND=-1;ENSP=TRITD3Av1G000360.3;UNIPARC=UPI0010180E2F;DOMAINS=PANTHER:PTHR27009,PANTHER:PTHR27009:SF105
.	3A:761492-761492	G	TRITD3Av1G000360	TRITD3Av1G000360.4	Transcript	synonymous_variant	678	678	226	D	gaT/gaC	AX-94445801-3A.1	IMPACT=LOW;BIOTYPE=protein_coding;EXON=3/5;STRAND=-1;ENSP=TRITD3Av1G000360.4;UNIPARC=UPI0010179803;DOMAINS=PANTHER:PTHR27009,PANTHER:PTHR27009:SF105
.	3A:762276-762276	G	TRITD3Av1G000360	TRITD3Av1G000360.4	Transcript	synonymous_variant	96	96	32	D	gaT/gaC	-	IMPACT=LOW;BIOTYPE=protein_coding;EXON=2/5;STRAND=-1;ENSP=TRITD3Av1G000360.4;UNIPARC=UPI0010179803
.	3A:762313-762313	A	TRITD3Av1G000360	TRITD3Av1G000360.4	Transcript	missense_variant,splice_region_variant	59	59	20	T/I	aCt/aTt	-	IMPACT=MODERATE;BIOTYPE=protein_coding;EXON=2/5;STRAND=-1;ENSP=TRITD3Av1G000360.4;UNIPARC=UPI0010179803
.	3A:762334-762334	-	-	-	-	-	-	-	-	-	-	-
.	3A:762711-762711	-	-	-	-	-	-	-	-	-	-	-
.	3A:762721-762721	-	-	-	-	-	-	-	-	-	-	-
.	3A:762741-762741	-	-	-	-	-	-	-	-	-	-	-
.	3A:762746-762746	-	-	-	-	-	-	-	-	-	-	-
.	3A:762771-762771	-	-	-	-	-	-	-	-	-	-	-
.	3A:762777-762777	-	-	-	-	-	-	-	-	-	-	-
.	3A:762782-762782	-	-	-	-	-	-	-	-	-	-	-
.	3A:762813-762813	-	-	-	-	-	-	-	-	-	-	-
.	3A:762839-762839	-	-	-	-	-	-	-	-	-	-	-
.	3A:762944-762944	-	-	-	-	-	-	-	-	-	-	-
.	3A:762956-762956	-	-	-	-	-	-	-	-	-	-	-
.	3A:762992-762992	-	-	-	-	-	-	-	-	-	-	-
.	3A:763028-763028	-	-	-	-	-	-	-	-	-	-	-
.	3A:763063-763063	-	-	-	-	-	-	-	-	-	-	-
.	3A:763112-763112	-	-	-	-	-	-	-	-	-	-	-
.	3A:763117-763117	-	-	-	-	-	-	-	-	-	-	-
.	3A:763139-763139	-	-	-	-	-	-	-	-	-	-	-
.	3A:763159-763160	-	-	-	-	-	-	-	-	-	-	-
.	3A:763186-763186	-	-	-	-	-	-	-	-	-	-	-
.	3A:763240-763240	-	-	-	-	-	-	-	-	-	-	-
.	3A:763294-763294	C	TRITD3Av1G000370	TRITD3Av1G000370.1	Transcript	synonymous_variant	39	39	13	I	atT/atC	-	IMPACT=LOW;BIOTYPE=protein_coding;EXON=1/4;STRAND=1;ENSP=TRITD3Av1G000370.1;UNIPARC=UPI001019636D;DOMAINS=PANTHER:PTHR27009,PANTHER:PTHR27009:SF123,Cleavage_site_(Signalp):SignalP-noTM,Low_complexity_(Seg):seg
.	3A:763305-763305	G	TRITD3Av1G000370	TRITD3Av1G000370.1	Transcript	missense_variant	50	50	17	T/S	aCc/aGc	-	IMPACT=MODERATE;BIOTYPE=protein_coding;EXON=1/4;STRAND=1;ENSP=TRITD3Av1G000370.1;UNIPARC=UPI001019636D;SIFT=tolerated(0.82);DOMAINS=PANTHER:PTHR27009,PANTHER:PTHR27009:SF123,Cleavage_site_(Signalp):SignalP-noTM
.	3A:763331-763331	T	TRITD3Av1G000370	TRITD3Av1G000370.1	Transcript	missense_variant	76	76	26	P/S	Ccg/Tcg	-	IMPACT=MODERATE;BIOTYPE=protein_coding;EXON=1/4;STRAND=1;ENSP=TRITD3Av1G000370.1;UNIPARC=UPI001019636D;SIFT=tolerated(0.97);DOMAINS=PANTHER:PTHR27009,PANTHER:PTHR27009:SF123
.	3A:763333-763333	A	TRITD3Av1G000370	TRITD3Av1G000370.1	Transcript	synonymous_variant	78	78	26	P	ccG/ccA	-	IMPACT=LOW;BIOTYPE=protein_coding;EXON=1/4;STRAND=1;ENSP=TRITD3Av1G000370.1;UNIPARC=UPI001019636D;DOMAINS=PANTHER:PTHR27009,PANTHER:PTHR27009:SF123
.	3A:763354-763354	A	TRITD3Av1G000370	TRITD3Av1G000370.1	Transcript	synonymous_variant	99	99	33	R	agG/agA	-	IMPACT=LOW;BIOTYPE=protein_coding;EXON=1/4;STRAND=1;ENSP=TRITD3Av1G000370.1;UNIPARC=UPI001019636D;DOMAINS=PANTHER:PTHR27009,PANTHER:PTHR27009:SF123
.	3A:763368-763368	G	TRITD3Av1G000370	TRITD3Av1G000370.1	Transcript	missense_variant	113	113	38	H/R	cAc/cGc	-	IMPACT=MODERATE;BIOTYPE=protein_coding;EXON=1/4;STRAND=1;ENSP=TRITD3Av1G000370.1;UNIPARC=UPI001019636D;SIFT=deleterious(0.02);DOMAINS=Pfam:PF13947,PANTHER:PTHR27009,PANTHER:PTHR27009:SF123
.	3A:763390-763390	T	TRITD3Av1G000370	TRITD3Av1G000370.1	Transcript	synonymous_variant	135	135	45	P	ccC/ccT	-	IMPACT=LOW;BIOTYPE=protein_coding;EXON=1/4;STRAND=1;ENSP=TRITD3Av1G000370.1;UNIPARC=UPI001019636D;DOMAINS=Pfam:PF13947,PANTHER:PTHR27009,PANTHER:PTHR27009:SF123
.	3A:763402-763402	T	TRITD3Av1G000370	TRITD3Av1G000370.1	Transcript	synonymous_variant	147	147	49	F	ttC/ttT	-	IMPACT=LOW;BIOTYPE=protein_coding;EXON=1/4;STRAND=1;ENSP=TRITD3Av1G000370.1;UNIPARC=UPI001019636D;DOMAINS=Pfam:PF13947,PANTHER:PTHR27009,PANTHER:PTHR27009:SF123
.	3A:763425-763425	T	TRITD3Av1G000370	TRITD3Av1G000370.1	Transcript	missense_variant	170	170	57	Q/L	cAa/cTa	-	IMPACT=MODERATE;BIOTYPE=protein_coding;EXON=1/4;STRAND=1;ENSP=TRITD3Av1G000370.1;UNIPARC=UPI001019636D;SIFT=deleterious(0.02);DOMAINS=Pfam:PF13947,PANTHER:PTHR27009,PANTHER:PTHR27009:SF123
.	3A:763425-763425	C	TRITD3Av1G000370	TRITD3Av1G000370.1	Transcript	missense_variant	170	170	57	Q/P	cAa/cCa	-	IMPACT=MODERATE;BIOTYPE=protein_coding;EXON=1/4;STRAND=1;ENSP=TRITD3Av1G000370.1;UNIPARC=UPI001019636D;SIFT=tolerated(1);DOMAINS=Pfam:PF13947,PANTHER:PTHR27009,PANTHER:PTHR27009:SF123
.	3A:763427-763427	C	TRITD3Av1G000370	TRITD3Av1G000370.1	Transcript	missense_variant	172	172	58	S/P	Tca/Cca	-	IMPACT=MODERATE;BIOTYPE=protein_coding;EXON=1/4;STRAND=1;ENSP=TRITD3Av1G000370.1;UNIPARC=UPI001019636D;SIFT=tolerated(0.54);DOMAINS=Pfam:PF13947,PANTHER:PTHR27009,PANTHER:PTHR27009:SF123
.	3A:763432-763432	T	TRITD3Av1G000370	TRITD3Av1G000370.1	Transcript	synonymous_variant	177	177	59	S	tcC/tcT	-	IMPACT=LOW;BIOTYPE=protein_coding;EXON=1/4;STRAND=1;ENSP=TRITD3Av1G000370.1;UNIPARC=UPI001019636D;DOMAINS=Pfam:PF13947,PANTHER:PTHR27009,PANTHER:PTHR27009:SF123
.	3A:763440-763440	T	TRITD3Av1G000370	TRITD3Av1G000370.1	Transcript	missense_variant	185	185	62	A/V	gCc/gTc	-	IMPACT=MODERATE;BIOTYPE=protein_coding;EXON=1/4;STRAND=1;ENSP=TRITD3Av1G000370.1;UNIPARC=UPI001019636D;SIFT=tolerated(0.48);DOMAINS=Pfam:PF13947,PANTHER:PTHR27009,PANTHER:PTHR27009:SF123
.	3A:763465-763465	T	TRITD3Av1G000370	TRITD3Av1G000370.1	Transcript	synonymous_variant	210	210	70	S	tcC/tcT	-	IMPACT=LOW;BIOTYPE=protein_coding;EXON=1/4;STRAND=1;ENSP=TRITD3Av1G000370.1;UNIPARC=UPI001019636D;DOMAINS=Pfam:PF13947,PANTHER:PTHR27009,PANTHER:PTHR27009:SF123
.	3A:763481-763481	T	TRITD3Av1G000370	TRITD3Av1G000370.1	Transcript	missense_variant	226	226	76	L/F	Ctc/Ttc	-	IMPACT=MODERATE;BIOTYPE=protein_coding;EXON=1/4;STRAND=1;ENSP=TRITD3Av1G000370.1;UNIPARC=UPI001019636D;SIFT=deleterious(0);DOMAINS=Pfam:PF13947,PANTHER:PTHR27009,PANTHER:PTHR27009:SF123
.	3A:763483-763483	T	TRITD3Av1G000370	TRITD3Av1G000370.1	Transcript	synonymous_variant	228	228	76	L	ctC/ctT	-	IMPACT=LOW;BIOTYPE=protein_coding;EXON=1/4;STRAND=1;ENSP=TRITD3Av1G000370.1;UNIPARC=UPI001019636D;DOMAINS=Pfam:PF13947,PANTHER:PTHR27009,PANTHER:PTHR27009:SF123
.	3A:763489-763489	T	TRITD3Av1G000370	TRITD3Av1G000370.1	Transcript	synonymous_variant	234	234	78	H	caC/caT	-	IMPACT=LOW;BIOTYPE=protein_coding;EXON=1/4;STRAND=1;ENSP=TRITD3Av1G000370.1;UNIPARC=UPI001019636D;DOMAINS=Pfam:PF13947,PANTHER:PTHR27009,PANTHER:PTHR27009:SF123
.	3A:763516-763516	T	TRITD3Av1G000370	TRITD3Av1G000370.1	Transcript	synonymous_variant	261	261	87	T	acG/acT	IWB57673-3A.1	IMPACT=LOW;BIOTYPE=protein_coding;EXON=1/4;STRAND=1;ENSP=TRITD3Av1G000370.1;UNIPARC=UPI001019636D;DOMAINS=Pfam:PF13947,PANTHER:PTHR27009,PANTHER:PTHR27009:SF123
.	3A:763560-763560	A	TRITD3Av1G000370	TRITD3Av1G000370.1	Transcript	missense_variant	305	305	102	V/E	gTg/gAg	-	IMPACT=MODERATE;BIOTYPE=protein_coding;EXON=1/4;STRAND=1;ENSP=TRITD3Av1G000370.1;UNIPARC=UPI001019636D;SIFT=tolerated(0.62);DOMAINS=PANTHER:PTHR27009,PANTHER:PTHR27009:SF123
.	3A:763570-763570	A	TRITD3Av1G000370	TRITD3Av1G000370.1	Transcript	synonymous_variant	315	315	105	S	tcG/tcA	-	IMPACT=LOW;BIOTYPE=protein_coding;EXON=1/4;STRAND=1;ENSP=TRITD3Av1G000370.1;UNIPARC=UPI001019636D;DOMAINS=PANTHER:PTHR27009,PANTHER:PTHR27009:SF123
.	3A:763573-763573	G	TRITD3Av1G000370	TRITD3Av1G000370.1	Transcript	synonymous_variant	318	318	106	T	acA/acG	-	IMPACT=LOW;BIOTYPE=protein_coding;EXON=1/4;STRAND=1;ENSP=TRITD3Av1G000370.1;UNIPARC=UPI001019636D;DOMAINS=PANTHER:PTHR27009,PANTHER:PTHR27009:SF123
.	3A:763607-763607	T	TRITD3Av1G000370	TRITD3Av1G000370.1	Transcript	missense_variant	352	352	118	V/L	Gta/Tta	-	IMPACT=MODERATE;BIOTYPE=protein_coding;EXON=1/4;STRAND=1;ENSP=TRITD3Av1G000370.1;UNIPARC=UPI001019636D;SIFT=tolerated(1);DOMAINS=PANTHER:PTHR27009,PANTHER:PTHR27009:SF123
.	3A:763673-763673	G	TRITD3Av1G000370	TRITD3Av1G000370.1	Transcript	missense_variant	418	418	140	N/D	Aat/Gat	-	IMPACT=MODERATE;BIOTYPE=protein_coding;EXON=1/4;STRAND=1;ENSP=TRITD3Av1G000370.1;UNIPARC=UPI001019636D;SIFT=tolerated(0.42);DOMAINS=PANTHER:PTHR27009,PANTHER:PTHR27009:SF123
.	3A:763685-763685	C	TRITD3Av1G000370	TRITD3Av1G000370.1	Transcript	missense_variant	430	430	144	E/Q	Gag/Cag	-	IMPACT=MODERATE;BIOTYPE=protein_coding;EXON=1/4;STRAND=1;ENSP=TRITD3Av1G000370.1;UNIPARC=UPI001019636D;SIFT=tolerated(0.53);DOMAINS=PANTHER:PTHR27009,PANTHER:PTHR27009:SF123
.	3A:763686-763686	T	TRITD3Av1G000370	TRITD3Av1G000370.1	Transcript	missense_variant	431	431	144	E/V	gAg/gTg	-	IMPACT=MODERATE;BIOTYPE=protein_coding;EXON=1/4;STRAND=1;ENSP=TRITD3Av1G000370.1;UNIPARC=UPI001019636D;SIFT=tolerated(0.35);DOMAINS=PANTHER:PTHR27009,PANTHER:PTHR27009:SF123
.	3A:763882-763882	C	TRITD3Av1G000370	TRITD3Av1G000370.1	Transcript	synonymous_variant	627	627	209	N	aaT/aaC	-	IMPACT=LOW;BIOTYPE=protein_coding;EXON=1/4;STRAND=1;ENSP=TRITD3Av1G000370.1;UNIPARC=UPI001019636D;DOMAINS=PANTHER:PTHR27009,PANTHER:PTHR27009:SF123
.	3A:763886-763886	T	TRITD3Av1G000370	TRITD3Av1G000370.1	Transcript	missense_variant	631	631	211	G/C	Ggt/Tgt	-	IMPACT=MODERATE;BIOTYPE=protein_coding;EXON=1/4;STRAND=1;ENSP=TRITD3Av1G000370.1;UNIPARC=UPI001019636D;SIFT=deleterious(0.01);DOMAINS=PANTHER:PTHR27009,PANTHER:PTHR27009:SF123
.	3A:763887-763887	A	TRITD3Av1G000370	TRITD3Av1G000370.1	Transcript	missense_variant	632	632	211	G/D	gGt/gAt	-	IMPACT=MODERATE;BIOTYPE=protein_coding;EXON=1/4;STRAND=1;ENSP=TRITD3Av1G000370.1;UNIPARC=UPI001019636D;SIFT=tolerated(0.06);DOMAINS=PANTHER:PTHR27009,PANTHER:PTHR27009:SF123
.	3A:763937-763937	A	TRITD3Av1G000370	TRITD3Av1G000370.1	Transcript	missense_variant	682	682	228	Q/K	Cag/Aag	-	IMPACT=MODERATE;BIOTYPE=protein_coding;EXON=1/4;STRAND=1;ENSP=TRITD3Av1G000370.1;UNIPARC=UPI001019636D;SIFT=tolerated(0.98);DOMAINS=PANTHER:PTHR27009,PANTHER:PTHR27009:SF123
.	3A:764015-764016	-	-	-	-	-	-	-	-	-	-	-
.	3A:764029-764029	-	-	-	-	-	-	-	-	-	-	-
.	3A:764083-764083	-	-	-	-	-	-	-	-	-	-	-
.	3A:764102-764102	-	-	-	-	-	-	-	-	-	-	-
.	3A:764109-764109	-	-	-	-	-	-	-	-	-	-	-
.	3A:764115-764115	-	-	-	-	-	-	-	-	-	-	-
.	3A:764144-764144	-	-	-	-	-	-	-	-	-	-	-
.	3A:764162-764162	-	-	-	-	-	-	-	-	-	-	-
.	3A:764164-764164	-	-	-	-	-	-	-	-	-	-	-
.	3A:764168-764168	-	-	-	-	-	-	-	-	-	-	-
.	3A:764197-764197	-	-	-	-	-	-	-	-	-	-	-
.	3A:764211-764211	-	-	-	-	-	-	-	-	-	-	-
.	3A:764213-764213	-	-	-	-	-	-	-	-	-	-	-
.	3A:764230-764230	-	-	-	-	-	-	-	-	-	-	-
.	3A:764273-764273	-	-	-	-	-	-	-	-	-	-	-
.	3A:764284-764284	-	-	-	-	-	-	-	-	-	-	-
.	3A:764313-764314	-	-	-	-	-	-	-	-	-	-	-
.	3A:764317-764317	-	-	-	-	-	-	-	-	-	-	-
.	3A:764350-764350	-	-	-	-	-	-	-	-	-	-	-
.	3A:764390-764390	-	-	-	-	-	-	-	-	-	-	-
.	3A:764410-764410	-	-	-	-	-	-	-	-	-	-	-
.	3A:764415-764415	-	-	-	-	-	-	-	-	-	-	-
.	3A:764466-764466	-	-	-	-	-	-	-	-	-	-	-
.	3A:764467-764467	-	-	-	-	-	-	-	-	-	-	-
.	3A:764468-764468	-	-	-	-	-	-	-	-	-	-	-
.	3A:764469-764469	-	-	-	-	-	-	-	-	-	-	-
.	3A:764470-764470	-	-	-	-	-	-	-	-	-	-	-
.	3A:764471-764471	-	-	-	-	-	-	-	-	-	-	-
.	3A:764491-764491	-	-	-	-	-	-	-	-	-	-	-
.	3A:764518-764518	-	-	-	-	-	-	-	-	-	-	-
.	3A:764527-764528	-	-	-	-	-	-	-	-	-	-	-
.	3A:764593-764593	-	-	-	-	-	-	-	-	-	-	-
.	3A:764600-764600	-	-	-	-	-	-	-	-	-	-	-
.	3A:764617-764617	-	-	-	-	-	-	-	-	-	-	-
.	3A:764644-764644	-	-	-	-	-	-	-	-	-	-	-
.	3A:764649-764649	-	-	-	-	-	-	-	-	-	-	-
.	3A:764660-764660	-	-	-	-	-	-	-	-	-	-	-
.	3A:764725-764725	-	-	-	-	-	-	-	-	-	-	-
.	3A:764729-764729	-	-	-	-	-	-	-	-	-	-	-
.	3A:764734-764734	-	-	-	-	-	-	-	-	-	-	-
.	3A:764742-764742	-	-	-	-	-	-	-	-	-	-	-
.	3A:764789-764789	-	-	-	-	-	-	-	-	-	-	-
.	3A:764799-764799	-	-	-	-	-	-	-	-	-	-	-
.	3A:764814-764814	C	TRITD3Av1G000370	TRITD3Av1G000370.1	Transcript	synonymous_variant	759	759	253	P	ccT/ccC	-	IMPACT=LOW;BIOTYPE=protein_coding;EXON=2/4;STRAND=1;ENSP=TRITD3Av1G000370.1;UNIPARC=UPI001019636D;DOMAINS=PANTHER:PTHR27009,PANTHER:PTHR27009:SF123
.	3A:764823-764823	A	TRITD3Av1G000370	TRITD3Av1G000370.1	Transcript	synonymous_variant	768	768	256	P	ccG/ccA	AX-89679425	IMPACT=LOW;BIOTYPE=protein_coding;EXON=2/4;STRAND=1;ENSP=TRITD3Av1G000370.1;UNIPARC=UPI001019636D;DOMAINS=PANTHER:PTHR27009,PANTHER:PTHR27009:SF123
.	3A:764829-764829	G	TRITD3Av1G000370	TRITD3Av1G000370.1	Transcript	splice_region_variant,synonymous_variant	774	774	258	A	gcA/gcG	-	IMPACT=LOW;BIOTYPE=protein_coding;EXON=2/4;STRAND=1;ENSP=TRITD3Av1G000370.1;UNIPARC=UPI001019636D;DOMAINS=PANTHER:PTHR27009,PANTHER:PTHR27009:SF123,Low_complexity_(Seg):seg
.	3A:764850-764850	-	-	-	-	-	-	-	-	-	-	-
.	3A:764861-764861	-	-	-	-	-	-	-	-	-	-	-
.	3A:764875-764876	-	-	-	-	-	-	-	-	-	-	-
.	3A:764944-764944	-	-	-	-	-	-	-	-	-	-	-
.	3A:764966-764966	-	-	-	-	-	-	-	-	-	-	-
.	3A:764973-764973	-	-	-	-	-	-	-	-	-	-	-
.	3A:764977-764977	-	-	-	-	-	-	-	-	-	-	-
.	3A:765031-765031	T	TRITD3Av1G000370	TRITD3Av1G000370.1	Transcript	synonymous_variant	822	822	274	T	acC/acT	-	IMPACT=LOW;BIOTYPE=protein_coding;EXON=3/4;STRAND=1;ENSP=TRITD3Av1G000370.1;UNIPARC=UPI001019636D;DOMAINS=PANTHER:PTHR27009,PANTHER:PTHR27009:SF123
.	3A:765034-765034	A	TRITD3Av1G000370	TRITD3Av1G000370.1	Transcript	synonymous_variant	825	825	275	A	gcG/gcA	-	IMPACT=LOW;BIOTYPE=protein_coding;EXON=3/4;STRAND=1;ENSP=TRITD3Av1G000370.1;UNIPARC=UPI001019636D;DOMAINS=PANTHER:PTHR27009,PANTHER:PTHR27009:SF123
.	3A:765040-765040	T	TRITD3Av1G000370	TRITD3Av1G000370.1	Transcript	synonymous_variant	831	831	277	Y	taC/taT	-	IMPACT=LOW;BIOTYPE=protein_coding;EXON=3/4;STRAND=1;ENSP=TRITD3Av1G000370.1;UNIPARC=UPI001019636D;DOMAINS=PANTHER:PTHR27009,PANTHER:PTHR27009:SF123
.	3A:765049-765049	G	TRITD3Av1G000370	TRITD3Av1G000370.1	Transcript	synonymous_variant	840	840	280	L	ttA/ttG	-	IMPACT=LOW;BIOTYPE=protein_coding;EXON=3/4;STRAND=1;ENSP=TRITD3Av1G000370.1;UNIPARC=UPI001019636D;DOMAINS=PANTHER:PTHR27009,PANTHER:PTHR27009:SF123
.	3A:765057-765057	G	TRITD3Av1G000370	TRITD3Av1G000370.1	Transcript	missense_variant	848	848	283	K/R	aAg/aGg	-	IMPACT=MODERATE;BIOTYPE=protein_coding;EXON=3/4;STRAND=1;ENSP=TRITD3Av1G000370.1;UNIPARC=UPI001019636D;SIFT=tolerated(1);DOMAINS=PANTHER:PTHR27009,PANTHER:PTHR27009:SF123
.	3A:765079-765079	A	TRITD3Av1G000370	TRITD3Av1G000370.1	Transcript	missense_variant	870	870	290	M/I	atG/atA	-	IMPACT=MODERATE;BIOTYPE=protein_coding;EXON=3/4;STRAND=1;ENSP=TRITD3Av1G000370.1;UNIPARC=UPI001019636D;SIFT=tolerated(0.08);DOMAINS=PANTHER:PTHR27009,PANTHER:PTHR27009:SF123
.	3A:765108-765108	A	TRITD3Av1G000370	TRITD3Av1G000370.1	Transcript	missense_variant	899	899	300	G/D	gGc/gAc	-	IMPACT=MODERATE;BIOTYPE=protein_coding;EXON=3/4;STRAND=1;ENSP=TRITD3Av1G000370.1;UNIPARC=UPI001019636D;SIFT=deleterious(0.02);DOMAINS=PANTHER:PTHR27009,PANTHER:PTHR27009:SF123,Gene3D:3.30.200.20,Superfamily:SSF56112
.	3A:765108-765108	A	TRITD3Av1G000370	TRITD3Av1G000370.2	Transcript	missense_variant	20	20	7	G/D	gGc/gAc	-	IMPACT=MODERATE;BIOTYPE=protein_coding;EXON=1/2;STRAND=1;ENSP=TRITD3Av1G000370.2;UNIPARC=UPI001018860B;SIFT=tolerated(0.06);DOMAINS=PROSITE_profiles:PS50011,PANTHER:PTHR27009,PANTHER:PTHR27009:SF123
.	3A:765147-765147	A	TRITD3Av1G000370	TRITD3Av1G000370.1	Transcript	missense_variant	938	938	313	R/K	aGg/aAg	-	IMPACT=MODERATE;BIOTYPE=protein_coding;EXON=3/4;STRAND=1;ENSP=TRITD3Av1G000370.1;UNIPARC=UPI001019636D;SIFT=tolerated(1);DOMAINS=PANTHER:PTHR27009,PANTHER:PTHR27009:SF123,Gene3D:3.30.200.20,Superfamily:SSF56112
.	3A:765147-765147	A	TRITD3Av1G000370	TRITD3Av1G000370.2	Transcript	missense_variant	59	59	20	R/K	aGg/aAg	-	IMPACT=MODERATE;BIOTYPE=protein_coding;EXON=1/2;STRAND=1;ENSP=TRITD3Av1G000370.2;UNIPARC=UPI001018860B;SIFT=tolerated(1);DOMAINS=PROSITE_profiles:PS50011,PANTHER:PTHR27009,PANTHER:PTHR27009:SF123,Superfamily:SSF56112
.	3A:765160-765160	G	TRITD3Av1G000370	TRITD3Av1G000370.1	Transcript	synonymous_variant	951	951	317	R	agA/agG	-	IMPACT=LOW;BIOTYPE=protein_coding;EXON=3/4;STRAND=1;ENSP=TRITD3Av1G000370.1;UNIPARC=UPI001019636D;DOMAINS=PANTHER:PTHR27009,PANTHER:PTHR27009:SF123,Gene3D:3.30.200.20,Superfamily:SSF56112,SMART:SM00220,PROSITE_profiles:PS50011
.	3A:765160-765160	G	TRITD3Av1G000370	TRITD3Av1G000370.2	Transcript	synonymous_variant	72	72	24	R	agA/agG	-	IMPACT=LOW;BIOTYPE=protein_coding;EXON=1/2;STRAND=1;ENSP=TRITD3Av1G000370.2;UNIPARC=UPI001018860B;DOMAINS=PROSITE_profiles:PS50011,PANTHER:PTHR27009,PANTHER:PTHR27009:SF123,SMART:SM00220,Superfamily:SSF56112
.	3A:765163-765163	A	TRITD3Av1G000370	TRITD3Av1G000370.1	Transcript	synonymous_variant	954	954	318	R	cgG/cgA	-	IMPACT=LOW;BIOTYPE=protein_coding;EXON=3/4;STRAND=1;ENSP=TRITD3Av1G000370.1;UNIPARC=UPI001019636D;DOMAINS=PANTHER:PTHR27009,PANTHER:PTHR27009:SF123,Gene3D:3.30.200.20,Superfamily:SSF56112,SMART:SM00220,PROSITE_profiles:PS50011
.	3A:765163-765163	A	TRITD3Av1G000370	TRITD3Av1G000370.2	Transcript	synonymous_variant	75	75	25	R	cgG/cgA	-	IMPACT=LOW;BIOTYPE=protein_coding;EXON=1/2;STRAND=1;ENSP=TRITD3Av1G000370.2;UNIPARC=UPI001018860B;DOMAINS=PROSITE_profiles:PS50011,PANTHER:PTHR27009,PANTHER:PTHR27009:SF123,SMART:SM00220,Superfamily:SSF56112
.	3A:765175-765175	A	TRITD3Av1G000370	TRITD3Av1G000370.1	Transcript	synonymous_variant	966	966	322	K	aaG/aaA	-	IMPACT=LOW;BIOTYPE=protein_coding;EXON=3/4;STRAND=1;ENSP=TRITD3Av1G000370.1;UNIPARC=UPI001019636D;DOMAINS=Pfam:PF00069,PANTHER:PTHR27009,PANTHER:PTHR27009:SF123,Gene3D:3.30.200.20,Superfamily:SSF56112,SMART:SM00220,PROSITE_profiles:PS50011
.	3A:765175-765175	A	TRITD3Av1G000370	TRITD3Av1G000370.2	Transcript	synonymous_variant	87	87	29	K	aaG/aaA	-	IMPACT=LOW;BIOTYPE=protein_coding;EXON=1/2;STRAND=1;ENSP=TRITD3Av1G000370.2;UNIPARC=UPI001018860B;DOMAINS=PROSITE_profiles:PS50011,PANTHER:PTHR27009,PANTHER:PTHR27009:SF123,SMART:SM00220,Superfamily:SSF56112
.	3A:765178-765178	A	TRITD3Av1G000370	TRITD3Av1G000370.1	Transcript	synonymous_variant	969	969	323	L	ctC/ctA	AX-89394607	IMPACT=LOW;BIOTYPE=protein_coding;EXON=3/4;STRAND=1;ENSP=TRITD3Av1G000370.1;UNIPARC=UPI001019636D;DOMAINS=Pfam:PF00069,PANTHER:PTHR27009,PANTHER:PTHR27009:SF123,CDD:cd14066,Gene3D:3.30.200.20,Superfamily:SSF56112,SMART:SM00220,PROSITE_patterns:PS00107,PROSITE_profiles:PS50011
.	3A:765178-765178	A	TRITD3Av1G000370	TRITD3Av1G000370.2	Transcript	synonymous_variant	90	90	30	L	ctC/ctA	AX-89394607	IMPACT=LOW;BIOTYPE=protein_coding;EXON=1/2;STRAND=1;ENSP=TRITD3Av1G000370.2;UNIPARC=UPI001018860B;DOMAINS=PROSITE_profiles:PS50011,PANTHER:PTHR27009,PANTHER:PTHR27009:SF123,SMART:SM00220,Superfamily:SSF56112
.	3A:765181-765181	G	TRITD3Av1G000370	TRITD3Av1G000370.1	Transcript	synonymous_variant	972	972	324	G	ggC/ggG	-	IMPACT=LOW;BIOTYPE=protein_coding;EXON=3/4;STRAND=1;ENSP=TRITD3Av1G000370.1;UNIPARC=UPI001019636D;DOMAINS=Pfam:PF00069,PANTHER:PTHR27009,PANTHER:PTHR27009:SF123,CDD:cd14066,Gene3D:3.30.200.20,Superfamily:SSF56112,SMART:SM00220,PROSITE_patterns:PS00107,PROSITE_profiles:PS50011
.	3A:765181-765181	G	TRITD3Av1G000370	TRITD3Av1G000370.2	Transcript	synonymous_variant	93	93	31	G	ggC/ggG	-	IMPACT=LOW;BIOTYPE=protein_coding;EXON=1/2;STRAND=1;ENSP=TRITD3Av1G000370.2;UNIPARC=UPI001018860B;DOMAINS=PROSITE_profiles:PS50011,PANTHER:PTHR27009,PANTHER:PTHR27009:SF123,SMART:SM00220,Superfamily:SSF56112
.	3A:765187-765187	T	TRITD3Av1G000370	TRITD3Av1G000370.1	Transcript	synonymous_variant	978	978	326	G	ggC/ggT	-	IMPACT=LOW;BIOTYPE=protein_coding;EXON=3/4;STRAND=1;ENSP=TRITD3Av1G000370.1;UNIPARC=UPI001019636D;DOMAINS=Pfam:PF00069,PANTHER:PTHR27009,PANTHER:PTHR27009:SF123,CDD:cd14066,Gene3D:3.30.200.20,Superfamily:SSF56112,SMART:SM00220,PROSITE_patterns:PS00107,PROSITE_profiles:PS50011
.	3A:765187-765187	T	TRITD3Av1G000370	TRITD3Av1G000370.2	Transcript	synonymous_variant	99	99	33	G	ggC/ggT	-	IMPACT=LOW;BIOTYPE=protein_coding;EXON=1/2;STRAND=1;ENSP=TRITD3Av1G000370.2;UNIPARC=UPI001018860B;DOMAINS=PROSITE_profiles:PS50011,PANTHER:PTHR27009,PANTHER:PTHR27009:SF123,SMART:SM00220,Superfamily:SSF56112
.	3A:765219-765219	C	TRITD3Av1G000370	TRITD3Av1G000370.1	Transcript	missense_variant	1010	1010	337	L/P	cTg/cCg	-	IMPACT=MODERATE;BIOTYPE=protein_coding;EXON=3/4;STRAND=1;ENSP=TRITD3Av1G000370.1;UNIPARC=UPI001019636D;SIFT=tolerated(1);DOMAINS=Pfam:PF00069,PANTHER:PTHR27009,PANTHER:PTHR27009:SF123,CDD:cd14066,Gene3D:3.30.200.20,Superfamily:SSF56112,SMART:SM00220,PROSITE_patterns:PS00107,PROSITE_profiles:PS50011
.	3A:765901-765901	A	TRITD3Av1G000370	TRITD3Av1G000370.2	Transcript	synonymous_variant	696	696	232	R	agG/agA	-	IMPACT=LOW;BIOTYPE=protein_coding;EXON=2/2;STRAND=1;ENSP=TRITD3Av1G000370.2;UNIPARC=UPI001018860B;DOMAINS=Gene3D:1.10.510.10,Pfam:PF00069,PROSITE_profiles:PS50011,PANTHER:PTHR27009,PANTHER:PTHR27009:SF123,SMART:SM00220,Superfamily:SSF56112
.	3A:765918-765918	G	TRITD3Av1G000370	TRITD3Av1G000370.2	Transcript	missense_variant	713	713	238	A/G	gCc/gGc	-	IMPACT=MODERATE;BIOTYPE=protein_coding;EXON=2/2;STRAND=1;ENSP=TRITD3Av1G000370.2;UNIPARC=UPI001018860B;SIFT=tolerated(1);DOMAINS=Gene3D:1.10.510.10,Pfam:PF00069,PROSITE_profiles:PS50011,PANTHER:PTHR27009,PANTHER:PTHR27009:SF123,SMART:SM00220,Superfamily:SSF56112
.	3A:765919-765919	G	TRITD3Av1G000370	TRITD3Av1G000370.2	Transcript	synonymous_variant	714	714	238	A	gcC/gcG	-	IMPACT=LOW;BIOTYPE=protein_coding;EXON=2/2;STRAND=1;ENSP=TRITD3Av1G000370.2;UNIPARC=UPI001018860B;DOMAINS=Gene3D:1.10.510.10,Pfam:PF00069,PROSITE_profiles:PS50011,PANTHER:PTHR27009,PANTHER:PTHR27009:SF123,SMART:SM00220,Superfamily:SSF56112
.	3A:766232-766232	-	-	-	-	-	-	-	-	-	-	-
.	3A:766245-766245	-	-	-	-	-	-	-	-	-	-	-
.	3A:766294-766294	-	-	-	-	-	-	-	-	-	-	-
.	3A:766327-766327	-	-	-	-	-	-	-	-	-	-	-
.	3A:766420-766420	-	-	-	-	-	-	-	-	-	-	-
.	3A:766446-766446	-	-	-	-	-	-	-	-	-	-	-
.	3A:767307-767307	-	-	-	-	-	-	-	-	-	-	-
.	3A:767322-767324	-	-	-	-	-	-	-	-	-	-	-
.	3A:767332-767332	-	-	-	-	-	-	-	-	-	-	-
.	3A:767425-767425	-	-	-	-	-	-	-	-	-	-	-
.	3A:767488-767488	-	-	-	-	-	-	-	-	-	-	-
.	3A:767551-767551	-	-	-	-	-	-	-	-	-	-	-
.	3A:767607-767608	-	-	-	-	-	-	-	-	-	-	-
.	3A:781292-781292	-	-	-	-	-	-	-	-	-	-	-
.	3A:785637-785637	-	-	-	-	-	-	-	-	-	-	-
.	3A:793740-793740	-	-	-	-	-	-	-	-	-	-	-
.	3A:793744-793744	-	-	-	-	-	-	-	-	-	-	-
.	3A:832851-832851	A	TRITD3Av1G000410	TRITD3Av1G000410.1	Transcript	missense_variant	641	641	214	I/N	aTt/aAt	-	IMPACT=MODERATE;BIOTYPE=protein_coding;EXON=1/3;STRAND=1;ENSP=TRITD3Av1G000410.1;UNIPARC=UPI001018D39E;SIFT=tolerated(0.85);DOMAINS=PANTHER:PTHR27009,PANTHER:PTHR27009:SF123
.	3A:832907-832907	C	TRITD3Av1G000410	TRITD3Av1G000410.1	Transcript	missense_variant	697	697	233	K/Q	Aag/Cag	AX-89756977	IMPACT=MODERATE;BIOTYPE=protein_coding;EXON=1/3;STRAND=1;ENSP=TRITD3Av1G000410.1;UNIPARC=UPI001018D39E;SIFT=tolerated(0.8);DOMAINS=PANTHER:PTHR27009,PANTHER:PTHR27009:SF123
.	3A:832918-832918	T	TRITD3Av1G000410	TRITD3Av1G000410.1	Transcript	missense_variant	708	708	236	Q/H	caA/caT	AX-89523997	IMPACT=MODERATE;BIOTYPE=protein_coding;EXON=1/3;STRAND=1;ENSP=TRITD3Av1G000410.1;UNIPARC=UPI001018D39E;SIFT=tolerated(0.58);DOMAINS=PANTHER:PTHR27009,PANTHER:PTHR27009:SF123
.	3A:833020-833020	-	-	-	-	-	-	-	-	-	-	-
.	3A:833023-833023	-	-	-	-	-	-	-	-	-	-	-
.	3A:833062-833062	-	-	-	-	-	-	-	-	-	-	-
.	3A:833076-833076	-	-	-	-	-	-	-	-	-	-	-
.	3A:833084-833084	-	-	-	-	-	-	-	-	-	-	-
.	3A:833114-833114	-	-	-	-	-	-	-	-	-	-	-
.	3A:833184-833184	-	-	-	-	-	-	-	-	-	-	-
.	3A:833198-833198	-	-	-	-	-	-	-	-	-	-	-
.	3A:833199-833199	-	-	-	-	-	-	-	-	-	-	-
.	3A:833367-833367	-	-	-	-	-	-	-	-	-	-	-
.	3A:882524-882524	-	-	-	-	-	-	-	-	-	-	-
.	3A:882669-882669	-	-	-	-	-	-	-	-	-	-	-
.	3A:882910-882910	-	-	-	-	-	-	-	-	-	-	-
.	3A:883037-883037	-	-	-	-	-	-	-	-	-	-	-
.	3A:883106-883106	-	-	-	-	-	-	-	-	-	-	-
.	3A:883479-883479	-	-	-	-	-	-	-	-	-	-	-
.	3A:883601-883601	-	-	-	-	-	-	-	-	-	-	-
.	3A:884022-884022	-	-	-	-	-	-	-	-	-	-	-
.	3A:884048-884048	-	-	-	-	-	-	-	-	-	-	-
.	3A:884063-884063	-	-	-	-	-	-	-	-	-	-	-
.	3A:884293-884293	-	-	-	-	-	-	-	-	-	-	-
.	3A:884295-884295	-	-	-	-	-	-	-	-	-	-	-
.	3A:884342-884342	-	-	-	-	-	-	-	-	-	-	-
.	3A:884354-884354	-	-	-	-	-	-	-	-	-	-	-
.	3A:884368-884368	-	-	-	-	-	-	-	-	-	-	-
.	3A:884390-884390	-	-	-	-	-	-	-	-	-	-	-
.	3A:884458-884458	-	-	-	-	-	-	-	-	-	-	-
.	3A:884480-884481	-	-	-	-	-	-	-	-	-	-	-
.	3A:884502-884503	-	-	-	-	-	-	-	-	-	-	-
.	3A:884814-884814	-	-	-	-	-	-	-	-	-	-	-
.	3A:884936-884936	G	TRITD3Av1G000430	TRITD3Av1G000430.1	Transcript	synonymous_variant	1989	1989	663	S	tcT/tcC	-	IMPACT=LOW;BIOTYPE=protein_coding;EXON=3/3;STRAND=-1;ENSP=TRITD3Av1G000430.1;UNIPARC=UPI001017B6F0;DOMAINS=PANTHER:PTHR27009,PANTHER:PTHR27009:SF105,Superfamily:SSF56112,Low_complexity_(Seg):seg
.	3A:884936-884936	G	TRITD3Av1G000430	TRITD3Av1G000430.2	Transcript	synonymous_variant	1872	1872	624	S	tcT/tcC	-	IMPACT=LOW;BIOTYPE=protein_coding;EXON=3/3;STRAND=-1;ENSP=TRITD3Av1G000430.2;UNIPARC=UPI001019B3E6;DOMAINS=Low_complexity_(Seg):seg,PANTHER:PTHR27009:SF105,PANTHER:PTHR27009,Superfamily:SSF56112
.	3A:885129-885129	C	TRITD3Av1G000430	TRITD3Av1G000430.1	Transcript	missense_variant	1796	1796	599	D/G	gAc/gGc	-	IMPACT=MODERATE;BIOTYPE=protein_coding;EXON=3/3;STRAND=-1;ENSP=TRITD3Av1G000430.1;UNIPARC=UPI001017B6F0;SIFT=tolerated(0.23);DOMAINS=Gene3D:1.10.510.10,Pfam:PF00069,PROSITE_profiles:PS50011,PANTHER:PTHR27009,PANTHER:PTHR27009:SF105,SMART:SM00220,Superfamily:SSF56112
.	3A:885129-885129	C	TRITD3Av1G000430	TRITD3Av1G000430.2	Transcript	missense_variant	1679	1679	560	D/G	gAc/gGc	-	IMPACT=MODERATE;BIOTYPE=protein_coding;EXON=3/3;STRAND=-1;ENSP=TRITD3Av1G000430.2;UNIPARC=UPI001019B3E6;SIFT=tolerated(0.22);DOMAINS=PROSITE_profiles:PS50011,PANTHER:PTHR27009:SF105,PANTHER:PTHR27009,Pfam:PF00069,Gene3D:1.10.510.10,SMART:SM00220,Superfamily:SSF56112
.	3A:885573-885573	G	TRITD3Av1G000430	TRITD3Av1G000430.1	Transcript	missense_variant	1352	1352	451	L/S	tTg/tCg	-	IMPACT=MODERATE;BIOTYPE=protein_coding;EXON=3/3;STRAND=-1;ENSP=TRITD3Av1G000430.1;UNIPARC=UPI001017B6F0;SIFT=tolerated(1);DOMAINS=Gene3D:1.10.510.10,Pfam:PF00069,PROSITE_profiles:PS50011,PANTHER:PTHR27009,PANTHER:PTHR27009:SF105,SMART:SM00220,Superfamily:SSF56112
.	3A:885573-885573	G	TRITD3Av1G000430	TRITD3Av1G000430.2	Transcript	missense_variant	1235	1235	412	L/S	tTg/tCg	-	IMPACT=MODERATE;BIOTYPE=protein_coding;EXON=3/3;STRAND=-1;ENSP=TRITD3Av1G000430.2;UNIPARC=UPI001019B3E6;SIFT=tolerated(1);DOMAINS=PROSITE_profiles:PS50011,PANTHER:PTHR27009:SF105,PANTHER:PTHR27009,Pfam:PF00069,Gene3D:1.10.510.10,SMART:SM00220,Superfamily:SSF56112
.	3A:885782-885782	T	TRITD3Av1G000430	TRITD3Av1G000430.1	Transcript	synonymous_variant	1143	1143	381	V	gtG/gtA	AX-89533270	IMPACT=LOW;BIOTYPE=protein_coding;EXON=3/3;STRAND=-1;ENSP=TRITD3Av1G000430.1;UNIPARC=UPI001017B6F0;DOMAINS=Gene3D:3.30.200.20,Pfam:PF00069,PROSITE_patterns:PS00107,PROSITE_profiles:PS50011,PANTHER:PTHR27009,PANTHER:PTHR27009:SF105,SMART:SM00220,Superfamily:SSF56112
.	3A:885782-885782	T	TRITD3Av1G000430	TRITD3Av1G000430.2	Transcript	synonymous_variant	1026	1026	342	V	gtG/gtA	AX-89533270	IMPACT=LOW;BIOTYPE=protein_coding;EXON=3/3;STRAND=-1;ENSP=TRITD3Av1G000430.2;UNIPARC=UPI001019B3E6;DOMAINS=PROSITE_profiles:PS50011,PANTHER:PTHR27009:SF105,PANTHER:PTHR27009,PROSITE_patterns:PS00107,Pfam:PF00069,Gene3D:3.30.200.20,SMART:SM00220,Superfamily:SSF56112
.	3A:886131-886131	-	-	-	-	-	-	-	-	-	-	-
.	3A:886299-886299	-	-	-	-	-	-	-	-	-	-	-
.	3A:886580-886580	-	-	-	-	-	-	-	-	-	-	-
.	3A:886907-886907	G	TRITD3Av1G000430	TRITD3Av1G000430.1	Transcript	synonymous_variant	501	501	167	A	gcT/gcC	AX-89617208	IMPACT=LOW;BIOTYPE=protein_coding;EXON=1/3;STRAND=-1;ENSP=TRITD3Av1G000430.1;UNIPARC=UPI001017B6F0;DOMAINS=PANTHER:PTHR27009,PANTHER:PTHR27009:SF105
.	3A:886907-886907	G	TRITD3Av1G000430	TRITD3Av1G000430.2	Transcript	synonymous_variant	501	501	167	A	gcT/gcC	AX-89617208	IMPACT=LOW;BIOTYPE=protein_coding;EXON=1/3;STRAND=-1;ENSP=TRITD3Av1G000430.2;UNIPARC=UPI001019B3E6;DOMAINS=PANTHER:PTHR27009:SF105,PANTHER:PTHR27009
.	3A:887007-887007	C	TRITD3Av1G000430	TRITD3Av1G000430.1	Transcript	missense_variant	401	401	134	S/W	tCg/tGg	-	IMPACT=MODERATE;BIOTYPE=protein_coding;EXON=1/3;STRAND=-1;ENSP=TRITD3Av1G000430.1;UNIPARC=UPI001017B6F0;SIFT=tolerated(0.23);DOMAINS=PANTHER:PTHR27009,PANTHER:PTHR27009:SF105
.	3A:887007-887007	C	TRITD3Av1G000430	TRITD3Av1G000430.2	Transcript	missense_variant	401	401	134	S/W	tCg/tGg	-	IMPACT=MODERATE;BIOTYPE=protein_coding;EXON=1/3;STRAND=-1;ENSP=TRITD3Av1G000430.2;UNIPARC=UPI001019B3E6;SIFT=tolerated(0.16);DOMAINS=PANTHER:PTHR27009:SF105,PANTHER:PTHR27009
.	3A:887036-887036	G	TRITD3Av1G000430	TRITD3Av1G000430.1	Transcript	synonymous_variant	372	372	124	L	ctT/ctC	-	IMPACT=LOW;BIOTYPE=protein_coding;EXON=1/3;STRAND=-1;ENSP=TRITD3Av1G000430.1;UNIPARC=UPI001017B6F0;DOMAINS=PANTHER:PTHR27009,PANTHER:PTHR27009:SF105
.	3A:887036-887036	G	TRITD3Av1G000430	TRITD3Av1G000430.2	Transcript	synonymous_variant	372	372	124	L	ctT/ctC	-	IMPACT=LOW;BIOTYPE=protein_coding;EXON=1/3;STRAND=-1;ENSP=TRITD3Av1G000430.2;UNIPARC=UPI001019B3E6;DOMAINS=PANTHER:PTHR27009:SF105,PANTHER:PTHR27009
.	3A:887200-887200	C	TRITD3Av1G000430	TRITD3Av1G000430.1	Transcript	missense_variant	208	208	70	N/D	Aat/Gat	-	IMPACT=MODERATE;BIOTYPE=protein_coding;EXON=1/3;STRAND=-1;ENSP=TRITD3Av1G000430.1;UNIPARC=UPI001017B6F0;SIFT=tolerated(1);DOMAINS=Pfam:PF13947,PANTHER:PTHR27009,PANTHER:PTHR27009:SF105
.	3A:887200-887200	C	TRITD3Av1G000430	TRITD3Av1G000430.2	Transcript	missense_variant	208	208	70	N/D	Aat/Gat	-	IMPACT=MODERATE;BIOTYPE=protein_coding;EXON=1/3;STRAND=-1;ENSP=TRITD3Av1G000430.2;UNIPARC=UPI001019B3E6;SIFT=tolerated(1);DOMAINS=PANTHER:PTHR27009:SF105,PANTHER:PTHR27009,Pfam:PF13947
.	3A:887325-887325	A	TRITD3Av1G000430	TRITD3Av1G000430.1	Transcript	missense_variant	83	83	28	D/V	gAt/gTt	AX-89369446	IMPACT=MODERATE;BIOTYPE=protein_coding;EXON=1/3;STRAND=-1;ENSP=TRITD3Av1G000430.1;UNIPARC=UPI001017B6F0;SIFT=deleterious(0.03);DOMAINS=PANTHER:PTHR27009,PANTHER:PTHR27009:SF105
.	3A:887325-887325	A	TRITD3Av1G000430	TRITD3Av1G000430.2	Transcript	missense_variant	83	83	28	D/V	gAt/gTt	AX-89369446	IMPACT=MODERATE;BIOTYPE=protein_coding;EXON=1/3;STRAND=-1;ENSP=TRITD3Av1G000430.2;UNIPARC=UPI001019B3E6;SIFT=deleterious(0.05);DOMAINS=PANTHER:PTHR27009:SF105,PANTHER:PTHR27009
.	3A:887326-887326	A	TRITD3Av1G000430	TRITD3Av1G000430.1	Transcript	missense_variant	82	82	28	D/Y	Gat/Tat	AX-89357754	IMPACT=MODERATE;BIOTYPE=protein_coding;EXON=1/3;STRAND=-1;ENSP=TRITD3Av1G000430.1;UNIPARC=UPI001017B6F0;SIFT=deleterious(0);DOMAINS=PANTHER:PTHR27009,PANTHER:PTHR27009:SF105
.	3A:887326-887326	A	TRITD3Av1G000430	TRITD3Av1G000430.2	Transcript	missense_variant	82	82	28	D/Y	Gat/Tat	AX-89357754	IMPACT=MODERATE;BIOTYPE=protein_coding;EXON=1/3;STRAND=-1;ENSP=TRITD3Av1G000430.2;UNIPARC=UPI001019B3E6;SIFT=deleterious(0);DOMAINS=PANTHER:PTHR27009:SF105,PANTHER:PTHR27009
.	3A:887422-887422	-	-	-	-	-	-	-	-	-	-	-
.	3A:887461-887463	-	-	-	-	-	-	-	-	-	-	-
.	3A:887465-887465	-	-	-	-	-	-	-	-	-	-	-
.	3A:887535-887537	-	-	-	-	-	-	-	-	-	-	-
.	3A:887649-887649	-	-	-	-	-	-	-	-	-	-	-
.	3A:887754-887754	-	-	-	-	-	-	-	-	-	-	-
.	3A:888823-888823	-	-	-	-	-	-	-	-	-	-	-
.	3A:889342-889342	-	-	-	-	-	-	-	-	-	-	-
.	3A:889358-889358	-	-	-	-	-	-	-	-	-	-	-
.	3A:889418-889418	-	-	-	-	-	-	-	-	-	-	-
.	3A:889453-889453	-	-	-	-	-	-	-	-	-	-	-
.	3A:889876-889876	C	TRITD3Av1G000410	TRITD3Av1G000410.4	Transcript	synonymous_variant	894	894	298	V	gtT/gtC	-	IMPACT=LOW;BIOTYPE=protein_coding;EXON=3/3;STRAND=1;ENSP=TRITD3Av1G000410.4;UNIPARC=UPI001019BA6D;DOMAINS=PANTHER:PTHR27009:SF233,PANTHER:PTHR27009,Gene3D:3.30.200.20
.	3A:889876-889876	C	TRITD3Av1G000410	TRITD3Av1G000410.5	Transcript	synonymous_variant	51	51	17	V	gtT/gtC	-	IMPACT=LOW;BIOTYPE=protein_coding;EXON=2/2;STRAND=1;ENSP=TRITD3Av1G000410.5;UNIPARC=UPI001017E026;DOMAINS=PANTHER:PTHR27009,PANTHER:PTHR27009:SF123,Gene3D:3.30.200.20,PIRSF:PIRSF000654
.	3A:890280-890302	A	TRITD3Av1G000410	TRITD3Av1G000410.4	Transcript	inframe_deletion	1299-1320	1299-1320	433-440	RGMEYLHQ/R	cgAGGAATGGAATACCTTCATCAA/cgA	-	IMPACT=MODERATE;BIOTYPE=protein_coding;EXON=3/3;STRAND=1;ENSP=TRITD3Av1G000410.4;UNIPARC=UPI001019BA6D;DOMAINS=PROSITE_profiles:PS50011,CDD:cd14066,PANTHER:PTHR27009:SF233,PANTHER:PTHR27009,Gene3D:1.10.510.10,Pfam:PF00069,SMART:SM00220,Superfamily:SSF56112
.	3A:890280-890302	A	TRITD3Av1G000410	TRITD3Av1G000410.5	Transcript	inframe_deletion	456-477	456-477	152-159	RGMEYLHQ/R	cgAGGAATGGAATACCTTCATCAA/cgA	-	IMPACT=MODERATE;BIOTYPE=protein_coding;EXON=2/2;STRAND=1;ENSP=TRITD3Av1G000410.5;UNIPARC=UPI001017E026;DOMAINS=PROSITE_profiles:PS50011,CDD:cd14066,PANTHER:PTHR27009,PANTHER:PTHR27009:SF123,Pfam:PF00069,Gene3D:1.10.510.10,PIRSF:PIRSF000654,SMART:SM00220,Superfamily:SSF56112
.	3A:891509-891509	-	-	-	-	-	-	-	-	-	-	-
.	3A:892063-892063	-	-	-	-	-	-	-	-	-	-	-
.	3A:892258-892258	-	-	-	-	-	-	-	-	-	-	-
.	3A:892455-892455	-	-	-	-	-	-	-	-	-	-	-
.	3A:893146-893146	-	-	-	-	-	-	-	-	-	-	-
.	3A:894014-894017	-	-	-	-	-	-	-	-	-	-	-
.	3A:894032-894032	-	-	-	-	-	-	-	-	-	-	-
.	3A:894080-894080	-	-	-	-	-	-	-	-	-	-	-
.	3A:894083-894083	-	-	-	-	-	-	-	-	-	-	-
.	3A:894120-894120	-	-	-	-	-	-	-	-	-	-	-
.	3A:894346-894346	-	-	-	-	-	-	-	-	-	-	-
.	3A:894350-894350	-	-	-	-	-	-	-	-	-	-	-
.	3A:894356-894356	-	-	-	-	-	-	-	-	-	-	-
.	3A:894362-894362	-	-	-	-	-	-	-	-	-	-	-
.	3A:894370-894370	-	-	-	-	-	-	-	-	-	-	-
.	3A:894374-894374	-	-	-	-	-	-	-	-	-	-	-
.	3A:894559-894559	-	-	-	-	-	-	-	-	-	-	-
.	3A:894589-894589	-	-	-	-	-	-	-	-	-	-	-
.	3A:894736-894736	-	-	-	-	-	-	-	-	-	-	-
.	3A:894749-894749	-	-	-	-	-	-	-	-	-	-	-
.	3A:894750-894750	-	-	-	-	-	-	-	-	-	-	-
.	3A:894768-894768	-	-	-	-	-	-	-	-	-	-	-
.	3A:894805-894805	-	-	-	-	-	-	-	-	-	-	-
.	3A:894848-894848	-	-	-	-	-	-	-	-	-	-	-
.	3A:894857-894857	-	-	-	-	-	-	-	-	-	-	-
.	3A:934476-934476	-	-	-	-	-	-	-	-	-	-	-
.	3A:934482-934482	-	-	-	-	-	-	-	-	-	-	-
.	3A:934489-934489	-	-	-	-	-	-	-	-	-	-	-
.	3A:934503-934503	-	-	-	-	-	-	-	-	-	-	-
.	3A:934526-934526	-	-	-	-	-	-	-	-	-	-	-
.	3A:934560-934560	-	-	-	-	-	-	-	-	-	-	-
.	3A:934724-934724	-	-	-	-	-	-	-	-	-	-	-
.	3A:934856-934856	-	-	-	-	-	-	-	-	-	-	-
.	3A:934881-934881	-	-	-	-	-	-	-	-	-	-	-
.	3A:934900-934900	-	-	-	-	-	-	-	-	-	-	-
.	3A:935041-935041	-	-	-	-	-	-	-	-	-	-	-
.	3A:936691-936691	-	-	-	-	-	-	-	-	-	-	-
.	3A:936730-936730	-	-	-	-	-	-	-	-	-	-	-
.	3A:937225-937226	-	-	-	-	-	-	-	-	-	-	-
.	3A:937610-937610	C	TRITD3Av1G000480	TRITD3Av1G000480.1	Transcript	synonymous_variant	336	336	112	S	tcA/tcG	-	IMPACT=LOW;BIOTYPE=protein_coding;EXON=1/1;STRAND=-1;ENSP=TRITD3Av1G000480.1;UNIPARC=UPI001018A1D8;DOMAINS=PANTHER:PTHR27009,PANTHER:PTHR27009:SF105
.	3A:937644-937644	G	TRITD3Av1G000480	TRITD3Av1G000480.1	Transcript	missense_variant	302	302	101	L/P	cTg/cCg	-	IMPACT=MODERATE;BIOTYPE=protein_coding;EXON=1/1;STRAND=-1;ENSP=TRITD3Av1G000480.1;UNIPARC=UPI001018A1D8;SIFT=deleterious(0);DOMAINS=Gene3D:1.10.510.10,Pfam:PF07714,PANTHER:PTHR27009,PANTHER:PTHR27009:SF105,Superfamily:SSF56112
.	3A:937670-937670	T	TRITD3Av1G000480	TRITD3Av1G000480.1	Transcript	synonymous_variant	276	276	92	P	ccG/ccA	-	IMPACT=LOW;BIOTYPE=protein_coding;EXON=1/1;STRAND=-1;ENSP=TRITD3Av1G000480.1;UNIPARC=UPI001018A1D8;DOMAINS=Gene3D:1.10.510.10,Pfam:PF07714,PANTHER:PTHR27009,PANTHER:PTHR27009:SF105,Superfamily:SSF56112
.	3A:937733-937733	C	TRITD3Av1G000480	TRITD3Av1G000480.1	Transcript	synonymous_variant	213	213	71	E	gaA/gaG	-	IMPACT=LOW;BIOTYPE=protein_coding;EXON=1/1;STRAND=-1;ENSP=TRITD3Av1G000480.1;UNIPARC=UPI001018A1D8;DOMAINS=Gene3D:1.10.510.10,Pfam:PF07714,PANTHER:PTHR27009,PANTHER:PTHR27009:SF105,Superfamily:SSF56112
.	3A:937739-937739	A	TRITD3Av1G000480	TRITD3Av1G000480.1	Transcript	missense_variant	207	207	69	M/I	atG/atT	-	IMPACT=MODERATE;BIOTYPE=protein_coding;EXON=1/1;STRAND=-1;ENSP=TRITD3Av1G000480.1;UNIPARC=UPI001018A1D8;SIFT=tolerated(0.37);DOMAINS=Gene3D:1.10.510.10,Pfam:PF07714,PANTHER:PTHR27009,PANTHER:PTHR27009:SF105,Superfamily:SSF56112
.	3A:937747-937747	C	TRITD3Av1G000480	TRITD3Av1G000480.1	Transcript	missense_variant	199	199	67	T/A	Act/Gct	-	IMPACT=MODERATE;BIOTYPE=protein_coding;EXON=1/1;STRAND=-1;ENSP=TRITD3Av1G000480.1;UNIPARC=UPI001018A1D8;SIFT=tolerated(0.71);DOMAINS=Gene3D:1.10.510.10,Pfam:PF07714,PANTHER:PTHR27009,PANTHER:PTHR27009:SF105,Superfamily:SSF56112
.	3A:937840-937840	A	TRITD3Av1G000480	TRITD3Av1G000480.1	Transcript	missense_variant	106	106	36	T/S	Aca/Tca	-	IMPACT=MODERATE;BIOTYPE=protein_coding;EXON=1/1;STRAND=-1;ENSP=TRITD3Av1G000480.1;UNIPARC=UPI001018A1D8;SIFT=deleterious(0.01);DOMAINS=Gene3D:1.10.510.10,Pfam:PF07714,PANTHER:PTHR27009,PANTHER:PTHR27009:SF105,Superfamily:SSF56112
.	3A:937987-937987	-	-	-	-	-	-	-	-	-	-	-
.	3A:938002-938002	-	-	-	-	-	-	-	-	-	-	-
.	3A:938006-938007	-	-	-	-	-	-	-	-	-	-	-
.	3A:938028-938028	-	-	-	-	-	-	-	-	-	-	-
.	3A:938064-938064	-	-	-	-	-	-	-	-	-	-	-
.	3A:938078-938078	-	-	-	-	-	-	-	-	-	-	-
.	3A:938091-938091	-	-	-	-	-	-	-	-	-	-	-
.	3A:938110-938110	-	-	-	-	-	-	-	-	-	-	-
.	3A:938111-938111	-	-	-	-	-	-	-	-	-	-	-
.	3A:938140-938140	-	-	-	-	-	-	-	-	-	-	-
.	3A:938160-938160	-	-	-	-	-	-	-	-	-	-	-
.	3A:938161-938161	-	-	-	-	-	-	-	-	-	-	-
.	3A:938192-938192	-	-	-	-	-	-	-	-	-	-	-
.	3A:938193-938193	-	-	-	-	-	-	-	-	-	-	-
.	3A:938262-938262	-	-	-	-	-	-	-	-	-	-	-
.	3A:938283-938283	-	-	-	-	-	-	-	-	-	-	-
.	3A:938285-938285	-	-	-	-	-	-	-	-	-	-	-
.	3A:938295-938295	-	-	-	-	-	-	-	-	-	-	-
.	3A:938303-938303	-	-	-	-	-	-	-	-	-	-	-
.	3A:938349-938349	-	-	-	-	-	-	-	-	-	-	-
.	3A:938450-938450	-	-	-	-	-	-	-	-	-	-	-
.	3A:938517-938517	-	-	-	-	-	-	-	-	-	-	-
.	3A:938796-938796	-	-	-	-	-	-	-	-	-	-	-
.	3A:939446-939446	-	-	-	-	-	-	-	-	-	-	-
.	3A:939492-939492	-	-	-	-	-	-	-	-	-	-	-
.	3A:939522-939522	-	-	-	-	-	-	-	-	-	-	-
.	3A:939579-939579	-	-	-	-	-	-	-	-	-	-	-
.	3A:939613-939613	-	-	-	-	-	-	-	-	-	-	-
.	3A:939623-939623	-	-	-	-	-	-	-	-	-	-	-
.	3A:939635-939635	-	-	-	-	-	-	-	-	-	-	-
.	3A:939643-939643	-	-	-	-	-	-	-	-	-	-	-
.	3A:939658-939658	-	-	-	-	-	-	-	-	-	-	-
.	3A:939694-939696	-	-	-	-	-	-	-	-	-	-	-
.	3A:939724-939724	-	-	-	-	-	-	-	-	-	-	-
.	3A:939738-939738	-	-	-	-	-	-	-	-	-	-	-
.	3A:939764-939764	-	-	-	-	-	-	-	-	-	-	-
.	3A:947877-947877	-	-	-	-	-	-	-	-	-	-	-
.	3A:947893-947893	-	-	-	-	-	-	-	-	-	-	-
.	3A:947950-947950	-	-	-	-	-	-	-	-	-	-	-
.	3A:948081-948081	-	-	-	-	-	-	-	-	-	-	-
.	3A:948086-948086	-	-	-	-	-	-	-	-	-	-	-
.	3A:948104-948104	-	-	-	-	-	-	-	-	-	-	-
.	3A:948172-948172	-	-	-	-	-	-	-	-	-	-	-
.	3A:948966-948966	-	-	-	-	-	-	-	-	-	-	-
.	3A:949069-949069	-	-	-	-	-	-	-	-	-	-	-
.	3A:949318-949318	-	-	-	-	-	-	-	-	-	-	-
.	3A:949339-949339	-	-	-	-	-	-	-	-	-	-	-
.	3A:949848-949849	-	-	-	-	-	-	-	-	-	-	-
.	3A:949875-949875	-	-	-	-	-	-	-	-	-	-	-
.	3A:949882-949882	-	-	-	-	-	-	-	-	-	-	-
.	3A:949897-949897	-	-	-	-	-	-	-	-	-	-	-
.	3A:950166-950166	-	-	-	-	-	-	-	-	-	-	-
.	3A:950203-950203	-	-	-	-	-	-	-	-	-	-	-
.	3A:950223-950223	-	-	-	-	-	-	-	-	-	-	-
.	3A:950255-950255	-	-	-	-	-	-	-	-	-	-	-
.	3A:950257-950257	-	-	-	-	-	-	-	-	-	-	-
.	3A:950258-950258	-	-	-	-	-	-	-	-	-	-	-
.	3A:950403-950403	-	-	-	-	-	-	-	-	-	-	-
.	3A:950449-950449	-	-	-	-	-	-	-	-	-	-	-
.	3A:950657-950657	-	-	-	-	-	-	-	-	-	-	-
.	3A:951071-951071	G	TRITD3Av1G000500	TRITD3Av1G000500.1	Transcript	synonymous_variant	1299	1299	433	A	gcT/gcC	-	IMPACT=LOW;BIOTYPE=protein_coding;EXON=6/7;STRAND=-1;ENSP=TRITD3Av1G000500.1;UNIPARC=UPI00101962D1;DOMAINS=Pfam:PF06974,PANTHER:PTHR31650,PANTHER:PTHR31650:SF32
.	3A:951071-951071	G	TRITD3Av1G000500	TRITD3Av1G000500.3	Transcript	synonymous_variant	1302	1302	434	A	gcT/gcC	-	IMPACT=LOW;BIOTYPE=protein_coding;EXON=6/7;STRAND=-1;ENSP=TRITD3Av1G000500.3;UNIPARC=UPI001019D315;DOMAINS=PANTHER:PTHR31650,PANTHER:PTHR31650:SF32,Pfam:PF06974
.	3A:951083-951083	A	TRITD3Av1G000500	TRITD3Av1G000500.1	Transcript	synonymous_variant	1287	1287	429	G	ggG/ggT	-	IMPACT=LOW;BIOTYPE=protein_coding;EXON=6/7;STRAND=-1;ENSP=TRITD3Av1G000500.1;UNIPARC=UPI00101962D1;DOMAINS=Pfam:PF06974,PANTHER:PTHR31650,PANTHER:PTHR31650:SF32
.	3A:951083-951083	A	TRITD3Av1G000500	TRITD3Av1G000500.3	Transcript	synonymous_variant	1290	1290	430	G	ggG/ggT	-	IMPACT=LOW;BIOTYPE=protein_coding;EXON=6/7;STRAND=-1;ENSP=TRITD3Av1G000500.3;UNIPARC=UPI001019D315;DOMAINS=PANTHER:PTHR31650,PANTHER:PTHR31650:SF32,Pfam:PF06974
.	3A:951261-951261	-	-	-	-	-	-	-	-	-	-	-
.	3A:951283-951283	-	-	-	-	-	-	-	-	-	-	-
.	3A:951559-951559	-	-	-	-	-	-	-	-	-	-	-
.	3A:951578-951578	-	-	-	-	-	-	-	-	-	-	-
.	3A:951586-951586	-	-	-	-	-	-	-	-	-	-	-
.	3A:951630-951630	-	-	-	-	-	-	-	-	-	-	-
.	3A:951712-951712	G	TRITD3Av1G000500	TRITD3Av1G000500.1	Transcript	synonymous_variant	942	942	314	T	acT/acC	-	IMPACT=LOW;BIOTYPE=protein_coding;EXON=4/7;STRAND=-1;ENSP=TRITD3Av1G000500.1;UNIPARC=UPI00101962D1;DOMAINS=PANTHER:PTHR31650,PANTHER:PTHR31650:SF32
.	3A:951712-951712	G	TRITD3Av1G000500	TRITD3Av1G000500.2	Transcript	synonymous_variant	942	942	314	T	acT/acC	-	IMPACT=LOW;BIOTYPE=protein_coding;EXON=4/6;STRAND=-1;ENSP=TRITD3Av1G000500.2;UNIPARC=UPI001018AE39;DOMAINS=PANTHER:PTHR31650,PANTHER:PTHR31650:SF32
.	3A:951712-951712	G	TRITD3Av1G000500	TRITD3Av1G000500.3	Transcript	synonymous_variant	942	942	314	T	acT/acC	-	IMPACT=LOW;BIOTYPE=protein_coding;EXON=4/7;STRAND=-1;ENSP=TRITD3Av1G000500.3;UNIPARC=UPI001019D315;DOMAINS=PANTHER:PTHR31650,PANTHER:PTHR31650:SF32
.	3A:951749-951749	-	-	-	-	-	-	-	-	-	-	-
.	3A:951771-951771	-	-	-	-	-	-	-	-	-	-	-
.	3A:953873-953873	-	-	-	-	-	-	-	-	-	-	-
.	3A:953907-953907	-	-	-	-	-	-	-	-	-	-	-
.	3A:953935-953935	-	-	-	-	-	-	-	-	-	-	-
.	3A:953940-953940	-	-	-	-	-	-	-	-	-	-	-
.	3A:953956-953956	-	-	-	-	-	-	-	-	-	-	-
.	3A:953962-953962	-	-	-	-	-	-	-	-	-	-	-
.	3A:954939-954939	-	-	-	-	-	-	-	-	-	-	-
.	3A:955023-955023	-	-	-	-	-	-	-	-	-	-	-
.	3A:955060-955060	-	-	-	-	-	-	-	-	-	-	-
.	3A:955081-955081	-	-	-	-	-	-	-	-	-	-	-
.	3A:955612-955612	-	-	-	-	-	-	-	-	-	-	-
.	3A:955702-955702	-	-	-	-	-	-	-	-	-	-	-
.	3A:955852-955852	-	-	-	-	-	-	-	-	-	-	-
.	3A:955909-955909	-	-	-	-	-	-	-	-	-	-	-
.	3A:956191-956191	-	-	-	-	-	-	-	-	-	-	-
.	3A:956215-956215	-	-	-	-	-	-	-	-	-	-	-
.	3A:956227-956227	-	-	-	-	-	-	-	-	-	-	-
.	3A:956283-956283	-	-	-	-	-	-	-	-	-	-	-
.	3A:956284-956284	-	-	-	-	-	-	-	-	-	-	-
.	3A:956286-956286	-	-	-	-	-	-	-	-	-	-	-
.	3A:963944-963944	-	-	-	-	-	-	-	-	-	-	-
.	3A:963955-963957	-	-	-	-	-	-	-	-	-	-	-
.	3A:964130-964130	-	-	-	-	-	-	-	-	-	-	-
.	3A:964144-964144	-	-	-	-	-	-	-	-	-	-	-
.	3A:964149-964149	-	-	-	-	-	-	-	-	-	-	-
.	3A:964168-964168	-	-	-	-	-	-	-	-	-	-	-
.	3A:964295-964295	-	-	-	-	-	-	-	-	-	-	-
.	3A:964333-964333	-	-	-	-	-	-	-	-	-	-	-
.	3A:964337-964337	-	-	-	-	-	-	-	-	-	-	-
.	3A:964348-964348	-	-	-	-	-	-	-	-	-	-	-
.	3A:964422-964422	-	-	-	-	-	-	-	-	-	-	-
.	3A:964440-964442	-	-	-	-	-	-	-	-	-	-	-
.	3A:964512-964512	-	-	-	-	-	-	-	-	-	-	-
.	3A:964518-964518	-	-	-	-	-	-	-	-	-	-	-
.	3A:964631-964631	-	-	-	-	-	-	-	-	-	-	-
.	3A:964708-964708	-	-	-	-	-	-	-	-	-	-	-
.	3A:969073-969073	-	-	-	-	-	-	-	-	-	-	-
.	3A:969077-969077	-	-	-	-	-	-	-	-	-	-	-
.	3A:969123-969125	-	-	-	-	-	-	-	-	-	-	-
.	3A:969130-969130	-	-	-	-	-	-	-	-	-	-	-
.	3A:970920-970921	-	-	-	-	-	-	-	-	-	-	-
.	3A:971003-971003	-	-	-	-	-	-	-	-	-	-	-
.	3A:971081-971082	-	-	-	-	-	-	-	-	-	-	-
.	3A:971099-971099	-	-	-	-	-	-	-	-	-	-	-
.	3A:971150-971150	-	-	-	-	-	-	-	-	-	-	-
.	3A:971451-971451	-	-	-	-	-	-	-	-	-	-	-
.	3A:971457-971458	-	-	-	-	-	-	-	-	-	-	-
.	3A:971488-971488	-	-	-	-	-	-	-	-	-	-	-
.	3A:971510-971510	-	-	-	-	-	-	-	-	-	-	-
.	3A:971514-971514	-	-	-	-	-	-	-	-	-	-	-
.	3A:971811-971820	-	-	-	-	-	-	-	-	-	-	-
.	3A:971858-971858	-	-	-	-	-	-	-	-	-	-	-
.	3A:971939-971940	-	-	-	-	-	-	-	-	-	-	-
.	3A:972550-972550	-	-	-	-	-	-	-	-	-	-	-
.	3A:972565-972565	-	-	-	-	-	-	-	-	-	-	-
.	3A:972569-972569	-	-	-	-	-	-	-	-	-	-	-
.	3A:972570-972570	-	-	-	-	-	-	-	-	-	-	-
.	3A:972598-972598	-	-	-	-	-	-	-	-	-	-	-
.	3A:972697-972697	-	-	-	-	-	-	-	-	-	-	-
.	3A:972707-972707	-	-	-	-	-	-	-	-	-	-	-
.	3A:972733-972733	-	-	-	-	-	-	-	-	-	-	-
.	3A:972740-972740	-	-	-	-	-	-	-	-	-	-	-
.	3A:972758-972758	-	-	-	-	-	-	-	-	-	-	-
.	3A:972798-972798	-	-	-	-	-	-	-	-	-	-	-
.	3A:972814-972814	-	-	-	-	-	-	-	-	-	-	-
.	3A:972824-972824	-	-	-	-	-	-	-	-	-	-	-
.	3A:972831-972831	-	-	-	-	-	-	-	-	-	-	-
.	3A:972834-972834	-	-	-	-	-	-	-	-	-	-	-
.	3A:972876-972876	-	-	-	-	-	-	-	-	-	-	-
.	3A:972890-972890	-	-	-	-	-	-	-	-	-	-	-
.	3A:972917-972917	-	-	-	-	-	-	-	-	-	-	-
.	3A:972994-972994	-	-	-	-	-	-	-	-	-	-	-
.	3A:972998-972998	-	-	-	-	-	-	-	-	-	-	-
.	3A:973027-973027	-	-	-	-	-	-	-	-	-	-	-
.	3A:973080-973080	-	-	-	-	-	-	-	-	-	-	-
.	3A:973129-973129	-	-	-	-	-	-	-	-	-	-	-
.	3A:973144-973144	-	-	-	-	-	-	-	-	-	-	-
.	3A:973309-973309	-	-	-	-	-	-	-	-	-	-	-
.	3A:973315-973315	-	-	-	-	-	-	-	-	-	-	-
.	3A:973331-973331	-	-	-	-	-	-	-	-	-	-	-
.	3A:973462-973462	-	-	-	-	-	-	-	-	-	-	-
.	3A:973487-973487	-	-	-	-	-	-	-	-	-	-	-
.	3A:973595-973595	-	-	-	-	-	-	-	-	-	-	-
.	3A:973620-973623	-	-	-	-	-	-	-	-	-	-	-
.	3A:973661-973661	-	-	-	-	-	-	-	-	-	-	-
.	3A:974270-974270	G	TRITD3Av1G000520	TRITD3Av1G000520.1	Transcript	missense_variant	56	56	19	W/S	tGg/tCg	-	IMPACT=MODERATE;BIOTYPE=protein_coding;EXON=1/1;STRAND=-1;ENSP=TRITD3Av1G000520.1;UNIPARC=UPI0010188433;SIFT=tolerated_low_confidence(0.75);DOMAINS=Cleavage_site_(Signalp):SignalP-noTM,PANTHER:PTHR21495,PANTHER:PTHR21495:SF196
.	3A:974308-974308	A	TRITD3Av1G000520	TRITD3Av1G000520.1	Transcript	synonymous_variant	18	18	6	N	aaC/aaT	-	IMPACT=LOW;BIOTYPE=protein_coding;EXON=1/1;STRAND=-1;ENSP=TRITD3Av1G000520.1;UNIPARC=UPI0010188433;DOMAINS=Cleavage_site_(Signalp):SignalP-noTM,PANTHER:PTHR21495,PANTHER:PTHR21495:SF196
.	3A:974321-974321	G	TRITD3Av1G000520	TRITD3Av1G000520.1	Transcript	missense_variant	5	5	2	I/T	aTt/aCt	-	IMPACT=MODERATE;BIOTYPE=protein_coding;EXON=1/1;STRAND=-1;ENSP=TRITD3Av1G000520.1;UNIPARC=UPI0010188433;SIFT=tolerated_low_confidence(0.33);DOMAINS=Cleavage_site_(Signalp):SignalP-noTM,PANTHER:PTHR21495,PANTHER:PTHR21495:SF196
.	3A:975679-975679	-	-	-	-	-	-	-	-	-	-	-
.	3A:975793-975793	-	-	-	-	-	-	-	-	-	-	-
.	3A:975805-975805	-	-	-	-	-	-	-	-	-	-	-
.	3A:975825-975825	-	-	-	-	-	-	-	-	-	-	-
.	3A:992377-992386	-	-	-	-	-	-	-	-	-	-	-
.	3A:992471-992471	-	-	-	-	-	-	-	-	-	-	-
.	3A:992507-992507	-	-	-	-	-	-	-	-	-	-	-
.	3A:992556-992556	-	-	-	-	-	-	-	-	-	-	-
.	3A:992557-992557	-	-	-	-	-	-	-	-	-	-	-
.	3A:992602-992602	-	-	-	-	-	-	-	-	-	-	-
.	3A:992652-992652	-	-	-	-	-	-	-	-	-	-	-
.	3A:992677-992677	-	-	-	-	-	-	-	-	-	-	-
.	3A:992686-992686	-	-	-	-	-	-	-	-	-	-	-
.	3A:993052-993052	-	-	-	-	-	-	-	-	-	-	-
.	3A:993186-993186	-	-	-	-	-	-	-	-	-	-	-
.	3A:993197-993197	-	-	-	-	-	-	-	-	-	-	-
.	3A:993208-993208	-	-	-	-	-	-	-	-	-	-	-
.	3A:993216-993216	-	-	-	-	-	-	-	-	-	-	-
.	3A:993248-993248	-	-	-	-	-	-	-	-	-	-	-
.	3A:994680-994680	-	-	-	-	-	-	-	-	-	-	-
.	3A:994845-994845	-	-	-	-	-	-	-	-	-	-	-
.	3A:994894-994894	-	-	-	-	-	-	-	-	-	-	-
.	3A:994908-994913	-	-	-	-	-	-	-	-	-	-	-
.	3A:994928-994928	-	-	-	-	-	-	-	-	-	-	-
.	3A:995008-995008	-	-	-	-	-	-	-	-	-	-	-
.	3A:1020955-1020955	-	-	-	-	-	-	-	-	-	-	-
.	3A:1020996-1020996	-	-	-	-	-	-	-	-	-	-	-
.	3A:1020998-1020998	-	-	-	-	-	-	-	-	-	-	-
.	3A:1021045-1021045	-	-	-	-	-	-	-	-	-	-	-
.	3A:1021117-1021117	-	-	-	-	-	-	-	-	-	-	-
.	3A:1021125-1021125	-	-	-	-	-	-	-	-	-	-	-
.	3A:1021179-1021179	-	-	-	-	-	-	-	-	-	-	-
.	3A:1021220-1021220	-	-	-	-	-	-	-	-	-	-	-
.	3A:1022991-1022991	-	-	-	-	-	-	-	-	-	-	-
.	3A:1023036-1023036	-	-	-	-	-	-	-	-	-	-	-
.	3A:1023052-1023052	-	-	-	-	-	-	-	-	-	-	-
.	3A:1023066-1023066	-	-	-	-	-	-	-	-	-	-	-
.	3A:1023096-1023096	-	-	-	-	-	-	-	-	-	-	-
.	3A:1023108-1023108	-	-	-	-	-	-	-	-	-	-	-
.	3A:1023128-1023128	-	-	-	-	-	-	-	-	-	-	-
.	3A:1023149-1023149	-	-	-	-	-	-	-	-	-	-	-
.	3A:1023232-1023232	-	-	-	-	-	-	-	-	-	-	-
[truncated: 167,611 more rows]
