# Supplementary material for: Whole-genome resequencing-based characterization of a durum wheat landrace showing similarity to ‘Senatore Cappelli’
Source: PLoS One. 2023 Sep 21;18(9):e0291430. doi: 10.1371/journal.pone.0291430 (PMC10513328; doi:10.1371/journal.pone.0291430)
Supplement: S6 File — (ZIP) [file pone.0291430.s011.zip › S6 File.txt]

#Uploaded_variation	Location	Allele	Gene	Feature	Feature_type	Consequence	cDNA_position	CDS_position	Protein_position	Amino_acids	Codons	Existing_variation	Extra
.	3B:33342-33342	-	-	-	-	-	-	-	-	-	-	-
.	3B:33354-33354	-	-	-	-	-	-	-	-	-	-	-
.	3B:33385-33385	-	-	-	-	-	-	-	-	-	-	-
.	3B:33401-33401	-	-	-	-	-	-	-	-	-	-	-
.	3B:33441-33441	-	-	-	-	-	-	-	-	-	-	-
.	3B:34060-34060	-	-	-	-	-	-	-	-	-	-	-
.	3B:34122-34122	-	-	-	-	-	-	-	-	-	-	-
.	3B:34142-34142	-	-	-	-	-	-	-	-	-	-	-
.	3B:34215-34215	-	-	-	-	-	-	-	-	-	-	-
.	3B:34234-34234	-	-	-	-	-	-	-	-	-	-	-
.	3B:34319-34319	-	-	-	-	-	-	-	-	-	-	-
.	3B:34406-34406	-	-	-	-	-	-	-	-	-	-	-
.	3B:34424-34424	-	-	-	-	-	-	-	-	-	-	-
.	3B:34426-34426	-	-	-	-	-	-	-	-	-	-	-
.	3B:34431-34434	-	-	-	-	-	-	-	-	-	-	-
.	3B:34488-34488	-	-	-	-	-	-	-	-	-	-	-
.	3B:34516-34516	-	-	-	-	-	-	-	-	-	-	-
.	3B:34558-34558	-	-	-	-	-	-	-	-	-	-	-
.	3B:34586-34588	-	-	-	-	-	-	-	-	-	-	-
.	3B:34600-34600	-	-	-	-	-	-	-	-	-	-	-
.	3B:34640-34640	-	-	-	-	-	-	-	-	-	-	-
.	3B:34645-34645	-	-	-	-	-	-	-	-	-	-	-
.	3B:34676-34676	-	-	-	-	-	-	-	-	-	-	-
.	3B:34697-34697	-	-	-	-	-	-	-	-	-	-	-
.	3B:34701-34701	-	-	-	-	-	-	-	-	-	-	-
.	3B:34702-34702	-	-	-	-	-	-	-	-	-	-	-
.	3B:34703-34703	-	-	-	-	-	-	-	-	-	-	-
.	3B:34732-34732	-	-	-	-	-	-	-	-	-	-	-
.	3B:34794-34794	-	-	-	-	-	-	-	-	-	-	-
.	3B:34799-34799	-	-	-	-	-	-	-	-	-	-	-
.	3B:34815-34815	-	-	-	-	-	-	-	-	-	-	-
.	3B:34844-34844	-	-	-	-	-	-	-	-	-	-	-
.	3B:34880-34880	-	-	-	-	-	-	-	-	-	-	-
.	3B:34935-34935	-	-	-	-	-	-	-	-	-	-	-
.	3B:34965-34965	-	-	-	-	-	-	-	-	-	-	-
.	3B:34985-34985	-	-	-	-	-	-	-	-	-	-	-
.	3B:34987-34987	-	-	-	-	-	-	-	-	-	-	-
.	3B:35017-35017	-	-	-	-	-	-	-	-	-	-	-
.	3B:51886-51886	-	-	-	-	-	-	-	-	-	-	-
.	3B:51891-51891	-	-	-	-	-	-	-	-	-	-	-
.	3B:51900-51901	-	-	-	-	-	-	-	-	-	-	-
.	3B:51963-51963	-	-	-	-	-	-	-	-	-	-	-
.	3B:51987-51987	-	-	-	-	-	-	-	-	-	-	-
.	3B:52007-52007	-	-	-	-	-	-	-	-	-	-	-
.	3B:52027-52027	-	-	-	-	-	-	-	-	-	-	-
.	3B:52048-52048	-	-	-	-	-	-	-	-	-	-	-
.	3B:52054-52054	-	-	-	-	-	-	-	-	-	-	-
.	3B:52055-52055	-	-	-	-	-	-	-	-	-	-	-
.	3B:54252-54252	-	-	-	-	-	-	-	-	-	-	-
.	3B:54292-54292	-	-	-	-	-	-	-	-	-	-	-
.	3B:54385-54385	-	-	-	-	-	-	-	-	-	-	-
.	3B:54389-54389	-	-	-	-	-	-	-	-	-	-	-
.	3B:54506-54509	-	-	-	-	-	-	-	-	-	-	-
.	3B:54668-54668	-	-	-	-	-	-	-	-	-	-	-
.	3B:54689-54689	-	-	-	-	-	-	-	-	-	-	-
.	3B:54761-54761	-	-	-	-	-	-	-	-	-	-	-
.	3B:54815-54815	-	-	-	-	-	-	-	-	-	-	-
.	3B:54883-54883	-	-	-	-	-	-	-	-	-	-	-
.	3B:54902-54902	-	-	-	-	-	-	-	-	-	-	-
.	3B:54905-54905	-	-	-	-	-	-	-	-	-	-	-
.	3B:54927-54927	-	-	-	-	-	-	-	-	-	-	-
.	3B:54947-54947	-	-	-	-	-	-	-	-	-	-	-
.	3B:54949-54949	-	-	-	-	-	-	-	-	-	-	-
.	3B:54962-54962	-	-	-	-	-	-	-	-	-	-	-
.	3B:54975-54975	-	-	-	-	-	-	-	-	-	-	-
.	3B:55012-55012	-	-	-	-	-	-	-	-	-	-	-
.	3B:55016-55016	-	-	-	-	-	-	-	-	-	-	-
.	3B:55031-55031	-	-	-	-	-	-	-	-	-	-	-
.	3B:55058-55058	-	-	-	-	-	-	-	-	-	-	-
.	3B:55070-55070	-	-	-	-	-	-	-	-	-	-	-
.	3B:55071-55071	-	-	-	-	-	-	-	-	-	-	-
.	3B:55084-55084	-	-	-	-	-	-	-	-	-	-	-
.	3B:55104-55104	-	-	-	-	-	-	-	-	-	-	-
.	3B:55122-55122	-	-	-	-	-	-	-	-	-	-	-
.	3B:55124-55124	-	-	-	-	-	-	-	-	-	-	-
.	3B:55493-55493	-	-	-	-	-	-	-	-	-	-	-
.	3B:55542-55542	-	-	-	-	-	-	-	-	-	-	-
.	3B:55546-55546	-	-	-	-	-	-	-	-	-	-	-
.	3B:55547-55547	-	-	-	-	-	-	-	-	-	-	-
.	3B:57594-57594	-	-	-	-	-	-	-	-	-	-	-
.	3B:57628-57628	-	-	-	-	-	-	-	-	-	-	-
.	3B:57692-57694	-	-	-	-	-	-	-	-	-	-	-
.	3B:57696-57696	-	-	-	-	-	-	-	-	-	-	-
.	3B:57701-57701	-	-	-	-	-	-	-	-	-	-	-
.	3B:57832-57832	-	-	-	-	-	-	-	-	-	-	-
.	3B:57834-57834	-	-	-	-	-	-	-	-	-	-	-
.	3B:57892-57892	-	-	-	-	-	-	-	-	-	-	-
.	3B:57944-57944	-	-	-	-	-	-	-	-	-	-	-
.	3B:57989-57989	-	-	-	-	-	-	-	-	-	-	-
.	3B:57998-57998	-	-	-	-	-	-	-	-	-	-	-
.	3B:58081-58081	C	TRITD3Bv1G000040	TRITD3Bv1G000040.1	Transcript	missense_variant	65	65	22	V/A	gTt/gCt	-	IMPACT=MODERATE;BIOTYPE=protein_coding;EXON=1/3;STRAND=1;ENSP=TRITD3Bv1G000040.1;UNIPARC=UPI001017928C;SIFT=tolerated_low_confidence(0.7);DOMAINS=Low_complexity_(Seg):seg
.	3B:58148-58148	C	TRITD3Bv1G000040	TRITD3Bv1G000040.1	Transcript	synonymous_variant	132	132	44	P	ccA/ccC	-	IMPACT=LOW;BIOTYPE=protein_coding;EXON=1/3;STRAND=1;ENSP=TRITD3Bv1G000040.1;UNIPARC=UPI001017928C
.	3B:58151-58152	GAG	TRITD3Bv1G000040	TRITD3Bv1G000040.1	Transcript	frameshift_variant	136	136	46	E/EX	Gag/GAGag	-	IMPACT=HIGH;BIOTYPE=protein_coding;EXON=1/3;STRAND=1;ENSP=TRITD3Bv1G000040.1;UNIPARC=UPI001017928C
.	3B:58155-58155	T	TRITD3Bv1G000040	TRITD3Bv1G000040.1	Transcript	missense_variant	139	139	47	V/L	Gtg/Ttg	-	IMPACT=MODERATE;BIOTYPE=protein_coding;EXON=1/3;STRAND=1;ENSP=TRITD3Bv1G000040.1;UNIPARC=UPI001017928C;SIFT=tolerated_low_confidence(0.97)
.	3B:58210-58211	TTGGGAGT	TRITD3Bv1G000040	TRITD3Bv1G000040.1	Transcript	frameshift_variant	195	195	65	D/DWEX	gaT/gaTTGGGAGT	-	IMPACT=HIGH;BIOTYPE=protein_coding;EXON=1/3;STRAND=1;ENSP=TRITD3Bv1G000040.1;UNIPARC=UPI001017928C
.	3B:58233-58233	C	TRITD3Bv1G000040	TRITD3Bv1G000040.1	Transcript	missense_variant	217	217	73	D/H	Gac/Cac	-	IMPACT=MODERATE;BIOTYPE=protein_coding;EXON=1/3;STRAND=1;ENSP=TRITD3Bv1G000040.1;UNIPARC=UPI001017928C;SIFT=tolerated_low_confidence(0.14)
.	3B:58243-58243	A	TRITD3Bv1G000040	TRITD3Bv1G000040.1	Transcript	missense_variant	227	227	76	V/E	gTg/gAg	-	IMPACT=MODERATE;BIOTYPE=protein_coding;EXON=1/3;STRAND=1;ENSP=TRITD3Bv1G000040.1;UNIPARC=UPI001017928C;SIFT=tolerated_low_confidence(0.05)
.	3B:58244-58244	T	TRITD3Bv1G000040	TRITD3Bv1G000040.1	Transcript	synonymous_variant	228	228	76	V	gtG/gtT	-	IMPACT=LOW;BIOTYPE=protein_coding;EXON=1/3;STRAND=1;ENSP=TRITD3Bv1G000040.1;UNIPARC=UPI001017928C
.	3B:58355-58355	C	TRITD3Bv1G000040	TRITD3Bv1G000040.1	Transcript	synonymous_variant	339	339	113	D	gaT/gaC	-	IMPACT=LOW;BIOTYPE=protein_coding;EXON=1/3;STRAND=1;ENSP=TRITD3Bv1G000040.1;UNIPARC=UPI001017928C;DOMAINS=Gene3D:1.25.40.20
.	3B:58365-58365	A	TRITD3Bv1G000040	TRITD3Bv1G000040.1	Transcript	missense_variant	349	349	117	E/K	Gag/Aag	-	IMPACT=MODERATE;BIOTYPE=protein_coding;EXON=1/3;STRAND=1;ENSP=TRITD3Bv1G000040.1;UNIPARC=UPI001017928C;SIFT=tolerated(0.54);DOMAINS=Gene3D:1.25.40.20,Superfamily:SSF48403
.	3B:58441-58441	A	TRITD3Bv1G000040	TRITD3Bv1G000040.1	Transcript	missense_variant	425	425	142	C/Y	tGt/tAt	-	IMPACT=MODERATE;BIOTYPE=protein_coding;EXON=1/3;STRAND=1;ENSP=TRITD3Bv1G000040.1;UNIPARC=UPI001017928C;SIFT=deleterious(0.04);DOMAINS=PANTHER:PTHR24177:SF278,PANTHER:PTHR24177,Gene3D:1.25.40.20,Superfamily:SSF48403,SMART:SM00248,PROSITE_profiles:PS50297
.	3B:58463-58463	C	TRITD3Bv1G000040	TRITD3Bv1G000040.1	Transcript	synonymous_variant	447	447	149	G	ggT/ggC	-	IMPACT=LOW;BIOTYPE=protein_coding;EXON=1/3;STRAND=1;ENSP=TRITD3Bv1G000040.1;UNIPARC=UPI001017928C;DOMAINS=PANTHER:PTHR24177:SF278,PANTHER:PTHR24177,Gene3D:1.25.40.20,Superfamily:SSF48403,SMART:SM00248,PROSITE_profiles:PS50297
.	3B:58793-58793	-	-	-	-	-	-	-	-	-	-	-
.	3B:58816-58816	-	-	-	-	-	-	-	-	-	-	-
.	3B:58842-58843	-	-	-	-	-	-	-	-	-	-	-
.	3B:58928-58928	-	-	-	-	-	-	-	-	-	-	-
.	3B:58936-58936	-	-	-	-	-	-	-	-	-	-	-
.	3B:58972-58972	-	-	-	-	-	-	-	-	-	-	-
.	3B:58979-58979	-	-	-	-	-	-	-	-	-	-	-
.	3B:58996-58996	-	-	-	-	-	-	-	-	-	-	-
.	3B:59056-59056	-	-	-	-	-	-	-	-	-	-	-
.	3B:59067-59068	-	-	-	-	-	-	-	-	-	-	-
.	3B:59092-59092	-	-	-	-	-	-	-	-	-	-	-
.	3B:59105-59105	-	-	-	-	-	-	-	-	-	-	-
.	3B:59127-59127	-	-	-	-	-	-	-	-	-	-	-
.	3B:59147-59147	-	-	-	-	-	-	-	-	-	-	-
.	3B:59199-59199	-	-	-	-	-	-	-	-	-	-	-
.	3B:59202-59204	-	-	-	-	-	-	-	-	-	-	-
.	3B:59240-59241	-	-	-	-	-	-	-	-	-	-	-
.	3B:59292-59292	-	-	-	-	-	-	-	-	-	-	-
.	3B:59293-59293	-	-	-	-	-	-	-	-	-	-	-
.	3B:59308-59308	-	-	-	-	-	-	-	-	-	-	-
.	3B:59356-59356	G	TRITD3Bv1G000040	TRITD3Bv1G000040.1	Transcript	missense_variant	776	776	259	D/G	gAt/gGt	-	IMPACT=MODERATE;BIOTYPE=protein_coding;EXON=2/3;STRAND=1;ENSP=TRITD3Bv1G000040.1;UNIPARC=UPI001017928C;SIFT=tolerated(0.47);DOMAINS=PANTHER:PTHR24177:SF278,PANTHER:PTHR24177,Gene3D:1.25.40.20,Superfamily:SSF48403,SMART:SM00248,PROSITE_profiles:PS50297
.	3B:59415-59415	T	TRITD3Bv1G000040	TRITD3Bv1G000040.1	Transcript	stop_gained	835	835	279	Q/*	Cag/Tag	-	IMPACT=HIGH;BIOTYPE=protein_coding;EXON=2/3;STRAND=1;ENSP=TRITD3Bv1G000040.1;UNIPARC=UPI001017928C;DOMAINS=PANTHER:PTHR24177:SF278,PANTHER:PTHR24177,Gene3D:1.25.40.20,Superfamily:SSF48403,PROSITE_profiles:PS50297
.	3B:59434-59434	G	TRITD3Bv1G000040	TRITD3Bv1G000040.1	Transcript	missense_variant	854	854	285	P/R	cCt/cGt	-	IMPACT=MODERATE;BIOTYPE=protein_coding;EXON=2/3;STRAND=1;ENSP=TRITD3Bv1G000040.1;UNIPARC=UPI001017928C;SIFT=tolerated(0.52);DOMAINS=PANTHER:PTHR24177:SF278,PANTHER:PTHR24177,Gene3D:1.25.40.20,Superfamily:SSF48403,PROSITE_profiles:PS50297
.	3B:59441-59441	A	TRITD3Bv1G000040	TRITD3Bv1G000040.1	Transcript	missense_variant	861	861	287	F/L	ttT/ttA	-	IMPACT=MODERATE;BIOTYPE=protein_coding;EXON=2/3;STRAND=1;ENSP=TRITD3Bv1G000040.1;UNIPARC=UPI001017928C;SIFT=tolerated(0.67);DOMAINS=PANTHER:PTHR24177:SF278,PANTHER:PTHR24177,Gene3D:1.25.40.20,Superfamily:SSF48403,PROSITE_profiles:PS50297
.	3B:59455-59455	G	TRITD3Bv1G000040	TRITD3Bv1G000040.1	Transcript	missense_variant	875	875	292	H/R	cAt/cGt	-	IMPACT=MODERATE;BIOTYPE=protein_coding;EXON=2/3;STRAND=1;ENSP=TRITD3Bv1G000040.1;UNIPARC=UPI001017928C;SIFT=tolerated(0.37);DOMAINS=PANTHER:PTHR24177:SF278,PANTHER:PTHR24177,Gene3D:1.25.40.20,Superfamily:SSF48403,PROSITE_profiles:PS50297
.	3B:59494-59494	G	TRITD3Bv1G000040	TRITD3Bv1G000040.1	Transcript	missense_variant	914	914	305	Q/R	cAg/cGg	-	IMPACT=MODERATE;BIOTYPE=protein_coding;EXON=2/3;STRAND=1;ENSP=TRITD3Bv1G000040.1;UNIPARC=UPI001017928C;SIFT=tolerated(0.52);DOMAINS=PANTHER:PTHR24177:SF278,PANTHER:PTHR24177,Gene3D:1.25.40.20,Superfamily:SSF48403,PROSITE_profiles:PS50297
.	3B:59503-59503	A	TRITD3Bv1G000040	TRITD3Bv1G000040.1	Transcript	missense_variant	923	923	308	G/D	gGt/gAt	-	IMPACT=MODERATE;BIOTYPE=protein_coding;EXON=2/3;STRAND=1;ENSP=TRITD3Bv1G000040.1;UNIPARC=UPI001017928C;SIFT=tolerated(0.5);DOMAINS=PANTHER:PTHR24177:SF278,PANTHER:PTHR24177,Gene3D:1.25.40.20,Superfamily:SSF48403,PROSITE_profiles:PS50297
.	3B:59508-59508	T	TRITD3Bv1G000040	TRITD3Bv1G000040.1	Transcript	missense_variant	928	928	310	N/Y	Aac/Tac	-	IMPACT=MODERATE;BIOTYPE=protein_coding;EXON=2/3;STRAND=1;ENSP=TRITD3Bv1G000040.1;UNIPARC=UPI001017928C;SIFT=deleterious(0);DOMAINS=PANTHER:PTHR24177:SF278,PANTHER:PTHR24177,Gene3D:1.25.40.20,Superfamily:SSF48403,PROSITE_profiles:PS50297
.	3B:59529-59529	G	TRITD3Bv1G000040	TRITD3Bv1G000040.1	Transcript	missense_variant	949	949	317	H/D	Cat/Gat	-	IMPACT=MODERATE;BIOTYPE=protein_coding;EXON=2/3;STRAND=1;ENSP=TRITD3Bv1G000040.1;UNIPARC=UPI001017928C;SIFT=tolerated(0.34);DOMAINS=PANTHER:PTHR24177:SF278,PANTHER:PTHR24177,Gene3D:1.25.40.20,Superfamily:SSF48403,PROSITE_profiles:PS50297
.	3B:59583-59583	T	TRITD3Bv1G000040	TRITD3Bv1G000040.1	Transcript	missense_variant	1003	1003	335	V/F	Gtt/Ttt	-	IMPACT=MODERATE;BIOTYPE=protein_coding;EXON=2/3;STRAND=1;ENSP=TRITD3Bv1G000040.1;UNIPARC=UPI001017928C;SIFT=tolerated(0.22);DOMAINS=PANTHER:PTHR24177:SF278,PANTHER:PTHR24177,Gene3D:1.25.40.20,Superfamily:SSF48403,SMART:SM00248,PROSITE_profiles:PS50297
.	3B:59609-59609	C	TRITD3Bv1G000040	TRITD3Bv1G000040.1	Transcript	missense_variant	1029	1029	343	R/S	agG/agC	-	IMPACT=MODERATE;BIOTYPE=protein_coding;EXON=2/3;STRAND=1;ENSP=TRITD3Bv1G000040.1;UNIPARC=UPI001017928C;SIFT=deleterious(0.05);DOMAINS=PANTHER:PTHR24177:SF278,PANTHER:PTHR24177,Gene3D:1.25.40.20,Superfamily:SSF48403,SMART:SM00248,PROSITE_profiles:PS50297
.	3B:59626-59626	A	TRITD3Bv1G000040	TRITD3Bv1G000040.1	Transcript	missense_variant	1046	1046	349	A/D	gCt/gAt	-	IMPACT=MODERATE;BIOTYPE=protein_coding;EXON=2/3;STRAND=1;ENSP=TRITD3Bv1G000040.1;UNIPARC=UPI001017928C;SIFT=deleterious(0.01);DOMAINS=PANTHER:PTHR24177:SF278,PANTHER:PTHR24177,Gene3D:1.25.40.20,Superfamily:SSF48403,SMART:SM00248,PROSITE_profiles:PS50297
.	3B:59640-59640	A	TRITD3Bv1G000040	TRITD3Bv1G000040.1	Transcript	missense_variant	1060	1060	354	Q/K	Cag/Aag	-	IMPACT=MODERATE;BIOTYPE=protein_coding;EXON=2/3;STRAND=1;ENSP=TRITD3Bv1G000040.1;UNIPARC=UPI001017928C;SIFT=tolerated(1);DOMAINS=PANTHER:PTHR24177:SF278,PANTHER:PTHR24177,Gene3D:1.25.40.20,Superfamily:SSF48403,SMART:SM00248,PROSITE_profiles:PS50297
.	3B:59665-59665	T	TRITD3Bv1G000040	TRITD3Bv1G000040.1	Transcript	missense_variant	1085	1085	362	A/V	gCg/gTg	-	IMPACT=MODERATE;BIOTYPE=protein_coding;EXON=2/3;STRAND=1;ENSP=TRITD3Bv1G000040.1;UNIPARC=UPI001017928C;SIFT=deleterious(0.01);DOMAINS=PANTHER:PTHR24177:SF278,PANTHER:PTHR24177,Gene3D:1.25.40.20,Superfamily:SSF48403,SMART:SM00248,PROSITE_profiles:PS50297
.	3B:59694-59694	G	TRITD3Bv1G000040	TRITD3Bv1G000040.1	Transcript	missense_variant	1114	1114	372	K/E	Aaa/Gaa	-	IMPACT=MODERATE;BIOTYPE=protein_coding;EXON=2/3;STRAND=1;ENSP=TRITD3Bv1G000040.1;UNIPARC=UPI001017928C;SIFT=tolerated(0.36);DOMAINS=PANTHER:PTHR24177:SF278,PANTHER:PTHR24177,Gene3D:1.25.40.20,Superfamily:SSF48403,SMART:SM00248,PROSITE_profiles:PS50297
.	3B:59695-59695	C	TRITD3Bv1G000040	TRITD3Bv1G000040.1	Transcript	missense_variant	1115	1115	372	K/T	aAa/aCa	-	IMPACT=MODERATE;BIOTYPE=protein_coding;EXON=2/3;STRAND=1;ENSP=TRITD3Bv1G000040.1;UNIPARC=UPI001017928C;SIFT=tolerated(0.44);DOMAINS=PANTHER:PTHR24177:SF278,PANTHER:PTHR24177,Gene3D:1.25.40.20,Superfamily:SSF48403,SMART:SM00248,PROSITE_profiles:PS50297
.	3B:59713-59713	C	TRITD3Bv1G000040	TRITD3Bv1G000040.1	Transcript	missense_variant	1133	1133	378	R/P	cGa/cCa	-	IMPACT=MODERATE;BIOTYPE=protein_coding;EXON=2/3;STRAND=1;ENSP=TRITD3Bv1G000040.1;UNIPARC=UPI001017928C;SIFT=tolerated(0.36);DOMAINS=PANTHER:PTHR24177:SF278,PANTHER:PTHR24177,Gene3D:1.25.40.20,Superfamily:SSF48403,SMART:SM00248,PROSITE_profiles:PS50297
.	3B:59728-59728	C	TRITD3Bv1G000040	TRITD3Bv1G000040.1	Transcript	missense_variant	1148	1148	383	I/T	aTa/aCa	-	IMPACT=MODERATE;BIOTYPE=protein_coding;EXON=2/3;STRAND=1;ENSP=TRITD3Bv1G000040.1;UNIPARC=UPI001017928C;SIFT=deleterious(0);DOMAINS=PANTHER:PTHR24177:SF278,PANTHER:PTHR24177,Gene3D:1.25.40.20,Superfamily:SSF48403,SMART:SM00248,PROSITE_profiles:PS50297
.	3B:59730-59730	T	TRITD3Bv1G000040	TRITD3Bv1G000040.1	Transcript	synonymous_variant	1150	1150	384	L	Ctg/Ttg	-	IMPACT=LOW;BIOTYPE=protein_coding;EXON=2/3;STRAND=1;ENSP=TRITD3Bv1G000040.1;UNIPARC=UPI001017928C;DOMAINS=PANTHER:PTHR24177:SF278,PANTHER:PTHR24177,Gene3D:1.25.40.20,Pfam:PF13857,Superfamily:SSF48403,SMART:SM00248,PROSITE_profiles:PS50297
.	3B:59737-59737	G	TRITD3Bv1G000040	TRITD3Bv1G000040.1	Transcript	missense_variant	1157	1157	386	A/G	gCt/gGt	-	IMPACT=MODERATE;BIOTYPE=protein_coding;EXON=2/3;STRAND=1;ENSP=TRITD3Bv1G000040.1;UNIPARC=UPI001017928C;SIFT=deleterious(0);DOMAINS=PANTHER:PTHR24177:SF278,PANTHER:PTHR24177,Gene3D:1.25.40.20,Pfam:PF13857,Superfamily:SSF48403,SMART:SM00248,PROSITE_profiles:PS50297
.	3B:59753-59753	C	TRITD3Bv1G000040	TRITD3Bv1G000040.1	Transcript	synonymous_variant	1173	1173	391	G	ggT/ggC	-	IMPACT=LOW;BIOTYPE=protein_coding;EXON=2/3;STRAND=1;ENSP=TRITD3Bv1G000040.1;UNIPARC=UPI001017928C;DOMAINS=PANTHER:PTHR24177:SF278,PANTHER:PTHR24177,Gene3D:1.25.40.20,Pfam:PF13857,Superfamily:SSF48403,SMART:SM00248,PROSITE_profiles:PS50297
.	3B:59754-59754	A	TRITD3Bv1G000040	TRITD3Bv1G000040.1	Transcript	missense_variant	1174	1174	392	Y/N	Tac/Aac	-	IMPACT=MODERATE;BIOTYPE=protein_coding;EXON=2/3;STRAND=1;ENSP=TRITD3Bv1G000040.1;UNIPARC=UPI001017928C;SIFT=tolerated(1);DOMAINS=PANTHER:PTHR24177:SF278,PANTHER:PTHR24177,Gene3D:1.25.40.20,Pfam:PF13857,Superfamily:SSF48403,SMART:SM00248,Transmembrane_helices:TMhelix,PROSITE_profiles:PS50297
.	3B:59783-59783	C	TRITD3Bv1G000040	TRITD3Bv1G000040.1	Transcript	synonymous_variant	1203	1203	401	V	gtT/gtC	-	IMPACT=LOW;BIOTYPE=protein_coding;EXON=2/3;STRAND=1;ENSP=TRITD3Bv1G000040.1;UNIPARC=UPI001017928C;DOMAINS=PANTHER:PTHR24177:SF278,PANTHER:PTHR24177,Gene3D:1.25.40.20,Pfam:PF13857,Superfamily:SSF48403,SMART:SM00248,Transmembrane_helices:TMhelix,PROSITE_profiles:PS50297
.	3B:59805-59805	G	TRITD3Bv1G000040	TRITD3Bv1G000040.1	Transcript	missense_variant	1225	1225	409	Y/D	Tat/Gat	-	IMPACT=MODERATE;BIOTYPE=protein_coding;EXON=2/3;STRAND=1;ENSP=TRITD3Bv1G000040.1;UNIPARC=UPI001017928C;SIFT=tolerated(0.2);DOMAINS=PANTHER:PTHR24177:SF278,PANTHER:PTHR24177,Gene3D:1.25.40.20,Pfam:PF13857,Superfamily:SSF48403,SMART:SM00248,Transmembrane_helices:TMhelix,PROSITE_profiles:PS50297
.	3B:62525-62525	-	-	-	-	-	-	-	-	-	-	-
.	3B:62546-62546	-	-	-	-	-	-	-	-	-	-	-
.	3B:62579-62579	-	-	-	-	-	-	-	-	-	-	-
.	3B:65264-65264	-	-	-	-	-	-	-	-	-	-	-
.	3B:65307-65307	-	-	-	-	-	-	-	-	-	-	-
.	3B:65311-65311	-	-	-	-	-	-	-	-	-	-	-
.	3B:65412-65412	-	-	-	-	-	-	-	-	-	-	-
.	3B:65423-65423	-	-	-	-	-	-	-	-	-	-	-
.	3B:65458-65458	-	-	-	-	-	-	-	-	-	-	-
.	3B:65465-65465	-	-	-	-	-	-	-	-	-	-	-
.	3B:65480-65480	-	-	-	-	-	-	-	-	-	-	-
.	3B:65511-65511	-	-	-	-	-	-	-	-	-	-	-
.	3B:65517-65517	-	-	-	-	-	-	-	-	-	-	-
.	3B:65596-65596	-	-	-	-	-	-	-	-	-	-	-
.	3B:65620-65620	-	-	-	-	-	-	-	-	-	-	-
.	3B:65675-65675	-	-	-	-	-	-	-	-	-	-	-
.	3B:65676-65676	-	-	-	-	-	-	-	-	-	-	-
.	3B:65703-65703	-	-	-	-	-	-	-	-	-	-	-
.	3B:65755-65755	-	-	-	-	-	-	-	-	-	-	-
.	3B:65756-65756	-	-	-	-	-	-	-	-	-	-	-
.	3B:65762-65762	-	-	-	-	-	-	-	-	-	-	-
.	3B:65777-65777	-	-	-	-	-	-	-	-	-	-	-
.	3B:65797-65797	-	-	-	-	-	-	-	-	-	-	-
.	3B:65799-65799	-	-	-	-	-	-	-	-	-	-	-
.	3B:65819-65819	-	-	-	-	-	-	-	-	-	-	-
.	3B:66002-66002	-	-	-	-	-	-	-	-	-	-	-
.	3B:66003-66003	-	-	-	-	-	-	-	-	-	-	-
.	3B:66015-66015	-	-	-	-	-	-	-	-	-	-	-
.	3B:69799-69799	-	-	-	-	-	-	-	-	-	-	-
.	3B:69807-69807	-	-	-	-	-	-	-	-	-	-	-
.	3B:69815-69815	-	-	-	-	-	-	-	-	-	-	-
.	3B:69818-69818	-	-	-	-	-	-	-	-	-	-	-
.	3B:69832-69832	-	-	-	-	-	-	-	-	-	-	-
.	3B:69925-69925	-	-	-	-	-	-	-	-	-	-	-
.	3B:70442-70442	-	-	-	-	-	-	-	-	-	-	-
.	3B:132066-132066	-	-	-	-	-	-	-	-	-	-	-
.	3B:132078-132078	-	-	-	-	-	-	-	-	-	-	-
.	3B:204645-204645	-	-	-	-	-	-	-	-	-	-	-
.	3B:204690-204690	-	-	-	-	-	-	-	-	-	-	-
.	3B:204741-204741	-	-	-	-	-	-	-	-	-	-	-
.	3B:204744-204744	-	-	-	-	-	-	-	-	-	-	-
.	3B:204753-204753	-	-	-	-	-	-	-	-	-	-	-
.	3B:204775-204775	-	-	-	-	-	-	-	-	-	-	-
.	3B:204778-204778	-	-	-	-	-	-	-	-	-	-	-
.	3B:204780-204780	-	-	-	-	-	-	-	-	-	-	-
.	3B:204904-204904	-	-	-	-	-	-	-	-	-	-	-
.	3B:204934-204934	-	-	-	-	-	-	-	-	-	-	-
.	3B:204980-204980	-	-	-	-	-	-	-	-	-	-	-
.	3B:205001-205001	-	-	-	-	-	-	-	-	-	-	-
.	3B:205006-205006	-	-	-	-	-	-	-	-	-	-	-
.	3B:205007-205007	-	-	-	-	-	-	-	-	-	-	-
.	3B:205109-205109	-	-	-	-	-	-	-	-	-	-	-
.	3B:205116-205116	-	-	-	-	-	-	-	-	-	-	-
.	3B:205196-205196	-	-	-	-	-	-	-	-	-	-	-
.	3B:205262-205262	-	-	-	-	-	-	-	-	-	-	-
.	3B:205296-205296	-	-	-	-	-	-	-	-	-	-	-
.	3B:205458-205460	-	-	-	-	-	-	-	-	-	-	-
.	3B:205477-205477	-	-	-	-	-	-	-	-	-	-	-
.	3B:205504-205504	-	-	-	-	-	-	-	-	-	-	-
.	3B:205509-205509	-	-	-	-	-	-	-	-	-	-	-
.	3B:205536-205536	-	-	-	-	-	-	-	-	-	-	-
.	3B:205544-205544	-	-	-	-	-	-	-	-	-	-	-
.	3B:205560-205560	-	-	-	-	-	-	-	-	-	-	-
.	3B:205717-205717	-	-	-	-	-	-	-	-	-	-	-
.	3B:205718-205718	-	-	-	-	-	-	-	-	-	-	-
.	3B:205753-205753	-	-	-	-	-	-	-	-	-	-	-
.	3B:205792-205792	-	-	-	-	-	-	-	-	-	-	-
.	3B:205802-205802	-	-	-	-	-	-	-	-	-	-	-
.	3B:205810-205810	-	-	-	-	-	-	-	-	-	-	-
.	3B:205824-205824	-	-	-	-	-	-	-	-	-	-	-
.	3B:205846-205846	-	-	-	-	-	-	-	-	-	-	-
.	3B:205875-205875	-	-	-	-	-	-	-	-	-	-	-
.	3B:205922-205922	-	-	-	-	-	-	-	-	-	-	-
.	3B:206227-206228	-	-	-	-	-	-	-	-	-	-	-
.	3B:206276-206276	-	-	-	-	-	-	-	-	-	-	-
.	3B:206309-206309	-	-	-	-	-	-	-	-	-	-	-
.	3B:206346-206346	-	-	-	-	-	-	-	-	-	-	-
.	3B:206566-206567	-	-	-	-	-	-	-	-	-	-	-
.	3B:206606-206606	-	-	-	-	-	-	-	-	-	-	-
.	3B:206624-206624	-	-	-	-	-	-	-	-	-	-	-
.	3B:206675-206675	-	-	-	-	-	-	-	-	-	-	-
.	3B:206701-206701	-	-	-	-	-	-	-	-	-	-	-
.	3B:206817-206817	-	-	-	-	-	-	-	-	-	-	-
.	3B:206975-206975	-	-	-	-	-	-	-	-	-	-	-
.	3B:207005-207005	-	-	-	-	-	-	-	-	-	-	-
.	3B:207019-207021	-	-	-	-	-	-	-	-	-	-	-
.	3B:207341-207341	-	-	-	-	-	-	-	-	-	-	-
.	3B:207643-207643	-	-	-	-	-	-	-	-	-	-	-
.	3B:207659-207659	-	-	-	-	-	-	-	-	-	-	-
.	3B:207681-207681	-	-	-	-	-	-	-	-	-	-	-
.	3B:207768-207768	-	-	-	-	-	-	-	-	-	-	-
.	3B:207796-207796	-	-	-	-	-	-	-	-	-	-	-
.	3B:207844-207844	-	-	-	-	-	-	-	-	-	-	-
.	3B:208214-208214	-	-	-	-	-	-	-	-	-	-	-
.	3B:208294-208294	-	-	-	-	-	-	-	-	-	-	-
.	3B:208416-208416	-	-	-	-	-	-	-	-	-	-	-
.	3B:208418-208418	-	-	-	-	-	-	-	-	-	-	-
.	3B:208528-208528	-	-	-	-	-	-	-	-	-	-	-
.	3B:209042-209042	-	-	-	-	-	-	-	-	-	-	-
.	3B:209088-209088	-	-	-	-	-	-	-	-	-	-	-
.	3B:209094-209094	-	-	-	-	-	-	-	-	-	-	-
.	3B:209273-209273	-	-	-	-	-	-	-	-	-	-	-
.	3B:209300-209300	-	-	-	-	-	-	-	-	-	-	-
.	3B:209347-209347	-	-	-	-	-	-	-	-	-	-	-
.	3B:209357-209357	-	-	-	-	-	-	-	-	-	-	-
.	3B:209362-209362	-	-	-	-	-	-	-	-	-	-	-
.	3B:209388-209388	-	-	-	-	-	-	-	-	-	-	-
.	3B:209413-209413	-	-	-	-	-	-	-	-	-	-	-
.	3B:209425-209425	-	-	-	-	-	-	-	-	-	-	-
.	3B:209469-209469	-	-	-	-	-	-	-	-	-	-	-
.	3B:209477-209477	-	-	-	-	-	-	-	-	-	-	-
.	3B:209504-209504	-	-	-	-	-	-	-	-	-	-	-
.	3B:209783-209783	-	-	-	-	-	-	-	-	-	-	-
.	3B:209852-209852	-	-	-	-	-	-	-	-	-	-	-
.	3B:223716-223716	-	-	-	-	-	-	-	-	-	-	-
.	3B:223724-223724	-	-	-	-	-	-	-	-	-	-	-
.	3B:223732-223732	-	-	-	-	-	-	-	-	-	-	-
.	3B:223744-223744	-	-	-	-	-	-	-	-	-	-	-
.	3B:223779-223779	-	-	-	-	-	-	-	-	-	-	-
.	3B:223781-223781	-	-	-	-	-	-	-	-	-	-	-
.	3B:223842-223842	-	-	-	-	-	-	-	-	-	-	-
.	3B:223856-223856	-	-	-	-	-	-	-	-	-	-	-
.	3B:223920-223920	-	-	-	-	-	-	-	-	-	-	-
.	3B:223961-223961	-	-	-	-	-	-	-	-	-	-	-
.	3B:223969-223969	-	-	-	-	-	-	-	-	-	-	-
.	3B:223972-223972	-	-	-	-	-	-	-	-	-	-	-
.	3B:231190-231190	-	-	-	-	-	-	-	-	-	-	-
.	3B:231210-231210	-	-	-	-	-	-	-	-	-	-	-
.	3B:231239-231239	-	-	-	-	-	-	-	-	-	-	-
.	3B:232050-232050	-	-	-	-	-	-	-	-	-	-	-
.	3B:232061-232061	-	-	-	-	-	-	-	-	-	-	-
.	3B:232831-232831	-	-	-	-	-	-	-	-	-	-	-
.	3B:232841-232841	-	-	-	-	-	-	-	-	-	-	-
.	3B:232889-232889	-	-	-	-	-	-	-	-	-	-	-
.	3B:232900-232900	-	-	-	-	-	-	-	-	-	-	-
.	3B:232918-232918	-	-	-	-	-	-	-	-	-	-	-
.	3B:232928-232928	-	-	-	-	-	-	-	-	-	-	-
.	3B:233030-233030	-	-	-	-	-	-	-	-	-	-	-
.	3B:233112-233112	-	-	-	-	-	-	-	-	-	-	-
.	3B:233126-233126	-	-	-	-	-	-	-	-	-	-	-
.	3B:233190-233190	-	-	-	-	-	-	-	-	-	-	-
.	3B:233275-233275	-	-	-	-	-	-	-	-	-	-	-
.	3B:233295-233295	-	-	-	-	-	-	-	-	-	-	-
.	3B:233308-233308	-	-	-	-	-	-	-	-	-	-	-
.	3B:233365-233365	-	-	-	-	-	-	-	-	-	-	-
.	3B:233366-233366	-	-	-	-	-	-	-	-	-	-	-
.	3B:233476-233476	-	-	-	-	-	-	-	-	-	-	-
.	3B:233507-233507	-	-	-	-	-	-	-	-	-	-	-
.	3B:234121-234121	-	-	-	-	-	-	-	-	-	-	-
.	3B:234129-234129	-	-	-	-	-	-	-	-	-	-	-
.	3B:234146-234146	-	-	-	-	-	-	-	-	-	-	-
.	3B:234183-234183	-	-	-	-	-	-	-	-	-	-	-
.	3B:234228-234228	-	-	-	-	-	-	-	-	-	-	-
.	3B:241588-241588	-	-	-	-	-	-	-	-	-	-	-
.	3B:241602-241602	-	-	-	-	-	-	-	-	-	-	-
.	3B:241623-241623	-	-	-	-	-	-	-	-	-	-	-
.	3B:241644-241644	-	-	-	-	-	-	-	-	-	-	-
.	3B:241680-241680	-	-	-	-	-	-	-	-	-	-	-
.	3B:241699-241699	-	-	-	-	-	-	-	-	-	-	-
.	3B:241883-241883	-	-	-	-	-	-	-	-	-	-	-
.	3B:241888-241888	-	-	-	-	-	-	-	-	-	-	-
.	3B:241892-241892	-	-	-	-	-	-	-	-	-	-	-
.	3B:241923-241923	-	-	-	-	-	-	-	-	-	-	-
.	3B:242029-242029	-	-	-	-	-	-	-	-	-	-	-
.	3B:251219-251219	-	-	-	-	-	-	-	-	-	-	-
.	3B:251251-251251	-	-	-	-	-	-	-	-	-	-	-
.	3B:251280-251280	-	-	-	-	-	-	-	-	-	-	-
.	3B:251284-251284	-	-	-	-	-	-	-	-	-	-	-
.	3B:251292-251292	-	-	-	-	-	-	-	-	-	-	-
.	3B:251305-251305	-	-	-	-	-	-	-	-	-	-	-
.	3B:251330-251330	-	-	-	-	-	-	-	-	-	-	-
.	3B:251436-251436	-	-	-	-	-	-	-	-	-	-	-
.	3B:251438-251438	-	-	-	-	-	-	-	-	-	-	-
.	3B:251446-251446	-	-	-	-	-	-	-	-	-	-	-
.	3B:251455-251455	-	-	-	-	-	-	-	-	-	-	-
.	3B:251526-251526	-	-	-	-	-	-	-	-	-	-	-
.	3B:251530-251530	-	-	-	-	-	-	-	-	-	-	-
.	3B:252355-252355	-	-	-	-	-	-	-	-	-	-	-
.	3B:252389-252389	-	-	-	-	-	-	-	-	-	-	-
.	3B:252412-252412	-	-	-	-	-	-	-	-	-	-	-
.	3B:252414-252414	-	-	-	-	-	-	-	-	-	-	-
.	3B:252432-252432	-	-	-	-	-	-	-	-	-	-	-
.	3B:252492-252492	-	-	-	-	-	-	-	-	-	-	-
.	3B:299633-299633	-	-	-	-	-	-	-	-	-	-	-
.	3B:299641-299641	-	-	-	-	-	-	-	-	-	-	-
.	3B:299676-299676	-	-	-	-	-	-	-	-	-	-	-
.	3B:299725-299725	-	-	-	-	-	-	-	-	-	-	-
.	3B:299727-299727	-	-	-	-	-	-	-	-	-	-	-
.	3B:299753-299753	-	-	-	-	-	-	-	-	-	-	-
.	3B:299971-299971	-	-	-	-	-	-	-	-	-	-	-
.	3B:300001-300001	-	-	-	-	-	-	-	-	-	-	-
.	3B:300063-300063	-	-	-	-	-	-	-	-	-	-	-
.	3B:301949-301949	-	-	-	-	-	-	-	-	-	-	-
.	3B:301951-301951	-	-	-	-	-	-	-	-	-	-	-
.	3B:301978-301978	-	-	-	-	-	-	-	-	-	-	-
.	3B:301983-301983	-	-	-	-	-	-	-	-	-	-	-
.	3B:303185-303186	-	-	-	-	-	-	-	-	-	-	-
.	3B:303189-303189	-	-	-	-	-	-	-	-	-	-	-
.	3B:303192-303192	-	-	-	-	-	-	-	-	-	-	-
.	3B:303217-303219	-	-	-	-	-	-	-	-	-	-	-
.	3B:303223-303223	-	-	-	-	-	-	-	-	-	-	-
.	3B:303588-303588	-	-	-	-	-	-	-	-	-	-	-
.	3B:303590-303590	-	-	-	-	-	-	-	-	-	-	-
.	3B:303595-303595	-	-	-	-	-	-	-	-	-	-	-
.	3B:303700-303700	-	-	-	-	-	-	-	-	-	-	-
.	3B:303703-303703	-	-	-	-	-	-	-	-	-	-	-
.	3B:303709-303709	-	-	-	-	-	-	-	-	-	-	-
.	3B:304804-304804	-	-	-	-	-	-	-	-	-	-	-
.	3B:304805-304805	-	-	-	-	-	-	-	-	-	-	-
.	3B:304873-304873	A	TRITD3Bv1G000100	TRITD3Bv1G000100.1	Transcript	synonymous_variant	999	999	333	V	gtG/gtT	-	IMPACT=LOW;BIOTYPE=protein_coding;EXON=10/11;STRAND=-1;ENSP=TRITD3Bv1G000100.1;UNIPARC=UPI001019CA0B;DOMAINS=Gene3D:1.10.1740.10,HAMAP:MF_00183,Pfam:PF13288,PANTHER:PTHR30525,PANTHER:PTHR30525:SF7,Superfamily:SSF69055,PIRSF:PIRSF006205
.	3B:304873-304873	A	TRITD3Bv1G000100	TRITD3Bv1G000100.2	Transcript	synonymous_variant	1089	1089	363	V	gtG/gtT	-	IMPACT=LOW;BIOTYPE=protein_coding;EXON=10/11;STRAND=-1;ENSP=TRITD3Bv1G000100.2;UNIPARC=UPI00101945B3;DOMAINS=HAMAP:MF_00183,PANTHER:PTHR30525,PANTHER:PTHR30525:SF7,PIRSF:PIRSF006205,TIGRFAM:TIGR00243,Gene3D:1.10.1740.10,Pfam:PF13288,Superfamily:SSF69055
.	3B:304873-304873	A	TRITD3Bv1G000100	TRITD3Bv1G000100.3	Transcript	synonymous_variant	1155	1155	385	V	gtG/gtT	-	IMPACT=LOW;BIOTYPE=protein_coding;EXON=11/12;STRAND=-1;ENSP=TRITD3Bv1G000100.3;UNIPARC=UPI00101844CA;DOMAINS=Gene3D:1.10.1740.10,HAMAP:MF_00183,Pfam:PF13288,PANTHER:PTHR30525,PANTHER:PTHR30525:SF7,Superfamily:SSF69055,TIGRFAM:TIGR00243
.	3B:304873-304873	A	TRITD3Bv1G000100	TRITD3Bv1G000100.4	Transcript	synonymous_variant	1194	1194	398	V	gtG/gtT	-	IMPACT=LOW;BIOTYPE=protein_coding;EXON=11/12;STRAND=-1;ENSP=TRITD3Bv1G000100.4;UNIPARC=UPI001017CC39;DOMAINS=Gene3D:1.10.1740.10,HAMAP:MF_00183,Pfam:PF13288,PIRSF:PIRSF006205,PANTHER:PTHR30525,PANTHER:PTHR30525:SF7,Superfamily:SSF69055,TIGRFAM:TIGR00243
.	3B:304873-304873	A	TRITD3Bv1G000100	TRITD3Bv1G000100.5	Transcript	synonymous_variant	1398	1398	466	V	gtG/gtT	-	IMPACT=LOW;BIOTYPE=protein_coding;EXON=11/12;STRAND=-1;ENSP=TRITD3Bv1G000100.5;UNIPARC=UPI0006453B2B;DOMAINS=Gene3D:1.10.1740.10,Pfam:PF13288,Superfamily:SSF69055,HAMAP:MF_00183,TIGRFAM:TIGR00243,PANTHER:PTHR30525,PANTHER:PTHR30525:SF7
.	3B:304879-304879	C	TRITD3Bv1G000100	TRITD3Bv1G000100.1	Transcript	synonymous_variant	993	993	331	T	acT/acG	AX-94895691-3B.2	IMPACT=LOW;BIOTYPE=protein_coding;EXON=10/11;STRAND=-1;ENSP=TRITD3Bv1G000100.1;UNIPARC=UPI001019CA0B;DOMAINS=Gene3D:1.10.1740.10,HAMAP:MF_00183,Pfam:PF13288,PANTHER:PTHR30525,PANTHER:PTHR30525:SF7,Superfamily:SSF69055,PIRSF:PIRSF006205
.	3B:304879-304879	C	TRITD3Bv1G000100	TRITD3Bv1G000100.2	Transcript	synonymous_variant	1083	1083	361	T	acT/acG	AX-94895691-3B.2	IMPACT=LOW;BIOTYPE=protein_coding;EXON=10/11;STRAND=-1;ENSP=TRITD3Bv1G000100.2;UNIPARC=UPI00101945B3;DOMAINS=HAMAP:MF_00183,PANTHER:PTHR30525,PANTHER:PTHR30525:SF7,PIRSF:PIRSF006205,TIGRFAM:TIGR00243,Gene3D:1.10.1740.10,Pfam:PF13288,Superfamily:SSF69055
.	3B:304879-304879	C	TRITD3Bv1G000100	TRITD3Bv1G000100.3	Transcript	synonymous_variant	1149	1149	383	T	acT/acG	AX-94895691-3B.2	IMPACT=LOW;BIOTYPE=protein_coding;EXON=11/12;STRAND=-1;ENSP=TRITD3Bv1G000100.3;UNIPARC=UPI00101844CA;DOMAINS=Gene3D:1.10.1740.10,HAMAP:MF_00183,Pfam:PF13288,PANTHER:PTHR30525,PANTHER:PTHR30525:SF7,Superfamily:SSF69055,TIGRFAM:TIGR00243
.	3B:304879-304879	C	TRITD3Bv1G000100	TRITD3Bv1G000100.4	Transcript	synonymous_variant	1188	1188	396	T	acT/acG	AX-94895691-3B.2	IMPACT=LOW;BIOTYPE=protein_coding;EXON=11/12;STRAND=-1;ENSP=TRITD3Bv1G000100.4;UNIPARC=UPI001017CC39;DOMAINS=Gene3D:1.10.1740.10,HAMAP:MF_00183,Pfam:PF13288,PIRSF:PIRSF006205,PANTHER:PTHR30525,PANTHER:PTHR30525:SF7,Superfamily:SSF69055,TIGRFAM:TIGR00243
.	3B:304879-304879	C	TRITD3Bv1G000100	TRITD3Bv1G000100.5	Transcript	synonymous_variant	1392	1392	464	T	acT/acG	AX-94895691-3B.2	IMPACT=LOW;BIOTYPE=protein_coding;EXON=11/12;STRAND=-1;ENSP=TRITD3Bv1G000100.5;UNIPARC=UPI0006453B2B;DOMAINS=Gene3D:1.10.1740.10,Pfam:PF13288,Superfamily:SSF69055,HAMAP:MF_00183,TIGRFAM:TIGR00243,PANTHER:PTHR30525,PANTHER:PTHR30525:SF7
.	3B:304897-304897	C	TRITD3Bv1G000100	TRITD3Bv1G000100.1	Transcript	synonymous_variant	975	975	325	R	cgA/cgG	-	IMPACT=LOW;BIOTYPE=protein_coding;EXON=10/11;STRAND=-1;ENSP=TRITD3Bv1G000100.1;UNIPARC=UPI001019CA0B;DOMAINS=Gene3D:1.10.1740.10,HAMAP:MF_00183,Pfam:PF13288,PANTHER:PTHR30525,PANTHER:PTHR30525:SF7,Superfamily:SSF69055,PIRSF:PIRSF006205
.	3B:304897-304897	C	TRITD3Bv1G000100	TRITD3Bv1G000100.2	Transcript	synonymous_variant	1065	1065	355	R	cgA/cgG	-	IMPACT=LOW;BIOTYPE=protein_coding;EXON=10/11;STRAND=-1;ENSP=TRITD3Bv1G000100.2;UNIPARC=UPI00101945B3;DOMAINS=HAMAP:MF_00183,PANTHER:PTHR30525,PANTHER:PTHR30525:SF7,PIRSF:PIRSF006205,TIGRFAM:TIGR00243,Gene3D:1.10.1740.10,Pfam:PF13288,Superfamily:SSF69055
.	3B:304897-304897	C	TRITD3Bv1G000100	TRITD3Bv1G000100.3	Transcript	synonymous_variant	1131	1131	377	R	cgA/cgG	-	IMPACT=LOW;BIOTYPE=protein_coding;EXON=11/12;STRAND=-1;ENSP=TRITD3Bv1G000100.3;UNIPARC=UPI00101844CA;DOMAINS=Gene3D:1.10.1740.10,HAMAP:MF_00183,Pfam:PF13288,PANTHER:PTHR30525,PANTHER:PTHR30525:SF7,Superfamily:SSF69055,TIGRFAM:TIGR00243
.	3B:304897-304897	C	TRITD3Bv1G000100	TRITD3Bv1G000100.4	Transcript	synonymous_variant	1170	1170	390	R	cgA/cgG	-	IMPACT=LOW;BIOTYPE=protein_coding;EXON=11/12;STRAND=-1;ENSP=TRITD3Bv1G000100.4;UNIPARC=UPI001017CC39;DOMAINS=Gene3D:1.10.1740.10,HAMAP:MF_00183,Pfam:PF13288,PIRSF:PIRSF006205,PANTHER:PTHR30525,PANTHER:PTHR30525:SF7,Superfamily:SSF69055,TIGRFAM:TIGR00243
.	3B:304897-304897	C	TRITD3Bv1G000100	TRITD3Bv1G000100.5	Transcript	synonymous_variant	1374	1374	458	R	cgA/cgG	-	IMPACT=LOW;BIOTYPE=protein_coding;EXON=11/12;STRAND=-1;ENSP=TRITD3Bv1G000100.5;UNIPARC=UPI0006453B2B;DOMAINS=Gene3D:1.10.1740.10,Pfam:PF13288,Superfamily:SSF69055,HAMAP:MF_00183,TIGRFAM:TIGR00243,PANTHER:PTHR30525,PANTHER:PTHR30525:SF7
.	3B:305049-305049	-	-	-	-	-	-	-	-	-	-	-
.	3B:305052-305054	-	-	-	-	-	-	-	-	-	-	-
.	3B:305645-305645	-	-	-	-	-	-	-	-	-	-	-
.	3B:305724-305724	G	TRITD3Bv1G000100	TRITD3Bv1G000100.1	Transcript	synonymous_variant	600	600	200	A	gcT/gcC	-	IMPACT=LOW;BIOTYPE=protein_coding;EXON=7/11;STRAND=-1;ENSP=TRITD3Bv1G000100.1;UNIPARC=UPI001019CA0B;DOMAINS=HAMAP:MF_00183,Pfam:PF08436,PANTHER:PTHR30525,PANTHER:PTHR30525:SF7,Superfamily:SSF55347,PIRSF:PIRSF006205
.	3B:305724-305724	G	TRITD3Bv1G000100	TRITD3Bv1G000100.2	Transcript	synonymous_variant	690	690	230	A	gcT/gcC	-	IMPACT=LOW;BIOTYPE=protein_coding;EXON=7/11;STRAND=-1;ENSP=TRITD3Bv1G000100.2;UNIPARC=UPI00101945B3;DOMAINS=HAMAP:MF_00183,PANTHER:PTHR30525,PANTHER:PTHR30525:SF7,PIRSF:PIRSF006205,TIGRFAM:TIGR00243,Pfam:PF08436,Superfamily:SSF55347
.	3B:305724-305724	G	TRITD3Bv1G000100	TRITD3Bv1G000100.3	Transcript	synonymous_variant	756	756	252	A	gcT/gcC	-	IMPACT=LOW;BIOTYPE=protein_coding;EXON=8/12;STRAND=-1;ENSP=TRITD3Bv1G000100.3;UNIPARC=UPI00101844CA;DOMAINS=HAMAP:MF_00183,Pfam:PF08436,PANTHER:PTHR30525,PANTHER:PTHR30525:SF7,Superfamily:SSF55347,TIGRFAM:TIGR00243
.	3B:305724-305724	G	TRITD3Bv1G000100	TRITD3Bv1G000100.4	Transcript	synonymous_variant	795	795	265	A	gcT/gcC	-	IMPACT=LOW;BIOTYPE=protein_coding;EXON=8/12;STRAND=-1;ENSP=TRITD3Bv1G000100.4;UNIPARC=UPI001017CC39;DOMAINS=HAMAP:MF_00183,Pfam:PF08436,PIRSF:PIRSF006205,PANTHER:PTHR30525,PANTHER:PTHR30525:SF7,Superfamily:SSF55347,TIGRFAM:TIGR00243
.	3B:305724-305724	G	TRITD3Bv1G000100	TRITD3Bv1G000100.5	Transcript	synonymous_variant	999	999	333	A	gcT/gcC	-	IMPACT=LOW;BIOTYPE=protein_coding;EXON=8/12;STRAND=-1;ENSP=TRITD3Bv1G000100.5;UNIPARC=UPI0006453B2B;DOMAINS=Pfam:PF08436,Superfamily:SSF55347,HAMAP:MF_00183,TIGRFAM:TIGR00243,PANTHER:PTHR30525,PANTHER:PTHR30525:SF7
.	3B:305777-305777	T	TRITD3Bv1G000100	TRITD3Bv1G000100.1	Transcript	missense_variant	547	547	183	L/I	Ctt/Att	-	IMPACT=MODERATE;BIOTYPE=protein_coding;EXON=7/11;STRAND=-1;ENSP=TRITD3Bv1G000100.1;UNIPARC=UPI001019CA0B;SIFT=tolerated_low_confidence(0.37);DOMAINS=HAMAP:MF_00183,Pfam:PF08436,PANTHER:PTHR30525,PANTHER:PTHR30525:SF7,Superfamily:SSF55347,PIRSF:PIRSF006205
.	3B:305777-305777	T	TRITD3Bv1G000100	TRITD3Bv1G000100.2	Transcript	missense_variant	637	637	213	L/I	Ctt/Att	-	IMPACT=MODERATE;BIOTYPE=protein_coding;EXON=7/11;STRAND=-1;ENSP=TRITD3Bv1G000100.2;UNIPARC=UPI00101945B3;SIFT=tolerated_low_confidence(0.34);DOMAINS=HAMAP:MF_00183,PANTHER:PTHR30525,PANTHER:PTHR30525:SF7,PIRSF:PIRSF006205,TIGRFAM:TIGR00243,Pfam:PF08436,Superfamily:SSF55347
.	3B:305869-305869	C	TRITD3Bv1G000100	TRITD3Bv1G000100.1	Transcript	synonymous_variant	507	507	169	A	gcA/gcG	IWB57990-3B.1	IMPACT=LOW;BIOTYPE=protein_coding;EXON=6/11;STRAND=-1;ENSP=TRITD3Bv1G000100.1;UNIPARC=UPI001019CA0B;DOMAINS=HAMAP:MF_00183,Pfam:PF08436,PANTHER:PTHR30525,PANTHER:PTHR30525:SF7,Superfamily:SSF55347,PIRSF:PIRSF006205
.	3B:305869-305869	C	TRITD3Bv1G000100	TRITD3Bv1G000100.2	Transcript	synonymous_variant	597	597	199	A	gcA/gcG	IWB57990-3B.1	IMPACT=LOW;BIOTYPE=protein_coding;EXON=6/11;STRAND=-1;ENSP=TRITD3Bv1G000100.2;UNIPARC=UPI00101945B3;DOMAINS=HAMAP:MF_00183,PANTHER:PTHR30525,PANTHER:PTHR30525:SF7,PIRSF:PIRSF006205,TIGRFAM:TIGR00243,Pfam:PF08436,Superfamily:SSF55347
.	3B:305869-305869	C	TRITD3Bv1G000100	TRITD3Bv1G000100.3	Transcript	synonymous_variant	699	699	233	A	gcA/gcG	IWB57990-3B.1	IMPACT=LOW;BIOTYPE=protein_coding;EXON=7/12;STRAND=-1;ENSP=TRITD3Bv1G000100.3;UNIPARC=UPI00101844CA;DOMAINS=HAMAP:MF_00183,Pfam:PF08436,PANTHER:PTHR30525,PANTHER:PTHR30525:SF7,Superfamily:SSF55347,TIGRFAM:TIGR00243
.	3B:305869-305869	C	TRITD3Bv1G000100	TRITD3Bv1G000100.4	Transcript	synonymous_variant	738	738	246	A	gcA/gcG	IWB57990-3B.1	IMPACT=LOW;BIOTYPE=protein_coding;EXON=7/12;STRAND=-1;ENSP=TRITD3Bv1G000100.4;UNIPARC=UPI001017CC39;DOMAINS=HAMAP:MF_00183,Pfam:PF08436,PIRSF:PIRSF006205,PANTHER:PTHR30525,PANTHER:PTHR30525:SF7,Superfamily:SSF55347,TIGRFAM:TIGR00243
.	3B:305869-305869	C	TRITD3Bv1G000100	TRITD3Bv1G000100.5	Transcript	synonymous_variant	942	942	314	A	gcA/gcG	IWB57990-3B.1	IMPACT=LOW;BIOTYPE=protein_coding;EXON=7/12;STRAND=-1;ENSP=TRITD3Bv1G000100.5;UNIPARC=UPI0006453B2B;DOMAINS=Pfam:PF08436,Superfamily:SSF55347,HAMAP:MF_00183,TIGRFAM:TIGR00243,PANTHER:PTHR30525,PANTHER:PTHR30525:SF7
.	3B:314722-314722	-	-	-	-	-	-	-	-	-	-	-
.	3B:314816-314816	-	-	-	-	-	-	-	-	-	-	-
.	3B:314828-314828	-	-	-	-	-	-	-	-	-	-	-
.	3B:314847-314847	-	-	-	-	-	-	-	-	-	-	-
.	3B:314857-314857	-	-	-	-	-	-	-	-	-	-	-
.	3B:314885-314885	-	-	-	-	-	-	-	-	-	-	-
.	3B:314921-314921	-	-	-	-	-	-	-	-	-	-	-
.	3B:315015-315015	-	-	-	-	-	-	-	-	-	-	-
.	3B:316626-316628	-	-	-	-	-	-	-	-	-	-	-
.	3B:316654-316654	-	-	-	-	-	-	-	-	-	-	-
.	3B:316701-316702	-	-	-	-	-	-	-	-	-	-	-
.	3B:316720-316720	-	-	-	-	-	-	-	-	-	-	-
.	3B:316787-316787	-	-	-	-	-	-	-	-	-	-	-
.	3B:316983-316983	-	-	-	-	-	-	-	-	-	-	-
.	3B:317016-317016	-	-	-	-	-	-	-	-	-	-	-
.	3B:317025-317025	-	-	-	-	-	-	-	-	-	-	-
.	3B:317076-317076	-	-	-	-	-	-	-	-	-	-	-
.	3B:317202-317202	-	-	-	-	-	-	-	-	-	-	-
.	3B:317248-317248	-	-	-	-	-	-	-	-	-	-	-
.	3B:317317-317317	-	-	-	-	-	-	-	-	-	-	-
.	3B:317319-317319	-	-	-	-	-	-	-	-	-	-	-
.	3B:317327-317327	-	-	-	-	-	-	-	-	-	-	-
.	3B:317404-317404	-	-	-	-	-	-	-	-	-	-	-
.	3B:324259-324262	-	-	-	-	-	-	-	-	-	-	-
.	3B:324305-324305	-	-	-	-	-	-	-	-	-	-	-
.	3B:348333-348336	-	-	-	-	-	-	-	-	-	-	-
.	3B:348442-348442	-	-	-	-	-	-	-	-	-	-	-
.	3B:348513-348513	-	-	-	-	-	-	-	-	-	-	-
.	3B:348716-348716	-	-	-	-	-	-	-	-	-	-	-
.	3B:348730-348730	-	-	-	-	-	-	-	-	-	-	-
.	3B:348742-348742	-	-	-	-	-	-	-	-	-	-	-
.	3B:348754-348754	-	-	-	-	-	-	-	-	-	-	-
.	3B:348758-348758	-	-	-	-	-	-	-	-	-	-	-
.	3B:348765-348765	-	-	-	-	-	-	-	-	-	-	-
.	3B:348766-348766	-	-	-	-	-	-	-	-	-	-	-
.	3B:348770-348770	-	-	-	-	-	-	-	-	-	-	-
.	3B:348793-348795	-	-	-	-	-	-	-	-	-	-	-
.	3B:348805-348805	-	-	-	-	-	-	-	-	-	-	-
.	3B:348806-348806	-	-	-	-	-	-	-	-	-	-	-
.	3B:348991-348991	-	-	-	-	-	-	-	-	-	-	-
.	3B:349793-349794	-	-	-	-	-	-	-	-	-	-	-
.	3B:349819-349821	-	-	-	-	-	-	-	-	-	-	-
.	3B:349899-349899	-	-	-	-	-	-	-	-	-	-	-
.	3B:349951-349954	-	-	-	-	-	-	-	-	-	-	-
.	3B:349978-349978	-	-	-	-	-	-	-	-	-	-	-
.	3B:350016-350016	-	-	-	-	-	-	-	-	-	-	-
.	3B:350021-350023	-	-	-	-	-	-	-	-	-	-	-
.	3B:350046-350046	-	-	-	-	-	-	-	-	-	-	-
.	3B:350172-350174	-	-	-	-	-	-	-	-	-	-	-
.	3B:350189-350189	-	-	-	-	-	-	-	-	-	-	-
.	3B:350194-350194	-	-	-	-	-	-	-	-	-	-	-
.	3B:350203-350203	-	-	-	-	-	-	-	-	-	-	-
.	3B:350225-350225	-	-	-	-	-	-	-	-	-	-	-
.	3B:350226-350226	-	-	-	-	-	-	-	-	-	-	-
.	3B:350238-350238	-	-	-	-	-	-	-	-	-	-	-
.	3B:350268-350268	-	-	-	-	-	-	-	-	-	-	-
.	3B:350312-350312	-	-	-	-	-	-	-	-	-	-	-
.	3B:350315-350315	-	-	-	-	-	-	-	-	-	-	-
.	3B:350326-350326	-	-	-	-	-	-	-	-	-	-	-
.	3B:350350-350352	-	-	-	-	-	-	-	-	-	-	-
.	3B:350362-350362	-	-	-	-	-	-	-	-	-	-	-
.	3B:350491-350491	-	-	-	-	-	-	-	-	-	-	-
.	3B:350532-350532	-	-	-	-	-	-	-	-	-	-	-
.	3B:350559-350559	-	-	-	-	-	-	-	-	-	-	-
.	3B:350561-350561	-	-	-	-	-	-	-	-	-	-	-
.	3B:350572-350572	-	-	-	-	-	-	-	-	-	-	-
.	3B:350648-350648	-	-	-	-	-	-	-	-	-	-	-
.	3B:350691-350691	-	-	-	-	-	-	-	-	-	-	-
.	3B:350726-350727	-	-	-	-	-	-	-	-	-	-	-
.	3B:350729-350729	-	-	-	-	-	-	-	-	-	-	-
.	3B:350736-350736	-	-	-	-	-	-	-	-	-	-	-
.	3B:350755-350755	-	-	-	-	-	-	-	-	-	-	-
.	3B:350776-350776	-	-	-	-	-	-	-	-	-	-	-
.	3B:350813-350813	-	-	-	-	-	-	-	-	-	-	-
.	3B:350814-350814	-	-	-	-	-	-	-	-	-	-	-
.	3B:350863-350863	-	-	-	-	-	-	-	-	-	-	-
.	3B:350866-350868	-	-	-	-	-	-	-	-	-	-	-
.	3B:350884-350884	-	-	-	-	-	-	-	-	-	-	-
.	3B:350885-350885	-	-	-	-	-	-	-	-	-	-	-
.	3B:351066-351066	-	-	-	-	-	-	-	-	-	-	-
.	3B:351068-351068	-	-	-	-	-	-	-	-	-	-	-
.	3B:351093-351093	-	-	-	-	-	-	-	-	-	-	-
.	3B:351123-351123	-	-	-	-	-	-	-	-	-	-	-
.	3B:351227-351227	-	-	-	-	-	-	-	-	-	-	-
.	3B:351249-351249	-	-	-	-	-	-	-	-	-	-	-
.	3B:351348-351348	-	-	-	-	-	-	-	-	-	-	-
.	3B:351556-351556	-	-	-	-	-	-	-	-	-	-	-
.	3B:351641-351641	-	-	-	-	-	-	-	-	-	-	-
.	3B:351643-351643	-	-	-	-	-	-	-	-	-	-	-
.	3B:351715-351717	-	-	-	-	-	-	-	-	-	-	-
.	3B:351760-351760	-	-	-	-	-	-	-	-	-	-	-
.	3B:351834-351834	-	-	-	-	-	-	-	-	-	-	-
.	3B:351926-351926	-	-	-	-	-	-	-	-	-	-	-
.	3B:351955-351956	-	-	-	-	-	-	-	-	-	-	-
.	3B:351979-351979	-	-	-	-	-	-	-	-	-	-	-
.	3B:352083-352084	-	-	-	-	-	-	-	-	-	-	-
.	3B:352176-352176	-	-	-	-	-	-	-	-	-	-	-
.	3B:352500-352500	-	-	-	-	-	-	-	-	-	-	-
.	3B:352506-352507	-	-	-	-	-	-	-	-	-	-	-
.	3B:352542-352542	-	-	-	-	-	-	-	-	-	-	-
.	3B:353326-353326	-	-	-	-	-	-	-	-	-	-	-
.	3B:353342-353342	-	-	-	-	-	-	-	-	-	-	-
.	3B:353353-353353	-	-	-	-	-	-	-	-	-	-	-
.	3B:353429-353429	-	-	-	-	-	-	-	-	-	-	-
.	3B:353575-353575	-	-	-	-	-	-	-	-	-	-	-
.	3B:353651-353651	-	-	-	-	-	-	-	-	-	-	-
.	3B:353728-353728	-	-	-	-	-	-	-	-	-	-	-
.	3B:353734-353734	-	-	-	-	-	-	-	-	-	-	-
.	3B:353821-353821	-	-	-	-	-	-	-	-	-	-	-
.	3B:353881-353881	-	-	-	-	-	-	-	-	-	-	-
.	3B:354001-354001	-	-	-	-	-	-	-	-	-	-	-
.	3B:354300-354300	-	-	-	-	-	-	-	-	-	-	-
.	3B:354305-354305	-	-	-	-	-	-	-	-	-	-	-
.	3B:354315-354315	-	-	-	-	-	-	-	-	-	-	-
.	3B:354321-354321	-	-	-	-	-	-	-	-	-	-	-
.	3B:354340-354340	-	-	-	-	-	-	-	-	-	-	-
.	3B:354370-354370	-	-	-	-	-	-	-	-	-	-	-
.	3B:354375-354375	-	-	-	-	-	-	-	-	-	-	-
.	3B:354390-354390	-	-	-	-	-	-	-	-	-	-	-
.	3B:354853-354853	-	-	-	-	-	-	-	-	-	-	-
.	3B:354879-354882	-	-	-	-	-	-	-	-	-	-	-
.	3B:354912-354912	-	-	-	-	-	-	-	-	-	-	-
.	3B:394147-394147	-	-	-	-	-	-	-	-	-	-	-
.	3B:394163-394163	-	-	-	-	-	-	-	-	-	-	-
.	3B:394190-394190	-	-	-	-	-	-	-	-	-	-	-
.	3B:395355-395356	-	-	-	-	-	-	-	-	-	-	-
.	3B:395418-395418	-	-	-	-	-	-	-	-	-	-	-
.	3B:395446-395446	-	-	-	-	-	-	-	-	-	-	-
.	3B:395450-395450	-	-	-	-	-	-	-	-	-	-	-
.	3B:395507-395507	-	-	-	-	-	-	-	-	-	-	-
.	3B:395508-395508	-	-	-	-	-	-	-	-	-	-	-
.	3B:395523-395523	-	-	-	-	-	-	-	-	-	-	-
.	3B:395559-395559	-	-	-	-	-	-	-	-	-	-	-
.	3B:395563-395563	-	-	-	-	-	-	-	-	-	-	-
.	3B:395861-395861	-	-	-	-	-	-	-	-	-	-	-
.	3B:396911-396911	C	TRITD3Bv1G000190	TRITD3Bv1G000190.1	Transcript	synonymous_variant	75	75	25	G	ggA/ggG	-	IMPACT=LOW;BIOTYPE=protein_coding;EXON=1/1;STRAND=-1;ENSP=TRITD3Bv1G000190.1;UNIPARC=UPI001018E1D3
.	3B:396917-396917	T	TRITD3Bv1G000190	TRITD3Bv1G000190.1	Transcript	synonymous_variant	69	69	23	L	ctC/ctA	-	IMPACT=LOW;BIOTYPE=protein_coding;EXON=1/1;STRAND=-1;ENSP=TRITD3Bv1G000190.1;UNIPARC=UPI001018E1D3
.	3B:400149-400149	C	TRITD3Bv1G000200	TRITD3Bv1G000200.1	Transcript	missense_variant	902	902	301	T/R	aCg/aGg	-	IMPACT=MODERATE;BIOTYPE=protein_coding;EXON=1/1;STRAND=-1;ENSP=TRITD3Bv1G000200.1;UNIPARC=UPI0010178858;SIFT=tolerated(0.45);DOMAINS=PANTHER:PTHR33472
.	3B:400177-400177	G	TRITD3Bv1G000200	TRITD3Bv1G000200.1	Transcript	missense_variant	874	874	292	D/H	Gac/Cac	-	IMPACT=MODERATE;BIOTYPE=protein_coding;EXON=1/1;STRAND=-1;ENSP=TRITD3Bv1G000200.1;UNIPARC=UPI0010178858;SIFT=tolerated(0.1);DOMAINS=PANTHER:PTHR33472,MobiDB_lite:mobidb-lite
.	3B:400193-400193	G	TRITD3Bv1G000200	TRITD3Bv1G000200.1	Transcript	synonymous_variant	858	858	286	A	gcG/gcC	-	IMPACT=LOW;BIOTYPE=protein_coding;EXON=1/1;STRAND=-1;ENSP=TRITD3Bv1G000200.1;UNIPARC=UPI0010178858;DOMAINS=PANTHER:PTHR33472,MobiDB_lite:mobidb-lite,MobiDB_lite:mobidb-lite
.	3B:400223-400223	C	TRITD3Bv1G000200	TRITD3Bv1G000200.1	Transcript	missense_variant	828	828	276	H/Q	caC/caG	-	IMPACT=MODERATE;BIOTYPE=protein_coding;EXON=1/1;STRAND=-1;ENSP=TRITD3Bv1G000200.1;UNIPARC=UPI0010178858;SIFT=tolerated(0.61);DOMAINS=PANTHER:PTHR33472,MobiDB_lite:mobidb-lite,MobiDB_lite:mobidb-lite
.	3B:400251-400251	T	TRITD3Bv1G000200	TRITD3Bv1G000200.1	Transcript	missense_variant	800	800	267	M/K	aTg/aAg	-	IMPACT=MODERATE;BIOTYPE=protein_coding;EXON=1/1;STRAND=-1;ENSP=TRITD3Bv1G000200.1;UNIPARC=UPI0010178858;SIFT=tolerated(1);DOMAINS=PANTHER:PTHR33472
.	3B:400373-400373	G	TRITD3Bv1G000200	TRITD3Bv1G000200.1	Transcript	synonymous_variant	678	678	226	G	ggG/ggC	-	IMPACT=LOW;BIOTYPE=protein_coding;EXON=1/1;STRAND=-1;ENSP=TRITD3Bv1G000200.1;UNIPARC=UPI0010178858;DOMAINS=PANTHER:PTHR33472,MobiDB_lite:mobidb-lite,MobiDB_lite:mobidb-lite
.	3B:400385-400385	T	TRITD3Bv1G000200	TRITD3Bv1G000200.1	Transcript	synonymous_variant	666	666	222	G	ggG/ggA	-	IMPACT=LOW;BIOTYPE=protein_coding;EXON=1/1;STRAND=-1;ENSP=TRITD3Bv1G000200.1;UNIPARC=UPI0010178858;DOMAINS=PANTHER:PTHR33472,MobiDB_lite:mobidb-lite,MobiDB_lite:mobidb-lite,Low_complexity_(Seg):seg
.	3B:400388-400388	A	TRITD3Bv1G000200	TRITD3Bv1G000200.1	Transcript	synonymous_variant	663	663	221	H	caC/caT	-	IMPACT=LOW;BIOTYPE=protein_coding;EXON=1/1;STRAND=-1;ENSP=TRITD3Bv1G000200.1;UNIPARC=UPI0010178858;DOMAINS=PANTHER:PTHR33472,MobiDB_lite:mobidb-lite,MobiDB_lite:mobidb-lite,Low_complexity_(Seg):seg
.	3B:400391-400391	C	TRITD3Bv1G000200	TRITD3Bv1G000200.1	Transcript	missense_variant	660	660	220	D/E	gaT/gaG	-	IMPACT=MODERATE;BIOTYPE=protein_coding;EXON=1/1;STRAND=-1;ENSP=TRITD3Bv1G000200.1;UNIPARC=UPI0010178858;SIFT=tolerated(1);DOMAINS=PANTHER:PTHR33472,MobiDB_lite:mobidb-lite,MobiDB_lite:mobidb-lite,Low_complexity_(Seg):seg
.	3B:400395-400395	A	TRITD3Bv1G000200	TRITD3Bv1G000200.1	Transcript	missense_variant	656	656	219	A/V	gCg/gTg	-	IMPACT=MODERATE;BIOTYPE=protein_coding;EXON=1/1;STRAND=-1;ENSP=TRITD3Bv1G000200.1;UNIPARC=UPI0010178858;SIFT=deleterious(0.04);DOMAINS=PANTHER:PTHR33472,MobiDB_lite:mobidb-lite,MobiDB_lite:mobidb-lite,Low_complexity_(Seg):seg
.	3B:400417-400421	G	TRITD3Bv1G000200	TRITD3Bv1G000200.1	Transcript	inframe_deletion	630-633	630-633	210-211	HK/H	caCAAG/caC	-	IMPACT=MODERATE;BIOTYPE=protein_coding;EXON=1/1;STRAND=-1;ENSP=TRITD3Bv1G000200.1;UNIPARC=UPI0010178858;DOMAINS=PANTHER:PTHR33472,MobiDB_lite:mobidb-lite,MobiDB_lite:mobidb-lite,Low_complexity_(Seg):seg
.	3B:400455-400455	C	TRITD3Bv1G000200	TRITD3Bv1G000200.1	Transcript	missense_variant	596	596	199	K/R	aAg/aGg	-	IMPACT=MODERATE;BIOTYPE=protein_coding;EXON=1/1;STRAND=-1;ENSP=TRITD3Bv1G000200.1;UNIPARC=UPI0010178858;SIFT=tolerated(0.13);DOMAINS=PANTHER:PTHR33472,MobiDB_lite:mobidb-lite,MobiDB_lite:mobidb-lite,Low_complexity_(Seg):seg
.	3B:508742-508751	-	-	-	-	-	-	-	-	-	-	-
.	3B:508757-508758	-	-	-	-	-	-	-	-	-	-	-
.	3B:508774-508774	-	-	-	-	-	-	-	-	-	-	-
.	3B:509889-509889	G	TRITD3Bv1G000220	TRITD3Bv1G000220.1	Transcript	missense_variant	1021	1021	341	K/E	Aaa/Gaa	-	IMPACT=MODERATE;BIOTYPE=protein_coding;EXON=1/1;STRAND=1;ENSP=TRITD3Bv1G000220.1;UNIPARC=UPI0010177831;SIFT=deleterious_low_confidence(0);DOMAINS=PANTHER:PTHR35491,PANTHER:PTHR35491:SF5,MobiDB_lite:mobidb-lite,MobiDB_lite:mobidb-lite,Low_complexity_(Seg):seg
.	3B:509889-509889	G	TRITD3Bv1G000220	TRITD3Bv1G000220.2	Transcript	missense_variant	1021	1021	341	K/E	Aaa/Gaa	-	IMPACT=MODERATE;BIOTYPE=protein_coding;EXON=1/2;STRAND=1;ENSP=TRITD3Bv1G000220.2;UNIPARC=UPI0010180E59;SIFT=deleterious_low_confidence(0);DOMAINS=Low_complexity_(Seg):seg,MobiDB_lite:mobidb-lite,MobiDB_lite:mobidb-lite,PANTHER:PTHR35491,PANTHER:PTHR35491:SF5
.	3B:509891-509891	G	TRITD3Bv1G000220	TRITD3Bv1G000220.1	Transcript	synonymous_variant	1023	1023	341	K	aaA/aaG	-	IMPACT=LOW;BIOTYPE=protein_coding;EXON=1/1;STRAND=1;ENSP=TRITD3Bv1G000220.1;UNIPARC=UPI0010177831;DOMAINS=PANTHER:PTHR35491,PANTHER:PTHR35491:SF5,MobiDB_lite:mobidb-lite,MobiDB_lite:mobidb-lite,Low_complexity_(Seg):seg
.	3B:509891-509891	G	TRITD3Bv1G000220	TRITD3Bv1G000220.2	Transcript	synonymous_variant	1023	1023	341	K	aaA/aaG	-	IMPACT=LOW;BIOTYPE=protein_coding;EXON=1/2;STRAND=1;ENSP=TRITD3Bv1G000220.2;UNIPARC=UPI0010180E59;DOMAINS=Low_complexity_(Seg):seg,MobiDB_lite:mobidb-lite,MobiDB_lite:mobidb-lite,PANTHER:PTHR35491,PANTHER:PTHR35491:SF5
.	3B:509894-509894	T	TRITD3Bv1G000220	TRITD3Bv1G000220.1	Transcript	missense_variant	1026	1026	342	K/N	aaG/aaT	-	IMPACT=MODERATE;BIOTYPE=protein_coding;EXON=1/1;STRAND=1;ENSP=TRITD3Bv1G000220.1;UNIPARC=UPI0010177831;SIFT=tolerated_low_confidence(0.12);DOMAINS=PANTHER:PTHR35491,PANTHER:PTHR35491:SF5,MobiDB_lite:mobidb-lite,MobiDB_lite:mobidb-lite,Low_complexity_(Seg):seg
.	3B:509894-509894	T	TRITD3Bv1G000220	TRITD3Bv1G000220.2	Transcript	missense_variant	1026	1026	342	K/N	aaG/aaT	-	IMPACT=MODERATE;BIOTYPE=protein_coding;EXON=1/2;STRAND=1;ENSP=TRITD3Bv1G000220.2;UNIPARC=UPI0010180E59;SIFT=tolerated_low_confidence(0.16);DOMAINS=Low_complexity_(Seg):seg,MobiDB_lite:mobidb-lite,MobiDB_lite:mobidb-lite,PANTHER:PTHR35491,PANTHER:PTHR35491:SF5
.	3B:510119-510123	T	TRITD3Bv1G000220	TRITD3Bv1G000220.1	Transcript	inframe_deletion	1252-1255	1252-1255	418-419	LL/L	TTGTtg/Ttg	-	IMPACT=MODERATE;BIOTYPE=protein_coding;EXON=1/1;STRAND=1;ENSP=TRITD3Bv1G000220.1;UNIPARC=UPI0010177831;DOMAINS=PANTHER:PTHR35491,PANTHER:PTHR35491:SF5
.	3B:510119-510123	T	TRITD3Bv1G000220	TRITD3Bv1G000220.2	Transcript	inframe_deletion	1252-1255	1252-1255	418-419	LL/L	TTGTtg/Ttg	-	IMPACT=MODERATE;BIOTYPE=protein_coding;EXON=1/2;STRAND=1;ENSP=TRITD3Bv1G000220.2;UNIPARC=UPI0010180E59;DOMAINS=PANTHER:PTHR35491,PANTHER:PTHR35491:SF5
.	3B:510316-510316	T	TRITD3Bv1G000220	TRITD3Bv1G000220.1	Transcript	missense_variant	1448	1448	483	S/I	aGt/aTt	-	IMPACT=MODERATE;BIOTYPE=protein_coding;EXON=1/1;STRAND=1;ENSP=TRITD3Bv1G000220.1;UNIPARC=UPI0010177831;SIFT=tolerated_low_confidence(0.09);DOMAINS=PANTHER:PTHR35491,PANTHER:PTHR35491:SF5
.	3B:510316-510316	T	TRITD3Bv1G000220	TRITD3Bv1G000220.2	Transcript	missense_variant	1448	1448	483	S/I	aGt/aTt	-	IMPACT=MODERATE;BIOTYPE=protein_coding;EXON=1/2;STRAND=1;ENSP=TRITD3Bv1G000220.2;UNIPARC=UPI0010180E59;SIFT=tolerated_low_confidence(0.09);DOMAINS=PANTHER:PTHR35491,PANTHER:PTHR35491:SF5
.	3B:510401-510401	T	TRITD3Bv1G000220	TRITD3Bv1G000220.1	Transcript	synonymous_variant	1533	1533	511	V	gtG/gtT	-	IMPACT=LOW;BIOTYPE=protein_coding;EXON=1/1;STRAND=1;ENSP=TRITD3Bv1G000220.1;UNIPARC=UPI0010177831;DOMAINS=PANTHER:PTHR35491,PANTHER:PTHR35491:SF5
.	3B:510401-510401	T	TRITD3Bv1G000220	TRITD3Bv1G000220.2	Transcript	synonymous_variant	1533	1533	511	V	gtG/gtT	-	IMPACT=LOW;BIOTYPE=protein_coding;EXON=1/2;STRAND=1;ENSP=TRITD3Bv1G000220.2;UNIPARC=UPI0010180E59;DOMAINS=PANTHER:PTHR35491,PANTHER:PTHR35491:SF5
.	3B:510465-510465	G	TRITD3Bv1G000220	TRITD3Bv1G000220.1	Transcript	missense_variant	1597	1597	533	I/V	Att/Gtt	AX-94883379-3B.1	IMPACT=MODERATE;BIOTYPE=protein_coding;EXON=1/1;STRAND=1;ENSP=TRITD3Bv1G000220.1;UNIPARC=UPI0010177831;SIFT=tolerated_low_confidence(0.72);DOMAINS=PANTHER:PTHR35491,PANTHER:PTHR35491:SF5
.	3B:510465-510465	G	TRITD3Bv1G000220	TRITD3Bv1G000220.2	Transcript	missense_variant	1597	1597	533	I/V	Att/Gtt	AX-94883379-3B.1	IMPACT=MODERATE;BIOTYPE=protein_coding;EXON=1/2;STRAND=1;ENSP=TRITD3Bv1G000220.2;UNIPARC=UPI0010180E59;SIFT=tolerated_low_confidence(0.99);DOMAINS=PANTHER:PTHR35491,PANTHER:PTHR35491:SF5
.	3B:510485-510485	C	TRITD3Bv1G000220	TRITD3Bv1G000220.1	Transcript	synonymous_variant	1617	1617	539	P	ccT/ccC	AX-95134173-3B.1	IMPACT=LOW;BIOTYPE=protein_coding;EXON=1/1;STRAND=1;ENSP=TRITD3Bv1G000220.1;UNIPARC=UPI0010177831;DOMAINS=PANTHER:PTHR35491,PANTHER:PTHR35491:SF5
.	3B:510485-510485	C	TRITD3Bv1G000220	TRITD3Bv1G000220.2	Transcript	synonymous_variant	1617	1617	539	P	ccT/ccC	AX-95134173-3B.1	IMPACT=LOW;BIOTYPE=protein_coding;EXON=1/2;STRAND=1;ENSP=TRITD3Bv1G000220.2;UNIPARC=UPI0010180E59;DOMAINS=PANTHER:PTHR35491,PANTHER:PTHR35491:SF5
.	3B:510615-510615	A	TRITD3Bv1G000220	TRITD3Bv1G000220.1	Transcript	missense_variant	1747	1747	583	V/I	Gtc/Atc	AX-89723281	IMPACT=MODERATE;BIOTYPE=protein_coding;EXON=1/1;STRAND=1;ENSP=TRITD3Bv1G000220.1;UNIPARC=UPI0010177831;SIFT=tolerated_low_confidence(1);DOMAINS=PANTHER:PTHR35491,PANTHER:PTHR35491:SF5
.	3B:510615-510615	A	TRITD3Bv1G000220	TRITD3Bv1G000220.2	Transcript	missense_variant	1747	1747	583	V/I	Gtc/Atc	AX-89723281	IMPACT=MODERATE;BIOTYPE=protein_coding;EXON=1/2;STRAND=1;ENSP=TRITD3Bv1G000220.2;UNIPARC=UPI0010180E59;SIFT=tolerated_low_confidence(0.96);DOMAINS=PANTHER:PTHR35491,PANTHER:PTHR35491:SF5
.	3B:510660-510660	G	TRITD3Bv1G000220	TRITD3Bv1G000220.1	Transcript	missense_variant	1792	1792	598	Q/E	Caa/Gaa	AX-94421844-3B.1	IMPACT=MODERATE;BIOTYPE=protein_coding;EXON=1/1;STRAND=1;ENSP=TRITD3Bv1G000220.1;UNIPARC=UPI0010177831;SIFT=tolerated(1);DOMAINS=PANTHER:PTHR35491,PANTHER:PTHR35491:SF5
.	3B:510660-510660	G	TRITD3Bv1G000220	TRITD3Bv1G000220.2	Transcript	missense_variant	1792	1792	598	Q/E	Caa/Gaa	AX-94421844-3B.1	IMPACT=MODERATE;BIOTYPE=protein_coding;EXON=1/2;STRAND=1;ENSP=TRITD3Bv1G000220.2;UNIPARC=UPI0010180E59;SIFT=tolerated_low_confidence(1);DOMAINS=PANTHER:PTHR35491,PANTHER:PTHR35491:SF5
.	3B:511019-511019	A	TRITD3Bv1G000220	TRITD3Bv1G000220.1	Transcript	synonymous_variant	2151	2151	717	S	tcG/tcA	-	IMPACT=LOW;BIOTYPE=protein_coding;EXON=1/1;STRAND=1;ENSP=TRITD3Bv1G000220.1;UNIPARC=UPI0010177831;DOMAINS=PANTHER:PTHR35491,PANTHER:PTHR35491:SF5
.	3B:511019-511019	A	TRITD3Bv1G000220	TRITD3Bv1G000220.2	Transcript	synonymous_variant	2130	2130	710	S	tcG/tcA	-	IMPACT=LOW;BIOTYPE=protein_coding;EXON=2/2;STRAND=1;ENSP=TRITD3Bv1G000220.2;UNIPARC=UPI0010180E59;DOMAINS=PANTHER:PTHR35491,PANTHER:PTHR35491:SF5
.	3B:511115-511115	A	TRITD3Bv1G000220	TRITD3Bv1G000220.1	Transcript	synonymous_variant	2247	2247	749	A	gcG/gcA	-	IMPACT=LOW;BIOTYPE=protein_coding;EXON=1/1;STRAND=1;ENSP=TRITD3Bv1G000220.1;UNIPARC=UPI0010177831;DOMAINS=PANTHER:PTHR35491,PANTHER:PTHR35491:SF5
.	3B:511115-511115	A	TRITD3Bv1G000220	TRITD3Bv1G000220.2	Transcript	synonymous_variant	2226	2226	742	A	gcG/gcA	-	IMPACT=LOW;BIOTYPE=protein_coding;EXON=2/2;STRAND=1;ENSP=TRITD3Bv1G000220.2;UNIPARC=UPI0010180E59;DOMAINS=PANTHER:PTHR35491,PANTHER:PTHR35491:SF5
.	3B:511154-511154	C	TRITD3Bv1G000220	TRITD3Bv1G000220.1	Transcript	synonymous_variant	2286	2286	762	F	ttT/ttC	-	IMPACT=LOW;BIOTYPE=protein_coding;EXON=1/1;STRAND=1;ENSP=TRITD3Bv1G000220.1;UNIPARC=UPI0010177831;DOMAINS=PANTHER:PTHR35491,PANTHER:PTHR35491:SF5
.	3B:511154-511154	C	TRITD3Bv1G000220	TRITD3Bv1G000220.2	Transcript	synonymous_variant	2265	2265	755	F	ttT/ttC	-	IMPACT=LOW;BIOTYPE=protein_coding;EXON=2/2;STRAND=1;ENSP=TRITD3Bv1G000220.2;UNIPARC=UPI0010180E59;DOMAINS=PANTHER:PTHR35491,PANTHER:PTHR35491:SF5
.	3B:511157-511157	G	TRITD3Bv1G000220	TRITD3Bv1G000220.1	Transcript	synonymous_variant	2289	2289	763	G	ggC/ggG	-	IMPACT=LOW;BIOTYPE=protein_coding;EXON=1/1;STRAND=1;ENSP=TRITD3Bv1G000220.1;UNIPARC=UPI0010177831;DOMAINS=PANTHER:PTHR35491,PANTHER:PTHR35491:SF5
.	3B:511157-511157	G	TRITD3Bv1G000220	TRITD3Bv1G000220.2	Transcript	synonymous_variant	2268	2268	756	G	ggC/ggG	-	IMPACT=LOW;BIOTYPE=protein_coding;EXON=2/2;STRAND=1;ENSP=TRITD3Bv1G000220.2;UNIPARC=UPI0010180E59;DOMAINS=PANTHER:PTHR35491,PANTHER:PTHR35491:SF5
.	3B:511307-511307	C	TRITD3Bv1G000220	TRITD3Bv1G000220.1	Transcript	synonymous_variant	2439	2439	813	R	cgA/cgC	-	IMPACT=LOW;BIOTYPE=protein_coding;EXON=1/1;STRAND=1;ENSP=TRITD3Bv1G000220.1;UNIPARC=UPI0010177831;DOMAINS=PANTHER:PTHR35491,PANTHER:PTHR35491:SF5
.	3B:511307-511307	C	TRITD3Bv1G000220	TRITD3Bv1G000220.2	Transcript	synonymous_variant	2418	2418	806	R	cgA/cgC	-	IMPACT=LOW;BIOTYPE=protein_coding;EXON=2/2;STRAND=1;ENSP=TRITD3Bv1G000220.2;UNIPARC=UPI0010180E59;DOMAINS=PANTHER:PTHR35491,PANTHER:PTHR35491:SF5
.	3B:511406-511406	C	TRITD3Bv1G000220	TRITD3Bv1G000220.1	Transcript	synonymous_variant	2538	2538	846	L	ctT/ctC	-	IMPACT=LOW;BIOTYPE=protein_coding;EXON=1/1;STRAND=1;ENSP=TRITD3Bv1G000220.1;UNIPARC=UPI0010177831;DOMAINS=PANTHER:PTHR35491,PANTHER:PTHR35491:SF5,MobiDB_lite:mobidb-lite
.	3B:511406-511406	C	TRITD3Bv1G000220	TRITD3Bv1G000220.2	Transcript	synonymous_variant	2517	2517	839	L	ctT/ctC	-	IMPACT=LOW;BIOTYPE=protein_coding;EXON=2/2;STRAND=1;ENSP=TRITD3Bv1G000220.2;UNIPARC=UPI0010180E59;DOMAINS=MobiDB_lite:mobidb-lite,PANTHER:PTHR35491,PANTHER:PTHR35491:SF5
.	3B:511979-511979	-	-	-	-	-	-	-	-	-	-	-
.	3B:513071-513071	-	-	-	-	-	-	-	-	-	-	-
.	3B:513501-513501	-	-	-	-	-	-	-	-	-	-	-
.	3B:513997-513997	-	-	-	-	-	-	-	-	-	-	-
.	3B:514089-514089	-	-	-	-	-	-	-	-	-	-	-
.	3B:514728-514728	-	-	-	-	-	-	-	-	-	-	-
.	3B:514761-514761	-	-	-	-	-	-	-	-	-	-	-
.	3B:514859-514859	-	-	-	-	-	-	-	-	-	-	-
.	3B:514989-514990	-	-	-	-	-	-	-	-	-	-	-
.	3B:514997-514997	-	-	-	-	-	-	-	-	-	-	-
.	3B:515454-515454	-	-	-	-	-	-	-	-	-	-	-
.	3B:515460-515460	-	-	-	-	-	-	-	-	-	-	-
.	3B:515498-515498	-	-	-	-	-	-	-	-	-	-	-
.	3B:515506-515506	-	-	-	-	-	-	-	-	-	-	-
.	3B:515563-515565	-	-	-	-	-	-	-	-	-	-	-
.	3B:515852-515854	-	-	-	-	-	-	-	-	-	-	-
.	3B:515989-515989	-	-	-	-	-	-	-	-	-	-	-
.	3B:516420-516420	-	-	-	-	-	-	-	-	-	-	-
.	3B:516448-516448	-	-	-	-	-	-	-	-	-	-	-
.	3B:516490-516490	-	-	-	-	-	-	-	-	-	-	-
.	3B:517143-517143	-	-	-	-	-	-	-	-	-	-	-
.	3B:517147-517147	-	-	-	-	-	-	-	-	-	-	-
.	3B:517201-517201	-	-	-	-	-	-	-	-	-	-	-
.	3B:517271-517271	-	-	-	-	-	-	-	-	-	-	-
.	3B:518319-518319	-	-	-	-	-	-	-	-	-	-	-
.	3B:518400-518400	-	-	-	-	-	-	-	-	-	-	-
.	3B:518454-518454	-	-	-	-	-	-	-	-	-	-	-
.	3B:518457-518457	-	-	-	-	-	-	-	-	-	-	-
.	3B:518508-518508	-	-	-	-	-	-	-	-	-	-	-
.	3B:518667-518667	-	-	-	-	-	-	-	-	-	-	-
.	3B:518691-518691	-	-	-	-	-	-	-	-	-	-	-
.	3B:518903-518903	-	-	-	-	-	-	-	-	-	-	-
.	3B:519273-519274	-	-	-	-	-	-	-	-	-	-	-
.	3B:519429-519429	-	-	-	-	-	-	-	-	-	-	-
.	3B:519590-519590	-	-	-	-	-	-	-	-	-	-	-
.	3B:519929-519929	-	-	-	-	-	-	-	-	-	-	-
.	3B:519953-519953	-	-	-	-	-	-	-	-	-	-	-
.	3B:520059-520059	-	-	-	-	-	-	-	-	-	-	-
.	3B:520064-520064	-	-	-	-	-	-	-	-	-	-	-
.	3B:520230-520230	-	-	-	-	-	-	-	-	-	-	-
.	3B:521171-521171	-	-	-	-	-	-	-	-	-	-	-
.	3B:521567-521567	-	-	-	-	-	-	-	-	-	-	-
.	3B:521756-521756	-	-	-	-	-	-	-	-	-	-	-
.	3B:521772-521772	-	-	-	-	-	-	-	-	-	-	-
.	3B:521793-521793	-	-	-	-	-	-	-	-	-	-	-
.	3B:521808-521808	-	-	-	-	-	-	-	-	-	-	-
.	3B:521810-521810	-	-	-	-	-	-	-	-	-	-	-
.	3B:522146-522146	-	-	-	-	-	-	-	-	-	-	-
.	3B:522161-522161	-	-	-	-	-	-	-	-	-	-	-
.	3B:522285-522285	-	-	-	-	-	-	-	-	-	-	-
.	3B:522314-522314	-	-	-	-	-	-	-	-	-	-	-
.	3B:522316-522316	-	-	-	-	-	-	-	-	-	-	-
.	3B:522319-522319	-	-	-	-	-	-	-	-	-	-	-
.	3B:522322-522322	-	-	-	-	-	-	-	-	-	-	-
.	3B:522454-522455	-	-	-	-	-	-	-	-	-	-	-
.	3B:522564-522564	-	-	-	-	-	-	-	-	-	-	-
.	3B:522625-522625	-	-	-	-	-	-	-	-	-	-	-
.	3B:522670-522670	-	-	-	-	-	-	-	-	-	-	-
.	3B:522756-522756	-	-	-	-	-	-	-	-	-	-	-
.	3B:522771-522771	-	-	-	-	-	-	-	-	-	-	-
.	3B:522813-522813	-	-	-	-	-	-	-	-	-	-	-
.	3B:522895-522895	-	-	-	-	-	-	-	-	-	-	-
.	3B:523261-523261	-	-	-	-	-	-	-	-	-	-	-
.	3B:523363-523363	-	-	-	-	-	-	-	-	-	-	-
.	3B:523476-523476	-	-	-	-	-	-	-	-	-	-	-
.	3B:523557-523557	-	-	-	-	-	-	-	-	-	-	-
.	3B:524490-524490	-	-	-	-	-	-	-	-	-	-	-
.	3B:524657-524657	-	-	-	-	-	-	-	-	-	-	-
.	3B:524663-524663	-	-	-	-	-	-	-	-	-	-	-
.	3B:524868-524868	-	-	-	-	-	-	-	-	-	-	-
.	3B:524977-524977	-	-	-	-	-	-	-	-	-	-	-
.	3B:525499-525499	-	-	-	-	-	-	-	-	-	-	-
.	3B:535336-535336	-	-	-	-	-	-	-	-	-	-	-
.	3B:535346-535346	-	-	-	-	-	-	-	-	-	-	-
.	3B:535364-535364	A	TRITD3Bv1G000230	TRITD3Bv1G000230.1	Transcript	synonymous_variant	261	261	87	D	gaC/gaT	AX-94815354-3B.2	IMPACT=LOW;BIOTYPE=protein_coding;EXON=2/2;STRAND=-1;ENSP=TRITD3Bv1G000230.1;UNIPARC=UPI001018C1DE
.	3B:535490-535490	A	TRITD3Bv1G000230	TRITD3Bv1G000230.1	Transcript	missense_variant	135	135	45	E/D	gaA/gaT	AX-95185982-3B.1	IMPACT=MODERATE;BIOTYPE=protein_coding;EXON=2/2;STRAND=-1;ENSP=TRITD3Bv1G000230.1;UNIPARC=UPI001018C1DE;SIFT=tolerated_low_confidence(0.67)
.	3B:535493-535493	A	TRITD3Bv1G000230	TRITD3Bv1G000230.1	Transcript	synonymous_variant	132	132	44	N	aaC/aaT	AX-94839209-3B.1	IMPACT=LOW;BIOTYPE=protein_coding;EXON=2/2;STRAND=-1;ENSP=TRITD3Bv1G000230.1;UNIPARC=UPI001018C1DE
.	3B:535613-535613	-	-	-	-	-	-	-	-	-	-	-
.	3B:535661-535661	-	-	-	-	-	-	-	-	-	-	-
.	3B:535665-535665	-	-	-	-	-	-	-	-	-	-	-
.	3B:535668-535668	-	-	-	-	-	-	-	-	-	-	-
.	3B:535718-535718	G	TRITD3Bv1G000230	TRITD3Bv1G000230.1	Transcript	missense_variant	32	32	11	V/A	gTt/gCt	-	IMPACT=MODERATE;BIOTYPE=protein_coding;EXON=1/2;STRAND=-1;ENSP=TRITD3Bv1G000230.1;UNIPARC=UPI001018C1DE;SIFT=tolerated_low_confidence(0.71);DOMAINS=Cleavage_site_(Signalp):SignalP-noTM
.	3B:535731-535731	T	TRITD3Bv1G000230	TRITD3Bv1G000230.1	Transcript	missense_variant	19	19	7	A/T	Gcc/Acc	-	IMPACT=MODERATE;BIOTYPE=protein_coding;EXON=1/2;STRAND=-1;ENSP=TRITD3Bv1G000230.1;UNIPARC=UPI001018C1DE;SIFT=tolerated_low_confidence(1);DOMAINS=Cleavage_site_(Signalp):SignalP-noTM
.	3B:535739-535739	G	TRITD3Bv1G000230	TRITD3Bv1G000230.1	Transcript	missense_variant	11	11	4	V/A	gTg/gCg	-	IMPACT=MODERATE;BIOTYPE=protein_coding;EXON=1/2;STRAND=-1;ENSP=TRITD3Bv1G000230.1;UNIPARC=UPI001018C1DE;SIFT=tolerated_low_confidence(0.82);DOMAINS=Cleavage_site_(Signalp):SignalP-noTM
.	3B:535750-535750	-	-	-	-	-	-	-	-	-	-	-
.	3B:535759-535759	-	-	-	-	-	-	-	-	-	-	-
.	3B:535762-535762	-	-	-	-	-	-	-	-	-	-	-
.	3B:536010-536010	-	-	-	-	-	-	-	-	-	-	-
.	3B:536040-536040	-	-	-	-	-	-	-	-	-	-	-
.	3B:541699-541699	-	-	-	-	-	-	-	-	-	-	-
.	3B:541873-541873	-	-	-	-	-	-	-	-	-	-	-
.	3B:541874-541874	-	-	-	-	-	-	-	-	-	-	-
.	3B:541906-541906	-	-	-	-	-	-	-	-	-	-	-
.	3B:554077-554077	-	-	-	-	-	-	-	-	-	-	-
.	3B:554083-554083	-	-	-	-	-	-	-	-	-	-	-
.	3B:554100-554101	-	-	-	-	-	-	-	-	-	-	-
.	3B:554149-554149	-	-	-	-	-	-	-	-	-	-	-
.	3B:554191-554191	-	-	-	-	-	-	-	-	-	-	-
.	3B:554280-554280	-	-	-	-	-	-	-	-	-	-	-
.	3B:554952-554952	-	-	-	-	-	-	-	-	-	-	-
.	3B:555018-555018	-	-	-	-	-	-	-	-	-	-	-
.	3B:555028-555028	-	-	-	-	-	-	-	-	-	-	-
.	3B:556442-556442	-	-	-	-	-	-	-	-	-	-	-
.	3B:556752-556752	-	-	-	-	-	-	-	-	-	-	-
.	3B:572306-572306	-	-	-	-	-	-	-	-	-	-	-
.	3B:575257-575257	-	-	-	-	-	-	-	-	-	-	-
.	3B:575309-575309	-	-	-	-	-	-	-	-	-	-	-
.	3B:575368-575368	-	-	-	-	-	-	-	-	-	-	-
.	3B:579018-579018	-	-	-	-	-	-	-	-	-	-	-
.	3B:583848-583848	-	-	-	-	-	-	-	-	-	-	-
.	3B:583900-583900	-	-	-	-	-	-	-	-	-	-	-
.	3B:583929-583929	-	-	-	-	-	-	-	-	-	-	-
.	3B:584019-584019	-	-	-	-	-	-	-	-	-	-	-
.	3B:584172-584172	-	-	-	-	-	-	-	-	-	-	-
.	3B:585048-585048	-	-	-	-	-	-	-	-	-	-	-
.	3B:585429-585429	-	-	-	-	-	-	-	-	-	-	-
.	3B:585861-585861	-	-	-	-	-	-	-	-	-	-	-
.	3B:585897-585897	-	-	-	-	-	-	-	-	-	-	-
.	3B:586113-586113	-	-	-	-	-	-	-	-	-	-	-
.	3B:586291-586291	-	-	-	-	-	-	-	-	-	-	-
.	3B:586293-586293	-	-	-	-	-	-	-	-	-	-	-
.	3B:586388-586388	-	-	-	-	-	-	-	-	-	-	-
.	3B:586470-586470	-	-	-	-	-	-	-	-	-	-	-
.	3B:586567-586567	-	-	-	-	-	-	-	-	-	-	-
.	3B:586677-586677	-	-	-	-	-	-	-	-	-	-	-
.	3B:586888-586888	-	-	-	-	-	-	-	-	-	-	-
.	3B:586941-586941	-	-	-	-	-	-	-	-	-	-	-
.	3B:586945-586945	-	-	-	-	-	-	-	-	-	-	-
.	3B:587046-587046	-	-	-	-	-	-	-	-	-	-	-
.	3B:587848-587848	-	-	-	-	-	-	-	-	-	-	-
.	3B:587856-587856	-	-	-	-	-	-	-	-	-	-	-
.	3B:587862-587862	-	-	-	-	-	-	-	-	-	-	-
.	3B:587868-587868	-	-	-	-	-	-	-	-	-	-	-
.	3B:587914-587914	-	-	-	-	-	-	-	-	-	-	-
.	3B:587982-587982	-	-	-	-	-	-	-	-	-	-	-
.	3B:588238-588238	-	-	-	-	-	-	-	-	-	-	-
.	3B:588272-588272	-	-	-	-	-	-	-	-	-	-	-
.	3B:588882-588882	-	-	-	-	-	-	-	-	-	-	-
.	3B:589194-589194	-	-	-	-	-	-	-	-	-	-	-
.	3B:589307-589307	-	-	-	-	-	-	-	-	-	-	-
.	3B:589410-589410	-	-	-	-	-	-	-	-	-	-	-
.	3B:596025-596025	-	-	-	-	-	-	-	-	-	-	-
.	3B:596638-596638	-	-	-	-	-	-	-	-	-	-	-
.	3B:596660-596660	-	-	-	-	-	-	-	-	-	-	-
.	3B:596736-596738	-	-	-	-	-	-	-	-	-	-	-
.	3B:597096-597096	-	-	-	-	-	-	-	-	-	-	-
.	3B:597305-597305	-	-	-	-	-	-	-	-	-	-	-
.	3B:597309-597309	-	-	-	-	-	-	-	-	-	-	-
.	3B:597314-597314	-	-	-	-	-	-	-	-	-	-	-
.	3B:597351-597351	-	-	-	-	-	-	-	-	-	-	-
.	3B:597492-597492	-	-	-	-	-	-	-	-	-	-	-
.	3B:598438-598438	-	-	-	-	-	-	-	-	-	-	-
.	3B:598605-598607	-	-	-	-	-	-	-	-	-	-	-
.	3B:598750-598750	-	-	-	-	-	-	-	-	-	-	-
.	3B:598758-598758	-	-	-	-	-	-	-	-	-	-	-
.	3B:598884-598884	-	-	-	-	-	-	-	-	-	-	-
.	3B:599785-599785	-	-	-	-	-	-	-	-	-	-	-
.	3B:599920-599920	-	-	-	-	-	-	-	-	-	-	-
.	3B:599935-599935	-	-	-	-	-	-	-	-	-	-	-
.	3B:600743-600743	-	-	-	-	-	-	-	-	-	-	-
.	3B:600958-600958	-	-	-	-	-	-	-	-	-	-	-
.	3B:601373-601373	-	-	-	-	-	-	-	-	-	-	-
.	3B:603444-603445	-	-	-	-	-	-	-	-	-	-	-
.	3B:604578-604578	-	-	-	-	-	-	-	-	-	-	-
.	3B:605368-605368	-	-	-	-	-	-	-	-	-	-	-
.	3B:605520-605520	-	-	-	-	-	-	-	-	-	-	-
.	3B:605533-605533	-	-	-	-	-	-	-	-	-	-	-
.	3B:607875-607875	-	-	-	-	-	-	-	-	-	-	-
.	3B:607880-607880	-	-	-	-	-	-	-	-	-	-	-
.	3B:607963-607963	-	-	-	-	-	-	-	-	-	-	-
.	3B:607967-607967	-	-	-	-	-	-	-	-	-	-	-
.	3B:608026-608026	-	-	-	-	-	-	-	-	-	-	-
.	3B:621336-621336	-	-	-	-	-	-	-	-	-	-	-
.	3B:635912-635912	-	-	-	-	-	-	-	-	-	-	-
.	3B:636069-636069	-	-	-	-	-	-	-	-	-	-	-
.	3B:636567-636567	-	-	-	-	-	-	-	-	-	-	-
.	3B:636683-636683	-	-	-	-	-	-	-	-	-	-	-
.	3B:637391-637391	-	-	-	-	-	-	-	-	-	-	-
.	3B:637598-637598	-	-	-	-	-	-	-	-	-	-	-
.	3B:638098-638098	-	-	-	-	-	-	-	-	-	-	-
.	3B:638159-638159	-	-	-	-	-	-	-	-	-	-	-
.	3B:638386-638386	-	-	-	-	-	-	-	-	-	-	-
.	3B:638651-638651	-	-	-	-	-	-	-	-	-	-	-
.	3B:638699-638699	-	-	-	-	-	-	-	-	-	-	-
.	3B:638946-638946	-	-	-	-	-	-	-	-	-	-	-
.	3B:639307-639307	-	-	-	-	-	-	-	-	-	-	-
.	3B:640147-640147	-	-	-	-	-	-	-	-	-	-	-
.	3B:640153-640153	-	-	-	-	-	-	-	-	-	-	-
.	3B:640181-640181	-	-	-	-	-	-	-	-	-	-	-
.	3B:640203-640203	-	-	-	-	-	-	-	-	-	-	-
.	3B:640473-640473	-	-	-	-	-	-	-	-	-	-	-
.	3B:640513-640513	-	-	-	-	-	-	-	-	-	-	-
.	3B:640630-640630	-	-	-	-	-	-	-	-	-	-	-
.	3B:640805-640805	-	-	-	-	-	-	-	-	-	-	-
.	3B:641038-641038	-	-	-	-	-	-	-	-	-	-	-
.	3B:641210-641210	-	-	-	-	-	-	-	-	-	-	-
.	3B:643336-643336	-	-	-	-	-	-	-	-	-	-	-
.	3B:643389-643389	-	-	-	-	-	-	-	-	-	-	-
.	3B:643426-643426	-	-	-	-	-	-	-	-	-	-	-
.	3B:643449-643449	-	-	-	-	-	-	-	-	-	-	-
.	3B:643567-643567	-	-	-	-	-	-	-	-	-	-	-
.	3B:643603-643603	-	-	-	-	-	-	-	-	-	-	-
.	3B:643606-643606	-	-	-	-	-	-	-	-	-	-	-
.	3B:643629-643629	-	-	-	-	-	-	-	-	-	-	-
.	3B:643634-643634	-	-	-	-	-	-	-	-	-	-	-
.	3B:643755-643755	-	-	-	-	-	-	-	-	-	-	-
.	3B:644716-644716	-	-	-	-	-	-	-	-	-	-	-
.	3B:644777-644777	-	-	-	-	-	-	-	-	-	-	-
.	3B:644784-644786	-	-	-	-	-	-	-	-	-	-	-
.	3B:644865-644865	-	-	-	-	-	-	-	-	-	-	-
.	3B:644912-644912	-	-	-	-	-	-	-	-	-	-	-
.	3B:644943-644943	-	-	-	-	-	-	-	-	-	-	-
.	3B:645020-645020	-	-	-	-	-	-	-	-	-	-	-
.	3B:646011-646011	-	-	-	-	-	-	-	-	-	-	-
.	3B:646553-646553	-	-	-	-	-	-	-	-	-	-	-
.	3B:646632-646632	-	-	-	-	-	-	-	-	-	-	-
.	3B:646885-646885	-	-	-	-	-	-	-	-	-	-	-
.	3B:651270-651270	-	-	-	-	-	-	-	-	-	-	-
.	3B:653418-653418	-	-	-	-	-	-	-	-	-	-	-
.	3B:653642-653642	-	-	-	-	-	-	-	-	-	-	-
.	3B:653801-653801	-	-	-	-	-	-	-	-	-	-	-
.	3B:653948-653948	-	-	-	-	-	-	-	-	-	-	-
.	3B:654117-654117	-	-	-	-	-	-	-	-	-	-	-
.	3B:654158-654158	-	-	-	-	-	-	-	-	-	-	-
.	3B:654405-654405	-	-	-	-	-	-	-	-	-	-	-
.	3B:654997-654997	-	-	-	-	-	-	-	-	-	-	-
.	3B:655238-655238	-	-	-	-	-	-	-	-	-	-	-
.	3B:655621-655621	-	-	-	-	-	-	-	-	-	-	-
.	3B:655726-655726	-	-	-	-	-	-	-	-	-	-	-
.	3B:655984-655984	-	-	-	-	-	-	-	-	-	-	-
.	3B:656724-656724	-	-	-	-	-	-	-	-	-	-	-
.	3B:656759-656759	-	-	-	-	-	-	-	-	-	-	-
.	3B:658253-658253	-	-	-	-	-	-	-	-	-	-	-
.	3B:658275-658275	-	-	-	-	-	-	-	-	-	-	-
.	3B:658330-658330	-	-	-	-	-	-	-	-	-	-	-
.	3B:658393-658393	-	-	-	-	-	-	-	-	-	-	-
.	3B:658465-658467	-	-	-	-	-	-	-	-	-	-	-
.	3B:658517-658517	-	-	-	-	-	-	-	-	-	-	-
.	3B:658694-658694	-	-	-	-	-	-	-	-	-	-	-
.	3B:658782-658782	-	-	-	-	-	-	-	-	-	-	-
.	3B:659733-659733	-	-	-	-	-	-	-	-	-	-	-
.	3B:659798-659800	-	-	-	-	-	-	-	-	-	-	-
.	3B:659833-659833	-	-	-	-	-	-	-	-	-	-	-
.	3B:659835-659835	-	-	-	-	-	-	-	-	-	-	-
.	3B:659914-659914	-	-	-	-	-	-	-	-	-	-	-
.	3B:660926-660926	-	-	-	-	-	-	-	-	-	-	-
.	3B:662272-662272	-	-	-	-	-	-	-	-	-	-	-
.	3B:662557-662557	-	-	-	-	-	-	-	-	-	-	-
.	3B:663267-663267	-	-	-	-	-	-	-	-	-	-	-
.	3B:664180-664180	-	-	-	-	-	-	-	-	-	-	-
.	3B:664229-664229	-	-	-	-	-	-	-	-	-	-	-
.	3B:664289-664289	-	-	-	-	-	-	-	-	-	-	-
.	3B:664304-664304	-	-	-	-	-	-	-	-	-	-	-
.	3B:664332-664332	-	-	-	-	-	-	-	-	-	-	-
.	3B:664437-664437	-	-	-	-	-	-	-	-	-	-	-
.	3B:664575-664575	-	-	-	-	-	-	-	-	-	-	-
.	3B:664583-664583	-	-	-	-	-	-	-	-	-	-	-
.	3B:664624-664624	-	-	-	-	-	-	-	-	-	-	-
.	3B:664691-664693	-	-	-	-	-	-	-	-	-	-	-
.	3B:665377-665377	-	-	-	-	-	-	-	-	-	-	-
.	3B:665547-665547	-	-	-	-	-	-	-	-	-	-	-
.	3B:668114-668114	-	-	-	-	-	-	-	-	-	-	-
.	3B:668157-668157	-	-	-	-	-	-	-	-	-	-	-
.	3B:668180-668180	-	-	-	-	-	-	-	-	-	-	-
.	3B:668336-668336	-	-	-	-	-	-	-	-	-	-	-
.	3B:668414-668414	-	-	-	-	-	-	-	-	-	-	-
.	3B:669210-669210	-	-	-	-	-	-	-	-	-	-	-
.	3B:670624-670624	-	-	-	-	-	-	-	-	-	-	-
.	3B:670654-670654	-	-	-	-	-	-	-	-	-	-	-
.	3B:670813-670813	-	-	-	-	-	-	-	-	-	-	-
.	3B:670992-670992	-	-	-	-	-	-	-	-	-	-	-
.	3B:671351-671351	-	-	-	-	-	-	-	-	-	-	-
.	3B:672032-672032	-	-	-	-	-	-	-	-	-	-	-
.	3B:672050-672050	-	-	-	-	-	-	-	-	-	-	-
.	3B:672153-672153	-	-	-	-	-	-	-	-	-	-	-
.	3B:672303-672303	-	-	-	-	-	-	-	-	-	-	-
.	3B:673762-673762	-	-	-	-	-	-	-	-	-	-	-
.	3B:673925-673925	-	-	-	-	-	-	-	-	-	-	-
.	3B:673959-673959	-	-	-	-	-	-	-	-	-	-	-
.	3B:673974-673974	-	-	-	-	-	-	-	-	-	-	-
.	3B:674611-674611	-	-	-	-	-	-	-	-	-	-	-
.	3B:674621-674621	-	-	-	-	-	-	-	-	-	-	-
.	3B:674668-674668	-	-	-	-	-	-	-	-	-	-	-
.	3B:674731-674731	-	-	-	-	-	-	-	-	-	-	-
.	3B:677289-677289	-	-	-	-	-	-	-	-	-	-	-
.	3B:677393-677393	-	-	-	-	-	-	-	-	-	-	-
.	3B:677747-677747	-	-	-	-	-	-	-	-	-	-	-
.	3B:681498-681498	-	-	-	-	-	-	-	-	-	-	-
.	3B:681657-681657	-	-	-	-	-	-	-	-	-	-	-
.	3B:681726-681726	-	-	-	-	-	-	-	-	-	-	-
.	3B:681843-681843	-	-	-	-	-	-	-	-	-	-	-
.	3B:681877-681877	-	-	-	-	-	-	-	-	-	-	-
.	3B:686943-686943	-	-	-	-	-	-	-	-	-	-	-
.	3B:686955-686955	-	-	-	-	-	-	-	-	-	-	-
.	3B:686960-686960	-	-	-	-	-	-	-	-	-	-	-
.	3B:690831-690831	-	-	-	-	-	-	-	-	-	-	-
.	3B:700653-700653	-	-	-	-	-	-	-	-	-	-	-
.	3B:700655-700655	-	-	-	-	-	-	-	-	-	-	-
.	3B:700676-700676	-	-	-	-	-	-	-	-	-	-	-
.	3B:700769-700769	-	-	-	-	-	-	-	-	-	-	-
.	3B:700879-700879	-	-	-	-	-	-	-	-	-	-	-
.	3B:701865-701865	-	-	-	-	-	-	-	-	-	-	-
.	3B:702106-702108	-	-	-	-	-	-	-	-	-	-	-
.	3B:702159-702159	-	-	-	-	-	-	-	-	-	-	-
.	3B:703611-703611	-	-	-	-	-	-	-	-	-	-	-
.	3B:703634-703634	-	-	-	-	-	-	-	-	-	-	-
.	3B:703767-703767	-	-	-	-	-	-	-	-	-	-	-
.	3B:703785-703785	-	-	-	-	-	-	-	-	-	-	-
.	3B:703824-703824	-	-	-	-	-	-	-	-	-	-	-
.	3B:703858-703858	-	-	-	-	-	-	-	-	-	-	-
.	3B:704332-704332	-	-	-	-	-	-	-	-	-	-	-
.	3B:704485-704485	-	-	-	-	-	-	-	-	-	-	-
.	3B:704510-704510	-	-	-	-	-	-	-	-	-	-	-
.	3B:704676-704676	-	-	-	-	-	-	-	-	-	-	-
.	3B:704738-704738	-	-	-	-	-	-	-	-	-	-	-
.	3B:704773-704773	-	-	-	-	-	-	-	-	-	-	-
.	3B:705006-705006	-	-	-	-	-	-	-	-	-	-	-
.	3B:705078-705078	-	-	-	-	-	-	-	-	-	-	-
.	3B:705126-705126	-	-	-	-	-	-	-	-	-	-	-
.	3B:705391-705391	-	-	-	-	-	-	-	-	-	-	-
.	3B:705883-705883	-	-	-	-	-	-	-	-	-	-	-
.	3B:706335-706335	-	-	-	-	-	-	-	-	-	-	-
.	3B:706520-706520	-	-	-	-	-	-	-	-	-	-	-
.	3B:706696-706696	G	TRITD3Bv1G000290	TRITD3Bv1G000290.1	Transcript	missense_variant	55	55	19	L/V	Ttg/Gtg	-	IMPACT=MODERATE;BIOTYPE=protein_coding;EXON=1/2;STRAND=1;ENSP=TRITD3Bv1G000290.1;UNIPARC=UPI001018E62E;SIFT=deleterious(0.04);DOMAINS=Gene3D:3.30.559.10,Pfam:PF02458,PANTHER:PTHR31642,PANTHER:PTHR31642:SF159
.	3B:706976-706976	A	TRITD3Bv1G000290	TRITD3Bv1G000290.1	Transcript	missense_variant	335	335	112	G/D	gGt/gAt	-	IMPACT=MODERATE;BIOTYPE=protein_coding;EXON=1/2;STRAND=1;ENSP=TRITD3Bv1G000290.1;UNIPARC=UPI001018E62E;SIFT=deleterious(0.03);DOMAINS=Gene3D:3.30.559.10,Pfam:PF02458,PANTHER:PTHR31642,PANTHER:PTHR31642:SF159
.	3B:707266-707267	-	-	-	-	-	-	-	-	-	-	-
.	3B:707302-707302	-	-	-	-	-	-	-	-	-	-	-
.	3B:707378-707378	-	-	-	-	-	-	-	-	-	-	-
.	3B:707405-707405	-	-	-	-	-	-	-	-	-	-	-
.	3B:707780-707780	-	-	-	-	-	-	-	-	-	-	-
.	3B:707869-707869	-	-	-	-	-	-	-	-	-	-	-
.	3B:707895-707895	-	-	-	-	-	-	-	-	-	-	-
.	3B:707926-707926	-	-	-	-	-	-	-	-	-	-	-
.	3B:708034-708034	-	-	-	-	-	-	-	-	-	-	-
.	3B:708741-708741	-	-	-	-	-	-	-	-	-	-	-
.	3B:708786-708786	-	-	-	-	-	-	-	-	-	-	-
.	3B:708944-708944	-	-	-	-	-	-	-	-	-	-	-
.	3B:709054-709054	-	-	-	-	-	-	-	-	-	-	-
.	3B:709854-709854	-	-	-	-	-	-	-	-	-	-	-
.	3B:709994-709994	-	-	-	-	-	-	-	-	-	-	-
.	3B:710167-710167	-	-	-	-	-	-	-	-	-	-	-
.	3B:710180-710180	-	-	-	-	-	-	-	-	-	-	-
.	3B:710192-710192	-	-	-	-	-	-	-	-	-	-	-
.	3B:713077-713077	-	-	-	-	-	-	-	-	-	-	-
.	3B:713801-713801	-	-	-	-	-	-	-	-	-	-	-
.	3B:714059-714059	-	-	-	-	-	-	-	-	-	-	-
.	3B:714252-714252	-	-	-	-	-	-	-	-	-	-	-
.	3B:714902-714904	-	-	-	-	-	-	-	-	-	-	-
.	3B:716242-716242	-	-	-	-	-	-	-	-	-	-	-
.	3B:716433-716433	-	-	-	-	-	-	-	-	-	-	-
.	3B:716435-716435	-	-	-	-	-	-	-	-	-	-	-
.	3B:716462-716462	-	-	-	-	-	-	-	-	-	-	-
.	3B:716725-716725	-	-	-	-	-	-	-	-	-	-	-
.	3B:716745-716745	-	-	-	-	-	-	-	-	-	-	-
.	3B:717140-717140	-	-	-	-	-	-	-	-	-	-	-
.	3B:717211-717211	-	-	-	-	-	-	-	-	-	-	-
.	3B:717376-717376	-	-	-	-	-	-	-	-	-	-	-
.	3B:717779-717779	-	-	-	-	-	-	-	-	-	-	-
.	3B:718131-718131	-	-	-	-	-	-	-	-	-	-	-
.	3B:718171-718171	-	-	-	-	-	-	-	-	-	-	-
.	3B:718199-718199	-	-	-	-	-	-	-	-	-	-	-
.	3B:718246-718246	-	-	-	-	-	-	-	-	-	-	-
.	3B:718440-718443	-	-	-	-	-	-	-	-	-	-	-
.	3B:719234-719234	-	-	-	-	-	-	-	-	-	-	-
.	3B:719461-719461	-	-	-	-	-	-	-	-	-	-	-
.	3B:720610-720610	-	-	-	-	-	-	-	-	-	-	-
.	3B:720643-720643	-	-	-	-	-	-	-	-	-	-	-
.	3B:720697-720697	-	-	-	-	-	-	-	-	-	-	-
.	3B:720852-720852	-	-	-	-	-	-	-	-	-	-	-
.	3B:720991-720991	-	-	-	-	-	-	-	-	-	-	-
.	3B:721004-721004	-	-	-	-	-	-	-	-	-	-	-
.	3B:721202-721202	-	-	-	-	-	-	-	-	-	-	-
.	3B:721441-721441	-	-	-	-	-	-	-	-	-	-	-
.	3B:722272-722272	-	-	-	-	-	-	-	-	-	-	-
.	3B:722353-722355	-	-	-	-	-	-	-	-	-	-	-
.	3B:722654-722654	-	-	-	-	-	-	-	-	-	-	-
.	3B:722736-722736	-	-	-	-	-	-	-	-	-	-	-
.	3B:722737-722737	-	-	-	-	-	-	-	-	-	-	-
.	3B:722841-722841	-	-	-	-	-	-	-	-	-	-	-
.	3B:723570-723570	-	-	-	-	-	-	-	-	-	-	-
.	3B:723840-723840	-	-	-	-	-	-	-	-	-	-	-
.	3B:731132-731132	-	-	-	-	-	-	-	-	-	-	-
.	3B:731313-731313	-	-	-	-	-	-	-	-	-	-	-
.	3B:731406-731406	-	-	-	-	-	-	-	-	-	-	-
.	3B:731440-731440	-	-	-	-	-	-	-	-	-	-	-
.	3B:731545-731545	-	-	-	-	-	-	-	-	-	-	-
.	3B:731613-731613	-	-	-	-	-	-	-	-	-	-	-
.	3B:731753-731753	-	-	-	-	-	-	-	-	-	-	-
.	3B:731978-731978	-	-	-	-	-	-	-	-	-	-	-
.	3B:732430-732433	-	-	-	-	-	-	-	-	-	-	-
.	3B:732536-732536	-	-	-	-	-	-	-	-	-	-	-
.	3B:732577-732577	-	-	-	-	-	-	-	-	-	-	-
.	3B:734101-734101	-	-	-	-	-	-	-	-	-	-	-
.	3B:743405-743405	-	-	-	-	-	-	-	-	-	-	-
.	3B:743473-743473	-	-	-	-	-	-	-	-	-	-	-
.	3B:744542-744542	-	-	-	-	-	-	-	-	-	-	-
.	3B:744580-744580	-	-	-	-	-	-	-	-	-	-	-
.	3B:745321-745321	-	-	-	-	-	-	-	-	-	-	-
.	3B:745323-745323	-	-	-	-	-	-	-	-	-	-	-
.	3B:748159-748159	-	-	-	-	-	-	-	-	-	-	-
.	3B:749711-749711	-	-	-	-	-	-	-	-	-	-	-
.	3B:749745-749745	-	-	-	-	-	-	-	-	-	-	-
.	3B:751000-751000	-	-	-	-	-	-	-	-	-	-	-
.	3B:753946-753946	-	-	-	-	-	-	-	-	-	-	-
.	3B:753969-753969	-	-	-	-	-	-	-	-	-	-	-
.	3B:754165-754165	-	-	-	-	-	-	-	-	-	-	-
.	3B:754173-754173	-	-	-	-	-	-	-	-	-	-	-
.	3B:754592-754592	-	-	-	-	-	-	-	-	-	-	-
.	3B:757498-757500	-	-	-	-	-	-	-	-	-	-	-
.	3B:757528-757528	-	-	-	-	-	-	-	-	-	-	-
.	3B:757593-757593	-	-	-	-	-	-	-	-	-	-	-
.	3B:757646-757646	-	-	-	-	-	-	-	-	-	-	-
.	3B:757762-757762	-	-	-	-	-	-	-	-	-	-	-
.	3B:757871-757871	-	-	-	-	-	-	-	-	-	-	-
.	3B:758118-758118	-	-	-	-	-	-	-	-	-	-	-
.	3B:758227-758227	-	-	-	-	-	-	-	-	-	-	-
.	3B:758263-758263	-	-	-	-	-	-	-	-	-	-	-
.	3B:758433-758433	-	-	-	-	-	-	-	-	-	-	-
.	3B:758535-758535	-	-	-	-	-	-	-	-	-	-	-
.	3B:758555-758555	-	-	-	-	-	-	-	-	-	-	-
.	3B:758620-758620	-	-	-	-	-	-	-	-	-	-	-
.	3B:758655-758655	-	-	-	-	-	-	-	-	-	-	-
.	3B:758659-758659	-	-	-	-	-	-	-	-	-	-	-
.	3B:758678-758678	-	-	-	-	-	-	-	-	-	-	-
.	3B:762401-762401	-	-	-	-	-	-	-	-	-	-	-
.	3B:762671-762671	-	-	-	-	-	-	-	-	-	-	-
.	3B:763061-763061	-	-	-	-	-	-	-	-	-	-	-
.	3B:763103-763103	-	-	-	-	-	-	-	-	-	-	-
.	3B:763160-763160	-	-	-	-	-	-	-	-	-	-	-
.	3B:763227-763227	-	-	-	-	-	-	-	-	-	-	-
.	3B:763334-763334	-	-	-	-	-	-	-	-	-	-	-
.	3B:764516-764516	-	-	-	-	-	-	-	-	-	-	-
.	3B:899534-899534	-	-	-	-	-	-	-	-	-	-	-
.	3B:899595-899595	-	-	-	-	-	-	-	-	-	-	-
.	3B:900083-900083	-	-	-	-	-	-	-	-	-	-	-
.	3B:900102-900102	-	-	-	-	-	-	-	-	-	-	-
.	3B:900114-900114	-	-	-	-	-	-	-	-	-	-	-
.	3B:900337-900337	-	-	-	-	-	-	-	-	-	-	-
.	3B:1090043-1090043	-	-	-	-	-	-	-	-	-	-	-
.	3B:1090046-1090046	-	-	-	-	-	-	-	-	-	-	-
.	3B:1090073-1090073	-	-	-	-	-	-	-	-	-	-	-
.	3B:1090074-1090074	-	-	-	-	-	-	-	-	-	-	-
.	3B:1090083-1090083	-	-	-	-	-	-	-	-	-	-	-
.	3B:1090106-1090106	-	-	-	-	-	-	-	-	-	-	-
.	3B:1090116-1090116	-	-	-	-	-	-	-	-	-	-	-
.	3B:1090289-1090289	T	TRITD3Bv1G000310	TRITD3Bv1G000310.1	Transcript	synonymous_variant	828	828	276	G	ggG/ggA	-	IMPACT=LOW;BIOTYPE=protein_coding;EXON=9/9;STRAND=-1;ENSP=TRITD3Bv1G000310.1;UNIPARC=UPI001017D72C;DOMAINS=PANTHER:PTHR44176
.	3B:1090289-1090289	T	TRITD3Bv1G000310	TRITD3Bv1G000310.2	Transcript	synonymous_variant	879	879	293	G	ggG/ggA	-	IMPACT=LOW;BIOTYPE=protein_coding;EXON=10/10;STRAND=-1;ENSP=TRITD3Bv1G000310.2;UNIPARC=UPI001019845B;DOMAINS=PANTHER:PTHR44176
.	3B:1090289-1090289	T	TRITD3Bv1G000310	TRITD3Bv1G000310.3	Transcript	synonymous_variant	831	831	277	G	ggG/ggA	-	IMPACT=LOW;BIOTYPE=protein_coding;EXON=10/10;STRAND=-1;ENSP=TRITD3Bv1G000310.3;UNIPARC=UPI001017652A;DOMAINS=PANTHER:PTHR44176
.	3B:1090289-1090289	T	TRITD3Bv1G000310	TRITD3Bv1G000310.4	Transcript	synonymous_variant	927	927	309	G	ggG/ggA	-	IMPACT=LOW;BIOTYPE=protein_coding;EXON=10/10;STRAND=-1;ENSP=TRITD3Bv1G000310.4;UNIPARC=UPI001018ADD6;DOMAINS=PANTHER:PTHR44176
.	3B:1090289-1090289	T	TRITD3Bv1G000310	TRITD3Bv1G000310.5	Transcript	synonymous_variant	894	894	298	G	ggG/ggA	-	IMPACT=LOW;BIOTYPE=protein_coding;EXON=10/10;STRAND=-1;ENSP=TRITD3Bv1G000310.5;UNIPARC=UPI0010186A20;DOMAINS=PANTHER:PTHR44176
.	3B:1090397-1090397	-	-	-	-	-	-	-	-	-	-	-
.	3B:1090404-1090404	-	-	-	-	-	-	-	-	-	-	-
.	3B:1091196-1091196	A	TRITD3Bv1G000310	TRITD3Bv1G000310.1	Transcript	synonymous_variant	699	699	233	T	acC/acT	-	IMPACT=LOW;BIOTYPE=protein_coding;EXON=8/9;STRAND=-1;ENSP=TRITD3Bv1G000310.1;UNIPARC=UPI001017D72C;DOMAINS=PANTHER:PTHR44176
.	3B:1091196-1091196	A	TRITD3Bv1G000310	TRITD3Bv1G000310.2	Transcript	synonymous_variant	750	750	250	T	acC/acT	-	IMPACT=LOW;BIOTYPE=protein_coding;EXON=9/10;STRAND=-1;ENSP=TRITD3Bv1G000310.2;UNIPARC=UPI001019845B;DOMAINS=PANTHER:PTHR44176
.	3B:1091196-1091196	A	TRITD3Bv1G000310	TRITD3Bv1G000310.3	Transcript	synonymous_variant	702	702	234	T	acC/acT	-	IMPACT=LOW;BIOTYPE=protein_coding;EXON=9/10;STRAND=-1;ENSP=TRITD3Bv1G000310.3;UNIPARC=UPI001017652A;DOMAINS=PANTHER:PTHR44176
.	3B:1091196-1091196	A	TRITD3Bv1G000310	TRITD3Bv1G000310.4	Transcript	synonymous_variant	798	798	266	T	acC/acT	-	IMPACT=LOW;BIOTYPE=protein_coding;EXON=9/10;STRAND=-1;ENSP=TRITD3Bv1G000310.4;UNIPARC=UPI001018ADD6;DOMAINS=PANTHER:PTHR44176
.	3B:1091196-1091196	A	TRITD3Bv1G000310	TRITD3Bv1G000310.5	Transcript	synonymous_variant	765	765	255	T	acC/acT	-	IMPACT=LOW;BIOTYPE=protein_coding;EXON=9/10;STRAND=-1;ENSP=TRITD3Bv1G000310.5;UNIPARC=UPI0010186A20;DOMAINS=PANTHER:PTHR44176
.	3B:1091196-1091196	A	TRITD3Bv1G000310	TRITD3Bv1G000310.6	Transcript	synonymous_variant	750	750	250	T	acC/acT	-	IMPACT=LOW;BIOTYPE=protein_coding;EXON=9/9;STRAND=-1;ENSP=TRITD3Bv1G000310.6;UNIPARC=UPI00101936FF;DOMAINS=PANTHER:PTHR44176
.	3B:1091922-1091922	C	TRITD3Bv1G000310	TRITD3Bv1G000310.1	Transcript	synonymous_variant	489	489	163	P	ccC/ccG	-	IMPACT=LOW;BIOTYPE=protein_coding;EXON=6/9;STRAND=-1;ENSP=TRITD3Bv1G000310.1;UNIPARC=UPI001017D72C;DOMAINS=PANTHER:PTHR44176
.	3B:1091922-1091922	C	TRITD3Bv1G000310	TRITD3Bv1G000310.2	Transcript	synonymous_variant	540	540	180	P	ccC/ccG	-	IMPACT=LOW;BIOTYPE=protein_coding;EXON=7/10;STRAND=-1;ENSP=TRITD3Bv1G000310.2;UNIPARC=UPI001019845B;DOMAINS=PANTHER:PTHR44176
.	3B:1091922-1091922	C	TRITD3Bv1G000310	TRITD3Bv1G000310.3	Transcript	synonymous_variant	492	492	164	P	ccC/ccG	-	IMPACT=LOW;BIOTYPE=protein_coding;EXON=7/10;STRAND=-1;ENSP=TRITD3Bv1G000310.3;UNIPARC=UPI001017652A;DOMAINS=PANTHER:PTHR44176
.	3B:1091922-1091922	C	TRITD3Bv1G000310	TRITD3Bv1G000310.4	Transcript	synonymous_variant	540	540	180	P	ccC/ccG	-	IMPACT=LOW;BIOTYPE=protein_coding;EXON=7/10;STRAND=-1;ENSP=TRITD3Bv1G000310.4;UNIPARC=UPI001018ADD6;DOMAINS=PANTHER:PTHR44176
.	3B:1091922-1091922	C	TRITD3Bv1G000310	TRITD3Bv1G000310.5	Transcript	synonymous_variant	540	540	180	P	ccC/ccG	-	IMPACT=LOW;BIOTYPE=protein_coding;EXON=7/10;STRAND=-1;ENSP=TRITD3Bv1G000310.5;UNIPARC=UPI0010186A20;DOMAINS=PANTHER:PTHR44176
.	3B:1091922-1091922	C	TRITD3Bv1G000310	TRITD3Bv1G000310.6	Transcript	synonymous_variant	540	540	180	P	ccC/ccG	-	IMPACT=LOW;BIOTYPE=protein_coding;EXON=7/9;STRAND=-1;ENSP=TRITD3Bv1G000310.6;UNIPARC=UPI00101936FF;DOMAINS=PANTHER:PTHR44176
.	3B:1092151-1092151	-	-	-	-	-	-	-	-	-	-	-
.	3B:1092171-1092171	-	-	-	-	-	-	-	-	-	-	-
.	3B:1092182-1092182	-	-	-	-	-	-	-	-	-	-	-
.	3B:1092263-1092263	A	TRITD3Bv1G000310	TRITD3Bv1G000310.1	Transcript	synonymous_variant	378	378	126	Y	taC/taT	-	IMPACT=LOW;BIOTYPE=protein_coding;EXON=5/9;STRAND=-1;ENSP=TRITD3Bv1G000310.1;UNIPARC=UPI001017D72C;DOMAINS=PANTHER:PTHR44176
.	3B:1092263-1092263	A	TRITD3Bv1G000310	TRITD3Bv1G000310.2	Transcript	synonymous_variant	429	429	143	Y	taC/taT	-	IMPACT=LOW;BIOTYPE=protein_coding;EXON=6/10;STRAND=-1;ENSP=TRITD3Bv1G000310.2;UNIPARC=UPI001019845B;DOMAINS=PANTHER:PTHR44176
.	3B:1092263-1092263	A	TRITD3Bv1G000310	TRITD3Bv1G000310.3	Transcript	synonymous_variant	381	381	127	Y	taC/taT	-	IMPACT=LOW;BIOTYPE=protein_coding;EXON=6/10;STRAND=-1;ENSP=TRITD3Bv1G000310.3;UNIPARC=UPI001017652A;DOMAINS=PANTHER:PTHR44176
.	3B:1092263-1092263	A	TRITD3Bv1G000310	TRITD3Bv1G000310.4	Transcript	synonymous_variant	429	429	143	Y	taC/taT	-	IMPACT=LOW;BIOTYPE=protein_coding;EXON=6/10;STRAND=-1;ENSP=TRITD3Bv1G000310.4;UNIPARC=UPI001018ADD6;DOMAINS=PANTHER:PTHR44176
.	3B:1092263-1092263	A	TRITD3Bv1G000310	TRITD3Bv1G000310.5	Transcript	synonymous_variant	429	429	143	Y	taC/taT	-	IMPACT=LOW;BIOTYPE=protein_coding;EXON=6/10;STRAND=-1;ENSP=TRITD3Bv1G000310.5;UNIPARC=UPI0010186A20;DOMAINS=PANTHER:PTHR44176
.	3B:1092263-1092263	A	TRITD3Bv1G000310	TRITD3Bv1G000310.6	Transcript	synonymous_variant	429	429	143	Y	taC/taT	-	IMPACT=LOW;BIOTYPE=protein_coding;EXON=6/9;STRAND=-1;ENSP=TRITD3Bv1G000310.6;UNIPARC=UPI00101936FF;DOMAINS=PANTHER:PTHR44176
.	3B:1092302-1092302	A	TRITD3Bv1G000310	TRITD3Bv1G000310.1	Transcript	synonymous_variant	339	339	113	I	atC/atT	-	IMPACT=LOW;BIOTYPE=protein_coding;EXON=5/9;STRAND=-1;ENSP=TRITD3Bv1G000310.1;UNIPARC=UPI001017D72C;DOMAINS=PANTHER:PTHR44176
.	3B:1092302-1092302	A	TRITD3Bv1G000310	TRITD3Bv1G000310.2	Transcript	synonymous_variant	390	390	130	I	atC/atT	-	IMPACT=LOW;BIOTYPE=protein_coding;EXON=6/10;STRAND=-1;ENSP=TRITD3Bv1G000310.2;UNIPARC=UPI001019845B;DOMAINS=PANTHER:PTHR44176,Transmembrane_helices:TMhelix
.	3B:1092302-1092302	A	TRITD3Bv1G000310	TRITD3Bv1G000310.3	Transcript	synonymous_variant	342	342	114	I	atC/atT	-	IMPACT=LOW;BIOTYPE=protein_coding;EXON=6/10;STRAND=-1;ENSP=TRITD3Bv1G000310.3;UNIPARC=UPI001017652A;DOMAINS=Transmembrane_helices:TMhelix,PANTHER:PTHR44176
.	3B:1092302-1092302	A	TRITD3Bv1G000310	TRITD3Bv1G000310.4	Transcript	synonymous_variant	390	390	130	I	atC/atT	-	IMPACT=LOW;BIOTYPE=protein_coding;EXON=6/10;STRAND=-1;ENSP=TRITD3Bv1G000310.4;UNIPARC=UPI001018ADD6;DOMAINS=PANTHER:PTHR44176
.	3B:1092302-1092302	A	TRITD3Bv1G000310	TRITD3Bv1G000310.5	Transcript	synonymous_variant	390	390	130	I	atC/atT	-	IMPACT=LOW;BIOTYPE=protein_coding;EXON=6/10;STRAND=-1;ENSP=TRITD3Bv1G000310.5;UNIPARC=UPI0010186A20;DOMAINS=PANTHER:PTHR44176,Transmembrane_helices:TMhelix
.	3B:1092302-1092302	A	TRITD3Bv1G000310	TRITD3Bv1G000310.6	Transcript	synonymous_variant	390	390	130	I	atC/atT	-	IMPACT=LOW;BIOTYPE=protein_coding;EXON=6/9;STRAND=-1;ENSP=TRITD3Bv1G000310.6;UNIPARC=UPI00101936FF;DOMAINS=PANTHER:PTHR44176
.	3B:1092335-1092335	G	TRITD3Bv1G000310	TRITD3Bv1G000310.1	Transcript	splice_region_variant,synonymous_variant	306	306	102	D	gaT/gaC	-	IMPACT=LOW;BIOTYPE=protein_coding;EXON=5/9;STRAND=-1;ENSP=TRITD3Bv1G000310.1;UNIPARC=UPI001017D72C;DOMAINS=Gene3D:1.10.287.110,PANTHER:PTHR44176
.	3B:1092335-1092335	G	TRITD3Bv1G000310	TRITD3Bv1G000310.2	Transcript	splice_region_variant,synonymous_variant	357	357	119	D	gaT/gaC	-	IMPACT=LOW;BIOTYPE=protein_coding;EXON=6/10;STRAND=-1;ENSP=TRITD3Bv1G000310.2;UNIPARC=UPI001019845B;DOMAINS=Gene3D:1.10.287.110,PANTHER:PTHR44176
.	3B:1092335-1092335	G	TRITD3Bv1G000310	TRITD3Bv1G000310.3	Transcript	splice_region_variant,synonymous_variant	309	309	103	D	gaT/gaC	-	IMPACT=LOW;BIOTYPE=protein_coding;EXON=6/10;STRAND=-1;ENSP=TRITD3Bv1G000310.3;UNIPARC=UPI001017652A;DOMAINS=PANTHER:PTHR44176
.	3B:1092335-1092335	G	TRITD3Bv1G000310	TRITD3Bv1G000310.4	Transcript	splice_region_variant,synonymous_variant	357	357	119	D	gaT/gaC	-	IMPACT=LOW;BIOTYPE=protein_coding;EXON=6/10;STRAND=-1;ENSP=TRITD3Bv1G000310.4;UNIPARC=UPI001018ADD6;DOMAINS=Gene3D:1.10.287.110,PANTHER:PTHR44176
.	3B:1092335-1092335	G	TRITD3Bv1G000310	TRITD3Bv1G000310.5	Transcript	splice_region_variant,synonymous_variant	357	357	119	D	gaT/gaC	-	IMPACT=LOW;BIOTYPE=protein_coding;EXON=6/10;STRAND=-1;ENSP=TRITD3Bv1G000310.5;UNIPARC=UPI0010186A20;DOMAINS=Gene3D:1.10.287.110,PANTHER:PTHR44176
.	3B:1092335-1092335	G	TRITD3Bv1G000310	TRITD3Bv1G000310.6	Transcript	splice_region_variant,synonymous_variant	357	357	119	D	gaT/gaC	-	IMPACT=LOW;BIOTYPE=protein_coding;EXON=6/9;STRAND=-1;ENSP=TRITD3Bv1G000310.6;UNIPARC=UPI00101936FF;DOMAINS=Gene3D:1.10.287.110,PANTHER:PTHR44176
.	3B:1092344-1092344	-	-	-	-	-	-	-	-	-	-	-
.	3B:1092367-1092367	-	-	-	-	-	-	-	-	-	-	-
.	3B:1092370-1092370	-	-	-	-	-	-	-	-	-	-	-
.	3B:1092374-1092374	-	-	-	-	-	-	-	-	-	-	-
.	3B:1092382-1092382	-	-	-	-	-	-	-	-	-	-	-
.	3B:1092389-1092389	-	-	-	-	-	-	-	-	-	-	-
.	3B:1092401-1092401	-	-	-	-	-	-	-	-	-	-	-
.	3B:1092407-1092407	-	-	-	-	-	-	-	-	-	-	-
.	3B:1092408-1092408	-	-	-	-	-	-	-	-	-	-	-
.	3B:1092414-1092414	-	-	-	-	-	-	-	-	-	-	-
.	3B:1092440-1092440	A	TRITD3Bv1G000310	TRITD3Bv1G000310.2	Transcript	synonymous_variant	342	342	114	Y	taC/taT	-	IMPACT=LOW;BIOTYPE=protein_coding;EXON=5/10;STRAND=-1;ENSP=TRITD3Bv1G000310.2;UNIPARC=UPI001019845B;DOMAINS=Gene3D:1.10.287.110,PANTHER:PTHR44176
.	3B:1092440-1092440	A	TRITD3Bv1G000310	TRITD3Bv1G000310.3	Transcript	synonymous_variant	294	294	98	Y	taC/taT	-	IMPACT=LOW;BIOTYPE=protein_coding;EXON=5/10;STRAND=-1;ENSP=TRITD3Bv1G000310.3;UNIPARC=UPI001017652A;DOMAINS=PROSITE_profiles:PS50076,PANTHER:PTHR44176
.	3B:1092440-1092440	A	TRITD3Bv1G000310	TRITD3Bv1G000310.4	Transcript	synonymous_variant	342	342	114	Y	taC/taT	-	IMPACT=LOW;BIOTYPE=protein_coding;EXON=5/10;STRAND=-1;ENSP=TRITD3Bv1G000310.4;UNIPARC=UPI001018ADD6;DOMAINS=Gene3D:1.10.287.110,PANTHER:PTHR44176
.	3B:1092440-1092440	A	TRITD3Bv1G000310	TRITD3Bv1G000310.5	Transcript	synonymous_variant	342	342	114	Y	taC/taT	-	IMPACT=LOW;BIOTYPE=protein_coding;EXON=5/10;STRAND=-1;ENSP=TRITD3Bv1G000310.5;UNIPARC=UPI0010186A20;DOMAINS=Gene3D:1.10.287.110,PANTHER:PTHR44176
.	3B:1092440-1092440	A	TRITD3Bv1G000310	TRITD3Bv1G000310.6	Transcript	synonymous_variant	342	342	114	Y	taC/taT	-	IMPACT=LOW;BIOTYPE=protein_coding;EXON=5/9;STRAND=-1;ENSP=TRITD3Bv1G000310.6;UNIPARC=UPI00101936FF;DOMAINS=Gene3D:1.10.287.110,PANTHER:PTHR44176
.	3B:1092452-1092452	G	TRITD3Bv1G000310	TRITD3Bv1G000310.2	Transcript	synonymous_variant	330	330	110	Y	taT/taC	-	IMPACT=LOW;BIOTYPE=protein_coding;EXON=5/10;STRAND=-1;ENSP=TRITD3Bv1G000310.2;UNIPARC=UPI001019845B;DOMAINS=Gene3D:1.10.287.110,PANTHER:PTHR44176
.	3B:1092452-1092452	G	TRITD3Bv1G000310	TRITD3Bv1G000310.3	Transcript	synonymous_variant	282	282	94	Y	taT/taC	-	IMPACT=LOW;BIOTYPE=protein_coding;EXON=5/10;STRAND=-1;ENSP=TRITD3Bv1G000310.3;UNIPARC=UPI001017652A;DOMAINS=PROSITE_profiles:PS50076,PANTHER:PTHR44176
.	3B:1092452-1092452	G	TRITD3Bv1G000310	TRITD3Bv1G000310.4	Transcript	synonymous_variant	330	330	110	Y	taT/taC	-	IMPACT=LOW;BIOTYPE=protein_coding;EXON=5/10;STRAND=-1;ENSP=TRITD3Bv1G000310.4;UNIPARC=UPI001018ADD6;DOMAINS=Gene3D:1.10.287.110,PANTHER:PTHR44176
.	3B:1092452-1092452	G	TRITD3Bv1G000310	TRITD3Bv1G000310.5	Transcript	synonymous_variant	330	330	110	Y	taT/taC	-	IMPACT=LOW;BIOTYPE=protein_coding;EXON=5/10;STRAND=-1;ENSP=TRITD3Bv1G000310.5;UNIPARC=UPI0010186A20;DOMAINS=Gene3D:1.10.287.110,PANTHER:PTHR44176
.	3B:1092452-1092452	G	TRITD3Bv1G000310	TRITD3Bv1G000310.6	Transcript	synonymous_variant	330	330	110	Y	taT/taC	-	IMPACT=LOW;BIOTYPE=protein_coding;EXON=5/9;STRAND=-1;ENSP=TRITD3Bv1G000310.6;UNIPARC=UPI00101936FF;DOMAINS=Gene3D:1.10.287.110,PANTHER:PTHR44176
.	3B:1092486-1092486	-	-	-	-	-	-	-	-	-	-	-
.	3B:1092493-1092493	-	-	-	-	-	-	-	-	-	-	-
.	3B:1092560-1092560	-	-	-	-	-	-	-	-	-	-	-
.	3B:1092572-1092572	-	-	-	-	-	-	-	-	-	-	-
.	3B:1092573-1092573	-	-	-	-	-	-	-	-	-	-	-
.	3B:1092620-1092620	-	-	-	-	-	-	-	-	-	-	-
.	3B:1092643-1092643	-	-	-	-	-	-	-	-	-	-	-
.	3B:1092727-1092727	-	-	-	-	-	-	-	-	-	-	-
.	3B:1092741-1092741	-	-	-	-	-	-	-	-	-	-	-
.	3B:1092754-1092754	-	-	-	-	-	-	-	-	-	-	-
.	3B:1092765-1092765	-	-	-	-	-	-	-	-	-	-	-
.	3B:1092779-1092779	-	-	-	-	-	-	-	-	-	-	-
.	3B:1093008-1093008	-	-	-	-	-	-	-	-	-	-	-
.	3B:1093016-1093016	-	-	-	-	-	-	-	-	-	-	-
.	3B:1093051-1093051	-	-	-	-	-	-	-	-	-	-	-
.	3B:1093056-1093056	-	-	-	-	-	-	-	-	-	-	-
.	3B:1093092-1093092	-	-	-	-	-	-	-	-	-	-	-
.	3B:1093466-1093466	-	-	-	-	-	-	-	-	-	-	-
.	3B:1095125-1095125	-	-	-	-	-	-	-	-	-	-	-
.	3B:1095157-1095157	-	-	-	-	-	-	-	-	-	-	-
.	3B:1095211-1095211	-	-	-	-	-	-	-	-	-	-	-
.	3B:1095464-1095464	-	-	-	-	-	-	-	-	-	-	-
.	3B:1095474-1095474	-	-	-	-	-	-	-	-	-	-	-
.	3B:1095653-1095653	-	-	-	-	-	-	-	-	-	-	-
.	3B:1095680-1095680	-	-	-	-	-	-	-	-	-	-	-
.	3B:1095714-1095714	-	-	-	-	-	-	-	-	-	-	-
.	3B:1095742-1095742	-	-	-	-	-	-	-	-	-	-	-
.	3B:1095850-1095850	-	-	-	-	-	-	-	-	-	-	-
.	3B:1095946-1095946	-	-	-	-	-	-	-	-	-	-	-
.	3B:1096002-1096002	-	-	-	-	-	-	-	-	-	-	-
.	3B:1096078-1096078	-	-	-	-	-	-	-	-	-	-	-
.	3B:1096083-1096083	-	-	-	-	-	-	-	-	-	-	-
.	3B:1096098-1096098	-	-	-	-	-	-	-	-	-	-	-
.	3B:1096101-1096101	-	-	-	-	-	-	-	-	-	-	-
.	3B:1096168-1096168	-	-	-	-	-	-	-	-	-	-	-
.	3B:1096175-1096175	-	-	-	-	-	-	-	-	-	-	-
.	3B:1096327-1096327	T	TRITD3Bv1G000320	TRITD3Bv1G000320.1	Transcript	synonymous_variant	1932	1932	644	R	cgC/cgA	-	IMPACT=LOW;BIOTYPE=protein_coding;EXON=6/6;STRAND=-1;ENSP=TRITD3Bv1G000320.1;UNIPARC=UPI001018BFE0;DOMAINS=PANTHER:PTHR10795,PANTHER:PTHR10795:SF695,Gene3D:2.60.40.2310
.	3B:1096327-1096327	T	TRITD3Bv1G000320	TRITD3Bv1G000320.2	Transcript	synonymous_variant	2214	2214	738	R	cgC/cgA	-	IMPACT=LOW;BIOTYPE=protein_coding;EXON=8/8;STRAND=-1;ENSP=TRITD3Bv1G000320.2;UNIPARC=UPI00101908F9;DOMAINS=PANTHER:PTHR10795,PANTHER:PTHR10795:SF695,Gene3D:2.60.40.2310
.	3B:1096327-1096327	T	TRITD3Bv1G000320	TRITD3Bv1G000320.3	Transcript	synonymous_variant	2358	2358	786	R	cgC/cgA	-	IMPACT=LOW;BIOTYPE=protein_coding;EXON=9/9;STRAND=-1;ENSP=TRITD3Bv1G000320.3;UNIPARC=UPI001018FBF9;DOMAINS=PANTHER:PTHR10795:SF695,PANTHER:PTHR10795,Gene3D:2.60.40.2310
.	3B:1096327-1096327	T	TRITD3Bv1G000320	TRITD3Bv1G000320.4	Transcript	synonymous_variant	2355	2355	785	R	cgC/cgA	-	IMPACT=LOW;BIOTYPE=protein_coding;EXON=9/9;STRAND=-1;ENSP=TRITD3Bv1G000320.4;UNIPARC=UPI001018E015;DOMAINS=PANTHER:PTHR10795:SF695,PANTHER:PTHR10795,Gene3D:2.60.40.2310
.	3B:1096327-1096327	T	TRITD3Bv1G000320	TRITD3Bv1G000320.5	Transcript	synonymous_variant	2325	2325	775	R	cgC/cgA	-	IMPACT=LOW;BIOTYPE=protein_coding;EXON=9/9;STRAND=-1;ENSP=TRITD3Bv1G000320.5;UNIPARC=UPI001018883C;DOMAINS=PANTHER:PTHR10795,PANTHER:PTHR10795:SF695,Gene3D:2.60.40.2310
.	3B:1096351-1096351	C	TRITD3Bv1G000320	TRITD3Bv1G000320.1	Transcript	synonymous_variant	1908	1908	636	T	acC/acG	-	IMPACT=LOW;BIOTYPE=protein_coding;EXON=6/6;STRAND=-1;ENSP=TRITD3Bv1G000320.1;UNIPARC=UPI001018BFE0;DOMAINS=PANTHER:PTHR10795,PANTHER:PTHR10795:SF695,Pfam:PF17766,Gene3D:2.60.40.2310
.	3B:1096351-1096351	C	TRITD3Bv1G000320	TRITD3Bv1G000320.2	Transcript	synonymous_variant	2190	2190	730	T	acC/acG	-	IMPACT=LOW;BIOTYPE=protein_coding;EXON=8/8;STRAND=-1;ENSP=TRITD3Bv1G000320.2;UNIPARC=UPI00101908F9;DOMAINS=PANTHER:PTHR10795,PANTHER:PTHR10795:SF695,Pfam:PF17766,Gene3D:2.60.40.2310
.	3B:1096351-1096351	C	TRITD3Bv1G000320	TRITD3Bv1G000320.3	Transcript	synonymous_variant	2334	2334	778	T	acC/acG	-	IMPACT=LOW;BIOTYPE=protein_coding;EXON=9/9;STRAND=-1;ENSP=TRITD3Bv1G000320.3;UNIPARC=UPI001018FBF9;DOMAINS=PANTHER:PTHR10795:SF695,PANTHER:PTHR10795,Pfam:PF17766,Gene3D:2.60.40.2310
.	3B:1096351-1096351	C	TRITD3Bv1G000320	TRITD3Bv1G000320.4	Transcript	synonymous_variant	2331	2331	777	T	acC/acG	-	IMPACT=LOW;BIOTYPE=protein_coding;EXON=9/9;STRAND=-1;ENSP=TRITD3Bv1G000320.4;UNIPARC=UPI001018E015;DOMAINS=PANTHER:PTHR10795:SF695,PANTHER:PTHR10795,Gene3D:2.60.40.2310,Pfam:PF17766
.	3B:1096351-1096351	C	TRITD3Bv1G000320	TRITD3Bv1G000320.5	Transcript	synonymous_variant	2301	2301	767	T	acC/acG	-	IMPACT=LOW;BIOTYPE=protein_coding;EXON=9/9;STRAND=-1;ENSP=TRITD3Bv1G000320.5;UNIPARC=UPI001018883C;DOMAINS=PANTHER:PTHR10795,PANTHER:PTHR10795:SF695,Pfam:PF17766,Gene3D:2.60.40.2310
.	3B:1096357-1096357	C	TRITD3Bv1G000320	TRITD3Bv1G000320.1	Transcript	synonymous_variant	1902	1902	634	Q	caA/caG	-	IMPACT=LOW;BIOTYPE=protein_coding;EXON=6/6;STRAND=-1;ENSP=TRITD3Bv1G000320.1;UNIPARC=UPI001018BFE0;DOMAINS=PANTHER:PTHR10795,PANTHER:PTHR10795:SF695,Pfam:PF17766,Gene3D:2.60.40.2310
.	3B:1096357-1096357	C	TRITD3Bv1G000320	TRITD3Bv1G000320.2	Transcript	synonymous_variant	2184	2184	728	Q	caA/caG	-	IMPACT=LOW;BIOTYPE=protein_coding;EXON=8/8;STRAND=-1;ENSP=TRITD3Bv1G000320.2;UNIPARC=UPI00101908F9;DOMAINS=PANTHER:PTHR10795,PANTHER:PTHR10795:SF695,Pfam:PF17766,Gene3D:2.60.40.2310
.	3B:1096357-1096357	C	TRITD3Bv1G000320	TRITD3Bv1G000320.3	Transcript	synonymous_variant	2328	2328	776	Q	caA/caG	-	IMPACT=LOW;BIOTYPE=protein_coding;EXON=9/9;STRAND=-1;ENSP=TRITD3Bv1G000320.3;UNIPARC=UPI001018FBF9;DOMAINS=PANTHER:PTHR10795:SF695,PANTHER:PTHR10795,Pfam:PF17766,Gene3D:2.60.40.2310
.	3B:1096357-1096357	C	TRITD3Bv1G000320	TRITD3Bv1G000320.4	Transcript	synonymous_variant	2325	2325	775	Q	caA/caG	-	IMPACT=LOW;BIOTYPE=protein_coding;EXON=9/9;STRAND=-1;ENSP=TRITD3Bv1G000320.4;UNIPARC=UPI001018E015;DOMAINS=PANTHER:PTHR10795:SF695,PANTHER:PTHR10795,Gene3D:2.60.40.2310,Pfam:PF17766
.	3B:1096357-1096357	C	TRITD3Bv1G000320	TRITD3Bv1G000320.5	Transcript	synonymous_variant	2295	2295	765	Q	caA/caG	-	IMPACT=LOW;BIOTYPE=protein_coding;EXON=9/9;STRAND=-1;ENSP=TRITD3Bv1G000320.5;UNIPARC=UPI001018883C;DOMAINS=PANTHER:PTHR10795,PANTHER:PTHR10795:SF695,Pfam:PF17766,Gene3D:2.60.40.2310
.	3B:1096417-1096417	C	TRITD3Bv1G000320	TRITD3Bv1G000320.1	Transcript	synonymous_variant	1842	1842	614	A	gcA/gcG	IWB44439-3B.1	IMPACT=LOW;BIOTYPE=protein_coding;EXON=6/6;STRAND=-1;ENSP=TRITD3Bv1G000320.1;UNIPARC=UPI001018BFE0;DOMAINS=PANTHER:PTHR10795,PANTHER:PTHR10795:SF695,Pfam:PF17766,Gene3D:2.60.40.2310
.	3B:1096417-1096417	C	TRITD3Bv1G000320	TRITD3Bv1G000320.2	Transcript	synonymous_variant	2124	2124	708	A	gcA/gcG	IWB44439-3B.1	IMPACT=LOW;BIOTYPE=protein_coding;EXON=8/8;STRAND=-1;ENSP=TRITD3Bv1G000320.2;UNIPARC=UPI00101908F9;DOMAINS=PANTHER:PTHR10795,PANTHER:PTHR10795:SF695,Pfam:PF17766,Gene3D:2.60.40.2310
.	3B:1096417-1096417	C	TRITD3Bv1G000320	TRITD3Bv1G000320.3	Transcript	synonymous_variant	2268	2268	756	A	gcA/gcG	IWB44439-3B.1	IMPACT=LOW;BIOTYPE=protein_coding;EXON=9/9;STRAND=-1;ENSP=TRITD3Bv1G000320.3;UNIPARC=UPI001018FBF9;DOMAINS=PANTHER:PTHR10795:SF695,PANTHER:PTHR10795,Pfam:PF17766,Gene3D:2.60.40.2310
.	3B:1096417-1096417	C	TRITD3Bv1G000320	TRITD3Bv1G000320.4	Transcript	synonymous_variant	2265	2265	755	A	gcA/gcG	IWB44439-3B.1	IMPACT=LOW;BIOTYPE=protein_coding;EXON=9/9;STRAND=-1;ENSP=TRITD3Bv1G000320.4;UNIPARC=UPI001018E015;DOMAINS=PANTHER:PTHR10795:SF695,PANTHER:PTHR10795,Gene3D:2.60.40.2310,Pfam:PF17766
.	3B:1096417-1096417	C	TRITD3Bv1G000320	TRITD3Bv1G000320.5	Transcript	synonymous_variant	2235	2235	745	A	gcA/gcG	IWB44439-3B.1	IMPACT=LOW;BIOTYPE=protein_coding;EXON=9/9;STRAND=-1;ENSP=TRITD3Bv1G000320.5;UNIPARC=UPI001018883C;DOMAINS=PANTHER:PTHR10795,PANTHER:PTHR10795:SF695,Pfam:PF17766,Gene3D:2.60.40.2310
.	3B:1096656-1096656	C	TRITD3Bv1G000320	TRITD3Bv1G000320.1	Transcript	missense_variant	1603	1603	535	T/A	Acg/Gcg	-	IMPACT=MODERATE;BIOTYPE=protein_coding;EXON=6/6;STRAND=-1;ENSP=TRITD3Bv1G000320.1;UNIPARC=UPI001018BFE0;SIFT=tolerated(0.5);DOMAINS=PANTHER:PTHR10795,PANTHER:PTHR10795:SF695,Gene3D:2.60.40.2310
.	3B:1096656-1096656	C	TRITD3Bv1G000320	TRITD3Bv1G000320.2	Transcript	missense_variant	1885	1885	629	T/A	Acg/Gcg	-	IMPACT=MODERATE;BIOTYPE=protein_coding;EXON=8/8;STRAND=-1;ENSP=TRITD3Bv1G000320.2;UNIPARC=UPI00101908F9;SIFT=tolerated(0.62);DOMAINS=PANTHER:PTHR10795,PANTHER:PTHR10795:SF695,Gene3D:2.60.40.2310,Superfamily:SSF52743
.	3B:1096656-1096656	C	TRITD3Bv1G000320	TRITD3Bv1G000320.3	Transcript	missense_variant	2029	2029	677	T/A	Acg/Gcg	-	IMPACT=MODERATE;BIOTYPE=protein_coding;EXON=9/9;STRAND=-1;ENSP=TRITD3Bv1G000320.3;UNIPARC=UPI001018FBF9;SIFT=tolerated(0.36);DOMAINS=PANTHER:PTHR10795:SF695,PANTHER:PTHR10795,Gene3D:2.60.40.2310,Superfamily:SSF52743
.	3B:1096656-1096656	C	TRITD3Bv1G000320	TRITD3Bv1G000320.4	Transcript	missense_variant	2026	2026	676	T/A	Acg/Gcg	-	IMPACT=MODERATE;BIOTYPE=protein_coding;EXON=9/9;STRAND=-1;ENSP=TRITD3Bv1G000320.4;UNIPARC=UPI001018E015;SIFT=tolerated(0.33);DOMAINS=PANTHER:PTHR10795:SF695,PANTHER:PTHR10795,Gene3D:2.60.40.2310,Superfamily:SSF52743
.	3B:1096656-1096656	C	TRITD3Bv1G000320	TRITD3Bv1G000320.5	Transcript	missense_variant	1996	1996	666	T/A	Acg/Gcg	-	IMPACT=MODERATE;BIOTYPE=protein_coding;EXON=9/9;STRAND=-1;ENSP=TRITD3Bv1G000320.5;UNIPARC=UPI001018883C;SIFT=tolerated(0.35);DOMAINS=PANTHER:PTHR10795,PANTHER:PTHR10795:SF695,Gene3D:2.60.40.2310,Superfamily:SSF52743
.	3B:1096868-1096868	-	-	-	-	-	-	-	-	-	-	-
.	3B:1097449-1097449	G	TRITD3Bv1G000320	TRITD3Bv1G000320.1	Transcript	missense_variant	995	995	332	C/S	tGt/tCt	-	IMPACT=MODERATE;BIOTYPE=protein_coding;EXON=4/6;STRAND=-1;ENSP=TRITD3Bv1G000320.1;UNIPARC=UPI001018BFE0;SIFT=tolerated(0.74);DOMAINS=PROSITE_profiles:PS51892,CDD:cd04852,CDD:cd02120,PANTHER:PTHR10795,PANTHER:PTHR10795:SF695,Pfam:PF00082,Gene3D:3.50.30.30,Gene3D:3.40.50.200,Superfamily:SSF52743
.	3B:1097449-1097449	G	TRITD3Bv1G000320	TRITD3Bv1G000320.2	Transcript	missense_variant	1277	1277	426	C/S	tGt/tCt	-	IMPACT=MODERATE;BIOTYPE=protein_coding;EXON=6/8;STRAND=-1;ENSP=TRITD3Bv1G000320.2;UNIPARC=UPI00101908F9;SIFT=tolerated(0.72);DOMAINS=PROSITE_profiles:PS51892,CDD:cd04852,CDD:cd02120,PANTHER:PTHR10795,PANTHER:PTHR10795:SF695,Pfam:PF00082,Gene3D:3.50.30.30,Gene3D:3.40.50.200,Superfamily:SSF52743
.	3B:1097449-1097449	G	TRITD3Bv1G000320	TRITD3Bv1G000320.3	Transcript	missense_variant	1421	1421	474	C/S	tGt/tCt	-	IMPACT=MODERATE;BIOTYPE=protein_coding;EXON=7/9;STRAND=-1;ENSP=TRITD3Bv1G000320.3;UNIPARC=UPI001018FBF9;SIFT=tolerated(0.61);DOMAINS=PROSITE_profiles:PS51892,CDD:cd04852,CDD:cd02120,PANTHER:PTHR10795:SF695,PANTHER:PTHR10795,Gene3D:3.50.30.30,Pfam:PF00082,Gene3D:3.40.50.200,Superfamily:SSF52743
.	3B:1097449-1097449	G	TRITD3Bv1G000320	TRITD3Bv1G000320.4	Transcript	missense_variant	1421	1421	474	C/S	tGt/tCt	-	IMPACT=MODERATE;BIOTYPE=protein_coding;EXON=7/9;STRAND=-1;ENSP=TRITD3Bv1G000320.4;UNIPARC=UPI001018E015;SIFT=tolerated(0.77);DOMAINS=PROSITE_profiles:PS51892,CDD:cd04852,CDD:cd02120,PANTHER:PTHR10795:SF695,PANTHER:PTHR10795,Pfam:PF00082,Gene3D:3.50.30.30,Gene3D:3.40.50.200,Superfamily:SSF52743
.	3B:1097449-1097449	G	TRITD3Bv1G000320	TRITD3Bv1G000320.5	Transcript	missense_variant	1421	1421	474	C/S	tGt/tCt	-	IMPACT=MODERATE;BIOTYPE=protein_coding;EXON=7/9;STRAND=-1;ENSP=TRITD3Bv1G000320.5;UNIPARC=UPI001018883C;SIFT=tolerated(0.61);DOMAINS=PROSITE_profiles:PS51892,CDD:cd02120,CDD:cd04852,PANTHER:PTHR10795,PANTHER:PTHR10795:SF695,Pfam:PF00082,Gene3D:3.50.30.30,Gene3D:3.40.50.200,Superfamily:SSF52743
.	3B:1097449-1097449	G	TRITD3Bv1G000320	TRITD3Bv1G000320.6	Transcript	missense_variant	1421	1421	474	C/S	tGt/tCt	-	IMPACT=MODERATE;BIOTYPE=protein_coding;EXON=7/9;STRAND=-1;ENSP=TRITD3Bv1G000320.6;UNIPARC=UPI0010185B9A;SIFT=tolerated(0.99);DOMAINS=Gene3D:3.40.50.200,Gene3D:3.50.30.30,Pfam:PF00082,PROSITE_profiles:PS51892,PANTHER:PTHR10795,PANTHER:PTHR10795:SF695,Superfamily:SSF52743,CDD:cd02120,CDD:cd04852
.	3B:1097542-1097542	G	TRITD3Bv1G000320	TRITD3Bv1G000320.1	Transcript	missense_variant	902	902	301	I/T	aTa/aCa	-	IMPACT=MODERATE;BIOTYPE=protein_coding;EXON=4/6;STRAND=-1;ENSP=TRITD3Bv1G000320.1;UNIPARC=UPI001018BFE0;SIFT=deleterious(0.03);DOMAINS=PROSITE_profiles:PS51892,CDD:cd04852,CDD:cd02120,PANTHER:PTHR10795,PANTHER:PTHR10795:SF695,Pfam:PF00082,Gene3D:3.50.30.30,Gene3D:3.40.50.200,Superfamily:SSF52743
.	3B:1097542-1097542	G	TRITD3Bv1G000320	TRITD3Bv1G000320.2	Transcript	missense_variant	1184	1184	395	I/T	aTa/aCa	-	IMPACT=MODERATE;BIOTYPE=protein_coding;EXON=6/8;STRAND=-1;ENSP=TRITD3Bv1G000320.2;UNIPARC=UPI00101908F9;SIFT=deleterious(0.04);DOMAINS=PROSITE_profiles:PS51892,CDD:cd04852,CDD:cd02120,PANTHER:PTHR10795,PANTHER:PTHR10795:SF695,Pfam:PF00082,Gene3D:3.50.30.30,Gene3D:3.40.50.200,Superfamily:SSF52743
.	3B:1097542-1097542	G	TRITD3Bv1G000320	TRITD3Bv1G000320.3	Transcript	missense_variant	1328	1328	443	I/T	aTa/aCa	-	IMPACT=MODERATE;BIOTYPE=protein_coding;EXON=7/9;STRAND=-1;ENSP=TRITD3Bv1G000320.3;UNIPARC=UPI001018FBF9;SIFT=deleterious(0.04);DOMAINS=PROSITE_profiles:PS51892,CDD:cd04852,CDD:cd02120,PANTHER:PTHR10795:SF695,PANTHER:PTHR10795,Gene3D:3.50.30.30,Pfam:PF00082,Gene3D:3.40.50.200,Superfamily:SSF52743
.	3B:1097542-1097542	G	TRITD3Bv1G000320	TRITD3Bv1G000320.4	Transcript	missense_variant	1328	1328	443	I/T	aTa/aCa	-	IMPACT=MODERATE;BIOTYPE=protein_coding;EXON=7/9;STRAND=-1;ENSP=TRITD3Bv1G000320.4;UNIPARC=UPI001018E015;SIFT=deleterious(0.04);DOMAINS=PROSITE_profiles:PS51892,CDD:cd04852,CDD:cd02120,PANTHER:PTHR10795:SF695,PANTHER:PTHR10795,Pfam:PF00082,Gene3D:3.50.30.30,Gene3D:3.40.50.200,Superfamily:SSF52743
.	3B:1097542-1097542	G	TRITD3Bv1G000320	TRITD3Bv1G000320.5	Transcript	missense_variant	1328	1328	443	I/T	aTa/aCa	-	IMPACT=MODERATE;BIOTYPE=protein_coding;EXON=7/9;STRAND=-1;ENSP=TRITD3Bv1G000320.5;UNIPARC=UPI001018883C;SIFT=deleterious(0.04);DOMAINS=PROSITE_profiles:PS51892,CDD:cd02120,CDD:cd04852,PANTHER:PTHR10795,PANTHER:PTHR10795:SF695,Pfam:PF00082,Gene3D:3.50.30.30,Gene3D:3.40.50.200,Superfamily:SSF52743
.	3B:1097542-1097542	G	TRITD3Bv1G000320	TRITD3Bv1G000320.6	Transcript	missense_variant	1328	1328	443	I/T	aTa/aCa	-	IMPACT=MODERATE;BIOTYPE=protein_coding;EXON=7/9;STRAND=-1;ENSP=TRITD3Bv1G000320.6;UNIPARC=UPI0010185B9A;SIFT=tolerated(0.05);DOMAINS=Gene3D:3.40.50.200,Gene3D:3.50.30.30,Pfam:PF00082,PROSITE_profiles:PS51892,PANTHER:PTHR10795,PANTHER:PTHR10795:SF695,Superfamily:SSF52743,CDD:cd02120,CDD:cd04852
.	3B:1097556-1097556	A	TRITD3Bv1G000320	TRITD3Bv1G000320.1	Transcript	synonymous_variant	888	888	296	T	acA/acT	-	IMPACT=LOW;BIOTYPE=protein_coding;EXON=4/6;STRAND=-1;ENSP=TRITD3Bv1G000320.1;UNIPARC=UPI001018BFE0;DOMAINS=PROSITE_profiles:PS51892,CDD:cd04852,CDD:cd02120,PANTHER:PTHR10795,PANTHER:PTHR10795:SF695,Pfam:PF00082,Gene3D:3.50.30.30,Gene3D:3.40.50.200,Superfamily:SSF52743
.	3B:1097556-1097556	A	TRITD3Bv1G000320	TRITD3Bv1G000320.2	Transcript	synonymous_variant	1170	1170	390	T	acA/acT	-	IMPACT=LOW;BIOTYPE=protein_coding;EXON=6/8;STRAND=-1;ENSP=TRITD3Bv1G000320.2;UNIPARC=UPI00101908F9;DOMAINS=PROSITE_profiles:PS51892,CDD:cd04852,CDD:cd02120,PANTHER:PTHR10795,PANTHER:PTHR10795:SF695,Pfam:PF00082,Gene3D:3.50.30.30,Gene3D:3.40.50.200,Superfamily:SSF52743
.	3B:1097556-1097556	A	TRITD3Bv1G000320	TRITD3Bv1G000320.3	Transcript	synonymous_variant	1314	1314	438	T	acA/acT	-	IMPACT=LOW;BIOTYPE=protein_coding;EXON=7/9;STRAND=-1;ENSP=TRITD3Bv1G000320.3;UNIPARC=UPI001018FBF9;DOMAINS=PROSITE_profiles:PS51892,CDD:cd04852,CDD:cd02120,PANTHER:PTHR10795:SF695,PANTHER:PTHR10795,Gene3D:3.50.30.30,Pfam:PF00082,Gene3D:3.40.50.200,Superfamily:SSF52743
.	3B:1097556-1097556	A	TRITD3Bv1G000320	TRITD3Bv1G000320.4	Transcript	synonymous_variant	1314	1314	438	T	acA/acT	-	IMPACT=LOW;BIOTYPE=protein_coding;EXON=7/9;STRAND=-1;ENSP=TRITD3Bv1G000320.4;UNIPARC=UPI001018E015;DOMAINS=PROSITE_profiles:PS51892,CDD:cd04852,CDD:cd02120,PANTHER:PTHR10795:SF695,PANTHER:PTHR10795,Pfam:PF00082,Gene3D:3.50.30.30,Gene3D:3.40.50.200,Superfamily:SSF52743
.	3B:1097556-1097556	A	TRITD3Bv1G000320	TRITD3Bv1G000320.5	Transcript	synonymous_variant	1314	1314	438	T	acA/acT	-	IMPACT=LOW;BIOTYPE=protein_coding;EXON=7/9;STRAND=-1;ENSP=TRITD3Bv1G000320.5;UNIPARC=UPI001018883C;DOMAINS=PROSITE_profiles:PS51892,CDD:cd02120,CDD:cd04852,PANTHER:PTHR10795,PANTHER:PTHR10795:SF695,Pfam:PF00082,Gene3D:3.50.30.30,Gene3D:3.40.50.200,Superfamily:SSF52743
.	3B:1097556-1097556	A	TRITD3Bv1G000320	TRITD3Bv1G000320.6	Transcript	synonymous_variant	1314	1314	438	T	acA/acT	-	IMPACT=LOW;BIOTYPE=protein_coding;EXON=7/9;STRAND=-1;ENSP=TRITD3Bv1G000320.6;UNIPARC=UPI0010185B9A;DOMAINS=Gene3D:3.40.50.200,Gene3D:3.50.30.30,Pfam:PF00082,PROSITE_profiles:PS51892,PANTHER:PTHR10795,PANTHER:PTHR10795:SF695,Superfamily:SSF52743,CDD:cd02120,CDD:cd04852
.	3B:1097586-1097593	-	-	-	-	-	-	-	-	-	-	-
.	3B:1098294-1098294	C	TRITD3Bv1G000320	TRITD3Bv1G000320.1	Transcript	missense_variant	331	331	111	M/V	Atg/Gtg	-	IMPACT=MODERATE;BIOTYPE=protein_coding;EXON=2/6;STRAND=-1;ENSP=TRITD3Bv1G000320.1;UNIPARC=UPI001018BFE0;SIFT=deleterious(0.05);DOMAINS=PROSITE_profiles:PS51892,CDD:cd04852,PANTHER:PTHR10795,PANTHER:PTHR10795:SF695,Pfam:PF00082,Gene3D:3.40.50.200,Superfamily:SSF52743
.	3B:1098294-1098294	C	TRITD3Bv1G000320	TRITD3Bv1G000320.2	Transcript	missense_variant	613	613	205	M/V	Atg/Gtg	-	IMPACT=MODERATE;BIOTYPE=protein_coding;EXON=4/8;STRAND=-1;ENSP=TRITD3Bv1G000320.2;UNIPARC=UPI00101908F9;SIFT=tolerated(0.08);DOMAINS=PROSITE_profiles:PS51892,CDD:cd04852,PANTHER:PTHR10795,PANTHER:PTHR10795:SF695,Pfam:PF00082,Gene3D:3.40.50.200,Superfamily:SSF52743
.	3B:1098294-1098294	C	TRITD3Bv1G000320	TRITD3Bv1G000320.3	Transcript	missense_variant	757	757	253	M/V	Atg/Gtg	-	IMPACT=MODERATE;BIOTYPE=protein_coding;EXON=5/9;STRAND=-1;ENSP=TRITD3Bv1G000320.3;UNIPARC=UPI001018FBF9;SIFT=tolerated(0.13);DOMAINS=PROSITE_profiles:PS51892,CDD:cd04852,PANTHER:PTHR10795:SF695,PANTHER:PTHR10795,Pfam:PF00082,Gene3D:3.40.50.200,Superfamily:SSF52743
.	3B:1098294-1098294	C	TRITD3Bv1G000320	TRITD3Bv1G000320.4	Transcript	missense_variant	757	757	253	M/V	Atg/Gtg	-	IMPACT=MODERATE;BIOTYPE=protein_coding;EXON=5/9;STRAND=-1;ENSP=TRITD3Bv1G000320.4;UNIPARC=UPI001018E015;SIFT=tolerated(0.13);DOMAINS=PROSITE_profiles:PS51892,CDD:cd04852,PANTHER:PTHR10795:SF695,PANTHER:PTHR10795,Pfam:PF00082,Gene3D:3.40.50.200,Superfamily:SSF52743
.	3B:1098294-1098294	C	TRITD3Bv1G000320	TRITD3Bv1G000320.5	Transcript	missense_variant	757	757	253	M/V	Atg/Gtg	-	IMPACT=MODERATE;BIOTYPE=protein_coding;EXON=5/9;STRAND=-1;ENSP=TRITD3Bv1G000320.5;UNIPARC=UPI001018883C;SIFT=tolerated(0.12);DOMAINS=PROSITE_profiles:PS51892,CDD:cd04852,PANTHER:PTHR10795,PANTHER:PTHR10795:SF695,Pfam:PF00082,Gene3D:3.40.50.200,Superfamily:SSF52743
.	3B:1098294-1098294	C	TRITD3Bv1G000320	TRITD3Bv1G000320.6	Transcript	missense_variant	757	757	253	M/V	Atg/Gtg	-	IMPACT=MODERATE;BIOTYPE=protein_coding;EXON=5/9;STRAND=-1;ENSP=TRITD3Bv1G000320.6;UNIPARC=UPI0010185B9A;SIFT=tolerated(0.13);DOMAINS=Gene3D:3.40.50.200,Pfam:PF00082,PROSITE_profiles:PS51892,PANTHER:PTHR10795,PANTHER:PTHR10795:SF695,Superfamily:SSF52743,CDD:cd04852
.	3B:1098665-1098665	T	TRITD3Bv1G000320	TRITD3Bv1G000320.1	Transcript	synonymous_variant	153	153	51	V	gtG/gtA	-	IMPACT=LOW;BIOTYPE=protein_coding;EXON=1/6;STRAND=-1;ENSP=TRITD3Bv1G000320.1;UNIPARC=UPI001018BFE0;DOMAINS=PROSITE_profiles:PS51892,CDD:cd04852,PANTHER:PTHR10795,PANTHER:PTHR10795:SF695,Pfam:PF00082,Gene3D:3.40.50.200,Superfamily:SSF52743,Prints:PR00723
.	3B:1098665-1098665	T	TRITD3Bv1G000320	TRITD3Bv1G000320.2	Transcript	synonymous_variant	435	435	145	V	gtG/gtA	-	IMPACT=LOW;BIOTYPE=protein_coding;EXON=3/8;STRAND=-1;ENSP=TRITD3Bv1G000320.2;UNIPARC=UPI00101908F9;DOMAINS=PROSITE_profiles:PS51892,CDD:cd04852,PANTHER:PTHR10795,PANTHER:PTHR10795:SF695,Pfam:PF00082,Gene3D:3.40.50.200,Superfamily:SSF52743,Prints:PR00723
.	3B:1098665-1098665	T	TRITD3Bv1G000320	TRITD3Bv1G000320.3	Transcript	synonymous_variant	579	579	193	V	gtG/gtA	-	IMPACT=LOW;BIOTYPE=protein_coding;EXON=4/9;STRAND=-1;ENSP=TRITD3Bv1G000320.3;UNIPARC=UPI001018FBF9;DOMAINS=PROSITE_profiles:PS51892,CDD:cd04852,PANTHER:PTHR10795:SF695,PANTHER:PTHR10795,Pfam:PF00082,Gene3D:3.40.50.200,Superfamily:SSF52743,Prints:PR00723
.	3B:1098665-1098665	T	TRITD3Bv1G000320	TRITD3Bv1G000320.4	Transcript	synonymous_variant	579	579	193	V	gtG/gtA	-	IMPACT=LOW;BIOTYPE=protein_coding;EXON=4/9;STRAND=-1;ENSP=TRITD3Bv1G000320.4;UNIPARC=UPI001018E015;DOMAINS=PROSITE_profiles:PS51892,CDD:cd04852,PANTHER:PTHR10795:SF695,PANTHER:PTHR10795,Pfam:PF00082,Gene3D:3.40.50.200,Superfamily:SSF52743,Prints:PR00723
.	3B:1098665-1098665	T	TRITD3Bv1G000320	TRITD3Bv1G000320.5	Transcript	synonymous_variant	579	579	193	V	gtG/gtA	-	IMPACT=LOW;BIOTYPE=protein_coding;EXON=4/9;STRAND=-1;ENSP=TRITD3Bv1G000320.5;UNIPARC=UPI001018883C;DOMAINS=PROSITE_profiles:PS51892,CDD:cd04852,PANTHER:PTHR10795,PANTHER:PTHR10795:SF695,Pfam:PF00082,Gene3D:3.40.50.200,Superfamily:SSF52743,Prints:PR00723
.	3B:1098665-1098665	T	TRITD3Bv1G000320	TRITD3Bv1G000320.6	Transcript	synonymous_variant	579	579	193	V	gtG/gtA	-	IMPACT=LOW;BIOTYPE=protein_coding;EXON=4/9;STRAND=-1;ENSP=TRITD3Bv1G000320.6;UNIPARC=UPI0010185B9A;DOMAINS=Gene3D:3.40.50.200,Pfam:PF00082,Prints:PR00723,PROSITE_profiles:PS51892,PANTHER:PTHR10795,PANTHER:PTHR10795:SF695,Superfamily:SSF52743,CDD:cd04852
.	3B:1098665-1098665	T	TRITD3Bv1G000320	TRITD3Bv1G000320.7	Transcript	synonymous_variant	579	579	193	V	gtG/gtA	-	IMPACT=LOW;BIOTYPE=protein_coding;EXON=4/4;STRAND=-1;ENSP=TRITD3Bv1G000320.7;UNIPARC=UPI001018F5E8;DOMAINS=PANTHER:PTHR10795,PANTHER:PTHR10795:SF632,Superfamily:SSF52743
.	3B:1098680-1098680	G	TRITD3Bv1G000320	TRITD3Bv1G000320.1	Transcript	missense_variant	138	138	46	K/N	aaA/aaC	-	IMPACT=MODERATE;BIOTYPE=protein_coding;EXON=1/6;STRAND=-1;ENSP=TRITD3Bv1G000320.1;UNIPARC=UPI001018BFE0;SIFT=tolerated(1);DOMAINS=PROSITE_profiles:PS51892,CDD:cd04852,PANTHER:PTHR10795,PANTHER:PTHR10795:SF695,Superfamily:SSF52743
.	3B:1098680-1098680	G	TRITD3Bv1G000320	TRITD3Bv1G000320.2	Transcript	missense_variant	420	420	140	K/N	aaA/aaC	-	IMPACT=MODERATE;BIOTYPE=protein_coding;EXON=3/8;STRAND=-1;ENSP=TRITD3Bv1G000320.2;UNIPARC=UPI00101908F9;SIFT=tolerated(1);DOMAINS=PROSITE_profiles:PS51892,CDD:cd04852,PANTHER:PTHR10795,PANTHER:PTHR10795:SF695,Superfamily:SSF52743
.	3B:1098680-1098680	G	TRITD3Bv1G000320	TRITD3Bv1G000320.3	Transcript	missense_variant	564	564	188	K/N	aaA/aaC	-	IMPACT=MODERATE;BIOTYPE=protein_coding;EXON=4/9;STRAND=-1;ENSP=TRITD3Bv1G000320.3;UNIPARC=UPI001018FBF9;SIFT=tolerated(1);DOMAINS=PROSITE_profiles:PS51892,CDD:cd04852,PANTHER:PTHR10795:SF695,PANTHER:PTHR10795,Superfamily:SSF52743
.	3B:1098680-1098680	G	TRITD3Bv1G000320	TRITD3Bv1G000320.4	Transcript	missense_variant	564	564	188	K/N	aaA/aaC	-	IMPACT=MODERATE;BIOTYPE=protein_coding;EXON=4/9;STRAND=-1;ENSP=TRITD3Bv1G000320.4;UNIPARC=UPI001018E015;SIFT=tolerated(1);DOMAINS=PROSITE_profiles:PS51892,CDD:cd04852,PANTHER:PTHR10795:SF695,PANTHER:PTHR10795,Superfamily:SSF52743
.	3B:1098680-1098680	G	TRITD3Bv1G000320	TRITD3Bv1G000320.5	Transcript	missense_variant	564	564	188	K/N	aaA/aaC	-	IMPACT=MODERATE;BIOTYPE=protein_coding;EXON=4/9;STRAND=-1;ENSP=TRITD3Bv1G000320.5;UNIPARC=UPI001018883C;SIFT=tolerated(1);DOMAINS=PROSITE_profiles:PS51892,CDD:cd04852,PANTHER:PTHR10795,PANTHER:PTHR10795:SF695,Superfamily:SSF52743
.	3B:1098680-1098680	G	TRITD3Bv1G000320	TRITD3Bv1G000320.6	Transcript	missense_variant	564	564	188	K/N	aaA/aaC	-	IMPACT=MODERATE;BIOTYPE=protein_coding;EXON=4/9;STRAND=-1;ENSP=TRITD3Bv1G000320.6;UNIPARC=UPI0010185B9A;SIFT=tolerated(1);DOMAINS=PROSITE_profiles:PS51892,PANTHER:PTHR10795,PANTHER:PTHR10795:SF695,Superfamily:SSF52743,CDD:cd04852
.	3B:1098680-1098680	G	TRITD3Bv1G000320	TRITD3Bv1G000320.7	Transcript	missense_variant	564	564	188	K/N	aaA/aaC	-	IMPACT=MODERATE;BIOTYPE=protein_coding;EXON=4/4;STRAND=-1;ENSP=TRITD3Bv1G000320.7;UNIPARC=UPI001018F5E8;SIFT=tolerated(1);DOMAINS=PANTHER:PTHR10795,PANTHER:PTHR10795:SF632,Superfamily:SSF52743
.	3B:1098694-1098694	C	TRITD3Bv1G000320	TRITD3Bv1G000320.1	Transcript	missense_variant	124	124	42	L/V	Ctc/Gtc	-	IMPACT=MODERATE;BIOTYPE=protein_coding;EXON=1/6;STRAND=-1;ENSP=TRITD3Bv1G000320.1;UNIPARC=UPI001018BFE0;SIFT=deleterious(0.03);DOMAINS=PROSITE_profiles:PS51892,CDD:cd04852,PANTHER:PTHR10795,PANTHER:PTHR10795:SF695,Superfamily:SSF52743
.	3B:1098694-1098694	C	TRITD3Bv1G000320	TRITD3Bv1G000320.2	Transcript	missense_variant	406	406	136	L/V	Ctc/Gtc	-	IMPACT=MODERATE;BIOTYPE=protein_coding;EXON=3/8;STRAND=-1;ENSP=TRITD3Bv1G000320.2;UNIPARC=UPI00101908F9;SIFT=deleterious(0.04);DOMAINS=PROSITE_profiles:PS51892,CDD:cd04852,PANTHER:PTHR10795,PANTHER:PTHR10795:SF695,Superfamily:SSF52743
.	3B:1098694-1098694	C	TRITD3Bv1G000320	TRITD3Bv1G000320.3	Transcript	missense_variant	550	550	184	L/V	Ctc/Gtc	-	IMPACT=MODERATE;BIOTYPE=protein_coding;EXON=4/9;STRAND=-1;ENSP=TRITD3Bv1G000320.3;UNIPARC=UPI001018FBF9;SIFT=deleterious(0.03);DOMAINS=PROSITE_profiles:PS51892,CDD:cd04852,PANTHER:PTHR10795:SF695,PANTHER:PTHR10795,Superfamily:SSF52743
.	3B:1098694-1098694	C	TRITD3Bv1G000320	TRITD3Bv1G000320.4	Transcript	missense_variant	550	550	184	L/V	Ctc/Gtc	-	IMPACT=MODERATE;BIOTYPE=protein_coding;EXON=4/9;STRAND=-1;ENSP=TRITD3Bv1G000320.4;UNIPARC=UPI001018E015;SIFT=deleterious(0.04);DOMAINS=PROSITE_profiles:PS51892,CDD:cd04852,PANTHER:PTHR10795:SF695,PANTHER:PTHR10795,Superfamily:SSF52743
.	3B:1098694-1098694	C	TRITD3Bv1G000320	TRITD3Bv1G000320.5	Transcript	missense_variant	550	550	184	L/V	Ctc/Gtc	-	IMPACT=MODERATE;BIOTYPE=protein_coding;EXON=4/9;STRAND=-1;ENSP=TRITD3Bv1G000320.5;UNIPARC=UPI001018883C;SIFT=deleterious(0.03);DOMAINS=PROSITE_profiles:PS51892,CDD:cd04852,PANTHER:PTHR10795,PANTHER:PTHR10795:SF695,Superfamily:SSF52743
.	3B:1098694-1098694	C	TRITD3Bv1G000320	TRITD3Bv1G000320.6	Transcript	missense_variant	550	550	184	L/V	Ctc/Gtc	-	IMPACT=MODERATE;BIOTYPE=protein_coding;EXON=4/9;STRAND=-1;ENSP=TRITD3Bv1G000320.6;UNIPARC=UPI0010185B9A;SIFT=deleterious(0.03);DOMAINS=PROSITE_profiles:PS51892,PANTHER:PTHR10795,PANTHER:PTHR10795:SF695,Superfamily:SSF52743,CDD:cd04852
.	3B:1098694-1098694	C	TRITD3Bv1G000320	TRITD3Bv1G000320.7	Transcript	missense_variant	550	550	184	L/V	Ctc/Gtc	-	IMPACT=MODERATE;BIOTYPE=protein_coding;EXON=4/4;STRAND=-1;ENSP=TRITD3Bv1G000320.7;UNIPARC=UPI001018F5E8;SIFT=tolerated(0.08);DOMAINS=PANTHER:PTHR10795,PANTHER:PTHR10795:SF632,Superfamily:SSF52743
.	3B:1098712-1098712	C	TRITD3Bv1G000320	TRITD3Bv1G000320.1	Transcript	missense_variant	106	106	36	S/G	Agt/Ggt	AX-95014982-3B.2	IMPACT=MODERATE;BIOTYPE=protein_coding;EXON=1/6;STRAND=-1;ENSP=TRITD3Bv1G000320.1;UNIPARC=UPI001018BFE0;SIFT=tolerated(0.17);DOMAINS=PROSITE_profiles:PS51892,CDD:cd04852,PANTHER:PTHR10795,PANTHER:PTHR10795:SF695,Superfamily:SSF52743
.	3B:1098712-1098712	C	TRITD3Bv1G000320	TRITD3Bv1G000320.2	Transcript	missense_variant	388	388	130	S/G	Agt/Ggt	AX-95014982-3B.2	IMPACT=MODERATE;BIOTYPE=protein_coding;EXON=3/8;STRAND=-1;ENSP=TRITD3Bv1G000320.2;UNIPARC=UPI00101908F9;SIFT=tolerated(0.24);DOMAINS=PROSITE_profiles:PS51892,CDD:cd04852,PANTHER:PTHR10795,PANTHER:PTHR10795:SF695,Superfamily:SSF52743
.	3B:1098712-1098712	C	TRITD3Bv1G000320	TRITD3Bv1G000320.3	Transcript	missense_variant	532	532	178	S/G	Agt/Ggt	AX-95014982-3B.2	IMPACT=MODERATE;BIOTYPE=protein_coding;EXON=4/9;STRAND=-1;ENSP=TRITD3Bv1G000320.3;UNIPARC=UPI001018FBF9;SIFT=tolerated(0.32);DOMAINS=PROSITE_profiles:PS51892,CDD:cd04852,PANTHER:PTHR10795:SF695,PANTHER:PTHR10795,Superfamily:SSF52743
.	3B:1098712-1098712	C	TRITD3Bv1G000320	TRITD3Bv1G000320.4	Transcript	missense_variant	532	532	178	S/G	Agt/Ggt	AX-95014982-3B.2	IMPACT=MODERATE;BIOTYPE=protein_coding;EXON=4/9;STRAND=-1;ENSP=TRITD3Bv1G000320.4;UNIPARC=UPI001018E015;SIFT=tolerated(0.32);DOMAINS=PROSITE_profiles:PS51892,CDD:cd04852,PANTHER:PTHR10795:SF695,PANTHER:PTHR10795,Superfamily:SSF52743
.	3B:1098712-1098712	C	TRITD3Bv1G000320	TRITD3Bv1G000320.5	Transcript	missense_variant	532	532	178	S/G	Agt/Ggt	AX-95014982-3B.2	IMPACT=MODERATE;BIOTYPE=protein_coding;EXON=4/9;STRAND=-1;ENSP=TRITD3Bv1G000320.5;UNIPARC=UPI001018883C;SIFT=tolerated(0.33);DOMAINS=PROSITE_profiles:PS51892,CDD:cd04852,PANTHER:PTHR10795,PANTHER:PTHR10795:SF695,Superfamily:SSF52743
.	3B:1098712-1098712	C	TRITD3Bv1G000320	TRITD3Bv1G000320.6	Transcript	missense_variant	532	532	178	S/G	Agt/Ggt	AX-95014982-3B.2	IMPACT=MODERATE;BIOTYPE=protein_coding;EXON=4/9;STRAND=-1;ENSP=TRITD3Bv1G000320.6;UNIPARC=UPI0010185B9A;SIFT=tolerated(0.37);DOMAINS=PROSITE_profiles:PS51892,PANTHER:PTHR10795,PANTHER:PTHR10795:SF695,Superfamily:SSF52743,CDD:cd04852
.	3B:1098712-1098712	C	TRITD3Bv1G000320	TRITD3Bv1G000320.7	Transcript	missense_variant	532	532	178	S/G	Agt/Ggt	AX-95014982-3B.2	IMPACT=MODERATE;BIOTYPE=protein_coding;EXON=4/4;STRAND=-1;ENSP=TRITD3Bv1G000320.7;UNIPARC=UPI001018F5E8;SIFT=tolerated_low_confidence(0.56);DOMAINS=PANTHER:PTHR10795,PANTHER:PTHR10795:SF632,Superfamily:SSF52743
.	3B:1098785-1098785	G	TRITD3Bv1G000320	TRITD3Bv1G000320.1	Transcript	synonymous_variant	33	33	11	V	gtT/gtC	AX-94718115-3B.3	IMPACT=LOW;BIOTYPE=protein_coding;EXON=1/6;STRAND=-1;ENSP=TRITD3Bv1G000320.1;UNIPARC=UPI001018BFE0;DOMAINS=PANTHER:PTHR10795,PANTHER:PTHR10795:SF695
.	3B:1098785-1098785	G	TRITD3Bv1G000320	TRITD3Bv1G000320.2	Transcript	synonymous_variant	315	315	105	V	gtT/gtC	AX-94718115-3B.3	IMPACT=LOW;BIOTYPE=protein_coding;EXON=3/8;STRAND=-1;ENSP=TRITD3Bv1G000320.2;UNIPARC=UPI00101908F9;DOMAINS=PANTHER:PTHR10795,PANTHER:PTHR10795:SF695,Pfam:PF05922,Gene3D:3.30.70.80,Superfamily:SSF52743
.	3B:1098785-1098785	G	TRITD3Bv1G000320	TRITD3Bv1G000320.3	Transcript	synonymous_variant	459	459	153	V	gtT/gtC	AX-94718115-3B.3	IMPACT=LOW;BIOTYPE=protein_coding;EXON=4/9;STRAND=-1;ENSP=TRITD3Bv1G000320.3;UNIPARC=UPI001018FBF9;DOMAINS=PANTHER:PTHR10795:SF695,PANTHER:PTHR10795,Pfam:PF05922,Gene3D:3.30.70.80,Superfamily:SSF52743
.	3B:1098785-1098785	G	TRITD3Bv1G000320	TRITD3Bv1G000320.4	Transcript	synonymous_variant	459	459	153	V	gtT/gtC	AX-94718115-3B.3	IMPACT=LOW;BIOTYPE=protein_coding;EXON=4/9;STRAND=-1;ENSP=TRITD3Bv1G000320.4;UNIPARC=UPI001018E015;DOMAINS=PANTHER:PTHR10795:SF695,PANTHER:PTHR10795,Pfam:PF05922,Gene3D:3.30.70.80,Superfamily:SSF52743
.	3B:1098785-1098785	G	TRITD3Bv1G000320	TRITD3Bv1G000320.5	Transcript	synonymous_variant	459	459	153	V	gtT/gtC	AX-94718115-3B.3	IMPACT=LOW;BIOTYPE=protein_coding;EXON=4/9;STRAND=-1;ENSP=TRITD3Bv1G000320.5;UNIPARC=UPI001018883C;DOMAINS=PANTHER:PTHR10795,PANTHER:PTHR10795:SF695,Pfam:PF05922,Gene3D:3.30.70.80,Superfamily:SSF52743
.	3B:1098785-1098785	G	TRITD3Bv1G000320	TRITD3Bv1G000320.6	Transcript	synonymous_variant	459	459	153	V	gtT/gtC	AX-94718115-3B.3	IMPACT=LOW;BIOTYPE=protein_coding;EXON=4/9;STRAND=-1;ENSP=TRITD3Bv1G000320.6;UNIPARC=UPI0010185B9A;DOMAINS=Gene3D:3.30.70.80,Pfam:PF05922,PANTHER:PTHR10795,PANTHER:PTHR10795:SF695,Superfamily:SSF52743
.	3B:1098785-1098785	G	TRITD3Bv1G000320	TRITD3Bv1G000320.7	Transcript	synonymous_variant	459	459	153	V	gtT/gtC	AX-94718115-3B.3	IMPACT=LOW;BIOTYPE=protein_coding;EXON=4/4;STRAND=-1;ENSP=TRITD3Bv1G000320.7;UNIPARC=UPI001018F5E8;DOMAINS=PANTHER:PTHR10795,PANTHER:PTHR10795:SF632,Gene3D:3.30.70.80,Pfam:PF05922,Superfamily:SSF52743
.	3B:1099378-1099378	-	-	-	-	-	-	-	-	-	-	-
.	3B:1099411-1099411	-	-	-	-	-	-	-	-	-	-	-
.	3B:1099438-1099442	-	-	-	-	-	-	-	-	-	-	-
.	3B:1099573-1099573	A	TRITD3Bv1G000320	TRITD3Bv1G000320.2	Transcript	missense_variant	4	4	2	G/C	Ggt/Tgt	-	IMPACT=MODERATE;BIOTYPE=protein_coding;EXON=1/8;STRAND=-1;ENSP=TRITD3Bv1G000320.2;UNIPARC=UPI00101908F9;SIFT=deleterious_low_confidence(0.01);DOMAINS=Cleavage_site_(Signalp):SignalP-noTM
.	3B:1099573-1099573	A	TRITD3Bv1G000320	TRITD3Bv1G000320.3	Transcript	missense_variant	4	4	2	G/C	Ggt/Tgt	-	IMPACT=MODERATE;BIOTYPE=protein_coding;EXON=1/9;STRAND=-1;ENSP=TRITD3Bv1G000320.3;UNIPARC=UPI001018FBF9;SIFT=deleterious_low_confidence(0);DOMAINS=Cleavage_site_(Signalp):SignalP-noTM
.	3B:1099573-1099573	A	TRITD3Bv1G000320	TRITD3Bv1G000320.4	Transcript	missense_variant	4	4	2	G/C	Ggt/Tgt	-	IMPACT=MODERATE;BIOTYPE=protein_coding;EXON=1/9;STRAND=-1;ENSP=TRITD3Bv1G000320.4;UNIPARC=UPI001018E015;SIFT=deleterious_low_confidence(0);DOMAINS=Cleavage_site_(Signalp):SignalP-noTM
.	3B:1099573-1099573	A	TRITD3Bv1G000320	TRITD3Bv1G000320.5	Transcript	missense_variant	4	4	2	G/C	Ggt/Tgt	-	IMPACT=MODERATE;BIOTYPE=protein_coding;EXON=1/9;STRAND=-1;ENSP=TRITD3Bv1G000320.5;UNIPARC=UPI001018883C;SIFT=deleterious_low_confidence(0);DOMAINS=Cleavage_site_(Signalp):SignalP-noTM
.	3B:1099573-1099573	A	TRITD3Bv1G000320	TRITD3Bv1G000320.6	Transcript	missense_variant	4	4	2	G/C	Ggt/Tgt	-	IMPACT=MODERATE;BIOTYPE=protein_coding;EXON=1/9;STRAND=-1;ENSP=TRITD3Bv1G000320.6;UNIPARC=UPI0010185B9A;SIFT=deleterious_low_confidence(0);DOMAINS=Cleavage_site_(Signalp):SignalP-noTM
.	3B:1099573-1099573	A	TRITD3Bv1G000320	TRITD3Bv1G000320.7	Transcript	missense_variant	4	4	2	G/C	Ggt/Tgt	-	IMPACT=MODERATE;BIOTYPE=protein_coding;EXON=1/4;STRAND=-1;ENSP=TRITD3Bv1G000320.7;UNIPARC=UPI001018F5E8;SIFT=deleterious_low_confidence(0);DOMAINS=Cleavage_site_(Signalp):SignalP-noTM
.	3B:1099804-1099804	-	-	-	-	-	-	-	-	-	-	-
.	3B:1099831-1099831	-	-	-	-	-	-	-	-	-	-	-
.	3B:1099845-1099845	-	-	-	-	-	-	-	-	-	-	-
.	3B:1100324-1100324	-	-	-	-	-	-	-	-	-	-	-
.	3B:1100391-1100392	-	-	-	-	-	-	-	-	-	-	-
.	3B:1100673-1100673	-	-	-	-	-	-	-	-	-	-	-
.	3B:1100716-1100719	-	-	-	-	-	-	-	-	-	-	-
.	3B:1101268-1101268	-	-	-	-	-	-	-	-	-	-	-
.	3B:1101469-1101469	-	-	-	-	-	-	-	-	-	-	-
.	3B:1101727-1101732	-	-	-	-	-	-	-	-	-	-	-
.	3B:1101852-1101852	-	-	-	-	-	-	-	-	-	-	-
.	3B:1102341-1102341	-	-	-	-	-	-	-	-	-	-	-
.	3B:1102906-1102906	T	TRITD3Bv1G000330	TRITD3Bv1G000330.2	Transcript	splice_region_variant,synonymous_variant	198	198	66	G	ggG/ggA	-	IMPACT=LOW;BIOTYPE=protein_coding;EXON=2/5;STRAND=-1;ENSP=TRITD3Bv1G000330.2;UNIPARC=UPI001018106B;DOMAINS=Gene3D:3.40.50.720,Pfam:PF05368,PANTHER:PTHR43349,PANTHER:PTHR43349:SF57,Superfamily:SSF51735,CDD:cd05259
.	3B:1102906-1102906	T	TRITD3Bv1G000330	TRITD3Bv1G000330.3	Transcript	splice_region_variant,synonymous_variant	198	198	66	G	ggG/ggA	-	IMPACT=LOW;BIOTYPE=protein_coding;EXON=2/5;STRAND=-1;ENSP=TRITD3Bv1G000330.3;UNIPARC=UPI001017E64B;DOMAINS=Gene3D:3.40.50.720,Pfam:PF05368,PANTHER:PTHR43349,PANTHER:PTHR43349:SF57,Superfamily:SSF51735,CDD:cd05259
.	3B:1102906-1102906	T	TRITD3Bv1G000330	TRITD3Bv1G000330.4	Transcript	splice_region_variant,synonymous_variant	198	198	66	G	ggG/ggA	-	IMPACT=LOW;BIOTYPE=protein_coding;EXON=2/3;STRAND=-1;ENSP=TRITD3Bv1G000330.4;UNIPARC=UPI001017AE5E;DOMAINS=Gene3D:3.40.50.720,Pfam:PF05368,PANTHER:PTHR43349,PANTHER:PTHR43349:SF57,Superfamily:SSF51735
.	3B:1102963-1102963	-	-	-	-	-	-	-	-	-	-	-
.	3B:1103673-1103673	-	-	-	-	-	-	-	-	-	-	-
.	3B:1104114-1104114	-	-	-	-	-	-	-	-	-	-	-
.	3B:1104340-1104340	-	-	-	-	-	-	-	-	-	-	-
.	3B:1104376-1104376	-	-	-	-	-	-	-	-	-	-	-
.	3B:1104398-1104401	-	-	-	-	-	-	-	-	-	-	-
.	3B:1104413-1104413	-	-	-	-	-	-	-	-	-	-	-
.	3B:1104551-1104551	-	-	-	-	-	-	-	-	-	-	-
.	3B:1104612-1104625	-	-	-	-	-	-	-	-	-	-	-
.	3B:1104739-1104739	-	-	-	-	-	-	-	-	-	-	-
.	3B:1104764-1104764	-	-	-	-	-	-	-	-	-	-	-
.	3B:1104765-1104765	-	-	-	-	-	-	-	-	-	-	-
.	3B:1104857-1104857	-	-	-	-	-	-	-	-	-	-	-
.	3B:1105611-1105611	-	-	-	-	-	-	-	-	-	-	-
.	3B:1105909-1105909	-	-	-	-	-	-	-	-	-	-	-
.	3B:1106052-1106052	-	-	-	-	-	-	-	-	-	-	-
.	3B:1106056-1106056	-	-	-	-	-	-	-	-	-	-	-
.	3B:1106058-1106058	-	-	-	-	-	-	-	-	-	-	-
.	3B:1106093-1106093	-	-	-	-	-	-	-	-	-	-	-
.	3B:1106214-1106214	-	-	-	-	-	-	-	-	-	-	-
.	3B:1106218-1106218	-	-	-	-	-	-	-	-	-	-	-
.	3B:1106233-1106233	-	-	-	-	-	-	-	-	-	-	-
.	3B:1106254-1106254	-	-	-	-	-	-	-	-	-	-	-
.	3B:1106454-1106455	-	-	-	-	-	-	-	-	-	-	-
.	3B:1107082-1107082	-	-	-	-	-	-	-	-	-	-	-
.	3B:1107085-1107085	-	-	-	-	-	-	-	-	-	-	-
.	3B:1107092-1107092	-	-	-	-	-	-	-	-	-	-	-
.	3B:1107354-1107354	-	-	-	-	-	-	-	-	-	-	-
.	3B:1107600-1107600	-	-	-	-	-	-	-	-	-	-	-
.	3B:1107602-1107605	-	-	-	-	-	-	-	-	-	-	-
.	3B:1107645-1107645	-	-	-	-	-	-	-	-	-	-	-
.	3B:1107651-1107651	-	-	-	-	-	-	-	-	-	-	-
.	3B:1107660-1107660	-	-	-	-	-	-	-	-	-	-	-
.	3B:1107661-1107661	-	-	-	-	-	-	-	-	-	-	-
.	3B:1107717-1107718	-	-	-	-	-	-	-	-	-	-	-
.	3B:1107757-1107757	-	-	-	-	-	-	-	-	-	-	-
.	3B:1108186-1108186	-	-	-	-	-	-	-	-	-	-	-
.	3B:1108303-1108303	-	-	-	-	-	-	-	-	-	-	-
.	3B:1108545-1108545	-	-	-	-	-	-	-	-	-	-	-
.	3B:1108558-1108558	-	-	-	-	-	-	-	-	-	-	-
.	3B:1108587-1108587	-	-	-	-	-	-	-	-	-	-	-
.	3B:1108713-1108713	-	-	-	-	-	-	-	-	-	-	-
.	3B:1108866-1108866	-	-	-	-	-	-	-	-	-	-	-
.	3B:1108921-1108921	-	-	-	-	-	-	-	-	-	-	-
.	3B:1108934-1108934	-	-	-	-	-	-	-	-	-	-	-
.	3B:1108962-1108962	G	TRITD3Bv1G000350	TRITD3Bv1G000350.1	Transcript	missense_variant	906	906	302	Q/H	caG/caC	-	IMPACT=MODERATE;BIOTYPE=protein_coding;EXON=3/3;STRAND=-1;ENSP=TRITD3Bv1G000350.1;UNIPARC=UPI0010172E8C;SIFT=tolerated(0.56)
.	3B:1109165-1109165	T	TRITD3Bv1G000350	TRITD3Bv1G000350.1	Transcript	missense_variant	703	703	235	A/T	Gca/Aca	-	IMPACT=MODERATE;BIOTYPE=protein_coding;EXON=3/3;STRAND=-1;ENSP=TRITD3Bv1G000350.1;UNIPARC=UPI0010172E8C;SIFT=deleterious(0.01);DOMAINS=PANTHER:PTHR10795:SF695,PANTHER:PTHR10795,Pfam:PF17766,Gene3D:2.60.40.2310
.	3B:1109184-1109184	G	TRITD3Bv1G000350	TRITD3Bv1G000350.1	Transcript	synonymous_variant	684	684	228	D	gaT/gaC	-	IMPACT=LOW;BIOTYPE=protein_coding;EXON=3/3;STRAND=-1;ENSP=TRITD3Bv1G000350.1;UNIPARC=UPI0010172E8C;DOMAINS=PANTHER:PTHR10795:SF695,PANTHER:PTHR10795,Pfam:PF17766,Gene3D:2.60.40.2310
.	3B:1109209-1109209	T	TRITD3Bv1G000350	TRITD3Bv1G000350.1	Transcript	missense_variant	659	659	220	R/Q	cGg/cAg	-	IMPACT=MODERATE;BIOTYPE=protein_coding;EXON=3/3;STRAND=-1;ENSP=TRITD3Bv1G000350.1;UNIPARC=UPI0010172E8C;SIFT=tolerated(0.21);DOMAINS=PANTHER:PTHR10795:SF695,PANTHER:PTHR10795,Pfam:PF17766,Gene3D:2.60.40.2310
.	3B:1109220-1109220	C	TRITD3Bv1G000350	TRITD3Bv1G000350.1	Transcript	synonymous_variant	648	648	216	P	ccC/ccG	-	IMPACT=LOW;BIOTYPE=protein_coding;EXON=3/3;STRAND=-1;ENSP=TRITD3Bv1G000350.1;UNIPARC=UPI0010172E8C;DOMAINS=PANTHER:PTHR10795:SF695,PANTHER:PTHR10795,Pfam:PF17766,Gene3D:2.60.40.2310
.	3B:1109286-1109286	C	TRITD3Bv1G000350	TRITD3Bv1G000350.1	Transcript	missense_variant	582	582	194	D/E	gaC/gaG	-	IMPACT=MODERATE;BIOTYPE=protein_coding;EXON=3/3;STRAND=-1;ENSP=TRITD3Bv1G000350.1;UNIPARC=UPI0010172E8C;SIFT=tolerated(0.78);DOMAINS=PANTHER:PTHR10795:SF695,PANTHER:PTHR10795,Gene3D:2.60.40.2310
.	3B:1109382-1109382	G	TRITD3Bv1G000350	TRITD3Bv1G000350.1	Transcript	synonymous_variant	486	486	162	G	ggT/ggC	-	IMPACT=LOW;BIOTYPE=protein_coding;EXON=3/3;STRAND=-1;ENSP=TRITD3Bv1G000350.1;UNIPARC=UPI0010172E8C;DOMAINS=PROSITE_profiles:PS51892,PANTHER:PTHR10795:SF695,PANTHER:PTHR10795,Gene3D:3.40.50.200,Superfamily:SSF52743
.	3B:1109387-1109387	T	TRITD3Bv1G000350	TRITD3Bv1G000350.1	Transcript	missense_variant	481	481	161	G/S	Ggc/Agc	-	IMPACT=MODERATE;BIOTYPE=protein_coding;EXON=3/3;STRAND=-1;ENSP=TRITD3Bv1G000350.1;UNIPARC=UPI0010172E8C;SIFT=tolerated(0.06);DOMAINS=PROSITE_profiles:PS51892,PANTHER:PTHR10795:SF695,PANTHER:PTHR10795,Gene3D:3.40.50.200,Superfamily:SSF52743
.	3B:1109429-1109444	C	TRITD3Bv1G000350	TRITD3Bv1G000350.1	Transcript	frameshift_variant	424-438	424-438	142-146	GVLRK/X	GGGGTGCTGCGGAAG/G	-	IMPACT=HIGH;BIOTYPE=protein_coding;EXON=3/3;STRAND=-1;ENSP=TRITD3Bv1G000350.1;UNIPARC=UPI0010172E8C;DOMAINS=PROSITE_profiles:PS51892,PANTHER:PTHR10795:SF695,PANTHER:PTHR10795,Gene3D:3.40.50.200,Superfamily:SSF52743
.	3B:1109901-1109901	-	-	-	-	-	-	-	-	-	-	-
.	3B:1110936-1110936	-	-	-	-	-	-	-	-	-	-	-
.	3B:1110998-1110998	-	-	-	-	-	-	-	-	-	-	-
.	3B:1111206-1111206	-	-	-	-	-	-	-	-	-	-	-
.	3B:1112130-1112130	-	-	-	-	-	-	-	-	-	-	-
.	3B:1112191-1112191	-	-	-	-	-	-	-	-	-	-	-
.	3B:1112950-1112950	-	-	-	-	-	-	-	-	-	-	-
.	3B:1114000-1114000	-	-	-	-	-	-	-	-	-	-	-
.	3B:1114056-1114056	-	-	-	-	-	-	-	-	-	-	-
.	3B:1114241-1114241	-	-	-	-	-	-	-	-	-	-	-
.	3B:1114431-1114431	-	-	-	-	-	-	-	-	-	-	-
.	3B:1114954-1114954	G	TRITD3Bv1G000360	TRITD3Bv1G000360.1	Transcript	missense_variant	2221	2221	741	Y/H	Tat/Cat	AX-94578994-3B.1	IMPACT=MODERATE;BIOTYPE=protein_coding;EXON=8/8;STRAND=-1;ENSP=TRITD3Bv1G000360.1;UNIPARC=UPI001017B111;SIFT=tolerated(0.21);DOMAINS=PANTHER:PTHR10795,PANTHER:PTHR10795:SF695,Pfam:PF17766,Gene3D:2.60.40.2310
.	3B:1115141-1115141	G	TRITD3Bv1G000360	TRITD3Bv1G000360.1	Transcript	synonymous_variant	2034	2034	678	N	aaT/aaC	IWB41710-3B.1	IMPACT=LOW;BIOTYPE=protein_coding;EXON=8/8;STRAND=-1;ENSP=TRITD3Bv1G000360.1;UNIPARC=UPI001017B111;DOMAINS=PANTHER:PTHR10795,PANTHER:PTHR10795:SF695,Pfam:PF17766,Gene3D:2.60.40.2310
.	3B:1115168-1115168	C	TRITD3Bv1G000360	TRITD3Bv1G000360.1	Transcript	synonymous_variant	2007	2007	669	P	ccA/ccG	AX-94666962-3B.1	IMPACT=LOW;BIOTYPE=protein_coding;EXON=8/8;STRAND=-1;ENSP=TRITD3Bv1G000360.1;UNIPARC=UPI001017B111;DOMAINS=PANTHER:PTHR10795,PANTHER:PTHR10795:SF695,Pfam:PF17766,Gene3D:2.60.40.2310
.	3B:1115726-1115726	T	TRITD3Bv1G000360	TRITD3Bv1G000360.1	Transcript	missense_variant	1547	1547	516	R/H	cGt/cAt	-	IMPACT=MODERATE;BIOTYPE=protein_coding;EXON=7/8;STRAND=-1;ENSP=TRITD3Bv1G000360.1;UNIPARC=UPI001017B111;SIFT=tolerated(0.54);DOMAINS=PROSITE_profiles:PS51892,CDD:cd04852,PANTHER:PTHR10795,PANTHER:PTHR10795:SF695,Gene3D:3.40.50.200,Pfam:PF00082,Superfamily:SSF52743
.	3B:1115752-1115752	T	TRITD3Bv1G000360	TRITD3Bv1G000360.1	Transcript	synonymous_variant	1521	1521	507	A	gcC/gcA	-	IMPACT=LOW;BIOTYPE=protein_coding;EXON=7/8;STRAND=-1;ENSP=TRITD3Bv1G000360.1;UNIPARC=UPI001017B111;DOMAINS=PROSITE_profiles:PS51892,CDD:cd04852,PANTHER:PTHR10795,PANTHER:PTHR10795:SF695,Gene3D:3.40.50.200,Pfam:PF00082,Superfamily:SSF52743
.	3B:1115770-1115770	A	TRITD3Bv1G000360	TRITD3Bv1G000360.1	Transcript	synonymous_variant	1503	1503	501	I	atA/atT	AX-89618302	IMPACT=LOW;BIOTYPE=protein_coding;EXON=7/8;STRAND=-1;ENSP=TRITD3Bv1G000360.1;UNIPARC=UPI001017B111;DOMAINS=PROSITE_profiles:PS51892,CDD:cd04852,PANTHER:PTHR10795,PANTHER:PTHR10795:SF695,Gene3D:3.40.50.200,Pfam:PF00082,Superfamily:SSF52743
.	3B:1115939-1115939	G	TRITD3Bv1G000360	TRITD3Bv1G000360.1	Transcript	synonymous_variant	1428	1428	476	I	atT/atC	AX-94432245-3B.2	IMPACT=LOW;BIOTYPE=protein_coding;EXON=6/8;STRAND=-1;ENSP=TRITD3Bv1G000360.1;UNIPARC=UPI001017B111;DOMAINS=PROSITE_profiles:PS51892,CDD:cd04852,CDD:cd02120,PANTHER:PTHR10795,PANTHER:PTHR10795:SF695,Gene3D:3.50.30.30,Gene3D:3.40.50.200,Pfam:PF00082,Superfamily:SSF52743
.	3B:1116135-1116135	C	TRITD3Bv1G000360	TRITD3Bv1G000360.1	Transcript	missense_variant	1232	1232	411	Y/C	tAc/tGc	AX-94612236-3B.1	IMPACT=MODERATE;BIOTYPE=protein_coding;EXON=6/8;STRAND=-1;ENSP=TRITD3Bv1G000360.1;UNIPARC=UPI001017B111;SIFT=tolerated(1);DOMAINS=PROSITE_profiles:PS51892,CDD:cd04852,CDD:cd02120,PANTHER:PTHR10795,PANTHER:PTHR10795:SF695,Gene3D:3.50.30.30,Gene3D:3.40.50.200,Pfam:PF00082,Superfamily:SSF52743
.	3B:1116482-1116482	A	TRITD3Bv1G000360	TRITD3Bv1G000360.1	Transcript	missense_variant	1040	1040	347	A/V	gCg/gTg	-	IMPACT=MODERATE;BIOTYPE=protein_coding;EXON=4/8;STRAND=-1;ENSP=TRITD3Bv1G000360.1;UNIPARC=UPI001017B111;SIFT=deleterious(0);DOMAINS=PROSITE_profiles:PS51892,CDD:cd04852,PANTHER:PTHR10795,PANTHER:PTHR10795:SF695,Gene3D:3.40.50.200,Pfam:PF00082,Superfamily:SSF52743
.	3B:1117148-1117148	-	-	-	-	-	-	-	-	-	-	-
.	3B:1117482-1117482	A	TRITD3Bv1G000360	TRITD3Bv1G000360.1	Transcript	synonymous_variant	300	300	100	P	ccA/ccT	-	IMPACT=LOW;BIOTYPE=protein_coding;EXON=3/8;STRAND=-1;ENSP=TRITD3Bv1G000360.1;UNIPARC=UPI001017B111;DOMAINS=PANTHER:PTHR10795,PANTHER:PTHR10795:SF695,Gene3D:3.30.70.80,Pfam:PF05922,Superfamily:SSF52743
.	3B:1117692-1117692	C	TRITD3Bv1G000360	TRITD3Bv1G000360.1	Transcript	synonymous_variant	201	201	67	E	gaA/gaG	-	IMPACT=LOW;BIOTYPE=protein_coding;EXON=2/8;STRAND=-1;ENSP=TRITD3Bv1G000360.1;UNIPARC=UPI001017B111;DOMAINS=PANTHER:PTHR10795,PANTHER:PTHR10795:SF695,Gene3D:3.30.70.80,Pfam:PF05922,Superfamily:SSF52743
.	3B:1117712-1117714	G	TRITD3Bv1G000360	TRITD3Bv1G000360.1	Transcript	frameshift_variant	179-180	179-180	60	T/X	aCC/aC	-	IMPACT=HIGH;BIOTYPE=protein_coding;EXON=2/8;STRAND=-1;ENSP=TRITD3Bv1G000360.1;UNIPARC=UPI001017B111;DOMAINS=PANTHER:PTHR10795,PANTHER:PTHR10795:SF695,Gene3D:3.30.70.80,Pfam:PF05922,Superfamily:SSF52743
.	3B:1117842-1117842	-	-	-	-	-	-	-	-	-	-	-
.	3B:1117946-1117946	-	-	-	-	-	-	-	-	-	-	-
.	3B:1118353-1118353	-	-	-	-	-	-	-	-	-	-	-
.	3B:1119017-1119017	-	-	-	-	-	-	-	-	-	-	-
.	3B:1119020-1119021	-	-	-	-	-	-	-	-	-	-	-
.	3B:1119233-1119233	-	-	-	-	-	-	-	-	-	-	-
.	3B:1119244-1119244	-	-	-	-	-	-	-	-	-	-	-
.	3B:1119245-1119245	-	-	-	-	-	-	-	-	-	-	-
.	3B:1119277-1119277	-	-	-	-	-	-	-	-	-	-	-
.	3B:1119294-1119294	-	-	-	-	-	-	-	-	-	-	-
.	3B:1119302-1119303	-	-	-	-	-	-	-	-	-	-	-
.	3B:1119313-1119313	-	-	-	-	-	-	-	-	-	-	-
.	3B:1119316-1119316	-	-	-	-	-	-	-	-	-	-	-
.	3B:1119322-1119322	-	-	-	-	-	-	-	-	-	-	-
.	3B:1119339-1119339	-	-	-	-	-	-	-	-	-	-	-
.	3B:1119345-1119345	-	-	-	-	-	-	-	-	-	-	-
.	3B:1119356-1119356	-	-	-	-	-	-	-	-	-	-	-
.	3B:1119365-1119365	-	-	-	-	-	-	-	-	-	-	-
.	3B:1119567-1119567	-	-	-	-	-	-	-	-	-	-	-
.	3B:1119577-1119577	-	-	-	-	-	-	-	-	-	-	-
.	3B:1119607-1119607	-	-	-	-	-	-	-	-	-	-	-
.	3B:1119638-1119638	-	-	-	-	-	-	-	-	-	-	-
.	3B:1119653-1119654	-	-	-	-	-	-	-	-	-	-	-
.	3B:1119665-1119665	-	-	-	-	-	-	-	-	-	-	-
.	3B:1119718-1119718	-	-	-	-	-	-	-	-	-	-	-
.	3B:1119729-1119730	-	-	-	-	-	-	-	-	-	-	-
.	3B:1119819-1119819	-	-	-	-	-	-	-	-	-	-	-
.	3B:1119832-1119832	-	-	-	-	-	-	-	-	-	-	-
.	3B:1119860-1119860	-	-	-	-	-	-	-	-	-	-	-
.	3B:1119869-1119869	-	-	-	-	-	-	-	-	-	-	-
.	3B:1119884-1119885	-	-	-	-	-	-	-	-	-	-	-
.	3B:1119902-1119902	-	-	-	-	-	-	-	-	-	-	-
.	3B:1119916-1119916	-	-	-	-	-	-	-	-	-	-	-
.	3B:1119948-1119948	-	-	-	-	-	-	-	-	-	-	-
.	3B:1119990-1119990	-	-	-	-	-	-	-	-	-	-	-
.	3B:1120038-1120038	-	-	-	-	-	-	-	-	-	-	-
.	3B:1120055-1120055	-	-	-	-	-	-	-	-	-	-	-
.	3B:1120130-1120130	-	-	-	-	-	-	-	-	-	-	-
.	3B:1120163-1120163	-	-	-	-	-	-	-	-	-	-	-
.	3B:1120314-1120314	-	-	-	-	-	-	-	-	-	-	-
.	3B:1120320-1120320	-	-	-	-	-	-	-	-	-	-	-
.	3B:1120437-1120438	-	-	-	-	-	-	-	-	-	-	-
.	3B:1121013-1121013	-	-	-	-	-	-	-	-	-	-	-
.	3B:1121083-1121083	-	-	-	-	-	-	-	-	-	-	-
.	3B:1121168-1121168	-	-	-	-	-	-	-	-	-	-	-
.	3B:1121268-1121268	-	-	-	-	-	-	-	-	-	-	-
.	3B:1121404-1121404	-	-	-	-	-	-	-	-	-	-	-
.	3B:1121495-1121495	-	-	-	-	-	-	-	-	-	-	-
.	3B:1121507-1121507	-	-	-	-	-	-	-	-	-	-	-
.	3B:1121542-1121542	-	-	-	-	-	-	-	-	-	-	-
.	3B:1121666-1121666	-	-	-	-	-	-	-	-	-	-	-
.	3B:1121676-1121676	-	-	-	-	-	-	-	-	-	-	-
.	3B:1121697-1121697	-	-	-	-	-	-	-	-	-	-	-
.	3B:1122139-1122139	-	-	-	-	-	-	-	-	-	-	-
.	3B:1122270-1122270	-	-	-	-	-	-	-	-	-	-	-
.	3B:1122356-1122356	-	-	-	-	-	-	-	-	-	-	-
.	3B:1122425-1122425	-	-	-	-	-	-	-	-	-	-	-
.	3B:1122755-1122755	-	-	-	-	-	-	-	-	-	-	-
.	3B:1122933-1122933	-	-	-	-	-	-	-	-	-	-	-
.	3B:1123146-1123146	-	-	-	-	-	-	-	-	-	-	-
.	3B:1123158-1123159	-	-	-	-	-	-	-	-	-	-	-
.	3B:1123420-1123421	-	-	-	-	-	-	-	-	-	-	-
.	3B:1123591-1123591	-	-	-	-	-	-	-	-	-	-	-
.	3B:1123601-1123601	-	-	-	-	-	-	-	-	-	-	-
.	3B:1123635-1123635	-	-	-	-	-	-	-	-	-	-	-
.	3B:1124094-1124094	-	-	-	-	-	-	-	-	-	-	-
.	3B:1124102-1124102	-	-	-	-	-	-	-	-	-	-	-
.	3B:1124104-1124104	-	-	-	-	-	-	-	-	-	-	-
.	3B:1124105-1124105	-	-	-	-	-	-	-	-	-	-	-
.	3B:1124121-1124121	-	-	-	-	-	-	-	-	-	-	-
.	3B:1124132-1124132	-	-	-	-	-	-	-	-	-	-	-
.	3B:1124153-1124153	-	-	-	-	-	-	-	-	-	-	-
.	3B:1124154-1124154	-	-	-	-	-	-	-	-	-	-	-
.	3B:1124179-1124179	-	-	-	-	-	-	-	-	-	-	-
.	3B:1124252-1124252	-	-	-	-	-	-	-	-	-	-	-
.	3B:1124273-1124273	-	-	-	-	-	-	-	-	-	-	-
.	3B:1124279-1124280	-	-	-	-	-	-	-	-	-	-	-
.	3B:1124291-1124294	-	-	-	-	-	-	-	-	-	-	-
.	3B:1124300-1124300	-	-	-	-	-	-	-	-	-	-	-
.	3B:1124305-1124305	-	-	-	-	-	-	-	-	-	-	-
.	3B:1124465-1124465	-	-	-	-	-	-	-	-	-	-	-
.	3B:1124470-1124470	-	-	-	-	-	-	-	-	-	-	-
.	3B:1124487-1124487	-	-	-	-	-	-	-	-	-	-	-
.	3B:1124512-1124512	-	-	-	-	-	-	-	-	-	-	-
.	3B:1124519-1124519	-	-	-	-	-	-	-	-	-	-	-
.	3B:1124524-1124524	-	-	-	-	-	-	-	-	-	-	-
.	3B:1124570-1124570	-	-	-	-	-	-	-	-	-	-	-
.	3B:1124571-1124571	-	-	-	-	-	-	-	-	-	-	-
.	3B:1124574-1124574	-	-	-	-	-	-	-	-	-	-	-
.	3B:1124576-1124576	-	-	-	-	-	-	-	-	-	-	-
.	3B:1124578-1124578	-	-	-	-	-	-	-	-	-	-	-
.	3B:1124586-1124586	-	-	-	-	-	-	-	-	-	-	-
.	3B:1124597-1124597	-	-	-	-	-	-	-	-	-	-	-
.	3B:1125189-1125189	-	-	-	-	-	-	-	-	-	-	-
.	3B:1125197-1125198	-	-	-	-	-	-	-	-	-	-	-
.	3B:1125231-1125231	-	-	-	-	-	-	-	-	-	-	-
.	3B:1125259-1125259	-	-	-	-	-	-	-	-	-	-	-
.	3B:1125277-1125277	-	-	-	-	-	-	-	-	-	-	-
.	3B:1125290-1125290	-	-	-	-	-	-	-	-	-	-	-
.	3B:1125331-1125331	-	-	-	-	-	-	-	-	-	-	-
.	3B:1125340-1125340	-	-	-	-	-	-	-	-	-	-	-
.	3B:1125399-1125399	-	-	-	-	-	-	-	-	-	-	-
.	3B:1125405-1125405	-	-	-	-	-	-	-	-	-	-	-
.	3B:1125422-1125422	-	-	-	-	-	-	-	-	-	-	-
.	3B:1125423-1125423	-	-	-	-	-	-	-	-	-	-	-
.	3B:1125426-1125427	-	-	-	-	-	-	-	-	-	-	-
.	3B:1125457-1125457	-	-	-	-	-	-	-	-	-	-	-
.	3B:1125508-1125508	-	-	-	-	-	-	-	-	-	-	-
.	3B:1125514-1125514	-	-	-	-	-	-	-	-	-	-	-
.	3B:1125594-1125594	-	-	-	-	-	-	-	-	-	-	-
.	3B:1125616-1125616	-	-	-	-	-	-	-	-	-	-	-
.	3B:1125753-1125753	-	-	-	-	-	-	-	-	-	-	-
.	3B:1125760-1125760	-	-	-	-	-	-	-	-	-	-	-
.	3B:1125769-1125769	-	-	-	-	-	-	-	-	-	-	-
.	3B:1125784-1125784	-	-	-	-	-	-	-	-	-	-	-
.	3B:1125799-1125799	T	TRITD3Bv1G000370	TRITD3Bv1G000370.1	Transcript	synonymous_variant	756	756	252	A	gcG/gcA	AX-94859387-3B.1	IMPACT=LOW;BIOTYPE=protein_coding;EXON=1/1;STRAND=-1;ENSP=TRITD3Bv1G000370.1;UNIPARC=UPI001019C554
.	3B:1125799-1125799	T	TRITD3Bv1G000370	TRITD3Bv1G000370.2	Transcript	synonymous_variant	2244	2244	748	A	gcG/gcA	AX-94859387-3B.1	IMPACT=LOW;BIOTYPE=protein_coding;EXON=9/9;STRAND=-1;ENSP=TRITD3Bv1G000370.2;UNIPARC=UPI00101808D8
.	3B:1125829-1125829	T	TRITD3Bv1G000370	TRITD3Bv1G000370.1	Transcript	synonymous_variant	726	726	242	A	gcT/gcA	-	IMPACT=LOW;BIOTYPE=protein_coding;EXON=1/1;STRAND=-1;ENSP=TRITD3Bv1G000370.1;UNIPARC=UPI001019C554;DOMAINS=Gene3D:2.60.40.2310,Pfam:PF17766,PANTHER:PTHR10795,PANTHER:PTHR10795:SF583
.	3B:1125829-1125829	T	TRITD3Bv1G000370	TRITD3Bv1G000370.2	Transcript	synonymous_variant	2214	2214	738	A	gcT/gcA	-	IMPACT=LOW;BIOTYPE=protein_coding;EXON=9/9;STRAND=-1;ENSP=TRITD3Bv1G000370.2;UNIPARC=UPI00101808D8;DOMAINS=Gene3D:2.60.40.2310,Pfam:PF17766,PANTHER:PTHR10795,PANTHER:PTHR10795:SF695
.	3B:1125954-1125954	T	TRITD3Bv1G000370	TRITD3Bv1G000370.1	Transcript	missense_variant	601	601	201	D/N	Gac/Aac	AX-94788781-3B.3	IMPACT=MODERATE;BIOTYPE=protein_coding;EXON=1/1;STRAND=-1;ENSP=TRITD3Bv1G000370.1;UNIPARC=UPI001019C554;SIFT=tolerated(1);DOMAINS=Gene3D:2.60.40.2310,Pfam:PF17766,PANTHER:PTHR10795,PANTHER:PTHR10795:SF583
.	3B:1125954-1125954	T	TRITD3Bv1G000370	TRITD3Bv1G000370.2	Transcript	missense_variant	2089	2089	697	D/N	Gac/Aac	AX-94788781-3B.3	IMPACT=MODERATE;BIOTYPE=protein_coding;EXON=9/9;STRAND=-1;ENSP=TRITD3Bv1G000370.2;UNIPARC=UPI00101808D8;SIFT=tolerated(1);DOMAINS=Gene3D:2.60.40.2310,Pfam:PF17766,PANTHER:PTHR10795,PANTHER:PTHR10795:SF695
.	3B:1125960-1125960	C	TRITD3Bv1G000370	TRITD3Bv1G000370.1	Transcript	missense_variant	595	595	199	L/V	Ttg/Gtg	-	IMPACT=MODERATE;BIOTYPE=protein_coding;EXON=1/1;STRAND=-1;ENSP=TRITD3Bv1G000370.1;UNIPARC=UPI001019C554;SIFT=tolerated(1);DOMAINS=Gene3D:2.60.40.2310,Pfam:PF17766,PANTHER:PTHR10795,PANTHER:PTHR10795:SF583
.	3B:1125960-1125960	C	TRITD3Bv1G000370	TRITD3Bv1G000370.2	Transcript	missense_variant	2083	2083	695	L/V	Ttg/Gtg	-	IMPACT=MODERATE;BIOTYPE=protein_coding;EXON=9/9;STRAND=-1;ENSP=TRITD3Bv1G000370.2;UNIPARC=UPI00101808D8;SIFT=tolerated(1);DOMAINS=Gene3D:2.60.40.2310,Pfam:PF17766,PANTHER:PTHR10795,PANTHER:PTHR10795:SF695
.	3B:1125967-1125967	C	TRITD3Bv1G000370	TRITD3Bv1G000370.1	Transcript	synonymous_variant	588	588	196	P	ccA/ccG	-	IMPACT=LOW;BIOTYPE=protein_coding;EXON=1/1;STRAND=-1;ENSP=TRITD3Bv1G000370.1;UNIPARC=UPI001019C554;DOMAINS=Gene3D:2.60.40.2310,Pfam:PF17766,PANTHER:PTHR10795,PANTHER:PTHR10795:SF583
.	3B:1125967-1125967	C	TRITD3Bv1G000370	TRITD3Bv1G000370.2	Transcript	synonymous_variant	2076	2076	692	P	ccA/ccG	-	IMPACT=LOW;BIOTYPE=protein_coding;EXON=9/9;STRAND=-1;ENSP=TRITD3Bv1G000370.2;UNIPARC=UPI00101808D8;DOMAINS=Gene3D:2.60.40.2310,Pfam:PF17766,PANTHER:PTHR10795,PANTHER:PTHR10795:SF695
.	3B:1125986-1125986	T	TRITD3Bv1G000370	TRITD3Bv1G000370.1	Transcript	missense_variant	569	569	190	R/K	aGg/aAg	-	IMPACT=MODERATE;BIOTYPE=protein_coding;EXON=1/1;STRAND=-1;ENSP=TRITD3Bv1G000370.1;UNIPARC=UPI001019C554;SIFT=tolerated(1);DOMAINS=Gene3D:2.60.40.2310,Pfam:PF17766,PANTHER:PTHR10795,PANTHER:PTHR10795:SF583
.	3B:1125986-1125986	T	TRITD3Bv1G000370	TRITD3Bv1G000370.2	Transcript	missense_variant	2057	2057	686	R/K	aGg/aAg	-	IMPACT=MODERATE;BIOTYPE=protein_coding;EXON=9/9;STRAND=-1;ENSP=TRITD3Bv1G000370.2;UNIPARC=UPI00101808D8;SIFT=tolerated(1);DOMAINS=Gene3D:2.60.40.2310,Pfam:PF17766,PANTHER:PTHR10795,PANTHER:PTHR10795:SF695
.	3B:1126126-1126126	C	TRITD3Bv1G000370	TRITD3Bv1G000370.1	Transcript	synonymous_variant	429	429	143	A	gcA/gcG	-	IMPACT=LOW;BIOTYPE=protein_coding;EXON=1/1;STRAND=-1;ENSP=TRITD3Bv1G000370.1;UNIPARC=UPI001019C554;DOMAINS=Gene3D:2.60.40.2310,PANTHER:PTHR10795,PANTHER:PTHR10795:SF583
.	3B:1126126-1126126	C	TRITD3Bv1G000370	TRITD3Bv1G000370.2	Transcript	synonymous_variant	1917	1917	639	A	gcA/gcG	-	IMPACT=LOW;BIOTYPE=protein_coding;EXON=9/9;STRAND=-1;ENSP=TRITD3Bv1G000370.2;UNIPARC=UPI00101808D8;DOMAINS=Gene3D:2.60.40.2310,PANTHER:PTHR10795,PANTHER:PTHR10795:SF695,Superfamily:SSF52743
.	3B:1126192-1126192	G	TRITD3Bv1G000370	TRITD3Bv1G000370.1	Transcript	synonymous_variant	363	363	121	R	cgT/cgC	-	IMPACT=LOW;BIOTYPE=protein_coding;EXON=1/1;STRAND=-1;ENSP=TRITD3Bv1G000370.1;UNIPARC=UPI001019C554;DOMAINS=PANTHER:PTHR10795,PANTHER:PTHR10795:SF583
.	3B:1126192-1126192	G	TRITD3Bv1G000370	TRITD3Bv1G000370.2	Transcript	synonymous_variant	1851	1851	617	R	cgT/cgC	-	IMPACT=LOW;BIOTYPE=protein_coding;EXON=9/9;STRAND=-1;ENSP=TRITD3Bv1G000370.2;UNIPARC=UPI00101808D8;DOMAINS=Gene3D:3.40.50.200,PANTHER:PTHR10795,PANTHER:PTHR10795:SF695,Superfamily:SSF52743
.	3B:1126210-1126210	G	TRITD3Bv1G000370	TRITD3Bv1G000370.1	Transcript	synonymous_variant	345	345	115	V	gtT/gtC	IWB29498-3B.2	IMPACT=LOW;BIOTYPE=protein_coding;EXON=1/1;STRAND=-1;ENSP=TRITD3Bv1G000370.1;UNIPARC=UPI001019C554;DOMAINS=PANTHER:PTHR10795,PANTHER:PTHR10795:SF583
.	3B:1126210-1126210	G	TRITD3Bv1G000370	TRITD3Bv1G000370.2	Transcript	synonymous_variant	1833	1833	611	V	gtT/gtC	IWB29498-3B.2	IMPACT=LOW;BIOTYPE=protein_coding;EXON=9/9;STRAND=-1;ENSP=TRITD3Bv1G000370.2;UNIPARC=UPI00101808D8;DOMAINS=Gene3D:3.40.50.200,PANTHER:PTHR10795,PANTHER:PTHR10795:SF695,Superfamily:SSF52743
.	3B:1126227-1126227	C	TRITD3Bv1G000370	TRITD3Bv1G000370.1	Transcript	missense_variant	328	328	110	T/A	Acc/Gcc	-	IMPACT=MODERATE;BIOTYPE=protein_coding;EXON=1/1;STRAND=-1;ENSP=TRITD3Bv1G000370.1;UNIPARC=UPI001019C554;SIFT=tolerated(1);DOMAINS=PROSITE_profiles:PS51892,PANTHER:PTHR10795,PANTHER:PTHR10795:SF583,Superfamily:SSF52743
.	3B:1126227-1126227	C	TRITD3Bv1G000370	TRITD3Bv1G000370.2	Transcript	missense_variant	1816	1816	606	T/A	Acc/Gcc	-	IMPACT=MODERATE;BIOTYPE=protein_coding;EXON=9/9;STRAND=-1;ENSP=TRITD3Bv1G000370.2;UNIPARC=UPI00101808D8;SIFT=tolerated(1);DOMAINS=Gene3D:3.40.50.200,PROSITE_profiles:PS51892,PANTHER:PTHR10795,PANTHER:PTHR10795:SF695,Superfamily:SSF52743
.	3B:1126234-1126234	G	TRITD3Bv1G000370	TRITD3Bv1G000370.1	Transcript	synonymous_variant	321	321	107	G	ggT/ggC	-	IMPACT=LOW;BIOTYPE=protein_coding;EXON=1/1;STRAND=-1;ENSP=TRITD3Bv1G000370.1;UNIPARC=UPI001019C554;DOMAINS=PROSITE_profiles:PS51892,PANTHER:PTHR10795,PANTHER:PTHR10795:SF583,Superfamily:SSF52743
.	3B:1126234-1126234	G	TRITD3Bv1G000370	TRITD3Bv1G000370.2	Transcript	synonymous_variant	1809	1809	603	G	ggT/ggC	-	IMPACT=LOW;BIOTYPE=protein_coding;EXON=9/9;STRAND=-1;ENSP=TRITD3Bv1G000370.2;UNIPARC=UPI00101808D8;DOMAINS=Gene3D:3.40.50.200,PROSITE_profiles:PS51892,PANTHER:PTHR10795,PANTHER:PTHR10795:SF695,Superfamily:SSF52743
.	3B:1126255-1126255	G	TRITD3Bv1G000370	TRITD3Bv1G000370.1	Transcript	synonymous_variant	300	300	100	G	ggT/ggC	AX-94692831-3B.3	IMPACT=LOW;BIOTYPE=protein_coding;EXON=1/1;STRAND=-1;ENSP=TRITD3Bv1G000370.1;UNIPARC=UPI001019C554;DOMAINS=PROSITE_profiles:PS51892,PANTHER:PTHR10795,PANTHER:PTHR10795:SF583,Superfamily:SSF52743
.	3B:1126255-1126255	G	TRITD3Bv1G000370	TRITD3Bv1G000370.2	Transcript	synonymous_variant	1788	1788	596	G	ggT/ggC	AX-94692831-3B.3	IMPACT=LOW;BIOTYPE=protein_coding;EXON=9/9;STRAND=-1;ENSP=TRITD3Bv1G000370.2;UNIPARC=UPI00101808D8;DOMAINS=Gene3D:3.40.50.200,PROSITE_profiles:PS51892,PANTHER:PTHR10795,PANTHER:PTHR10795:SF695,Superfamily:SSF52743
.	3B:1126338-1126338	T	TRITD3Bv1G000370	TRITD3Bv1G000370.1	Transcript	missense_variant	217	217	73	E/K	Gaa/Aaa	-	IMPACT=MODERATE;BIOTYPE=protein_coding;EXON=1/1;STRAND=-1;ENSP=TRITD3Bv1G000370.1;UNIPARC=UPI001019C554;SIFT=tolerated_low_confidence(0.39);DOMAINS=PROSITE_profiles:PS51892,PANTHER:PTHR10795,PANTHER:PTHR10795:SF583,Superfamily:SSF52743
.	3B:1126344-1126344	G	TRITD3Bv1G000370	TRITD3Bv1G000370.1	Transcript	missense_variant	211	211	71	C/R	Tgt/Cgt	-	IMPACT=MODERATE;BIOTYPE=protein_coding;EXON=1/1;STRAND=-1;ENSP=TRITD3Bv1G000370.1;UNIPARC=UPI001019C554;SIFT=tolerated_low_confidence(0.39);DOMAINS=PROSITE_profiles:PS51892,Superfamily:SSF52743
.	3B:1126368-1126379	AAAAAAAAG	TRITD3Bv1G000370	TRITD3Bv1G000370.1	Transcript	frameshift_variant	176-186	176-186	59-62	TFFF/TFFX	aCTTTTTTTTTT/aCTTTTTTTT	-	IMPACT=HIGH;BIOTYPE=protein_coding;EXON=1/1;STRAND=-1;ENSP=TRITD3Bv1G000370.1;UNIPARC=UPI001019C554;DOMAINS=PROSITE_profiles:PS51892,Superfamily:SSF52743,Low_complexity_(Seg):seg
.	3B:1126368-1126379	AAAGAAG	TRITD3Bv1G000370	TRITD3Bv1G000370.1	Transcript	frameshift_variant	176-186	176-186	59-62	TFFF/TSX	aCTTTTTTTTTT/aCTTCTTT	-	IMPACT=HIGH;BIOTYPE=protein_coding;EXON=1/1;STRAND=-1;ENSP=TRITD3Bv1G000370.1;UNIPARC=UPI001019C554;DOMAINS=PROSITE_profiles:PS51892,Superfamily:SSF52743,Low_complexity_(Seg):seg
.	3B:1126403-1126403	C	TRITD3Bv1G000370	TRITD3Bv1G000370.1	Transcript	missense_variant	152	152	51	Q/R	cAa/cGa	-	IMPACT=MODERATE;BIOTYPE=protein_coding;EXON=1/1;STRAND=-1;ENSP=TRITD3Bv1G000370.1;UNIPARC=UPI001019C554;SIFT=tolerated_low_confidence(0.72);DOMAINS=PROSITE_profiles:PS51892,Superfamily:SSF52743,Low_complexity_(Seg):seg
.	3B:1126471-1126471	C	TRITD3Bv1G000370	TRITD3Bv1G000370.1	Transcript	synonymous_variant	84	84	28	A	gcA/gcG	-	IMPACT=LOW;BIOTYPE=protein_coding;EXON=1/1;STRAND=-1;ENSP=TRITD3Bv1G000370.1;UNIPARC=UPI001019C554;DOMAINS=Pfam:PF00082,PROSITE_profiles:PS51892,PANTHER:PTHR10795,PANTHER:PTHR10795:SF583,Superfamily:SSF52743
.	3B:1126471-1126471	C	TRITD3Bv1G000370	TRITD3Bv1G000370.2	Transcript	synonymous_variant	1680	1680	560	A	gcA/gcG	-	IMPACT=LOW;BIOTYPE=protein_coding;EXON=8/9;STRAND=-1;ENSP=TRITD3Bv1G000370.2;UNIPARC=UPI00101808D8;DOMAINS=Gene3D:3.40.50.200,Pfam:PF00082,PROSITE_profiles:PS51892,PANTHER:PTHR10795,PANTHER:PTHR10795:SF695,Superfamily:SSF52743,CDD:cd04852
.	3B:1126483-1126483	A	TRITD3Bv1G000370	TRITD3Bv1G000370.1	Transcript	synonymous_variant	72	72	24	D	gaC/gaT	-	IMPACT=LOW;BIOTYPE=protein_coding;EXON=1/1;STRAND=-1;ENSP=TRITD3Bv1G000370.1;UNIPARC=UPI001019C554;DOMAINS=Pfam:PF00082,PROSITE_profiles:PS51892,PANTHER:PTHR10795,PANTHER:PTHR10795:SF583,Superfamily:SSF52743
.	3B:1126483-1126483	A	TRITD3Bv1G000370	TRITD3Bv1G000370.2	Transcript	synonymous_variant	1668	1668	556	D	gaC/gaT	-	IMPACT=LOW;BIOTYPE=protein_coding;EXON=8/9;STRAND=-1;ENSP=TRITD3Bv1G000370.2;UNIPARC=UPI00101808D8;DOMAINS=Gene3D:3.40.50.200,Pfam:PF00082,PROSITE_profiles:PS51892,PANTHER:PTHR10795,PANTHER:PTHR10795:SF695,Superfamily:SSF52743,CDD:cd04852
.	3B:1126511-1126511	A	TRITD3Bv1G000370	TRITD3Bv1G000370.1	Transcript	missense_variant	44	44	15	A/V	gCc/gTc	-	IMPACT=MODERATE;BIOTYPE=protein_coding;EXON=1/1;STRAND=-1;ENSP=TRITD3Bv1G000370.1;UNIPARC=UPI001019C554;SIFT=tolerated(1);DOMAINS=Pfam:PF00082,PROSITE_profiles:PS51892,PANTHER:PTHR10795,PANTHER:PTHR10795:SF583,Superfamily:SSF52743
.	3B:1126511-1126511	A	TRITD3Bv1G000370	TRITD3Bv1G000370.2	Transcript	missense_variant	1640	1640	547	A/V	gCc/gTc	-	IMPACT=MODERATE;BIOTYPE=protein_coding;EXON=8/9;STRAND=-1;ENSP=TRITD3Bv1G000370.2;UNIPARC=UPI00101808D8;SIFT=tolerated(1);DOMAINS=Gene3D:3.40.50.200,Pfam:PF00082,Prints:PR00723,PROSITE_profiles:PS51892,PANTHER:PTHR10795,PANTHER:PTHR10795:SF695,Superfamily:SSF52743,CDD:cd04852
.	3B:1126632-1126632	-	-	-	-	-	-	-	-	-	-	-
.	3B:1126643-1126643	-	-	-	-	-	-	-	-	-	-	-
.	3B:1126690-1126691	-	-	-	-	-	-	-	-	-	-	-
.	3B:1126705-1126705	-	-	-	-	-	-	-	-	-	-	-
.	3B:1126770-1126770	G	TRITD3Bv1G000370	TRITD3Bv1G000370.2	Transcript	synonymous_variant	1491	1491	497	S	tcG/tcC	-	IMPACT=LOW;BIOTYPE=protein_coding;EXON=7/9;STRAND=-1;ENSP=TRITD3Bv1G000370.2;UNIPARC=UPI00101808D8;DOMAINS=Gene3D:3.40.50.200,Pfam:PF00082,PROSITE_profiles:PS51892,PANTHER:PTHR10795,PANTHER:PTHR10795:SF695,Superfamily:SSF52743,CDD:cd04852
.	3B:1126788-1126788	G	TRITD3Bv1G000370	TRITD3Bv1G000370.2	Transcript	synonymous_variant	1473	1473	491	S	tcG/tcC	-	IMPACT=LOW;BIOTYPE=protein_coding;EXON=7/9;STRAND=-1;ENSP=TRITD3Bv1G000370.2;UNIPARC=UPI00101808D8;DOMAINS=Gene3D:3.40.50.200,Pfam:PF00082,PROSITE_profiles:PS51892,PANTHER:PTHR10795,PANTHER:PTHR10795:SF695,Superfamily:SSF52743,CDD:cd04852
.	3B:1126980-1126980	A	TRITD3Bv1G000370	TRITD3Bv1G000370.2	Transcript	synonymous_variant	1386	1386	462	G	ggC/ggT	-	IMPACT=LOW;BIOTYPE=protein_coding;EXON=6/9;STRAND=-1;ENSP=TRITD3Bv1G000370.2;UNIPARC=UPI00101808D8;DOMAINS=Gene3D:3.40.50.200,Gene3D:3.50.30.30,Pfam:PF00082,PROSITE_profiles:PS51892,PANTHER:PTHR10795,PANTHER:PTHR10795:SF695,Superfamily:SSF52743,CDD:cd02120,CDD:cd04852
.	3B:1127064-1127064	A	TRITD3Bv1G000370	TRITD3Bv1G000370.2	Transcript	synonymous_variant	1302	1302	434	S	tcC/tcT	-	IMPACT=LOW;BIOTYPE=protein_coding;EXON=6/9;STRAND=-1;ENSP=TRITD3Bv1G000370.2;UNIPARC=UPI00101808D8;DOMAINS=Gene3D:3.40.50.200,Gene3D:3.50.30.30,Pfam:PF00082,PROSITE_profiles:PS51892,PANTHER:PTHR10795,PANTHER:PTHR10795:SF695,Superfamily:SSF52743,CDD:cd02120,CDD:cd04852
.	3B:1127107-1127107	A	TRITD3Bv1G000370	TRITD3Bv1G000370.2	Transcript	missense_variant	1259	1259	420	T/I	aCt/aTt	-	IMPACT=MODERATE;BIOTYPE=protein_coding;EXON=6/9;STRAND=-1;ENSP=TRITD3Bv1G000370.2;UNIPARC=UPI00101808D8;SIFT=tolerated(0.22);DOMAINS=Gene3D:3.40.50.200,Gene3D:3.50.30.30,Pfam:PF00082,PROSITE_profiles:PS51892,PANTHER:PTHR10795,PANTHER:PTHR10795:SF695,Superfamily:SSF52743,CDD:cd02120,CDD:cd04852
.	3B:1127136-1127136	A	TRITD3Bv1G000370	TRITD3Bv1G000370.2	Transcript	missense_variant	1230	1230	410	E/D	gaA/gaT	-	IMPACT=MODERATE;BIOTYPE=protein_coding;EXON=6/9;STRAND=-1;ENSP=TRITD3Bv1G000370.2;UNIPARC=UPI00101808D8;SIFT=tolerated(0.66);DOMAINS=Gene3D:3.40.50.200,Gene3D:3.50.30.30,Pfam:PF00082,PROSITE_profiles:PS51892,PANTHER:PTHR10795,PANTHER:PTHR10795:SF695,Superfamily:SSF52743,CDD:cd02120,CDD:cd04852
.	3B:1127179-1127179	T	TRITD3Bv1G000370	TRITD3Bv1G000370.2	Transcript	missense_variant	1187	1187	396	M/K	aTg/aAg	-	IMPACT=MODERATE;BIOTYPE=protein_coding;EXON=6/9;STRAND=-1;ENSP=TRITD3Bv1G000370.2;UNIPARC=UPI00101808D8;SIFT=tolerated(0.93);DOMAINS=Gene3D:3.40.50.200,Gene3D:3.50.30.30,Pfam:PF00082,PROSITE_profiles:PS51892,PANTHER:PTHR10795,PANTHER:PTHR10795:SF695,Superfamily:SSF52743,CDD:cd02120,CDD:cd04852
.	3B:1127250-1127251	-	-	-	-	-	-	-	-	-	-	-
.	3B:1127275-1127275	-	-	-	-	-	-	-	-	-	-	-
.	3B:1127276-1127276	-	-	-	-	-	-	-	-	-	-	-
.	3B:1127529-1127529	T	TRITD3Bv1G000370	TRITD3Bv1G000370.2	Transcript	synonymous_variant	1033	1033	345	R	Cgg/Agg	-	IMPACT=LOW;BIOTYPE=protein_coding;EXON=4/9;STRAND=-1;ENSP=TRITD3Bv1G000370.2;UNIPARC=UPI00101808D8;DOMAINS=Gene3D:3.40.50.200,Gene3D:3.50.30.30,Pfam:PF00082,PROSITE_profiles:PS51892,PANTHER:PTHR10795,PANTHER:PTHR10795:SF695,Superfamily:SSF52743,CDD:cd04852
.	3B:1127529-1127529	T	TRITD3Bv1G000370	TRITD3Bv1G000370.3	Transcript	synonymous_variant	979	979	327	R	Cgg/Agg	-	IMPACT=LOW;BIOTYPE=protein_coding;EXON=4/4;STRAND=-1;ENSP=TRITD3Bv1G000370.3;UNIPARC=UPI001019A741;DOMAINS=Gene3D:3.50.30.30,PROSITE_profiles:PS51892,PANTHER:PTHR10795,PANTHER:PTHR10795:SF695
.	3B:1127529-1127529	T	TRITD3Bv1G000370	TRITD3Bv1G000370.4	Transcript	synonymous_variant	1033	1033	345	R	Cgg/Agg	-	IMPACT=LOW;BIOTYPE=protein_coding;EXON=4/4;STRAND=-1;ENSP=TRITD3Bv1G000370.4;UNIPARC=UPI001019C605;DOMAINS=PROSITE_profiles:PS51892,PANTHER:PTHR10795:SF632,PANTHER:PTHR10795,Gene3D:3.50.30.30
.	3B:1127584-1127584	C	TRITD3Bv1G000370	TRITD3Bv1G000370.2	Transcript	synonymous_variant	978	978	326	Q	caA/caG	AX-89715711	IMPACT=LOW;BIOTYPE=protein_coding;EXON=4/9;STRAND=-1;ENSP=TRITD3Bv1G000370.2;UNIPARC=UPI00101808D8;DOMAINS=Gene3D:3.40.50.200,Pfam:PF00082,PROSITE_profiles:PS51892,PANTHER:PTHR10795,PANTHER:PTHR10795:SF695,Superfamily:SSF52743,CDD:cd04852
.	3B:1127584-1127584	C	TRITD3Bv1G000370	TRITD3Bv1G000370.3	Transcript	synonymous_variant	924	924	308	Q	caA/caG	AX-89715711	IMPACT=LOW;BIOTYPE=protein_coding;EXON=4/4;STRAND=-1;ENSP=TRITD3Bv1G000370.3;UNIPARC=UPI001019A741;DOMAINS=Gene3D:3.40.50.200,Pfam:PF00082,PROSITE_profiles:PS51892,PANTHER:PTHR10795,PANTHER:PTHR10795:SF695,Superfamily:SSF52743,CDD:cd04852
.	3B:1127584-1127584	C	TRITD3Bv1G000370	TRITD3Bv1G000370.4	Transcript	synonymous_variant	978	978	326	Q	caA/caG	AX-89715711	IMPACT=LOW;BIOTYPE=protein_coding;EXON=4/4;STRAND=-1;ENSP=TRITD3Bv1G000370.4;UNIPARC=UPI001019C605;DOMAINS=PROSITE_profiles:PS51892,CDD:cd04852,PANTHER:PTHR10795:SF632,PANTHER:PTHR10795,Gene3D:3.40.50.200,Pfam:PF00082,Superfamily:SSF52743
.	3B:1127587-1127587	C	TRITD3Bv1G000370	TRITD3Bv1G000370.2	Transcript	synonymous_variant	975	975	325	P	ccT/ccG	-	IMPACT=LOW;BIOTYPE=protein_coding;EXON=4/9;STRAND=-1;ENSP=TRITD3Bv1G000370.2;UNIPARC=UPI00101808D8;DOMAINS=Gene3D:3.40.50.200,Pfam:PF00082,PROSITE_profiles:PS51892,PANTHER:PTHR10795,PANTHER:PTHR10795:SF695,Superfamily:SSF52743,CDD:cd04852
.	3B:1127587-1127587	C	TRITD3Bv1G000370	TRITD3Bv1G000370.3	Transcript	synonymous_variant	921	921	307	P	ccT/ccG	-	IMPACT=LOW;BIOTYPE=protein_coding;EXON=4/4;STRAND=-1;ENSP=TRITD3Bv1G000370.3;UNIPARC=UPI001019A741;DOMAINS=Gene3D:3.40.50.200,Pfam:PF00082,PROSITE_profiles:PS51892,PANTHER:PTHR10795,PANTHER:PTHR10795:SF695,Superfamily:SSF52743,CDD:cd04852
.	3B:1127587-1127587	C	TRITD3Bv1G000370	TRITD3Bv1G000370.4	Transcript	synonymous_variant	975	975	325	P	ccT/ccG	-	IMPACT=LOW;BIOTYPE=protein_coding;EXON=4/4;STRAND=-1;ENSP=TRITD3Bv1G000370.4;UNIPARC=UPI001019C605;DOMAINS=PROSITE_profiles:PS51892,CDD:cd04852,PANTHER:PTHR10795:SF632,PANTHER:PTHR10795,Gene3D:3.40.50.200,Pfam:PF00082,Superfamily:SSF52743
.	3B:1127608-1127608	G	TRITD3Bv1G000370	TRITD3Bv1G000370.2	Transcript	synonymous_variant	954	954	318	G	ggT/ggC	-	IMPACT=LOW;BIOTYPE=protein_coding;EXON=4/9;STRAND=-1;ENSP=TRITD3Bv1G000370.2;UNIPARC=UPI00101808D8;DOMAINS=Gene3D:3.40.50.200,Pfam:PF00082,PROSITE_profiles:PS51892,PANTHER:PTHR10795,PANTHER:PTHR10795:SF695,Superfamily:SSF52743,CDD:cd04852
.	3B:1127608-1127608	G	TRITD3Bv1G000370	TRITD3Bv1G000370.3	Transcript	synonymous_variant	900	900	300	G	ggT/ggC	-	IMPACT=LOW;BIOTYPE=protein_coding;EXON=4/4;STRAND=-1;ENSP=TRITD3Bv1G000370.3;UNIPARC=UPI001019A741;DOMAINS=Gene3D:3.40.50.200,Pfam:PF00082,PROSITE_profiles:PS51892,PANTHER:PTHR10795,PANTHER:PTHR10795:SF695,Superfamily:SSF52743,CDD:cd04852
.	3B:1127608-1127608	G	TRITD3Bv1G000370	TRITD3Bv1G000370.4	Transcript	synonymous_variant	954	954	318	G	ggT/ggC	-	IMPACT=LOW;BIOTYPE=protein_coding;EXON=4/4;STRAND=-1;ENSP=TRITD3Bv1G000370.4;UNIPARC=UPI001019C605;DOMAINS=PROSITE_profiles:PS51892,CDD:cd04852,PANTHER:PTHR10795:SF632,PANTHER:PTHR10795,Gene3D:3.40.50.200,Pfam:PF00082,Superfamily:SSF52743
.	3B:1127609-1127609	G	TRITD3Bv1G000370	TRITD3Bv1G000370.2	Transcript	missense_variant	953	953	318	G/A	gGt/gCt	-	IMPACT=MODERATE;BIOTYPE=protein_coding;EXON=4/9;STRAND=-1;ENSP=TRITD3Bv1G000370.2;UNIPARC=UPI00101808D8;SIFT=tolerated(1);DOMAINS=Gene3D:3.40.50.200,Pfam:PF00082,PROSITE_profiles:PS51892,PANTHER:PTHR10795,PANTHER:PTHR10795:SF695,Superfamily:SSF52743,CDD:cd04852
.	3B:1127609-1127609	G	TRITD3Bv1G000370	TRITD3Bv1G000370.3	Transcript	missense_variant	899	899	300	G/A	gGt/gCt	-	IMPACT=MODERATE;BIOTYPE=protein_coding;EXON=4/4;STRAND=-1;ENSP=TRITD3Bv1G000370.3;UNIPARC=UPI001019A741;SIFT=tolerated(1);DOMAINS=Gene3D:3.40.50.200,Pfam:PF00082,PROSITE_profiles:PS51892,PANTHER:PTHR10795,PANTHER:PTHR10795:SF695,Superfamily:SSF52743,CDD:cd04852
.	3B:1127609-1127609	G	TRITD3Bv1G000370	TRITD3Bv1G000370.4	Transcript	missense_variant	953	953	318	G/A	gGt/gCt	-	IMPACT=MODERATE;BIOTYPE=protein_coding;EXON=4/4;STRAND=-1;ENSP=TRITD3Bv1G000370.4;UNIPARC=UPI001019C605;SIFT=tolerated(1);DOMAINS=PROSITE_profiles:PS51892,CDD:cd04852,PANTHER:PTHR10795:SF632,PANTHER:PTHR10795,Gene3D:3.40.50.200,Pfam:PF00082,Superfamily:SSF52743
.	3B:1127653-1127653	G	TRITD3Bv1G000370	TRITD3Bv1G000370.2	Transcript	synonymous_variant	909	909	303	G	ggT/ggC	-	IMPACT=LOW;BIOTYPE=protein_coding;EXON=4/9;STRAND=-1;ENSP=TRITD3Bv1G000370.2;UNIPARC=UPI00101808D8;DOMAINS=Gene3D:3.40.50.200,Pfam:PF00082,PROSITE_profiles:PS51892,PANTHER:PTHR10795,PANTHER:PTHR10795:SF695,Superfamily:SSF52743,CDD:cd04852
.	3B:1127653-1127653	G	TRITD3Bv1G000370	TRITD3Bv1G000370.3	Transcript	synonymous_variant	855	855	285	G	ggT/ggC	-	IMPACT=LOW;BIOTYPE=protein_coding;EXON=4/4;STRAND=-1;ENSP=TRITD3Bv1G000370.3;UNIPARC=UPI001019A741;DOMAINS=Gene3D:3.40.50.200,Pfam:PF00082,PROSITE_profiles:PS51892,PANTHER:PTHR10795,PANTHER:PTHR10795:SF695,Superfamily:SSF52743,CDD:cd04852
.	3B:1127653-1127653	G	TRITD3Bv1G000370	TRITD3Bv1G000370.4	Transcript	synonymous_variant	909	909	303	G	ggT/ggC	-	IMPACT=LOW;BIOTYPE=protein_coding;EXON=4/4;STRAND=-1;ENSP=TRITD3Bv1G000370.4;UNIPARC=UPI001019C605;DOMAINS=PROSITE_profiles:PS51892,CDD:cd04852,PANTHER:PTHR10795:SF632,PANTHER:PTHR10795,Gene3D:3.40.50.200,Pfam:PF00082,Superfamily:SSF52743
.	3B:1127683-1127683	G	TRITD3Bv1G000370	TRITD3Bv1G000370.2	Transcript	synonymous_variant	879	879	293	S	tcT/tcC	-	IMPACT=LOW;BIOTYPE=protein_coding;EXON=4/9;STRAND=-1;ENSP=TRITD3Bv1G000370.2;UNIPARC=UPI00101808D8;DOMAINS=Gene3D:3.40.50.200,Pfam:PF00082,PROSITE_profiles:PS51892,PANTHER:PTHR10795,PANTHER:PTHR10795:SF695,Superfamily:SSF52743,CDD:cd04852
.	3B:1127683-1127683	G	TRITD3Bv1G000370	TRITD3Bv1G000370.3	Transcript	synonymous_variant	825	825	275	S	tcT/tcC	-	IMPACT=LOW;BIOTYPE=protein_coding;EXON=4/4;STRAND=-1;ENSP=TRITD3Bv1G000370.3;UNIPARC=UPI001019A741;DOMAINS=Gene3D:3.40.50.200,Pfam:PF00082,PROSITE_profiles:PS51892,PANTHER:PTHR10795,PANTHER:PTHR10795:SF695,Superfamily:SSF52743,CDD:cd04852
.	3B:1127683-1127683	G	TRITD3Bv1G000370	TRITD3Bv1G000370.4	Transcript	synonymous_variant	879	879	293	S	tcT/tcC	-	IMPACT=LOW;BIOTYPE=protein_coding;EXON=4/4;STRAND=-1;ENSP=TRITD3Bv1G000370.4;UNIPARC=UPI001019C605;DOMAINS=PROSITE_profiles:PS51892,CDD:cd04852,PANTHER:PTHR10795:SF632,PANTHER:PTHR10795,Gene3D:3.40.50.200,Pfam:PF00082,Superfamily:SSF52743
.	3B:1127689-1127689	C	TRITD3Bv1G000370	TRITD3Bv1G000370.2	Transcript	synonymous_variant	873	873	291	S	tcA/tcG	-	IMPACT=LOW;BIOTYPE=protein_coding;EXON=4/9;STRAND=-1;ENSP=TRITD3Bv1G000370.2;UNIPARC=UPI00101808D8;DOMAINS=Gene3D:3.40.50.200,Pfam:PF00082,PROSITE_profiles:PS51892,PANTHER:PTHR10795,PANTHER:PTHR10795:SF695,Superfamily:SSF52743,CDD:cd04852
.	3B:1127689-1127689	C	TRITD3Bv1G000370	TRITD3Bv1G000370.3	Transcript	synonymous_variant	819	819	273	S	tcA/tcG	-	IMPACT=LOW;BIOTYPE=protein_coding;EXON=4/4;STRAND=-1;ENSP=TRITD3Bv1G000370.3;UNIPARC=UPI001019A741;DOMAINS=Gene3D:3.40.50.200,Pfam:PF00082,PROSITE_profiles:PS51892,PANTHER:PTHR10795,PANTHER:PTHR10795:SF695,Superfamily:SSF52743,CDD:cd04852
.	3B:1127689-1127689	C	TRITD3Bv1G000370	TRITD3Bv1G000370.4	Transcript	synonymous_variant	873	873	291	S	tcA/tcG	-	IMPACT=LOW;BIOTYPE=protein_coding;EXON=4/4;STRAND=-1;ENSP=TRITD3Bv1G000370.4;UNIPARC=UPI001019C605;DOMAINS=PROSITE_profiles:PS51892,CDD:cd04852,PANTHER:PTHR10795:SF632,PANTHER:PTHR10795,Gene3D:3.40.50.200,Pfam:PF00082,Superfamily:SSF52743
.	3B:1127710-1127710	G	TRITD3Bv1G000370	TRITD3Bv1G000370.2	Transcript	synonymous_variant	852	852	284	H	caT/caC	-	IMPACT=LOW;BIOTYPE=protein_coding;EXON=4/9;STRAND=-1;ENSP=TRITD3Bv1G000370.2;UNIPARC=UPI00101808D8;DOMAINS=Gene3D:3.40.50.200,Pfam:PF00082,PROSITE_profiles:PS51892,PANTHER:PTHR10795,PANTHER:PTHR10795:SF695,Superfamily:SSF52743,CDD:cd04852
.	3B:1127710-1127710	G	TRITD3Bv1G000370	TRITD3Bv1G000370.3	Transcript	synonymous_variant	798	798	266	H	caT/caC	-	IMPACT=LOW;BIOTYPE=protein_coding;EXON=4/4;STRAND=-1;ENSP=TRITD3Bv1G000370.3;UNIPARC=UPI001019A741;DOMAINS=Gene3D:3.40.50.200,Pfam:PF00082,PROSITE_profiles:PS51892,PANTHER:PTHR10795,PANTHER:PTHR10795:SF695,Superfamily:SSF52743,CDD:cd04852
.	3B:1127710-1127710	G	TRITD3Bv1G000370	TRITD3Bv1G000370.4	Transcript	synonymous_variant	852	852	284	H	caT/caC	-	IMPACT=LOW;BIOTYPE=protein_coding;EXON=4/4;STRAND=-1;ENSP=TRITD3Bv1G000370.4;UNIPARC=UPI001019C605;DOMAINS=PROSITE_profiles:PS51892,CDD:cd04852,PANTHER:PTHR10795:SF632,PANTHER:PTHR10795,Gene3D:3.40.50.200,Pfam:PF00082,Superfamily:SSF52743
.	3B:1127740-1127740	G	TRITD3Bv1G000370	TRITD3Bv1G000370.2	Transcript	synonymous_variant	822	822	274	A	gcA/gcC	-	IMPACT=LOW;BIOTYPE=protein_coding;EXON=4/9;STRAND=-1;ENSP=TRITD3Bv1G000370.2;UNIPARC=UPI00101808D8;DOMAINS=Gene3D:3.40.50.200,Pfam:PF00082,PROSITE_profiles:PS51892,PANTHER:PTHR10795,PANTHER:PTHR10795:SF695,Superfamily:SSF52743,CDD:cd04852
.	3B:1127740-1127740	G	TRITD3Bv1G000370	TRITD3Bv1G000370.3	Transcript	synonymous_variant	768	768	256	A	gcA/gcC	-	IMPACT=LOW;BIOTYPE=protein_coding;EXON=4/4;STRAND=-1;ENSP=TRITD3Bv1G000370.3;UNIPARC=UPI001019A741;DOMAINS=Gene3D:3.40.50.200,Pfam:PF00082,PROSITE_profiles:PS51892,PANTHER:PTHR10795,PANTHER:PTHR10795:SF695,Superfamily:SSF52743,CDD:cd04852
.	3B:1127740-1127740	G	TRITD3Bv1G000370	TRITD3Bv1G000370.4	Transcript	synonymous_variant	822	822	274	A	gcA/gcC	-	IMPACT=LOW;BIOTYPE=protein_coding;EXON=4/4;STRAND=-1;ENSP=TRITD3Bv1G000370.4;UNIPARC=UPI001019C605;DOMAINS=PROSITE_profiles:PS51892,CDD:cd04852,PANTHER:PTHR10795:SF632,PANTHER:PTHR10795,Gene3D:3.40.50.200,Pfam:PF00082,Superfamily:SSF52743
.	3B:1127741-1127741	T	TRITD3Bv1G000370	TRITD3Bv1G000370.2	Transcript	missense_variant	821	821	274	A/E	gCa/gAa	-	IMPACT=MODERATE;BIOTYPE=protein_coding;EXON=4/9;STRAND=-1;ENSP=TRITD3Bv1G000370.2;UNIPARC=UPI00101808D8;SIFT=tolerated(0.05);DOMAINS=Gene3D:3.40.50.200,Pfam:PF00082,PROSITE_profiles:PS51892,PANTHER:PTHR10795,PANTHER:PTHR10795:SF695,Superfamily:SSF52743,CDD:cd04852
.	3B:1127741-1127741	T	TRITD3Bv1G000370	TRITD3Bv1G000370.3	Transcript	missense_variant	767	767	256	A/E	gCa/gAa	-	IMPACT=MODERATE;BIOTYPE=protein_coding;EXON=4/4;STRAND=-1;ENSP=TRITD3Bv1G000370.3;UNIPARC=UPI001019A741;SIFT=tolerated(0.25);DOMAINS=Gene3D:3.40.50.200,Pfam:PF00082,PROSITE_profiles:PS51892,PANTHER:PTHR10795,PANTHER:PTHR10795:SF695,Superfamily:SSF52743,CDD:cd04852
.	3B:1127741-1127741	T	TRITD3Bv1G000370	TRITD3Bv1G000370.4	Transcript	missense_variant	821	821	274	A/E	gCa/gAa	-	IMPACT=MODERATE;BIOTYPE=protein_coding;EXON=4/4;STRAND=-1;ENSP=TRITD3Bv1G000370.4;UNIPARC=UPI001019C605;SIFT=tolerated(0.32);DOMAINS=PROSITE_profiles:PS51892,CDD:cd04852,PANTHER:PTHR10795:SF632,PANTHER:PTHR10795,Gene3D:3.40.50.200,Pfam:PF00082,Superfamily:SSF52743
.	3B:1127743-1127743	C	TRITD3Bv1G000370	TRITD3Bv1G000370.2	Transcript	synonymous_variant	819	819	273	S	tcA/tcG	-	IMPACT=LOW;BIOTYPE=protein_coding;EXON=4/9;STRAND=-1;ENSP=TRITD3Bv1G000370.2;UNIPARC=UPI00101808D8;DOMAINS=Gene3D:3.40.50.200,Pfam:PF00082,PROSITE_profiles:PS51892,PANTHER:PTHR10795,PANTHER:PTHR10795:SF695,Superfamily:SSF52743,CDD:cd04852
.	3B:1127743-1127743	C	TRITD3Bv1G000370	TRITD3Bv1G000370.3	Transcript	synonymous_variant	765	765	255	S	tcA/tcG	-	IMPACT=LOW;BIOTYPE=protein_coding;EXON=4/4;STRAND=-1;ENSP=TRITD3Bv1G000370.3;UNIPARC=UPI001019A741;DOMAINS=Gene3D:3.40.50.200,Pfam:PF00082,PROSITE_profiles:PS51892,PANTHER:PTHR10795,PANTHER:PTHR10795:SF695,Superfamily:SSF52743,CDD:cd04852
.	3B:1127743-1127743	C	TRITD3Bv1G000370	TRITD3Bv1G000370.4	Transcript	synonymous_variant	819	819	273	S	tcA/tcG	-	IMPACT=LOW;BIOTYPE=protein_coding;EXON=4/4;STRAND=-1;ENSP=TRITD3Bv1G000370.4;UNIPARC=UPI001019C605;DOMAINS=PROSITE_profiles:PS51892,CDD:cd04852,PANTHER:PTHR10795:SF632,PANTHER:PTHR10795,Gene3D:3.40.50.200,Pfam:PF00082,Superfamily:SSF52743
.	3B:1127763-1127763	G	TRITD3Bv1G000370	TRITD3Bv1G000370.2	Transcript	missense_variant	799	799	267	K/Q	Aaa/Caa	-	IMPACT=MODERATE;BIOTYPE=protein_coding;EXON=4/9;STRAND=-1;ENSP=TRITD3Bv1G000370.2;UNIPARC=UPI00101808D8;SIFT=tolerated(0.59);DOMAINS=Gene3D:3.40.50.200,Pfam:PF00082,PROSITE_profiles:PS51892,PANTHER:PTHR10795,PANTHER:PTHR10795:SF695,Superfamily:SSF52743,CDD:cd04852
.	3B:1127763-1127763	G	TRITD3Bv1G000370	TRITD3Bv1G000370.3	Transcript	missense_variant	745	745	249	K/Q	Aaa/Caa	-	IMPACT=MODERATE;BIOTYPE=protein_coding;EXON=4/4;STRAND=-1;ENSP=TRITD3Bv1G000370.3;UNIPARC=UPI001019A741;SIFT=tolerated(0.58);DOMAINS=Gene3D:3.40.50.200,Pfam:PF00082,PROSITE_profiles:PS51892,PANTHER:PTHR10795,PANTHER:PTHR10795:SF695,Superfamily:SSF52743,CDD:cd04852
.	3B:1127763-1127763	G	TRITD3Bv1G000370	TRITD3Bv1G000370.4	Transcript	missense_variant	799	799	267	K/Q	Aaa/Caa	-	IMPACT=MODERATE;BIOTYPE=protein_coding;EXON=4/4;STRAND=-1;ENSP=TRITD3Bv1G000370.4;UNIPARC=UPI001019C605;SIFT=tolerated(0.56);DOMAINS=PROSITE_profiles:PS51892,CDD:cd04852,PANTHER:PTHR10795:SF632,PANTHER:PTHR10795,Gene3D:3.40.50.200,Pfam:PF00082,Superfamily:SSF52743
.	3B:1127875-1127875	G	TRITD3Bv1G000370	TRITD3Bv1G000370.2	Transcript	synonymous_variant	687	687	229	T	acT/acC	-	IMPACT=LOW;BIOTYPE=protein_coding;EXON=4/9;STRAND=-1;ENSP=TRITD3Bv1G000370.2;UNIPARC=UPI00101808D8;DOMAINS=Gene3D:3.40.50.200,Pfam:PF00082,Prints:PR00723,PROSITE_patterns:PS00137,PROSITE_profiles:PS51892,PANTHER:PTHR10795,PANTHER:PTHR10795:SF695,Superfamily:SSF52743,CDD:cd04852,Low_complexity_(Seg):seg
.	3B:1127875-1127875	G	TRITD3Bv1G000370	TRITD3Bv1G000370.3	Transcript	synonymous_variant	633	633	211	T	acT/acC	-	IMPACT=LOW;BIOTYPE=protein_coding;EXON=4/4;STRAND=-1;ENSP=TRITD3Bv1G000370.3;UNIPARC=UPI001019A741;DOMAINS=Gene3D:3.40.50.200,Pfam:PF00082,PROSITE_profiles:PS51892,PANTHER:PTHR10795,PANTHER:PTHR10795:SF695,Superfamily:SSF52743,CDD:cd04852,Low_complexity_(Seg):seg,PROSITE_patterns:PS00137,Prints:PR00723
.	3B:1127875-1127875	G	TRITD3Bv1G000370	TRITD3Bv1G000370.4	Transcript	synonymous_variant	687	687	229	T	acT/acC	-	IMPACT=LOW;BIOTYPE=protein_coding;EXON=4/4;STRAND=-1;ENSP=TRITD3Bv1G000370.4;UNIPARC=UPI001019C605;DOMAINS=Low_complexity_(Seg):seg,PROSITE_profiles:PS51892,CDD:cd04852,PANTHER:PTHR10795:SF632,PANTHER:PTHR10795,PROSITE_patterns:PS00137,Gene3D:3.40.50.200,Pfam:PF00082,Superfamily:SSF52743,Prints:PR00723
.	3B:1127929-1127929	T	TRITD3Bv1G000370	TRITD3Bv1G000370.2	Transcript	synonymous_variant	633	633	211	T	acG/acA	-	IMPACT=LOW;BIOTYPE=protein_coding;EXON=4/9;STRAND=-1;ENSP=TRITD3Bv1G000370.2;UNIPARC=UPI00101808D8;DOMAINS=Gene3D:3.40.50.200,Pfam:PF00082,PROSITE_profiles:PS51892,PANTHER:PTHR10795,PANTHER:PTHR10795:SF695,Superfamily:SSF52743,CDD:cd04852
.	3B:1127929-1127929	T	TRITD3Bv1G000370	TRITD3Bv1G000370.3	Transcript	synonymous_variant	579	579	193	T	acG/acA	-	IMPACT=LOW;BIOTYPE=protein_coding;EXON=4/4;STRAND=-1;ENSP=TRITD3Bv1G000370.3;UNIPARC=UPI001019A741;DOMAINS=Gene3D:3.40.50.200,Pfam:PF00082,PROSITE_profiles:PS51892,PANTHER:PTHR10795,PANTHER:PTHR10795:SF695,Superfamily:SSF52743,CDD:cd04852
.	3B:1127929-1127929	T	TRITD3Bv1G000370	TRITD3Bv1G000370.4	Transcript	synonymous_variant	633	633	211	T	acG/acA	-	IMPACT=LOW;BIOTYPE=protein_coding;EXON=4/4;STRAND=-1;ENSP=TRITD3Bv1G000370.4;UNIPARC=UPI001019C605;DOMAINS=PROSITE_profiles:PS51892,CDD:cd04852,PANTHER:PTHR10795:SF632,PANTHER:PTHR10795,Gene3D:3.40.50.200,Pfam:PF00082,Superfamily:SSF52743
.	3B:1127947-1127947	G	TRITD3Bv1G000370	TRITD3Bv1G000370.2	Transcript	synonymous_variant	615	615	205	P	ccT/ccC	-	IMPACT=LOW;BIOTYPE=protein_coding;EXON=4/9;STRAND=-1;ENSP=TRITD3Bv1G000370.2;UNIPARC=UPI00101808D8;DOMAINS=Gene3D:3.40.50.200,Pfam:PF00082,PROSITE_profiles:PS51892,PANTHER:PTHR10795,PANTHER:PTHR10795:SF695,Superfamily:SSF52743,CDD:cd04852
.	3B:1127947-1127947	G	TRITD3Bv1G000370	TRITD3Bv1G000370.3	Transcript	synonymous_variant	561	561	187	P	ccT/ccC	-	IMPACT=LOW;BIOTYPE=protein_coding;EXON=4/4;STRAND=-1;ENSP=TRITD3Bv1G000370.3;UNIPARC=UPI001019A741;DOMAINS=Gene3D:3.40.50.200,Pfam:PF00082,PROSITE_profiles:PS51892,PANTHER:PTHR10795,PANTHER:PTHR10795:SF695,Superfamily:SSF52743,CDD:cd04852
.	3B:1127947-1127947	G	TRITD3Bv1G000370	TRITD3Bv1G000370.4	Transcript	synonymous_variant	615	615	205	P	ccT/ccC	-	IMPACT=LOW;BIOTYPE=protein_coding;EXON=4/4;STRAND=-1;ENSP=TRITD3Bv1G000370.4;UNIPARC=UPI001019C605;DOMAINS=PROSITE_profiles:PS51892,CDD:cd04852,PANTHER:PTHR10795:SF632,PANTHER:PTHR10795,Gene3D:3.40.50.200,Pfam:PF00082,Superfamily:SSF52743
.	3B:1127980-1127980	A	TRITD3Bv1G000370	TRITD3Bv1G000370.2	Transcript	synonymous_variant	582	582	194	I	atC/atT	-	IMPACT=LOW;BIOTYPE=protein_coding;EXON=4/9;STRAND=-1;ENSP=TRITD3Bv1G000370.2;UNIPARC=UPI00101808D8;DOMAINS=Gene3D:3.40.50.200,Pfam:PF00082,PROSITE_profiles:PS51892,PANTHER:PTHR10795,PANTHER:PTHR10795:SF695,Superfamily:SSF52743,CDD:cd04852
.	3B:1127980-1127980	A	TRITD3Bv1G000370	TRITD3Bv1G000370.3	Transcript	synonymous_variant	528	528	176	I	atC/atT	-	IMPACT=LOW;BIOTYPE=protein_coding;EXON=4/4;STRAND=-1;ENSP=TRITD3Bv1G000370.3;UNIPARC=UPI001019A741;DOMAINS=Gene3D:3.40.50.200,Pfam:PF00082,PROSITE_profiles:PS51892,PANTHER:PTHR10795,PANTHER:PTHR10795:SF695,Superfamily:SSF52743,CDD:cd04852
.	3B:1127980-1127980	A	TRITD3Bv1G000370	TRITD3Bv1G000370.4	Transcript	synonymous_variant	582	582	194	I	atC/atT	-	IMPACT=LOW;BIOTYPE=protein_coding;EXON=4/4;STRAND=-1;ENSP=TRITD3Bv1G000370.4;UNIPARC=UPI001019C605;DOMAINS=PROSITE_profiles:PS51892,CDD:cd04852,PANTHER:PTHR10795:SF632,PANTHER:PTHR10795,Gene3D:3.40.50.200,Pfam:PF00082,Superfamily:SSF52743
.	3B:1128061-1128061	C	TRITD3Bv1G000370	TRITD3Bv1G000370.2	Transcript	synonymous_variant	501	501	167	G	ggA/ggG	-	IMPACT=LOW;BIOTYPE=protein_coding;EXON=4/9;STRAND=-1;ENSP=TRITD3Bv1G000370.2;UNIPARC=UPI00101808D8;DOMAINS=Gene3D:3.40.50.200,Pfam:PF00082,PROSITE_profiles:PS51892,PANTHER:PTHR10795,PANTHER:PTHR10795:SF695,Superfamily:SSF52743,CDD:cd04852
.	3B:1128061-1128061	C	TRITD3Bv1G000370	TRITD3Bv1G000370.3	Transcript	synonymous_variant	447	447	149	G	ggA/ggG	-	IMPACT=LOW;BIOTYPE=protein_coding;EXON=4/4;STRAND=-1;ENSP=TRITD3Bv1G000370.3;UNIPARC=UPI001019A741;DOMAINS=Gene3D:3.40.50.200,Pfam:PF00082,PROSITE_profiles:PS51892,PANTHER:PTHR10795,PANTHER:PTHR10795:SF695,Superfamily:SSF52743,CDD:cd04852
.	3B:1128061-1128061	C	TRITD3Bv1G000370	TRITD3Bv1G000370.4	Transcript	synonymous_variant	501	501	167	G	ggA/ggG	-	IMPACT=LOW;BIOTYPE=protein_coding;EXON=4/4;STRAND=-1;ENSP=TRITD3Bv1G000370.4;UNIPARC=UPI001019C605;DOMAINS=PROSITE_profiles:PS51892,CDD:cd04852,PANTHER:PTHR10795:SF632,PANTHER:PTHR10795,Gene3D:3.40.50.200,Pfam:PF00082,Superfamily:SSF52743
.	3B:1128106-1128106	-	-	-	-	-	-	-	-	-	-	-
.	3B:1128124-1128124	-	-	-	-	-	-	-	-	-	-	-
.	3B:1128144-1128144	-	-	-	-	-	-	-	-	-	-	-
.	3B:1128146-1128146	-	-	-	-	-	-	-	-	-	-	-
.	3B:1128148-1128148	-	-	-	-	-	-	-	-	-	-	-
.	3B:1128150-1128150	-	-	-	-	-	-	-	-	-	-	-
.	3B:1128626-1128626	C	TRITD3Bv1G000370	TRITD3Bv1G000370.2	Transcript	synonymous_variant	132	132	44	L	ctC/ctG	AX-89331854	IMPACT=LOW;BIOTYPE=protein_coding;EXON=2/9;STRAND=-1;ENSP=TRITD3Bv1G000370.2;UNIPARC=UPI00101808D8;DOMAINS=Gene3D:3.30.70.80,Pfam:PF05922,PANTHER:PTHR10795,PANTHER:PTHR10795:SF695,Superfamily:SSF52743
.	3B:1128626-1128626	C	TRITD3Bv1G000370	TRITD3Bv1G000370.3	Transcript	synonymous_variant	78	78	26	L	ctC/ctG	AX-89331854	IMPACT=LOW;BIOTYPE=protein_coding;EXON=2/4;STRAND=-1;ENSP=TRITD3Bv1G000370.3;UNIPARC=UPI001019A741;DOMAINS=Gene3D:3.30.70.80,Pfam:PF05922,PANTHER:PTHR10795,PANTHER:PTHR10795:SF695,Superfamily:SSF52743
.	3B:1128626-1128626	C	TRITD3Bv1G000370	TRITD3Bv1G000370.4	Transcript	synonymous_variant	132	132	44	L	ctC/ctG	AX-89331854	IMPACT=LOW;BIOTYPE=protein_coding;EXON=2/4;STRAND=-1;ENSP=TRITD3Bv1G000370.4;UNIPARC=UPI001019C605;DOMAINS=PANTHER:PTHR10795:SF632,PANTHER:PTHR10795,Gene3D:3.30.70.80,Pfam:PF05922,Superfamily:SSF52743
.	3B:1128860-1128860	G	TRITD3Bv1G000370	TRITD3Bv1G000370.2	Transcript	missense_variant	5	5	2	E/A	gAa/gCa	-	IMPACT=MODERATE;BIOTYPE=protein_coding;EXON=1/9;STRAND=-1;ENSP=TRITD3Bv1G000370.2;UNIPARC=UPI00101808D8;SIFT=tolerated_low_confidence(0.74);DOMAINS=Cleavage_site_(Signalp):SignalP-noTM
.	3B:1128860-1128860	G	TRITD3Bv1G000370	TRITD3Bv1G000370.4	Transcript	missense_variant	5	5	2	E/A	gAa/gCa	-	IMPACT=MODERATE;BIOTYPE=protein_coding;EXON=1/4;STRAND=-1;ENSP=TRITD3Bv1G000370.4;UNIPARC=UPI001019C605;SIFT=tolerated_low_confidence(0.35);DOMAINS=Cleavage_site_(Signalp):SignalP-noTM
.	3B:1128866-1128866	-	-	-	-	-	-	-	-	-	-	-
.	3B:1128920-1128920	-	-	-	-	-	-	-	-	-	-	-
.	3B:1129275-1129275	-	-	-	-	-	-	-	-	-	-	-
.	3B:1129369-1129369	-	-	-	-	-	-	-	-	-	-	-
.	3B:1129370-1129370	-	-	-	-	-	-	-	-	-	-	-
.	3B:1129424-1129425	-	-	-	-	-	-	-	-	-	-	-
.	3B:1130474-1130474	-	-	-	-	-	-	-	-	-	-	-
.	3B:1130735-1130735	-	-	-	-	-	-	-	-	-	-	-
.	3B:1130741-1130741	-	-	-	-	-	-	-	-	-	-	-
.	3B:1130779-1130779	-	-	-	-	-	-	-	-	-	-	-
.	3B:1130831-1130831	-	-	-	-	-	-	-	-	-	-	-
.	3B:1130838-1130838	-	-	-	-	-	-	-	-	-	-	-
.	3B:1130869-1130869	-	-	-	-	-	-	-	-	-	-	-
.	3B:1130883-1130883	-	-	-	-	-	-	-	-	-	-	-
.	3B:1130920-1130920	-	-	-	-	-	-	-	-	-	-	-
.	3B:1130928-1130928	-	-	-	-	-	-	-	-	-	-	-
.	3B:1130935-1130935	-	-	-	-	-	-	-	-	-	-	-
.	3B:1131009-1131009	-	-	-	-	-	-	-	-	-	-	-
.	3B:1131012-1131012	-	-	-	-	-	-	-	-	-	-	-
.	3B:1131171-1131171	-	-	-	-	-	-	-	-	-	-	-
.	3B:1131190-1131190	-	-	-	-	-	-	-	-	-	-	-
.	3B:1131214-1131214	-	-	-	-	-	-	-	-	-	-	-
.	3B:1131216-1131217	-	-	-	-	-	-	-	-	-	-	-
.	3B:1131233-1131233	-	-	-	-	-	-	-	-	-	-	-
.	3B:1131299-1131302	-	-	-	-	-	-	-	-	-	-	-
.	3B:1131614-1131614	-	-	-	-	-	-	-	-	-	-	-
.	3B:1132054-1132054	-	-	-	-	-	-	-	-	-	-	-
.	3B:1132176-1132176	-	-	-	-	-	-	-	-	-	-	-
.	3B:1132234-1132234	-	-	-	-	-	-	-	-	-	-	-
.	3B:1132540-1132540	-	-	-	-	-	-	-	-	-	-	-
.	3B:1132618-1132618	-	-	-	-	-	-	-	-	-	-	-
.	3B:1132858-1132858	-	-	-	-	-	-	-	-	-	-	-
.	3B:1133103-1133103	-	-	-	-	-	-	-	-	-	-	-
.	3B:1134199-1134199	-	-	-	-	-	-	-	-	-	-	-
.	3B:1134242-1134242	-	-	-	-	-	-	-	-	-	-	-
.	3B:1134578-1134578	-	-	-	-	-	-	-	-	-	-	-
.	3B:1134711-1134711	-	-	-	-	-	-	-	-	-	-	-
.	3B:1134768-1134768	-	-	-	-	-	-	-	-	-	-	-
.	3B:1135109-1135110	-	-	-	-	-	-	-	-	-	-	-
.	3B:1135432-1135432	-	-	-	-	-	-	-	-	-	-	-
.	3B:1136045-1136045	-	-	-	-	-	-	-	-	-	-	-
.	3B:1136264-1136264	-	-	-	-	-	-	-	-	-	-	-
.	3B:1136785-1136785	-	-	-	-	-	-	-	-	-	-	-
.	3B:1136947-1136947	-	-	-	-	-	-	-	-	-	-	-
.	3B:1138111-1138111	-	-	-	-	-	-	-	-	-	-	-
.	3B:1138230-1138230	-	-	-	-	-	-	-	-	-	-	-
.	3B:1138246-1138246	-	-	-	-	-	-	-	-	-	-	-
.	3B:1138297-1138297	-	-	-	-	-	-	-	-	-	-	-
.	3B:1147188-1147188	-	-	-	-	-	-	-	-	-	-	-
.	3B:1147193-1147193	-	-	-	-	-	-	-	-	-	-	-
.	3B:1148504-1148504	-	-	-	-	-	-	-	-	-	-	-
.	3B:1148566-1148566	-	-	-	-	-	-	-	-	-	-	-
.	3B:1157261-1157261	-	-	-	-	-	-	-	-	-	-	-
.	3B:1157274-1157274	-	-	-	-	-	-	-	-	-	-	-
.	3B:1157284-1157284	-	-	-	-	-	-	-	-	-	-	-
.	3B:1157308-1157308	-	-	-	-	-	-	-	-	-	-	-
.	3B:1157344-1157344	-	-	-	-	-	-	-	-	-	-	-
.	3B:1158039-1158039	-	-	-	-	-	-	-	-	-	-	-
.	3B:1158049-1158049	-	-	-	-	-	-	-	-	-	-	-
.	3B:1158180-1158180	-	-	-	-	-	-	-	-	-	-	-
.	3B:1158197-1158197	-	-	-	-	-	-	-	-	-	-	-
.	3B:1158201-1158201	-	-	-	-	-	-	-	-	-	-	-
.	3B:1158205-1158205	-	-	-	-	-	-	-	-	-	-	-
.	3B:1158225-1158225	-	-	-	-	-	-	-	-	-	-	-
.	3B:1159731-1159731	-	-	-	-	-	-	-	-	-	-	-
.	3B:1164978-1164978	-	-	-	-	-	-	-	-	-	-	-
.	3B:1164983-1164983	-	-	-	-	-	-	-	-	-	-	-
.	3B:1166816-1166816	-	-	-	-	-	-	-	-	-	-	-
.	3B:1166886-1166886	-	-	-	-	-	-	-	-	-	-	-
.	3B:1168093-1168093	-	-	-	-	-	-	-	-	-	-	-
.	3B:1168475-1168475	-	-	-	-	-	-	-	-	-	-	-
.	3B:1168595-1168595	-	-	-	-	-	-	-	-	-	-	-
.	3B:1169606-1169606	-	-	-	-	-	-	-	-	-	-	-
.	3B:1170569-1170569	-	-	-	-	-	-	-	-	-	-	-
.	3B:1170702-1170703	-	-	-	-	-	-	-	-	-	-	-
.	3B:1171268-1171268	-	-	-	-	-	-	-	-	-	-	-
.	3B:1171325-1171325	-	-	-	-	-	-	-	-	-	-	-
.	3B:1171378-1171378	-	-	-	-	-	-	-	-	-	-	-
.	3B:1172426-1172426	-	-	-	-	-	-	-	-	-	-	-
.	3B:1172732-1172732	-	-	-	-	-	-	-	-	-	-	-
.	3B:1172967-1172967	-	-	-	-	-	-	-	-	-	-	-
.	3B:1173073-1173073	-	-	-	-	-	-	-	-	-	-	-
.	3B:1173083-1173086	-	-	-	-	-	-	-	-	-	-	-
.	3B:1173099-1173099	-	-	-	-	-	-	-	-	-	-	-
.	3B:1173102-1173102	-	-	-	-	-	-	-	-	-	-	-
.	3B:1173126-1173126	-	-	-	-	-	-	-	-	-	-	-
.	3B:1187208-1187208	G	TRITD3Bv1G000420	TRITD3Bv1G000420.1	Transcript	synonymous_variant	546	546	182	Q	caA/caG	-	IMPACT=LOW;BIOTYPE=protein_coding;EXON=4/4;STRAND=1;ENSP=TRITD3Bv1G000420.1;UNIPARC=UPI00101955CA;DOMAINS=Gene3D:3.40.50.720,Gene3D:3.90.25.10,Pfam:PF05368,PANTHER:PTHR43349,PANTHER:PTHR43349:SF57
.	3B:1187741-1187741	-	-	-	-	-	-	-	-	-	-	-
.	3B:1187754-1187754	-	-	-	-	-	-	-	-	-	-	-
.	3B:1187907-1187907	-	-	-	-	-	-	-	-	-	-	-
.	3B:1188150-1188150	-	-	-	-	-	-	-	-	-	-	-
.	3B:1188169-1188169	-	-	-	-	-	-	-	-	-	-	-
.	3B:1189814-1189814	-	-	-	-	-	-	-	-	-	-	-
.	3B:1189904-1189904	-	-	-	-	-	-	-	-	-	-	-
.	3B:1189968-1189968	-	-	-	-	-	-	-	-	-	-	-
.	3B:1189995-1189995	-	-	-	-	-	-	-	-	-	-	-
.	3B:1190297-1190297	-	-	-	-	-	-	-	-	-	-	-
.	3B:1191012-1191012	-	-	-	-	-	-	-	-	-	-	-
.	3B:1191757-1191757	-	-	-	-	-	-	-	-	-	-	-
.	3B:1191760-1191760	-	-	-	-	-	-	-	-	-	-	-
.	3B:1191779-1191779	-	-	-	-	-	-	-	-	-	-	-
.	3B:1192930-1192931	-	-	-	-	-	-	-	-	-	-	-
.	3B:1193204-1193204	-	-	-	-	-	-	-	-	-	-	-
.	3B:1193216-1193216	-	-	-	-	-	-	-	-	-	-	-
.	3B:1193505-1193505	-	-	-	-	-	-	-	-	-	-	-
.	3B:1193519-1193519	-	-	-	-	-	-	-	-	-	-	-
.	3B:1193572-1193572	-	-	-	-	-	-	-	-	-	-	-
.	3B:1194482-1194483	-	-	-	-	-	-	-	-	-	-	-
.	3B:1194600-1194603	-	-	-	-	-	-	-	-	-	-	-
.	3B:1196096-1196096	-	-	-	-	-	-	-	-	-	-	-
.	3B:1197492-1197492	-	-	-	-	-	-	-	-	-	-	-
.	3B:1197532-1197532	-	-	-	-	-	-	-	-	-	-	-
.	3B:1197857-1197857	-	-	-	-	-	-	-	-	-	-	-
.	3B:1198470-1198470	-	-	-	-	-	-	-	-	-	-	-
.	3B:1198639-1198639	-	-	-	-	-	-	-	-	-	-	-
.	3B:1198822-1198822	-	-	-	-	-	-	-	-	-	-	-
.	3B:1198883-1198883	-	-	-	-	-	-	-	-	-	-	-
.	3B:1198963-1198963	-	-	-	-	-	-	-	-	-	-	-
.	3B:1209264-1209264	-	-	-	-	-	-	-	-	-	-	-
.	3B:1209272-1209272	-	-	-	-	-	-	-	-	-	-	-
.	3B:1209287-1209287	-	-	-	-	-	-	-	-	-	-	-
.	3B:1209290-1209290	-	-	-	-	-	-	-	-	-	-	-
.	3B:1209322-1209322	-	-	-	-	-	-	-	-	-	-	-
.	3B:1209336-1209336	-	-	-	-	-	-	-	-	-	-	-
.	3B:1209354-1209354	-	-	-	-	-	-	-	-	-	-	-
.	3B:1209405-1209405	-	-	-	-	-	-	-	-	-	-	-
.	3B:1209429-1209429	-	-	-	-	-	-	-	-	-	-	-
.	3B:1209531-1209531	-	-	-	-	-	-	-	-	-	-	-
.	3B:1209683-1209683	-	-	-	-	-	-	-	-	-	-	-
.	3B:1209696-1209696	-	-	-	-	-	-	-	-	-	-	-
.	3B:1209744-1209744	-	-	-	-	-	-	-	-	-	-	-
.	3B:1209747-1209747	-	-	-	-	-	-	-	-	-	-	-
.	3B:1209776-1209776	-	-	-	-	-	-	-	-	-	-	-
.	3B:1209790-1209790	-	-	-	-	-	-	-	-	-	-	-
.	3B:1209863-1209863	-	-	-	-	-	-	-	-	-	-	-
.	3B:1209879-1209879	-	-	-	-	-	-	-	-	-	-	-
.	3B:1209908-1209908	-	-	-	-	-	-	-	-	-	-	-
.	3B:1209967-1209967	-	-	-	-	-	-	-	-	-	-	-
.	3B:1209971-1209971	-	-	-	-	-	-	-	-	-	-	-
.	3B:1209989-1209989	-	-	-	-	-	-	-	-	-	-	-
.	3B:1209991-1209991	-	-	-	-	-	-	-	-	-	-	-
.	3B:1210530-1210530	-	-	-	-	-	-	-	-	-	-	-
.	3B:1210564-1210564	-	-	-	-	-	-	-	-	-	-	-
.	3B:1210901-1210901	-	-	-	-	-	-	-	-	-	-	-
.	3B:1210907-1210907	-	-	-	-	-	-	-	-	-	-	-
.	3B:1210927-1210927	-	-	-	-	-	-	-	-	-	-	-
.	3B:1211006-1211006	-	-	-	-	-	-	-	-	-	-	-
.	3B:1213349-1213349	-	-	-	-	-	-	-	-	-	-	-
.	3B:1213358-1213358	-	-	-	-	-	-	-	-	-	-	-
.	3B:1213360-1213360	-	-	-	-	-	-	-	-	-	-	-
.	3B:1213377-1213377	-	-	-	-	-	-	-	-	-	-	-
.	3B:1213382-1213382	-	-	-	-	-	-	-	-	-	-	-
.	3B:1213404-1213404	-	-	-	-	-	-	-	-	-	-	-
.	3B:1213415-1213415	-	-	-	-	-	-	-	-	-	-	-
.	3B:1213442-1213442	-	-	-	-	-	-	-	-	-	-	-
.	3B:1213491-1213491	-	-	-	-	-	-	-	-	-	-	-
.	3B:1213516-1213516	-	-	-	-	-	-	-	-	-	-	-
.	3B:1213531-1213532	-	-	-	-	-	-	-	-	-	-	-
.	3B:1213543-1213543	-	-	-	-	-	-	-	-	-	-	-
.	3B:1213595-1213595	-	-	-	-	-	-	-	-	-	-	-
.	3B:1213610-1213610	-	-	-	-	-	-	-	-	-	-	-
.	3B:1213615-1213620	-	-	-	-	-	-	-	-	-	-	-
.	3B:1213639-1213639	-	-	-	-	-	-	-	-	-	-	-
.	3B:1213646-1213646	-	-	-	-	-	-	-	-	-	-	-
.	3B:1213870-1213870	-	-	-	-	-	-	-	-	-	-	-
.	3B:1213911-1213911	-	-	-	-	-	-	-	-	-	-	-
.	3B:1214692-1214692	-	-	-	-	-	-	-	-	-	-	-
.	3B:1214756-1214761	-	-	-	-	-	-	-	-	-	-	-
.	3B:1214867-1214867	-	-	-	-	-	-	-	-	-	-	-
.	3B:1214883-1214883	-	-	-	-	-	-	-	-	-	-	-
.	3B:1214886-1214886	-	-	-	-	-	-	-	-	-	-	-
.	3B:1214933-1214933	-	-	-	-	-	-	-	-	-	-	-
.	3B:1214978-1214978	-	-	-	-	-	-	-	-	-	-	-
.	3B:1215082-1215082	-	-	-	-	-	-	-	-	-	-	-
.	3B:1215124-1215124	-	-	-	-	-	-	-	-	-	-	-
.	3B:1215171-1215171	-	-	-	-	-	-	-	-	-	-	-
.	3B:1215184-1215184	-	-	-	-	-	-	-	-	-	-	-
.	3B:1215189-1215189	-	-	-	-	-	-	-	-	-	-	-
.	3B:1215227-1215227	-	-	-	-	-	-	-	-	-	-	-
.	3B:1215299-1215299	-	-	-	-	-	-	-	-	-	-	-
.	3B:1215303-1215303	-	-	-	-	-	-	-	-	-	-	-
.	3B:1215403-1215403	-	-	-	-	-	-	-	-	-	-	-
.	3B:1215588-1215588	-	-	-	-	-	-	-	-	-	-	-
.	3B:1215615-1215615	-	-	-	-	-	-	-	-	-	-	-
.	3B:1215661-1215661	-	-	-	-	-	-	-	-	-	-	-
.	3B:1215722-1215722	-	-	-	-	-	-	-	-	-	-	-
.	3B:1215723-1215723	-	-	-	-	-	-	-	-	-	-	-
.	3B:1216142-1216142	-	-	-	-	-	-	-	-	-	-	-
.	3B:1216168-1216168	-	-	-	-	-	-	-	-	-	-	-
.	3B:1216214-1216214	-	-	-	-	-	-	-	-	-	-	-
.	3B:1216215-1216215	-	-	-	-	-	-	-	-	-	-	-
.	3B:1216462-1216462	-	-	-	-	-	-	-	-	-	-	-
.	3B:1225730-1225730	-	-	-	-	-	-	-	-	-	-	-
.	3B:1225773-1225773	-	-	-	-	-	-	-	-	-	-	-
.	3B:1225820-1225820	-	-	-	-	-	-	-	-	-	-	-
.	3B:1225846-1225846	-	-	-	-	-	-	-	-	-	-	-
.	3B:1225950-1225950	-	-	-	-	-	-	-	-	-	-	-
.	3B:1225963-1225963	-	-	-	-	-	-	-	-	-	-	-
.	3B:1225991-1225991	-	-	-	-	-	-	-	-	-	-	-
.	3B:1226065-1226065	-	-	-	-	-	-	-	-	-	-	-
.	3B:1226079-1226079	-	-	-	-	-	-	-	-	-	-	-
.	3B:1226248-1226248	-	-	-	-	-	-	-	-	-	-	-
.	3B:1226274-1226274	-	-	-	-	-	-	-	-	-	-	-
.	3B:1226288-1226288	-	-	-	-	-	-	-	-	-	-	-
.	3B:1226895-1226895	-	-	-	-	-	-	-	-	-	-	-
.	3B:1226939-1226939	-	-	-	-	-	-	-	-	-	-	-
.	3B:1227030-1227030	-	-	-	-	-	-	-	-	-	-	-
.	3B:1227032-1227032	-	-	-	-	-	-	-	-	-	-	-
.	3B:1227046-1227046	-	-	-	-	-	-	-	-	-	-	-
.	3B:1227068-1227068	-	-	-	-	-	-	-	-	-	-	-
.	3B:1227149-1227149	-	-	-	-	-	-	-	-	-	-	-
.	3B:1227162-1227162	-	-	-	-	-	-	-	-	-	-	-
.	3B:1227247-1227247	-	-	-	-	-	-	-	-	-	-	-
.	3B:1227249-1227249	-	-	-	-	-	-	-	-	-	-	-
.	3B:1227271-1227271	-	-	-	-	-	-	-	-	-	-	-
.	3B:1227280-1227280	-	-	-	-	-	-	-	-	-	-	-
.	3B:1227312-1227312	-	-	-	-	-	-	-	-	-	-	-
.	3B:1227376-1227376	-	-	-	-	-	-	-	-	-	-	-
.	3B:1227504-1227504	-	-	-	-	-	-	-	-	-	-	-
.	3B:1227989-1227989	-	-	-	-	-	-	-	-	-	-	-
.	3B:1227992-1227992	-	-	-	-	-	-	-	-	-	-	-
.	3B:1228047-1228047	-	-	-	-	-	-	-	-	-	-	-
.	3B:1228269-1228269	-	-	-	-	-	-	-	-	-	-	-
.	3B:1228290-1228292	-	-	-	-	-	-	-	-	-	-	-
.	3B:1228303-1228303	-	-	-	-	-	-	-	-	-	-	-
.	3B:1228327-1228327	-	-	-	-	-	-	-	-	-	-	-
.	3B:1228367-1228367	-	-	-	-	-	-	-	-	-	-	-
.	3B:1229267-1229275	-	-	-	-	-	-	-	-	-	-	-
.	3B:1229277-1229277	-	-	-	-	-	-	-	-	-	-	-
.	3B:1229353-1229353	-	-	-	-	-	-	-	-	-	-	-
.	3B:1229530-1229530	-	-	-	-	-	-	-	-	-	-	-
.	3B:1231318-1231318	-	-	-	-	-	-	-	-	-	-	-
.	3B:1231329-1231334	-	-	-	-	-	-	-	-	-	-	-
.	3B:1231336-1231338	-	-	-	-	-	-	-	-	-	-	-
.	3B:1236237-1236237	C	TRITD3Bv1G000450	TRITD3Bv1G000450.2	Transcript	missense_variant	446	446	149	Q/R	cAg/cGg	-	IMPACT=MODERATE;BIOTYPE=protein_coding;EXON=2/2;STRAND=-1;ENSP=TRITD3Bv1G000450.2;UNIPARC=UPI0010172682;SIFT=tolerated(0.69);DOMAINS=PANTHER:PTHR13935,PANTHER:PTHR13935:SF52
.	3B:1236340-1236340	C	TRITD3Bv1G000450	TRITD3Bv1G000450.2	Transcript	missense_variant	343	343	115	R/G	Cga/Gga	-	IMPACT=MODERATE;BIOTYPE=protein_coding;EXON=2/2;STRAND=-1;ENSP=TRITD3Bv1G000450.2;UNIPARC=UPI0010172682;SIFT=tolerated(0.39);DOMAINS=PANTHER:PTHR13935,PANTHER:PTHR13935:SF52
.	3B:1236386-1236386	A	TRITD3Bv1G000450	TRITD3Bv1G000450.2	Transcript	synonymous_variant	297	297	99	S	tcC/tcT	-	IMPACT=LOW;BIOTYPE=protein_coding;EXON=2/2;STRAND=-1;ENSP=TRITD3Bv1G000450.2;UNIPARC=UPI0010172682;DOMAINS=Gene3D:4.10.280.10,PANTHER:PTHR13935,PANTHER:PTHR13935:SF52
.	3B:1236654-1236654	-	-	-	-	-	-	-	-	-	-	-
.	3B:1236837-1236837	-	-	-	-	-	-	-	-	-	-	-
.	3B:1236848-1236848	-	-	-	-	-	-	-	-	-	-	-
.	3B:1236852-1236852	-	-	-	-	-	-	-	-	-	-	-
.	3B:1236866-1236866	-	-	-	-	-	-	-	-	-	-	-
.	3B:1237024-1237024	-	-	-	-	-	-	-	-	-	-	-
.	3B:1237027-1237027	-	-	-	-	-	-	-	-	-	-	-
.	3B:1237040-1237041	-	-	-	-	-	-	-	-	-	-	-
.	3B:1237057-1237057	-	-	-	-	-	-	-	-	-	-	-
.	3B:1237060-1237060	-	-	-	-	-	-	-	-	-	-	-
.	3B:1237068-1237068	-	-	-	-	-	-	-	-	-	-	-
.	3B:1237087-1237087	-	-	-	-	-	-	-	-	-	-	-
.	3B:1237123-1237123	-	-	-	-	-	-	-	-	-	-	-
.	3B:1246466-1246466	-	-	-	-	-	-	-	-	-	-	-
.	3B:1246474-1246474	-	-	-	-	-	-	-	-	-	-	-
.	3B:1246496-1246496	-	-	-	-	-	-	-	-	-	-	-
.	3B:1246510-1246510	-	-	-	-	-	-	-	-	-	-	-
.	3B:1246512-1246512	-	-	-	-	-	-	-	-	-	-	-
.	3B:1246711-1246711	-	-	-	-	-	-	-	-	-	-	-
.	3B:1246723-1246723	-	-	-	-	-	-	-	-	-	-	-
.	3B:1246749-1246750	-	-	-	-	-	-	-	-	-	-	-
.	3B:1246781-1246781	-	-	-	-	-	-	-	-	-	-	-
.	3B:1246801-1246801	-	-	-	-	-	-	-	-	-	-	-
.	3B:1246809-1246809	-	-	-	-	-	-	-	-	-	-	-
.	3B:1246817-1246817	-	-	-	-	-	-	-	-	-	-	-
.	3B:1246892-1246892	-	-	-	-	-	-	-	-	-	-	-
.	3B:1246900-1246900	-	-	-	-	-	-	-	-	-	-	-
.	3B:1246931-1246931	-	-	-	-	-	-	-	-	-	-	-
.	3B:1246941-1246941	-	-	-	-	-	-	-	-	-	-	-
.	3B:1246980-1246980	-	-	-	-	-	-	-	-	-	-	-
.	3B:1246989-1246989	-	-	-	-	-	-	-	-	-	-	-
.	3B:1269886-1269886	-	-	-	-	-	-	-	-	-	-	-
.	3B:1269917-1269917	-	-	-	-	-	-	-	-	-	-	-
.	3B:1269937-1269937	-	-	-	-	-	-	-	-	-	-	-
.	3B:1269973-1269973	-	-	-	-	-	-	-	-	-	-	-
.	3B:1270150-1270152	-	-	-	-	-	-	-	-	-	-	-
.	3B:1270167-1270167	-	-	-	-	-	-	-	-	-	-	-
.	3B:1270205-1270205	-	-	-	-	-	-	-	-	-	-	-
.	3B:1270253-1270253	-	-	-	-	-	-	-	-	-	-	-
.	3B:1270311-1270313	-	-	-	-	-	-	-	-	-	-	-
.	3B:1270441-1270441	-	-	-	-	-	-	-	-	-	-	-
.	3B:1270443-1270443	-	-	-	-	-	-	-	-	-	-	-
.	3B:1270446-1270446	-	-	-	-	-	-	-	-	-	-	-
.	3B:1270530-1270530	-	-	-	-	-	-	-	-	-	-	-
.	3B:1270547-1270547	-	-	-	-	-	-	-	-	-	-	-
.	3B:1270567-1270567	-	-	-	-	-	-	-	-	-	-	-
.	3B:1270624-1270624	-	-	-	-	-	-	-	-	-	-	-
.	3B:1270628-1270628	-	-	-	-	-	-	-	-	-	-	-
.	3B:1270633-1270633	-	-	-	-	-	-	-	-	-	-	-
.	3B:1270646-1270646	-	-	-	-	-	-	-	-	-	-	-
.	3B:1270648-1270648	-	-	-	-	-	-	-	-	-	-	-
.	3B:1270655-1270655	-	-	-	-	-	-	-	-	-	-	-
.	3B:1270678-1270678	-	-	-	-	-	-	-	-	-	-	-
.	3B:1270693-1270693	-	-	-	-	-	-	-	-	-	-	-
.	3B:1270718-1270718	-	-	-	-	-	-	-	-	-	-	-
.	3B:1271070-1271070	-	-	-	-	-	-	-	-	-	-	-
.	3B:1271107-1271107	G	TRITD3Bv1G000480	TRITD3Bv1G000480.1	Transcript	missense_variant	649	649	217	V/L	Gta/Cta	-	IMPACT=MODERATE;BIOTYPE=protein_coding;EXON=4/4;STRAND=-1;ENSP=TRITD3Bv1G000480.1;UNIPARC=UPI00101996A3;SIFT=tolerated(1);DOMAINS=PANTHER:PTHR13935,PANTHER:PTHR13935:SF113
.	3B:1271159-1271159	-	-	-	-	-	-	-	-	-	-	-
.	3B:1271845-1271845	A	TRITD3Bv1G000480	TRITD3Bv1G000480.1	Transcript	missense_variant	593	593	198	H/L	cAc/cTc	-	IMPACT=MODERATE;BIOTYPE=protein_coding;EXON=3/4;STRAND=-1;ENSP=TRITD3Bv1G000480.1;UNIPARC=UPI00101996A3;SIFT=deleterious(0);DOMAINS=PANTHER:PTHR13935,PANTHER:PTHR13935:SF113
.	3B:1271845-1271845	A	TRITD3Bv1G000480	TRITD3Bv1G000480.2	Transcript	missense_variant	566	566	189	H/L	cAc/cTc	-	IMPACT=MODERATE;BIOTYPE=protein_coding;EXON=2/2;STRAND=-1;ENSP=TRITD3Bv1G000480.2;UNIPARC=UPI001019A70B;SIFT=deleterious(0);DOMAINS=PANTHER:PTHR13935,PANTHER:PTHR13935:SF113
.	3B:1271886-1271886	C	TRITD3Bv1G000480	TRITD3Bv1G000480.1	Transcript	synonymous_variant	552	552	184	A	gcC/gcG	-	IMPACT=LOW;BIOTYPE=protein_coding;EXON=3/4;STRAND=-1;ENSP=TRITD3Bv1G000480.1;UNIPARC=UPI00101996A3;DOMAINS=PANTHER:PTHR13935,PANTHER:PTHR13935:SF113
.	3B:1271886-1271886	C	TRITD3Bv1G000480	TRITD3Bv1G000480.2	Transcript	synonymous_variant	525	525	175	A	gcC/gcG	-	IMPACT=LOW;BIOTYPE=protein_coding;EXON=2/2;STRAND=-1;ENSP=TRITD3Bv1G000480.2;UNIPARC=UPI001019A70B;DOMAINS=PANTHER:PTHR13935,PANTHER:PTHR13935:SF113
.	3B:1271900-1271900	T	TRITD3Bv1G000480	TRITD3Bv1G000480.1	Transcript	missense_variant	538	538	180	D/N	Gac/Aac	-	IMPACT=MODERATE;BIOTYPE=protein_coding;EXON=3/4;STRAND=-1;ENSP=TRITD3Bv1G000480.1;UNIPARC=UPI00101996A3;SIFT=deleterious(0);DOMAINS=PANTHER:PTHR13935,PANTHER:PTHR13935:SF113
.	3B:1271900-1271900	T	TRITD3Bv1G000480	TRITD3Bv1G000480.2	Transcript	missense_variant	511	511	171	D/N	Gac/Aac	-	IMPACT=MODERATE;BIOTYPE=protein_coding;EXON=2/2;STRAND=-1;ENSP=TRITD3Bv1G000480.2;UNIPARC=UPI001019A70B;SIFT=deleterious(0.01);DOMAINS=PANTHER:PTHR13935,PANTHER:PTHR13935:SF113
.	3B:1271976-1271976	C	TRITD3Bv1G000480	TRITD3Bv1G000480.1	Transcript	missense_variant	462	462	154	D/E	gaT/gaG	-	IMPACT=MODERATE;BIOTYPE=protein_coding;EXON=3/4;STRAND=-1;ENSP=TRITD3Bv1G000480.1;UNIPARC=UPI00101996A3;SIFT=tolerated(1);DOMAINS=PANTHER:PTHR13935,PANTHER:PTHR13935:SF113
.	3B:1271976-1271976	C	TRITD3Bv1G000480	TRITD3Bv1G000480.2	Transcript	missense_variant	435	435	145	D/E	gaT/gaG	-	IMPACT=MODERATE;BIOTYPE=protein_coding;EXON=2/2;STRAND=-1;ENSP=TRITD3Bv1G000480.2;UNIPARC=UPI001019A70B;SIFT=tolerated(1);DOMAINS=PANTHER:PTHR13935,PANTHER:PTHR13935:SF113
.	3B:1271985-1271985	T	TRITD3Bv1G000480	TRITD3Bv1G000480.1	Transcript	synonymous_variant	453	453	151	S	tcG/tcA	-	IMPACT=LOW;BIOTYPE=protein_coding;EXON=3/4;STRAND=-1;ENSP=TRITD3Bv1G000480.1;UNIPARC=UPI00101996A3;DOMAINS=PANTHER:PTHR13935,PANTHER:PTHR13935:SF113
.	3B:1271985-1271985	T	TRITD3Bv1G000480	TRITD3Bv1G000480.2	Transcript	synonymous_variant	426	426	142	S	tcG/tcA	-	IMPACT=LOW;BIOTYPE=protein_coding;EXON=2/2;STRAND=-1;ENSP=TRITD3Bv1G000480.2;UNIPARC=UPI001019A70B;DOMAINS=PANTHER:PTHR13935,PANTHER:PTHR13935:SF113
.	3B:1272011-1272011	A	TRITD3Bv1G000480	TRITD3Bv1G000480.1	Transcript	missense_variant	427	427	143	V/L	Gtg/Ttg	-	IMPACT=MODERATE;BIOTYPE=protein_coding;EXON=3/4;STRAND=-1;ENSP=TRITD3Bv1G000480.1;UNIPARC=UPI00101996A3;SIFT=tolerated(0.47);DOMAINS=PANTHER:PTHR13935,PANTHER:PTHR13935:SF113
.	3B:1272011-1272011	A	TRITD3Bv1G000480	TRITD3Bv1G000480.2	Transcript	missense_variant	400	400	134	V/L	Gtg/Ttg	-	IMPACT=MODERATE;BIOTYPE=protein_coding;EXON=2/2;STRAND=-1;ENSP=TRITD3Bv1G000480.2;UNIPARC=UPI001019A70B;SIFT=tolerated(0.44);DOMAINS=PANTHER:PTHR13935,PANTHER:PTHR13935:SF113
.	3B:1272139-1272139	C	TRITD3Bv1G000480	TRITD3Bv1G000480.1	Transcript	missense_variant	299	299	100	H/R	cAt/cGt	-	IMPACT=MODERATE;BIOTYPE=protein_coding;EXON=3/4;STRAND=-1;ENSP=TRITD3Bv1G000480.1;UNIPARC=UPI00101996A3;SIFT=tolerated(1);DOMAINS=Coiled-coils_(Ncoils):Coil,PANTHER:PTHR13935,PANTHER:PTHR13935:SF113,Gene3D:4.10.280.10,Superfamily:SSF47459
.	3B:1272139-1272139	C	TRITD3Bv1G000480	TRITD3Bv1G000480.2	Transcript	missense_variant	272	272	91	H/R	cAt/cGt	-	IMPACT=MODERATE;BIOTYPE=protein_coding;EXON=2/2;STRAND=-1;ENSP=TRITD3Bv1G000480.2;UNIPARC=UPI001019A70B;SIFT=tolerated(1);DOMAINS=Coiled-coils_(Ncoils):Coil,PANTHER:PTHR13935,PANTHER:PTHR13935:SF113,Gene3D:4.10.280.10,Superfamily:SSF47459
.	3B:1272340-1272340	-	-	-	-	-	-	-	-	-	-	-
.	3B:1272371-1272371	-	-	-	-	-	-	-	-	-	-	-
.	3B:1272397-1272397	-	-	-	-	-	-	-	-	-	-	-
.	3B:1272406-1272407	-	-	-	-	-	-	-	-	-	-	-
.	3B:1272422-1272422	-	-	-	-	-	-	-	-	-	-	-
.	3B:1272446-1272446	-	-	-	-	-	-	-	-	-	-	-
.	3B:1272469-1272469	-	-	-	-	-	-	-	-	-	-	-
.	3B:1272580-1272580	-	-	-	-	-	-	-	-	-	-	-
.	3B:1272581-1272581	-	-	-	-	-	-	-	-	-	-	-
.	3B:1272641-1272641	-	-	-	-	-	-	-	-	-	-	-
.	3B:1272700-1272700	-	-	-	-	-	-	-	-	-	-	-
.	3B:1272753-1272753	-	-	-	-	-	-	-	-	-	-	-
.	3B:1272801-1272801	-	-	-	-	-	-	-	-	-	-	-
.	3B:1272830-1272830	-	-	-	-	-	-	-	-	-	-	-
.	3B:1272844-1272844	-	-	-	-	-	-	-	-	-	-	-
.	3B:1272862-1272862	-	-	-	-	-	-	-	-	-	-	-
.	3B:1272867-1272867	-	-	-	-	-	-	-	-	-	-	-
.	3B:1272873-1272873	-	-	-	-	-	-	-	-	-	-	-
.	3B:1272874-1272874	-	-	-	-	-	-	-	-	-	-	-
.	3B:1272909-1272909	-	-	-	-	-	-	-	-	-	-	-
.	3B:1272968-1272970	-	-	-	-	-	-	-	-	-	-	-
.	3B:1273027-1273027	-	-	-	-	-	-	-	-	-	-	-
.	3B:1273123-1273123	-	-	-	-	-	-	-	-	-	-	-
.	3B:1273253-1273253	-	-	-	-	-	-	-	-	-	-	-
.	3B:1273274-1273274	-	-	-	-	-	-	-	-	-	-	-
.	3B:1273294-1273294	-	-	-	-	-	-	-	-	-	-	-
.	3B:1273296-1273296	-	-	-	-	-	-	-	-	-	-	-
.	3B:1273332-1273332	-	-	-	-	-	-	-	-	-	-	-
.	3B:1273382-1273382	-	-	-	-	-	-	-	-	-	-	-
.	3B:1273387-1273387	T	TRITD3Bv1G000480	TRITD3Bv1G000480.1	Transcript	missense_variant,splice_region_variant	215	215	72	A/D	gCt/gAt	-	IMPACT=MODERATE;BIOTYPE=protein_coding;EXON=2/4;STRAND=-1;ENSP=TRITD3Bv1G000480.1;UNIPARC=UPI00101996A3;SIFT=tolerated(0.15);DOMAINS=PROSITE_profiles:PS50888,PANTHER:PTHR13935,PANTHER:PTHR13935:SF113,Pfam:PF00010,Gene3D:4.10.280.10,SMART:SM00353,Superfamily:SSF47459
.	3B:1273387-1273387	T	TRITD3Bv1G000480	TRITD3Bv1G000480.2	Transcript	missense_variant,splice_region_variant	188	188	63	A/D	gCt/gAt	-	IMPACT=MODERATE;BIOTYPE=protein_coding;EXON=1/2;STRAND=-1;ENSP=TRITD3Bv1G000480.2;UNIPARC=UPI001019A70B;SIFT=tolerated(0.21);DOMAINS=PROSITE_profiles:PS50888,PANTHER:PTHR13935,PANTHER:PTHR13935:SF113,Pfam:PF00010,Gene3D:4.10.280.10,SMART:SM00353,Superfamily:SSF47459
.	3B:1273531-1273531	C	TRITD3Bv1G000480	TRITD3Bv1G000480.1	Transcript	missense_variant	71	71	24	K/R	aAg/aGg	-	IMPACT=MODERATE;BIOTYPE=protein_coding;EXON=2/4;STRAND=-1;ENSP=TRITD3Bv1G000480.1;UNIPARC=UPI00101996A3;SIFT=tolerated(1);DOMAINS=Low_complexity_(Seg):seg,PANTHER:PTHR13935,PANTHER:PTHR13935:SF113
.	3B:1273531-1273531	C	TRITD3Bv1G000480	TRITD3Bv1G000480.2	Transcript	missense_variant	44	44	15	K/R	aAg/aGg	-	IMPACT=MODERATE;BIOTYPE=protein_coding;EXON=1/2;STRAND=-1;ENSP=TRITD3Bv1G000480.2;UNIPARC=UPI001019A70B;SIFT=tolerated(1);DOMAINS=Low_complexity_(Seg):seg,MobiDB_lite:mobidb-lite,PANTHER:PTHR13935,PANTHER:PTHR13935:SF113
.	3B:1275828-1275830	-	-	-	-	-	-	-	-	-	-	-
.	3B:1275838-1275838	-	-	-	-	-	-	-	-	-	-	-
.	3B:1275843-1275843	-	-	-	-	-	-	-	-	-	-	-
.	3B:1276171-1276171	-	-	-	-	-	-	-	-	-	-	-
.	3B:1276213-1276213	-	-	-	-	-	-	-	-	-	-	-
.	3B:1276224-1276225	-	-	-	-	-	-	-	-	-	-	-
.	3B:1276231-1276231	-	-	-	-	-	-	-	-	-	-	-
.	3B:1276279-1276279	-	-	-	-	-	-	-	-	-	-	-
.	3B:1276296-1276296	-	-	-	-	-	-	-	-	-	-	-
.	3B:1276304-1276304	-	-	-	-	-	-	-	-	-	-	-
.	3B:1276332-1276332	-	-	-	-	-	-	-	-	-	-	-
.	3B:1276946-1276946	-	-	-	-	-	-	-	-	-	-	-
.	3B:1276961-1276961	-	-	-	-	-	-	-	-	-	-	-
.	3B:1277002-1277002	-	-	-	-	-	-	-	-	-	-	-
.	3B:1277324-1277324	-	-	-	-	-	-	-	-	-	-	-
.	3B:1278735-1278735	-	-	-	-	-	-	-	-	-	-	-
.	3B:1278745-1278745	-	-	-	-	-	-	-	-	-	-	-
.	3B:1278750-1278750	-	-	-	-	-	-	-	-	-	-	-
.	3B:1278782-1278782	-	-	-	-	-	-	-	-	-	-	-
.	3B:1278792-1278792	-	-	-	-	-	-	-	-	-	-	-
.	3B:1278842-1278842	-	-	-	-	-	-	-	-	-	-	-
.	3B:1278848-1278848	-	-	-	-	-	-	-	-	-	-	-
.	3B:1278858-1278858	-	-	-	-	-	-	-	-	-	-	-
.	3B:1279054-1279054	-	-	-	-	-	-	-	-	-	-	-
.	3B:1279061-1279061	-	-	-	-	-	-	-	-	-	-	-
.	3B:1279146-1279146	-	-	-	-	-	-	-	-	-	-	-
.	3B:1279522-1279524	-	-	-	-	-	-	-	-	-	-	-
.	3B:1279561-1279561	-	-	-	-	-	-	-	-	-	-	-
.	3B:1279568-1279569	-	-	-	-	-	-	-	-	-	-	-
.	3B:1279591-1279591	-	-	-	-	-	-	-	-	-	-	-
.	3B:1279881-1279881	-	-	-	-	-	-	-	-	-	-	-
.	3B:1279889-1279889	-	-	-	-	-	-	-	-	-	-	-
.	3B:1279909-1279909	-	-	-	-	-	-	-	-	-	-	-
.	3B:1303991-1303992	-	-	-	-	-	-	-	-	-	-	-
.	3B:1304000-1304000	-	-	-	-	-	-	-	-	-	-	-
.	3B:1304893-1304893	-	-	-	-	-	-	-	-	-	-	-
.	3B:1304949-1304949	-	-	-	-	-	-	-	-	-	-	-
.	3B:1305021-1305021	-	-	-	-	-	-	-	-	-	-	-
.	3B:1306601-1306601	-	-	-	-	-	-	-	-	-	-	-
.	3B:1306620-1306620	-	-	-	-	-	-	-	-	-	-	-
.	3B:1306944-1306944	-	-	-	-	-	-	-	-	-	-	-
.	3B:1306965-1306965	-	-	-	-	-	-	-	-	-	-	-
.	3B:1306974-1306974	-	-	-	-	-	-	-	-	-	-	-
.	3B:1307023-1307023	-	-	-	-	-	-	-	-	-	-	-
.	3B:1307033-1307033	-	-	-	-	-	-	-	-	-	-	-
.	3B:1307073-1307073	-	-	-	-	-	-	-	-	-	-	-
.	3B:1307237-1307237	-	-	-	-	-	-	-	-	-	-	-
.	3B:1307255-1307255	-	-	-	-	-	-	-	-	-	-	-
.	3B:1307267-1307267	-	-	-	-	-	-	-	-	-	-	-
.	3B:1307321-1307321	-	-	-	-	-	-	-	-	-	-	-
.	3B:1307487-1307487	-	-	-	-	-	-	-	-	-	-	-
.	3B:1307507-1307507	-	-	-	-	-	-	-	-	-	-	-
.	3B:1307583-1307583	-	-	-	-	-	-	-	-	-	-	-
.	3B:1307592-1307592	-	-	-	-	-	-	-	-	-	-	-
.	3B:1307630-1307630	-	-	-	-	-	-	-	-	-	-	-
.	3B:1307635-1307635	-	-	-	-	-	-	-	-	-	-	-
.	3B:1307671-1307671	-	-	-	-	-	-	-	-	-	-	-
.	3B:1307702-1307702	-	-	-	-	-	-	-	-	-	-	-
.	3B:1307718-1307722	-	-	-	-	-	-	-	-	-	-	-
.	3B:1307756-1307756	-	-	-	-	-	-	-	-	-	-	-
.	3B:1307783-1307783	-	-	-	-	-	-	-	-	-	-	-
.	3B:1307794-1307794	-	-	-	-	-	-	-	-	-	-	-
.	3B:1307795-1307795	-	-	-	-	-	-	-	-	-	-	-
.	3B:1308127-1308127	-	-	-	-	-	-	-	-	-	-	-
.	3B:1308673-1308673	-	-	-	-	-	-	-	-	-	-	-
.	3B:1308690-1308690	-	-	-	-	-	-	-	-	-	-	-
.	3B:1308692-1308694	-	-	-	-	-	-	-	-	-	-	-
.	3B:1308718-1308718	-	-	-	-	-	-	-	-	-	-	-
.	3B:1308738-1308738	-	-	-	-	-	-	-	-	-	-	-
.	3B:1308750-1308750	-	-	-	-	-	-	-	-	-	-	-
.	3B:1308895-1308895	-	-	-	-	-	-	-	-	-	-	-
.	3B:1308906-1308909	-	-	-	-	-	-	-	-	-	-	-
.	3B:1308913-1308913	-	-	-	-	-	-	-	-	-	-	-
.	3B:1308950-1308950	-	-	-	-	-	-	-	-	-	-	-
.	3B:1308985-1308985	-	-	-	-	-	-	-	-	-	-	-
.	3B:1309056-1309056	-	-	-	-	-	-	-	-	-	-	-
.	3B:1309093-1309093	-	-	-	-	-	-	-	-	-	-	-
.	3B:1309152-1309152	-	-	-	-	-	-	-	-	-	-	-
.	3B:1309188-1309188	-	-	-	-	-	-	-	-	-	-	-
.	3B:1309189-1309189	-	-	-	-	-	-	-	-	-	-	-
.	3B:1309192-1309193	-	-	-	-	-	-	-	-	-	-	-
.	3B:1309214-1309214	-	-	-	-	-	-	-	-	-	-	-
.	3B:1309244-1309244	-	-	-	-	-	-	-	-	-	-	-
.	3B:1309300-1309300	-	-	-	-	-	-	-	-	-	-	-
.	3B:1309309-1309309	-	-	-	-	-	-	-	-	-	-	-
.	3B:1309404-1309404	-	-	-	-	-	-	-	-	-	-	-
.	3B:1309420-1309420	-	-	-	-	-	-	-	-	-	-	-
.	3B:1309648-1309648	-	-	-	-	-	-	-	-	-	-	-
.	3B:1309651-1309651	-	-	-	-	-	-	-	-	-	-	-
.	3B:1309669-1309669	-	-	-	-	-	-	-	-	-	-	-
.	3B:1309675-1309677	-	-	-	-	-	-	-	-	-	-	-
.	3B:1317589-1317589	-	-	-	-	-	-	-	-	-	-	-
.	3B:1323097-1323097	-	-	-	-	-	-	-	-	-	-	-
.	3B:1323099-1323099	-	-	-	-	-	-	-	-	-	-	-
.	3B:1323103-1323104	-	-	-	-	-	-	-	-	-	-	-
.	3B:1323119-1323119	-	-	-	-	-	-	-	-	-	-	-
.	3B:1323123-1323123	-	-	-	-	-	-	-	-	-	-	-
.	3B:1325605-1325605	-	-	-	-	-	-	-	-	-	-	-
.	3B:1325623-1325623	-	-	-	-	-	-	-	-	-	-	-
.	3B:1325647-1325651	-	-	-	-	-	-	-	-	-	-	-
.	3B:1325679-1325679	-	-	-	-	-	-	-	-	-	-	-
.	3B:1325701-1325701	-	-	-	-	-	-	-	-	-	-	-
.	3B:1325713-1325713	-	-	-	-	-	-	-	-	-	-	-
.	3B:1325751-1325751	-	-	-	-	-	-	-	-	-	-	-
.	3B:1325786-1325787	-	-	-	-	-	-	-	-	-	-	-
.	3B:1332357-1332357	-	-	-	-	-	-	-	-	-	-	-
.	3B:1332363-1332363	-	-	-	-	-	-	-	-	-	-	-
.	3B:1332368-1332368	-	-	-	-	-	-	-	-	-	-	-
.	3B:1332374-1332375	-	-	-	-	-	-	-	-	-	-	-
.	3B:1332407-1332407	-	-	-	-	-	-	-	-	-	-	-
.	3B:1332441-1332441	-	-	-	-	-	-	-	-	-	-	-
.	3B:1332513-1332513	-	-	-	-	-	-	-	-	-	-	-
.	3B:1332529-1332529	-	-	-	-	-	-	-	-	-	-	-
.	3B:1332595-1332597	-	-	-	-	-	-	-	-	-	-	-
.	3B:1332634-1332634	-	-	-	-	-	-	-	-	-	-	-
.	3B:1332680-1332680	-	-	-	-	-	-	-	-	-	-	-
.	3B:1332977-1332977	-	-	-	-	-	-	-	-	-	-	-
.	3B:1333103-1333103	-	-	-	-	-	-	-	-	-	-	-
.	3B:1333136-1333136	-	-	-	-	-	-	-	-	-	-	-
.	3B:1333150-1333150	-	-	-	-	-	-	-	-	-	-	-
.	3B:1333530-1333530	-	-	-	-	-	-	-	-	-	-	-
.	3B:1333606-1333606	-	-	-	-	-	-	-	-	-	-	-
.	3B:1333657-1333657	-	-	-	-	-	-	-	-	-	-	-
.	3B:1336053-1336053	-	-	-	-	-	-	-	-	-	-	-
.	3B:1336059-1336059	-	-	-	-	-	-	-	-	-	-	-
.	3B:1336103-1336103	-	-	-	-	-	-	-	-	-	-	-
.	3B:1336163-1336163	-	-	-	-	-	-	-	-	-	-	-
.	3B:1336239-1336239	-	-	-	-	-	-	-	-	-	-	-
.	3B:1336307-1336307	-	-	-	-	-	-	-	-	-	-	-
.	3B:1336310-1336310	-	-	-	-	-	-	-	-	-	-	-
[truncated: 235,863 more rows]
