# Supplementary material for: Whole-genome resequencing-based characterization of a durum wheat landrace showing similarity to ‘Senatore Cappelli’
Source: PLoS One. 2023 Sep 21;18(9):e0291430. doi: 10.1371/journal.pone.0291430 (PMC10513328; doi:10.1371/journal.pone.0291430)
Supplement: S7 File — (ZIP) [file pone.0291430.s012.zip › S7 File.txt]

#Uploaded_variation	Location	Allele	Gene	Feature	Feature_type	Consequence	cDNA_position	CDS_position	Protein_position	Amino_acids	Codons	Existing_variation	Extra
.	4A:68461-68461	-	-	-	-	-	-	-	-	-	-	-
.	4A:68742-68742	-	-	-	-	-	-	-	-	-	-	-
.	4A:68748-68750	-	-	-	-	-	-	-	-	-	-	-
.	4A:68768-68768	-	-	-	-	-	-	-	-	-	-	-
.	4A:68909-68909	-	-	-	-	-	-	-	-	-	-	-
.	4A:76374-76375	-	-	-	-	-	-	-	-	-	-	-
.	4A:76393-76393	-	-	-	-	-	-	-	-	-	-	-
.	4A:76416-76416	-	-	-	-	-	-	-	-	-	-	-
.	4A:76428-76428	-	-	-	-	-	-	-	-	-	-	-
.	4A:76449-76449	-	-	-	-	-	-	-	-	-	-	-
.	4A:76454-76454	-	-	-	-	-	-	-	-	-	-	-
.	4A:78014-78014	-	-	-	-	-	-	-	-	-	-	-
.	4A:78053-78053	-	-	-	-	-	-	-	-	-	-	-
.	4A:78108-78108	-	-	-	-	-	-	-	-	-	-	-
.	4A:78168-78168	-	-	-	-	-	-	-	-	-	-	-
.	4A:78171-78171	-	-	-	-	-	-	-	-	-	-	-
.	4A:92469-92469	-	-	-	-	-	-	-	-	-	-	-
.	4A:99427-99427	-	-	-	-	-	-	-	-	-	-	-
.	4A:193335-193335	-	-	-	-	-	-	-	-	-	-	-
.	4A:255657-255657	-	-	-	-	-	-	-	-	-	-	-
.	4A:261513-261517	-	-	-	-	-	-	-	-	-	-	-
.	4A:261539-261539	-	-	-	-	-	-	-	-	-	-	-
.	4A:276873-276873	-	-	-	-	-	-	-	-	-	-	-
.	4A:304074-304074	-	-	-	-	-	-	-	-	-	-	-
.	4A:304810-304810	-	-	-	-	-	-	-	-	-	-	-
.	4A:307089-307089	-	-	-	-	-	-	-	-	-	-	-
.	4A:307252-307252	-	-	-	-	-	-	-	-	-	-	-
.	4A:320414-320414	-	-	-	-	-	-	-	-	-	-	-
.	4A:322510-322510	-	-	-	-	-	-	-	-	-	-	-
.	4A:334613-334613	-	-	-	-	-	-	-	-	-	-	-
.	4A:335916-335916	-	-	-	-	-	-	-	-	-	-	-
.	4A:336824-336826	-	-	-	-	-	-	-	-	-	-	-
.	4A:338964-338964	C	TRITD4Av1G000100	TRITD4Av1G000100.1	Transcript	synonymous_variant	432	432	144	S	tcA/tcG	-	IMPACT=LOW;BIOTYPE=protein_coding;EXON=1/1;STRAND=-1;ENSP=TRITD4Av1G000100.1;UNIPARC=UPI001018DA02;DOMAINS=Gene3D:1.10.10.60,PANTHER:PTHR45614,PANTHER:PTHR45614:SF82,Low_complexity_(Seg):seg
.	4A:363153-363153	-	-	-	-	-	-	-	-	-	-	-
.	4A:363156-363156	-	-	-	-	-	-	-	-	-	-	-
.	4A:363162-363162	-	-	-	-	-	-	-	-	-	-	-
.	4A:363176-363176	-	-	-	-	-	-	-	-	-	-	-
.	4A:363177-363177	-	-	-	-	-	-	-	-	-	-	-
.	4A:363193-363193	-	-	-	-	-	-	-	-	-	-	-
.	4A:363229-363229	-	-	-	-	-	-	-	-	-	-	-
.	4A:363268-363268	-	-	-	-	-	-	-	-	-	-	-
.	4A:363275-363275	-	-	-	-	-	-	-	-	-	-	-
.	4A:363285-363285	-	-	-	-	-	-	-	-	-	-	-
.	4A:363286-363286	-	-	-	-	-	-	-	-	-	-	-
.	4A:363335-363335	-	-	-	-	-	-	-	-	-	-	-
.	4A:363345-363345	-	-	-	-	-	-	-	-	-	-	-
.	4A:363379-363379	-	-	-	-	-	-	-	-	-	-	-
.	4A:363396-363396	-	-	-	-	-	-	-	-	-	-	-
.	4A:364035-364035	-	-	-	-	-	-	-	-	-	-	-
.	4A:364053-364053	-	-	-	-	-	-	-	-	-	-	-
.	4A:364125-364125	-	-	-	-	-	-	-	-	-	-	-
.	4A:364143-364143	-	-	-	-	-	-	-	-	-	-	-
.	4A:364208-364208	-	-	-	-	-	-	-	-	-	-	-
.	4A:364214-364214	-	-	-	-	-	-	-	-	-	-	-
.	4A:364255-364255	-	-	-	-	-	-	-	-	-	-	-
.	4A:364332-364332	-	-	-	-	-	-	-	-	-	-	-
.	4A:377384-377384	-	-	-	-	-	-	-	-	-	-	-
.	4A:398414-398414	-	-	-	-	-	-	-	-	-	-	-
.	4A:411958-411960	-	-	-	-	-	-	-	-	-	-	-
.	4A:433726-433726	-	-	-	-	-	-	-	-	-	-	-
.	4A:446716-446716	-	-	-	-	-	-	-	-	-	-	-
.	4A:447182-447182	-	-	-	-	-	-	-	-	-	-	-
.	4A:449945-449945	-	-	-	-	-	-	-	-	-	-	-
.	4A:461475-461475	-	-	-	-	-	-	-	-	-	-	-
.	4A:464896-464896	-	-	-	-	-	-	-	-	-	-	-
.	4A:504311-504311	-	-	-	-	-	-	-	-	-	-	-
.	4A:504320-504320	-	-	-	-	-	-	-	-	-	-	-
.	4A:504324-504324	-	-	-	-	-	-	-	-	-	-	-
.	4A:507913-507913	-	-	-	-	-	-	-	-	-	-	-
.	4A:588232-588232	-	-	-	-	-	-	-	-	-	-	-
.	4A:618538-618538	-	-	-	-	-	-	-	-	-	-	-
.	4A:756886-756886	-	-	-	-	-	-	-	-	-	-	-
.	4A:758521-758521	-	-	-	-	-	-	-	-	-	-	-
.	4A:762893-762893	-	-	-	-	-	-	-	-	-	-	-
.	4A:798354-798356	-	-	-	-	-	-	-	-	-	-	-
.	4A:811560-811560	-	-	-	-	-	-	-	-	-	-	-
.	4A:813693-813693	-	-	-	-	-	-	-	-	-	-	-
.	4A:815365-815365	-	-	-	-	-	-	-	-	-	-	-
.	4A:817043-817043	-	-	-	-	-	-	-	-	-	-	-
.	4A:825406-825406	-	-	-	-	-	-	-	-	-	-	-
.	4A:866549-866549	-	-	-	-	-	-	-	-	-	-	-
.	4A:876291-876291	-	-	-	-	-	-	-	-	-	-	-
.	4A:887248-887250	-	-	-	-	-	-	-	-	-	-	-
.	4A:903357-903357	-	-	-	-	-	-	-	-	-	-	-
.	4A:905785-905785	-	-	-	-	-	-	-	-	-	-	-
.	4A:917558-917558	-	-	-	-	-	-	-	-	-	-	-
.	4A:939822-939822	-	-	-	-	-	-	-	-	-	-	-
.	4A:959347-959347	-	-	-	-	-	-	-	-	-	-	-
.	4A:975098-975098	-	-	-	-	-	-	-	-	-	-	-
.	4A:979092-979092	-	-	-	-	-	-	-	-	-	-	-
.	4A:1000124-1000124	-	-	-	-	-	-	-	-	-	-	-
.	4A:1002782-1002782	-	-	-	-	-	-	-	-	-	-	-
.	4A:1003163-1003163	-	-	-	-	-	-	-	-	-	-	-
.	4A:1003929-1003929	G	TRITD4Av1G000510	TRITD4Av1G000510.1	Transcript	missense_variant	44	44	15	E/G	gAa/gGa	-	IMPACT=MODERATE;BIOTYPE=protein_coding;EXON=1/1;STRAND=1;ENSP=TRITD4Av1G000510.1;UNIPARC=UPI001018D3E8;SIFT=tolerated_low_confidence(0.26)
.	4A:1004436-1004436	C	TRITD4Av1G000510	TRITD4Av1G000510.1	Transcript	missense_variant	551	551	184	V/A	gTg/gCg	-	IMPACT=MODERATE;BIOTYPE=protein_coding;EXON=1/1;STRAND=1;ENSP=TRITD4Av1G000510.1;UNIPARC=UPI001018D3E8;SIFT=tolerated(1);DOMAINS=Gene3D:1.25.40.10,PROSITE_profiles:PS51375
.	4A:1004436-1004436	C	TRITD4Av1G000510	TRITD4Av1G000510.2	Transcript	missense_variant	281	281	94	V/A	gTg/gCg	-	IMPACT=MODERATE;BIOTYPE=protein_coding;EXON=1/2;STRAND=1;ENSP=TRITD4Av1G000510.2;UNIPARC=UPI001017D486;SIFT=tolerated(1);DOMAINS=Gene3D:1.25.40.10,PROSITE_profiles:PS51375,PANTHER:PTHR24015,PANTHER:PTHR24015:SF1780
.	4A:1004618-1004618	G	TRITD4Av1G000510	TRITD4Av1G000510.1	Transcript	missense_variant	733	733	245	T/A	Act/Gct	-	IMPACT=MODERATE;BIOTYPE=protein_coding;EXON=1/1;STRAND=1;ENSP=TRITD4Av1G000510.1;UNIPARC=UPI001018D3E8;SIFT=tolerated(0.91);DOMAINS=Gene3D:1.25.40.10,Pfam:PF13041,PROSITE_profiles:PS51375,PANTHER:PTHR47924,PANTHER:PTHR47924:SF30,TIGRFAM:TIGR00756
.	4A:1004618-1004618	G	TRITD4Av1G000510	TRITD4Av1G000510.2	Transcript	missense_variant	463	463	155	T/A	Act/Gct	-	IMPACT=MODERATE;BIOTYPE=protein_coding;EXON=1/2;STRAND=1;ENSP=TRITD4Av1G000510.2;UNIPARC=UPI001017D486;SIFT=tolerated(0.49);DOMAINS=Gene3D:1.25.40.10,Pfam:PF13041,PROSITE_profiles:PS51375,PANTHER:PTHR24015,PANTHER:PTHR24015:SF1780,TIGRFAM:TIGR00756
.	4A:1007907-1007907	-	-	-	-	-	-	-	-	-	-	-
.	4A:1011785-1011785	C	TRITD4Av1G000520	TRITD4Av1G000520.1	Transcript	missense_variant	2399	2399	800	V/A	gTg/gCg	-	IMPACT=MODERATE;BIOTYPE=protein_coding;EXON=4/4;STRAND=1;ENSP=TRITD4Av1G000520.1;UNIPARC=UPI0010174129;SIFT=tolerated(1);DOMAINS=Coiled-coils_(Ncoils):Coil,PANTHER:PTHR32054:SF28,PANTHER:PTHR32054,Pfam:PF05701
.	4A:1011785-1011785	C	TRITD4Av1G000520	TRITD4Av1G000520.2	Transcript	missense_variant	2237	2237	746	V/A	gTg/gCg	-	IMPACT=MODERATE;BIOTYPE=protein_coding;EXON=2/2;STRAND=1;ENSP=TRITD4Av1G000520.2;UNIPARC=UPI001018BAC9;SIFT=tolerated(1);DOMAINS=Coiled-coils_(Ncoils):Coil,PANTHER:PTHR32054,PANTHER:PTHR32054:SF28,Pfam:PF05701
.	4A:1012800-1012801	-	-	-	-	-	-	-	-	-	-	-
.	4A:1013269-1013269	-	-	-	-	-	-	-	-	-	-	-
.	4A:1013666-1013666	-	-	-	-	-	-	-	-	-	-	-
.	4A:1013721-1013721	-	-	-	-	-	-	-	-	-	-	-
.	4A:1014177-1014177	-	-	-	-	-	-	-	-	-	-	-
.	4A:1014507-1014507	-	-	-	-	-	-	-	-	-	-	-
.	4A:1014690-1014690	-	-	-	-	-	-	-	-	-	-	-
.	4A:1018985-1018985	-	-	-	-	-	-	-	-	-	-	-
.	4A:1019027-1019027	-	-	-	-	-	-	-	-	-	-	-
.	4A:1019049-1019049	-	-	-	-	-	-	-	-	-	-	-
.	4A:1019118-1019118	-	-	-	-	-	-	-	-	-	-	-
.	4A:1024907-1024907	-	-	-	-	-	-	-	-	-	-	-
.	4A:1024928-1024929	-	-	-	-	-	-	-	-	-	-	-
.	4A:1025249-1025249	-	-	-	-	-	-	-	-	-	-	-
.	4A:1030655-1030655	-	-	-	-	-	-	-	-	-	-	-
.	4A:1031610-1031610	-	-	-	-	-	-	-	-	-	-	-
.	4A:1032262-1032262	-	-	-	-	-	-	-	-	-	-	-
.	4A:1033095-1033095	-	-	-	-	-	-	-	-	-	-	-
.	4A:1033130-1033130	-	-	-	-	-	-	-	-	-	-	-
.	4A:1035207-1035207	-	-	-	-	-	-	-	-	-	-	-
.	4A:1039624-1039624	-	-	-	-	-	-	-	-	-	-	-
.	4A:1043071-1043071	-	-	-	-	-	-	-	-	-	-	-
.	4A:1043867-1043867	-	-	-	-	-	-	-	-	-	-	-
.	4A:1044373-1044373	-	-	-	-	-	-	-	-	-	-	-
.	4A:1046177-1046177	-	-	-	-	-	-	-	-	-	-	-
.	4A:1047086-1047086	-	-	-	-	-	-	-	-	-	-	-
.	4A:1047964-1047965	-	-	-	-	-	-	-	-	-	-	-
.	4A:1048178-1048178	-	-	-	-	-	-	-	-	-	-	-
.	4A:1048439-1048439	-	-	-	-	-	-	-	-	-	-	-
.	4A:1049485-1049485	-	-	-	-	-	-	-	-	-	-	-
.	4A:1049487-1049487	-	-	-	-	-	-	-	-	-	-	-
.	4A:1049552-1049552	-	-	-	-	-	-	-	-	-	-	-
.	4A:1049557-1049557	-	-	-	-	-	-	-	-	-	-	-
.	4A:1049597-1049597	-	-	-	-	-	-	-	-	-	-	-
.	4A:1049992-1049992	-	-	-	-	-	-	-	-	-	-	-
.	4A:1050309-1050310	-	-	-	-	-	-	-	-	-	-	-
.	4A:1050622-1050622	-	-	-	-	-	-	-	-	-	-	-
.	4A:1051842-1051842	-	-	-	-	-	-	-	-	-	-	-
.	4A:1051914-1051914	-	-	-	-	-	-	-	-	-	-	-
.	4A:1052038-1052038	-	-	-	-	-	-	-	-	-	-	-
.	4A:1052131-1052131	-	-	-	-	-	-	-	-	-	-	-
.	4A:1052681-1052681	-	-	-	-	-	-	-	-	-	-	-
.	4A:1052904-1052904	-	-	-	-	-	-	-	-	-	-	-
.	4A:1053085-1053085	-	-	-	-	-	-	-	-	-	-	-
.	4A:1053952-1053952	-	-	-	-	-	-	-	-	-	-	-
.	4A:1054018-1054018	-	-	-	-	-	-	-	-	-	-	-
.	4A:1054563-1054563	-	-	-	-	-	-	-	-	-	-	-
.	4A:1054738-1054738	-	-	-	-	-	-	-	-	-	-	-
.	4A:1055430-1055431	-	-	-	-	-	-	-	-	-	-	-
.	4A:1055762-1055762	G	TRITD4Av1G000570	TRITD4Av1G000570.1	Transcript	missense_variant	94	94	32	H/D	Cac/Gac	-	IMPACT=MODERATE;BIOTYPE=protein_coding;EXON=1/12;STRAND=1;ENSP=TRITD4Av1G000570.1;UNIPARC=UPI0008111602;SIFT=tolerated(0.41);DOMAINS=HAMAP:MF_00221,PANTHER:PTHR11706,PANTHER:PTHR11706:SF41
.	4A:1055762-1055762	G	TRITD4Av1G000570	TRITD4Av1G000570.2	Transcript	missense_variant	94	94	32	H/D	Cac/Gac	-	IMPACT=MODERATE;BIOTYPE=protein_coding;EXON=1/13;STRAND=1;ENSP=TRITD4Av1G000570.2;UNIPARC=UPI001019D158;SIFT=tolerated(0.41);DOMAINS=HAMAP:MF_00221,PANTHER:PTHR11706,PANTHER:PTHR11706:SF41
.	4A:1056487-1056487	-	-	-	-	-	-	-	-	-	-	-
.	4A:1056488-1056488	-	-	-	-	-	-	-	-	-	-	-
.	4A:1057834-1057834	-	-	-	-	-	-	-	-	-	-	-
.	4A:1066959-1066960	-	-	-	-	-	-	-	-	-	-	-
.	4A:1102757-1102757	-	-	-	-	-	-	-	-	-	-	-
.	4A:1108361-1108361	-	-	-	-	-	-	-	-	-	-	-
.	4A:1108620-1108620	-	-	-	-	-	-	-	-	-	-	-
.	4A:1141777-1141777	-	-	-	-	-	-	-	-	-	-	-
.	4A:1146175-1146175	-	-	-	-	-	-	-	-	-	-	-
.	4A:1193097-1193097	-	-	-	-	-	-	-	-	-	-	-
.	4A:1221243-1221243	-	-	-	-	-	-	-	-	-	-	-
.	4A:1226898-1226898	-	-	-	-	-	-	-	-	-	-	-
.	4A:1252056-1252056	-	-	-	-	-	-	-	-	-	-	-
.	4A:1273465-1273465	-	-	-	-	-	-	-	-	-	-	-
.	4A:1288281-1288282	-	-	-	-	-	-	-	-	-	-	-
.	4A:1289630-1289630	-	-	-	-	-	-	-	-	-	-	-
.	4A:1293565-1293565	-	-	-	-	-	-	-	-	-	-	-
.	4A:1301824-1301824	-	-	-	-	-	-	-	-	-	-	-
.	4A:1304098-1304098	-	-	-	-	-	-	-	-	-	-	-
.	4A:1304160-1304160	-	-	-	-	-	-	-	-	-	-	-
.	4A:1329724-1329724	-	-	-	-	-	-	-	-	-	-	-
.	4A:1342079-1342079	-	-	-	-	-	-	-	-	-	-	-
.	4A:1351762-1351762	-	-	-	-	-	-	-	-	-	-	-
.	4A:1356142-1356142	-	-	-	-	-	-	-	-	-	-	-
.	4A:1357684-1357687	-	-	-	-	-	-	-	-	-	-	-
.	4A:1365844-1365844	-	-	-	-	-	-	-	-	-	-	-
.	4A:1370783-1370783	-	-	-	-	-	-	-	-	-	-	-
.	4A:1370785-1370786	-	-	-	-	-	-	-	-	-	-	-
.	4A:1370856-1370856	-	-	-	-	-	-	-	-	-	-	-
.	4A:1370883-1370883	-	-	-	-	-	-	-	-	-	-	-
.	4A:1370998-1370998	-	-	-	-	-	-	-	-	-	-	-
.	4A:1371038-1371038	-	-	-	-	-	-	-	-	-	-	-
.	4A:1371075-1371075	-	-	-	-	-	-	-	-	-	-	-
.	4A:1371082-1371082	-	-	-	-	-	-	-	-	-	-	-
.	4A:1419268-1419268	-	-	-	-	-	-	-	-	-	-	-
.	4A:1420245-1420245	-	-	-	-	-	-	-	-	-	-	-
.	4A:1425711-1425712	-	-	-	-	-	-	-	-	-	-	-
.	4A:1438957-1438957	-	-	-	-	-	-	-	-	-	-	-
.	4A:1444200-1444200	-	-	-	-	-	-	-	-	-	-	-
.	4A:1444233-1444233	-	-	-	-	-	-	-	-	-	-	-
.	4A:1460471-1460473	-	-	-	-	-	-	-	-	-	-	-
.	4A:1479763-1479763	-	-	-	-	-	-	-	-	-	-	-
.	4A:1481553-1481555	-	-	-	-	-	-	-	-	-	-	-
.	4A:1486826-1486826	-	-	-	-	-	-	-	-	-	-	-
.	4A:1499778-1499778	-	-	-	-	-	-	-	-	-	-	-
.	4A:1502418-1502418	-	-	-	-	-	-	-	-	-	-	-
.	4A:1502457-1502457	-	-	-	-	-	-	-	-	-	-	-
.	4A:1519888-1519888	-	-	-	-	-	-	-	-	-	-	-
.	4A:1528033-1528033	-	-	-	-	-	-	-	-	-	-	-
.	4A:1534262-1534262	-	-	-	-	-	-	-	-	-	-	-
.	4A:1553995-1553995	-	-	-	-	-	-	-	-	-	-	-
.	4A:1575105-1575105	-	-	-	-	-	-	-	-	-	-	-
.	4A:1608009-1608009	-	-	-	-	-	-	-	-	-	-	-
.	4A:1609666-1609666	-	-	-	-	-	-	-	-	-	-	-
.	4A:1629136-1629136	-	-	-	-	-	-	-	-	-	-	-
.	4A:1631224-1631224	-	-	-	-	-	-	-	-	-	-	-
.	4A:1646906-1646906	-	-	-	-	-	-	-	-	-	-	-
.	4A:1701306-1701306	-	-	-	-	-	-	-	-	-	-	-
.	4A:1721448-1721448	-	-	-	-	-	-	-	-	-	-	-
.	4A:1724362-1724362	-	-	-	-	-	-	-	-	-	-	-
.	4A:1741500-1741500	-	-	-	-	-	-	-	-	-	-	-
.	4A:1763857-1763857	-	-	-	-	-	-	-	-	-	-	-
.	4A:1796524-1796524	-	-	-	-	-	-	-	-	-	-	-
.	4A:1812994-1812994	-	-	-	-	-	-	-	-	-	-	-
.	4A:1812995-1812995	-	-	-	-	-	-	-	-	-	-	-
.	4A:1884372-1884372	-	-	-	-	-	-	-	-	-	-	-
.	4A:1884373-1884373	-	-	-	-	-	-	-	-	-	-	-
.	4A:1885398-1885398	-	-	-	-	-	-	-	-	-	-	-
.	4A:1888317-1888317	-	-	-	-	-	-	-	-	-	-	-
.	4A:1892442-1892444	-	-	-	-	-	-	-	-	-	-	-
.	4A:1896395-1896395	-	-	-	-	-	-	-	-	-	-	-
.	4A:1940547-1940547	-	-	-	-	-	-	-	-	-	-	-
.	4A:1943398-1943398	-	-	-	-	-	-	-	-	-	-	-
.	4A:1960248-1960248	-	-	-	-	-	-	-	-	-	-	-
.	4A:1970675-1970677	-	-	-	-	-	-	-	-	-	-	-
.	4A:1977070-1977070	-	-	-	-	-	-	-	-	-	-	-
.	4A:1980321-1980321	-	-	-	-	-	-	-	-	-	-	-
.	4A:1989257-1989257	-	-	-	-	-	-	-	-	-	-	-
.	4A:2014305-2014305	-	-	-	-	-	-	-	-	-	-	-
.	4A:2022560-2022560	-	-	-	-	-	-	-	-	-	-	-
.	4A:2037259-2037259	-	-	-	-	-	-	-	-	-	-	-
.	4A:2037931-2037931	-	-	-	-	-	-	-	-	-	-	-
.	4A:2081235-2081235	-	-	-	-	-	-	-	-	-	-	-
.	4A:2081586-2081586	-	-	-	-	-	-	-	-	-	-	-
.	4A:2086244-2086244	-	-	-	-	-	-	-	-	-	-	-
.	4A:2095603-2095603	-	-	-	-	-	-	-	-	-	-	-
.	4A:2097402-2097402	-	-	-	-	-	-	-	-	-	-	-
.	4A:2103343-2103343	-	-	-	-	-	-	-	-	-	-	-
.	4A:2116117-2116117	-	-	-	-	-	-	-	-	-	-	-
.	4A:2128630-2128630	-	-	-	-	-	-	-	-	-	-	-
.	4A:2129616-2129616	-	-	-	-	-	-	-	-	-	-	-
.	4A:2136985-2136985	-	-	-	-	-	-	-	-	-	-	-
.	4A:2137793-2137793	-	-	-	-	-	-	-	-	-	-	-
.	4A:2143858-2143858	-	-	-	-	-	-	-	-	-	-	-
.	4A:2151088-2151088	-	-	-	-	-	-	-	-	-	-	-
.	4A:2170215-2170215	-	-	-	-	-	-	-	-	-	-	-
.	4A:2206548-2206548	-	-	-	-	-	-	-	-	-	-	-
.	4A:2206763-2206763	-	-	-	-	-	-	-	-	-	-	-
.	4A:2207812-2207812	-	-	-	-	-	-	-	-	-	-	-
.	4A:2237031-2237033	-	-	-	-	-	-	-	-	-	-	-
.	4A:2238088-2238088	-	-	-	-	-	-	-	-	-	-	-
.	4A:2241168-2241168	-	-	-	-	-	-	-	-	-	-	-
.	4A:2242415-2242415	-	-	-	-	-	-	-	-	-	-	-
.	4A:2243147-2243147	-	-	-	-	-	-	-	-	-	-	-
.	4A:2243497-2243497	-	-	-	-	-	-	-	-	-	-	-
.	4A:2246319-2246319	-	-	-	-	-	-	-	-	-	-	-
.	4A:2254739-2254739	-	-	-	-	-	-	-	-	-	-	-
.	4A:2256002-2256002	-	-	-	-	-	-	-	-	-	-	-
.	4A:2267246-2267246	-	-	-	-	-	-	-	-	-	-	-
.	4A:2280406-2280406	-	-	-	-	-	-	-	-	-	-	-
.	4A:2309478-2309478	-	-	-	-	-	-	-	-	-	-	-
.	4A:2330471-2330471	-	-	-	-	-	-	-	-	-	-	-
.	4A:2356633-2356633	-	-	-	-	-	-	-	-	-	-	-
.	4A:2367291-2367291	-	-	-	-	-	-	-	-	-	-	-
.	4A:2409459-2409459	-	-	-	-	-	-	-	-	-	-	-
.	4A:2432521-2432521	-	-	-	-	-	-	-	-	-	-	-
.	4A:2435117-2435117	-	-	-	-	-	-	-	-	-	-	-
.	4A:2440544-2440544	-	-	-	-	-	-	-	-	-	-	-
.	4A:2441203-2441203	-	-	-	-	-	-	-	-	-	-	-
.	4A:2494942-2494942	-	-	-	-	-	-	-	-	-	-	-
.	4A:2497997-2498004	-	-	-	-	-	-	-	-	-	-	-
.	4A:2517288-2517288	-	-	-	-	-	-	-	-	-	-	-
.	4A:2658663-2658663	-	-	-	-	-	-	-	-	-	-	-
.	4A:2663348-2663348	-	-	-	-	-	-	-	-	-	-	-
.	4A:2667354-2667354	-	-	-	-	-	-	-	-	-	-	-
.	4A:2667382-2667382	-	-	-	-	-	-	-	-	-	-	-
.	4A:2670740-2670740	-	-	-	-	-	-	-	-	-	-	-
.	4A:2689114-2689114	-	-	-	-	-	-	-	-	-	-	-
.	4A:2701908-2701908	-	-	-	-	-	-	-	-	-	-	-
.	4A:2706711-2706711	-	-	-	-	-	-	-	-	-	-	-
.	4A:2707253-2707253	-	-	-	-	-	-	-	-	-	-	-
.	4A:2709919-2709919	-	-	-	-	-	-	-	-	-	-	-
.	4A:2721080-2721080	-	-	-	-	-	-	-	-	-	-	-
.	4A:2736527-2736527	-	-	-	-	-	-	-	-	-	-	-
.	4A:2736592-2736592	-	-	-	-	-	-	-	-	-	-	-
.	4A:2761614-2761614	-	-	-	-	-	-	-	-	-	-	-
.	4A:2854882-2854882	-	-	-	-	-	-	-	-	-	-	-
.	4A:2865723-2865723	-	-	-	-	-	-	-	-	-	-	-
.	4A:2959866-2959866	-	-	-	-	-	-	-	-	-	-	-
.	4A:2968733-2968733	-	-	-	-	-	-	-	-	-	-	-
.	4A:2968745-2968745	-	-	-	-	-	-	-	-	-	-	-
.	4A:2968748-2968748	-	-	-	-	-	-	-	-	-	-	-
.	4A:2975217-2975217	-	-	-	-	-	-	-	-	-	-	-
.	4A:2985424-2985424	-	-	-	-	-	-	-	-	-	-	-
.	4A:2994126-2994126	-	-	-	-	-	-	-	-	-	-	-
.	4A:2995570-2995570	-	-	-	-	-	-	-	-	-	-	-
.	4A:3073482-3073482	-	-	-	-	-	-	-	-	-	-	-
.	4A:3081407-3081408	-	-	-	-	-	-	-	-	-	-	-
.	4A:3091012-3091012	-	-	-	-	-	-	-	-	-	-	-
.	4A:3091068-3091068	-	-	-	-	-	-	-	-	-	-	-
.	4A:3091092-3091092	-	-	-	-	-	-	-	-	-	-	-
.	4A:3091108-3091108	-	-	-	-	-	-	-	-	-	-	-
.	4A:3113165-3113165	-	-	-	-	-	-	-	-	-	-	-
.	4A:3121961-3121961	-	-	-	-	-	-	-	-	-	-	-
.	4A:3129755-3129755	-	-	-	-	-	-	-	-	-	-	-
.	4A:3137892-3137892	-	-	-	-	-	-	-	-	-	-	-
.	4A:3137996-3137997	-	-	-	-	-	-	-	-	-	-	-
.	4A:3138441-3138442	-	-	-	-	-	-	-	-	-	-	-
.	4A:3138481-3138481	-	-	-	-	-	-	-	-	-	-	-
.	4A:3138504-3138504	-	-	-	-	-	-	-	-	-	-	-
.	4A:3140757-3140757	-	-	-	-	-	-	-	-	-	-	-
.	4A:3141038-3141038	-	-	-	-	-	-	-	-	-	-	-
.	4A:3141186-3141186	-	-	-	-	-	-	-	-	-	-	-
.	4A:3141247-3141252	-	-	-	-	-	-	-	-	-	-	-
.	4A:3141259-3141259	-	-	-	-	-	-	-	-	-	-	-
.	4A:3141573-3141573	-	-	-	-	-	-	-	-	-	-	-
.	4A:3141680-3141680	-	-	-	-	-	-	-	-	-	-	-
.	4A:3142074-3142074	-	-	-	-	-	-	-	-	-	-	-
.	4A:3142303-3142303	-	-	-	-	-	-	-	-	-	-	-
.	4A:3142555-3142555	-	-	-	-	-	-	-	-	-	-	-
.	4A:3142593-3142593	-	-	-	-	-	-	-	-	-	-	-
.	4A:3142632-3142632	-	-	-	-	-	-	-	-	-	-	-
.	4A:3142651-3142651	-	-	-	-	-	-	-	-	-	-	-
.	4A:3142796-3142796	-	-	-	-	-	-	-	-	-	-	-
.	4A:3142812-3142812	-	-	-	-	-	-	-	-	-	-	-
.	4A:3143013-3143013	-	-	-	-	-	-	-	-	-	-	-
.	4A:3143149-3143149	-	-	-	-	-	-	-	-	-	-	-
.	4A:3143343-3143343	-	-	-	-	-	-	-	-	-	-	-
.	4A:3157154-3157155	-	-	-	-	-	-	-	-	-	-	-
.	4A:3157418-3157418	-	-	-	-	-	-	-	-	-	-	-
.	4A:3157454-3157454	-	-	-	-	-	-	-	-	-	-	-
.	4A:3157530-3157530	G	TRITD4Av1G001540	TRITD4Av1G001540.1	Transcript	synonymous_variant	63	63	21	T	acA/acG	-	IMPACT=LOW;BIOTYPE=protein_coding;EXON=1/1;STRAND=1;ENSP=TRITD4Av1G001540.1;UNIPARC=UPI001017D7D4;DOMAINS=Low_complexity_(Seg):seg
.	4A:3157595-3157595	G	TRITD4Av1G001540	TRITD4Av1G001540.1	Transcript	missense_variant	128	128	43	P/R	cCc/cGc	-	IMPACT=MODERATE;BIOTYPE=protein_coding;EXON=1/1;STRAND=1;ENSP=TRITD4Av1G001540.1;UNIPARC=UPI001017D7D4;SIFT=deleterious_low_confidence(0.02);DOMAINS=PANTHER:PTHR31190,PANTHER:PTHR31190:SF34,Low_complexity_(Seg):seg
.	4A:3157717-3157717	A	TRITD4Av1G001540	TRITD4Av1G001540.1	Transcript	missense_variant	250	250	84	H/N	Cac/Aac	-	IMPACT=MODERATE;BIOTYPE=protein_coding;EXON=1/1;STRAND=1;ENSP=TRITD4Av1G001540.1;UNIPARC=UPI001017D7D4;SIFT=tolerated_low_confidence(0.18);DOMAINS=PANTHER:PTHR31190,PANTHER:PTHR31190:SF34
.	4A:3157818-3157818	G	TRITD4Av1G001540	TRITD4Av1G001540.1	Transcript	missense_variant	351	351	117	H/Q	caC/caG	-	IMPACT=MODERATE;BIOTYPE=protein_coding;EXON=1/1;STRAND=1;ENSP=TRITD4Av1G001540.1;UNIPARC=UPI001017D7D4;SIFT=tolerated(0.32);DOMAINS=PANTHER:PTHR31190,PANTHER:PTHR31190:SF34,MobiDB_lite:mobidb-lite,MobiDB_lite:mobidb-lite
.	4A:3157894-3157894	T	TRITD4Av1G001540	TRITD4Av1G001540.1	Transcript	missense_variant	427	427	143	T/S	Acc/Tcc	-	IMPACT=MODERATE;BIOTYPE=protein_coding;EXON=1/1;STRAND=1;ENSP=TRITD4Av1G001540.1;UNIPARC=UPI001017D7D4;SIFT=tolerated(0.34);DOMAINS=PANTHER:PTHR31190,PANTHER:PTHR31190:SF34
.	4A:3158458-3158458	C	TRITD4Av1G001540	TRITD4Av1G001540.1	Transcript	missense_variant	991	991	331	F/L	Ttc/Ctc	-	IMPACT=MODERATE;BIOTYPE=protein_coding;EXON=1/1;STRAND=1;ENSP=TRITD4Av1G001540.1;UNIPARC=UPI001017D7D4;SIFT=deleterious_low_confidence(0)
.	4A:3159225-3159225	-	-	-	-	-	-	-	-	-	-	-
.	4A:3159422-3159422	-	-	-	-	-	-	-	-	-	-	-
.	4A:3160182-3160182	-	-	-	-	-	-	-	-	-	-	-
.	4A:3160212-3160212	-	-	-	-	-	-	-	-	-	-	-
.	4A:3160519-3160519	-	-	-	-	-	-	-	-	-	-	-
.	4A:3160597-3160599	-	-	-	-	-	-	-	-	-	-	-
.	4A:3160659-3160659	-	-	-	-	-	-	-	-	-	-	-
.	4A:3161800-3161800	-	-	-	-	-	-	-	-	-	-	-
.	4A:3168603-3168603	-	-	-	-	-	-	-	-	-	-	-
.	4A:3168945-3168945	-	-	-	-	-	-	-	-	-	-	-
.	4A:3169158-3169158	-	-	-	-	-	-	-	-	-	-	-
.	4A:3169232-3169232	-	-	-	-	-	-	-	-	-	-	-
.	4A:3169943-3169943	-	-	-	-	-	-	-	-	-	-	-
.	4A:3171411-3171414	-	-	-	-	-	-	-	-	-	-	-
.	4A:3171582-3171582	-	-	-	-	-	-	-	-	-	-	-
.	4A:3173345-3173345	-	-	-	-	-	-	-	-	-	-	-
.	4A:3173837-3173837	-	-	-	-	-	-	-	-	-	-	-
.	4A:3174475-3174475	-	-	-	-	-	-	-	-	-	-	-
.	4A:3175518-3175518	-	-	-	-	-	-	-	-	-	-	-
.	4A:3175589-3175589	-	-	-	-	-	-	-	-	-	-	-
.	4A:3175594-3175594	-	-	-	-	-	-	-	-	-	-	-
.	4A:3175598-3175598	-	-	-	-	-	-	-	-	-	-	-
.	4A:3175601-3175601	-	-	-	-	-	-	-	-	-	-	-
.	4A:3175614-3175614	-	-	-	-	-	-	-	-	-	-	-
.	4A:3175651-3175651	-	-	-	-	-	-	-	-	-	-	-
.	4A:3175662-3175663	-	-	-	-	-	-	-	-	-	-	-
.	4A:3176025-3176025	-	-	-	-	-	-	-	-	-	-	-
.	4A:3176064-3176064	-	-	-	-	-	-	-	-	-	-	-
.	4A:3176216-3176216	-	-	-	-	-	-	-	-	-	-	-
.	4A:3176282-3176282	-	-	-	-	-	-	-	-	-	-	-
.	4A:3176325-3176325	-	-	-	-	-	-	-	-	-	-	-
.	4A:3176946-3176957	-	-	-	-	-	-	-	-	-	-	-
.	4A:3177212-3177212	-	-	-	-	-	-	-	-	-	-	-
.	4A:3177434-3177434	-	-	-	-	-	-	-	-	-	-	-
.	4A:3177686-3177686	-	-	-	-	-	-	-	-	-	-	-
.	4A:3177750-3177750	-	-	-	-	-	-	-	-	-	-	-
.	4A:3177752-3177752	-	-	-	-	-	-	-	-	-	-	-
.	4A:3178481-3178482	-	-	-	-	-	-	-	-	-	-	-
.	4A:3178589-3178593	-	-	-	-	-	-	-	-	-	-	-
.	4A:3178627-3178627	-	-	-	-	-	-	-	-	-	-	-
.	4A:3178709-3178710	-	-	-	-	-	-	-	-	-	-	-
.	4A:3178718-3178718	-	-	-	-	-	-	-	-	-	-	-
.	4A:3178747-3178747	-	-	-	-	-	-	-	-	-	-	-
.	4A:3179598-3179598	-	-	-	-	-	-	-	-	-	-	-
.	4A:3179621-3179621	-	-	-	-	-	-	-	-	-	-	-
.	4A:3179632-3179632	-	-	-	-	-	-	-	-	-	-	-
.	4A:3179764-3179764	-	-	-	-	-	-	-	-	-	-	-
.	4A:3180027-3180027	-	-	-	-	-	-	-	-	-	-	-
.	4A:3180033-3180033	-	-	-	-	-	-	-	-	-	-	-
.	4A:3180160-3180160	-	-	-	-	-	-	-	-	-	-	-
.	4A:3180275-3180275	-	-	-	-	-	-	-	-	-	-	-
.	4A:3180326-3180326	-	-	-	-	-	-	-	-	-	-	-
.	4A:3180336-3180336	-	-	-	-	-	-	-	-	-	-	-
.	4A:3180355-3180355	-	-	-	-	-	-	-	-	-	-	-
.	4A:3180868-3180868	-	-	-	-	-	-	-	-	-	-	-
.	4A:3180969-3180969	-	-	-	-	-	-	-	-	-	-	-
.	4A:3180987-3180987	-	-	-	-	-	-	-	-	-	-	-
.	4A:3180995-3180995	-	-	-	-	-	-	-	-	-	-	-
.	4A:3181012-3181012	-	-	-	-	-	-	-	-	-	-	-
.	4A:3181908-3181908	-	-	-	-	-	-	-	-	-	-	-
.	4A:3182221-3182221	-	-	-	-	-	-	-	-	-	-	-
.	4A:3182887-3182890	-	-	-	-	-	-	-	-	-	-	-
.	4A:3183252-3183252	A	TRITD4Av1G001550	TRITD4Av1G001550.1	Transcript	missense_variant	601	601	201	P/S	Ccg/Tcg	-	IMPACT=MODERATE;BIOTYPE=protein_coding;EXON=1/1;STRAND=-1;ENSP=TRITD4Av1G001550.1;UNIPARC=UPI0010193E43;SIFT=tolerated_low_confidence(0.7);DOMAINS=MobiDB_lite:mobidb-lite,PANTHER:PTHR33057:SF31,PANTHER:PTHR33057
.	4A:3184099-3184099	-	-	-	-	-	-	-	-	-	-	-
.	4A:3184670-3184670	-	-	-	-	-	-	-	-	-	-	-
.	4A:3184715-3184715	-	-	-	-	-	-	-	-	-	-	-
.	4A:3184731-3184731	-	-	-	-	-	-	-	-	-	-	-
.	4A:3185044-3185044	-	-	-	-	-	-	-	-	-	-	-
.	4A:3185099-3185099	-	-	-	-	-	-	-	-	-	-	-
.	4A:3185121-3185121	-	-	-	-	-	-	-	-	-	-	-
.	4A:3185181-3185181	-	-	-	-	-	-	-	-	-	-	-
.	4A:3185187-3185187	-	-	-	-	-	-	-	-	-	-	-
.	4A:3185521-3185521	-	-	-	-	-	-	-	-	-	-	-
.	4A:3185542-3185545	-	-	-	-	-	-	-	-	-	-	-
.	4A:3185655-3185655	-	-	-	-	-	-	-	-	-	-	-
.	4A:3185673-3185673	-	-	-	-	-	-	-	-	-	-	-
.	4A:3187025-3187025	-	-	-	-	-	-	-	-	-	-	-
.	4A:3187112-3187112	-	-	-	-	-	-	-	-	-	-	-
.	4A:3187429-3187429	-	-	-	-	-	-	-	-	-	-	-
.	4A:3187534-3187534	-	-	-	-	-	-	-	-	-	-	-
.	4A:3187678-3187678	-	-	-	-	-	-	-	-	-	-	-
.	4A:3187729-3187729	-	-	-	-	-	-	-	-	-	-	-
.	4A:3187761-3187761	-	-	-	-	-	-	-	-	-	-	-
.	4A:3187819-3187819	-	-	-	-	-	-	-	-	-	-	-
.	4A:3188385-3188385	-	-	-	-	-	-	-	-	-	-	-
.	4A:3188497-3188497	-	-	-	-	-	-	-	-	-	-	-
.	4A:3188525-3188525	-	-	-	-	-	-	-	-	-	-	-
.	4A:3189961-3189961	-	-	-	-	-	-	-	-	-	-	-
.	4A:3190065-3190065	-	-	-	-	-	-	-	-	-	-	-
.	4A:3190083-3190083	-	-	-	-	-	-	-	-	-	-	-
.	4A:3190412-3190418	-	-	-	-	-	-	-	-	-	-	-
.	4A:3190620-3190620	G	TRITD4Av1G001560	TRITD4Av1G001560.1	Transcript	missense_variant	2547	2547	849	M/I	atG/atC	-	IMPACT=MODERATE;BIOTYPE=protein_coding;EXON=1/1;STRAND=-1;ENSP=TRITD4Av1G001560.1;UNIPARC=UPI001017A76B;SIFT=tolerated(0.4);DOMAINS=PANTHER:PTHR27003,PANTHER:PTHR27003:SF97
.	4A:3191673-3191673	T	TRITD4Av1G001560	TRITD4Av1G001560.1	Transcript	synonymous_variant	1494	1494	498	S	tcG/tcA	-	IMPACT=LOW;BIOTYPE=protein_coding;EXON=1/1;STRAND=-1;ENSP=TRITD4Av1G001560.1;UNIPARC=UPI001017A76B;DOMAINS=Low_complexity_(Seg):seg,PANTHER:PTHR27003,PANTHER:PTHR27003:SF97
.	4A:3191851-3191851	T	TRITD4Av1G001560	TRITD4Av1G001560.1	Transcript	missense_variant	1316	1316	439	M/K	aTg/aAg	-	IMPACT=MODERATE;BIOTYPE=protein_coding;EXON=1/1;STRAND=-1;ENSP=TRITD4Av1G001560.1;UNIPARC=UPI001017A76B;SIFT=tolerated(1);DOMAINS=PANTHER:PTHR27003,PANTHER:PTHR27003:SF97
.	4A:3193335-3193335	-	-	-	-	-	-	-	-	-	-	-
.	4A:3193738-3193738	-	-	-	-	-	-	-	-	-	-	-
.	4A:3196490-3196490	-	-	-	-	-	-	-	-	-	-	-
.	4A:3196717-3196718	-	-	-	-	-	-	-	-	-	-	-
.	4A:3196855-3196855	-	-	-	-	-	-	-	-	-	-	-
.	4A:3197175-3197175	-	-	-	-	-	-	-	-	-	-	-
.	4A:3197437-3197437	-	-	-	-	-	-	-	-	-	-	-
.	4A:3197444-3197444	-	-	-	-	-	-	-	-	-	-	-
.	4A:3197953-3197953	-	-	-	-	-	-	-	-	-	-	-
.	4A:3198093-3198093	-	-	-	-	-	-	-	-	-	-	-
.	4A:3198405-3198405	-	-	-	-	-	-	-	-	-	-	-
.	4A:3198456-3198458	-	-	-	-	-	-	-	-	-	-	-
.	4A:3198511-3198511	-	-	-	-	-	-	-	-	-	-	-
.	4A:3199374-3199374	-	-	-	-	-	-	-	-	-	-	-
.	4A:3199433-3199433	-	-	-	-	-	-	-	-	-	-	-
.	4A:3199440-3199440	-	-	-	-	-	-	-	-	-	-	-
.	4A:3199464-3199464	-	-	-	-	-	-	-	-	-	-	-
.	4A:3199678-3199678	-	-	-	-	-	-	-	-	-	-	-
.	4A:3199938-3199938	-	-	-	-	-	-	-	-	-	-	-
.	4A:3199943-3199943	-	-	-	-	-	-	-	-	-	-	-
.	4A:3200015-3200015	-	-	-	-	-	-	-	-	-	-	-
.	4A:3200690-3200690	-	-	-	-	-	-	-	-	-	-	-
.	4A:3200692-3200692	-	-	-	-	-	-	-	-	-	-	-
.	4A:3200778-3200778	-	-	-	-	-	-	-	-	-	-	-
.	4A:3201152-3201152	-	-	-	-	-	-	-	-	-	-	-
.	4A:3201180-3201181	-	-	-	-	-	-	-	-	-	-	-
.	4A:3201221-3201221	-	-	-	-	-	-	-	-	-	-	-
.	4A:3201227-3201227	-	-	-	-	-	-	-	-	-	-	-
.	4A:3201228-3201228	-	-	-	-	-	-	-	-	-	-	-
.	4A:3201251-3201251	-	-	-	-	-	-	-	-	-	-	-
.	4A:3201641-3201641	-	-	-	-	-	-	-	-	-	-	-
.	4A:3201666-3201666	-	-	-	-	-	-	-	-	-	-	-
.	4A:3201731-3201731	-	-	-	-	-	-	-	-	-	-	-
.	4A:3201757-3201757	-	-	-	-	-	-	-	-	-	-	-
.	4A:3208364-3208364	-	-	-	-	-	-	-	-	-	-	-
.	4A:3208615-3208615	-	-	-	-	-	-	-	-	-	-	-
.	4A:3208678-3208678	-	-	-	-	-	-	-	-	-	-	-
.	4A:3208688-3208688	-	-	-	-	-	-	-	-	-	-	-
.	4A:3208696-3208696	-	-	-	-	-	-	-	-	-	-	-
.	4A:3208699-3208699	-	-	-	-	-	-	-	-	-	-	-
.	4A:3208700-3208700	-	-	-	-	-	-	-	-	-	-	-
.	4A:3209118-3209118	-	-	-	-	-	-	-	-	-	-	-
.	4A:3209195-3209195	-	-	-	-	-	-	-	-	-	-	-
.	4A:3209323-3209324	-	-	-	-	-	-	-	-	-	-	-
.	4A:3209332-3209332	-	-	-	-	-	-	-	-	-	-	-
.	4A:3209401-3209401	-	-	-	-	-	-	-	-	-	-	-
.	4A:3209493-3209493	-	-	-	-	-	-	-	-	-	-	-
.	4A:3209535-3209535	-	-	-	-	-	-	-	-	-	-	-
.	4A:3209557-3209557	-	-	-	-	-	-	-	-	-	-	-
.	4A:3209867-3209867	-	-	-	-	-	-	-	-	-	-	-
.	4A:3210052-3210052	-	-	-	-	-	-	-	-	-	-	-
.	4A:3210099-3210099	-	-	-	-	-	-	-	-	-	-	-
.	4A:3210125-3210125	-	-	-	-	-	-	-	-	-	-	-
.	4A:3210309-3210309	-	-	-	-	-	-	-	-	-	-	-
.	4A:3210944-3210944	-	-	-	-	-	-	-	-	-	-	-
.	4A:3211200-3211200	-	-	-	-	-	-	-	-	-	-	-
.	4A:3211245-3211245	-	-	-	-	-	-	-	-	-	-	-
.	4A:3211448-3211448	-	-	-	-	-	-	-	-	-	-	-
.	4A:3212163-3212163	-	-	-	-	-	-	-	-	-	-	-
.	4A:3212407-3212407	-	-	-	-	-	-	-	-	-	-	-
.	4A:3212633-3212633	-	-	-	-	-	-	-	-	-	-	-
.	4A:3212650-3212650	-	-	-	-	-	-	-	-	-	-	-
.	4A:3212661-3212661	-	-	-	-	-	-	-	-	-	-	-
.	4A:3213026-3213026	-	-	-	-	-	-	-	-	-	-	-
.	4A:3213124-3213124	-	-	-	-	-	-	-	-	-	-	-
.	4A:3213234-3213234	-	-	-	-	-	-	-	-	-	-	-
.	4A:3213419-3213419	-	-	-	-	-	-	-	-	-	-	-
.	4A:3213456-3213456	-	-	-	-	-	-	-	-	-	-	-
.	4A:3213460-3213460	-	-	-	-	-	-	-	-	-	-	-
.	4A:3213490-3213490	-	-	-	-	-	-	-	-	-	-	-
.	4A:3213536-3213536	-	-	-	-	-	-	-	-	-	-	-
.	4A:3214893-3214893	-	-	-	-	-	-	-	-	-	-	-
.	4A:3214902-3214902	-	-	-	-	-	-	-	-	-	-	-
.	4A:3214958-3214958	-	-	-	-	-	-	-	-	-	-	-
.	4A:3215014-3215014	-	-	-	-	-	-	-	-	-	-	-
.	4A:3215026-3215026	-	-	-	-	-	-	-	-	-	-	-
.	4A:3231535-3231535	-	-	-	-	-	-	-	-	-	-	-
.	4A:3248194-3248194	-	-	-	-	-	-	-	-	-	-	-
.	4A:3255715-3255715	-	-	-	-	-	-	-	-	-	-	-
.	4A:3255855-3255855	-	-	-	-	-	-	-	-	-	-	-
.	4A:3271320-3271324	-	-	-	-	-	-	-	-	-	-	-
.	4A:3271349-3271349	-	-	-	-	-	-	-	-	-	-	-
.	4A:3273259-3273260	-	-	-	-	-	-	-	-	-	-	-
.	4A:3273273-3273273	-	-	-	-	-	-	-	-	-	-	-
.	4A:3273315-3273315	-	-	-	-	-	-	-	-	-	-	-
.	4A:3274880-3274880	-	-	-	-	-	-	-	-	-	-	-
.	4A:3274910-3274910	-	-	-	-	-	-	-	-	-	-	-
.	4A:3274919-3274919	-	-	-	-	-	-	-	-	-	-	-
.	4A:3274926-3274926	-	-	-	-	-	-	-	-	-	-	-
.	4A:3274978-3274978	-	-	-	-	-	-	-	-	-	-	-
.	4A:3274993-3274993	-	-	-	-	-	-	-	-	-	-	-
.	4A:3275042-3275042	-	-	-	-	-	-	-	-	-	-	-
.	4A:3275051-3275051	-	-	-	-	-	-	-	-	-	-	-
.	4A:3275140-3275140	-	-	-	-	-	-	-	-	-	-	-
.	4A:3275405-3275405	-	-	-	-	-	-	-	-	-	-	-
.	4A:3275462-3275462	-	-	-	-	-	-	-	-	-	-	-
.	4A:3278591-3278591	-	-	-	-	-	-	-	-	-	-	-
.	4A:3278624-3278624	-	-	-	-	-	-	-	-	-	-	-
.	4A:3278638-3278638	-	-	-	-	-	-	-	-	-	-	-
.	4A:3278663-3278663	-	-	-	-	-	-	-	-	-	-	-
.	4A:3278831-3278831	-	-	-	-	-	-	-	-	-	-	-
.	4A:3279026-3279026	-	-	-	-	-	-	-	-	-	-	-
.	4A:3279060-3279060	-	-	-	-	-	-	-	-	-	-	-
.	4A:3279565-3279565	-	-	-	-	-	-	-	-	-	-	-
.	4A:3281961-3281961	-	-	-	-	-	-	-	-	-	-	-
.	4A:3281963-3281963	-	-	-	-	-	-	-	-	-	-	-
.	4A:3284203-3284203	-	-	-	-	-	-	-	-	-	-	-
.	4A:3284291-3284291	-	-	-	-	-	-	-	-	-	-	-
.	4A:3284501-3284501	-	-	-	-	-	-	-	-	-	-	-
.	4A:3284514-3284514	-	-	-	-	-	-	-	-	-	-	-
.	4A:3284535-3284535	-	-	-	-	-	-	-	-	-	-	-
.	4A:3286284-3286284	-	-	-	-	-	-	-	-	-	-	-
.	4A:3308094-3308094	-	-	-	-	-	-	-	-	-	-	-
.	4A:3308247-3308247	-	-	-	-	-	-	-	-	-	-	-
.	4A:3308276-3308276	-	-	-	-	-	-	-	-	-	-	-
.	4A:3308312-3308312	-	-	-	-	-	-	-	-	-	-	-
.	4A:3308320-3308320	-	-	-	-	-	-	-	-	-	-	-
.	4A:3308356-3308356	-	-	-	-	-	-	-	-	-	-	-
.	4A:3308628-3308628	-	-	-	-	-	-	-	-	-	-	-
.	4A:3308688-3308688	-	-	-	-	-	-	-	-	-	-	-
.	4A:3308725-3308738	-	-	-	-	-	-	-	-	-	-	-
.	4A:3309030-3309030	-	-	-	-	-	-	-	-	-	-	-
.	4A:3309249-3309249	-	-	-	-	-	-	-	-	-	-	-
.	4A:3309327-3309327	-	-	-	-	-	-	-	-	-	-	-
.	4A:3309345-3309345	-	-	-	-	-	-	-	-	-	-	-
.	4A:3309349-3309349	-	-	-	-	-	-	-	-	-	-	-
.	4A:3309390-3309390	-	-	-	-	-	-	-	-	-	-	-
.	4A:3309672-3309672	-	-	-	-	-	-	-	-	-	-	-
.	4A:3309777-3309777	-	-	-	-	-	-	-	-	-	-	-
.	4A:3309791-3309791	-	-	-	-	-	-	-	-	-	-	-
.	4A:3309795-3309795	-	-	-	-	-	-	-	-	-	-	-
.	4A:3309834-3309834	-	-	-	-	-	-	-	-	-	-	-
.	4A:3310173-3310173	-	-	-	-	-	-	-	-	-	-	-
.	4A:3310418-3310418	-	-	-	-	-	-	-	-	-	-	-
.	4A:3310428-3310428	-	-	-	-	-	-	-	-	-	-	-
.	4A:3310458-3310458	-	-	-	-	-	-	-	-	-	-	-
.	4A:3310466-3310466	-	-	-	-	-	-	-	-	-	-	-
.	4A:3310473-3310473	-	-	-	-	-	-	-	-	-	-	-
.	4A:3310649-3310649	-	-	-	-	-	-	-	-	-	-	-
.	4A:3310893-3310893	-	-	-	-	-	-	-	-	-	-	-
.	4A:3310918-3310918	-	-	-	-	-	-	-	-	-	-	-
.	4A:3310956-3310956	-	-	-	-	-	-	-	-	-	-	-
.	4A:3310979-3310979	-	-	-	-	-	-	-	-	-	-	-
.	4A:3311016-3311016	-	-	-	-	-	-	-	-	-	-	-
.	4A:3311174-3311174	-	-	-	-	-	-	-	-	-	-	-
.	4A:3311177-3311181	-	-	-	-	-	-	-	-	-	-	-
.	4A:3312027-3312027	T	TRITD4Av1G001590	TRITD4Av1G001590.1	Transcript	synonymous_variant	42	42	14	R	cgC/cgT	-	IMPACT=LOW;BIOTYPE=protein_coding;EXON=1/5;STRAND=1;ENSP=TRITD4Av1G001590.1;UNIPARC=UPI00101877F3;DOMAINS=MobiDB_lite:mobidb-lite
.	4A:3312027-3312027	T	TRITD4Av1G001590	TRITD4Av1G001590.2	Transcript	synonymous_variant	42	42	14	R	cgC/cgT	-	IMPACT=LOW;BIOTYPE=protein_coding;EXON=1/8;STRAND=1;ENSP=TRITD4Av1G001590.2;UNIPARC=UPI001017EDF0;DOMAINS=MobiDB_lite:mobidb-lite
.	4A:3312027-3312027	T	TRITD4Av1G001590	TRITD4Av1G001590.3	Transcript	synonymous_variant	42	42	14	R	cgC/cgT	-	IMPACT=LOW;BIOTYPE=protein_coding;EXON=1/8;STRAND=1;ENSP=TRITD4Av1G001590.3;UNIPARC=UPI0010187C6A;DOMAINS=MobiDB_lite:mobidb-lite
.	4A:3312027-3312027	T	TRITD4Av1G001590	TRITD4Av1G001590.4	Transcript	synonymous_variant	42	42	14	R	cgC/cgT	-	IMPACT=LOW;BIOTYPE=protein_coding;EXON=1/8;STRAND=1;ENSP=TRITD4Av1G001590.4;UNIPARC=UPI0010183623;DOMAINS=MobiDB_lite:mobidb-lite
.	4A:3312027-3312027	T	TRITD4Av1G001590	TRITD4Av1G001590.5	Transcript	synonymous_variant	42	42	14	R	cgC/cgT	-	IMPACT=LOW;BIOTYPE=protein_coding;EXON=1/8;STRAND=1;ENSP=TRITD4Av1G001590.5;UNIPARC=UPI0010187E68;DOMAINS=MobiDB_lite:mobidb-lite
.	4A:3312225-3312229	T	TRITD4Av1G001590	TRITD4Av1G001590.1	Transcript	inframe_deletion	241-244	241-244	81-82	SS/S	TCTTct/Tct	-	IMPACT=MODERATE;BIOTYPE=protein_coding;EXON=1/5;STRAND=1;ENSP=TRITD4Av1G001590.1;UNIPARC=UPI00101877F3;DOMAINS=MobiDB_lite:mobidb-lite,Low_complexity_(Seg):seg
.	4A:3312225-3312229	T	TRITD4Av1G001590	TRITD4Av1G001590.2	Transcript	inframe_deletion	241-244	241-244	81-82	SS/S	TCTTct/Tct	-	IMPACT=MODERATE;BIOTYPE=protein_coding;EXON=1/8;STRAND=1;ENSP=TRITD4Av1G001590.2;UNIPARC=UPI001017EDF0;DOMAINS=MobiDB_lite:mobidb-lite,Low_complexity_(Seg):seg
.	4A:3312225-3312229	T	TRITD4Av1G001590	TRITD4Av1G001590.3	Transcript	inframe_deletion	241-244	241-244	81-82	SS/S	TCTTct/Tct	-	IMPACT=MODERATE;BIOTYPE=protein_coding;EXON=1/8;STRAND=1;ENSP=TRITD4Av1G001590.3;UNIPARC=UPI0010187C6A;DOMAINS=Low_complexity_(Seg):seg,MobiDB_lite:mobidb-lite,PANTHER:PTHR13316:SF0,PANTHER:PTHR13316
.	4A:3312225-3312229	T	TRITD4Av1G001590	TRITD4Av1G001590.4	Transcript	inframe_deletion	241-244	241-244	81-82	SS/S	TCTTct/Tct	-	IMPACT=MODERATE;BIOTYPE=protein_coding;EXON=1/8;STRAND=1;ENSP=TRITD4Av1G001590.4;UNIPARC=UPI0010183623;DOMAINS=PANTHER:PTHR13316,PANTHER:PTHR13316:SF0,MobiDB_lite:mobidb-lite,MobiDB_lite:mobidb-lite,Low_complexity_(Seg):seg
.	4A:3312225-3312229	T	TRITD4Av1G001590	TRITD4Av1G001590.5	Transcript	inframe_deletion	241-244	241-244	81-82	SS/S	TCTTct/Tct	-	IMPACT=MODERATE;BIOTYPE=protein_coding;EXON=1/8;STRAND=1;ENSP=TRITD4Av1G001590.5;UNIPARC=UPI0010187E68;DOMAINS=Low_complexity_(Seg):seg,MobiDB_lite:mobidb-lite
.	4A:3312351-3312351	A	TRITD4Av1G001590	TRITD4Av1G001590.1	Transcript	missense_variant	366	366	122	H/Q	caC/caA	-	IMPACT=MODERATE;BIOTYPE=protein_coding;EXON=1/5;STRAND=1;ENSP=TRITD4Av1G001590.1;UNIPARC=UPI00101877F3;SIFT=tolerated_low_confidence(1);DOMAINS=MobiDB_lite:mobidb-lite,Low_complexity_(Seg):seg
.	4A:3312351-3312351	A	TRITD4Av1G001590	TRITD4Av1G001590.2	Transcript	missense_variant	366	366	122	H/Q	caC/caA	-	IMPACT=MODERATE;BIOTYPE=protein_coding;EXON=1/8;STRAND=1;ENSP=TRITD4Av1G001590.2;UNIPARC=UPI001017EDF0;SIFT=tolerated_low_confidence(0.59);DOMAINS=MobiDB_lite:mobidb-lite,Low_complexity_(Seg):seg
.	4A:3312351-3312351	A	TRITD4Av1G001590	TRITD4Av1G001590.5	Transcript	missense_variant	366	366	122	H/Q	caC/caA	-	IMPACT=MODERATE;BIOTYPE=protein_coding;EXON=1/8;STRAND=1;ENSP=TRITD4Av1G001590.5;UNIPARC=UPI0010187E68;SIFT=tolerated_low_confidence(0.55);DOMAINS=Low_complexity_(Seg):seg,MobiDB_lite:mobidb-lite
.	4A:3312721-3312721	A	TRITD4Av1G001590	TRITD4Av1G001590.1	Transcript	synonymous_variant	600	600	200	E	gaG/gaA	-	IMPACT=LOW;BIOTYPE=protein_coding;EXON=2/5;STRAND=1;ENSP=TRITD4Av1G001590.1;UNIPARC=UPI00101877F3;DOMAINS=PANTHER:PTHR13316,PANTHER:PTHR13316:SF0
.	4A:3312721-3312721	A	TRITD4Av1G001590	TRITD4Av1G001590.2	Transcript	synonymous_variant	600	600	200	E	gaG/gaA	-	IMPACT=LOW;BIOTYPE=protein_coding;EXON=2/8;STRAND=1;ENSP=TRITD4Av1G001590.2;UNIPARC=UPI001017EDF0;DOMAINS=PANTHER:PTHR13316,PANTHER:PTHR13316:SF0
.	4A:3312721-3312721	A	TRITD4Av1G001590	TRITD4Av1G001590.3	Transcript	synonymous_variant	327	327	109	E	gaG/gaA	-	IMPACT=LOW;BIOTYPE=protein_coding;EXON=2/8;STRAND=1;ENSP=TRITD4Av1G001590.3;UNIPARC=UPI0010187C6A;DOMAINS=MobiDB_lite:mobidb-lite,PANTHER:PTHR13316:SF0,PANTHER:PTHR13316
.	4A:3312721-3312721	A	TRITD4Av1G001590	TRITD4Av1G001590.4	Transcript	synonymous_variant	303	303	101	E	gaG/gaA	-	IMPACT=LOW;BIOTYPE=protein_coding;EXON=2/8;STRAND=1;ENSP=TRITD4Av1G001590.4;UNIPARC=UPI0010183623;DOMAINS=PANTHER:PTHR13316,PANTHER:PTHR13316:SF0,MobiDB_lite:mobidb-lite
.	4A:3312721-3312721	A	TRITD4Av1G001590	TRITD4Av1G001590.5	Transcript	synonymous_variant	600	600	200	E	gaG/gaA	-	IMPACT=LOW;BIOTYPE=protein_coding;EXON=2/8;STRAND=1;ENSP=TRITD4Av1G001590.5;UNIPARC=UPI0010187E68;DOMAINS=PANTHER:PTHR13316,PANTHER:PTHR13316:SF0
.	4A:3312749-3312749	T	TRITD4Av1G001590	TRITD4Av1G001590.1	Transcript	missense_variant	628	628	210	M/L	Atg/Ttg	-	IMPACT=MODERATE;BIOTYPE=protein_coding;EXON=2/5;STRAND=1;ENSP=TRITD4Av1G001590.1;UNIPARC=UPI00101877F3;SIFT=tolerated(1);DOMAINS=PANTHER:PTHR13316,PANTHER:PTHR13316:SF0
.	4A:3312749-3312749	T	TRITD4Av1G001590	TRITD4Av1G001590.2	Transcript	missense_variant	628	628	210	M/L	Atg/Ttg	-	IMPACT=MODERATE;BIOTYPE=protein_coding;EXON=2/8;STRAND=1;ENSP=TRITD4Av1G001590.2;UNIPARC=UPI001017EDF0;SIFT=tolerated(1);DOMAINS=PANTHER:PTHR13316,PANTHER:PTHR13316:SF0
.	4A:3312749-3312749	T	TRITD4Av1G001590	TRITD4Av1G001590.3	Transcript	missense_variant	355	355	119	M/L	Atg/Ttg	-	IMPACT=MODERATE;BIOTYPE=protein_coding;EXON=2/8;STRAND=1;ENSP=TRITD4Av1G001590.3;UNIPARC=UPI0010187C6A;SIFT=tolerated(1);DOMAINS=PANTHER:PTHR13316:SF0,PANTHER:PTHR13316
.	4A:3312749-3312749	T	TRITD4Av1G001590	TRITD4Av1G001590.4	Transcript	missense_variant	331	331	111	M/L	Atg/Ttg	-	IMPACT=MODERATE;BIOTYPE=protein_coding;EXON=2/8;STRAND=1;ENSP=TRITD4Av1G001590.4;UNIPARC=UPI0010183623;SIFT=tolerated(1);DOMAINS=PANTHER:PTHR13316,PANTHER:PTHR13316:SF0
.	4A:3312749-3312749	T	TRITD4Av1G001590	TRITD4Av1G001590.5	Transcript	missense_variant	628	628	210	M/L	Atg/Ttg	-	IMPACT=MODERATE;BIOTYPE=protein_coding;EXON=2/8;STRAND=1;ENSP=TRITD4Av1G001590.5;UNIPARC=UPI0010187E68;SIFT=tolerated(1);DOMAINS=PANTHER:PTHR13316,PANTHER:PTHR13316:SF0
.	4A:3313084-3313084	-	-	-	-	-	-	-	-	-	-	-
.	4A:3313330-3313330	-	-	-	-	-	-	-	-	-	-	-
.	4A:3313455-3313455	-	-	-	-	-	-	-	-	-	-	-
.	4A:3313908-3313908	-	-	-	-	-	-	-	-	-	-	-
.	4A:3314216-3314216	-	-	-	-	-	-	-	-	-	-	-
.	4A:3314576-3314576	-	-	-	-	-	-	-	-	-	-	-
.	4A:3314597-3314597	-	-	-	-	-	-	-	-	-	-	-
.	4A:3314631-3314631	-	-	-	-	-	-	-	-	-	-	-
.	4A:3314842-3314842	-	-	-	-	-	-	-	-	-	-	-
.	4A:3314864-3314864	-	-	-	-	-	-	-	-	-	-	-
.	4A:3314884-3314884	-	-	-	-	-	-	-	-	-	-	-
.	4A:3314899-3314899	-	-	-	-	-	-	-	-	-	-	-
.	4A:3315805-3315805	-	-	-	-	-	-	-	-	-	-	-
.	4A:3315817-3315818	-	-	-	-	-	-	-	-	-	-	-
.	4A:3316842-3316842	-	-	-	-	-	-	-	-	-	-	-
.	4A:3316901-3316902	-	-	-	-	-	-	-	-	-	-	-
.	4A:3317347-3317349	-	-	-	-	-	-	-	-	-	-	-
.	4A:3317484-3317484	-	-	-	-	-	-	-	-	-	-	-
.	4A:3318193-3318193	-	-	-	-	-	-	-	-	-	-	-
.	4A:3320478-3320478	-	-	-	-	-	-	-	-	-	-	-
.	4A:3321783-3321784	-	-	-	-	-	-	-	-	-	-	-
.	4A:3322203-3322203	-	-	-	-	-	-	-	-	-	-	-
.	4A:3322681-3322681	G	TRITD4Av1G001610	TRITD4Av1G001610.1	Transcript	missense_variant	778	778	260	N/D	Aac/Gac	-	IMPACT=MODERATE;BIOTYPE=protein_coding;EXON=4/4;STRAND=1;ENSP=TRITD4Av1G001610.1;UNIPARC=UPI0010180145;SIFT=tolerated(1);DOMAINS=Gene3D:3.40.50.300,PANTHER:PTHR33477,PANTHER:PTHR33477:SF4,Superfamily:SSF52540
.	4A:3322681-3322681	G	TRITD4Av1G001610	TRITD4Av1G001610.2	Transcript	missense_variant	778	778	260	N/D	Aac/Gac	-	IMPACT=MODERATE;BIOTYPE=protein_coding;EXON=4/7;STRAND=1;ENSP=TRITD4Av1G001610.2;UNIPARC=UPI001018781D;SIFT=tolerated(1);DOMAINS=PANTHER:PTHR33477,PANTHER:PTHR33477:SF4,Superfamily:SSF52540
.	4A:3322681-3322681	G	TRITD4Av1G001610	TRITD4Av1G001610.3	Transcript	missense_variant	655	655	219	N/D	Aac/Gac	-	IMPACT=MODERATE;BIOTYPE=protein_coding;EXON=4/7;STRAND=1;ENSP=TRITD4Av1G001610.3;UNIPARC=UPI00101781F6;SIFT=tolerated(1);DOMAINS=PANTHER:PTHR33477,PANTHER:PTHR33477:SF4,Superfamily:SSF52540
.	4A:3327156-3327156	-	-	-	-	-	-	-	-	-	-	-
.	4A:3327279-3327279	-	-	-	-	-	-	-	-	-	-	-
.	4A:3327333-3327333	-	-	-	-	-	-	-	-	-	-	-
.	4A:3329073-3329073	-	-	-	-	-	-	-	-	-	-	-
.	4A:3336589-3336589	-	-	-	-	-	-	-	-	-	-	-
.	4A:3342422-3342422	-	-	-	-	-	-	-	-	-	-	-
.	4A:3343077-3343077	-	-	-	-	-	-	-	-	-	-	-
.	4A:3344215-3344215	-	-	-	-	-	-	-	-	-	-	-
.	4A:3345257-3345257	-	-	-	-	-	-	-	-	-	-	-
.	4A:3345385-3345385	-	-	-	-	-	-	-	-	-	-	-
.	4A:3345403-3345403	-	-	-	-	-	-	-	-	-	-	-
.	4A:3345420-3345420	-	-	-	-	-	-	-	-	-	-	-
.	4A:3345461-3345461	-	-	-	-	-	-	-	-	-	-	-
.	4A:3346688-3346688	-	-	-	-	-	-	-	-	-	-	-
.	4A:3390109-3390109	-	-	-	-	-	-	-	-	-	-	-
.	4A:3390305-3390305	-	-	-	-	-	-	-	-	-	-	-
.	4A:3390310-3390310	-	-	-	-	-	-	-	-	-	-	-
.	4A:3390342-3390342	-	-	-	-	-	-	-	-	-	-	-
.	4A:3393542-3393542	-	-	-	-	-	-	-	-	-	-	-
.	4A:3393595-3393595	-	-	-	-	-	-	-	-	-	-	-
.	4A:3393790-3393790	-	-	-	-	-	-	-	-	-	-	-
.	4A:3393858-3393858	-	-	-	-	-	-	-	-	-	-	-
.	4A:3397316-3397316	-	-	-	-	-	-	-	-	-	-	-
.	4A:3398214-3398214	-	-	-	-	-	-	-	-	-	-	-
.	4A:3403324-3403324	-	-	-	-	-	-	-	-	-	-	-
.	4A:3404662-3404662	-	-	-	-	-	-	-	-	-	-	-
.	4A:3406366-3406366	-	-	-	-	-	-	-	-	-	-	-
.	4A:3406457-3406459	-	-	-	-	-	-	-	-	-	-	-
.	4A:3406689-3406689	-	-	-	-	-	-	-	-	-	-	-
.	4A:3407339-3407339	-	-	-	-	-	-	-	-	-	-	-
.	4A:3409007-3409007	-	-	-	-	-	-	-	-	-	-	-
.	4A:3409211-3409211	-	-	-	-	-	-	-	-	-	-	-
.	4A:3409327-3409327	-	-	-	-	-	-	-	-	-	-	-
.	4A:3409800-3409800	-	-	-	-	-	-	-	-	-	-	-
.	4A:3409828-3409831	-	-	-	-	-	-	-	-	-	-	-
.	4A:3410054-3410054	-	-	-	-	-	-	-	-	-	-	-
.	4A:3410229-3410229	-	-	-	-	-	-	-	-	-	-	-
.	4A:3410403-3410403	-	-	-	-	-	-	-	-	-	-	-
.	4A:3410503-3410503	-	-	-	-	-	-	-	-	-	-	-
.	4A:3410548-3410548	-	-	-	-	-	-	-	-	-	-	-
.	4A:3410874-3410874	-	-	-	-	-	-	-	-	-	-	-
.	4A:3410875-3410875	-	-	-	-	-	-	-	-	-	-	-
.	4A:3411399-3411399	-	-	-	-	-	-	-	-	-	-	-
.	4A:3415140-3415140	-	-	-	-	-	-	-	-	-	-	-
.	4A:3420497-3420497	-	-	-	-	-	-	-	-	-	-	-
.	4A:3420553-3420553	-	-	-	-	-	-	-	-	-	-	-
.	4A:3424060-3424060	-	-	-	-	-	-	-	-	-	-	-
.	4A:3426866-3426866	-	-	-	-	-	-	-	-	-	-	-
.	4A:3426918-3426918	-	-	-	-	-	-	-	-	-	-	-
.	4A:3445754-3445754	-	-	-	-	-	-	-	-	-	-	-
.	4A:3445866-3445867	-	-	-	-	-	-	-	-	-	-	-
.	4A:3446442-3446442	-	-	-	-	-	-	-	-	-	-	-
.	4A:3449333-3449333	-	-	-	-	-	-	-	-	-	-	-
.	4A:3449364-3449364	-	-	-	-	-	-	-	-	-	-	-
.	4A:3453063-3453063	-	-	-	-	-	-	-	-	-	-	-
.	4A:3455120-3455120	-	-	-	-	-	-	-	-	-	-	-
.	4A:3455546-3455546	-	-	-	-	-	-	-	-	-	-	-
.	4A:3456430-3456430	-	-	-	-	-	-	-	-	-	-	-
.	4A:3457268-3457268	-	-	-	-	-	-	-	-	-	-	-
.	4A:3457999-3457999	-	-	-	-	-	-	-	-	-	-	-
.	4A:3459273-3459273	-	-	-	-	-	-	-	-	-	-	-
.	4A:3459776-3459776	-	-	-	-	-	-	-	-	-	-	-
.	4A:3464352-3464352	-	-	-	-	-	-	-	-	-	-	-
.	4A:3464974-3464975	-	-	-	-	-	-	-	-	-	-	-
.	4A:3465357-3465357	-	-	-	-	-	-	-	-	-	-	-
.	4A:3467076-3467076	-	-	-	-	-	-	-	-	-	-	-
.	4A:3467244-3467244	-	-	-	-	-	-	-	-	-	-	-
.	4A:3467516-3467516	-	-	-	-	-	-	-	-	-	-	-
.	4A:3468167-3468167	-	-	-	-	-	-	-	-	-	-	-
.	4A:3468981-3468981	-	-	-	-	-	-	-	-	-	-	-
.	4A:3469113-3469113	-	-	-	-	-	-	-	-	-	-	-
.	4A:3470051-3470051	-	-	-	-	-	-	-	-	-	-	-
.	4A:3470943-3470943	-	-	-	-	-	-	-	-	-	-	-
.	4A:3472015-3472015	-	-	-	-	-	-	-	-	-	-	-
.	4A:3472229-3472229	-	-	-	-	-	-	-	-	-	-	-
.	4A:3472871-3472871	-	-	-	-	-	-	-	-	-	-	-
.	4A:3472905-3472905	-	-	-	-	-	-	-	-	-	-	-
.	4A:3473285-3473285	-	-	-	-	-	-	-	-	-	-	-
.	4A:3475440-3475440	-	-	-	-	-	-	-	-	-	-	-
.	4A:3475878-3475878	-	-	-	-	-	-	-	-	-	-	-
.	4A:3476131-3476131	-	-	-	-	-	-	-	-	-	-	-
.	4A:3477499-3477499	-	-	-	-	-	-	-	-	-	-	-
.	4A:3477676-3477676	-	-	-	-	-	-	-	-	-	-	-
.	4A:3477733-3477733	-	-	-	-	-	-	-	-	-	-	-
.	4A:3477789-3477789	-	-	-	-	-	-	-	-	-	-	-
.	4A:3478545-3478545	-	-	-	-	-	-	-	-	-	-	-
.	4A:3479209-3479209	-	-	-	-	-	-	-	-	-	-	-
.	4A:3491220-3491220	-	-	-	-	-	-	-	-	-	-	-
.	4A:3491379-3491379	-	-	-	-	-	-	-	-	-	-	-
.	4A:3491476-3491476	-	-	-	-	-	-	-	-	-	-	-
.	4A:3491512-3491512	-	-	-	-	-	-	-	-	-	-	-
.	4A:3491552-3491552	-	-	-	-	-	-	-	-	-	-	-
.	4A:3492392-3492392	-	-	-	-	-	-	-	-	-	-	-
.	4A:3495698-3495698	-	-	-	-	-	-	-	-	-	-	-
.	4A:3499074-3499074	-	-	-	-	-	-	-	-	-	-	-
.	4A:3502256-3502256	-	-	-	-	-	-	-	-	-	-	-
.	4A:3509761-3509761	-	-	-	-	-	-	-	-	-	-	-
.	4A:3510179-3510179	-	-	-	-	-	-	-	-	-	-	-
.	4A:3510298-3510298	-	-	-	-	-	-	-	-	-	-	-
.	4A:3510573-3510573	-	-	-	-	-	-	-	-	-	-	-
.	4A:3510626-3510626	-	-	-	-	-	-	-	-	-	-	-
.	4A:3511030-3511030	-	-	-	-	-	-	-	-	-	-	-
.	4A:3511111-3511111	-	-	-	-	-	-	-	-	-	-	-
.	4A:3513934-3513934	-	-	-	-	-	-	-	-	-	-	-
.	4A:3515345-3515345	-	-	-	-	-	-	-	-	-	-	-
.	4A:3515601-3515601	-	-	-	-	-	-	-	-	-	-	-
.	4A:3515945-3515945	-	-	-	-	-	-	-	-	-	-	-
.	4A:3515955-3515955	-	-	-	-	-	-	-	-	-	-	-
.	4A:3516009-3516009	-	-	-	-	-	-	-	-	-	-	-
.	4A:3520067-3520067	-	-	-	-	-	-	-	-	-	-	-
.	4A:3527681-3527681	-	-	-	-	-	-	-	-	-	-	-
.	4A:3532978-3532978	-	-	-	-	-	-	-	-	-	-	-
.	4A:3538325-3538325	-	-	-	-	-	-	-	-	-	-	-
.	4A:3538361-3538361	-	-	-	-	-	-	-	-	-	-	-
.	4A:3538383-3538383	-	-	-	-	-	-	-	-	-	-	-
.	4A:3538390-3538390	-	-	-	-	-	-	-	-	-	-	-
.	4A:3538453-3538453	-	-	-	-	-	-	-	-	-	-	-
.	4A:3538467-3538467	-	-	-	-	-	-	-	-	-	-	-
.	4A:3538473-3538473	-	-	-	-	-	-	-	-	-	-	-
.	4A:3538506-3538506	-	-	-	-	-	-	-	-	-	-	-
.	4A:3538541-3538541	-	-	-	-	-	-	-	-	-	-	-
.	4A:3538744-3538745	-	-	-	-	-	-	-	-	-	-	-
.	4A:3538805-3538805	-	-	-	-	-	-	-	-	-	-	-
.	4A:3546061-3546061	-	-	-	-	-	-	-	-	-	-	-
.	4A:3546103-3546103	-	-	-	-	-	-	-	-	-	-	-
.	4A:3546945-3546945	-	-	-	-	-	-	-	-	-	-	-
.	4A:3558360-3558360	-	-	-	-	-	-	-	-	-	-	-
.	4A:3558362-3558362	-	-	-	-	-	-	-	-	-	-	-
.	4A:3558370-3558370	-	-	-	-	-	-	-	-	-	-	-
.	4A:3568412-3568412	-	-	-	-	-	-	-	-	-	-	-
.	4A:3571161-3571161	-	-	-	-	-	-	-	-	-	-	-
.	4A:3571242-3571242	-	-	-	-	-	-	-	-	-	-	-
.	4A:3576872-3576872	-	-	-	-	-	-	-	-	-	-	-
.	4A:3577118-3577118	-	-	-	-	-	-	-	-	-	-	-
.	4A:3577169-3577169	-	-	-	-	-	-	-	-	-	-	-
.	4A:3577217-3577218	-	-	-	-	-	-	-	-	-	-	-
.	4A:3579407-3579407	-	-	-	-	-	-	-	-	-	-	-
.	4A:3580014-3580014	-	-	-	-	-	-	-	-	-	-	-
.	4A:3580018-3580018	-	-	-	-	-	-	-	-	-	-	-
.	4A:3580050-3580050	-	-	-	-	-	-	-	-	-	-	-
.	4A:3580084-3580084	-	-	-	-	-	-	-	-	-	-	-
.	4A:3580310-3580310	-	-	-	-	-	-	-	-	-	-	-
.	4A:3580494-3580495	-	-	-	-	-	-	-	-	-	-	-
.	4A:3580571-3580571	-	-	-	-	-	-	-	-	-	-	-
.	4A:3582513-3582513	-	-	-	-	-	-	-	-	-	-	-
.	4A:3582778-3582778	-	-	-	-	-	-	-	-	-	-	-
.	4A:3584470-3584472	-	-	-	-	-	-	-	-	-	-	-
.	4A:3585186-3585186	-	-	-	-	-	-	-	-	-	-	-
.	4A:3586603-3586603	-	-	-	-	-	-	-	-	-	-	-
.	4A:3587374-3587374	C	TRITD4Av1G001720	TRITD4Av1G001720.1	Transcript	missense_variant	692	692	231	N/S	aAt/aGt	-	IMPACT=MODERATE;BIOTYPE=protein_coding;EXON=6/16;STRAND=-1;ENSP=TRITD4Av1G001720.1;UNIPARC=UPI001019D2CD;SIFT=tolerated(0.11);DOMAINS=Gene3D:1.50.10.20,Pfam:PF13249,PANTHER:PTHR11764,PANTHER:PTHR11764:SF51,Superfamily:SSF48239,TIGRFAM:TIGR01787,CDD:cd02892
.	4A:3587374-3587374	C	TRITD4Av1G001720	TRITD4Av1G001720.2	Transcript	missense_variant	971	971	324	N/S	aAt/aGt	-	IMPACT=MODERATE;BIOTYPE=protein_coding;EXON=7/18;STRAND=-1;ENSP=TRITD4Av1G001720.2;UNIPARC=UPI001017B46D;SIFT=tolerated(0.12);DOMAINS=Gene3D:1.50.10.20,Gene3D:1.50.10.20,Pfam:PF13249,PANTHER:PTHR11764,PANTHER:PTHR11764:SF51,Superfamily:SSF48239,TIGRFAM:TIGR01787,CDD:cd02892
.	4A:3587374-3587374	C	TRITD4Av1G001720	TRITD4Av1G001720.3	Transcript	missense_variant	971	971	324	N/S	aAt/aGt	-	IMPACT=MODERATE;BIOTYPE=protein_coding;EXON=7/18;STRAND=-1;ENSP=TRITD4Av1G001720.3;UNIPARC=UPI0010197FA5;SIFT=tolerated(0.12);DOMAINS=Gene3D:1.50.10.20,Gene3D:1.50.10.20,Pfam:PF13249,PANTHER:PTHR11764,PANTHER:PTHR11764:SF51,Superfamily:SSF48239,TIGRFAM:TIGR01787,CDD:cd02892
.	4A:3587374-3587374	C	TRITD4Av1G001720	TRITD4Av1G001720.4	Transcript	missense_variant	971	971	324	N/S	aAt/aGt	-	IMPACT=MODERATE;BIOTYPE=protein_coding;EXON=7/8;STRAND=-1;ENSP=TRITD4Av1G001720.4;UNIPARC=UPI00101811F7;SIFT=tolerated(0.09);DOMAINS=Gene3D:1.50.10.20,Pfam:PF13249,PANTHER:PTHR11764,PANTHER:PTHR11764:SF51,Superfamily:SSF48239
.	4A:3588257-3588257	-	-	-	-	-	-	-	-	-	-	-
.	4A:3588263-3588265	-	-	-	-	-	-	-	-	-	-	-
.	4A:3589046-3589046	-	-	-	-	-	-	-	-	-	-	-
.	4A:3589525-3589525	-	-	-	-	-	-	-	-	-	-	-
.	4A:3590570-3590570	-	-	-	-	-	-	-	-	-	-	-
.	4A:3590747-3590747	T	TRITD4Av1G001720	TRITD4Av1G001720.2	Transcript	missense_variant	31	31	11	G/R	Ggg/Agg	-	IMPACT=MODERATE;BIOTYPE=protein_coding;EXON=1/18;STRAND=-1;ENSP=TRITD4Av1G001720.2;UNIPARC=UPI001017B46D;SIFT=deleterious(0.01);DOMAINS=PANTHER:PTHR11764,PANTHER:PTHR11764:SF51
.	4A:3590747-3590747	T	TRITD4Av1G001720	TRITD4Av1G001720.3	Transcript	missense_variant	31	31	11	G/R	Ggg/Agg	-	IMPACT=MODERATE;BIOTYPE=protein_coding;EXON=1/18;STRAND=-1;ENSP=TRITD4Av1G001720.3;UNIPARC=UPI0010197FA5;SIFT=deleterious(0.01);DOMAINS=PANTHER:PTHR11764,PANTHER:PTHR11764:SF51
.	4A:3590747-3590747	T	TRITD4Av1G001720	TRITD4Av1G001720.4	Transcript	missense_variant	31	31	11	G/R	Ggg/Agg	-	IMPACT=MODERATE;BIOTYPE=protein_coding;EXON=1/8;STRAND=-1;ENSP=TRITD4Av1G001720.4;UNIPARC=UPI00101811F7;SIFT=deleterious(0.01);DOMAINS=PANTHER:PTHR11764,PANTHER:PTHR11764:SF51
.	4A:3590747-3590747	T	TRITD4Av1G001720	TRITD4Av1G001720.5	Transcript	missense_variant	31	31	11	G/R	Ggg/Agg	-	IMPACT=MODERATE;BIOTYPE=protein_coding;EXON=1/5;STRAND=-1;ENSP=TRITD4Av1G001720.5;UNIPARC=UPI0010184EF4;SIFT=deleterious(0.01);DOMAINS=PANTHER:PTHR11764,PANTHER:PTHR11764:SF51
.	4A:3593412-3593412	-	-	-	-	-	-	-	-	-	-	-
.	4A:3593603-3593603	-	-	-	-	-	-	-	-	-	-	-
.	4A:3593628-3593628	-	-	-	-	-	-	-	-	-	-	-
.	4A:3594212-3594212	-	-	-	-	-	-	-	-	-	-	-
.	4A:3595312-3595312	-	-	-	-	-	-	-	-	-	-	-
.	4A:3597138-3597138	-	-	-	-	-	-	-	-	-	-	-
.	4A:3597690-3597690	-	-	-	-	-	-	-	-	-	-	-
.	4A:3598197-3598197	-	-	-	-	-	-	-	-	-	-	-
.	4A:3598394-3598394	-	-	-	-	-	-	-	-	-	-	-
.	4A:3601082-3601082	-	-	-	-	-	-	-	-	-	-	-
.	4A:3601099-3601099	-	-	-	-	-	-	-	-	-	-	-
.	4A:3601719-3601719	-	-	-	-	-	-	-	-	-	-	-
.	4A:3601743-3601743	-	-	-	-	-	-	-	-	-	-	-
.	4A:3601769-3601769	-	-	-	-	-	-	-	-	-	-	-
.	4A:3602391-3602391	-	-	-	-	-	-	-	-	-	-	-
.	4A:3602553-3602553	-	-	-	-	-	-	-	-	-	-	-
.	4A:3604792-3604792	-	-	-	-	-	-	-	-	-	-	-
.	4A:3604807-3604807	-	-	-	-	-	-	-	-	-	-	-
.	4A:3604967-3604967	-	-	-	-	-	-	-	-	-	-	-
.	4A:3605116-3605116	-	-	-	-	-	-	-	-	-	-	-
.	4A:3605476-3605476	-	-	-	-	-	-	-	-	-	-	-
.	4A:3605623-3605623	-	-	-	-	-	-	-	-	-	-	-
.	4A:3606795-3606795	-	-	-	-	-	-	-	-	-	-	-
.	4A:3607888-3607889	-	-	-	-	-	-	-	-	-	-	-
.	4A:3608647-3608647	-	-	-	-	-	-	-	-	-	-	-
.	4A:3610468-3610468	-	-	-	-	-	-	-	-	-	-	-
.	4A:3611943-3611943	-	-	-	-	-	-	-	-	-	-	-
.	4A:3635875-3635875	-	-	-	-	-	-	-	-	-	-	-
.	4A:3637732-3637732	-	-	-	-	-	-	-	-	-	-	-
.	4A:3638401-3638401	-	-	-	-	-	-	-	-	-	-	-
.	4A:3638427-3638427	-	-	-	-	-	-	-	-	-	-	-
.	4A:3638751-3638751	-	-	-	-	-	-	-	-	-	-	-
.	4A:3640173-3640173	-	-	-	-	-	-	-	-	-	-	-
.	4A:3640174-3640174	-	-	-	-	-	-	-	-	-	-	-
.	4A:3640224-3640224	-	-	-	-	-	-	-	-	-	-	-
.	4A:3640287-3640287	-	-	-	-	-	-	-	-	-	-	-
.	4A:3640407-3640407	-	-	-	-	-	-	-	-	-	-	-
.	4A:3640811-3640811	-	-	-	-	-	-	-	-	-	-	-
.	4A:3640868-3640868	-	-	-	-	-	-	-	-	-	-	-
.	4A:3642975-3642976	-	-	-	-	-	-	-	-	-	-	-
.	4A:3653178-3653180	-	-	-	-	-	-	-	-	-	-	-
.	4A:3653345-3653345	-	-	-	-	-	-	-	-	-	-	-
.	4A:3653694-3653694	-	-	-	-	-	-	-	-	-	-	-
.	4A:3653975-3653975	-	-	-	-	-	-	-	-	-	-	-
.	4A:3654268-3654268	-	-	-	-	-	-	-	-	-	-	-
.	4A:3654324-3654324	-	-	-	-	-	-	-	-	-	-	-
.	4A:3654372-3654372	-	-	-	-	-	-	-	-	-	-	-
.	4A:3654464-3654464	-	-	-	-	-	-	-	-	-	-	-
.	4A:3654590-3654590	-	-	-	-	-	-	-	-	-	-	-
.	4A:3654684-3654684	-	-	-	-	-	-	-	-	-	-	-
.	4A:3655608-3655608	-	-	-	-	-	-	-	-	-	-	-
.	4A:3655708-3655708	-	-	-	-	-	-	-	-	-	-	-
.	4A:3656480-3656480	-	-	-	-	-	-	-	-	-	-	-
.	4A:3656675-3656675	-	-	-	-	-	-	-	-	-	-	-
.	4A:3656713-3656713	-	-	-	-	-	-	-	-	-	-	-
.	4A:3657756-3657756	-	-	-	-	-	-	-	-	-	-	-
.	4A:3658193-3658193	-	-	-	-	-	-	-	-	-	-	-
.	4A:3658248-3658248	-	-	-	-	-	-	-	-	-	-	-
.	4A:3658249-3658249	-	-	-	-	-	-	-	-	-	-	-
.	4A:3658954-3658954	-	-	-	-	-	-	-	-	-	-	-
.	4A:3659082-3659082	-	-	-	-	-	-	-	-	-	-	-
.	4A:3659115-3659115	-	-	-	-	-	-	-	-	-	-	-
.	4A:3659783-3659783	-	-	-	-	-	-	-	-	-	-	-
.	4A:3660318-3660318	-	-	-	-	-	-	-	-	-	-	-
.	4A:3660319-3660319	-	-	-	-	-	-	-	-	-	-	-
.	4A:3660995-3660995	-	-	-	-	-	-	-	-	-	-	-
.	4A:3661373-3661373	-	-	-	-	-	-	-	-	-	-	-
.	4A:3662128-3662128	-	-	-	-	-	-	-	-	-	-	-
.	4A:3662384-3662384	-	-	-	-	-	-	-	-	-	-	-
.	4A:3662676-3662676	-	-	-	-	-	-	-	-	-	-	-
.	4A:3662835-3662835	-	-	-	-	-	-	-	-	-	-	-
.	4A:3662852-3662852	-	-	-	-	-	-	-	-	-	-	-
.	4A:3662893-3662893	-	-	-	-	-	-	-	-	-	-	-
.	4A:3662999-3662999	-	-	-	-	-	-	-	-	-	-	-
.	4A:3664150-3664150	-	-	-	-	-	-	-	-	-	-	-
.	4A:3664315-3664315	-	-	-	-	-	-	-	-	-	-	-
.	4A:3664404-3664404	-	-	-	-	-	-	-	-	-	-	-
.	4A:3664415-3664415	-	-	-	-	-	-	-	-	-	-	-
.	4A:3664511-3664511	-	-	-	-	-	-	-	-	-	-	-
.	4A:3666442-3666442	-	-	-	-	-	-	-	-	-	-	-
.	4A:3666481-3666481	-	-	-	-	-	-	-	-	-	-	-
.	4A:3667858-3667861	-	-	-	-	-	-	-	-	-	-	-
.	4A:3668049-3668049	-	-	-	-	-	-	-	-	-	-	-
.	4A:3668076-3668076	-	-	-	-	-	-	-	-	-	-	-
.	4A:3670464-3670464	-	-	-	-	-	-	-	-	-	-	-
.	4A:3671687-3671687	-	-	-	-	-	-	-	-	-	-	-
.	4A:3672315-3672315	-	-	-	-	-	-	-	-	-	-	-
.	4A:3672326-3672326	-	-	-	-	-	-	-	-	-	-	-
.	4A:3672429-3672429	-	-	-	-	-	-	-	-	-	-	-
.	4A:3674590-3674590	-	-	-	-	-	-	-	-	-	-	-
.	4A:3676566-3676566	-	-	-	-	-	-	-	-	-	-	-
.	4A:3676784-3676784	-	-	-	-	-	-	-	-	-	-	-
.	4A:3676874-3676874	-	-	-	-	-	-	-	-	-	-	-
.	4A:3676916-3676916	-	-	-	-	-	-	-	-	-	-	-
.	4A:3677106-3677106	-	-	-	-	-	-	-	-	-	-	-
.	4A:3677250-3677250	-	-	-	-	-	-	-	-	-	-	-
.	4A:3677725-3677725	-	-	-	-	-	-	-	-	-	-	-
.	4A:3677841-3677841	-	-	-	-	-	-	-	-	-	-	-
.	4A:3678538-3678538	-	-	-	-	-	-	-	-	-	-	-
.	4A:3678735-3678735	-	-	-	-	-	-	-	-	-	-	-
.	4A:3678804-3678804	-	-	-	-	-	-	-	-	-	-	-
.	4A:3681589-3681589	-	-	-	-	-	-	-	-	-	-	-
.	4A:3681607-3681607	-	-	-	-	-	-	-	-	-	-	-
.	4A:3681619-3681619	-	-	-	-	-	-	-	-	-	-	-
.	4A:3681630-3681630	-	-	-	-	-	-	-	-	-	-	-
.	4A:3681674-3681674	-	-	-	-	-	-	-	-	-	-	-
.	4A:3681801-3681801	-	-	-	-	-	-	-	-	-	-	-
.	4A:3689887-3689887	-	-	-	-	-	-	-	-	-	-	-
.	4A:3689891-3689891	-	-	-	-	-	-	-	-	-	-	-
.	4A:3695845-3695845	-	-	-	-	-	-	-	-	-	-	-
.	4A:3695880-3695880	-	-	-	-	-	-	-	-	-	-	-
.	4A:3696629-3696629	-	-	-	-	-	-	-	-	-	-	-
.	4A:3697763-3697763	-	-	-	-	-	-	-	-	-	-	-
.	4A:3697834-3697834	-	-	-	-	-	-	-	-	-	-	-
.	4A:3697910-3697910	-	-	-	-	-	-	-	-	-	-	-
.	4A:3698012-3698012	-	-	-	-	-	-	-	-	-	-	-
.	4A:3698515-3698515	-	-	-	-	-	-	-	-	-	-	-
.	4A:3700989-3700989	-	-	-	-	-	-	-	-	-	-	-
.	4A:3701133-3701133	-	-	-	-	-	-	-	-	-	-	-
.	4A:3704503-3704503	-	-	-	-	-	-	-	-	-	-	-
.	4A:3704656-3704656	-	-	-	-	-	-	-	-	-	-	-
.	4A:3704914-3704914	-	-	-	-	-	-	-	-	-	-	-
.	4A:3705106-3705106	-	-	-	-	-	-	-	-	-	-	-
.	4A:3705134-3705134	-	-	-	-	-	-	-	-	-	-	-
.	4A:3705833-3705833	-	-	-	-	-	-	-	-	-	-	-
.	4A:3709824-3709824	-	-	-	-	-	-	-	-	-	-	-
.	4A:3713659-3713659	-	-	-	-	-	-	-	-	-	-	-
.	4A:3713686-3713686	-	-	-	-	-	-	-	-	-	-	-
.	4A:3714400-3714400	-	-	-	-	-	-	-	-	-	-	-
.	4A:3715748-3715748	-	-	-	-	-	-	-	-	-	-	-
.	4A:3716188-3716188	-	-	-	-	-	-	-	-	-	-	-
.	4A:3716273-3716273	-	-	-	-	-	-	-	-	-	-	-
.	4A:3719805-3719806	-	-	-	-	-	-	-	-	-	-	-
.	4A:3720302-3720302	-	-	-	-	-	-	-	-	-	-	-
.	4A:3720561-3720561	-	-	-	-	-	-	-	-	-	-	-
.	4A:3721853-3721853	-	-	-	-	-	-	-	-	-	-	-
.	4A:3722344-3722344	-	-	-	-	-	-	-	-	-	-	-
.	4A:3724521-3724521	-	-	-	-	-	-	-	-	-	-	-
.	4A:3724549-3724549	-	-	-	-	-	-	-	-	-	-	-
.	4A:3724551-3724551	-	-	-	-	-	-	-	-	-	-	-
.	4A:3725408-3725408	-	-	-	-	-	-	-	-	-	-	-
.	4A:3725409-3725409	-	-	-	-	-	-	-	-	-	-	-
.	4A:3725442-3725444	-	-	-	-	-	-	-	-	-	-	-
.	4A:3725950-3725950	-	-	-	-	-	-	-	-	-	-	-
.	4A:3725971-3725971	-	-	-	-	-	-	-	-	-	-	-
.	4A:3726058-3726058	-	-	-	-	-	-	-	-	-	-	-
.	4A:3726243-3726243	-	-	-	-	-	-	-	-	-	-	-
.	4A:3726618-3726618	-	-	-	-	-	-	-	-	-	-	-
.	4A:3726713-3726713	-	-	-	-	-	-	-	-	-	-	-
.	4A:3728330-3728331	-	-	-	-	-	-	-	-	-	-	-
.	4A:3729181-3729181	-	-	-	-	-	-	-	-	-	-	-
.	4A:3731572-3731572	-	-	-	-	-	-	-	-	-	-	-
.	4A:3731772-3731772	-	-	-	-	-	-	-	-	-	-	-
.	4A:3732230-3732230	-	-	-	-	-	-	-	-	-	-	-
.	4A:3734015-3734015	-	-	-	-	-	-	-	-	-	-	-
.	4A:3734187-3734187	-	-	-	-	-	-	-	-	-	-	-
.	4A:3734219-3734219	-	-	-	-	-	-	-	-	-	-	-
.	4A:3734527-3734527	-	-	-	-	-	-	-	-	-	-	-
.	4A:3735559-3735559	-	-	-	-	-	-	-	-	-	-	-
.	4A:3736662-3736662	-	-	-	-	-	-	-	-	-	-	-
.	4A:3738329-3738329	-	-	-	-	-	-	-	-	-	-	-
.	4A:3738720-3738720	-	-	-	-	-	-	-	-	-	-	-
.	4A:3738763-3738764	-	-	-	-	-	-	-	-	-	-	-
.	4A:3739514-3739514	-	-	-	-	-	-	-	-	-	-	-
.	4A:3739535-3739535	-	-	-	-	-	-	-	-	-	-	-
.	4A:3739575-3739575	-	-	-	-	-	-	-	-	-	-	-
.	4A:3739583-3739583	-	-	-	-	-	-	-	-	-	-	-
.	4A:3739732-3739732	-	-	-	-	-	-	-	-	-	-	-
.	4A:3740124-3740124	-	-	-	-	-	-	-	-	-	-	-
.	4A:3740570-3740570	-	-	-	-	-	-	-	-	-	-	-
.	4A:3740598-3740598	-	-	-	-	-	-	-	-	-	-	-
.	4A:3741569-3741569	-	-	-	-	-	-	-	-	-	-	-
.	4A:3741928-3741928	-	-	-	-	-	-	-	-	-	-	-
.	4A:3742913-3742913	-	-	-	-	-	-	-	-	-	-	-
.	4A:3743359-3743359	-	-	-	-	-	-	-	-	-	-	-
.	4A:3743376-3743376	-	-	-	-	-	-	-	-	-	-	-
.	4A:3744028-3744028	-	-	-	-	-	-	-	-	-	-	-
.	4A:3744286-3744286	-	-	-	-	-	-	-	-	-	-	-
.	4A:3744595-3744595	-	-	-	-	-	-	-	-	-	-	-
.	4A:3744840-3744840	-	-	-	-	-	-	-	-	-	-	-
.	4A:3746306-3746306	-	-	-	-	-	-	-	-	-	-	-
.	4A:3747074-3747074	-	-	-	-	-	-	-	-	-	-	-
.	4A:3747300-3747300	-	-	-	-	-	-	-	-	-	-	-
.	4A:3747319-3747319	-	-	-	-	-	-	-	-	-	-	-
.	4A:3748070-3748070	-	-	-	-	-	-	-	-	-	-	-
.	4A:3748158-3748158	-	-	-	-	-	-	-	-	-	-	-
.	4A:3748218-3748218	-	-	-	-	-	-	-	-	-	-	-
.	4A:3748312-3748312	-	-	-	-	-	-	-	-	-	-	-
.	4A:3748335-3748335	-	-	-	-	-	-	-	-	-	-	-
.	4A:3748595-3748595	-	-	-	-	-	-	-	-	-	-	-
.	4A:3748679-3748679	-	-	-	-	-	-	-	-	-	-	-
.	4A:3749013-3749013	-	-	-	-	-	-	-	-	-	-	-
.	4A:3750069-3750069	-	-	-	-	-	-	-	-	-	-	-
.	4A:3751074-3751074	-	-	-	-	-	-	-	-	-	-	-
.	4A:3751239-3751239	-	-	-	-	-	-	-	-	-	-	-
.	4A:3752095-3752095	-	-	-	-	-	-	-	-	-	-	-
.	4A:3753842-3753842	-	-	-	-	-	-	-	-	-	-	-
.	4A:3754165-3754165	-	-	-	-	-	-	-	-	-	-	-
.	4A:3755825-3755825	-	-	-	-	-	-	-	-	-	-	-
.	4A:3755828-3755828	-	-	-	-	-	-	-	-	-	-	-
.	4A:3756568-3756568	-	-	-	-	-	-	-	-	-	-	-
.	4A:3756734-3756734	-	-	-	-	-	-	-	-	-	-	-
.	4A:3756974-3756974	-	-	-	-	-	-	-	-	-	-	-
.	4A:3757233-3757233	-	-	-	-	-	-	-	-	-	-	-
.	4A:3757321-3757321	-	-	-	-	-	-	-	-	-	-	-
.	4A:3758277-3758277	-	-	-	-	-	-	-	-	-	-	-
.	4A:3758507-3758507	-	-	-	-	-	-	-	-	-	-	-
.	4A:3758911-3758911	-	-	-	-	-	-	-	-	-	-	-
.	4A:3759452-3759452	-	-	-	-	-	-	-	-	-	-	-
.	4A:3759966-3759966	-	-	-	-	-	-	-	-	-	-	-
.	4A:3760262-3760262	-	-	-	-	-	-	-	-	-	-	-
.	4A:3760323-3760323	-	-	-	-	-	-	-	-	-	-	-
.	4A:3761030-3761030	-	-	-	-	-	-	-	-	-	-	-
.	4A:3762644-3762644	-	-	-	-	-	-	-	-	-	-	-
.	4A:3762812-3762812	-	-	-	-	-	-	-	-	-	-	-
.	4A:3762944-3762944	-	-	-	-	-	-	-	-	-	-	-
.	4A:3768176-3768176	-	-	-	-	-	-	-	-	-	-	-
.	4A:3768468-3768468	-	-	-	-	-	-	-	-	-	-	-
.	4A:3770417-3770417	-	-	-	-	-	-	-	-	-	-	-
.	4A:3770436-3770436	-	-	-	-	-	-	-	-	-	-	-
.	4A:3771613-3771613	-	-	-	-	-	-	-	-	-	-	-
.	4A:3772389-3772389	-	-	-	-	-	-	-	-	-	-	-
.	4A:3773511-3773511	-	-	-	-	-	-	-	-	-	-	-
.	4A:3773903-3773903	-	-	-	-	-	-	-	-	-	-	-
.	4A:3774954-3774954	-	-	-	-	-	-	-	-	-	-	-
.	4A:3775145-3775145	-	-	-	-	-	-	-	-	-	-	-
.	4A:3777170-3777170	-	-	-	-	-	-	-	-	-	-	-
.	4A:3781307-3781307	-	-	-	-	-	-	-	-	-	-	-
.	4A:3781795-3781795	-	-	-	-	-	-	-	-	-	-	-
.	4A:3782145-3782146	-	-	-	-	-	-	-	-	-	-	-
.	4A:3782154-3782154	-	-	-	-	-	-	-	-	-	-	-
.	4A:3782188-3782188	-	-	-	-	-	-	-	-	-	-	-
.	4A:3782251-3782251	-	-	-	-	-	-	-	-	-	-	-
.	4A:3782651-3782651	-	-	-	-	-	-	-	-	-	-	-
.	4A:3782652-3782652	-	-	-	-	-	-	-	-	-	-	-
.	4A:3782686-3782686	-	-	-	-	-	-	-	-	-	-	-
.	4A:3782753-3782753	-	-	-	-	-	-	-	-	-	-	-
.	4A:3783814-3783814	-	-	-	-	-	-	-	-	-	-	-
.	4A:3783976-3783976	-	-	-	-	-	-	-	-	-	-	-
.	4A:3784006-3784006	-	-	-	-	-	-	-	-	-	-	-
.	4A:3784100-3784100	-	-	-	-	-	-	-	-	-	-	-
.	4A:3784160-3784160	-	-	-	-	-	-	-	-	-	-	-
.	4A:3784252-3784252	-	-	-	-	-	-	-	-	-	-	-
.	4A:3784830-3784830	-	-	-	-	-	-	-	-	-	-	-
.	4A:3787319-3787319	-	-	-	-	-	-	-	-	-	-	-
.	4A:3787360-3787360	-	-	-	-	-	-	-	-	-	-	-
.	4A:3787809-3787809	-	-	-	-	-	-	-	-	-	-	-
.	4A:3788319-3788319	-	-	-	-	-	-	-	-	-	-	-
.	4A:3790007-3790007	-	-	-	-	-	-	-	-	-	-	-
.	4A:3798534-3798534	-	-	-	-	-	-	-	-	-	-	-
.	4A:3798914-3798914	-	-	-	-	-	-	-	-	-	-	-
.	4A:3799164-3799164	-	-	-	-	-	-	-	-	-	-	-
.	4A:3799173-3799173	-	-	-	-	-	-	-	-	-	-	-
.	4A:3799951-3799951	-	-	-	-	-	-	-	-	-	-	-
.	4A:3801317-3801317	-	-	-	-	-	-	-	-	-	-	-
.	4A:3803718-3803718	-	-	-	-	-	-	-	-	-	-	-
.	4A:3804559-3804559	-	-	-	-	-	-	-	-	-	-	-
.	4A:3804629-3804629	-	-	-	-	-	-	-	-	-	-	-
.	4A:3804779-3804779	-	-	-	-	-	-	-	-	-	-	-
.	4A:3805919-3805919	-	-	-	-	-	-	-	-	-	-	-
.	4A:3806152-3806152	-	-	-	-	-	-	-	-	-	-	-
.	4A:3821560-3821560	-	-	-	-	-	-	-	-	-	-	-
.	4A:3822854-3822854	-	-	-	-	-	-	-	-	-	-	-
.	4A:3822878-3822878	-	-	-	-	-	-	-	-	-	-	-
.	4A:3822992-3822992	-	-	-	-	-	-	-	-	-	-	-
.	4A:3823019-3823019	-	-	-	-	-	-	-	-	-	-	-
.	4A:3823031-3823033	-	-	-	-	-	-	-	-	-	-	-
.	4A:3823802-3823802	-	-	-	-	-	-	-	-	-	-	-
.	4A:3824972-3824972	-	-	-	-	-	-	-	-	-	-	-
.	4A:3827803-3827803	-	-	-	-	-	-	-	-	-	-	-
.	4A:3827888-3827888	-	-	-	-	-	-	-	-	-	-	-
.	4A:3828379-3828379	-	-	-	-	-	-	-	-	-	-	-
.	4A:3828515-3828515	-	-	-	-	-	-	-	-	-	-	-
.	4A:3828517-3828517	-	-	-	-	-	-	-	-	-	-	-
.	4A:3828614-3828614	-	-	-	-	-	-	-	-	-	-	-
.	4A:3828873-3828873	-	-	-	-	-	-	-	-	-	-	-
.	4A:3830442-3830442	-	-	-	-	-	-	-	-	-	-	-
.	4A:3830619-3830619	-	-	-	-	-	-	-	-	-	-	-
.	4A:3830676-3830676	-	-	-	-	-	-	-	-	-	-	-
.	4A:3831051-3831051	-	-	-	-	-	-	-	-	-	-	-
.	4A:3831745-3831745	-	-	-	-	-	-	-	-	-	-	-
.	4A:3831884-3831884	-	-	-	-	-	-	-	-	-	-	-
.	4A:3835446-3835446	-	-	-	-	-	-	-	-	-	-	-
.	4A:3836750-3836750	-	-	-	-	-	-	-	-	-	-	-
.	4A:3836792-3836792	-	-	-	-	-	-	-	-	-	-	-
.	4A:3837563-3837563	-	-	-	-	-	-	-	-	-	-	-
.	4A:3840143-3840143	-	-	-	-	-	-	-	-	-	-	-
.	4A:3840674-3840674	-	-	-	-	-	-	-	-	-	-	-
.	4A:3846555-3846555	-	-	-	-	-	-	-	-	-	-	-
.	4A:3846899-3846899	-	-	-	-	-	-	-	-	-	-	-
.	4A:3846941-3846941	-	-	-	-	-	-	-	-	-	-	-
.	4A:3847666-3847666	-	-	-	-	-	-	-	-	-	-	-
.	4A:3848079-3848079	-	-	-	-	-	-	-	-	-	-	-
.	4A:3849823-3849823	-	-	-	-	-	-	-	-	-	-	-
.	4A:3851753-3851753	-	-	-	-	-	-	-	-	-	-	-
.	4A:3851819-3851819	-	-	-	-	-	-	-	-	-	-	-
.	4A:3851882-3851882	-	-	-	-	-	-	-	-	-	-	-
.	4A:3851893-3851893	-	-	-	-	-	-	-	-	-	-	-
.	4A:3851992-3851992	-	-	-	-	-	-	-	-	-	-	-
.	4A:3852039-3852039	-	-	-	-	-	-	-	-	-	-	-
.	4A:3852052-3852052	-	-	-	-	-	-	-	-	-	-	-
.	4A:3852070-3852070	-	-	-	-	-	-	-	-	-	-	-
.	4A:3852339-3852339	-	-	-	-	-	-	-	-	-	-	-
.	4A:3852340-3852340	-	-	-	-	-	-	-	-	-	-	-
.	4A:3852367-3852367	-	-	-	-	-	-	-	-	-	-	-
.	4A:3853751-3853751	-	-	-	-	-	-	-	-	-	-	-
.	4A:3854922-3854927	-	-	-	-	-	-	-	-	-	-	-
.	4A:3855354-3855354	-	-	-	-	-	-	-	-	-	-	-
.	4A:3857388-3857388	-	-	-	-	-	-	-	-	-	-	-
.	4A:3858633-3858633	-	-	-	-	-	-	-	-	-	-	-
.	4A:3859045-3859045	-	-	-	-	-	-	-	-	-	-	-
.	4A:3859151-3859151	-	-	-	-	-	-	-	-	-	-	-
.	4A:3859293-3859293	-	-	-	-	-	-	-	-	-	-	-
.	4A:3859455-3859455	-	-	-	-	-	-	-	-	-	-	-
.	4A:3859898-3859898	-	-	-	-	-	-	-	-	-	-	-
.	4A:3859989-3859989	-	-	-	-	-	-	-	-	-	-	-
.	4A:3860112-3860112	-	-	-	-	-	-	-	-	-	-	-
.	4A:3860192-3860194	-	-	-	-	-	-	-	-	-	-	-
.	4A:3860196-3860196	-	-	-	-	-	-	-	-	-	-	-
.	4A:3860236-3860236	-	-	-	-	-	-	-	-	-	-	-
.	4A:3860440-3860440	-	-	-	-	-	-	-	-	-	-	-
.	4A:3860578-3860578	-	-	-	-	-	-	-	-	-	-	-
.	4A:3860616-3860616	-	-	-	-	-	-	-	-	-	-	-
.	4A:3860737-3860737	-	-	-	-	-	-	-	-	-	-	-
.	4A:3860922-3860922	-	-	-	-	-	-	-	-	-	-	-
.	4A:3860931-3860931	-	-	-	-	-	-	-	-	-	-	-
.	4A:3861226-3861226	-	-	-	-	-	-	-	-	-	-	-
.	4A:3861385-3861385	-	-	-	-	-	-	-	-	-	-	-
.	4A:3862414-3862414	-	-	-	-	-	-	-	-	-	-	-
.	4A:3862496-3862496	-	-	-	-	-	-	-	-	-	-	-
.	4A:3862501-3862501	-	-	-	-	-	-	-	-	-	-	-
.	4A:3862565-3862565	-	-	-	-	-	-	-	-	-	-	-
.	4A:3862751-3862751	-	-	-	-	-	-	-	-	-	-	-
.	4A:3862778-3862778	-	-	-	-	-	-	-	-	-	-	-
.	4A:3863120-3863120	-	-	-	-	-	-	-	-	-	-	-
.	4A:3864061-3864061	T	TRITD4Av1G001840	TRITD4Av1G001840.1	Transcript	synonymous_variant	276	276	92	V	gtC/gtT	AX-95096001-4A.1	IMPACT=LOW;BIOTYPE=protein_coding;EXON=3/4;STRAND=1;ENSP=TRITD4Av1G001840.1;UNIPARC=UPI00101747FD;DOMAINS=PANTHER:PTHR35114:SF1,PANTHER:PTHR35114
.	4A:3864061-3864061	T	TRITD4Av1G001840	TRITD4Av1G001840.2	Transcript	synonymous_variant	285	285	95	V	gtC/gtT	AX-95096001-4A.1	IMPACT=LOW;BIOTYPE=protein_coding;EXON=3/4;STRAND=1;ENSP=TRITD4Av1G001840.2;UNIPARC=UPI001017F09C;DOMAINS=PANTHER:PTHR35114,PANTHER:PTHR35114:SF1
.	4A:3864061-3864061	T	TRITD4Av1G001840	TRITD4Av1G001840.3	Transcript	synonymous_variant	282	282	94	V	gtC/gtT	AX-95096001-4A.1	IMPACT=LOW;BIOTYPE=protein_coding;EXON=3/4;STRAND=1;ENSP=TRITD4Av1G001840.3;UNIPARC=UPI0010178A08;DOMAINS=PANTHER:PTHR35114:SF1,PANTHER:PTHR35114
.	4A:3864067-3864067	A	TRITD4Av1G001840	TRITD4Av1G001840.1	Transcript	synonymous_variant	282	282	94	Q	caG/caA	-	IMPACT=LOW;BIOTYPE=protein_coding;EXON=3/4;STRAND=1;ENSP=TRITD4Av1G001840.1;UNIPARC=UPI00101747FD;DOMAINS=PANTHER:PTHR35114:SF1,PANTHER:PTHR35114
.	4A:3864067-3864067	A	TRITD4Av1G001840	TRITD4Av1G001840.2	Transcript	synonymous_variant	291	291	97	Q	caG/caA	-	IMPACT=LOW;BIOTYPE=protein_coding;EXON=3/4;STRAND=1;ENSP=TRITD4Av1G001840.2;UNIPARC=UPI001017F09C;DOMAINS=PANTHER:PTHR35114,PANTHER:PTHR35114:SF1
.	4A:3864067-3864067	A	TRITD4Av1G001840	TRITD4Av1G001840.3	Transcript	synonymous_variant	288	288	96	Q	caG/caA	-	IMPACT=LOW;BIOTYPE=protein_coding;EXON=3/4;STRAND=1;ENSP=TRITD4Av1G001840.3;UNIPARC=UPI0010178A08;DOMAINS=PANTHER:PTHR35114:SF1,PANTHER:PTHR35114
.	4A:3864069-3864069	T	TRITD4Av1G001840	TRITD4Av1G001840.1	Transcript	missense_variant	284	284	95	A/V	gCg/gTg	-	IMPACT=MODERATE;BIOTYPE=protein_coding;EXON=3/4;STRAND=1;ENSP=TRITD4Av1G001840.1;UNIPARC=UPI00101747FD;SIFT=tolerated(0.11);DOMAINS=PANTHER:PTHR35114:SF1,PANTHER:PTHR35114
.	4A:3864069-3864069	T	TRITD4Av1G001840	TRITD4Av1G001840.2	Transcript	missense_variant	293	293	98	A/V	gCg/gTg	-	IMPACT=MODERATE;BIOTYPE=protein_coding;EXON=3/4;STRAND=1;ENSP=TRITD4Av1G001840.2;UNIPARC=UPI001017F09C;SIFT=tolerated(0.1);DOMAINS=PANTHER:PTHR35114,PANTHER:PTHR35114:SF1
.	4A:3864069-3864069	T	TRITD4Av1G001840	TRITD4Av1G001840.3	Transcript	missense_variant	290	290	97	A/V	gCg/gTg	-	IMPACT=MODERATE;BIOTYPE=protein_coding;EXON=3/4;STRAND=1;ENSP=TRITD4Av1G001840.3;UNIPARC=UPI0010178A08;SIFT=tolerated(0.09);DOMAINS=PANTHER:PTHR35114:SF1,PANTHER:PTHR35114
.	4A:3864079-3864079	C	TRITD4Av1G001840	TRITD4Av1G001840.1	Transcript	synonymous_variant	294	294	98	V	gtG/gtC	-	IMPACT=LOW;BIOTYPE=protein_coding;EXON=3/4;STRAND=1;ENSP=TRITD4Av1G001840.1;UNIPARC=UPI00101747FD;DOMAINS=PANTHER:PTHR35114:SF1,PANTHER:PTHR35114
.	4A:3864079-3864079	C	TRITD4Av1G001840	TRITD4Av1G001840.2	Transcript	synonymous_variant	303	303	101	V	gtG/gtC	-	IMPACT=LOW;BIOTYPE=protein_coding;EXON=3/4;STRAND=1;ENSP=TRITD4Av1G001840.2;UNIPARC=UPI001017F09C;DOMAINS=PANTHER:PTHR35114,PANTHER:PTHR35114:SF1
.	4A:3864079-3864079	C	TRITD4Av1G001840	TRITD4Av1G001840.3	Transcript	synonymous_variant	300	300	100	V	gtG/gtC	-	IMPACT=LOW;BIOTYPE=protein_coding;EXON=3/4;STRAND=1;ENSP=TRITD4Av1G001840.3;UNIPARC=UPI0010178A08;DOMAINS=PANTHER:PTHR35114:SF1,PANTHER:PTHR35114
.	4A:3864094-3864094	A	TRITD4Av1G001840	TRITD4Av1G001840.1	Transcript	synonymous_variant	309	309	103	G	ggC/ggA	-	IMPACT=LOW;BIOTYPE=protein_coding;EXON=3/4;STRAND=1;ENSP=TRITD4Av1G001840.1;UNIPARC=UPI00101747FD;DOMAINS=PANTHER:PTHR35114:SF1,PANTHER:PTHR35114
.	4A:3864094-3864094	A	TRITD4Av1G001840	TRITD4Av1G001840.2	Transcript	synonymous_variant	318	318	106	G	ggC/ggA	-	IMPACT=LOW;BIOTYPE=protein_coding;EXON=3/4;STRAND=1;ENSP=TRITD4Av1G001840.2;UNIPARC=UPI001017F09C;DOMAINS=PANTHER:PTHR35114,PANTHER:PTHR35114:SF1
.	4A:3864094-3864094	A	TRITD4Av1G001840	TRITD4Av1G001840.3	Transcript	synonymous_variant	315	315	105	G	ggC/ggA	-	IMPACT=LOW;BIOTYPE=protein_coding;EXON=3/4;STRAND=1;ENSP=TRITD4Av1G001840.3;UNIPARC=UPI0010178A08;DOMAINS=PANTHER:PTHR35114:SF1,PANTHER:PTHR35114
.	4A:3864143-3864143	T	TRITD4Av1G001840	TRITD4Av1G001840.1	Transcript	missense_variant	358	358	120	A/S	Gcg/Tcg	-	IMPACT=MODERATE;BIOTYPE=protein_coding;EXON=3/4;STRAND=1;ENSP=TRITD4Av1G001840.1;UNIPARC=UPI00101747FD;SIFT=tolerated(1);DOMAINS=PANTHER:PTHR35114:SF1,PANTHER:PTHR35114
.	4A:3864143-3864143	T	TRITD4Av1G001840	TRITD4Av1G001840.2	Transcript	missense_variant	367	367	123	A/S	Gcg/Tcg	-	IMPACT=MODERATE;BIOTYPE=protein_coding;EXON=3/4;STRAND=1;ENSP=TRITD4Av1G001840.2;UNIPARC=UPI001017F09C;SIFT=tolerated(1);DOMAINS=PANTHER:PTHR35114,PANTHER:PTHR35114:SF1
.	4A:3864143-3864143	T	TRITD4Av1G001840	TRITD4Av1G001840.3	Transcript	missense_variant	364	364	122	A/S	Gcg/Tcg	-	IMPACT=MODERATE;BIOTYPE=protein_coding;EXON=3/4;STRAND=1;ENSP=TRITD4Av1G001840.3;UNIPARC=UPI0010178A08;SIFT=tolerated(1);DOMAINS=PANTHER:PTHR35114:SF1,PANTHER:PTHR35114
.	4A:3864184-3864184	C	TRITD4Av1G001840	TRITD4Av1G001840.1	Transcript	synonymous_variant	399	399	133	V	gtG/gtC	-	IMPACT=LOW;BIOTYPE=protein_coding;EXON=3/4;STRAND=1;ENSP=TRITD4Av1G001840.1;UNIPARC=UPI00101747FD;DOMAINS=PANTHER:PTHR35114:SF1,PANTHER:PTHR35114
.	4A:3864184-3864184	C	TRITD4Av1G001840	TRITD4Av1G001840.2	Transcript	synonymous_variant	408	408	136	V	gtG/gtC	-	IMPACT=LOW;BIOTYPE=protein_coding;EXON=3/4;STRAND=1;ENSP=TRITD4Av1G001840.2;UNIPARC=UPI001017F09C;DOMAINS=PANTHER:PTHR35114,PANTHER:PTHR35114:SF1
.	4A:3864184-3864184	C	TRITD4Av1G001840	TRITD4Av1G001840.3	Transcript	synonymous_variant	405	405	135	V	gtG/gtC	-	IMPACT=LOW;BIOTYPE=protein_coding;EXON=3/4;STRAND=1;ENSP=TRITD4Av1G001840.3;UNIPARC=UPI0010178A08;DOMAINS=PANTHER:PTHR35114:SF1,PANTHER:PTHR35114
.	4A:3864493-3864493	G	TRITD4Av1G001840	TRITD4Av1G001840.1	Transcript	missense_variant	586	586	196	Y/D	Tat/Gat	-	IMPACT=MODERATE;BIOTYPE=protein_coding;EXON=4/4;STRAND=1;ENSP=TRITD4Av1G001840.1;UNIPARC=UPI00101747FD;SIFT=tolerated(0.66);DOMAINS=PANTHER:PTHR35114:SF1,PANTHER:PTHR35114
.	4A:3864493-3864493	G	TRITD4Av1G001840	TRITD4Av1G001840.2	Transcript	missense_variant	595	595	199	Y/D	Tat/Gat	-	IMPACT=MODERATE;BIOTYPE=protein_coding;EXON=4/4;STRAND=1;ENSP=TRITD4Av1G001840.2;UNIPARC=UPI001017F09C;SIFT=tolerated(0.66);DOMAINS=PANTHER:PTHR35114,PANTHER:PTHR35114:SF1
.	4A:3864493-3864493	G	TRITD4Av1G001840	TRITD4Av1G001840.3	Transcript	missense_variant	592	592	198	Y/D	Tat/Gat	-	IMPACT=MODERATE;BIOTYPE=protein_coding;EXON=4/4;STRAND=1;ENSP=TRITD4Av1G001840.3;UNIPARC=UPI0010178A08;SIFT=tolerated(0.65);DOMAINS=PANTHER:PTHR35114:SF1,PANTHER:PTHR35114
.	4A:3865711-3865711	-	-	-	-	-	-	-	-	-	-	-
.	4A:3865729-3865729	-	-	-	-	-	-	-	-	-	-	-
.	4A:3865734-3865735	-	-	-	-	-	-	-	-	-	-	-
.	4A:3865751-3865751	-	-	-	-	-	-	-	-	-	-	-
.	4A:3865785-3865785	-	-	-	-	-	-	-	-	-	-	-
.	4A:3865790-3865790	-	-	-	-	-	-	-	-	-	-	-
.	4A:3865812-3865812	-	-	-	-	-	-	-	-	-	-	-
.	4A:3865872-3865877	-	-	-	-	-	-	-	-	-	-	-
.	4A:3865883-3865883	-	-	-	-	-	-	-	-	-	-	-
.	4A:3866050-3866050	T	TRITD4Av1G001870	TRITD4Av1G001870.1	Transcript	synonymous_variant	159	159	53	R	cgC/cgT	-	IMPACT=LOW;BIOTYPE=protein_coding;EXON=1/2;STRAND=1;ENSP=TRITD4Av1G001870.1;UNIPARC=UPI0010199DAA;DOMAINS=MobiDB_lite:mobidb-lite
.	4A:3866077-3866077	T	TRITD4Av1G001870	TRITD4Av1G001870.1	Transcript	synonymous_variant	186	186	62	D	gaC/gaT	-	IMPACT=LOW;BIOTYPE=protein_coding;EXON=1/2;STRAND=1;ENSP=TRITD4Av1G001870.1;UNIPARC=UPI0010199DAA;DOMAINS=MobiDB_lite:mobidb-lite,MobiDB_lite:mobidb-lite
.	4A:3866297-3866301	G	TRITD4Av1G001870	TRITD4Av1G001870.1	Transcript	inframe_deletion	330-333	330-333	110-111	EA/E	gaGGCG/gaG	-	IMPACT=MODERATE;BIOTYPE=protein_coding;EXON=2/2;STRAND=1;ENSP=TRITD4Av1G001870.1;UNIPARC=UPI0010199DAA;DOMAINS=Gene3D:3.30.200.20,PANTHER:PTHR47985,PANTHER:PTHR47985:SF39
.	4A:3866328-3866328	C	TRITD4Av1G001870	TRITD4Av1G001870.1	Transcript	missense_variant	360	360	120	L/F	ttG/ttC	-	IMPACT=MODERATE;BIOTYPE=protein_coding;EXON=2/2;STRAND=1;ENSP=TRITD4Av1G001870.1;UNIPARC=UPI0010199DAA;SIFT=tolerated(1);DOMAINS=Gene3D:3.30.200.20,PANTHER:PTHR47985,PANTHER:PTHR47985:SF39,Superfamily:SSF56112
.	4A:3866520-3866520	A	TRITD4Av1G001870	TRITD4Av1G001870.1	Transcript	synonymous_variant	552	552	184	P	ccC/ccA	-	IMPACT=LOW;BIOTYPE=protein_coding;EXON=2/2;STRAND=1;ENSP=TRITD4Av1G001870.1;UNIPARC=UPI0010199DAA;DOMAINS=Gene3D:3.30.200.20,Pfam:PF07714,PROSITE_profiles:PS50011,PANTHER:PTHR47985,PANTHER:PTHR47985:SF39,Superfamily:SSF56112,CDD:cd14066
.	4A:3866523-3866523	A	TRITD4Av1G001870	TRITD4Av1G001870.1	Transcript	missense_variant	555	555	185	H/Q	caC/caA	-	IMPACT=MODERATE;BIOTYPE=protein_coding;EXON=2/2;STRAND=1;ENSP=TRITD4Av1G001870.1;UNIPARC=UPI0010199DAA;SIFT=deleterious(0);DOMAINS=Gene3D:3.30.200.20,Pfam:PF07714,PROSITE_profiles:PS50011,PANTHER:PTHR47985,PANTHER:PTHR47985:SF39,Superfamily:SSF56112,CDD:cd14066
.	4A:3866526-3866526	T	TRITD4Av1G001870	TRITD4Av1G001870.1	Transcript	synonymous_variant	558	558	186	L	ctC/ctT	-	IMPACT=LOW;BIOTYPE=protein_coding;EXON=2/2;STRAND=1;ENSP=TRITD4Av1G001870.1;UNIPARC=UPI0010199DAA;DOMAINS=Gene3D:3.30.200.20,Pfam:PF07714,PROSITE_profiles:PS50011,PANTHER:PTHR47985,PANTHER:PTHR47985:SF39,Superfamily:SSF56112,CDD:cd14066
.	4A:3866592-3866592	A	TRITD4Av1G001870	TRITD4Av1G001870.1	Transcript	synonymous_variant	624	624	208	Q	caG/caA	-	IMPACT=LOW;BIOTYPE=protein_coding;EXON=2/2;STRAND=1;ENSP=TRITD4Av1G001870.1;UNIPARC=UPI0010199DAA;DOMAINS=Gene3D:1.10.510.10,Pfam:PF07714,PROSITE_profiles:PS50011,PANTHER:PTHR47985,PANTHER:PTHR47985:SF39,Superfamily:SSF56112,CDD:cd14066
.	4A:3866688-3866688	G	TRITD4Av1G001870	TRITD4Av1G001870.1	Transcript	synonymous_variant	720	720	240	G	ggC/ggG	-	IMPACT=LOW;BIOTYPE=protein_coding;EXON=2/2;STRAND=1;ENSP=TRITD4Av1G001870.1;UNIPARC=UPI0010199DAA;DOMAINS=Gene3D:1.10.510.10,Pfam:PF07714,PROSITE_profiles:PS50011,PANTHER:PTHR47985,PANTHER:PTHR47985:SF39,Superfamily:SSF56112,CDD:cd14066
.	4A:3866700-3866700	G	TRITD4Av1G001870	TRITD4Av1G001870.1	Transcript	synonymous_variant	732	732	244	L	ctC/ctG	-	IMPACT=LOW;BIOTYPE=protein_coding;EXON=2/2;STRAND=1;ENSP=TRITD4Av1G001870.1;UNIPARC=UPI0010199DAA;DOMAINS=Gene3D:1.10.510.10,Pfam:PF07714,PROSITE_profiles:PS50011,PANTHER:PTHR47985,PANTHER:PTHR47985:SF39,Superfamily:SSF56112,CDD:cd14066
.	4A:3866707-3866707	A	TRITD4Av1G001870	TRITD4Av1G001870.1	Transcript	missense_variant	739	739	247	A/T	Gcc/Acc	-	IMPACT=MODERATE;BIOTYPE=protein_coding;EXON=2/2;STRAND=1;ENSP=TRITD4Av1G001870.1;UNIPARC=UPI0010199DAA;SIFT=tolerated(1);DOMAINS=Gene3D:1.10.510.10,Pfam:PF07714,PROSITE_profiles:PS50011,PANTHER:PTHR47985,PANTHER:PTHR47985:SF39,Superfamily:SSF56112,CDD:cd14066
.	4A:3866907-3866907	T	TRITD4Av1G001870	TRITD4Av1G001870.1	Transcript	synonymous_variant	939	939	313	L	ctC/ctT	-	IMPACT=LOW;BIOTYPE=protein_coding;EXON=2/2;STRAND=1;ENSP=TRITD4Av1G001870.1;UNIPARC=UPI0010199DAA;DOMAINS=Gene3D:1.10.510.10,Pfam:PF07714,PROSITE_profiles:PS50011,PANTHER:PTHR47985,PANTHER:PTHR47985:SF39,Superfamily:SSF56112,CDD:cd14066
.	4A:3866994-3866994	C	TRITD4Av1G001870	TRITD4Av1G001870.1	Transcript	synonymous_variant	1026	1026	342	R	cgT/cgC	-	IMPACT=LOW;BIOTYPE=protein_coding;EXON=2/2;STRAND=1;ENSP=TRITD4Av1G001870.1;UNIPARC=UPI0010199DAA;DOMAINS=Gene3D:1.10.510.10,Pfam:PF07714,PROSITE_profiles:PS50011,PANTHER:PTHR47985,PANTHER:PTHR47985:SF39,Superfamily:SSF56112,CDD:cd14066
.	4A:3867030-3867030	C	TRITD4Av1G001870	TRITD4Av1G001870.1	Transcript	synonymous_variant	1062	1062	354	R	cgG/cgC	-	IMPACT=LOW;BIOTYPE=protein_coding;EXON=2/2;STRAND=1;ENSP=TRITD4Av1G001870.1;UNIPARC=UPI0010199DAA;DOMAINS=Gene3D:1.10.510.10,Pfam:PF07714,PROSITE_profiles:PS50011,PANTHER:PTHR47985,PANTHER:PTHR47985:SF39,Superfamily:SSF56112,CDD:cd14066
.	4A:3867080-3867080	A	TRITD4Av1G001870	TRITD4Av1G001870.1	Transcript	missense_variant	1112	1112	371	G/D	gGc/gAc	-	IMPACT=MODERATE;BIOTYPE=protein_coding;EXON=2/2;STRAND=1;ENSP=TRITD4Av1G001870.1;UNIPARC=UPI0010199DAA;SIFT=deleterious(0.04);DOMAINS=Gene3D:1.10.510.10,Pfam:PF07714,PROSITE_profiles:PS50011,PANTHER:PTHR47985,PANTHER:PTHR47985:SF39,Superfamily:SSF56112,CDD:cd14066
.	4A:3867150-3867150	A	TRITD4Av1G001870	TRITD4Av1G001870.1	Transcript	synonymous_variant	1182	1182	394	T	acC/acA	-	IMPACT=LOW;BIOTYPE=protein_coding;EXON=2/2;STRAND=1;ENSP=TRITD4Av1G001870.1;UNIPARC=UPI0010199DAA;DOMAINS=Gene3D:1.10.510.10,Pfam:PF07714,PROSITE_profiles:PS50011,PANTHER:PTHR47985,PANTHER:PTHR47985:SF39,Superfamily:SSF56112,CDD:cd14066
.	4A:3867219-3867220	AGC	TRITD4Av1G001870	TRITD4Av1G001870.1	Transcript	frameshift_variant	1252	1252	418	P/SX	Ccc/AGCcc	-	IMPACT=HIGH;BIOTYPE=protein_coding;EXON=2/2;STRAND=1;ENSP=TRITD4Av1G001870.1;UNIPARC=UPI0010199DAA;DOMAINS=Gene3D:1.10.510.10,Superfamily:SSF56112,MobiDB_lite:mobidb-lite,Low_complexity_(Seg):seg
.	4A:3867223-3867224	ACCCC	TRITD4Av1G001870	TRITD4Av1G001870.1	Transcript	frameshift_variant	1256	1256	419	S/YPX	tCt/tACCCCt	-	IMPACT=HIGH;BIOTYPE=protein_coding;EXON=2/2;STRAND=1;ENSP=TRITD4Av1G001870.1;UNIPARC=UPI0010199DAA;DOMAINS=Gene3D:1.10.510.10,Superfamily:SSF56112,MobiDB_lite:mobidb-lite,MobiDB_lite:mobidb-lite,Low_complexity_(Seg):seg
.	4A:3867308-3867308	C	TRITD4Av1G001870	TRITD4Av1G001870.1	Transcript	missense_variant	1340	1340	447	R/P	cGt/cCt	-	IMPACT=MODERATE;BIOTYPE=protein_coding;EXON=2/2;STRAND=1;ENSP=TRITD4Av1G001870.1;UNIPARC=UPI0010199DAA;SIFT=deleterious_low_confidence(0.04);DOMAINS=MobiDB_lite:mobidb-lite,Low_complexity_(Seg):seg
.	4A:3867543-3867543	-	-	-	-	-	-	-	-	-	-	-
.	4A:3869047-3869047	-	-	-	-	-	-	-	-	-	-	-
.	4A:3869079-3869079	-	-	-	-	-	-	-	-	-	-	-
.	4A:3869081-3869081	-	-	-	-	-	-	-	-	-	-	-
.	4A:3869129-3869129	C	TRITD4Av1G001890	TRITD4Av1G001890.1	Transcript	synonymous_variant	441	441	147	E	gaA/gaG	-	IMPACT=LOW;BIOTYPE=protein_coding;EXON=5/7;STRAND=-1;ENSP=TRITD4Av1G001890.1;UNIPARC=UPI001017B85F;DOMAINS=Low_complexity_(Seg):seg,PANTHER:PTHR43327,PANTHER:PTHR43327:SF30
.	4A:3869129-3869129	C	TRITD4Av1G001890	TRITD4Av1G001890.2	Transcript	synonymous_variant	708	708	236	E	gaA/gaG	-	IMPACT=LOW;BIOTYPE=protein_coding;EXON=5/8;STRAND=-1;ENSP=TRITD4Av1G001890.2;UNIPARC=UPI001019626F;DOMAINS=Low_complexity_(Seg):seg,PANTHER:PTHR43327,PANTHER:PTHR43327:SF30
.	4A:3869149-3869149	-	-	-	-	-	-	-	-	-	-	-
.	4A:3869157-3869157	-	-	-	-	-	-	-	-	-	-	-
.	4A:3869182-3869182	-	-	-	-	-	-	-	-	-	-	-
.	4A:3870689-3870689	G	TRITD4Av1G001890	TRITD4Av1G001890.2	Transcript	synonymous_variant	195	195	65	V	gtG/gtC	AX-95008554-4A.1	IMPACT=LOW;BIOTYPE=protein_coding;EXON=1/8;STRAND=-1;ENSP=TRITD4Av1G001890.2;UNIPARC=UPI001019626F;DOMAINS=PANTHER:PTHR43327,PANTHER:PTHR43327:SF30,Pfam:PF01145,SMART:SM00244
.	4A:3870919-3870919	-	-	-	-	-	-	-	-	-	-	-
.	4A:3871553-3871553	-	-	-	-	-	-	-	-	-	-	-
.	4A:3871647-3871647	-	-	-	-	-	-	-	-	-	-	-
.	4A:3871720-3871720	-	-	-	-	-	-	-	-	-	-	-
.	4A:3871748-3871749	-	-	-	-	-	-	-	-	-	-	-
.	4A:3871797-3871797	-	-	-	-	-	-	-	-	-	-	-
.	4A:3872135-3872135	-	-	-	-	-	-	-	-	-	-	-
.	4A:3872138-3872138	-	-	-	-	-	-	-	-	-	-	-
.	4A:3872154-3872154	-	-	-	-	-	-	-	-	-	-	-
.	4A:3872159-3872159	-	-	-	-	-	-	-	-	-	-	-
.	4A:3872194-3872194	-	-	-	-	-	-	-	-	-	-	-
.	4A:3872234-3872234	-	-	-	-	-	-	-	-	-	-	-
.	4A:3872263-3872263	-	-	-	-	-	-	-	-	-	-	-
.	4A:3872264-3872264	-	-	-	-	-	-	-	-	-	-	-
.	4A:3872282-3872282	-	-	-	-	-	-	-	-	-	-	-
.	4A:3872400-3872400	-	-	-	-	-	-	-	-	-	-	-
.	4A:3872523-3872523	-	-	-	-	-	-	-	-	-	-	-
.	4A:3872697-3872697	-	-	-	-	-	-	-	-	-	-	-
.	4A:3872901-3872901	-	-	-	-	-	-	-	-	-	-	-
.	4A:3872925-3872925	-	-	-	-	-	-	-	-	-	-	-
.	4A:3872964-3872964	-	-	-	-	-	-	-	-	-	-	-
.	4A:3873447-3873447	-	-	-	-	-	-	-	-	-	-	-
.	4A:3873630-3873630	-	-	-	-	-	-	-	-	-	-	-
.	4A:3874115-3874115	-	-	-	-	-	-	-	-	-	-	-
.	4A:3874161-3874161	-	-	-	-	-	-	-	-	-	-	-
.	4A:3874583-3874583	-	-	-	-	-	-	-	-	-	-	-
.	4A:3886822-3886822	-	-	-	-	-	-	-	-	-	-	-
.	4A:3886863-3886863	-	-	-	-	-	-	-	-	-	-	-
.	4A:3886876-3886876	-	-	-	-	-	-	-	-	-	-	-
.	4A:3888835-3888835	-	-	-	-	-	-	-	-	-	-	-
.	4A:3902243-3902243	-	-	-	-	-	-	-	-	-	-	-
.	4A:3909166-3909166	-	-	-	-	-	-	-	-	-	-	-
.	4A:3911632-3911632	-	-	-	-	-	-	-	-	-	-	-
.	4A:3913846-3913846	-	-	-	-	-	-	-	-	-	-	-
.	4A:3918065-3918065	-	-	-	-	-	-	-	-	-	-	-
.	4A:3918067-3918067	-	-	-	-	-	-	-	-	-	-	-
.	4A:3918868-3918868	-	-	-	-	-	-	-	-	-	-	-
.	4A:3918943-3918943	-	-	-	-	-	-	-	-	-	-	-
.	4A:3919061-3919061	-	-	-	-	-	-	-	-	-	-	-
.	4A:3919110-3919110	-	-	-	-	-	-	-	-	-	-	-
.	4A:3919283-3919283	-	-	-	-	-	-	-	-	-	-	-
.	4A:3919291-3919291	-	-	-	-	-	-	-	-	-	-	-
.	4A:3919350-3919350	-	-	-	-	-	-	-	-	-	-	-
.	4A:3923162-3923162	-	-	-	-	-	-	-	-	-	-	-
.	4A:3923494-3923494	-	-	-	-	-	-	-	-	-	-	-
.	4A:3923906-3923906	-	-	-	-	-	-	-	-	-	-	-
.	4A:3930351-3930351	-	-	-	-	-	-	-	-	-	-	-
.	4A:3930448-3930448	-	-	-	-	-	-	-	-	-	-	-
.	4A:3930449-3930449	-	-	-	-	-	-	-	-	-	-	-
.	4A:3930958-3930958	-	-	-	-	-	-	-	-	-	-	-
.	4A:3931462-3931462	-	-	-	-	-	-	-	-	-	-	-
.	4A:3933200-3933200	-	-	-	-	-	-	-	-	-	-	-
.	4A:3933707-3933707	-	-	-	-	-	-	-	-	-	-	-
.	4A:3933791-3933791	-	-	-	-	-	-	-	-	-	-	-
.	4A:3944735-3944735	-	-	-	-	-	-	-	-	-	-	-
.	4A:3952240-3952242	-	-	-	-	-	-	-	-	-	-	-
.	4A:3952253-3952253	-	-	-	-	-	-	-	-	-	-	-
.	4A:3952256-3952256	-	-	-	-	-	-	-	-	-	-	-
.	4A:3952261-3952261	-	-	-	-	-	-	-	-	-	-	-
.	4A:3952356-3952356	-	-	-	-	-	-	-	-	-	-	-
.	4A:3953298-3953298	-	-	-	-	-	-	-	-	-	-	-
.	4A:3954779-3954779	-	-	-	-	-	-	-	-	-	-	-
.	4A:3954915-3954915	-	-	-	-	-	-	-	-	-	-	-
.	4A:3955119-3955119	-	-	-	-	-	-	-	-	-	-	-
.	4A:3955366-3955366	-	-	-	-	-	-	-	-	-	-	-
.	4A:3955434-3955434	-	-	-	-	-	-	-	-	-	-	-
.	4A:3955498-3955498	-	-	-	-	-	-	-	-	-	-	-
.	4A:3955540-3955540	-	-	-	-	-	-	-	-	-	-	-
.	4A:3955601-3955601	-	-	-	-	-	-	-	-	-	-	-
.	4A:3955615-3955615	-	-	-	-	-	-	-	-	-	-	-
.	4A:3955675-3955675	-	-	-	-	-	-	-	-	-	-	-
.	4A:3955693-3955693	-	-	-	-	-	-	-	-	-	-	-
.	4A:3955812-3955812	-	-	-	-	-	-	-	-	-	-	-
.	4A:3956001-3956001	-	-	-	-	-	-	-	-	-	-	-
.	4A:3956072-3956072	-	-	-	-	-	-	-	-	-	-	-
.	4A:3956744-3956744	-	-	-	-	-	-	-	-	-	-	-
.	4A:3957088-3957088	-	-	-	-	-	-	-	-	-	-	-
.	4A:3957119-3957119	-	-	-	-	-	-	-	-	-	-	-
.	4A:3957185-3957185	-	-	-	-	-	-	-	-	-	-	-
.	4A:3957852-3957852	-	-	-	-	-	-	-	-	-	-	-
.	4A:3958013-3958013	-	-	-	-	-	-	-	-	-	-	-
.	4A:3958181-3958181	-	-	-	-	-	-	-	-	-	-	-
.	4A:3958185-3958185	-	-	-	-	-	-	-	-	-	-	-
.	4A:3958236-3958236	-	-	-	-	-	-	-	-	-	-	-
.	4A:3958250-3958250	-	-	-	-	-	-	-	-	-	-	-
.	4A:3958428-3958428	-	-	-	-	-	-	-	-	-	-	-
.	4A:3959868-3959868	-	-	-	-	-	-	-	-	-	-	-
.	4A:3960015-3960015	-	-	-	-	-	-	-	-	-	-	-
.	4A:3960489-3960489	-	-	-	-	-	-	-	-	-	-	-
.	4A:3960524-3960524	-	-	-	-	-	-	-	-	-	-	-
.	4A:3960642-3960642	-	-	-	-	-	-	-	-	-	-	-
.	4A:3961515-3961515	-	-	-	-	-	-	-	-	-	-	-
.	4A:3962420-3962420	-	-	-	-	-	-	-	-	-	-	-
.	4A:3962557-3962557	-	-	-	-	-	-	-	-	-	-	-
.	4A:3962761-3962761	-	-	-	-	-	-	-	-	-	-	-
.	4A:3962780-3962780	-	-	-	-	-	-	-	-	-	-	-
.	4A:3962801-3962801	-	-	-	-	-	-	-	-	-	-	-
.	4A:3962892-3962892	-	-	-	-	-	-	-	-	-	-	-
.	4A:3963509-3963509	-	-	-	-	-	-	-	-	-	-	-
.	4A:3964287-3964287	-	-	-	-	-	-	-	-	-	-	-
.	4A:3964361-3964361	-	-	-	-	-	-	-	-	-	-	-
.	4A:3964582-3964582	-	-	-	-	-	-	-	-	-	-	-
.	4A:3965934-3965934	-	-	-	-	-	-	-	-	-	-	-
.	4A:3966192-3966192	-	-	-	-	-	-	-	-	-	-	-
.	4A:3967242-3967242	-	-	-	-	-	-	-	-	-	-	-
.	4A:3967343-3967343	-	-	-	-	-	-	-	-	-	-	-
.	4A:3967421-3967421	-	-	-	-	-	-	-	-	-	-	-
.	4A:3967443-3967443	-	-	-	-	-	-	-	-	-	-	-
.	4A:3967883-3967883	-	-	-	-	-	-	-	-	-	-	-
.	4A:3967972-3967972	-	-	-	-	-	-	-	-	-	-	-
.	4A:3968100-3968100	-	-	-	-	-	-	-	-	-	-	-
.	4A:3968814-3968814	-	-	-	-	-	-	-	-	-	-	-
.	4A:3969420-3969420	-	-	-	-	-	-	-	-	-	-	-
.	4A:3969443-3969443	-	-	-	-	-	-	-	-	-	-	-
.	4A:3970968-3970968	-	-	-	-	-	-	-	-	-	-	-
.	4A:3971121-3971121	-	-	-	-	-	-	-	-	-	-	-
.	4A:3971198-3971198	-	-	-	-	-	-	-	-	-	-	-
.	4A:3973359-3973359	-	-	-	-	-	-	-	-	-	-	-
.	4A:3973448-3973448	-	-	-	-	-	-	-	-	-	-	-
.	4A:3973516-3973516	-	-	-	-	-	-	-	-	-	-	-
.	4A:3973565-3973565	-	-	-	-	-	-	-	-	-	-	-
.	4A:3973948-3973948	-	-	-	-	-	-	-	-	-	-	-
.	4A:3974022-3974022	-	-	-	-	-	-	-	-	-	-	-
.	4A:3974092-3974092	-	-	-	-	-	-	-	-	-	-	-
.	4A:3974099-3974099	-	-	-	-	-	-	-	-	-	-	-
.	4A:3974132-3974132	-	-	-	-	-	-	-	-	-	-	-
.	4A:3974161-3974161	-	-	-	-	-	-	-	-	-	-	-
.	4A:3974491-3974491	-	-	-	-	-	-	-	-	-	-	-
.	4A:3974583-3974583	-	-	-	-	-	-	-	-	-	-	-
.	4A:3974929-3974929	-	-	-	-	-	-	-	-	-	-	-
.	4A:3975452-3975452	-	-	-	-	-	-	-	-	-	-	-
.	4A:3975565-3975565	-	-	-	-	-	-	-	-	-	-	-
.	4A:3975567-3975567	-	-	-	-	-	-	-	-	-	-	-
.	4A:3975583-3975583	-	-	-	-	-	-	-	-	-	-	-
.	4A:3975589-3975589	-	-	-	-	-	-	-	-	-	-	-
.	4A:3975591-3975591	-	-	-	-	-	-	-	-	-	-	-
.	4A:3976273-3976273	-	-	-	-	-	-	-	-	-	-	-
.	4A:3976480-3976480	A	TRITD4Av1G001920	TRITD4Av1G001920.1	Transcript	missense_variant	175	175	59	Q/K	Cag/Aag	-	IMPACT=MODERATE;BIOTYPE=protein_coding;EXON=1/2;STRAND=1;ENSP=TRITD4Av1G001920.1;UNIPARC=UPI001018B1F3;SIFT=tolerated_low_confidence(0.71);DOMAINS=Gene3D:1.20.120.320,Prints:PR00833,Superfamily:SSF81736
.	4A:3976489-3976489	G	TRITD4Av1G001920	TRITD4Av1G001920.1	Transcript	missense_variant	184	184	62	N/D	Aac/Gac	-	IMPACT=MODERATE;BIOTYPE=protein_coding;EXON=1/2;STRAND=1;ENSP=TRITD4Av1G001920.1;UNIPARC=UPI001018B1F3;SIFT=tolerated_low_confidence(1);DOMAINS=Gene3D:1.20.120.320,Prints:PR00833,Superfamily:SSF81736,CDD:cd12805
.	4A:3976547-3976547	G	TRITD4Av1G001920	TRITD4Av1G001920.1	Transcript	missense_variant	242	242	81	N/S	aAc/aGc	-	IMPACT=MODERATE;BIOTYPE=protein_coding;EXON=1/2;STRAND=1;ENSP=TRITD4Av1G001920.1;UNIPARC=UPI001018B1F3;SIFT=deleterious_low_confidence(0.05);DOMAINS=Gene3D:1.20.120.320,Prints:PR00833,Superfamily:SSF81736,CDD:cd12805
.	4A:3976603-3976603	A	TRITD4Av1G001920	TRITD4Av1G001920.1	Transcript	missense_variant	298	298	100	G/S	Ggc/Agc	-	IMPACT=MODERATE;BIOTYPE=protein_coding;EXON=1/2;STRAND=1;ENSP=TRITD4Av1G001920.1;UNIPARC=UPI001018B1F3;SIFT=deleterious_low_confidence(0.01);DOMAINS=Gene3D:1.20.120.320,Prints:PR00833,Superfamily:SSF81736,CDD:cd12805
.	4A:3976635-3976635	C	TRITD4Av1G001920	TRITD4Av1G001920.1	Transcript	synonymous_variant	330	330	110	P	ccT/ccC	-	IMPACT=LOW;BIOTYPE=protein_coding;EXON=1/2;STRAND=1;ENSP=TRITD4Av1G001920.1;UNIPARC=UPI001018B1F3;DOMAINS=Gene3D:1.20.120.320,Prints:PR00833,Superfamily:SSF81736,CDD:cd12805
.	4A:3976671-3976671	T	TRITD4Av1G001920	TRITD4Av1G001920.1	Transcript	synonymous_variant	366	366	122	A	gcC/gcT	-	IMPACT=LOW;BIOTYPE=protein_coding;EXON=1/2;STRAND=1;ENSP=TRITD4Av1G001920.1;UNIPARC=UPI001018B1F3;DOMAINS=Gene3D:1.20.120.320,Prints:PR00833,Superfamily:SSF81736,CDD:cd12805
.	4A:3977271-3977271	-	-	-	-	-	-	-	-	-	-	-
.	4A:3977306-3977306	-	-	-	-	-	-	-	-	-	-	-
.	4A:3977532-3977532	-	-	-	-	-	-	-	-	-	-	-
.	4A:3977775-3977775	-	-	-	-	-	-	-	-	-	-	-
.	4A:3977915-3977915	-	-	-	-	-	-	-	-	-	-	-
.	4A:3977983-3977983	-	-	-	-	-	-	-	-	-	-	-
.	4A:3978066-3978066	-	-	-	-	-	-	-	-	-	-	-
.	4A:3978237-3978237	-	-	-	-	-	-	-	-	-	-	-
.	4A:3978699-3978699	-	-	-	-	-	-	-	-	-	-	-
.	4A:3979239-3979239	-	-	-	-	-	-	-	-	-	-	-
.	4A:3979301-3979301	-	-	-	-	-	-	-	-	-	-	-
.	4A:3979883-3979883	-	-	-	-	-	-	-	-	-	-	-
.	4A:3980447-3980447	-	-	-	-	-	-	-	-	-	-	-
.	4A:3980448-3980448	-	-	-	-	-	-	-	-	-	-	-
.	4A:3981038-3981038	-	-	-	-	-	-	-	-	-	-	-
.	4A:3982361-3982361	-	-	-	-	-	-	-	-	-	-	-
.	4A:3982482-3982482	-	-	-	-	-	-	-	-	-	-	-
.	4A:3983232-3983232	-	-	-	-	-	-	-	-	-	-	-
.	4A:3983417-3983417	-	-	-	-	-	-	-	-	-	-	-
.	4A:3983895-3983895	-	-	-	-	-	-	-	-	-	-	-
.	4A:3983964-3983967	-	-	-	-	-	-	-	-	-	-	-
.	4A:3984312-3984312	-	-	-	-	-	-	-	-	-	-	-
.	4A:3984400-3984400	-	-	-	-	-	-	-	-	-	-	-
.	4A:3984448-3984448	-	-	-	-	-	-	-	-	-	-	-
.	4A:3984468-3984468	-	-	-	-	-	-	-	-	-	-	-
.	4A:3984538-3984538	-	-	-	-	-	-	-	-	-	-	-
.	4A:3984793-3984793	-	-	-	-	-	-	-	-	-	-	-
.	4A:3984868-3984868	-	-	-	-	-	-	-	-	-	-	-
.	4A:3985494-3985494	-	-	-	-	-	-	-	-	-	-	-
.	4A:3985537-3985537	-	-	-	-	-	-	-	-	-	-	-
.	4A:3985598-3985598	-	-	-	-	-	-	-	-	-	-	-
.	4A:3985818-3985818	-	-	-	-	-	-	-	-	-	-	-
.	4A:3986013-3986013	-	-	-	-	-	-	-	-	-	-	-
.	4A:3986042-3986042	-	-	-	-	-	-	-	-	-	-	-
.	4A:3986088-3986088	-	-	-	-	-	-	-	-	-	-	-
.	4A:3986173-3986174	-	-	-	-	-	-	-	-	-	-	-
.	4A:3986177-3986177	-	-	-	-	-	-	-	-	-	-	-
.	4A:3986178-3986178	-	-	-	-	-	-	-	-	-	-	-
.	4A:3986179-3986179	-	-	-	-	-	-	-	-	-	-	-
.	4A:3986181-3986181	-	-	-	-	-	-	-	-	-	-	-
.	4A:3986182-3986182	-	-	-	-	-	-	-	-	-	-	-
.	4A:3986183-3986183	-	-	-	-	-	-	-	-	-	-	-
.	4A:3986185-3986185	-	-	-	-	-	-	-	-	-	-	-
.	4A:3986192-3986192	-	-	-	-	-	-	-	-	-	-	-
.	4A:3986344-3986344	-	-	-	-	-	-	-	-	-	-	-
.	4A:3987463-3987463	-	-	-	-	-	-	-	-	-	-	-
.	4A:4001767-4001767	-	-	-	-	-	-	-	-	-	-	-
.	4A:4002117-4002117	-	-	-	-	-	-	-	-	-	-	-
.	4A:4002212-4002212	-	-	-	-	-	-	-	-	-	-	-
.	4A:4003402-4003402	-	-	-	-	-	-	-	-	-	-	-
.	4A:4003852-4003852	-	-	-	-	-	-	-	-	-	-	-
.	4A:4010996-4010996	-	-	-	-	-	-	-	-	-	-	-
.	4A:4011109-4011109	-	-	-	-	-	-	-	-	-	-	-
.	4A:4012062-4012062	-	-	-	-	-	-	-	-	-	-	-
.	4A:4012617-4012617	-	-	-	-	-	-	-	-	-	-	-
.	4A:4012695-4012695	-	-	-	-	-	-	-	-	-	-	-
.	4A:4012887-4012887	-	-	-	-	-	-	-	-	-	-	-
.	4A:4012963-4012963	-	-	-	-	-	-	-	-	-	-	-
.	4A:4013156-4013156	-	-	-	-	-	-	-	-	-	-	-
.	4A:4013405-4013405	-	-	-	-	-	-	-	-	-	-	-
.	4A:4017401-4017401	-	-	-	-	-	-	-	-	-	-	-
.	4A:4018549-4018549	-	-	-	-	-	-	-	-	-	-	-
.	4A:4018594-4018594	-	-	-	-	-	-	-	-	-	-	-
.	4A:4018595-4018595	-	-	-	-	-	-	-	-	-	-	-
.	4A:4018638-4018638	-	-	-	-	-	-	-	-	-	-	-
.	4A:4018749-4018749	-	-	-	-	-	-	-	-	-	-	-
.	4A:4018883-4018883	-	-	-	-	-	-	-	-	-	-	-
.	4A:4018913-4018913	-	-	-	-	-	-	-	-	-	-	-
.	4A:4019257-4019257	-	-	-	-	-	-	-	-	-	-	-
.	4A:4019895-4019896	-	-	-	-	-	-	-	-	-	-	-
.	4A:4019997-4019997	-	-	-	-	-	-	-	-	-	-	-
.	4A:4020054-4020054	-	-	-	-	-	-	-	-	-	-	-
.	4A:4020433-4020433	-	-	-	-	-	-	-	-	-	-	-
.	4A:4020477-4020477	-	-	-	-	-	-	-	-	-	-	-
.	4A:4020661-4020661	-	-	-	-	-	-	-	-	-	-	-
.	4A:4020789-4020789	-	-	-	-	-	-	-	-	-	-	-
.	4A:4020955-4020956	-	-	-	-	-	-	-	-	-	-	-
.	4A:4277611-4277611	-	-	-	-	-	-	-	-	-	-	-
.	4A:4286347-4286347	-	-	-	-	-	-	-	-	-	-	-
.	4A:4287234-4287234	-	-	-	-	-	-	-	-	-	-	-
.	4A:4552575-4552575	-	-	-	-	-	-	-	-	-	-	-
.	4A:4568601-4568601	-	-	-	-	-	-	-	-	-	-	-
.	4A:4614223-4614225	-	-	-	-	-	-	-	-	-	-	-
.	4A:4870730-4870733	-	-	-	-	-	-	-	-	-	-	-
.	4A:4870779-4870779	-	-	-	-	-	-	-	-	-	-	-
.	4A:4881300-4881300	-	-	-	-	-	-	-	-	-	-	-
.	4A:4907671-4907672	-	-	-	-	-	-	-	-	-	-	-
.	4A:4934006-4934006	-	-	-	-	-	-	-	-	-	-	-
.	4A:4978909-4978909	-	-	-	-	-	-	-	-	-	-	-
.	4A:4995892-4995892	-	-	-	-	-	-	-	-	-	-	-
.	4A:5158691-5158691	G	TRITD4Av1G002440	TRITD4Av1G002440.1	Transcript	missense_variant	1081	1081	361	L/V	Ttg/Gtg	-	IMPACT=MODERATE;BIOTYPE=protein_coding;EXON=1/1;STRAND=1;ENSP=TRITD4Av1G002440.1;UNIPARC=UPI0010199D24;SIFT=deleterious(0.01);DOMAINS=PANTHER:PTHR24296,PANTHER:PTHR24296:SF196,Pfam:PF00067,Gene3D:1.10.630.10,Superfamily:SSF48264,Prints:PR00463,Prints:PR00385
.	4A:5158692-5158692	C	TRITD4Av1G002440	TRITD4Av1G002440.1	Transcript	missense_variant	1082	1082	361	L/S	tTg/tCg	-	IMPACT=MODERATE;BIOTYPE=protein_coding;EXON=1/1;STRAND=1;ENSP=TRITD4Av1G002440.1;UNIPARC=UPI0010199D24;SIFT=deleterious(0.04);DOMAINS=PANTHER:PTHR24296,PANTHER:PTHR24296:SF196,Pfam:PF00067,Gene3D:1.10.630.10,Superfamily:SSF48264,Prints:PR00463,Prints:PR00385
.	4A:5194221-5194221	-	-	-	-	-	-	-	-	-	-	-
.	4A:5232955-5232955	-	-	-	-	-	-	-	-	-	-	-
.	4A:5407910-5407910	-	-	-	-	-	-	-	-	-	-	-
.	4A:5475695-5475695	-	-	-	-	-	-	-	-	-	-	-
.	4A:5475819-5475819	-	-	-	-	-	-	-	-	-	-	-
.	4A:5646362-5646363	-	-	-	-	-	-	-	-	-	-	-
.	4A:5685015-5685015	-	-	-	-	-	-	-	-	-	-	-
.	4A:5797323-5797323	-	-	-	-	-	-	-	-	-	-	-
.	4A:5809357-5809357	-	-	-	-	-	-	-	-	-	-	-
.	4A:5814117-5814117	-	-	-	-	-	-	-	-	-	-	-
.	4A:5814151-5814151	-	-	-	-	-	-	-	-	-	-	-
.	4A:5814159-5814159	-	-	-	-	-	-	-	-	-	-	-
.	4A:5822496-5822496	-	-	-	-	-	-	-	-	-	-	-
.	4A:5822498-5822498	-	-	-	-	-	-	-	-	-	-	-
.	4A:5822502-5822502	-	-	-	-	-	-	-	-	-	-	-
.	4A:5822531-5822531	-	-	-	-	-	-	-	-	-	-	-
.	4A:5822558-5822558	-	-	-	-	-	-	-	-	-	-	-
.	4A:5822579-5822579	-	-	-	-	-	-	-	-	-	-	-
.	4A:5822598-5822598	-	-	-	-	-	-	-	-	-	-	-
.	4A:5822623-5822623	-	-	-	-	-	-	-	-	-	-	-
.	4A:5822641-5822641	-	-	-	-	-	-	-	-	-	-	-
.	4A:5822662-5822662	-	-	-	-	-	-	-	-	-	-	-
.	4A:5822717-5822727	-	-	-	-	-	-	-	-	-	-	-
.	4A:5822737-5822737	-	-	-	-	-	-	-	-	-	-	-
.	4A:5842349-5842349	-	-	-	-	-	-	-	-	-	-	-
.	4A:5848827-5848827	-	-	-	-	-	-	-	-	-	-	-
.	4A:5857918-5857919	-	-	-	-	-	-	-	-	-	-	-
.	4A:5860281-5860281	-	-	-	-	-	-	-	-	-	-	-
.	4A:5878088-5878088	-	-	-	-	-	-	-	-	-	-	-
.	4A:5926407-5926407	-	-	-	-	-	-	-	-	-	-	-
.	4A:5926832-5926832	-	-	-	-	-	-	-	-	-	-	-
.	4A:5933127-5933127	-	-	-	-	-	-	-	-	-	-	-
.	4A:5942919-5942919	-	-	-	-	-	-	-	-	-	-	-
.	4A:5945748-5945748	-	-	-	-	-	-	-	-	-	-	-
.	4A:5955338-5955338	-	-	-	-	-	-	-	-	-	-	-
.	4A:5961983-5961985	-	-	-	-	-	-	-	-	-	-	-
.	4A:5979374-5979374	-	-	-	-	-	-	-	-	-	-	-
.	4A:6012230-6012230	-	-	-	-	-	-	-	-	-	-	-
.	4A:6054161-6054161	-	-	-	-	-	-	-	-	-	-	-
.	4A:6057257-6057257	-	-	-	-	-	-	-	-	-	-	-
.	4A:6115638-6115638	-	-	-	-	-	-	-	-	-	-	-
.	4A:6201294-6201294	-	-	-	-	-	-	-	-	-	-	-
.	4A:6270975-6270975	-	-	-	-	-	-	-	-	-	-	-
.	4A:6272881-6272883	-	-	-	-	-	-	-	-	-	-	-
.	4A:6286099-6286099	-	-	-	-	-	-	-	-	-	-	-
.	4A:6316953-6316953	-	-	-	-	-	-	-	-	-	-	-
.	4A:6386868-6386868	-	-	-	-	-	-	-	-	-	-	-
.	4A:6392673-6392673	-	-	-	-	-	-	-	-	-	-	-
.	4A:6408874-6408874	-	-	-	-	-	-	-	-	-	-	-
.	4A:6411129-6411129	T	TRITD4Av1G003220	TRITD4Av1G003220.3	Transcript	synonymous_variant	894	894	298	T	acC/acA	-	IMPACT=LOW;BIOTYPE=protein_coding;EXON=3/3;STRAND=-1;ENSP=TRITD4Av1G003220.3;UNIPARC=UPI0010199F61
.	4A:6415383-6415383	-	-	-	-	-	-	-	-	-	-	-
.	4A:6418473-6418473	-	-	-	-	-	-	-	-	-	-	-
.	4A:6421033-6421033	-	-	-	-	-	-	-	-	-	-	-
.	4A:6434752-6434752	-	-	-	-	-	-	-	-	-	-	-
.	4A:6434793-6434793	-	-	-	-	-	-	-	-	-	-	-
.	4A:6436774-6436774	-	-	-	-	-	-	-	-	-	-	-
.	4A:6436837-6436837	-	-	-	-	-	-	-	-	-	-	-
.	4A:6449059-6449059	-	-	-	-	-	-	-	-	-	-	-
.	4A:6451441-6451441	-	-	-	-	-	-	-	-	-	-	-
.	4A:6460954-6460954	-	-	-	-	-	-	-	-	-	-	-
.	4A:6471903-6471903	-	-	-	-	-	-	-	-	-	-	-
.	4A:6471961-6471961	-	-	-	-	-	-	-	-	-	-	-
.	4A:6473312-6473312	-	-	-	-	-	-	-	-	-	-	-
.	4A:6478843-6478843	-	-	-	-	-	-	-	-	-	-	-
.	4A:6483677-6483677	-	-	-	-	-	-	-	-	-	-	-
.	4A:6489844-6489844	-	-	-	-	-	-	-	-	-	-	-
.	4A:6490225-6490225	-	-	-	-	-	-	-	-	-	-	-
.	4A:6502477-6502477	-	-	-	-	-	-	-	-	-	-	-
.	4A:6523812-6523812	-	-	-	-	-	-	-	-	-	-	-
.	4A:6524343-6524343	-	-	-	-	-	-	-	-	-	-	-
.	4A:6527960-6527960	-	-	-	-	-	-	-	-	-	-	-
.	4A:6529953-6529953	-	-	-	-	-	-	-	-	-	-	-
.	4A:6532765-6532767	-	-	-	-	-	-	-	-	-	-	-
.	4A:6533546-6533546	-	-	-	-	-	-	-	-	-	-	-
.	4A:6546774-6546774	-	-	-	-	-	-	-	-	-	-	-
.	4A:6561532-6561532	-	-	-	-	-	-	-	-	-	-	-
.	4A:6573492-6573492	-	-	-	-	-	-	-	-	-	-	-
.	4A:6575822-6575823	-	-	-	-	-	-	-	-	-	-	-
.	4A:6589923-6589923	-	-	-	-	-	-	-	-	-	-	-
.	4A:6593218-6593218	-	-	-	-	-	-	-	-	-	-	-
.	4A:6605373-6605373	-	-	-	-	-	-	-	-	-	-	-
.	4A:6606812-6606812	-	-	-	-	-	-	-	-	-	-	-
.	4A:6607549-6607549	-	-	-	-	-	-	-	-	-	-	-
.	4A:6608645-6608645	-	-	-	-	-	-	-	-	-	-	-
.	4A:6618105-6618105	-	-	-	-	-	-	-	-	-	-	-
.	4A:6620314-6620314	-	-	-	-	-	-	-	-	-	-	-
.	4A:6635265-6635265	-	-	-	-	-	-	-	-	-	-	-
.	4A:6635605-6635605	-	-	-	-	-	-	-	-	-	-	-
.	4A:6635857-6635857	-	-	-	-	-	-	-	-	-	-	-
.	4A:6655389-6655389	-	-	-	-	-	-	-	-	-	-	-
.	4A:6656898-6656898	-	-	-	-	-	-	-	-	-	-	-
.	4A:6657710-6657710	-	-	-	-	-	-	-	-	-	-	-
.	4A:6660039-6660039	-	-	-	-	-	-	-	-	-	-	-
.	4A:6695612-6695612	-	-	-	-	-	-	-	-	-	-	-
.	4A:6696158-6696158	-	-	-	-	-	-	-	-	-	-	-
.	4A:6702447-6702447	-	-	-	-	-	-	-	-	-	-	-
.	4A:6709008-6709008	-	-	-	-	-	-	-	-	-	-	-
.	4A:6722416-6722416	-	-	-	-	-	-	-	-	-	-	-
.	4A:6775202-6775202	-	-	-	-	-	-	-	-	-	-	-
.	4A:6777610-6777610	-	-	-	-	-	-	-	-	-	-	-
.	4A:6783791-6783791	-	-	-	-	-	-	-	-	-	-	-
.	4A:6804380-6804380	-	-	-	-	-	-	-	-	-	-	-
.	4A:6811171-6811171	-	-	-	-	-	-	-	-	-	-	-
.	4A:6823241-6823241	-	-	-	-	-	-	-	-	-	-	-
.	4A:6827005-6827005	-	-	-	-	-	-	-	-	-	-	-
.	4A:6827102-6827102	-	-	-	-	-	-	-	-	-	-	-
.	4A:6827352-6827352	-	-	-	-	-	-	-	-	-	-	-
.	4A:6855214-6855214	-	-	-	-	-	-	-	-	-	-	-
.	4A:6858062-6858062	-	-	-	-	-	-	-	-	-	-	-
.	4A:6861885-6861885	-	-	-	-	-	-	-	-	-	-	-
.	4A:6865231-6865231	-	-	-	-	-	-	-	-	-	-	-
.	4A:6874616-6874620	-	-	-	-	-	-	-	-	-	-	-
.	4A:6879022-6879022	-	-	-	-	-	-	-	-	-	-	-
.	4A:6879040-6879040	-	-	-	-	-	-	-	-	-	-	-
.	4A:6879041-6879041	-	-	-	-	-	-	-	-	-	-	-
.	4A:6879075-6879075	-	-	-	-	-	-	-	-	-	-	-
.	4A:6879110-6879110	-	-	-	-	-	-	-	-	-	-	-
.	4A:6884086-6884086	-	-	-	-	-	-	-	-	-	-	-
.	4A:6887911-6887911	-	-	-	-	-	-	-	-	-	-	-
.	4A:6888185-6888185	-	-	-	-	-	-	-	-	-	-	-
.	4A:6888255-6888255	-	-	-	-	-	-	-	-	-	-	-
.	4A:6897509-6897509	-	-	-	-	-	-	-	-	-	-	-
.	4A:6911945-6911945	-	-	-	-	-	-	-	-	-	-	-
.	4A:6917017-6917017	-	-	-	-	-	-	-	-	-	-	-
.	4A:6918976-6918976	-	-	-	-	-	-	-	-	-	-	-
.	4A:6919013-6919013	-	-	-	-	-	-	-	-	-	-	-
.	4A:6919093-6919093	-	-	-	-	-	-	-	-	-	-	-
.	4A:6919104-6919104	-	-	-	-	-	-	-	-	-	-	-
.	4A:6919108-6919108	-	-	-	-	-	-	-	-	-	-	-
.	4A:6919134-6919134	-	-	-	-	-	-	-	-	-	-	-
.	4A:6919187-6919188	-	-	-	-	-	-	-	-	-	-	-
.	4A:6919260-6919260	-	-	-	-	-	-	-	-	-	-	-
.	4A:6919304-6919304	-	-	-	-	-	-	-	-	-	-	-
.	4A:6919308-6919308	-	-	-	-	-	-	-	-	-	-	-
.	4A:6919331-6919331	-	-	-	-	-	-	-	-	-	-	-
.	4A:6919367-6919369	-	-	-	-	-	-	-	-	-	-	-
.	4A:6919423-6919423	-	-	-	-	-	-	-	-	-	-	-
.	4A:6919860-6919863	-	-	-	-	-	-	-	-	-	-	-
.	4A:6935413-6935414	-	-	-	-	-	-	-	-	-	-	-
.	4A:6946021-6946021	-	-	-	-	-	-	-	-	-	-	-
.	4A:6946484-6946484	-	-	-	-	-	-	-	-	-	-	-
.	4A:6948053-6948053	-	-	-	-	-	-	-	-	-	-	-
.	4A:6952165-6952165	-	-	-	-	-	-	-	-	-	-	-
.	4A:6952371-6952371	-	-	-	-	-	-	-	-	-	-	-
.	4A:6961964-6961964	-	-	-	-	-	-	-	-	-	-	-
.	4A:6966085-6966085	-	-	-	-	-	-	-	-	-	-	-
.	4A:6970713-6970713	-	-	-	-	-	-	-	-	-	-	-
.	4A:6972490-6972490	-	-	-	-	-	-	-	-	-	-	-
.	4A:6980129-6980129	-	-	-	-	-	-	-	-	-	-	-
.	4A:6984609-6984609	-	-	-	-	-	-	-	-	-	-	-
.	4A:6985968-6985968	-	-	-	-	-	-	-	-	-	-	-
.	4A:6989680-6989680	-	-	-	-	-	-	-	-	-	-	-
.	4A:6994867-6994867	-	-	-	-	-	-	-	-	-	-	-
.	4A:6997474-6997474	-	-	-	-	-	-	-	-	-	-	-
.	4A:7004729-7004729	-	-	-	-	-	-	-	-	-	-	-
.	4A:7008687-7008687	-	-	-	-	-	-	-	-	-	-	-
.	4A:7010948-7010948	-	-	-	-	-	-	-	-	-	-	-
.	4A:7026880-7026880	-	-	-	-	-	-	-	-	-	-	-
.	4A:7027259-7027259	-	-	-	-	-	-	-	-	-	-	-
.	4A:7040079-7040079	-	-	-	-	-	-	-	-	-	-	-
.	4A:7040103-7040103	-	-	-	-	-	-	-	-	-	-	-
.	4A:7040137-7040137	-	-	-	-	-	-	-	-	-	-	-
.	4A:7040151-7040151	-	-	-	-	-	-	-	-	-	-	-
.	4A:7040184-7040184	-	-	-	-	-	-	-	-	-	-	-
.	4A:7040202-7040202	-	-	-	-	-	-	-	-	-	-	-
.	4A:7040245-7040245	-	-	-	-	-	-	-	-	-	-	-
.	4A:7040468-7040468	-	-	-	-	-	-	-	-	-	-	-
.	4A:7042394-7042394	-	-	-	-	-	-	-	-	-	-	-
.	4A:7055008-7055008	-	-	-	-	-	-	-	-	-	-	-
.	4A:7056404-7056404	-	-	-	-	-	-	-	-	-	-	-
.	4A:7057406-7057406	-	-	-	-	-	-	-	-	-	-	-
.	4A:7059471-7059471	-	-	-	-	-	-	-	-	-	-	-
.	4A:7062257-7062257	-	-	-	-	-	-	-	-	-	-	-
.	4A:7063471-7063471	-	-	-	-	-	-	-	-	-	-	-
.	4A:7066012-7066012	-	-	-	-	-	-	-	-	-	-	-
.	4A:7078001-7078001	-	-	-	-	-	-	-	-	-	-	-
.	4A:7079868-7079868	-	-	-	-	-	-	-	-	-	-	-
.	4A:7106747-7106747	-	-	-	-	-	-	-	-	-	-	-
.	4A:7126553-7126553	-	-	-	-	-	-	-	-	-	-	-
.	4A:7162277-7162291	-	-	-	-	-	-	-	-	-	-	-
.	4A:7182050-7182050	-	-	-	-	-	-	-	-	-	-	-
.	4A:7182076-7182076	-	-	-	-	-	-	-	-	-	-	-
.	4A:7189096-7189096	-	-	-	-	-	-	-	-	-	-	-
.	4A:7198239-7198239	-	-	-	-	-	-	-	-	-	-	-
.	4A:7207013-7207013	-	-	-	-	-	-	-	-	-	-	-
.	4A:7207078-7207078	-	-	-	-	-	-	-	-	-	-	-
.	4A:7213989-7213989	-	-	-	-	-	-	-	-	-	-	-
.	4A:7214468-7214468	-	-	-	-	-	-	-	-	-	-	-
.	4A:7243532-7243532	-	-	-	-	-	-	-	-	-	-	-
.	4A:7248707-7248707	-	-	-	-	-	-	-	-	-	-	-
.	4A:7270235-7270235	-	-	-	-	-	-	-	-	-	-	-
.	4A:7270677-7270677	-	-	-	-	-	-	-	-	-	-	-
.	4A:7271150-7271150	-	-	-	-	-	-	-	-	-	-	-
.	4A:7288183-7288183	-	-	-	-	-	-	-	-	-	-	-
.	4A:7301673-7301673	-	-	-	-	-	-	-	-	-	-	-
.	4A:7312849-7312849	G	TRITD4Av1G003820	TRITD4Av1G003820.1	Transcript	missense_variant	371	371	124	P/R	cCg/cGg	-	IMPACT=MODERATE;BIOTYPE=protein_coding;EXON=1/8;STRAND=1;ENSP=TRITD4Av1G003820.1;UNIPARC=UPI00101997E3;SIFT=tolerated_low_confidence(0.97)
.	4A:7333260-7333260	-	-	-	-	-	-	-	-	-	-	-
.	4A:7333663-7333663	-	-	-	-	-	-	-	-	-	-	-
.	4A:7333868-7333870	-	-	-	-	-	-	-	-	-	-	-
.	4A:7334932-7334932	-	-	-	-	-	-	-	-	-	-	-
.	4A:7335123-7335123	-	-	-	-	-	-	-	-	-	-	-
.	4A:7335250-7335250	-	-	-	-	-	-	-	-	-	-	-
.	4A:7336364-7336364	-	-	-	-	-	-	-	-	-	-	-
.	4A:7340291-7340291	-	-	-	-	-	-	-	-	-	-	-
.	4A:7340292-7340292	-	-	-	-	-	-	-	-	-	-	-
.	4A:7340395-7340395	-	-	-	-	-	-	-	-	-	-	-
.	4A:7340580-7340580	-	-	-	-	-	-	-	-	-	-	-
.	4A:7340581-7340581	-	-	-	-	-	-	-	-	-	-	-
.	4A:7340631-7340631	-	-	-	-	-	-	-	-	-	-	-
.	4A:7340648-7340648	-	-	-	-	-	-	-	-	-	-	-
.	4A:7340663-7340663	-	-	-	-	-	-	-	-	-	-	-
.	4A:7340673-7340673	-	-	-	-	-	-	-	-	-	-	-
.	4A:7340931-7340931	-	-	-	-	-	-	-	-	-	-	-
.	4A:7344286-7344286	-	-	-	-	-	-	-	-	-	-	-
.	4A:7345214-7345214	-	-	-	-	-	-	-	-	-	-	-
.	4A:7364476-7364476	-	-	-	-	-	-	-	-	-	-	-
.	4A:7365206-7365206	-	-	-	-	-	-	-	-	-	-	-
.	4A:7366926-7366926	-	-	-	-	-	-	-	-	-	-	-
.	4A:7385675-7385675	-	-	-	-	-	-	-	-	-	-	-
.	4A:7391044-7391045	-	-	-	-	-	-	-	-	-	-	-
.	4A:7391731-7391731	-	-	-	-	-	-	-	-	-	-	-
.	4A:7392632-7392632	-	-	-	-	-	-	-	-	-	-	-
.	4A:7405537-7405537	-	-	-	-	-	-	-	-	-	-	-
.	4A:7405737-7405737	-	-	-	-	-	-	-	-	-	-	-
.	4A:7407670-7407672	-	-	-	-	-	-	-	-	-	-	-
.	4A:7410510-7410510	-	-	-	-	-	-	-	-	-	-	-
.	4A:7411729-7411729	-	-	-	-	-	-	-	-	-	-	-
.	4A:7413073-7413073	-	-	-	-	-	-	-	-	-	-	-
.	4A:7414365-7414365	-	-	-	-	-	-	-	-	-	-	-
.	4A:7417149-7417149	-	-	-	-	-	-	-	-	-	-	-
.	4A:7423585-7423586	-	-	-	-	-	-	-	-	-	-	-
.	4A:7424122-7424122	-	-	-	-	-	-	-	-	-	-	-
.	4A:7448547-7448548	-	-	-	-	-	-	-	-	-	-	-
.	4A:7451960-7451960	-	-	-	-	-	-	-	-	-	-	-
.	4A:7453067-7453067	-	-	-	-	-	-	-	-	-	-	-
.	4A:7462791-7462791	-	-	-	-	-	-	-	-	-	-	-
.	4A:7462957-7462957	-	-	-	-	-	-	-	-	-	-	-
.	4A:7463088-7463088	-	-	-	-	-	-	-	-	-	-	-
.	4A:7464203-7464203	-	-	-	-	-	-	-	-	-	-	-
.	4A:7464388-7464388	-	-	-	-	-	-	-	-	-	-	-
.	4A:7464573-7464573	-	-	-	-	-	-	-	-	-	-	-
.	4A:7464683-7464683	-	-	-	-	-	-	-	-	-	-	-
.	4A:7471417-7471417	-	-	-	-	-	-	-	-	-	-	-
.	4A:7480028-7480028	-	-	-	-	-	-	-	-	-	-	-
.	4A:7480832-7480832	-	-	-	-	-	-	-	-	-	-	-
.	4A:7481697-7481698	-	-	-	-	-	-	-	-	-	-	-
.	4A:7487985-7487985	-	-	-	-	-	-	-	-	-	-	-
.	4A:7490869-7490869	-	-	-	-	-	-	-	-	-	-	-
.	4A:7498537-7498537	-	-	-	-	-	-	-	-	-	-	-
.	4A:7508063-7508063	-	-	-	-	-	-	-	-	-	-	-
.	4A:7508069-7508069	-	-	-	-	-	-	-	-	-	-	-
.	4A:7514340-7514342	-	-	-	-	-	-	-	-	-	-	-
.	4A:7514731-7514731	-	-	-	-	-	-	-	-	-	-	-
.	4A:7514859-7514859	-	-	-	-	-	-	-	-	-	-	-
.	4A:7515302-7515302	-	-	-	-	-	-	-	-	-	-	-
.	4A:7528237-7528237	-	-	-	-	-	-	-	-	-	-	-
.	4A:7531099-7531099	-	-	-	-	-	-	-	-	-	-	-
.	4A:7534318-7534318	-	-	-	-	-	-	-	-	-	-	-
.	4A:7536873-7536873	-	-	-	-	-	-	-	-	-	-	-
.	4A:7541032-7541032	-	-	-	-	-	-	-	-	-	-	-
.	4A:7542913-7542913	-	-	-	-	-	-	-	-	-	-	-
.	4A:7546437-7546437	-	-	-	-	-	-	-	-	-	-	-
.	4A:7546871-7546871	-	-	-	-	-	-	-	-	-	-	-
.	4A:7549916-7549916	-	-	-	-	-	-	-	-	-	-	-
.	4A:7550483-7550483	-	-	-	-	-	-	-	-	-	-	-
.	4A:7552406-7552406	-	-	-	-	-	-	-	-	-	-	-
.	4A:7561068-7561068	-	-	-	-	-	-	-	-	-	-	-
.	4A:7567663-7567663	-	-	-	-	-	-	-	-	-	-	-
.	4A:7569914-7569914	-	-	-	-	-	-	-	-	-	-	-
.	4A:7571912-7571912	-	-	-	-	-	-	-	-	-	-	-
.	4A:7572357-7572357	-	-	-	-	-	-	-	-	-	-	-
.	4A:7573910-7573910	-	-	-	-	-	-	-	-	-	-	-
.	4A:7589034-7589034	-	-	-	-	-	-	-	-	-	-	-
.	4A:7589483-7589483	-	-	-	-	-	-	-	-	-	-	-
.	4A:7589555-7589555	-	-	-	-	-	-	-	-	-	-	-
.	4A:7591146-7591148	-	-	-	-	-	-	-	-	-	-	-
.	4A:7595459-7595459	-	-	-	-	-	-	-	-	-	-	-
.	4A:7595685-7595685	-	-	-	-	-	-	-	-	-	-	-
.	4A:7596310-7596310	-	-	-	-	-	-	-	-	-	-	-
.	4A:7597913-7597913	-	-	-	-	-	-	-	-	-	-	-
.	4A:7599511-7599511	-	-	-	-	-	-	-	-	-	-	-
.	4A:7601206-7601206	-	-	-	-	-	-	-	-	-	-	-
.	4A:7606089-7606089	-	-	-	-	-	-	-	-	-	-	-
.	4A:7606929-7606929	-	-	-	-	-	-	-	-	-	-	-
.	4A:7608710-7608710	-	-	-	-	-	-	-	-	-	-	-
.	4A:7610156-7610156	-	-	-	-	-	-	-	-	-	-	-
.	4A:7610323-7610323	-	-	-	-	-	-	-	-	-	-	-
.	4A:7611499-7611499	-	-	-	-	-	-	-	-	-	-	-
.	4A:7616476-7616476	-	-	-	-	-	-	-	-	-	-	-
.	4A:7616554-7616554	-	-	-	-	-	-	-	-	-	-	-
.	4A:7616833-7616833	-	-	-	-	-	-	-	-	-	-	-
.	4A:7617376-7617376	-	-	-	-	-	-	-	-	-	-	-
.	4A:7619553-7619553	-	-	-	-	-	-	-	-	-	-	-
.	4A:7623478-7623478	-	-	-	-	-	-	-	-	-	-	-
.	4A:7623607-7623609	-	-	-	-	-	-	-	-	-	-	-
.	4A:7624776-7624776	-	-	-	-	-	-	-	-	-	-	-
.	4A:7625601-7625601	-	-	-	-	-	-	-	-	-	-	-
.	4A:7627268-7627268	-	-	-	-	-	-	-	-	-	-	-
.	4A:7628174-7628174	-	-	-	-	-	-	-	-	-	-	-
.	4A:7629056-7629056	-	-	-	-	-	-	-	-	-	-	-
.	4A:7630029-7630029	-	-	-	-	-	-	-	-	-	-	-
.	4A:7632006-7632006	-	-	-	-	-	-	-	-	-	-	-
.	4A:7633851-7633851	-	-	-	-	-	-	-	-	-	-	-
.	4A:7634256-7634256	-	-	-	-	-	-	-	-	-	-	-
.	4A:7636234-7636234	-	-	-	-	-	-	-	-	-	-	-
.	4A:7638950-7638950	-	-	-	-	-	-	-	-	-	-	-
.	4A:7644869-7644869	-	-	-	-	-	-	-	-	-	-	-
.	4A:7646322-7646322	-	-	-	-	-	-	-	-	-	-	-
.	4A:7647636-7647636	-	-	-	-	-	-	-	-	-	-	-
.	4A:7656409-7656409	-	-	-	-	-	-	-	-	-	-	-
.	4A:7656549-7656549	-	-	-	-	-	-	-	-	-	-	-
.	4A:7657588-7657588	-	-	-	-	-	-	-	-	-	-	-
.	4A:7658289-7658289	-	-	-	-	-	-	-	-	-	-	-
.	4A:7665076-7665076	-	-	-	-	-	-	-	-	-	-	-
.	4A:7677702-7677702	-	-	-	-	-	-	-	-	-	-	-
.	4A:7678876-7678876	-	-	-	-	-	-	-	-	-	-	-
.	4A:7679042-7679042	-	-	-	-	-	-	-	-	-	-	-
.	4A:7697802-7697802	-	-	-	-	-	-	-	-	-	-	-
.	4A:7697809-7697809	-	-	-	-	-	-	-	-	-	-	-
.	4A:7705030-7705030	-	-	-	-	-	-	-	-	-	-	-
.	4A:7715942-7715942	-	-	-	-	-	-	-	-	-	-	-
.	4A:7715970-7715970	-	-	-	-	-	-	-	-	-	-	-
.	4A:7716008-7716008	-	-	-	-	-	-	-	-	-	-	-
.	4A:7721278-7721278	-	-	-	-	-	-	-	-	-	-	-
.	4A:7724540-7724540	-	-	-	-	-	-	-	-	-	-	-
.	4A:7733438-7733438	-	-	-	-	-	-	-	-	-	-	-
.	4A:7739550-7739550	-	-	-	-	-	-	-	-	-	-	-
.	4A:7741096-7741096	-	-	-	-	-	-	-	-	-	-	-
.	4A:7748057-7748057	-	-	-	-	-	-	-	-	-	-	-
.	4A:7748387-7748387	-	-	-	-	-	-	-	-	-	-	-
.	4A:7750773-7750773	-	-	-	-	-	-	-	-	-	-	-
.	4A:7751997-7751997	-	-	-	-	-	-	-	-	-	-	-
.	4A:7754538-7754538	-	-	-	-	-	-	-	-	-	-	-
.	4A:7756734-7756736	-	-	-	-	-	-	-	-	-	-	-
.	4A:7764013-7764013	-	-	-	-	-	-	-	-	-	-	-
.	4A:7769304-7769304	-	-	-	-	-	-	-	-	-	-	-
.	4A:7774082-7774082	-	-	-	-	-	-	-	-	-	-	-
.	4A:7774099-7774099	-	-	-	-	-	-	-	-	-	-	-
.	4A:7774345-7774345	-	-	-	-	-	-	-	-	-	-	-
.	4A:7774627-7774627	-	-	-	-	-	-	-	-	-	-	-
.	4A:7776135-7776135	-	-	-	-	-	-	-	-	-	-	-
.	4A:7776296-7776296	-	-	-	-	-	-	-	-	-	-	-
.	4A:7779907-7779907	-	-	-	-	-	-	-	-	-	-	-
.	4A:7779929-7779929	-	-	-	-	-	-	-	-	-	-	-
.	4A:7791484-7791484	-	-	-	-	-	-	-	-	-	-	-
.	4A:7792332-7792332	-	-	-	-	-	-	-	-	-	-	-
.	4A:7792811-7792811	-	-	-	-	-	-	-	-	-	-	-
.	4A:7793516-7793516	-	-	-	-	-	-	-	-	-	-	-
.	4A:7796510-7796510	-	-	-	-	-	-	-	-	-	-	-
.	4A:7800120-7800120	-	-	-	-	-	-	-	-	-	-	-
.	4A:7801909-7801909	-	-	-	-	-	-	-	-	-	-	-
.	4A:7803084-7803084	-	-	-	-	-	-	-	-	-	-	-
.	4A:7804205-7804205	-	-	-	-	-	-	-	-	-	-	-
.	4A:7804254-7804254	-	-	-	-	-	-	-	-	-	-	-
.	4A:7805963-7805963	-	-	-	-	-	-	-	-	-	-	-
.	4A:7806087-7806087	-	-	-	-	-	-	-	-	-	-	-
.	4A:7806445-7806445	-	-	-	-	-	-	-	-	-	-	-
.	4A:7807156-7807156	-	-	-	-	-	-	-	-	-	-	-
.	4A:7808531-7808531	-	-	-	-	-	-	-	-	-	-	-
.	4A:7808721-7808721	-	-	-	-	-	-	-	-	-	-	-
.	4A:7810443-7810443	-	-	-	-	-	-	-	-	-	-	-
.	4A:7820432-7820432	-	-	-	-	-	-	-	-	-	-	-
.	4A:7830002-7830002	-	-	-	-	-	-	-	-	-	-	-
.	4A:7831164-7831164	-	-	-	-	-	-	-	-	-	-	-
.	4A:7832169-7832169	-	-	-	-	-	-	-	-	-	-	-
.	4A:7835005-7835005	-	-	-	-	-	-	-	-	-	-	-
.	4A:7840449-7840449	-	-	-	-	-	-	-	-	-	-	-
.	4A:7851402-7851402	-	-	-	-	-	-	-	-	-	-	-
.	4A:7853298-7853298	-	-	-	-	-	-	-	-	-	-	-
.	4A:7853372-7853372	-	-	-	-	-	-	-	-	-	-	-
.	4A:7868865-7868865	-	-	-	-	-	-	-	-	-	-	-
.	4A:7868933-7868933	-	-	-	-	-	-	-	-	-	-	-
.	4A:7875315-7875315	-	-	-	-	-	-	-	-	-	-	-
.	4A:7889591-7889591	-	-	-	-	-	-	-	-	-	-	-
.	4A:7897578-7897578	-	-	-	-	-	-	-	-	-	-	-
.	4A:7901711-7901711	-	-	-	-	-	-	-	-	-	-	-
.	4A:7901825-7901825	-	-	-	-	-	-	-	-	-	-	-
.	4A:7904933-7904933	-	-	-	-	-	-	-	-	-	-	-
.	4A:7905987-7905987	-	-	-	-	-	-	-	-	-	-	-
.	4A:7907359-7907359	-	-	-	-	-	-	-	-	-	-	-
.	4A:7910975-7910975	-	-	-	-	-	-	-	-	-	-	-
.	4A:7911009-7911009	-	-	-	-	-	-	-	-	-	-	-
.	4A:7920374-7920374	-	-	-	-	-	-	-	-	-	-	-
.	4A:7920387-7920387	-	-	-	-	-	-	-	-	-	-	-
.	4A:7923390-7923390	-	-	-	-	-	-	-	-	-	-	-
.	4A:7924392-7924392	-	-	-	-	-	-	-	-	-	-	-
.	4A:7924436-7924436	-	-	-	-	-	-	-	-	-	-	-
.	4A:7924438-7924438	-	-	-	-	-	-	-	-	-	-	-
.	4A:7943389-7943391	-	-	-	-	-	-	-	-	-	-	-
.	4A:7943692-7943692	-	-	-	-	-	-	-	-	-	-	-
.	4A:7943897-7943897	-	-	-	-	-	-	-	-	-	-	-
.	4A:7944470-7944470	-	-	-	-	-	-	-	-	-	-	-
.	4A:7946132-7946132	-	-	-	-	-	-	-	-	-	-	-
.	4A:7946849-7946849	-	-	-	-	-	-	-	-	-	-	-
.	4A:7952184-7952184	-	-	-	-	-	-	-	-	-	-	-
.	4A:7958062-7958062	-	-	-	-	-	-	-	-	-	-	-
.	4A:7963210-7963210	-	-	-	-	-	-	-	-	-	-	-
.	4A:7963823-7963823	-	-	-	-	-	-	-	-	-	-	-
.	4A:7965768-7965768	-	-	-	-	-	-	-	-	-	-	-
.	4A:7968088-7968088	-	-	-	-	-	-	-	-	-	-	-
.	4A:7969019-7969019	-	-	-	-	-	-	-	-	-	-	-
.	4A:7970081-7970081	-	-	-	-	-	-	-	-	-	-	-
.	4A:7970379-7970379	-	-	-	-	-	-	-	-	-	-	-
.	4A:7972200-7972200	-	-	-	-	-	-	-	-	-	-	-
.	4A:7972564-7972564	-	-	-	-	-	-	-	-	-	-	-
.	4A:7972573-7972573	-	-	-	-	-	-	-	-	-	-	-
.	4A:7975093-7975093	-	-	-	-	-	-	-	-	-	-	-
.	4A:7980821-7980822	-	-	-	-	-	-	-	-	-	-	-
.	4A:7986957-7986957	-	-	-	-	-	-	-	-	-	-	-
.	4A:7987482-7987482	-	-	-	-	-	-	-	-	-	-	-
.	4A:7987641-7987641	-	-	-	-	-	-	-	-	-	-	-
.	4A:8002251-8002252	-	-	-	-	-	-	-	-	-	-	-
.	4A:8004895-8004895	-	-	-	-	-	-	-	-	-	-	-
.	4A:8005084-8005084	-	-	-	-	-	-	-	-	-	-	-
.	4A:8005097-8005097	-	-	-	-	-	-	-	-	-	-	-
.	4A:8006718-8006718	-	-	-	-	-	-	-	-	-	-	-
.	4A:8007539-8007539	-	-	-	-	-	-	-	-	-	-	-
.	4A:8008966-8008966	-	-	-	-	-	-	-	-	-	-	-
.	4A:8011341-8011341	-	-	-	-	-	-	-	-	-	-	-
.	4A:8011441-8011441	-	-	-	-	-	-	-	-	-	-	-
.	4A:8012204-8012204	-	-	-	-	-	-	-	-	-	-	-
.	4A:8012446-8012446	-	-	-	-	-	-	-	-	-	-	-
.	4A:8013176-8013176	-	-	-	-	-	-	-	-	-	-	-
.	4A:8022504-8022504	-	-	-	-	-	-	-	-	-	-	-
.	4A:8044765-8044765	-	-	-	-	-	-	-	-	-	-	-
.	4A:8051497-8051499	-	-	-	-	-	-	-	-	-	-	-
.	4A:8053276-8053276	-	-	-	-	-	-	-	-	-	-	-
.	4A:8061840-8061840	-	-	-	-	-	-	-	-	-	-	-
.	4A:8067767-8067767	-	-	-	-	-	-	-	-	-	-	-
.	4A:8075400-8075400	-	-	-	-	-	-	-	-	-	-	-
.	4A:8077139-8077139	-	-	-	-	-	-	-	-	-	-	-
.	4A:8078960-8078960	-	-	-	-	-	-	-	-	-	-	-
.	4A:8081653-8081653	-	-	-	-	-	-	-	-	-	-	-
.	4A:8083606-8083606	-	-	-	-	-	-	-	-	-	-	-
.	4A:8083930-8083930	-	-	-	-	-	-	-	-	-	-	-
.	4A:8091704-8091704	-	-	-	-	-	-	-	-	-	-	-
.	4A:8110306-8110306	-	-	-	-	-	-	-	-	-	-	-
.	4A:8117903-8117903	-	-	-	-	-	-	-	-	-	-	-
.	4A:8117988-8117988	-	-	-	-	-	-	-	-	-	-	-
.	4A:8120045-8120045	-	-	-	-	-	-	-	-	-	-	-
.	4A:8121652-8121652	-	-	-	-	-	-	-	-	-	-	-
.	4A:8134679-8134679	-	-	-	-	-	-	-	-	-	-	-
.	4A:8141108-8141108	-	-	-	-	-	-	-	-	-	-	-
.	4A:8164658-8164658	-	-	-	-	-	-	-	-	-	-	-
.	4A:8165320-8165320	-	-	-	-	-	-	-	-	-	-	-
.	4A:8172402-8172402	-	-	-	-	-	-	-	-	-	-	-
.	4A:8189427-8189427	-	-	-	-	-	-	-	-	-	-	-
.	4A:8189969-8189969	-	-	-	-	-	-	-	-	-	-	-
.	4A:8191890-8191890	-	-	-	-	-	-	-	-	-	-	-
.	4A:8194709-8194709	-	-	-	-	-	-	-	-	-	-	-
.	4A:8201583-8201583	-	-	-	-	-	-	-	-	-	-	-
.	4A:8203286-8203286	-	-	-	-	-	-	-	-	-	-	-
.	4A:8207472-8207472	-	-	-	-	-	-	-	-	-	-	-
.	4A:8208227-8208227	-	-	-	-	-	-	-	-	-	-	-
.	4A:8208367-8208367	-	-	-	-	-	-	-	-	-	-	-
.	4A:8208677-8208677	-	-	-	-	-	-	-	-	-	-	-
.	4A:8211297-8211297	-	-	-	-	-	-	-	-	-	-	-
.	4A:8212885-8212885	-	-	-	-	-	-	-	-	-	-	-
.	4A:8226535-8226535	-	-	-	-	-	-	-	-	-	-	-
.	4A:8227272-8227272	-	-	-	-	-	-	-	-	-	-	-
.	4A:8227273-8227273	-	-	-	-	-	-	-	-	-	-	-
.	4A:8227350-8227350	-	-	-	-	-	-	-	-	-	-	-
.	4A:8230791-8230791	-	-	-	-	-	-	-	-	-	-	-
.	4A:8233579-8233579	-	-	-	-	-	-	-	-	-	-	-
.	4A:8243838-8243838	-	-	-	-	-	-	-	-	-	-	-
.	4A:8249478-8249478	-	-	-	-	-	-	-	-	-	-	-
.	4A:8254194-8254196	-	-	-	-	-	-	-	-	-	-	-
.	4A:8262845-8262845	-	-	-	-	-	-	-	-	-	-	-
.	4A:8263725-8263725	-	-	-	-	-	-	-	-	-	-	-
.	4A:8278573-8278573	-	-	-	-	-	-	-	-	-	-	-
.	4A:8279837-8279837	-	-	-	-	-	-	-	-	-	-	-
.	4A:8288108-8288108	-	-	-	-	-	-	-	-	-	-	-
.	4A:8299130-8299130	-	-	-	-	-	-	-	-	-	-	-
.	4A:8307479-8307479	-	-	-	-	-	-	-	-	-	-	-
.	4A:8307489-8307489	-	-	-	-	-	-	-	-	-	-	-
.	4A:8318932-8318932	-	-	-	-	-	-	-	-	-	-	-
.	4A:8320066-8320066	-	-	-	-	-	-	-	-	-	-	-
.	4A:8322441-8322441	-	-	-	-	-	-	-	-	-	-	-
.	4A:8340478-8340478	-	-	-	-	-	-	-	-	-	-	-
.	4A:8350551-8350551	-	-	-	-	-	-	-	-	-	-	-
.	4A:8350625-8350625	-	-	-	-	-	-	-	-	-	-	-
.	4A:8353826-8353828	-	-	-	-	-	-	-	-	-	-	-
.	4A:8357212-8357212	-	-	-	-	-	-	-	-	-	-	-
.	4A:8359448-8359448	-	-	-	-	-	-	-	-	-	-	-
.	4A:8365968-8365968	-	-	-	-	-	-	-	-	-	-	-
.	4A:8367965-8367966	-	-	-	-	-	-	-	-	-	-	-
.	4A:8399475-8399475	-	-	-	-	-	-	-	-	-	-	-
.	4A:8411134-8411134	-	-	-	-	-	-	-	-	-	-	-
.	4A:8425486-8425486	-	-	-	-	-	-	-	-	-	-	-
.	4A:8430195-8430195	-	-	-	-	-	-	-	-	-	-	-
.	4A:8436715-8436715	-	-	-	-	-	-	-	-	-	-	-
.	4A:8439305-8439305	-	-	-	-	-	-	-	-	-	-	-
.	4A:8450774-8450774	-	-	-	-	-	-	-	-	-	-	-
.	4A:8455550-8455550	-	-	-	-	-	-	-	-	-	-	-
.	4A:8459642-8459642	-	-	-	-	-	-	-	-	-	-	-
.	4A:8460880-8460880	-	-	-	-	-	-	-	-	-	-	-
.	4A:8473230-8473230	-	-	-	-	-	-	-	-	-	-	-
.	4A:8473841-8473841	-	-	-	-	-	-	-	-	-	-	-
.	4A:8473967-8473967	-	-	-	-	-	-	-	-	-	-	-
.	4A:8479954-8479954	-	-	-	-	-	-	-	-	-	-	-
.	4A:8483907-8483907	-	-	-	-	-	-	-	-	-	-	-
.	4A:8484767-8484767	-	-	-	-	-	-	-	-	-	-	-
.	4A:8487146-8487146	-	-	-	-	-	-	-	-	-	-	-
.	4A:8496554-8496554	-	-	-	-	-	-	-	-	-	-	-
.	4A:8497435-8497435	-	-	-	-	-	-	-	-	-	-	-
.	4A:8504863-8504863	-	-	-	-	-	-	-	-	-	-	-
.	4A:8512216-8512216	-	-	-	-	-	-	-	-	-	-	-
.	4A:8512241-8512241	-	-	-	-	-	-	-	-	-	-	-
.	4A:8513073-8513073	-	-	-	-	-	-	-	-	-	-	-
.	4A:8534048-8534048	-	-	-	-	-	-	-	-	-	-	-
.	4A:8534156-8534156	-	-	-	-	-	-	-	-	-	-	-
.	4A:8539182-8539182	-	-	-	-	-	-	-	-	-	-	-
.	4A:8541710-8541710	-	-	-	-	-	-	-	-	-	-	-
.	4A:8542164-8542164	-	-	-	-	-	-	-	-	-	-	-
.	4A:8542411-8542411	-	-	-	-	-	-	-	-	-	-	-
.	4A:8552420-8552420	-	-	-	-	-	-	-	-	-	-	-
.	4A:8553268-8553268	-	-	-	-	-	-	-	-	-	-	-
.	4A:8561358-8561358	-	-	-	-	-	-	-	-	-	-	-
.	4A:8562049-8562049	-	-	-	-	-	-	-	-	-	-	-
.	4A:8562351-8562351	-	-	-	-	-	-	-	-	-	-	-
.	4A:8580003-8580003	-	-	-	-	-	-	-	-	-	-	-
.	4A:8582816-8582816	-	-	-	-	-	-	-	-	-	-	-
.	4A:8586003-8586003	-	-	-	-	-	-	-	-	-	-	-
.	4A:8586048-8586048	-	-	-	-	-	-	-	-	-	-	-
.	4A:8587118-8587118	-	-	-	-	-	-	-	-	-	-	-
.	4A:8588505-8588505	-	-	-	-	-	-	-	-	-	-	-
.	4A:8590396-8590396	-	-	-	-	-	-	-	-	-	-	-
.	4A:8590679-8590679	-	-	-	-	-	-	-	-	-	-	-
.	4A:8592160-8592160	-	-	-	-	-	-	-	-	-	-	-
.	4A:8597665-8597665	-	-	-	-	-	-	-	-	-	-	-
.	4A:8598387-8598387	-	-	-	-	-	-	-	-	-	-	-
.	4A:8605169-8605169	-	-	-	-	-	-	-	-	-	-	-
.	4A:8608830-8608830	-	-	-	-	-	-	-	-	-	-	-
.	4A:8608984-8608984	-	-	-	-	-	-	-	-	-	-	-
.	4A:8609134-8609134	-	-	-	-	-	-	-	-	-	-	-
.	4A:8610097-8610099	-	-	-	-	-	-	-	-	-	-	-
.	4A:8610965-8610965	-	-	-	-	-	-	-	-	-	-	-
.	4A:8613400-8613402	-	-	-	-	-	-	-	-	-	-	-
.	4A:8640248-8640248	-	-	-	-	-	-	-	-	-	-	-
.	4A:8647147-8647147	-	-	-	-	-	-	-	-	-	-	-
.	4A:8657087-8657087	-	-	-	-	-	-	-	-	-	-	-
.	4A:8675875-8675875	-	-	-	-	-	-	-	-	-	-	-
.	4A:8679963-8679963	-	-	-	-	-	-	-	-	-	-	-
.	4A:8683537-8683537	-	-	-	-	-	-	-	-	-	-	-
.	4A:8683831-8683831	-	-	-	-	-	-	-	-	-	-	-
.	4A:8683894-8683894	-	-	-	-	-	-	-	-	-	-	-
.	4A:8718461-8718461	-	-	-	-	-	-	-	-	-	-	-
.	4A:8723376-8723376	-	-	-	-	-	-	-	-	-	-	-
.	4A:8723473-8723473	-	-	-	-	-	-	-	-	-	-	-
.	4A:8723631-8723631	-	-	-	-	-	-	-	-	-	-	-
.	4A:8733239-8733239	-	-	-	-	-	-	-	-	-	-	-
.	4A:8735804-8735804	-	-	-	-	-	-	-	-	-	-	-
.	4A:8735975-8735975	-	-	-	-	-	-	-	-	-	-	-
.	4A:8739468-8739468	-	-	-	-	-	-	-	-	-	-	-
.	4A:8742785-8742785	-	-	-	-	-	-	-	-	-	-	-
.	4A:8742903-8742903	-	-	-	-	-	-	-	-	-	-	-
.	4A:8745411-8745411	-	-	-	-	-	-	-	-	-	-	-
.	4A:8747497-8747497	-	-	-	-	-	-	-	-	-	-	-
.	4A:8747544-8747544	-	-	-	-	-	-	-	-	-	-	-
.	4A:8748119-8748119	-	-	-	-	-	-	-	-	-	-	-
.	4A:8748711-8748711	-	-	-	-	-	-	-	-	-	-	-
.	4A:8748940-8748940	-	-	-	-	-	-	-	-	-	-	-
.	4A:8753059-8753059	-	-	-	-	-	-	-	-	-	-	-
.	4A:8753431-8753431	-	-	-	-	-	-	-	-	-	-	-
.	4A:8754707-8754707	-	-	-	-	-	-	-	-	-	-	-
.	4A:8755624-8755624	-	-	-	-	-	-	-	-	-	-	-
.	4A:8759534-8759534	-	-	-	-	-	-	-	-	-	-	-
.	4A:8765102-8765102	-	-	-	-	-	-	-	-	-	-	-
.	4A:8766332-8766332	-	-	-	-	-	-	-	-	-	-	-
.	4A:8769169-8769169	-	-	-	-	-	-	-	-	-	-	-
.	4A:8778329-8778329	-	-	-	-	-	-	-	-	-	-	-
.	4A:8781662-8781662	-	-	-	-	-	-	-	-	-	-	-
.	4A:8788335-8788335	-	-	-	-	-	-	-	-	-	-	-
.	4A:8791530-8791533	-	-	-	-	-	-	-	-	-	-	-
.	4A:8791655-8791655	-	-	-	-	-	-	-	-	-	-	-
.	4A:8791891-8791892	-	-	-	-	-	-	-	-	-	-	-
.	4A:8793338-8793339	-	-	-	-	-	-	-	-	-	-	-
.	4A:8798821-8798821	-	-	-	-	-	-	-	-	-	-	-
[truncated: 109,207 more rows]
