# Supplementary material for: Whole-genome resequencing-based characterization of a durum wheat landrace showing similarity to ‘Senatore Cappelli’
Source: PLoS One. 2023 Sep 21;18(9):e0291430. doi: 10.1371/journal.pone.0291430 (PMC10513328; doi:10.1371/journal.pone.0291430)
Supplement: S8 File — (ZIP) [file pone.0291430.s013.zip › S8 File.txt]

#Uploaded_variation	Location	Allele	Gene	Feature	Feature_type	Consequence	cDNA_position	CDS_position	Protein_position	Amino_acids	Codons	Existing_variation	Extra
.	4B:8597-8597	-	-	-	-	-	-	-	-	-	-	-
.	4B:10945-10947	-	-	-	-	-	-	-	-	-	-	-
.	4B:11962-11962	-	-	-	-	-	-	-	-	-	-	-
.	4B:17489-17489	-	-	-	-	-	-	-	-	-	-	-
.	4B:24487-24488	-	-	-	-	-	-	-	-	-	-	-
.	4B:27262-27262	-	-	-	-	-	-	-	-	-	-	-
.	4B:30360-30360	-	-	-	-	-	-	-	-	-	-	-
.	4B:34342-34342	-	-	-	-	-	-	-	-	-	-	-
.	4B:41708-41708	-	-	-	-	-	-	-	-	-	-	-
.	4B:66106-66106	-	-	-	-	-	-	-	-	-	-	-
.	4B:77617-77617	-	-	-	-	-	-	-	-	-	-	-
.	4B:78946-78946	-	-	-	-	-	-	-	-	-	-	-
.	4B:83676-83676	A	TRITD4Bv1G000080	TRITD4Bv1G000080.1	Transcript	synonymous_variant	384	384	128	A	gcC/gcT	-	IMPACT=LOW;BIOTYPE=protein_coding;EXON=1/2;STRAND=-1;ENSP=TRITD4Bv1G000080.1;UNIPARC=UPI001018A9FA;DOMAINS=CDD:cd03784,PANTHER:PTHR48047:SF35,PANTHER:PTHR48047,Gene3D:3.40.50.2000,Superfamily:SSF53756
.	4B:83676-83676	A	TRITD4Bv1G000080	TRITD4Bv1G000080.2	Transcript	synonymous_variant	384	384	128	A	gcC/gcT	-	IMPACT=LOW;BIOTYPE=protein_coding;EXON=1/1;STRAND=-1;ENSP=TRITD4Bv1G000080.2;UNIPARC=UPI0010191331;DOMAINS=Gene3D:3.40.50.2000,PANTHER:PTHR48047,PANTHER:PTHR48047:SF35,Superfamily:SSF53756,CDD:cd03784
.	4B:87553-87553	-	-	-	-	-	-	-	-	-	-	-
.	4B:89826-89826	-	-	-	-	-	-	-	-	-	-	-
.	4B:91970-91970	-	-	-	-	-	-	-	-	-	-	-
.	4B:95234-95234	-	-	-	-	-	-	-	-	-	-	-
.	4B:95344-95345	-	-	-	-	-	-	-	-	-	-	-
.	4B:97037-97037	-	-	-	-	-	-	-	-	-	-	-
.	4B:99315-99315	-	-	-	-	-	-	-	-	-	-	-
.	4B:101993-101994	-	-	-	-	-	-	-	-	-	-	-
.	4B:104250-104250	-	-	-	-	-	-	-	-	-	-	-
.	4B:106552-106552	-	-	-	-	-	-	-	-	-	-	-
.	4B:108714-108714	-	-	-	-	-	-	-	-	-	-	-
.	4B:109178-109178	-	-	-	-	-	-	-	-	-	-	-
.	4B:113092-113092	-	-	-	-	-	-	-	-	-	-	-
.	4B:114272-114272	-	-	-	-	-	-	-	-	-	-	-
.	4B:114478-114478	-	-	-	-	-	-	-	-	-	-	-
.	4B:120488-120488	-	-	-	-	-	-	-	-	-	-	-
.	4B:122861-122861	-	-	-	-	-	-	-	-	-	-	-
.	4B:135759-135759	-	-	-	-	-	-	-	-	-	-	-
.	4B:137481-137481	-	-	-	-	-	-	-	-	-	-	-
.	4B:147330-147330	-	-	-	-	-	-	-	-	-	-	-
.	4B:156541-156543	-	-	-	-	-	-	-	-	-	-	-
.	4B:163138-163138	-	-	-	-	-	-	-	-	-	-	-
.	4B:164010-164011	-	-	-	-	-	-	-	-	-	-	-
.	4B:170370-170370	-	-	-	-	-	-	-	-	-	-	-
.	4B:171628-171630	-	-	-	-	-	-	-	-	-	-	-
.	4B:172270-172270	-	-	-	-	-	-	-	-	-	-	-
.	4B:173567-173567	-	-	-	-	-	-	-	-	-	-	-
.	4B:176468-176468	-	-	-	-	-	-	-	-	-	-	-
.	4B:186432-186432	-	-	-	-	-	-	-	-	-	-	-
.	4B:188189-188189	-	-	-	-	-	-	-	-	-	-	-
.	4B:188760-188760	-	-	-	-	-	-	-	-	-	-	-
.	4B:189307-189307	-	-	-	-	-	-	-	-	-	-	-
.	4B:194890-194890	-	-	-	-	-	-	-	-	-	-	-
.	4B:195675-195675	-	-	-	-	-	-	-	-	-	-	-
.	4B:196461-196461	-	-	-	-	-	-	-	-	-	-	-
.	4B:196603-196603	-	-	-	-	-	-	-	-	-	-	-
.	4B:197624-197624	-	-	-	-	-	-	-	-	-	-	-
.	4B:198530-198530	-	-	-	-	-	-	-	-	-	-	-
.	4B:198736-198736	-	-	-	-	-	-	-	-	-	-	-
.	4B:198902-198902	-	-	-	-	-	-	-	-	-	-	-
.	4B:198983-198985	-	-	-	-	-	-	-	-	-	-	-
.	4B:199106-199106	-	-	-	-	-	-	-	-	-	-	-
.	4B:199134-199134	-	-	-	-	-	-	-	-	-	-	-
.	4B:199469-199469	-	-	-	-	-	-	-	-	-	-	-
.	4B:199797-199797	-	-	-	-	-	-	-	-	-	-	-
.	4B:200265-200265	-	-	-	-	-	-	-	-	-	-	-
.	4B:201201-201201	-	-	-	-	-	-	-	-	-	-	-
.	4B:201820-201820	-	-	-	-	-	-	-	-	-	-	-
.	4B:205335-205335	-	-	-	-	-	-	-	-	-	-	-
.	4B:205408-205408	-	-	-	-	-	-	-	-	-	-	-
.	4B:205812-205812	-	-	-	-	-	-	-	-	-	-	-
.	4B:206654-206654	-	-	-	-	-	-	-	-	-	-	-
.	4B:208568-208568	-	-	-	-	-	-	-	-	-	-	-
.	4B:208917-208917	-	-	-	-	-	-	-	-	-	-	-
.	4B:208919-208919	-	-	-	-	-	-	-	-	-	-	-
.	4B:210006-210006	-	-	-	-	-	-	-	-	-	-	-
.	4B:210021-210021	-	-	-	-	-	-	-	-	-	-	-
.	4B:210071-210071	-	-	-	-	-	-	-	-	-	-	-
.	4B:210383-210383	-	-	-	-	-	-	-	-	-	-	-
.	4B:210570-210571	-	-	-	-	-	-	-	-	-	-	-
.	4B:210792-210792	-	-	-	-	-	-	-	-	-	-	-
.	4B:211044-211044	-	-	-	-	-	-	-	-	-	-	-
.	4B:211066-211066	-	-	-	-	-	-	-	-	-	-	-
.	4B:211118-211118	-	-	-	-	-	-	-	-	-	-	-
.	4B:212190-212190	-	-	-	-	-	-	-	-	-	-	-
.	4B:212296-212296	-	-	-	-	-	-	-	-	-	-	-
.	4B:212409-212409	-	-	-	-	-	-	-	-	-	-	-
.	4B:212441-212441	-	-	-	-	-	-	-	-	-	-	-
.	4B:212444-212444	-	-	-	-	-	-	-	-	-	-	-
.	4B:212715-212715	-	-	-	-	-	-	-	-	-	-	-
.	4B:223318-223318	-	-	-	-	-	-	-	-	-	-	-
.	4B:228039-228039	-	-	-	-	-	-	-	-	-	-	-
.	4B:228231-228231	-	-	-	-	-	-	-	-	-	-	-
.	4B:228364-228364	-	-	-	-	-	-	-	-	-	-	-
.	4B:229502-229502	-	-	-	-	-	-	-	-	-	-	-
.	4B:229567-229567	-	-	-	-	-	-	-	-	-	-	-
.	4B:229656-229656	-	-	-	-	-	-	-	-	-	-	-
.	4B:229748-229748	-	-	-	-	-	-	-	-	-	-	-
.	4B:229859-229859	-	-	-	-	-	-	-	-	-	-	-
.	4B:230961-230961	-	-	-	-	-	-	-	-	-	-	-
.	4B:231116-231116	-	-	-	-	-	-	-	-	-	-	-
.	4B:231484-231484	-	-	-	-	-	-	-	-	-	-	-
.	4B:231488-231488	-	-	-	-	-	-	-	-	-	-	-
.	4B:231987-231987	-	-	-	-	-	-	-	-	-	-	-
.	4B:231990-231990	-	-	-	-	-	-	-	-	-	-	-
.	4B:231994-231994	-	-	-	-	-	-	-	-	-	-	-
.	4B:232190-232190	-	-	-	-	-	-	-	-	-	-	-
.	4B:232618-232618	-	-	-	-	-	-	-	-	-	-	-
.	4B:232755-232755	-	-	-	-	-	-	-	-	-	-	-
.	4B:232914-232914	-	-	-	-	-	-	-	-	-	-	-
.	4B:233056-233056	-	-	-	-	-	-	-	-	-	-	-
.	4B:233926-233929	-	-	-	-	-	-	-	-	-	-	-
.	4B:234614-234614	-	-	-	-	-	-	-	-	-	-	-
.	4B:234672-234672	-	-	-	-	-	-	-	-	-	-	-
.	4B:236027-236027	-	-	-	-	-	-	-	-	-	-	-
.	4B:236068-236068	-	-	-	-	-	-	-	-	-	-	-
.	4B:236155-236155	-	-	-	-	-	-	-	-	-	-	-
.	4B:236229-236230	-	-	-	-	-	-	-	-	-	-	-
.	4B:236369-236369	-	-	-	-	-	-	-	-	-	-	-
.	4B:236700-236702	-	-	-	-	-	-	-	-	-	-	-
.	4B:236747-236747	-	-	-	-	-	-	-	-	-	-	-
.	4B:237698-237698	C	TRITD4Bv1G000190	TRITD4Bv1G000190.1	Transcript	missense_variant	1805	1805	602	Q/R	cAg/cGg	-	IMPACT=MODERATE;BIOTYPE=protein_coding;EXON=1/1;STRAND=-1;ENSP=TRITD4Bv1G000190.1;UNIPARC=UPI0010173FDB;SIFT=tolerated(0.52);DOMAINS=PANTHER:PTHR31325,PANTHER:PTHR31325:SF39
.	4B:237916-237916	C	TRITD4Bv1G000190	TRITD4Bv1G000190.1	Transcript	missense_variant	1587	1587	529	F/L	ttC/ttG	-	IMPACT=MODERATE;BIOTYPE=protein_coding;EXON=1/1;STRAND=-1;ENSP=TRITD4Bv1G000190.1;UNIPARC=UPI0010173FDB;SIFT=tolerated(1);DOMAINS=PANTHER:PTHR31325,PANTHER:PTHR31325:SF39
.	4B:238629-238636	G	TRITD4Bv1G000190	TRITD4Bv1G000190.1	Transcript	inframe_deletion	867-873	867-873	289-291	LYT/L	ctCTACACC/ctC	-	IMPACT=MODERATE;BIOTYPE=protein_coding;EXON=1/1;STRAND=-1;ENSP=TRITD4Bv1G000190.1;UNIPARC=UPI0010173FDB;DOMAINS=PANTHER:PTHR31325,PANTHER:PTHR31325:SF39,Pfam:PF13968
.	4B:238813-238813	G	TRITD4Bv1G000190	TRITD4Bv1G000190.1	Transcript	synonymous_variant	690	690	230	V	gtA/gtC	-	IMPACT=LOW;BIOTYPE=protein_coding;EXON=1/1;STRAND=-1;ENSP=TRITD4Bv1G000190.1;UNIPARC=UPI0010173FDB;DOMAINS=PANTHER:PTHR31325,PANTHER:PTHR31325:SF39,Pfam:PF13968
.	4B:238823-238823	T	TRITD4Bv1G000190	TRITD4Bv1G000190.1	Transcript	missense_variant	680	680	227	G/D	gGc/gAc	-	IMPACT=MODERATE;BIOTYPE=protein_coding;EXON=1/1;STRAND=-1;ENSP=TRITD4Bv1G000190.1;UNIPARC=UPI0010173FDB;SIFT=tolerated(0.6);DOMAINS=PANTHER:PTHR31325,PANTHER:PTHR31325:SF39,Pfam:PF13968
.	4B:238961-238961	T	TRITD4Bv1G000190	TRITD4Bv1G000190.1	Transcript	missense_variant	542	542	181	L/H	cTc/cAc	-	IMPACT=MODERATE;BIOTYPE=protein_coding;EXON=1/1;STRAND=-1;ENSP=TRITD4Bv1G000190.1;UNIPARC=UPI0010173FDB;SIFT=deleterious(0);DOMAINS=PANTHER:PTHR31325,PANTHER:PTHR31325:SF39,Pfam:PF13968
.	4B:239311-239311	A	TRITD4Bv1G000190	TRITD4Bv1G000190.1	Transcript	synonymous_variant	192	192	64	L	ctC/ctT	-	IMPACT=LOW;BIOTYPE=protein_coding;EXON=1/1;STRAND=-1;ENSP=TRITD4Bv1G000190.1;UNIPARC=UPI0010173FDB;DOMAINS=Low_complexity_(Seg):seg,Transmembrane_helices:TMhelix,PANTHER:PTHR31325,PANTHER:PTHR31325:SF39,Pfam:PF13968
.	4B:253293-253293	-	-	-	-	-	-	-	-	-	-	-
.	4B:253294-253294	-	-	-	-	-	-	-	-	-	-	-
.	4B:253305-253305	-	-	-	-	-	-	-	-	-	-	-
.	4B:253471-253471	-	-	-	-	-	-	-	-	-	-	-
.	4B:253518-253518	-	-	-	-	-	-	-	-	-	-	-
.	4B:253572-253572	-	-	-	-	-	-	-	-	-	-	-
.	4B:253612-253612	-	-	-	-	-	-	-	-	-	-	-
.	4B:253613-253613	-	-	-	-	-	-	-	-	-	-	-
.	4B:253627-253627	-	-	-	-	-	-	-	-	-	-	-
.	4B:253632-253632	-	-	-	-	-	-	-	-	-	-	-
.	4B:253654-253654	-	-	-	-	-	-	-	-	-	-	-
.	4B:310453-310453	-	-	-	-	-	-	-	-	-	-	-
.	4B:310824-310824	-	-	-	-	-	-	-	-	-	-	-
.	4B:310919-310919	-	-	-	-	-	-	-	-	-	-	-
.	4B:311066-311066	-	-	-	-	-	-	-	-	-	-	-
.	4B:311095-311095	-	-	-	-	-	-	-	-	-	-	-
.	4B:425256-425256	-	-	-	-	-	-	-	-	-	-	-
.	4B:426950-426950	-	-	-	-	-	-	-	-	-	-	-
.	4B:442714-442714	-	-	-	-	-	-	-	-	-	-	-
.	4B:458226-458226	-	-	-	-	-	-	-	-	-	-	-
.	4B:490139-490139	-	-	-	-	-	-	-	-	-	-	-
.	4B:496416-496416	-	-	-	-	-	-	-	-	-	-	-
.	4B:499807-499807	-	-	-	-	-	-	-	-	-	-	-
.	4B:511711-511711	-	-	-	-	-	-	-	-	-	-	-
.	4B:513441-513441	-	-	-	-	-	-	-	-	-	-	-
.	4B:513450-513450	-	-	-	-	-	-	-	-	-	-	-
.	4B:533555-533555	-	-	-	-	-	-	-	-	-	-	-
.	4B:535202-535202	-	-	-	-	-	-	-	-	-	-	-
.	4B:540209-540209	T	TRITD4Bv1G000260	TRITD4Bv1G000260.1	Transcript	synonymous_variant	2361	2361	787	Q	caG/caA	-	IMPACT=LOW;BIOTYPE=protein_coding;EXON=5/5;STRAND=-1;ENSP=TRITD4Bv1G000260.1;UNIPARC=UPI001017CCB6;DOMAINS=Low_complexity_(Seg):seg,PROSITE_profiles:PS50011,PANTHER:PTHR27005:SF276,PANTHER:PTHR27005,Gene3D:3.30.200.20,Pfam:PF07714,SMART:SM00220,Superfamily:SSF56112
.	4B:554114-554114	-	-	-	-	-	-	-	-	-	-	-
.	4B:563177-563177	-	-	-	-	-	-	-	-	-	-	-
.	4B:563253-563253	-	-	-	-	-	-	-	-	-	-	-
.	4B:563397-563397	-	-	-	-	-	-	-	-	-	-	-
.	4B:571437-571437	-	-	-	-	-	-	-	-	-	-	-
.	4B:577409-577409	-	-	-	-	-	-	-	-	-	-	-
.	4B:577439-577439	-	-	-	-	-	-	-	-	-	-	-
.	4B:580478-580478	-	-	-	-	-	-	-	-	-	-	-
.	4B:580826-580826	-	-	-	-	-	-	-	-	-	-	-
.	4B:589716-589716	-	-	-	-	-	-	-	-	-	-	-
.	4B:610517-610517	-	-	-	-	-	-	-	-	-	-	-
.	4B:649351-649353	-	-	-	-	-	-	-	-	-	-	-
.	4B:650928-650928	-	-	-	-	-	-	-	-	-	-	-
.	4B:650984-650984	-	-	-	-	-	-	-	-	-	-	-
.	4B:650993-650993	-	-	-	-	-	-	-	-	-	-	-
.	4B:650997-650997	-	-	-	-	-	-	-	-	-	-	-
.	4B:651317-651317	-	-	-	-	-	-	-	-	-	-	-
.	4B:651318-651318	-	-	-	-	-	-	-	-	-	-	-
.	4B:653767-653767	-	-	-	-	-	-	-	-	-	-	-
.	4B:657598-657598	-	-	-	-	-	-	-	-	-	-	-
.	4B:680564-680564	-	-	-	-	-	-	-	-	-	-	-
.	4B:692069-692069	-	-	-	-	-	-	-	-	-	-	-
.	4B:698805-698805	-	-	-	-	-	-	-	-	-	-	-
.	4B:698818-698818	-	-	-	-	-	-	-	-	-	-	-
.	4B:699023-699023	-	-	-	-	-	-	-	-	-	-	-
.	4B:699040-699040	-	-	-	-	-	-	-	-	-	-	-
.	4B:699048-699048	-	-	-	-	-	-	-	-	-	-	-
.	4B:699213-699213	-	-	-	-	-	-	-	-	-	-	-
.	4B:699222-699223	-	-	-	-	-	-	-	-	-	-	-
.	4B:699255-699255	-	-	-	-	-	-	-	-	-	-	-
.	4B:699261-699261	-	-	-	-	-	-	-	-	-	-	-
.	4B:699301-699301	-	-	-	-	-	-	-	-	-	-	-
.	4B:699316-699316	-	-	-	-	-	-	-	-	-	-	-
.	4B:699338-699338	-	-	-	-	-	-	-	-	-	-	-
.	4B:699343-699343	-	-	-	-	-	-	-	-	-	-	-
.	4B:699433-699433	-	-	-	-	-	-	-	-	-	-	-
.	4B:699481-699481	-	-	-	-	-	-	-	-	-	-	-
.	4B:699494-699494	-	-	-	-	-	-	-	-	-	-	-
.	4B:699496-699496	-	-	-	-	-	-	-	-	-	-	-
.	4B:699511-699511	-	-	-	-	-	-	-	-	-	-	-
.	4B:699526-699526	-	-	-	-	-	-	-	-	-	-	-
.	4B:699768-699768	-	-	-	-	-	-	-	-	-	-	-
.	4B:699782-699782	-	-	-	-	-	-	-	-	-	-	-
.	4B:699819-699820	-	-	-	-	-	-	-	-	-	-	-
.	4B:699842-699842	-	-	-	-	-	-	-	-	-	-	-
.	4B:699845-699845	-	-	-	-	-	-	-	-	-	-	-
.	4B:723651-723651	T	TRITD4Bv1G000300	TRITD4Bv1G000300.1	Transcript	missense_variant	59	59	20	P/L	cCg/cTg	-	IMPACT=MODERATE;BIOTYPE=protein_coding;EXON=1/1;STRAND=1;ENSP=TRITD4Bv1G000300.1;UNIPARC=UPI001017CAD8;SIFT=tolerated(0.33);DOMAINS=Low_complexity_(Seg):seg,Transmembrane_helices:TMhelix,Cleavage_site_(Signalp):SignalP-noTM,PANTHER:PTHR31238,PANTHER:PTHR31238:SF187
.	4B:746170-746170	-	-	-	-	-	-	-	-	-	-	-
.	4B:769401-769401	-	-	-	-	-	-	-	-	-	-	-
.	4B:769427-769427	-	-	-	-	-	-	-	-	-	-	-
.	4B:778637-778637	-	-	-	-	-	-	-	-	-	-	-
.	4B:778682-778682	-	-	-	-	-	-	-	-	-	-	-
.	4B:778784-778785	-	-	-	-	-	-	-	-	-	-	-
.	4B:778793-778793	-	-	-	-	-	-	-	-	-	-	-
.	4B:778821-778821	-	-	-	-	-	-	-	-	-	-	-
.	4B:778889-778889	-	-	-	-	-	-	-	-	-	-	-
.	4B:778994-778994	-	-	-	-	-	-	-	-	-	-	-
.	4B:779118-779118	-	-	-	-	-	-	-	-	-	-	-
.	4B:779196-779196	-	-	-	-	-	-	-	-	-	-	-
.	4B:781989-781989	-	-	-	-	-	-	-	-	-	-	-
.	4B:782010-782010	-	-	-	-	-	-	-	-	-	-	-
.	4B:782024-782024	-	-	-	-	-	-	-	-	-	-	-
.	4B:782027-782027	-	-	-	-	-	-	-	-	-	-	-
.	4B:782047-782047	-	-	-	-	-	-	-	-	-	-	-
.	4B:782056-782056	-	-	-	-	-	-	-	-	-	-	-
.	4B:782067-782067	-	-	-	-	-	-	-	-	-	-	-
.	4B:782085-782085	-	-	-	-	-	-	-	-	-	-	-
.	4B:782110-782110	-	-	-	-	-	-	-	-	-	-	-
.	4B:782119-782119	-	-	-	-	-	-	-	-	-	-	-
.	4B:794471-794471	-	-	-	-	-	-	-	-	-	-	-
.	4B:794532-794532	-	-	-	-	-	-	-	-	-	-	-
.	4B:794535-794535	-	-	-	-	-	-	-	-	-	-	-
.	4B:794547-794547	-	-	-	-	-	-	-	-	-	-	-
.	4B:794602-794602	-	-	-	-	-	-	-	-	-	-	-
.	4B:794609-794609	-	-	-	-	-	-	-	-	-	-	-
.	4B:794668-794668	-	-	-	-	-	-	-	-	-	-	-
.	4B:794713-794713	-	-	-	-	-	-	-	-	-	-	-
.	4B:794745-794745	-	-	-	-	-	-	-	-	-	-	-
.	4B:794789-794789	-	-	-	-	-	-	-	-	-	-	-
.	4B:794796-794796	-	-	-	-	-	-	-	-	-	-	-
.	4B:794814-794814	-	-	-	-	-	-	-	-	-	-	-
.	4B:794833-794833	-	-	-	-	-	-	-	-	-	-	-
.	4B:794864-794864	-	-	-	-	-	-	-	-	-	-	-
.	4B:794870-794870	-	-	-	-	-	-	-	-	-	-	-
.	4B:794874-794874	-	-	-	-	-	-	-	-	-	-	-
.	4B:794927-794927	-	-	-	-	-	-	-	-	-	-	-
.	4B:794929-794929	-	-	-	-	-	-	-	-	-	-	-
.	4B:825836-825836	-	-	-	-	-	-	-	-	-	-	-
.	4B:837579-837581	-	-	-	-	-	-	-	-	-	-	-
.	4B:860272-860274	-	-	-	-	-	-	-	-	-	-	-
.	4B:875593-875593	-	-	-	-	-	-	-	-	-	-	-
.	4B:880818-880818	-	-	-	-	-	-	-	-	-	-	-
.	4B:882638-882638	-	-	-	-	-	-	-	-	-	-	-
.	4B:912707-912707	-	-	-	-	-	-	-	-	-	-	-
.	4B:916888-916888	-	-	-	-	-	-	-	-	-	-	-
.	4B:939615-939615	-	-	-	-	-	-	-	-	-	-	-
.	4B:939641-939641	-	-	-	-	-	-	-	-	-	-	-
.	4B:939659-939659	-	-	-	-	-	-	-	-	-	-	-
.	4B:939683-939684	-	-	-	-	-	-	-	-	-	-	-
.	4B:939691-939691	-	-	-	-	-	-	-	-	-	-	-
.	4B:958615-958615	-	-	-	-	-	-	-	-	-	-	-
.	4B:975190-975190	-	-	-	-	-	-	-	-	-	-	-
.	4B:975198-975198	-	-	-	-	-	-	-	-	-	-	-
.	4B:975215-975215	-	-	-	-	-	-	-	-	-	-	-
.	4B:981750-981750	-	-	-	-	-	-	-	-	-	-	-
.	4B:998031-998031	-	-	-	-	-	-	-	-	-	-	-
.	4B:1002793-1002793	-	-	-	-	-	-	-	-	-	-	-
.	4B:1020506-1020506	-	-	-	-	-	-	-	-	-	-	-
.	4B:1046125-1046125	-	-	-	-	-	-	-	-	-	-	-
.	4B:1064017-1064018	-	-	-	-	-	-	-	-	-	-	-
.	4B:1064109-1064109	-	-	-	-	-	-	-	-	-	-	-
.	4B:1077284-1077284	-	-	-	-	-	-	-	-	-	-	-
.	4B:1077299-1077299	-	-	-	-	-	-	-	-	-	-	-
.	4B:1077306-1077306	-	-	-	-	-	-	-	-	-	-	-
.	4B:1086225-1086225	-	-	-	-	-	-	-	-	-	-	-
.	4B:1096079-1096079	-	-	-	-	-	-	-	-	-	-	-
.	4B:1096089-1096089	-	-	-	-	-	-	-	-	-	-	-
.	4B:1096130-1096130	-	-	-	-	-	-	-	-	-	-	-
.	4B:1166374-1166374	-	-	-	-	-	-	-	-	-	-	-
.	4B:1172236-1172236	-	-	-	-	-	-	-	-	-	-	-
.	4B:1173088-1173088	-	-	-	-	-	-	-	-	-	-	-
.	4B:1173259-1173259	-	-	-	-	-	-	-	-	-	-	-
.	4B:1173439-1173439	-	-	-	-	-	-	-	-	-	-	-
.	4B:1173470-1173470	-	-	-	-	-	-	-	-	-	-	-
.	4B:1230415-1230415	-	-	-	-	-	-	-	-	-	-	-
.	4B:1230428-1230428	-	-	-	-	-	-	-	-	-	-	-
.	4B:1230463-1230463	-	-	-	-	-	-	-	-	-	-	-
.	4B:1230938-1230938	-	-	-	-	-	-	-	-	-	-	-
.	4B:1230958-1230958	-	-	-	-	-	-	-	-	-	-	-
.	4B:1230962-1230962	-	-	-	-	-	-	-	-	-	-	-
.	4B:1231025-1231025	-	-	-	-	-	-	-	-	-	-	-
.	4B:1248950-1248950	-	-	-	-	-	-	-	-	-	-	-
.	4B:1248960-1248960	-	-	-	-	-	-	-	-	-	-	-
.	4B:1248981-1248981	-	-	-	-	-	-	-	-	-	-	-
.	4B:1249021-1249021	-	-	-	-	-	-	-	-	-	-	-
.	4B:1249031-1249031	-	-	-	-	-	-	-	-	-	-	-
.	4B:1249275-1249275	-	-	-	-	-	-	-	-	-	-	-
.	4B:1249330-1249330	-	-	-	-	-	-	-	-	-	-	-
.	4B:1249337-1249337	-	-	-	-	-	-	-	-	-	-	-
.	4B:1249387-1249387	-	-	-	-	-	-	-	-	-	-	-
.	4B:1249419-1249419	-	-	-	-	-	-	-	-	-	-	-
.	4B:1249467-1249467	-	-	-	-	-	-	-	-	-	-	-
.	4B:1249480-1249480	-	-	-	-	-	-	-	-	-	-	-
.	4B:1249483-1249483	-	-	-	-	-	-	-	-	-	-	-
.	4B:1249486-1249486	-	-	-	-	-	-	-	-	-	-	-
.	4B:1249512-1249512	-	-	-	-	-	-	-	-	-	-	-
.	4B:1249591-1249595	-	-	-	-	-	-	-	-	-	-	-
.	4B:1249599-1249599	-	-	-	-	-	-	-	-	-	-	-
.	4B:1249739-1249741	-	-	-	-	-	-	-	-	-	-	-
.	4B:1249754-1249754	-	-	-	-	-	-	-	-	-	-	-
.	4B:1249758-1249758	-	-	-	-	-	-	-	-	-	-	-
.	4B:1249780-1249780	-	-	-	-	-	-	-	-	-	-	-
.	4B:1249792-1249792	-	-	-	-	-	-	-	-	-	-	-
.	4B:1249836-1249837	-	-	-	-	-	-	-	-	-	-	-
.	4B:1249847-1249847	-	-	-	-	-	-	-	-	-	-	-
.	4B:1249848-1249848	-	-	-	-	-	-	-	-	-	-	-
.	4B:1249852-1249852	-	-	-	-	-	-	-	-	-	-	-
.	4B:1265440-1265440	-	-	-	-	-	-	-	-	-	-	-
.	4B:1265943-1265943	-	-	-	-	-	-	-	-	-	-	-
.	4B:1265994-1265994	-	-	-	-	-	-	-	-	-	-	-
.	4B:1266034-1266034	-	-	-	-	-	-	-	-	-	-	-
.	4B:1266049-1266049	-	-	-	-	-	-	-	-	-	-	-
.	4B:1266290-1266290	-	-	-	-	-	-	-	-	-	-	-
.	4B:1267301-1267301	-	-	-	-	-	-	-	-	-	-	-
.	4B:1267492-1267492	-	-	-	-	-	-	-	-	-	-	-
.	4B:1267498-1267498	-	-	-	-	-	-	-	-	-	-	-
.	4B:1268648-1268648	-	-	-	-	-	-	-	-	-	-	-
.	4B:1268659-1268659	-	-	-	-	-	-	-	-	-	-	-
.	4B:1268712-1268712	-	-	-	-	-	-	-	-	-	-	-
.	4B:1268734-1268734	-	-	-	-	-	-	-	-	-	-	-
.	4B:1268747-1268747	-	-	-	-	-	-	-	-	-	-	-
.	4B:1268761-1268761	-	-	-	-	-	-	-	-	-	-	-
.	4B:1268779-1268779	-	-	-	-	-	-	-	-	-	-	-
.	4B:1268782-1268782	-	-	-	-	-	-	-	-	-	-	-
.	4B:1268816-1268819	-	-	-	-	-	-	-	-	-	-	-
.	4B:1268823-1268823	-	-	-	-	-	-	-	-	-	-	-
.	4B:1268901-1268901	G	TRITD4Bv1G000550	TRITD4Bv1G000550.1	Transcript	missense_variant	7	7	3	C/G	Tgt/Ggt	-	IMPACT=MODERATE;BIOTYPE=protein_coding;EXON=1/2;STRAND=1;ENSP=TRITD4Bv1G000550.1;UNIPARC=UPI0003D4D420;SIFT=tolerated_low_confidence(0.8)
.	4B:1269036-1269036	A	TRITD4Bv1G000550	TRITD4Bv1G000550.1	Transcript	missense_variant	142	142	48	L/I	Ctc/Atc	-	IMPACT=MODERATE;BIOTYPE=protein_coding;EXON=1/2;STRAND=1;ENSP=TRITD4Bv1G000550.1;UNIPARC=UPI0003D4D420;SIFT=tolerated(0.41);DOMAINS=Transmembrane_helices:TMhelix
.	4B:1269050-1269050	G	TRITD4Bv1G000550	TRITD4Bv1G000550.1	Transcript	synonymous_variant	156	156	52	V	gtA/gtG	-	IMPACT=LOW;BIOTYPE=protein_coding;EXON=1/2;STRAND=1;ENSP=TRITD4Bv1G000550.1;UNIPARC=UPI0003D4D420
.	4B:1269063-1269063	C	TRITD4Bv1G000550	TRITD4Bv1G000550.1	Transcript	synonymous_variant	169	169	57	R	Agg/Cgg	-	IMPACT=LOW;BIOTYPE=protein_coding;EXON=1/2;STRAND=1;ENSP=TRITD4Bv1G000550.1;UNIPARC=UPI0003D4D420;DOMAINS=PANTHER:PTHR20961,PANTHER:PTHR20961:SF94
.	4B:1269098-1269098	A	TRITD4Bv1G000550	TRITD4Bv1G000550.1	Transcript	synonymous_variant	204	204	68	A	gcG/gcA	-	IMPACT=LOW;BIOTYPE=protein_coding;EXON=1/2;STRAND=1;ENSP=TRITD4Bv1G000550.1;UNIPARC=UPI0003D4D420;DOMAINS=PANTHER:PTHR20961,PANTHER:PTHR20961:SF94
.	4B:1269111-1269111	T	TRITD4Bv1G000550	TRITD4Bv1G000550.1	Transcript	missense_variant	217	217	73	L/F	Ctc/Ttc	-	IMPACT=MODERATE;BIOTYPE=protein_coding;EXON=1/2;STRAND=1;ENSP=TRITD4Bv1G000550.1;UNIPARC=UPI0003D4D420;SIFT=deleterious(0.03);DOMAINS=PANTHER:PTHR20961,PANTHER:PTHR20961:SF94
.	4B:1269116-1269116	A	TRITD4Bv1G000550	TRITD4Bv1G000550.1	Transcript	synonymous_variant	222	222	74	P	ccG/ccA	-	IMPACT=LOW;BIOTYPE=protein_coding;EXON=1/2;STRAND=1;ENSP=TRITD4Bv1G000550.1;UNIPARC=UPI0003D4D420;DOMAINS=PANTHER:PTHR20961,PANTHER:PTHR20961:SF94
.	4B:1269131-1269131	C	TRITD4Bv1G000550	TRITD4Bv1G000550.1	Transcript	synonymous_variant	237	237	79	R	cgT/cgC	-	IMPACT=LOW;BIOTYPE=protein_coding;EXON=1/2;STRAND=1;ENSP=TRITD4Bv1G000550.1;UNIPARC=UPI0003D4D420;DOMAINS=PANTHER:PTHR20961,PANTHER:PTHR20961:SF94
.	4B:1269167-1269167	T	TRITD4Bv1G000550	TRITD4Bv1G000550.1	Transcript	synonymous_variant	273	273	91	N	aaC/aaT	-	IMPACT=LOW;BIOTYPE=protein_coding;EXON=1/2;STRAND=1;ENSP=TRITD4Bv1G000550.1;UNIPARC=UPI0003D4D420;DOMAINS=PANTHER:PTHR20961,PANTHER:PTHR20961:SF94
.	4B:1269676-1269676	A	TRITD4Bv1G000550	TRITD4Bv1G000550.1	Transcript	missense_variant	782	782	261	G/D	gGc/gAc	-	IMPACT=MODERATE;BIOTYPE=protein_coding;EXON=1/2;STRAND=1;ENSP=TRITD4Bv1G000550.1;UNIPARC=UPI0003D4D420;SIFT=tolerated(0.06);DOMAINS=Pfam:PF04577,PANTHER:PTHR20961,PANTHER:PTHR20961:SF94
.	4B:1269687-1269687	G	TRITD4Bv1G000550	TRITD4Bv1G000550.1	Transcript	missense_variant	793	793	265	T/A	Acg/Gcg	-	IMPACT=MODERATE;BIOTYPE=protein_coding;EXON=1/2;STRAND=1;ENSP=TRITD4Bv1G000550.1;UNIPARC=UPI0003D4D420;SIFT=tolerated(0.75);DOMAINS=Pfam:PF04577,PANTHER:PTHR20961,PANTHER:PTHR20961:SF94
.	4B:1269695-1269695	C	TRITD4Bv1G000550	TRITD4Bv1G000550.1	Transcript	synonymous_variant	801	801	267	G	ggT/ggC	-	IMPACT=LOW;BIOTYPE=protein_coding;EXON=1/2;STRAND=1;ENSP=TRITD4Bv1G000550.1;UNIPARC=UPI0003D4D420;DOMAINS=Pfam:PF04577,PANTHER:PTHR20961,PANTHER:PTHR20961:SF94
.	4B:1269704-1269704	C	TRITD4Bv1G000550	TRITD4Bv1G000550.1	Transcript	synonymous_variant	810	810	270	N	aaT/aaC	-	IMPACT=LOW;BIOTYPE=protein_coding;EXON=1/2;STRAND=1;ENSP=TRITD4Bv1G000550.1;UNIPARC=UPI0003D4D420;DOMAINS=Pfam:PF04577,PANTHER:PTHR20961,PANTHER:PTHR20961:SF94
.	4B:1269743-1269743	A	TRITD4Bv1G000550	TRITD4Bv1G000550.1	Transcript	synonymous_variant	849	849	283	T	acG/acA	-	IMPACT=LOW;BIOTYPE=protein_coding;EXON=1/2;STRAND=1;ENSP=TRITD4Bv1G000550.1;UNIPARC=UPI0003D4D420;DOMAINS=Pfam:PF04577,PANTHER:PTHR20961,PANTHER:PTHR20961:SF94
.	4B:1269755-1269755	A	TRITD4Bv1G000550	TRITD4Bv1G000550.1	Transcript	synonymous_variant	861	861	287	S	tcC/tcA	-	IMPACT=LOW;BIOTYPE=protein_coding;EXON=1/2;STRAND=1;ENSP=TRITD4Bv1G000550.1;UNIPARC=UPI0003D4D420;DOMAINS=Pfam:PF04577,PANTHER:PTHR20961,PANTHER:PTHR20961:SF94
.	4B:1269768-1269768	A	TRITD4Bv1G000550	TRITD4Bv1G000550.1	Transcript	missense_variant	874	874	292	A/T	Gcg/Acg	-	IMPACT=MODERATE;BIOTYPE=protein_coding;EXON=1/2;STRAND=1;ENSP=TRITD4Bv1G000550.1;UNIPARC=UPI0003D4D420;SIFT=tolerated(0.58);DOMAINS=Pfam:PF04577,PANTHER:PTHR20961,PANTHER:PTHR20961:SF94
.	4B:1269769-1269769	T	TRITD4Bv1G000550	TRITD4Bv1G000550.1	Transcript	missense_variant	875	875	292	A/V	gCg/gTg	-	IMPACT=MODERATE;BIOTYPE=protein_coding;EXON=1/2;STRAND=1;ENSP=TRITD4Bv1G000550.1;UNIPARC=UPI0003D4D420;SIFT=deleterious(0.04);DOMAINS=Pfam:PF04577,PANTHER:PTHR20961,PANTHER:PTHR20961:SF94
.	4B:1269772-1269772	G	TRITD4Bv1G000550	TRITD4Bv1G000550.1	Transcript	missense_variant	878	878	293	A/G	gCt/gGt	-	IMPACT=MODERATE;BIOTYPE=protein_coding;EXON=1/2;STRAND=1;ENSP=TRITD4Bv1G000550.1;UNIPARC=UPI0003D4D420;SIFT=tolerated(0.17);DOMAINS=Pfam:PF04577,PANTHER:PTHR20961,PANTHER:PTHR20961:SF94
.	4B:1269773-1269773	C	TRITD4Bv1G000550	TRITD4Bv1G000550.1	Transcript	synonymous_variant	879	879	293	A	gcT/gcC	-	IMPACT=LOW;BIOTYPE=protein_coding;EXON=1/2;STRAND=1;ENSP=TRITD4Bv1G000550.1;UNIPARC=UPI0003D4D420;DOMAINS=Pfam:PF04577,PANTHER:PTHR20961,PANTHER:PTHR20961:SF94
.	4B:1272155-1272156	-	-	-	-	-	-	-	-	-	-	-
.	4B:1272373-1272373	-	-	-	-	-	-	-	-	-	-	-
.	4B:1272393-1272394	-	-	-	-	-	-	-	-	-	-	-
.	4B:1272512-1272512	-	-	-	-	-	-	-	-	-	-	-
.	4B:1272717-1272717	-	-	-	-	-	-	-	-	-	-	-
.	4B:1272766-1272766	-	-	-	-	-	-	-	-	-	-	-
.	4B:1272834-1272834	-	-	-	-	-	-	-	-	-	-	-
.	4B:1274322-1274322	G	TRITD4Bv1G000560	TRITD4Bv1G000560.1	Transcript	missense_variant	138	138	46	H/Q	caT/caG	-	IMPACT=MODERATE;BIOTYPE=protein_coding;EXON=1/1;STRAND=1;ENSP=TRITD4Bv1G000560.1;UNIPARC=UPI001017D76D;SIFT=tolerated(1);DOMAINS=Gene3D:3.80.10.10,PANTHER:PTHR48052,PANTHER:PTHR48052:SF5
.	4B:1275044-1275044	G	TRITD4Bv1G000560	TRITD4Bv1G000560.1	Transcript	missense_variant	860	860	287	T/S	aCt/aGt	-	IMPACT=MODERATE;BIOTYPE=protein_coding;EXON=1/1;STRAND=1;ENSP=TRITD4Bv1G000560.1;UNIPARC=UPI001017D76D;SIFT=tolerated(0.17);DOMAINS=Gene3D:3.80.10.10,PANTHER:PTHR48052,PANTHER:PTHR48052,PANTHER:PTHR48052:SF5,PANTHER:PTHR48052:SF5,Superfamily:SSF52058,Superfamily:SSF52058
.	4B:1275309-1275309	C	TRITD4Bv1G000560	TRITD4Bv1G000560.1	Transcript	synonymous_variant	1125	1125	375	P	ccT/ccC	-	IMPACT=LOW;BIOTYPE=protein_coding;EXON=1/1;STRAND=1;ENSP=TRITD4Bv1G000560.1;UNIPARC=UPI001017D76D;DOMAINS=Gene3D:3.80.10.10,Pfam:PF13855,PANTHER:PTHR48052,PANTHER:PTHR48052:SF5,SMART:SM00369,Superfamily:SSF52058
.	4B:1275691-1275691	C	TRITD4Bv1G000560	TRITD4Bv1G000560.1	Transcript	missense_variant	1507	1507	503	M/L	Atg/Ctg	-	IMPACT=MODERATE;BIOTYPE=protein_coding;EXON=1/1;STRAND=1;ENSP=TRITD4Bv1G000560.1;UNIPARC=UPI001017D76D;SIFT=tolerated(1);DOMAINS=Gene3D:3.80.10.10,PANTHER:PTHR48052,PANTHER:PTHR48052:SF5,Superfamily:SSF52058
.	4B:1275813-1275813	C	TRITD4Bv1G000570	TRITD4Bv1G000570.1	Transcript	missense_variant	41	41	14	L/P	cTt/cCt	-	IMPACT=MODERATE;BIOTYPE=protein_coding;EXON=1/2;STRAND=1;ENSP=TRITD4Bv1G000570.1;UNIPARC=UPI001019D4D5;SIFT=tolerated(1);DOMAINS=PANTHER:PTHR48053:SF34,PANTHER:PTHR48053,Gene3D:3.80.10.10,Superfamily:SSF52058
.	4B:1276905-1276905	T	TRITD4Bv1G000570	TRITD4Bv1G000570.1	Transcript	missense_variant	1133	1133	378	P/L	cCg/cTg	-	IMPACT=MODERATE;BIOTYPE=protein_coding;EXON=1/2;STRAND=1;ENSP=TRITD4Bv1G000570.1;UNIPARC=UPI001019D4D5;SIFT=tolerated(1);DOMAINS=PROSITE_profiles:PS50011,PANTHER:PTHR48053:SF34,PANTHER:PTHR48053,Pfam:PF00069,Gene3D:1.10.510.10,Superfamily:SSF56112
.	4B:1277170-1277171	-	-	-	-	-	-	-	-	-	-	-
.	4B:1277195-1277195	-	-	-	-	-	-	-	-	-	-	-
.	4B:1277291-1277291	G	TRITD4Bv1G000570	TRITD4Bv1G000570.1	Transcript	missense_variant	1408	1408	470	M/V	Atg/Gtg	-	IMPACT=MODERATE;BIOTYPE=protein_coding;EXON=2/2;STRAND=1;ENSP=TRITD4Bv1G000570.1;UNIPARC=UPI001019D4D5;SIFT=tolerated(1);DOMAINS=PROSITE_profiles:PS50011,PANTHER:PTHR48053:SF34,PANTHER:PTHR48053,Pfam:PF00069,Gene3D:1.10.510.10,Superfamily:SSF56112
.	4B:1277685-1277686	-	-	-	-	-	-	-	-	-	-	-
.	4B:1278249-1278249	-	-	-	-	-	-	-	-	-	-	-
.	4B:1278260-1278260	-	-	-	-	-	-	-	-	-	-	-
.	4B:1278278-1278278	-	-	-	-	-	-	-	-	-	-	-
.	4B:1278524-1278524	-	-	-	-	-	-	-	-	-	-	-
.	4B:1284089-1284089	-	-	-	-	-	-	-	-	-	-	-
.	4B:1284094-1284094	-	-	-	-	-	-	-	-	-	-	-
.	4B:1286935-1286935	-	-	-	-	-	-	-	-	-	-	-
.	4B:1286943-1286943	-	-	-	-	-	-	-	-	-	-	-
.	4B:1286988-1286988	-	-	-	-	-	-	-	-	-	-	-
.	4B:1289777-1289777	-	-	-	-	-	-	-	-	-	-	-
.	4B:1289962-1289962	-	-	-	-	-	-	-	-	-	-	-
.	4B:1289969-1289969	-	-	-	-	-	-	-	-	-	-	-
.	4B:1290184-1290184	-	-	-	-	-	-	-	-	-	-	-
.	4B:1290255-1290255	-	-	-	-	-	-	-	-	-	-	-
.	4B:1290787-1290789	-	-	-	-	-	-	-	-	-	-	-
.	4B:1290847-1290847	-	-	-	-	-	-	-	-	-	-	-
.	4B:1291637-1291637	-	-	-	-	-	-	-	-	-	-	-
.	4B:1291714-1291714	-	-	-	-	-	-	-	-	-	-	-
.	4B:1293333-1293333	A	TRITD4Bv1G000590	TRITD4Bv1G000590.1	Transcript	missense_variant	1313	1313	438	G/E	gGa/gAa	-	IMPACT=MODERATE;BIOTYPE=protein_coding;EXON=1/2;STRAND=1;ENSP=TRITD4Bv1G000590.1;UNIPARC=UPI0010179AC8;SIFT=deleterious(0);DOMAINS=Gene3D:3.80.10.10,PANTHER:PTHR48053,PANTHER:PTHR48053:SF34
.	4B:1294155-1294155	-	-	-	-	-	-	-	-	-	-	-
.	4B:1294316-1294316	A	TRITD4Bv1G000590	TRITD4Bv1G000590.1	Transcript	missense_variant	2168	2168	723	G/D	gGc/gAc	-	IMPACT=MODERATE;BIOTYPE=protein_coding;EXON=2/2;STRAND=1;ENSP=TRITD4Bv1G000590.1;UNIPARC=UPI0010179AC8;SIFT=deleterious(0.01);DOMAINS=Gene3D:1.10.510.10,Pfam:PF00069,PROSITE_profiles:PS50011,PANTHER:PTHR48053,PANTHER:PTHR48053:SF34,Superfamily:SSF56112
.	4B:1294344-1294344	A	TRITD4Bv1G000590	TRITD4Bv1G000590.1	Transcript	synonymous_variant	2196	2196	732	A	gcC/gcA	-	IMPACT=LOW;BIOTYPE=protein_coding;EXON=2/2;STRAND=1;ENSP=TRITD4Bv1G000590.1;UNIPARC=UPI0010179AC8;DOMAINS=Gene3D:1.10.510.10,Pfam:PF00069,PROSITE_profiles:PS50011,PANTHER:PTHR48053,PANTHER:PTHR48053:SF34,Superfamily:SSF56112
.	4B:1294358-1294358	C	TRITD4Bv1G000590	TRITD4Bv1G000590.1	Transcript	missense_variant	2210	2210	737	V/A	gTc/gCc	-	IMPACT=MODERATE;BIOTYPE=protein_coding;EXON=2/2;STRAND=1;ENSP=TRITD4Bv1G000590.1;UNIPARC=UPI0010179AC8;SIFT=tolerated(0.76);DOMAINS=Gene3D:1.10.510.10,Pfam:PF00069,PROSITE_profiles:PS50011,PANTHER:PTHR48053,PANTHER:PTHR48053:SF34,Superfamily:SSF56112
.	4B:1294364-1294366	C	TRITD4Bv1G000590	TRITD4Bv1G000590.1	Transcript	frameshift_variant	2217-2218	2217-2218	739-740	CL/CX	tgCCtg/tgCtg	-	IMPACT=HIGH;BIOTYPE=protein_coding;EXON=2/2;STRAND=1;ENSP=TRITD4Bv1G000590.1;UNIPARC=UPI0010179AC8;DOMAINS=Gene3D:1.10.510.10,Pfam:PF00069,PROSITE_profiles:PS50011,PANTHER:PTHR48053,PANTHER:PTHR48053:SF34,Superfamily:SSF56112
.	4B:1294369-1294369	G	TRITD4Bv1G000590	TRITD4Bv1G000590.1	Transcript	missense_variant	2221	2221	741	L/V	Cta/Gta	-	IMPACT=MODERATE;BIOTYPE=protein_coding;EXON=2/2;STRAND=1;ENSP=TRITD4Bv1G000590.1;UNIPARC=UPI0010179AC8;SIFT=tolerated(0.14);DOMAINS=Gene3D:1.10.510.10,Pfam:PF00069,PROSITE_profiles:PS50011,PANTHER:PTHR48053,PANTHER:PTHR48053:SF34,Superfamily:SSF56112
.	4B:1294393-1294393	G	TRITD4Bv1G000590	TRITD4Bv1G000590.1	Transcript	missense_variant	2245	2245	749	M/V	Atg/Gtg	AX-89454113	IMPACT=MODERATE;BIOTYPE=protein_coding;EXON=2/2;STRAND=1;ENSP=TRITD4Bv1G000590.1;UNIPARC=UPI0010179AC8;SIFT=tolerated(0.68);DOMAINS=Gene3D:1.10.510.10,Pfam:PF00069,PROSITE_profiles:PS50011,PANTHER:PTHR48053,PANTHER:PTHR48053:SF34,Superfamily:SSF56112
.	4B:1294430-1294430	T	TRITD4Bv1G000590	TRITD4Bv1G000590.1	Transcript	missense_variant	2282	2282	761	R/L	cGc/cTc	-	IMPACT=MODERATE;BIOTYPE=protein_coding;EXON=2/2;STRAND=1;ENSP=TRITD4Bv1G000590.1;UNIPARC=UPI0010179AC8;SIFT=tolerated(0.82);DOMAINS=Gene3D:1.10.510.10,Pfam:PF00069,PROSITE_profiles:PS50011,PANTHER:PTHR48053,PANTHER:PTHR48053:SF34,Superfamily:SSF56112
.	4B:1295096-1295096	-	-	-	-	-	-	-	-	-	-	-
.	4B:1295104-1295104	-	-	-	-	-	-	-	-	-	-	-
.	4B:1295111-1295111	-	-	-	-	-	-	-	-	-	-	-
.	4B:1295137-1295137	-	-	-	-	-	-	-	-	-	-	-
.	4B:1295254-1295256	-	-	-	-	-	-	-	-	-	-	-
.	4B:1295724-1295724	-	-	-	-	-	-	-	-	-	-	-
.	4B:1295730-1295730	-	-	-	-	-	-	-	-	-	-	-
.	4B:1295759-1295759	-	-	-	-	-	-	-	-	-	-	-
.	4B:1295787-1295787	-	-	-	-	-	-	-	-	-	-	-
.	4B:1296650-1296650	-	-	-	-	-	-	-	-	-	-	-
.	4B:1296731-1296731	-	-	-	-	-	-	-	-	-	-	-
.	4B:1296850-1296850	-	-	-	-	-	-	-	-	-	-	-
.	4B:1297170-1297170	-	-	-	-	-	-	-	-	-	-	-
.	4B:1298187-1298187	-	-	-	-	-	-	-	-	-	-	-
.	4B:1298519-1298520	-	-	-	-	-	-	-	-	-	-	-
.	4B:1302515-1302515	-	-	-	-	-	-	-	-	-	-	-
.	4B:1304398-1304398	-	-	-	-	-	-	-	-	-	-	-
.	4B:1304636-1304636	-	-	-	-	-	-	-	-	-	-	-
.	4B:1305703-1305703	-	-	-	-	-	-	-	-	-	-	-
.	4B:1306068-1306068	-	-	-	-	-	-	-	-	-	-	-
.	4B:1306971-1306971	-	-	-	-	-	-	-	-	-	-	-
.	4B:1307042-1307042	-	-	-	-	-	-	-	-	-	-	-
.	4B:1307264-1307266	-	-	-	-	-	-	-	-	-	-	-
.	4B:1307311-1307311	-	-	-	-	-	-	-	-	-	-	-
.	4B:1308657-1308657	-	-	-	-	-	-	-	-	-	-	-
.	4B:1308883-1308883	-	-	-	-	-	-	-	-	-	-	-
.	4B:1308966-1308966	-	-	-	-	-	-	-	-	-	-	-
.	4B:1310445-1310445	-	-	-	-	-	-	-	-	-	-	-
.	4B:1311257-1311257	-	-	-	-	-	-	-	-	-	-	-
.	4B:1311429-1311429	-	-	-	-	-	-	-	-	-	-	-
.	4B:1311470-1311470	-	-	-	-	-	-	-	-	-	-	-
.	4B:1312082-1312082	-	-	-	-	-	-	-	-	-	-	-
.	4B:1312223-1312223	-	-	-	-	-	-	-	-	-	-	-
.	4B:1312403-1312403	-	-	-	-	-	-	-	-	-	-	-
.	4B:1319674-1319674	-	-	-	-	-	-	-	-	-	-	-
.	4B:1319800-1319800	-	-	-	-	-	-	-	-	-	-	-
.	4B:1321023-1321023	G	TRITD4Bv1G000600	TRITD4Bv1G000600.1	Transcript	missense_variant	803	803	268	E/G	gAa/gGa	AX-94388758-4B.1	IMPACT=MODERATE;BIOTYPE=protein_coding;EXON=1/1;STRAND=1;ENSP=TRITD4Bv1G000600.1;UNIPARC=UPI00101800F3;SIFT=tolerated(0.42);DOMAINS=PANTHER:PTHR24296,PANTHER:PTHR24296:SF124,Pfam:PF00067,Gene3D:1.10.630.10,Superfamily:SSF48264
.	4B:1321591-1321591	C	TRITD4Bv1G000600	TRITD4Bv1G000600.1	Transcript	synonymous_variant	1371	1371	457	C	tgT/tgC	AX-89582574	IMPACT=LOW;BIOTYPE=protein_coding;EXON=1/1;STRAND=1;ENSP=TRITD4Bv1G000600.1;UNIPARC=UPI00101800F3;DOMAINS=PANTHER:PTHR24296,PANTHER:PTHR24296:SF124,PROSITE_patterns:PS00086,Pfam:PF00067,Gene3D:1.10.630.10,Superfamily:SSF48264,Prints:PR00463,Prints:PR00463,Prints:PR00385,Prints:PR00385
.	4B:1321915-1321915	-	-	-	-	-	-	-	-	-	-	-
.	4B:1322433-1322433	-	-	-	-	-	-	-	-	-	-	-
.	4B:1322466-1322466	-	-	-	-	-	-	-	-	-	-	-
.	4B:1322620-1322620	-	-	-	-	-	-	-	-	-	-	-
.	4B:1323041-1323041	-	-	-	-	-	-	-	-	-	-	-
.	4B:1323064-1323064	-	-	-	-	-	-	-	-	-	-	-
.	4B:1323084-1323086	-	-	-	-	-	-	-	-	-	-	-
.	4B:1323554-1323554	-	-	-	-	-	-	-	-	-	-	-
.	4B:1323584-1323584	-	-	-	-	-	-	-	-	-	-	-
.	4B:1323682-1323682	-	-	-	-	-	-	-	-	-	-	-
.	4B:1323965-1323965	-	-	-	-	-	-	-	-	-	-	-
.	4B:1324071-1324071	-	-	-	-	-	-	-	-	-	-	-
.	4B:1324375-1324376	-	-	-	-	-	-	-	-	-	-	-
.	4B:1324392-1324394	-	-	-	-	-	-	-	-	-	-	-
.	4B:1324643-1324643	-	-	-	-	-	-	-	-	-	-	-
.	4B:1324657-1324659	-	-	-	-	-	-	-	-	-	-	-
.	4B:1324934-1324935	-	-	-	-	-	-	-	-	-	-	-
.	4B:1325442-1325442	-	-	-	-	-	-	-	-	-	-	-
.	4B:1325487-1325487	-	-	-	-	-	-	-	-	-	-	-
.	4B:1325552-1325552	-	-	-	-	-	-	-	-	-	-	-
.	4B:1325559-1325559	-	-	-	-	-	-	-	-	-	-	-
.	4B:1325613-1325613	-	-	-	-	-	-	-	-	-	-	-
.	4B:1325614-1325614	-	-	-	-	-	-	-	-	-	-	-
.	4B:1325705-1325705	-	-	-	-	-	-	-	-	-	-	-
.	4B:1326493-1326494	-	-	-	-	-	-	-	-	-	-	-
.	4B:1326896-1326896	-	-	-	-	-	-	-	-	-	-	-
.	4B:1327545-1327545	-	-	-	-	-	-	-	-	-	-	-
.	4B:1327600-1327600	-	-	-	-	-	-	-	-	-	-	-
.	4B:1327614-1327614	-	-	-	-	-	-	-	-	-	-	-
.	4B:1327666-1327666	-	-	-	-	-	-	-	-	-	-	-
.	4B:1327717-1327717	-	-	-	-	-	-	-	-	-	-	-
.	4B:1327720-1327720	-	-	-	-	-	-	-	-	-	-	-
.	4B:1328151-1328151	-	-	-	-	-	-	-	-	-	-	-
.	4B:1328238-1328238	-	-	-	-	-	-	-	-	-	-	-
.	4B:1328288-1328288	-	-	-	-	-	-	-	-	-	-	-
.	4B:1328842-1328842	-	-	-	-	-	-	-	-	-	-	-
.	4B:1330411-1330411	-	-	-	-	-	-	-	-	-	-	-
.	4B:1374812-1374812	-	-	-	-	-	-	-	-	-	-	-
.	4B:1375318-1375318	-	-	-	-	-	-	-	-	-	-	-
.	4B:1375372-1375372	-	-	-	-	-	-	-	-	-	-	-
.	4B:1375375-1375375	-	-	-	-	-	-	-	-	-	-	-
.	4B:1375460-1375460	-	-	-	-	-	-	-	-	-	-	-
.	4B:1375482-1375482	-	-	-	-	-	-	-	-	-	-	-
.	4B:1375508-1375508	-	-	-	-	-	-	-	-	-	-	-
.	4B:1375690-1375690	-	-	-	-	-	-	-	-	-	-	-
.	4B:1375803-1375803	-	-	-	-	-	-	-	-	-	-	-
.	4B:1375939-1375939	-	-	-	-	-	-	-	-	-	-	-
.	4B:1377386-1377386	-	-	-	-	-	-	-	-	-	-	-
.	4B:1378061-1378061	-	-	-	-	-	-	-	-	-	-	-
.	4B:1378608-1378608	-	-	-	-	-	-	-	-	-	-	-
.	4B:1378654-1378654	-	-	-	-	-	-	-	-	-	-	-
.	4B:1378887-1378887	-	-	-	-	-	-	-	-	-	-	-
.	4B:1379147-1379147	-	-	-	-	-	-	-	-	-	-	-
.	4B:1379307-1379307	-	-	-	-	-	-	-	-	-	-	-
.	4B:1379543-1379543	-	-	-	-	-	-	-	-	-	-	-
.	4B:1379695-1379695	-	-	-	-	-	-	-	-	-	-	-
.	4B:1380434-1380434	-	-	-	-	-	-	-	-	-	-	-
.	4B:1380436-1380436	-	-	-	-	-	-	-	-	-	-	-
.	4B:1380489-1380489	-	-	-	-	-	-	-	-	-	-	-
.	4B:1380710-1380710	-	-	-	-	-	-	-	-	-	-	-
.	4B:1381297-1381297	-	-	-	-	-	-	-	-	-	-	-
.	4B:1381335-1381335	-	-	-	-	-	-	-	-	-	-	-
.	4B:1381379-1381379	-	-	-	-	-	-	-	-	-	-	-
.	4B:1381424-1381424	-	-	-	-	-	-	-	-	-	-	-
.	4B:1381426-1381426	-	-	-	-	-	-	-	-	-	-	-
.	4B:1381783-1381784	-	-	-	-	-	-	-	-	-	-	-
.	4B:1381990-1381990	-	-	-	-	-	-	-	-	-	-	-
.	4B:1399722-1399722	A	TRITD4Bv1G000620	TRITD4Bv1G000620.1	Transcript	synonymous_variant	888	888	296	G	ggG/ggA	AX-95249422-4B.1	IMPACT=LOW;BIOTYPE=protein_coding;EXON=5/9;STRAND=1;ENSP=TRITD4Bv1G000620.1;UNIPARC=UPI0010177CCD;DOMAINS=PANTHER:PTHR31352,PANTHER:PTHR31352:SF2,Gene3D:3.20.20.80,Pfam:PF01373,Superfamily:SSF51445,Prints:PR00750
.	4B:1399790-1399792	-	-	-	-	-	-	-	-	-	-	-
.	4B:1399812-1399812	-	-	-	-	-	-	-	-	-	-	-
.	4B:1399817-1399817	-	-	-	-	-	-	-	-	-	-	-
.	4B:1399826-1399826	-	-	-	-	-	-	-	-	-	-	-
.	4B:1399839-1399839	-	-	-	-	-	-	-	-	-	-	-
.	4B:1399843-1399843	-	-	-	-	-	-	-	-	-	-	-
.	4B:1399963-1399963	T	TRITD4Bv1G000620	TRITD4Bv1G000620.1	Transcript	synonymous_variant	993	993	331	A	gcC/gcT	-	IMPACT=LOW;BIOTYPE=protein_coding;EXON=6/9;STRAND=1;ENSP=TRITD4Bv1G000620.1;UNIPARC=UPI0010177CCD;DOMAINS=PANTHER:PTHR31352,PANTHER:PTHR31352:SF2,Gene3D:3.20.20.80,Pfam:PF01373,Superfamily:SSF51445
.	4B:1399981-1399981	T	TRITD4Bv1G000620	TRITD4Bv1G000620.1	Transcript	synonymous_variant	1011	1011	337	H	caC/caT	-	IMPACT=LOW;BIOTYPE=protein_coding;EXON=6/9;STRAND=1;ENSP=TRITD4Bv1G000620.1;UNIPARC=UPI0010177CCD;DOMAINS=PANTHER:PTHR31352,PANTHER:PTHR31352:SF2,Gene3D:3.20.20.80,Pfam:PF01373,Superfamily:SSF51445
.	4B:1399984-1399984	T	TRITD4Bv1G000620	TRITD4Bv1G000620.1	Transcript	synonymous_variant	1014	1014	338	A	gcC/gcT	-	IMPACT=LOW;BIOTYPE=protein_coding;EXON=6/9;STRAND=1;ENSP=TRITD4Bv1G000620.1;UNIPARC=UPI0010177CCD;DOMAINS=PANTHER:PTHR31352,PANTHER:PTHR31352:SF2,Gene3D:3.20.20.80,Pfam:PF01373,Superfamily:SSF51445
.	4B:1399993-1399993	A	TRITD4Bv1G000620	TRITD4Bv1G000620.1	Transcript	synonymous_variant	1023	1023	341	A	gcC/gcA	-	IMPACT=LOW;BIOTYPE=protein_coding;EXON=6/9;STRAND=1;ENSP=TRITD4Bv1G000620.1;UNIPARC=UPI0010177CCD;DOMAINS=PANTHER:PTHR31352,PANTHER:PTHR31352:SF2,Gene3D:3.20.20.80,Pfam:PF01373,Superfamily:SSF51445
.	4B:1400002-1400002	G	TRITD4Bv1G000620	TRITD4Bv1G000620.1	Transcript	synonymous_variant	1032	1032	344	P	ccA/ccG	-	IMPACT=LOW;BIOTYPE=protein_coding;EXON=6/9;STRAND=1;ENSP=TRITD4Bv1G000620.1;UNIPARC=UPI0010177CCD;DOMAINS=PANTHER:PTHR31352,PANTHER:PTHR31352:SF2,Gene3D:3.20.20.80,Pfam:PF01373,Superfamily:SSF51445
.	4B:1401424-1401424	-	-	-	-	-	-	-	-	-	-	-
.	4B:1401819-1401819	-	-	-	-	-	-	-	-	-	-	-
.	4B:1402785-1402785	-	-	-	-	-	-	-	-	-	-	-
.	4B:1402803-1402803	-	-	-	-	-	-	-	-	-	-	-
.	4B:1402816-1402816	-	-	-	-	-	-	-	-	-	-	-
.	4B:1402883-1402883	-	-	-	-	-	-	-	-	-	-	-
.	4B:1402886-1402886	-	-	-	-	-	-	-	-	-	-	-
.	4B:1403873-1403875	-	-	-	-	-	-	-	-	-	-	-
.	4B:1404156-1404156	-	-	-	-	-	-	-	-	-	-	-
.	4B:1404198-1404198	-	-	-	-	-	-	-	-	-	-	-
.	4B:1404218-1404218	-	-	-	-	-	-	-	-	-	-	-
.	4B:1404282-1404282	-	-	-	-	-	-	-	-	-	-	-
.	4B:1404448-1404448	-	-	-	-	-	-	-	-	-	-	-
.	4B:1404651-1404652	-	-	-	-	-	-	-	-	-	-	-
.	4B:1404758-1404758	-	-	-	-	-	-	-	-	-	-	-
.	4B:1404961-1404961	-	-	-	-	-	-	-	-	-	-	-
.	4B:1405195-1405195	-	-	-	-	-	-	-	-	-	-	-
.	4B:1405453-1405455	-	-	-	-	-	-	-	-	-	-	-
.	4B:1405759-1405761	-	-	-	-	-	-	-	-	-	-	-
.	4B:1406789-1406789	-	-	-	-	-	-	-	-	-	-	-
.	4B:1407041-1407041	-	-	-	-	-	-	-	-	-	-	-
.	4B:1407088-1407088	-	-	-	-	-	-	-	-	-	-	-
.	4B:1407159-1407159	-	-	-	-	-	-	-	-	-	-	-
.	4B:1407256-1407256	-	-	-	-	-	-	-	-	-	-	-
.	4B:1407323-1407323	-	-	-	-	-	-	-	-	-	-	-
.	4B:1407355-1407355	-	-	-	-	-	-	-	-	-	-	-
.	4B:1407385-1407385	-	-	-	-	-	-	-	-	-	-	-
.	4B:1407403-1407403	-	-	-	-	-	-	-	-	-	-	-
.	4B:1407728-1407728	-	-	-	-	-	-	-	-	-	-	-
.	4B:1407742-1407742	-	-	-	-	-	-	-	-	-	-	-
.	4B:1407761-1407761	-	-	-	-	-	-	-	-	-	-	-
.	4B:1407823-1407823	-	-	-	-	-	-	-	-	-	-	-
.	4B:1407825-1407825	-	-	-	-	-	-	-	-	-	-	-
.	4B:1407839-1407839	-	-	-	-	-	-	-	-	-	-	-
.	4B:1407862-1407862	-	-	-	-	-	-	-	-	-	-	-
.	4B:1408211-1408211	-	-	-	-	-	-	-	-	-	-	-
.	4B:1408582-1408582	-	-	-	-	-	-	-	-	-	-	-
.	4B:1408607-1408607	-	-	-	-	-	-	-	-	-	-	-
.	4B:1408608-1408608	-	-	-	-	-	-	-	-	-	-	-
.	4B:1408701-1408701	-	-	-	-	-	-	-	-	-	-	-
.	4B:1408726-1408726	-	-	-	-	-	-	-	-	-	-	-
.	4B:1408851-1408851	-	-	-	-	-	-	-	-	-	-	-
.	4B:1409453-1409453	-	-	-	-	-	-	-	-	-	-	-
.	4B:1409460-1409460	-	-	-	-	-	-	-	-	-	-	-
.	4B:1409490-1409490	-	-	-	-	-	-	-	-	-	-	-
.	4B:1409502-1409502	-	-	-	-	-	-	-	-	-	-	-
.	4B:1409586-1409586	-	-	-	-	-	-	-	-	-	-	-
.	4B:1409589-1409589	-	-	-	-	-	-	-	-	-	-	-
.	4B:1409653-1409653	-	-	-	-	-	-	-	-	-	-	-
.	4B:1409661-1409661	-	-	-	-	-	-	-	-	-	-	-
.	4B:1409730-1409730	-	-	-	-	-	-	-	-	-	-	-
.	4B:1409743-1409743	-	-	-	-	-	-	-	-	-	-	-
.	4B:1409763-1409763	-	-	-	-	-	-	-	-	-	-	-
.	4B:1409774-1409774	-	-	-	-	-	-	-	-	-	-	-
.	4B:1409854-1409854	-	-	-	-	-	-	-	-	-	-	-
.	4B:1409918-1409918	-	-	-	-	-	-	-	-	-	-	-
.	4B:1409929-1409929	-	-	-	-	-	-	-	-	-	-	-
.	4B:1409992-1409992	-	-	-	-	-	-	-	-	-	-	-
.	4B:1410016-1410016	-	-	-	-	-	-	-	-	-	-	-
.	4B:1410027-1410027	-	-	-	-	-	-	-	-	-	-	-
.	4B:1410288-1410288	-	-	-	-	-	-	-	-	-	-	-
.	4B:1411732-1411732	-	-	-	-	-	-	-	-	-	-	-
.	4B:1411791-1411791	-	-	-	-	-	-	-	-	-	-	-
.	4B:1411806-1411806	-	-	-	-	-	-	-	-	-	-	-
.	4B:1411867-1411867	-	-	-	-	-	-	-	-	-	-	-
.	4B:1412087-1412087	-	-	-	-	-	-	-	-	-	-	-
.	4B:1412102-1412102	-	-	-	-	-	-	-	-	-	-	-
.	4B:1412416-1412416	-	-	-	-	-	-	-	-	-	-	-
.	4B:1459661-1459661	-	-	-	-	-	-	-	-	-	-	-
.	4B:1459798-1459798	-	-	-	-	-	-	-	-	-	-	-
.	4B:1459826-1459826	-	-	-	-	-	-	-	-	-	-	-
.	4B:1459876-1459876	-	-	-	-	-	-	-	-	-	-	-
.	4B:1460013-1460013	-	-	-	-	-	-	-	-	-	-	-
.	4B:1460178-1460178	-	-	-	-	-	-	-	-	-	-	-
.	4B:1472637-1472637	-	-	-	-	-	-	-	-	-	-	-
.	4B:1472689-1472689	-	-	-	-	-	-	-	-	-	-	-
.	4B:1473727-1473727	-	-	-	-	-	-	-	-	-	-	-
.	4B:1473729-1473729	-	-	-	-	-	-	-	-	-	-	-
.	4B:1473742-1473742	-	-	-	-	-	-	-	-	-	-	-
.	4B:1473744-1473744	-	-	-	-	-	-	-	-	-	-	-
.	4B:1473804-1473804	-	-	-	-	-	-	-	-	-	-	-
.	4B:1473818-1473818	-	-	-	-	-	-	-	-	-	-	-
.	4B:1473852-1473852	-	-	-	-	-	-	-	-	-	-	-
.	4B:1473889-1473889	-	-	-	-	-	-	-	-	-	-	-
.	4B:1473970-1473970	-	-	-	-	-	-	-	-	-	-	-
.	4B:1473992-1473992	-	-	-	-	-	-	-	-	-	-	-
.	4B:1474364-1474366	-	-	-	-	-	-	-	-	-	-	-
.	4B:1474852-1474852	-	-	-	-	-	-	-	-	-	-	-
.	4B:1474856-1474856	-	-	-	-	-	-	-	-	-	-	-
.	4B:1475691-1475691	-	-	-	-	-	-	-	-	-	-	-
.	4B:1476025-1476025	-	-	-	-	-	-	-	-	-	-	-
.	4B:1476164-1476164	-	-	-	-	-	-	-	-	-	-	-
.	4B:1476200-1476200	-	-	-	-	-	-	-	-	-	-	-
.	4B:1476209-1476209	-	-	-	-	-	-	-	-	-	-	-
.	4B:1476348-1476348	-	-	-	-	-	-	-	-	-	-	-
.	4B:1476944-1476944	-	-	-	-	-	-	-	-	-	-	-
.	4B:1477013-1477013	-	-	-	-	-	-	-	-	-	-	-
.	4B:1477031-1477031	-	-	-	-	-	-	-	-	-	-	-
.	4B:1477054-1477054	-	-	-	-	-	-	-	-	-	-	-
.	4B:1477095-1477095	-	-	-	-	-	-	-	-	-	-	-
.	4B:1477256-1477256	-	-	-	-	-	-	-	-	-	-	-
.	4B:1477273-1477273	-	-	-	-	-	-	-	-	-	-	-
.	4B:1477340-1477340	-	-	-	-	-	-	-	-	-	-	-
.	4B:1477420-1477420	-	-	-	-	-	-	-	-	-	-	-
.	4B:1477656-1477656	-	-	-	-	-	-	-	-	-	-	-
.	4B:1477701-1477701	-	-	-	-	-	-	-	-	-	-	-
.	4B:1477712-1477712	-	-	-	-	-	-	-	-	-	-	-
.	4B:1477714-1477714	-	-	-	-	-	-	-	-	-	-	-
.	4B:1477790-1477790	-	-	-	-	-	-	-	-	-	-	-
.	4B:1478745-1478745	-	-	-	-	-	-	-	-	-	-	-
.	4B:1478807-1478807	-	-	-	-	-	-	-	-	-	-	-
.	4B:1478884-1478884	-	-	-	-	-	-	-	-	-	-	-
.	4B:1478887-1478887	-	-	-	-	-	-	-	-	-	-	-
.	4B:1478942-1478943	-	-	-	-	-	-	-	-	-	-	-
.	4B:1478970-1478970	-	-	-	-	-	-	-	-	-	-	-
.	4B:1478979-1478980	-	-	-	-	-	-	-	-	-	-	-
.	4B:1479148-1479148	-	-	-	-	-	-	-	-	-	-	-
.	4B:1479173-1479173	-	-	-	-	-	-	-	-	-	-	-
.	4B:1479877-1479877	-	-	-	-	-	-	-	-	-	-	-
.	4B:1479902-1479902	-	-	-	-	-	-	-	-	-	-	-
.	4B:1479984-1479984	-	-	-	-	-	-	-	-	-	-	-
.	4B:1480005-1480005	-	-	-	-	-	-	-	-	-	-	-
.	4B:1480009-1480009	-	-	-	-	-	-	-	-	-	-	-
.	4B:1480023-1480023	-	-	-	-	-	-	-	-	-	-	-
.	4B:1480026-1480026	-	-	-	-	-	-	-	-	-	-	-
.	4B:1480088-1480088	-	-	-	-	-	-	-	-	-	-	-
.	4B:1480147-1480147	-	-	-	-	-	-	-	-	-	-	-
.	4B:1480222-1480222	-	-	-	-	-	-	-	-	-	-	-
.	4B:1480249-1480249	-	-	-	-	-	-	-	-	-	-	-
.	4B:1480345-1480345	-	-	-	-	-	-	-	-	-	-	-
.	4B:1480371-1480371	-	-	-	-	-	-	-	-	-	-	-
.	4B:1493230-1493230	-	-	-	-	-	-	-	-	-	-	-
.	4B:1497871-1497871	-	-	-	-	-	-	-	-	-	-	-
.	4B:1497898-1497898	-	-	-	-	-	-	-	-	-	-	-
.	4B:1497959-1497959	-	-	-	-	-	-	-	-	-	-	-
.	4B:1498092-1498092	-	-	-	-	-	-	-	-	-	-	-
.	4B:1498102-1498102	-	-	-	-	-	-	-	-	-	-	-
.	4B:1498103-1498103	-	-	-	-	-	-	-	-	-	-	-
.	4B:1507050-1507050	-	-	-	-	-	-	-	-	-	-	-
.	4B:1519935-1519935	-	-	-	-	-	-	-	-	-	-	-
.	4B:1519947-1519947	-	-	-	-	-	-	-	-	-	-	-
.	4B:1520183-1520183	-	-	-	-	-	-	-	-	-	-	-
.	4B:1524310-1524310	-	-	-	-	-	-	-	-	-	-	-
.	4B:1524363-1524363	-	-	-	-	-	-	-	-	-	-	-
.	4B:1524386-1524386	-	-	-	-	-	-	-	-	-	-	-
.	4B:1524586-1524586	-	-	-	-	-	-	-	-	-	-	-
.	4B:1525758-1525758	-	-	-	-	-	-	-	-	-	-	-
.	4B:1525830-1525830	-	-	-	-	-	-	-	-	-	-	-
.	4B:1525846-1525846	-	-	-	-	-	-	-	-	-	-	-
.	4B:1525888-1525888	-	-	-	-	-	-	-	-	-	-	-
.	4B:1525992-1525992	-	-	-	-	-	-	-	-	-	-	-
.	4B:1525993-1525993	-	-	-	-	-	-	-	-	-	-	-
.	4B:1530857-1530857	-	-	-	-	-	-	-	-	-	-	-
.	4B:1530997-1530997	-	-	-	-	-	-	-	-	-	-	-
.	4B:1531039-1531039	-	-	-	-	-	-	-	-	-	-	-
.	4B:1531054-1531054	-	-	-	-	-	-	-	-	-	-	-
.	4B:1532468-1532468	-	-	-	-	-	-	-	-	-	-	-
.	4B:1533530-1533530	-	-	-	-	-	-	-	-	-	-	-
.	4B:1533557-1533557	-	-	-	-	-	-	-	-	-	-	-
.	4B:1533625-1533625	-	-	-	-	-	-	-	-	-	-	-
.	4B:1533856-1533856	-	-	-	-	-	-	-	-	-	-	-
.	4B:1533882-1533882	-	-	-	-	-	-	-	-	-	-	-
.	4B:1533918-1533918	-	-	-	-	-	-	-	-	-	-	-
.	4B:1534144-1534144	-	-	-	-	-	-	-	-	-	-	-
.	4B:1534408-1534408	-	-	-	-	-	-	-	-	-	-	-
.	4B:1534589-1534589	-	-	-	-	-	-	-	-	-	-	-
.	4B:1534602-1534602	-	-	-	-	-	-	-	-	-	-	-
.	4B:1534826-1534826	-	-	-	-	-	-	-	-	-	-	-
.	4B:1534952-1534952	-	-	-	-	-	-	-	-	-	-	-
.	4B:1534990-1534990	-	-	-	-	-	-	-	-	-	-	-
.	4B:1535119-1535119	-	-	-	-	-	-	-	-	-	-	-
.	4B:1535137-1535137	-	-	-	-	-	-	-	-	-	-	-
.	4B:1535201-1535201	-	-	-	-	-	-	-	-	-	-	-
.	4B:1535747-1535747	-	-	-	-	-	-	-	-	-	-	-
.	4B:1536186-1536186	-	-	-	-	-	-	-	-	-	-	-
.	4B:1536298-1536298	-	-	-	-	-	-	-	-	-	-	-
.	4B:1536317-1536317	-	-	-	-	-	-	-	-	-	-	-
.	4B:1536361-1536361	-	-	-	-	-	-	-	-	-	-	-
.	4B:1537308-1537308	-	-	-	-	-	-	-	-	-	-	-
.	4B:1537317-1537317	-	-	-	-	-	-	-	-	-	-	-
.	4B:1538484-1538484	-	-	-	-	-	-	-	-	-	-	-
.	4B:1538504-1538504	-	-	-	-	-	-	-	-	-	-	-
.	4B:1538648-1538648	-	-	-	-	-	-	-	-	-	-	-
.	4B:1538701-1538701	-	-	-	-	-	-	-	-	-	-	-
.	4B:1538773-1538773	-	-	-	-	-	-	-	-	-	-	-
.	4B:1538821-1538821	-	-	-	-	-	-	-	-	-	-	-
.	4B:1538930-1538930	-	-	-	-	-	-	-	-	-	-	-
.	4B:1538964-1538964	-	-	-	-	-	-	-	-	-	-	-
.	4B:1540637-1540637	-	-	-	-	-	-	-	-	-	-	-
.	4B:1540711-1540711	-	-	-	-	-	-	-	-	-	-	-
.	4B:1541068-1541068	-	-	-	-	-	-	-	-	-	-	-
.	4B:1542100-1542100	-	-	-	-	-	-	-	-	-	-	-
.	4B:1542220-1542220	-	-	-	-	-	-	-	-	-	-	-
.	4B:1542323-1542323	-	-	-	-	-	-	-	-	-	-	-
.	4B:1542533-1542533	-	-	-	-	-	-	-	-	-	-	-
.	4B:1542585-1542585	-	-	-	-	-	-	-	-	-	-	-
.	4B:1542588-1542588	-	-	-	-	-	-	-	-	-	-	-
.	4B:1542600-1542600	-	-	-	-	-	-	-	-	-	-	-
.	4B:1542619-1542619	-	-	-	-	-	-	-	-	-	-	-
.	4B:1542638-1542638	-	-	-	-	-	-	-	-	-	-	-
.	4B:1542773-1542773	-	-	-	-	-	-	-	-	-	-	-
.	4B:1542954-1542954	-	-	-	-	-	-	-	-	-	-	-
.	4B:1547791-1547791	-	-	-	-	-	-	-	-	-	-	-
.	4B:1547818-1547818	-	-	-	-	-	-	-	-	-	-	-
.	4B:1551403-1551403	-	-	-	-	-	-	-	-	-	-	-
.	4B:1551418-1551418	-	-	-	-	-	-	-	-	-	-	-
.	4B:1552471-1552471	-	-	-	-	-	-	-	-	-	-	-
.	4B:1552624-1552624	-	-	-	-	-	-	-	-	-	-	-
.	4B:1552892-1552892	-	-	-	-	-	-	-	-	-	-	-
.	4B:1552914-1552914	-	-	-	-	-	-	-	-	-	-	-
.	4B:1552959-1552959	-	-	-	-	-	-	-	-	-	-	-
.	4B:1553184-1553184	-	-	-	-	-	-	-	-	-	-	-
.	4B:1553657-1553658	-	-	-	-	-	-	-	-	-	-	-
.	4B:1553881-1553881	-	-	-	-	-	-	-	-	-	-	-
.	4B:1554670-1554670	-	-	-	-	-	-	-	-	-	-	-
.	4B:1554717-1554717	-	-	-	-	-	-	-	-	-	-	-
.	4B:1555751-1555751	-	-	-	-	-	-	-	-	-	-	-
.	4B:1555790-1555790	-	-	-	-	-	-	-	-	-	-	-
.	4B:1555803-1555803	-	-	-	-	-	-	-	-	-	-	-
.	4B:1555856-1555856	-	-	-	-	-	-	-	-	-	-	-
.	4B:1556400-1556400	-	-	-	-	-	-	-	-	-	-	-
.	4B:1556454-1556454	-	-	-	-	-	-	-	-	-	-	-
.	4B:1556530-1556530	-	-	-	-	-	-	-	-	-	-	-
.	4B:1556686-1556686	-	-	-	-	-	-	-	-	-	-	-
.	4B:1557326-1557327	-	-	-	-	-	-	-	-	-	-	-
.	4B:1557392-1557392	-	-	-	-	-	-	-	-	-	-	-
.	4B:1557408-1557408	-	-	-	-	-	-	-	-	-	-	-
.	4B:1557572-1557572	-	-	-	-	-	-	-	-	-	-	-
.	4B:1557580-1557580	-	-	-	-	-	-	-	-	-	-	-
.	4B:1557609-1557609	-	-	-	-	-	-	-	-	-	-	-
.	4B:1557695-1557695	-	-	-	-	-	-	-	-	-	-	-
.	4B:1557721-1557721	-	-	-	-	-	-	-	-	-	-	-
.	4B:1557776-1557776	-	-	-	-	-	-	-	-	-	-	-
.	4B:1563134-1563134	-	-	-	-	-	-	-	-	-	-	-
.	4B:1563150-1563150	-	-	-	-	-	-	-	-	-	-	-
.	4B:1567122-1567122	-	-	-	-	-	-	-	-	-	-	-
.	4B:1567345-1567345	-	-	-	-	-	-	-	-	-	-	-
.	4B:1567648-1567648	-	-	-	-	-	-	-	-	-	-	-
.	4B:1567684-1567684	-	-	-	-	-	-	-	-	-	-	-
.	4B:1568009-1568009	-	-	-	-	-	-	-	-	-	-	-
.	4B:1568091-1568091	-	-	-	-	-	-	-	-	-	-	-
.	4B:1568281-1568281	-	-	-	-	-	-	-	-	-	-	-
.	4B:1568498-1568498	-	-	-	-	-	-	-	-	-	-	-
.	4B:1568508-1568508	-	-	-	-	-	-	-	-	-	-	-
.	4B:1568588-1568588	-	-	-	-	-	-	-	-	-	-	-
.	4B:1568612-1568612	-	-	-	-	-	-	-	-	-	-	-
.	4B:1568628-1568628	-	-	-	-	-	-	-	-	-	-	-
.	4B:1568649-1568649	-	-	-	-	-	-	-	-	-	-	-
.	4B:1568688-1568688	-	-	-	-	-	-	-	-	-	-	-
.	4B:1568737-1568737	-	-	-	-	-	-	-	-	-	-	-
.	4B:1568798-1568798	-	-	-	-	-	-	-	-	-	-	-
.	4B:1568829-1568831	-	-	-	-	-	-	-	-	-	-	-
.	4B:1568866-1568866	-	-	-	-	-	-	-	-	-	-	-
.	4B:1568908-1568908	-	-	-	-	-	-	-	-	-	-	-
.	4B:1569105-1569105	-	-	-	-	-	-	-	-	-	-	-
.	4B:1569173-1569174	-	-	-	-	-	-	-	-	-	-	-
.	4B:1569365-1569365	-	-	-	-	-	-	-	-	-	-	-
.	4B:1570043-1570043	-	-	-	-	-	-	-	-	-	-	-
.	4B:1570448-1570448	-	-	-	-	-	-	-	-	-	-	-
.	4B:1570593-1570593	-	-	-	-	-	-	-	-	-	-	-
.	4B:1570600-1570600	-	-	-	-	-	-	-	-	-	-	-
.	4B:1570612-1570612	-	-	-	-	-	-	-	-	-	-	-
.	4B:1570613-1570613	-	-	-	-	-	-	-	-	-	-	-
.	4B:1570630-1570631	-	-	-	-	-	-	-	-	-	-	-
.	4B:1570643-1570643	-	-	-	-	-	-	-	-	-	-	-
.	4B:1570715-1570715	-	-	-	-	-	-	-	-	-	-	-
.	4B:1570720-1570720	-	-	-	-	-	-	-	-	-	-	-
.	4B:1570758-1570758	-	-	-	-	-	-	-	-	-	-	-
.	4B:1570786-1570786	-	-	-	-	-	-	-	-	-	-	-
.	4B:1570805-1570805	-	-	-	-	-	-	-	-	-	-	-
.	4B:1570818-1570818	-	-	-	-	-	-	-	-	-	-	-
.	4B:1570850-1570850	-	-	-	-	-	-	-	-	-	-	-
.	4B:1570862-1570862	-	-	-	-	-	-	-	-	-	-	-
.	4B:1570890-1570890	-	-	-	-	-	-	-	-	-	-	-
.	4B:1570939-1570939	-	-	-	-	-	-	-	-	-	-	-
.	4B:1570966-1570967	-	-	-	-	-	-	-	-	-	-	-
.	4B:1570991-1570991	-	-	-	-	-	-	-	-	-	-	-
.	4B:1571018-1571018	-	-	-	-	-	-	-	-	-	-	-
.	4B:1571026-1571026	-	-	-	-	-	-	-	-	-	-	-
.	4B:1571272-1571272	-	-	-	-	-	-	-	-	-	-	-
.	4B:1571318-1571318	-	-	-	-	-	-	-	-	-	-	-
.	4B:1571328-1571328	-	-	-	-	-	-	-	-	-	-	-
.	4B:1571350-1571360	-	-	-	-	-	-	-	-	-	-	-
.	4B:1571398-1571398	-	-	-	-	-	-	-	-	-	-	-
.	4B:1571416-1571416	-	-	-	-	-	-	-	-	-	-	-
.	4B:1571418-1571418	-	-	-	-	-	-	-	-	-	-	-
.	4B:1571448-1571448	-	-	-	-	-	-	-	-	-	-	-
.	4B:1571473-1571473	-	-	-	-	-	-	-	-	-	-	-
.	4B:1571474-1571474	-	-	-	-	-	-	-	-	-	-	-
.	4B:1571495-1571495	-	-	-	-	-	-	-	-	-	-	-
.	4B:1571571-1571571	-	-	-	-	-	-	-	-	-	-	-
.	4B:1571646-1571646	-	-	-	-	-	-	-	-	-	-	-
.	4B:1571664-1571664	-	-	-	-	-	-	-	-	-	-	-
.	4B:1571803-1571803	-	-	-	-	-	-	-	-	-	-	-
.	4B:1571848-1571848	-	-	-	-	-	-	-	-	-	-	-
.	4B:1571972-1571972	-	-	-	-	-	-	-	-	-	-	-
.	4B:1572123-1572123	-	-	-	-	-	-	-	-	-	-	-
.	4B:1572159-1572159	-	-	-	-	-	-	-	-	-	-	-
.	4B:1572165-1572165	-	-	-	-	-	-	-	-	-	-	-
.	4B:1572525-1572525	-	-	-	-	-	-	-	-	-	-	-
.	4B:1572759-1572759	-	-	-	-	-	-	-	-	-	-	-
.	4B:1574112-1574112	-	-	-	-	-	-	-	-	-	-	-
.	4B:1574382-1574382	-	-	-	-	-	-	-	-	-	-	-
.	4B:1574390-1574390	-	-	-	-	-	-	-	-	-	-	-
.	4B:1574391-1574391	-	-	-	-	-	-	-	-	-	-	-
.	4B:1574412-1574412	-	-	-	-	-	-	-	-	-	-	-
.	4B:1574419-1574419	-	-	-	-	-	-	-	-	-	-	-
.	4B:1574423-1574423	-	-	-	-	-	-	-	-	-	-	-
.	4B:1574440-1574440	-	-	-	-	-	-	-	-	-	-	-
.	4B:1574465-1574465	-	-	-	-	-	-	-	-	-	-	-
.	4B:1574514-1574514	-	-	-	-	-	-	-	-	-	-	-
.	4B:1574958-1574958	-	-	-	-	-	-	-	-	-	-	-
.	4B:1575005-1575005	-	-	-	-	-	-	-	-	-	-	-
.	4B:1575049-1575049	-	-	-	-	-	-	-	-	-	-	-
.	4B:1575055-1575055	-	-	-	-	-	-	-	-	-	-	-
.	4B:1575119-1575119	-	-	-	-	-	-	-	-	-	-	-
.	4B:1575183-1575183	-	-	-	-	-	-	-	-	-	-	-
.	4B:1575491-1575491	-	-	-	-	-	-	-	-	-	-	-
.	4B:1577520-1577520	-	-	-	-	-	-	-	-	-	-	-
.	4B:1579767-1579767	-	-	-	-	-	-	-	-	-	-	-
.	4B:1579785-1579785	-	-	-	-	-	-	-	-	-	-	-
.	4B:1579845-1579845	-	-	-	-	-	-	-	-	-	-	-
.	4B:1579847-1579847	-	-	-	-	-	-	-	-	-	-	-
.	4B:1579960-1579960	-	-	-	-	-	-	-	-	-	-	-
.	4B:1580700-1580700	-	-	-	-	-	-	-	-	-	-	-
.	4B:1581255-1581258	-	-	-	-	-	-	-	-	-	-	-
.	4B:1581291-1581291	-	-	-	-	-	-	-	-	-	-	-
.	4B:1581402-1581402	-	-	-	-	-	-	-	-	-	-	-
.	4B:1581811-1581811	-	-	-	-	-	-	-	-	-	-	-
.	4B:1581813-1581813	-	-	-	-	-	-	-	-	-	-	-
.	4B:1581817-1581817	-	-	-	-	-	-	-	-	-	-	-
.	4B:1581855-1581855	-	-	-	-	-	-	-	-	-	-	-
.	4B:1581871-1581871	-	-	-	-	-	-	-	-	-	-	-
.	4B:1581880-1581880	-	-	-	-	-	-	-	-	-	-	-
.	4B:1581916-1581916	-	-	-	-	-	-	-	-	-	-	-
.	4B:1581920-1581920	-	-	-	-	-	-	-	-	-	-	-
.	4B:1581937-1581937	-	-	-	-	-	-	-	-	-	-	-
.	4B:1581967-1581967	-	-	-	-	-	-	-	-	-	-	-
.	4B:1581980-1581980	-	-	-	-	-	-	-	-	-	-	-
.	4B:1582035-1582035	-	-	-	-	-	-	-	-	-	-	-
.	4B:1582045-1582045	-	-	-	-	-	-	-	-	-	-	-
.	4B:1582510-1582510	-	-	-	-	-	-	-	-	-	-	-
.	4B:1582512-1582512	-	-	-	-	-	-	-	-	-	-	-
.	4B:1582527-1582527	-	-	-	-	-	-	-	-	-	-	-
.	4B:1582565-1582565	-	-	-	-	-	-	-	-	-	-	-
.	4B:1585036-1585036	-	-	-	-	-	-	-	-	-	-	-
.	4B:1585064-1585064	-	-	-	-	-	-	-	-	-	-	-
.	4B:1585083-1585083	-	-	-	-	-	-	-	-	-	-	-
.	4B:1585320-1585320	-	-	-	-	-	-	-	-	-	-	-
.	4B:1585342-1585342	-	-	-	-	-	-	-	-	-	-	-
.	4B:1585800-1585800	-	-	-	-	-	-	-	-	-	-	-
.	4B:1585807-1585807	-	-	-	-	-	-	-	-	-	-	-
.	4B:1585952-1585952	-	-	-	-	-	-	-	-	-	-	-
.	4B:1585968-1585968	-	-	-	-	-	-	-	-	-	-	-
.	4B:1585973-1585973	-	-	-	-	-	-	-	-	-	-	-
.	4B:1586950-1586950	-	-	-	-	-	-	-	-	-	-	-
.	4B:1587083-1587083	-	-	-	-	-	-	-	-	-	-	-
.	4B:1587304-1587304	-	-	-	-	-	-	-	-	-	-	-
.	4B:1587373-1587373	-	-	-	-	-	-	-	-	-	-	-
.	4B:1588284-1588284	-	-	-	-	-	-	-	-	-	-	-
.	4B:1588306-1588306	-	-	-	-	-	-	-	-	-	-	-
.	4B:1588400-1588400	-	-	-	-	-	-	-	-	-	-	-
.	4B:1588849-1588849	-	-	-	-	-	-	-	-	-	-	-
.	4B:1588881-1588886	-	-	-	-	-	-	-	-	-	-	-
.	4B:1588895-1588895	-	-	-	-	-	-	-	-	-	-	-
.	4B:1589115-1589115	-	-	-	-	-	-	-	-	-	-	-
.	4B:1589400-1589400	-	-	-	-	-	-	-	-	-	-	-
.	4B:1589792-1589792	-	-	-	-	-	-	-	-	-	-	-
.	4B:1590437-1590437	-	-	-	-	-	-	-	-	-	-	-
.	4B:1590522-1590522	-	-	-	-	-	-	-	-	-	-	-
.	4B:1591017-1591017	-	-	-	-	-	-	-	-	-	-	-
.	4B:1591026-1591026	-	-	-	-	-	-	-	-	-	-	-
.	4B:1591100-1591100	-	-	-	-	-	-	-	-	-	-	-
.	4B:1591538-1591538	-	-	-	-	-	-	-	-	-	-	-
.	4B:1591673-1591673	-	-	-	-	-	-	-	-	-	-	-
.	4B:1592489-1592489	-	-	-	-	-	-	-	-	-	-	-
.	4B:1592629-1592629	-	-	-	-	-	-	-	-	-	-	-
.	4B:1592938-1592938	-	-	-	-	-	-	-	-	-	-	-
.	4B:1593059-1593059	-	-	-	-	-	-	-	-	-	-	-
.	4B:1593209-1593209	-	-	-	-	-	-	-	-	-	-	-
.	4B:1593210-1593210	-	-	-	-	-	-	-	-	-	-	-
.	4B:1593535-1593535	-	-	-	-	-	-	-	-	-	-	-
.	4B:1595593-1595593	-	-	-	-	-	-	-	-	-	-	-
.	4B:1595595-1595595	-	-	-	-	-	-	-	-	-	-	-
.	4B:1595630-1595630	-	-	-	-	-	-	-	-	-	-	-
.	4B:1595707-1595707	-	-	-	-	-	-	-	-	-	-	-
.	4B:1595795-1595795	-	-	-	-	-	-	-	-	-	-	-
.	4B:1595797-1595797	-	-	-	-	-	-	-	-	-	-	-
.	4B:1595829-1595829	-	-	-	-	-	-	-	-	-	-	-
.	4B:1597534-1597534	-	-	-	-	-	-	-	-	-	-	-
.	4B:1597563-1597563	-	-	-	-	-	-	-	-	-	-	-
.	4B:1597573-1597573	-	-	-	-	-	-	-	-	-	-	-
.	4B:1597652-1597652	-	-	-	-	-	-	-	-	-	-	-
.	4B:1597727-1597727	-	-	-	-	-	-	-	-	-	-	-
.	4B:1597837-1597837	-	-	-	-	-	-	-	-	-	-	-
.	4B:1597858-1597858	-	-	-	-	-	-	-	-	-	-	-
.	4B:1597871-1597871	-	-	-	-	-	-	-	-	-	-	-
.	4B:1597883-1597883	-	-	-	-	-	-	-	-	-	-	-
.	4B:1597887-1597887	-	-	-	-	-	-	-	-	-	-	-
.	4B:1597964-1597964	-	-	-	-	-	-	-	-	-	-	-
.	4B:1598041-1598041	-	-	-	-	-	-	-	-	-	-	-
.	4B:1598054-1598054	-	-	-	-	-	-	-	-	-	-	-
.	4B:1598091-1598091	-	-	-	-	-	-	-	-	-	-	-
.	4B:1598095-1598095	-	-	-	-	-	-	-	-	-	-	-
.	4B:1598136-1598136	-	-	-	-	-	-	-	-	-	-	-
.	4B:1598406-1598406	-	-	-	-	-	-	-	-	-	-	-
.	4B:1598496-1598496	-	-	-	-	-	-	-	-	-	-	-
.	4B:1598563-1598563	-	-	-	-	-	-	-	-	-	-	-
.	4B:1598606-1598606	-	-	-	-	-	-	-	-	-	-	-
.	4B:1598610-1598610	-	-	-	-	-	-	-	-	-	-	-
.	4B:1598696-1598696	-	-	-	-	-	-	-	-	-	-	-
.	4B:1598805-1598805	-	-	-	-	-	-	-	-	-	-	-
.	4B:1599816-1599816	-	-	-	-	-	-	-	-	-	-	-
.	4B:1600882-1600882	-	-	-	-	-	-	-	-	-	-	-
.	4B:1600958-1600959	-	-	-	-	-	-	-	-	-	-	-
.	4B:1601937-1601937	-	-	-	-	-	-	-	-	-	-	-
.	4B:1602045-1602045	-	-	-	-	-	-	-	-	-	-	-
.	4B:1602371-1602371	-	-	-	-	-	-	-	-	-	-	-
.	4B:1602642-1602642	-	-	-	-	-	-	-	-	-	-	-
.	4B:1602651-1602651	-	-	-	-	-	-	-	-	-	-	-
.	4B:1603916-1603916	-	-	-	-	-	-	-	-	-	-	-
.	4B:1619265-1619265	-	-	-	-	-	-	-	-	-	-	-
.	4B:1619352-1619352	-	-	-	-	-	-	-	-	-	-	-
.	4B:1619558-1619558	-	-	-	-	-	-	-	-	-	-	-
.	4B:1619772-1619772	-	-	-	-	-	-	-	-	-	-	-
.	4B:1619777-1619777	-	-	-	-	-	-	-	-	-	-	-
.	4B:1619809-1619809	-	-	-	-	-	-	-	-	-	-	-
.	4B:1619905-1619905	-	-	-	-	-	-	-	-	-	-	-
.	4B:1619906-1619906	-	-	-	-	-	-	-	-	-	-	-
.	4B:1619913-1619913	-	-	-	-	-	-	-	-	-	-	-
.	4B:1619988-1619988	-	-	-	-	-	-	-	-	-	-	-
.	4B:1620029-1620029	-	-	-	-	-	-	-	-	-	-	-
.	4B:1620076-1620076	-	-	-	-	-	-	-	-	-	-	-
.	4B:1620469-1620469	-	-	-	-	-	-	-	-	-	-	-
.	4B:1620560-1620560	-	-	-	-	-	-	-	-	-	-	-
.	4B:1620580-1620580	-	-	-	-	-	-	-	-	-	-	-
.	4B:1620821-1620821	-	-	-	-	-	-	-	-	-	-	-
.	4B:1620840-1620840	-	-	-	-	-	-	-	-	-	-	-
.	4B:1620854-1620854	-	-	-	-	-	-	-	-	-	-	-
.	4B:1621617-1621617	-	-	-	-	-	-	-	-	-	-	-
.	4B:1621662-1621662	-	-	-	-	-	-	-	-	-	-	-
.	4B:1621678-1621678	-	-	-	-	-	-	-	-	-	-	-
.	4B:1621767-1621767	-	-	-	-	-	-	-	-	-	-	-
.	4B:1621920-1621920	-	-	-	-	-	-	-	-	-	-	-
.	4B:1622029-1622029	-	-	-	-	-	-	-	-	-	-	-
.	4B:1622263-1622263	-	-	-	-	-	-	-	-	-	-	-
.	4B:1623421-1623421	-	-	-	-	-	-	-	-	-	-	-
.	4B:1623427-1623427	-	-	-	-	-	-	-	-	-	-	-
.	4B:1623477-1623477	-	-	-	-	-	-	-	-	-	-	-
.	4B:1626164-1626164	-	-	-	-	-	-	-	-	-	-	-
.	4B:1626342-1626342	-	-	-	-	-	-	-	-	-	-	-
.	4B:1626429-1626429	-	-	-	-	-	-	-	-	-	-	-
.	4B:1626466-1626466	-	-	-	-	-	-	-	-	-	-	-
.	4B:1628412-1628412	-	-	-	-	-	-	-	-	-	-	-
.	4B:1628438-1628438	-	-	-	-	-	-	-	-	-	-	-
.	4B:1628487-1628487	-	-	-	-	-	-	-	-	-	-	-
.	4B:1628874-1628874	-	-	-	-	-	-	-	-	-	-	-
.	4B:1628910-1628910	-	-	-	-	-	-	-	-	-	-	-
.	4B:1629902-1629902	-	-	-	-	-	-	-	-	-	-	-
.	4B:1629923-1629923	-	-	-	-	-	-	-	-	-	-	-
.	4B:1629952-1629952	-	-	-	-	-	-	-	-	-	-	-
.	4B:1630167-1630167	-	-	-	-	-	-	-	-	-	-	-
.	4B:1630255-1630255	-	-	-	-	-	-	-	-	-	-	-
.	4B:1630708-1630708	-	-	-	-	-	-	-	-	-	-	-
.	4B:1632991-1632991	-	-	-	-	-	-	-	-	-	-	-
.	4B:1632993-1632993	-	-	-	-	-	-	-	-	-	-	-
.	4B:1633090-1633090	-	-	-	-	-	-	-	-	-	-	-
.	4B:1633186-1633186	-	-	-	-	-	-	-	-	-	-	-
.	4B:1633212-1633212	-	-	-	-	-	-	-	-	-	-	-
.	4B:1633683-1633683	-	-	-	-	-	-	-	-	-	-	-
.	4B:1634179-1634179	-	-	-	-	-	-	-	-	-	-	-
.	4B:1634332-1634332	-	-	-	-	-	-	-	-	-	-	-
.	4B:1634358-1634358	-	-	-	-	-	-	-	-	-	-	-
.	4B:1634393-1634393	-	-	-	-	-	-	-	-	-	-	-
.	4B:1634597-1634597	-	-	-	-	-	-	-	-	-	-	-
.	4B:1634695-1634695	-	-	-	-	-	-	-	-	-	-	-
.	4B:1634787-1634787	-	-	-	-	-	-	-	-	-	-	-
.	4B:1635292-1635292	-	-	-	-	-	-	-	-	-	-	-
.	4B:1635462-1635462	-	-	-	-	-	-	-	-	-	-	-
.	4B:1635527-1635527	-	-	-	-	-	-	-	-	-	-	-
.	4B:1635901-1635901	-	-	-	-	-	-	-	-	-	-	-
.	4B:1635909-1635909	-	-	-	-	-	-	-	-	-	-	-
.	4B:1636144-1636144	-	-	-	-	-	-	-	-	-	-	-
.	4B:1636147-1636147	-	-	-	-	-	-	-	-	-	-	-
.	4B:1636166-1636166	-	-	-	-	-	-	-	-	-	-	-
.	4B:1636565-1636565	-	-	-	-	-	-	-	-	-	-	-
.	4B:1636864-1636864	-	-	-	-	-	-	-	-	-	-	-
.	4B:1638063-1638063	-	-	-	-	-	-	-	-	-	-	-
.	4B:1638071-1638071	-	-	-	-	-	-	-	-	-	-	-
.	4B:1638104-1638106	-	-	-	-	-	-	-	-	-	-	-
.	4B:1638872-1638872	-	-	-	-	-	-	-	-	-	-	-
.	4B:1639048-1639048	-	-	-	-	-	-	-	-	-	-	-
.	4B:1639088-1639088	-	-	-	-	-	-	-	-	-	-	-
.	4B:1639244-1639244	-	-	-	-	-	-	-	-	-	-	-
.	4B:1639776-1639776	-	-	-	-	-	-	-	-	-	-	-
.	4B:1639971-1639971	-	-	-	-	-	-	-	-	-	-	-
.	4B:1639981-1639981	-	-	-	-	-	-	-	-	-	-	-
.	4B:1640351-1640351	-	-	-	-	-	-	-	-	-	-	-
.	4B:1640573-1640573	-	-	-	-	-	-	-	-	-	-	-
.	4B:1641177-1641177	-	-	-	-	-	-	-	-	-	-	-
.	4B:1641252-1641252	-	-	-	-	-	-	-	-	-	-	-
.	4B:1641687-1641687	-	-	-	-	-	-	-	-	-	-	-
.	4B:1641705-1641705	-	-	-	-	-	-	-	-	-	-	-
.	4B:1641773-1641773	-	-	-	-	-	-	-	-	-	-	-
.	4B:1641782-1641782	-	-	-	-	-	-	-	-	-	-	-
.	4B:1641805-1641805	-	-	-	-	-	-	-	-	-	-	-
.	4B:1641839-1641839	-	-	-	-	-	-	-	-	-	-	-
.	4B:1642071-1642071	-	-	-	-	-	-	-	-	-	-	-
.	4B:1642378-1642378	-	-	-	-	-	-	-	-	-	-	-
.	4B:1642387-1642387	-	-	-	-	-	-	-	-	-	-	-
.	4B:1642439-1642439	-	-	-	-	-	-	-	-	-	-	-
.	4B:1642783-1642783	-	-	-	-	-	-	-	-	-	-	-
.	4B:1642988-1642988	-	-	-	-	-	-	-	-	-	-	-
.	4B:1643175-1643175	-	-	-	-	-	-	-	-	-	-	-
.	4B:1643236-1643236	-	-	-	-	-	-	-	-	-	-	-
.	4B:1643275-1643275	-	-	-	-	-	-	-	-	-	-	-
.	4B:1643632-1643634	-	-	-	-	-	-	-	-	-	-	-
.	4B:1643865-1643865	-	-	-	-	-	-	-	-	-	-	-
.	4B:1643900-1643900	-	-	-	-	-	-	-	-	-	-	-
.	4B:1643929-1643929	-	-	-	-	-	-	-	-	-	-	-
.	4B:1644065-1644065	-	-	-	-	-	-	-	-	-	-	-
.	4B:1644102-1644102	-	-	-	-	-	-	-	-	-	-	-
.	4B:1644211-1644211	-	-	-	-	-	-	-	-	-	-	-
.	4B:1644237-1644237	-	-	-	-	-	-	-	-	-	-	-
.	4B:1644575-1644575	-	-	-	-	-	-	-	-	-	-	-
.	4B:1644843-1644843	-	-	-	-	-	-	-	-	-	-	-
.	4B:1644879-1644879	-	-	-	-	-	-	-	-	-	-	-
.	4B:1644893-1644893	-	-	-	-	-	-	-	-	-	-	-
.	4B:1644914-1644914	-	-	-	-	-	-	-	-	-	-	-
.	4B:1645252-1645252	-	-	-	-	-	-	-	-	-	-	-
.	4B:1645700-1645700	-	-	-	-	-	-	-	-	-	-	-
.	4B:1645830-1645830	-	-	-	-	-	-	-	-	-	-	-
.	4B:1645933-1645933	-	-	-	-	-	-	-	-	-	-	-
.	4B:1646079-1646079	-	-	-	-	-	-	-	-	-	-	-
.	4B:1646110-1646110	-	-	-	-	-	-	-	-	-	-	-
.	4B:1646220-1646220	-	-	-	-	-	-	-	-	-	-	-
.	4B:1646303-1646305	-	-	-	-	-	-	-	-	-	-	-
.	4B:1646509-1646509	-	-	-	-	-	-	-	-	-	-	-
.	4B:1646631-1646631	-	-	-	-	-	-	-	-	-	-	-
.	4B:1646671-1646671	-	-	-	-	-	-	-	-	-	-	-
.	4B:1646698-1646698	-	-	-	-	-	-	-	-	-	-	-
.	4B:1646723-1646723	-	-	-	-	-	-	-	-	-	-	-
.	4B:1647031-1647031	-	-	-	-	-	-	-	-	-	-	-
.	4B:1647758-1647758	-	-	-	-	-	-	-	-	-	-	-
.	4B:1647776-1647776	-	-	-	-	-	-	-	-	-	-	-
.	4B:1647798-1647798	-	-	-	-	-	-	-	-	-	-	-
.	4B:1647990-1647990	-	-	-	-	-	-	-	-	-	-	-
.	4B:1648026-1648026	-	-	-	-	-	-	-	-	-	-	-
.	4B:1648071-1648071	-	-	-	-	-	-	-	-	-	-	-
.	4B:1648147-1648147	-	-	-	-	-	-	-	-	-	-	-
.	4B:1648179-1648179	-	-	-	-	-	-	-	-	-	-	-
.	4B:1648646-1648646	-	-	-	-	-	-	-	-	-	-	-
.	4B:1648693-1648693	-	-	-	-	-	-	-	-	-	-	-
.	4B:1648719-1648719	-	-	-	-	-	-	-	-	-	-	-
.	4B:1648751-1648751	-	-	-	-	-	-	-	-	-	-	-
.	4B:1648907-1648907	-	-	-	-	-	-	-	-	-	-	-
.	4B:1649094-1649094	-	-	-	-	-	-	-	-	-	-	-
.	4B:1649125-1649125	-	-	-	-	-	-	-	-	-	-	-
.	4B:1649182-1649182	-	-	-	-	-	-	-	-	-	-	-
.	4B:1649223-1649223	-	-	-	-	-	-	-	-	-	-	-
.	4B:1649256-1649256	-	-	-	-	-	-	-	-	-	-	-
.	4B:1649325-1649325	-	-	-	-	-	-	-	-	-	-	-
.	4B:1649534-1649534	-	-	-	-	-	-	-	-	-	-	-
.	4B:1651677-1651677	-	-	-	-	-	-	-	-	-	-	-
.	4B:1651684-1651684	-	-	-	-	-	-	-	-	-	-	-
.	4B:1651934-1651934	-	-	-	-	-	-	-	-	-	-	-
.	4B:1652999-1652999	-	-	-	-	-	-	-	-	-	-	-
.	4B:1653680-1653681	-	-	-	-	-	-	-	-	-	-	-
.	4B:1654010-1654010	-	-	-	-	-	-	-	-	-	-	-
.	4B:1654013-1654013	-	-	-	-	-	-	-	-	-	-	-
.	4B:1654639-1654639	-	-	-	-	-	-	-	-	-	-	-
.	4B:1657021-1657021	-	-	-	-	-	-	-	-	-	-	-
.	4B:1658521-1658521	-	-	-	-	-	-	-	-	-	-	-
.	4B:1658530-1658530	-	-	-	-	-	-	-	-	-	-	-
.	4B:1658549-1658549	-	-	-	-	-	-	-	-	-	-	-
.	4B:1658558-1658558	-	-	-	-	-	-	-	-	-	-	-
.	4B:1658811-1658813	-	-	-	-	-	-	-	-	-	-	-
.	4B:1658817-1658817	-	-	-	-	-	-	-	-	-	-	-
.	4B:1658856-1658856	-	-	-	-	-	-	-	-	-	-	-
.	4B:1658878-1658878	-	-	-	-	-	-	-	-	-	-	-
.	4B:1658931-1658931	-	-	-	-	-	-	-	-	-	-	-
.	4B:1659033-1659033	-	-	-	-	-	-	-	-	-	-	-
.	4B:1659036-1659036	-	-	-	-	-	-	-	-	-	-	-
.	4B:1659092-1659092	-	-	-	-	-	-	-	-	-	-	-
.	4B:1659098-1659098	-	-	-	-	-	-	-	-	-	-	-
.	4B:1659114-1659115	-	-	-	-	-	-	-	-	-	-	-
.	4B:1659117-1659117	-	-	-	-	-	-	-	-	-	-	-
.	4B:1659129-1659129	-	-	-	-	-	-	-	-	-	-	-
.	4B:1659147-1659147	-	-	-	-	-	-	-	-	-	-	-
.	4B:1659164-1659164	-	-	-	-	-	-	-	-	-	-	-
.	4B:1659175-1659175	-	-	-	-	-	-	-	-	-	-	-
.	4B:1659185-1659185	-	-	-	-	-	-	-	-	-	-	-
.	4B:1659191-1659191	-	-	-	-	-	-	-	-	-	-	-
.	4B:1659198-1659198	-	-	-	-	-	-	-	-	-	-	-
.	4B:1659253-1659253	-	-	-	-	-	-	-	-	-	-	-
.	4B:1659296-1659296	-	-	-	-	-	-	-	-	-	-	-
.	4B:1659312-1659312	-	-	-	-	-	-	-	-	-	-	-
.	4B:1659321-1659321	-	-	-	-	-	-	-	-	-	-	-
.	4B:1659337-1659337	-	-	-	-	-	-	-	-	-	-	-
.	4B:1659340-1659340	-	-	-	-	-	-	-	-	-	-	-
.	4B:1660014-1660014	-	-	-	-	-	-	-	-	-	-	-
.	4B:1661612-1661612	-	-	-	-	-	-	-	-	-	-	-
.	4B:1661623-1661623	-	-	-	-	-	-	-	-	-	-	-
.	4B:1661639-1661639	-	-	-	-	-	-	-	-	-	-	-
.	4B:1661770-1661770	-	-	-	-	-	-	-	-	-	-	-
.	4B:1661846-1661847	-	-	-	-	-	-	-	-	-	-	-
.	4B:1662511-1662512	-	-	-	-	-	-	-	-	-	-	-
.	4B:1662580-1662580	-	-	-	-	-	-	-	-	-	-	-
.	4B:1662581-1662581	-	-	-	-	-	-	-	-	-	-	-
.	4B:1662703-1662703	-	-	-	-	-	-	-	-	-	-	-
.	4B:1662739-1662739	-	-	-	-	-	-	-	-	-	-	-
.	4B:1662954-1662954	-	-	-	-	-	-	-	-	-	-	-
.	4B:1662975-1662976	-	-	-	-	-	-	-	-	-	-	-
.	4B:1663074-1663074	-	-	-	-	-	-	-	-	-	-	-
.	4B:1663229-1663231	-	-	-	-	-	-	-	-	-	-	-
.	4B:1663240-1663240	-	-	-	-	-	-	-	-	-	-	-
.	4B:1663313-1663313	-	-	-	-	-	-	-	-	-	-	-
.	4B:1663372-1663372	-	-	-	-	-	-	-	-	-	-	-
.	4B:1663472-1663473	-	-	-	-	-	-	-	-	-	-	-
.	4B:1663499-1663499	-	-	-	-	-	-	-	-	-	-	-
.	4B:1663572-1663573	-	-	-	-	-	-	-	-	-	-	-
.	4B:1663576-1663576	-	-	-	-	-	-	-	-	-	-	-
.	4B:1663579-1663579	-	-	-	-	-	-	-	-	-	-	-
.	4B:1663587-1663587	-	-	-	-	-	-	-	-	-	-	-
.	4B:1663652-1663652	-	-	-	-	-	-	-	-	-	-	-
.	4B:1663657-1663657	-	-	-	-	-	-	-	-	-	-	-
.	4B:1663697-1663697	-	-	-	-	-	-	-	-	-	-	-
.	4B:1663807-1663808	-	-	-	-	-	-	-	-	-	-	-
.	4B:1663887-1663892	-	-	-	-	-	-	-	-	-	-	-
.	4B:1664073-1664073	-	-	-	-	-	-	-	-	-	-	-
.	4B:1664163-1664163	-	-	-	-	-	-	-	-	-	-	-
.	4B:1664167-1664167	-	-	-	-	-	-	-	-	-	-	-
.	4B:1664214-1664214	-	-	-	-	-	-	-	-	-	-	-
.	4B:1664235-1664235	-	-	-	-	-	-	-	-	-	-	-
.	4B:1668752-1668752	-	-	-	-	-	-	-	-	-	-	-
.	4B:1668792-1668792	-	-	-	-	-	-	-	-	-	-	-
.	4B:1668888-1668888	-	-	-	-	-	-	-	-	-	-	-
.	4B:1668912-1668912	-	-	-	-	-	-	-	-	-	-	-
.	4B:1669034-1669034	-	-	-	-	-	-	-	-	-	-	-
.	4B:1669121-1669126	-	-	-	-	-	-	-	-	-	-	-
.	4B:1669219-1669219	-	-	-	-	-	-	-	-	-	-	-
.	4B:1669232-1669242	-	-	-	-	-	-	-	-	-	-	-
.	4B:1669324-1669324	-	-	-	-	-	-	-	-	-	-	-
.	4B:1669598-1669598	-	-	-	-	-	-	-	-	-	-	-
.	4B:1669819-1669819	-	-	-	-	-	-	-	-	-	-	-
.	4B:1669946-1669946	-	-	-	-	-	-	-	-	-	-	-
.	4B:1670215-1670215	-	-	-	-	-	-	-	-	-	-	-
.	4B:1670364-1670364	-	-	-	-	-	-	-	-	-	-	-
.	4B:1670514-1670514	-	-	-	-	-	-	-	-	-	-	-
.	4B:1670626-1670626	-	-	-	-	-	-	-	-	-	-	-
.	4B:1672036-1672036	-	-	-	-	-	-	-	-	-	-	-
.	4B:1672226-1672226	-	-	-	-	-	-	-	-	-	-	-
.	4B:1672344-1672344	-	-	-	-	-	-	-	-	-	-	-
.	4B:1672445-1672445	-	-	-	-	-	-	-	-	-	-	-
.	4B:1674828-1674828	-	-	-	-	-	-	-	-	-	-	-
.	4B:1674829-1674829	-	-	-	-	-	-	-	-	-	-	-
.	4B:1674853-1674853	-	-	-	-	-	-	-	-	-	-	-
.	4B:1675073-1675073	-	-	-	-	-	-	-	-	-	-	-
.	4B:1675144-1675145	-	-	-	-	-	-	-	-	-	-	-
.	4B:1675252-1675252	-	-	-	-	-	-	-	-	-	-	-
.	4B:1675607-1675607	-	-	-	-	-	-	-	-	-	-	-
.	4B:1675684-1675684	-	-	-	-	-	-	-	-	-	-	-
.	4B:1675819-1675819	-	-	-	-	-	-	-	-	-	-	-
.	4B:1675843-1675843	-	-	-	-	-	-	-	-	-	-	-
.	4B:1677898-1677898	-	-	-	-	-	-	-	-	-	-	-
.	4B:1678505-1678505	-	-	-	-	-	-	-	-	-	-	-
.	4B:1678872-1678872	-	-	-	-	-	-	-	-	-	-	-
.	4B:1678998-1678998	-	-	-	-	-	-	-	-	-	-	-
.	4B:1679009-1679009	-	-	-	-	-	-	-	-	-	-	-
.	4B:1679131-1679131	-	-	-	-	-	-	-	-	-	-	-
.	4B:1679136-1679136	-	-	-	-	-	-	-	-	-	-	-
.	4B:1679167-1679167	-	-	-	-	-	-	-	-	-	-	-
.	4B:1679253-1679253	-	-	-	-	-	-	-	-	-	-	-
.	4B:1679323-1679323	-	-	-	-	-	-	-	-	-	-	-
.	4B:1679542-1679542	-	-	-	-	-	-	-	-	-	-	-
.	4B:1679956-1679956	-	-	-	-	-	-	-	-	-	-	-
.	4B:1679958-1679958	-	-	-	-	-	-	-	-	-	-	-
.	4B:1679970-1679970	-	-	-	-	-	-	-	-	-	-	-
.	4B:1680014-1680014	-	-	-	-	-	-	-	-	-	-	-
.	4B:1680178-1680178	-	-	-	-	-	-	-	-	-	-	-
.	4B:1680231-1680231	-	-	-	-	-	-	-	-	-	-	-
.	4B:1680232-1680232	-	-	-	-	-	-	-	-	-	-	-
.	4B:1680262-1680262	-	-	-	-	-	-	-	-	-	-	-
.	4B:1680271-1680271	-	-	-	-	-	-	-	-	-	-	-
.	4B:1680297-1680297	-	-	-	-	-	-	-	-	-	-	-
.	4B:1680304-1680304	-	-	-	-	-	-	-	-	-	-	-
.	4B:1680305-1680305	-	-	-	-	-	-	-	-	-	-	-
.	4B:1680307-1680307	-	-	-	-	-	-	-	-	-	-	-
.	4B:1680317-1680317	-	-	-	-	-	-	-	-	-	-	-
.	4B:1680343-1680344	-	-	-	-	-	-	-	-	-	-	-
.	4B:1680420-1680443	-	-	-	-	-	-	-	-	-	-	-
.	4B:1680584-1680584	-	-	-	-	-	-	-	-	-	-	-
.	4B:1681060-1681060	-	-	-	-	-	-	-	-	-	-	-
.	4B:1681211-1681211	-	-	-	-	-	-	-	-	-	-	-
.	4B:1681288-1681288	-	-	-	-	-	-	-	-	-	-	-
.	4B:1681637-1681637	-	-	-	-	-	-	-	-	-	-	-
.	4B:1681646-1681646	-	-	-	-	-	-	-	-	-	-	-
.	4B:1681660-1681660	-	-	-	-	-	-	-	-	-	-	-
.	4B:1686367-1686367	-	-	-	-	-	-	-	-	-	-	-
.	4B:1686384-1686384	-	-	-	-	-	-	-	-	-	-	-
.	4B:1686414-1686414	-	-	-	-	-	-	-	-	-	-	-
.	4B:1686428-1686428	-	-	-	-	-	-	-	-	-	-	-
.	4B:1686429-1686429	-	-	-	-	-	-	-	-	-	-	-
.	4B:1686447-1686447	-	-	-	-	-	-	-	-	-	-	-
.	4B:1686482-1686482	-	-	-	-	-	-	-	-	-	-	-
.	4B:1686494-1686494	-	-	-	-	-	-	-	-	-	-	-
.	4B:1686501-1686501	-	-	-	-	-	-	-	-	-	-	-
.	4B:1686512-1686512	-	-	-	-	-	-	-	-	-	-	-
.	4B:1686525-1686526	-	-	-	-	-	-	-	-	-	-	-
.	4B:1686687-1686687	-	-	-	-	-	-	-	-	-	-	-
.	4B:1687120-1687120	-	-	-	-	-	-	-	-	-	-	-
.	4B:1687261-1687273	-	-	-	-	-	-	-	-	-	-	-
.	4B:1687384-1687389	-	-	-	-	-	-	-	-	-	-	-
.	4B:1687501-1687501	-	-	-	-	-	-	-	-	-	-	-
.	4B:1688272-1688272	-	-	-	-	-	-	-	-	-	-	-
.	4B:1688445-1688445	-	-	-	-	-	-	-	-	-	-	-
.	4B:1688685-1688685	-	-	-	-	-	-	-	-	-	-	-
.	4B:1688756-1688756	-	-	-	-	-	-	-	-	-	-	-
.	4B:1688850-1688850	-	-	-	-	-	-	-	-	-	-	-
.	4B:1688862-1688862	-	-	-	-	-	-	-	-	-	-	-
.	4B:1689096-1689096	-	-	-	-	-	-	-	-	-	-	-
.	4B:1689279-1689279	-	-	-	-	-	-	-	-	-	-	-
.	4B:1689365-1689365	-	-	-	-	-	-	-	-	-	-	-
.	4B:1689387-1689387	-	-	-	-	-	-	-	-	-	-	-
.	4B:1689410-1689410	-	-	-	-	-	-	-	-	-	-	-
.	4B:1689639-1689639	-	-	-	-	-	-	-	-	-	-	-
.	4B:1689740-1689740	-	-	-	-	-	-	-	-	-	-	-
.	4B:1689820-1689820	-	-	-	-	-	-	-	-	-	-	-
.	4B:1689836-1689836	-	-	-	-	-	-	-	-	-	-	-
.	4B:1689861-1689861	-	-	-	-	-	-	-	-	-	-	-
.	4B:1689882-1689882	-	-	-	-	-	-	-	-	-	-	-
.	4B:1689907-1689907	-	-	-	-	-	-	-	-	-	-	-
.	4B:1689932-1689932	-	-	-	-	-	-	-	-	-	-	-
.	4B:1690068-1690068	-	-	-	-	-	-	-	-	-	-	-
.	4B:1690135-1690135	-	-	-	-	-	-	-	-	-	-	-
.	4B:1690146-1690146	-	-	-	-	-	-	-	-	-	-	-
.	4B:1690201-1690201	-	-	-	-	-	-	-	-	-	-	-
.	4B:1690207-1690207	-	-	-	-	-	-	-	-	-	-	-
.	4B:1690287-1690287	-	-	-	-	-	-	-	-	-	-	-
.	4B:1690306-1690306	-	-	-	-	-	-	-	-	-	-	-
.	4B:1690383-1690383	-	-	-	-	-	-	-	-	-	-	-
.	4B:1690424-1690424	-	-	-	-	-	-	-	-	-	-	-
.	4B:1690439-1690439	-	-	-	-	-	-	-	-	-	-	-
.	4B:1690448-1690449	-	-	-	-	-	-	-	-	-	-	-
.	4B:1690478-1690478	-	-	-	-	-	-	-	-	-	-	-
.	4B:1690510-1690510	-	-	-	-	-	-	-	-	-	-	-
.	4B:1690521-1690521	-	-	-	-	-	-	-	-	-	-	-
.	4B:1690569-1690569	-	-	-	-	-	-	-	-	-	-	-
.	4B:1690705-1690705	-	-	-	-	-	-	-	-	-	-	-
.	4B:1690775-1690775	-	-	-	-	-	-	-	-	-	-	-
.	4B:1690998-1690998	-	-	-	-	-	-	-	-	-	-	-
.	4B:1690999-1690999	-	-	-	-	-	-	-	-	-	-	-
.	4B:1691145-1691145	-	-	-	-	-	-	-	-	-	-	-
.	4B:1691149-1691149	-	-	-	-	-	-	-	-	-	-	-
.	4B:1691445-1691445	-	-	-	-	-	-	-	-	-	-	-
.	4B:1691550-1691550	-	-	-	-	-	-	-	-	-	-	-
.	4B:1691685-1691685	-	-	-	-	-	-	-	-	-	-	-
.	4B:1691703-1691703	-	-	-	-	-	-	-	-	-	-	-
.	4B:1691770-1691770	-	-	-	-	-	-	-	-	-	-	-
.	4B:1691908-1691908	-	-	-	-	-	-	-	-	-	-	-
.	4B:1691956-1691956	-	-	-	-	-	-	-	-	-	-	-
.	4B:1691996-1691997	-	-	-	-	-	-	-	-	-	-	-
.	4B:1692043-1692043	-	-	-	-	-	-	-	-	-	-	-
.	4B:1692066-1692074	-	-	-	-	-	-	-	-	-	-	-
.	4B:1692108-1692108	-	-	-	-	-	-	-	-	-	-	-
.	4B:1692182-1692184	-	-	-	-	-	-	-	-	-	-	-
.	4B:1692202-1692202	-	-	-	-	-	-	-	-	-	-	-
.	4B:1692525-1692525	-	-	-	-	-	-	-	-	-	-	-
.	4B:1700907-1700907	-	-	-	-	-	-	-	-	-	-	-
.	4B:1701002-1701002	-	-	-	-	-	-	-	-	-	-	-
.	4B:1727834-1727834	-	-	-	-	-	-	-	-	-	-	-
.	4B:1749231-1749231	-	-	-	-	-	-	-	-	-	-	-
.	4B:1752403-1752403	-	-	-	-	-	-	-	-	-	-	-
.	4B:1755053-1755053	-	-	-	-	-	-	-	-	-	-	-
.	4B:1755688-1755688	-	-	-	-	-	-	-	-	-	-	-
.	4B:1771372-1771372	-	-	-	-	-	-	-	-	-	-	-
.	4B:1821111-1821113	-	-	-	-	-	-	-	-	-	-	-
.	4B:1844597-1844597	-	-	-	-	-	-	-	-	-	-	-
.	4B:1848283-1848283	-	-	-	-	-	-	-	-	-	-	-
.	4B:1850347-1850347	-	-	-	-	-	-	-	-	-	-	-
.	4B:1865756-1865756	-	-	-	-	-	-	-	-	-	-	-
.	4B:1885893-1885893	-	-	-	-	-	-	-	-	-	-	-
.	4B:1902626-1902626	-	-	-	-	-	-	-	-	-	-	-
.	4B:2027051-2027051	-	-	-	-	-	-	-	-	-	-	-
.	4B:2071050-2071050	-	-	-	-	-	-	-	-	-	-	-
.	4B:2072820-2072820	-	-	-	-	-	-	-	-	-	-	-
.	4B:2098184-2098184	-	-	-	-	-	-	-	-	-	-	-
.	4B:2102164-2102164	-	-	-	-	-	-	-	-	-	-	-
.	4B:2103486-2103486	-	-	-	-	-	-	-	-	-	-	-
.	4B:2120528-2120528	-	-	-	-	-	-	-	-	-	-	-
.	4B:2158666-2158666	-	-	-	-	-	-	-	-	-	-	-
.	4B:2190178-2190178	-	-	-	-	-	-	-	-	-	-	-
.	4B:2196528-2196528	-	-	-	-	-	-	-	-	-	-	-
.	4B:2239647-2239647	-	-	-	-	-	-	-	-	-	-	-
.	4B:2256654-2256654	-	-	-	-	-	-	-	-	-	-	-
.	4B:2288138-2288138	-	-	-	-	-	-	-	-	-	-	-
.	4B:2326037-2326037	-	-	-	-	-	-	-	-	-	-	-
.	4B:2326056-2326056	-	-	-	-	-	-	-	-	-	-	-
.	4B:2326128-2326128	-	-	-	-	-	-	-	-	-	-	-
.	4B:2326180-2326180	-	-	-	-	-	-	-	-	-	-	-
.	4B:2326189-2326189	-	-	-	-	-	-	-	-	-	-	-
.	4B:2326288-2326288	-	-	-	-	-	-	-	-	-	-	-
.	4B:2345542-2345542	-	-	-	-	-	-	-	-	-	-	-
.	4B:2351542-2351542	-	-	-	-	-	-	-	-	-	-	-
.	4B:2357849-2357849	-	-	-	-	-	-	-	-	-	-	-
.	4B:2364408-2364408	-	-	-	-	-	-	-	-	-	-	-
.	4B:2364411-2364411	-	-	-	-	-	-	-	-	-	-	-
.	4B:2364435-2364435	-	-	-	-	-	-	-	-	-	-	-
.	4B:2364673-2364673	-	-	-	-	-	-	-	-	-	-	-
.	4B:2364812-2364812	-	-	-	-	-	-	-	-	-	-	-
.	4B:2364960-2364960	-	-	-	-	-	-	-	-	-	-	-
.	4B:2365107-2365107	-	-	-	-	-	-	-	-	-	-	-
.	4B:2365167-2365167	-	-	-	-	-	-	-	-	-	-	-
.	4B:2365223-2365223	-	-	-	-	-	-	-	-	-	-	-
.	4B:2365616-2365616	-	-	-	-	-	-	-	-	-	-	-
.	4B:2377010-2377010	-	-	-	-	-	-	-	-	-	-	-
.	4B:2377014-2377014	-	-	-	-	-	-	-	-	-	-	-
.	4B:2377015-2377015	-	-	-	-	-	-	-	-	-	-	-
.	4B:2377141-2377141	G	TRITD4Bv1G000800	TRITD4Bv1G000800.1	Transcript	missense_variant	711	711	237	L/F	ttA/ttC	-	IMPACT=MODERATE;BIOTYPE=protein_coding;EXON=2/2;STRAND=-1;ENSP=TRITD4Bv1G000800.1;UNIPARC=UPI0010186AF7;SIFT=deleterious_low_confidence(0.02);DOMAINS=Gene3D:1.25.40.20
.	4B:2377982-2377982	-	-	-	-	-	-	-	-	-	-	-
.	4B:2378023-2378023	-	-	-	-	-	-	-	-	-	-	-
.	4B:2378834-2378834	-	-	-	-	-	-	-	-	-	-	-
.	4B:2379143-2379143	-	-	-	-	-	-	-	-	-	-	-
.	4B:2379296-2379296	-	-	-	-	-	-	-	-	-	-	-
.	4B:2379393-2379393	-	-	-	-	-	-	-	-	-	-	-
.	4B:2379500-2379511	-	-	-	-	-	-	-	-	-	-	-
.	4B:2379705-2379705	-	-	-	-	-	-	-	-	-	-	-
.	4B:2379761-2379761	-	-	-	-	-	-	-	-	-	-	-
.	4B:2380014-2380014	-	-	-	-	-	-	-	-	-	-	-
.	4B:2380024-2380024	-	-	-	-	-	-	-	-	-	-	-
.	4B:2380065-2380065	-	-	-	-	-	-	-	-	-	-	-
.	4B:2380074-2380074	-	-	-	-	-	-	-	-	-	-	-
.	4B:2380572-2380572	T	TRITD4Bv1G000800	TRITD4Bv1G000800.1	Transcript	missense_variant	515	515	172	T/K	aCg/aAg	-	IMPACT=MODERATE;BIOTYPE=protein_coding;EXON=1/2;STRAND=-1;ENSP=TRITD4Bv1G000800.1;UNIPARC=UPI0010186AF7;SIFT=tolerated(0.98);DOMAINS=Gene3D:1.25.40.20,PROSITE_profiles:PS50297,PANTHER:PTHR24177,PANTHER:PTHR24177:SF240,SMART:SM00248,Superfamily:SSF48403
.	4B:2380572-2380572	T	TRITD4Bv1G000800	TRITD4Bv1G000800.2	Transcript	missense_variant	455	455	152	T/K	aCg/aAg	-	IMPACT=MODERATE;BIOTYPE=protein_coding;EXON=1/2;STRAND=-1;ENSP=TRITD4Bv1G000800.2;UNIPARC=UPI001018A4A5;SIFT=tolerated(0.96);DOMAINS=Gene3D:1.25.40.20,PROSITE_profiles:PS50297,PANTHER:PTHR24177,PANTHER:PTHR24177:SF240,SMART:SM00248,Superfamily:SSF48403
.	4B:2402353-2402353	-	-	-	-	-	-	-	-	-	-	-
.	4B:2456516-2456516	-	-	-	-	-	-	-	-	-	-	-
.	4B:2485155-2485155	-	-	-	-	-	-	-	-	-	-	-
.	4B:2537748-2537748	-	-	-	-	-	-	-	-	-	-	-
.	4B:2543891-2543891	-	-	-	-	-	-	-	-	-	-	-
.	4B:2544398-2544398	-	-	-	-	-	-	-	-	-	-	-
.	4B:2544414-2544414	-	-	-	-	-	-	-	-	-	-	-
.	4B:2544464-2544464	-	-	-	-	-	-	-	-	-	-	-
.	4B:2544495-2544495	-	-	-	-	-	-	-	-	-	-	-
.	4B:2553214-2553214	-	-	-	-	-	-	-	-	-	-	-
.	4B:2589713-2589713	-	-	-	-	-	-	-	-	-	-	-
.	4B:2639857-2639857	-	-	-	-	-	-	-	-	-	-	-
.	4B:2657590-2657590	-	-	-	-	-	-	-	-	-	-	-
.	4B:2661722-2661722	-	-	-	-	-	-	-	-	-	-	-
.	4B:2704455-2704455	-	-	-	-	-	-	-	-	-	-	-
.	4B:2729562-2729562	-	-	-	-	-	-	-	-	-	-	-
.	4B:2766777-2766777	-	-	-	-	-	-	-	-	-	-	-
.	4B:2767257-2767257	-	-	-	-	-	-	-	-	-	-	-
.	4B:2767446-2767446	-	-	-	-	-	-	-	-	-	-	-
.	4B:2797122-2797122	-	-	-	-	-	-	-	-	-	-	-
.	4B:2830103-2830103	-	-	-	-	-	-	-	-	-	-	-
.	4B:2836193-2836193	-	-	-	-	-	-	-	-	-	-	-
.	4B:2841760-2841760	-	-	-	-	-	-	-	-	-	-	-
.	4B:2841864-2841864	-	-	-	-	-	-	-	-	-	-	-
.	4B:2843006-2843006	-	-	-	-	-	-	-	-	-	-	-
.	4B:2843042-2843042	-	-	-	-	-	-	-	-	-	-	-
.	4B:2843176-2843176	-	-	-	-	-	-	-	-	-	-	-
.	4B:2843332-2843332	-	-	-	-	-	-	-	-	-	-	-
.	4B:2843378-2843378	-	-	-	-	-	-	-	-	-	-	-
.	4B:2843575-2843575	-	-	-	-	-	-	-	-	-	-	-
.	4B:2843772-2843772	-	-	-	-	-	-	-	-	-	-	-
.	4B:2843852-2843852	-	-	-	-	-	-	-	-	-	-	-
.	4B:2851613-2851613	-	-	-	-	-	-	-	-	-	-	-
.	4B:2851708-2851708	-	-	-	-	-	-	-	-	-	-	-
.	4B:2856978-2856978	-	-	-	-	-	-	-	-	-	-	-
.	4B:2857189-2857189	-	-	-	-	-	-	-	-	-	-	-
.	4B:2857331-2857331	-	-	-	-	-	-	-	-	-	-	-
.	4B:2857440-2857440	-	-	-	-	-	-	-	-	-	-	-
.	4B:2857459-2857459	-	-	-	-	-	-	-	-	-	-	-
.	4B:2857967-2857967	-	-	-	-	-	-	-	-	-	-	-
.	4B:2898377-2898379	-	-	-	-	-	-	-	-	-	-	-
.	4B:2898708-2898708	-	-	-	-	-	-	-	-	-	-	-
.	4B:2898956-2898956	-	-	-	-	-	-	-	-	-	-	-
.	4B:2899087-2899087	-	-	-	-	-	-	-	-	-	-	-
.	4B:2901439-2901439	-	-	-	-	-	-	-	-	-	-	-
.	4B:2929310-2929310	-	-	-	-	-	-	-	-	-	-	-
.	4B:2986933-2986933	-	-	-	-	-	-	-	-	-	-	-
.	4B:2991841-2991841	-	-	-	-	-	-	-	-	-	-	-
.	4B:3034384-3034384	-	-	-	-	-	-	-	-	-	-	-
.	4B:3038826-3038826	-	-	-	-	-	-	-	-	-	-	-
.	4B:3061202-3061202	-	-	-	-	-	-	-	-	-	-	-
.	4B:3132814-3132814	-	-	-	-	-	-	-	-	-	-	-
.	4B:3155667-3155667	-	-	-	-	-	-	-	-	-	-	-
.	4B:3162990-3162990	-	-	-	-	-	-	-	-	-	-	-
.	4B:3164483-3164483	-	-	-	-	-	-	-	-	-	-	-
.	4B:3169106-3169106	-	-	-	-	-	-	-	-	-	-	-
.	4B:3169788-3169788	-	-	-	-	-	-	-	-	-	-	-
.	4B:3202294-3202294	-	-	-	-	-	-	-	-	-	-	-
.	4B:3202421-3202421	-	-	-	-	-	-	-	-	-	-	-
.	4B:3202599-3202599	-	-	-	-	-	-	-	-	-	-	-
.	4B:3202605-3202605	-	-	-	-	-	-	-	-	-	-	-
.	4B:3202715-3202715	-	-	-	-	-	-	-	-	-	-	-
.	4B:3202780-3202780	-	-	-	-	-	-	-	-	-	-	-
.	4B:3238720-3238720	-	-	-	-	-	-	-	-	-	-	-
.	4B:3238738-3238739	-	-	-	-	-	-	-	-	-	-	-
.	4B:3238920-3238920	-	-	-	-	-	-	-	-	-	-	-
.	4B:3238979-3238979	-	-	-	-	-	-	-	-	-	-	-
.	4B:3239053-3239053	-	-	-	-	-	-	-	-	-	-	-
.	4B:3239061-3239061	-	-	-	-	-	-	-	-	-	-	-
.	4B:3239100-3239102	-	-	-	-	-	-	-	-	-	-	-
.	4B:3239164-3239164	-	-	-	-	-	-	-	-	-	-	-
.	4B:3239176-3239176	-	-	-	-	-	-	-	-	-	-	-
.	4B:3239247-3239247	-	-	-	-	-	-	-	-	-	-	-
.	4B:3239268-3239268	-	-	-	-	-	-	-	-	-	-	-
.	4B:3239476-3239476	-	-	-	-	-	-	-	-	-	-	-
.	4B:3239523-3239523	-	-	-	-	-	-	-	-	-	-	-
.	4B:3239578-3239578	-	-	-	-	-	-	-	-	-	-	-
.	4B:3239624-3239624	-	-	-	-	-	-	-	-	-	-	-
.	4B:3239665-3239665	-	-	-	-	-	-	-	-	-	-	-
.	4B:3239681-3239681	-	-	-	-	-	-	-	-	-	-	-
.	4B:3239718-3239718	-	-	-	-	-	-	-	-	-	-	-
.	4B:3239771-3239771	-	-	-	-	-	-	-	-	-	-	-
.	4B:3239879-3239879	-	-	-	-	-	-	-	-	-	-	-
.	4B:3240065-3240065	-	-	-	-	-	-	-	-	-	-	-
.	4B:3240085-3240085	-	-	-	-	-	-	-	-	-	-	-
.	4B:3240118-3240118	-	-	-	-	-	-	-	-	-	-	-
.	4B:3240129-3240129	-	-	-	-	-	-	-	-	-	-	-
.	4B:3240141-3240141	-	-	-	-	-	-	-	-	-	-	-
.	4B:3240207-3240207	-	-	-	-	-	-	-	-	-	-	-
.	4B:3240229-3240230	-	-	-	-	-	-	-	-	-	-	-
.	4B:3240347-3240347	-	-	-	-	-	-	-	-	-	-	-
.	4B:3240446-3240446	G	TRITD4Bv1G001160	TRITD4Bv1G001160.1	Transcript	stop_lost	519	519	173	*/C	tgA/tgC	IWB71797-4B.1	IMPACT=HIGH;BIOTYPE=protein_coding;EXON=5/5;STRAND=-1;ENSP=TRITD4Bv1G001160.1;UNIPARC=UPI0010182D20
.	4B:3240446-3240446	G	TRITD4Bv1G001160	TRITD4Bv1G001160.2	Transcript	stop_lost	975	975	325	*/C	tgA/tgC	IWB71797-4B.1	IMPACT=HIGH;BIOTYPE=protein_coding;EXON=7/7;STRAND=-1;ENSP=TRITD4Bv1G001160.2;UNIPARC=UPI0010191770
.	4B:3240468-3240468	T	TRITD4Bv1G001160	TRITD4Bv1G001160.1	Transcript	missense_variant	497	497	166	G/E	gGa/gAa	-	IMPACT=MODERATE;BIOTYPE=protein_coding;EXON=5/5;STRAND=-1;ENSP=TRITD4Bv1G001160.1;UNIPARC=UPI0010182D20;SIFT=tolerated_low_confidence(0.13)
.	4B:3240468-3240468	T	TRITD4Bv1G001160	TRITD4Bv1G001160.2	Transcript	missense_variant	953	953	318	G/E	gGa/gAa	-	IMPACT=MODERATE;BIOTYPE=protein_coding;EXON=7/7;STRAND=-1;ENSP=TRITD4Bv1G001160.2;UNIPARC=UPI0010191770;SIFT=deleterious_low_confidence(0.01)
.	4B:3241379-3241379	G	TRITD4Bv1G001160	TRITD4Bv1G001160.1	Transcript	synonymous_variant	264	264	88	R	cgT/cgC	IWB71798-4B.1	IMPACT=LOW;BIOTYPE=protein_coding;EXON=3/5;STRAND=-1;ENSP=TRITD4Bv1G001160.1;UNIPARC=UPI0010182D20;DOMAINS=Gene3D:3.40.50.720,PANTHER:PTHR24320,PANTHER:PTHR24320:SF230,Superfamily:SSF51735
.	4B:3241379-3241379	G	TRITD4Bv1G001160	TRITD4Bv1G001160.2	Transcript	synonymous_variant	723	723	241	R	cgT/cgC	IWB71798-4B.1	IMPACT=LOW;BIOTYPE=protein_coding;EXON=5/7;STRAND=-1;ENSP=TRITD4Bv1G001160.2;UNIPARC=UPI0010191770;DOMAINS=Gene3D:3.40.50.720,PANTHER:PTHR24320,PANTHER:PTHR24320:SF205,Superfamily:SSF51735,CDD:cd05327
.	4B:3241379-3241379	G	TRITD4Bv1G001160	TRITD4Bv1G001160.3	Transcript	synonymous_variant	819	819	273	R	cgT/cgC	IWB71798-4B.1	IMPACT=LOW;BIOTYPE=protein_coding;EXON=4/6;STRAND=-1;ENSP=TRITD4Bv1G001160.3;UNIPARC=UPI001018BD5D;DOMAINS=PANTHER:PTHR24320,PANTHER:PTHR24320:SF205,Superfamily:SSF51735,CDD:cd05327
.	4B:3241379-3241379	G	TRITD4Bv1G001160	TRITD4Bv1G001160.4	Transcript	synonymous_variant	621	621	207	R	cgT/cgC	IWB71798-4B.1	IMPACT=LOW;BIOTYPE=protein_coding;EXON=6/8;STRAND=-1;ENSP=TRITD4Bv1G001160.4;UNIPARC=UPI001017B7D8;DOMAINS=Gene3D:3.40.50.720,PANTHER:PTHR24320,PANTHER:PTHR24320:SF205,Superfamily:SSF51735,CDD:cd05327
.	4B:3241379-3241379	G	TRITD4Bv1G001160	TRITD4Bv1G001160.5	Transcript	synonymous_variant	723	723	241	R	cgT/cgC	IWB71798-4B.1	IMPACT=LOW;BIOTYPE=protein_coding;EXON=5/6;STRAND=-1;ENSP=TRITD4Bv1G001160.5;UNIPARC=UPI001019E7E8;DOMAINS=Gene3D:3.40.50.720,PANTHER:PTHR24320,PANTHER:PTHR24320:SF205,Superfamily:SSF51735,CDD:cd05327
.	4B:3241379-3241379	G	TRITD4Bv1G001160	TRITD4Bv1G001160.6	Transcript	synonymous_variant	723	723	241	R	cgT/cgC	IWB71798-4B.1	IMPACT=LOW;BIOTYPE=protein_coding;EXON=5/6;STRAND=-1;ENSP=TRITD4Bv1G001160.6;UNIPARC=UPI0010180A1B;DOMAINS=Gene3D:3.40.50.720,PANTHER:PTHR24320,PANTHER:PTHR24320:SF205,Superfamily:SSF51735,CDD:cd05327
.	4B:3241379-3241379	G	TRITD4Bv1G001160	TRITD4Bv1G001160.7	Transcript	synonymous_variant	723	723	241	R	cgT/cgC	IWB71798-4B.1	IMPACT=LOW;BIOTYPE=protein_coding;EXON=5/6;STRAND=-1;ENSP=TRITD4Bv1G001160.7;UNIPARC=UPI001019C6D2;DOMAINS=Gene3D:3.40.50.720,PANTHER:PTHR24320,PANTHER:PTHR24320:SF205,Superfamily:SSF51735,CDD:cd05327
.	4B:3241379-3241379	G	TRITD4Bv1G001160	TRITD4Bv1G001160.8	Transcript	synonymous_variant	723	723	241	R	cgT/cgC	IWB71798-4B.1	IMPACT=LOW;BIOTYPE=protein_coding;EXON=5/6;STRAND=-1;ENSP=TRITD4Bv1G001160.8;UNIPARC=UPI0010197546;DOMAINS=Gene3D:3.40.50.720,PANTHER:PTHR24320,PANTHER:PTHR24320:SF205,Superfamily:SSF51735,CDD:cd05327
.	4B:3241595-3241595	-	-	-	-	-	-	-	-	-	-	-
.	4B:3242208-3242208	-	-	-	-	-	-	-	-	-	-	-
.	4B:3242971-3242971	-	-	-	-	-	-	-	-	-	-	-
.	4B:3242987-3242987	-	-	-	-	-	-	-	-	-	-	-
.	4B:3243003-3243003	-	-	-	-	-	-	-	-	-	-	-
.	4B:3243009-3243009	-	-	-	-	-	-	-	-	-	-	-
.	4B:3244876-3244876	-	-	-	-	-	-	-	-	-	-	-
.	4B:3244998-3244998	-	-	-	-	-	-	-	-	-	-	-
.	4B:3245396-3245396	-	-	-	-	-	-	-	-	-	-	-
.	4B:3260920-3260921	-	-	-	-	-	-	-	-	-	-	-
.	4B:3260935-3260935	-	-	-	-	-	-	-	-	-	-	-
.	4B:3260948-3260948	-	-	-	-	-	-	-	-	-	-	-
.	4B:3260969-3260969	-	-	-	-	-	-	-	-	-	-	-
.	4B:3260977-3260977	-	-	-	-	-	-	-	-	-	-	-
.	4B:3261070-3261070	-	-	-	-	-	-	-	-	-	-	-
.	4B:3261261-3261261	-	-	-	-	-	-	-	-	-	-	-
.	4B:3261274-3261274	-	-	-	-	-	-	-	-	-	-	-
.	4B:3261346-3261346	-	-	-	-	-	-	-	-	-	-	-
.	4B:3261406-3261406	-	-	-	-	-	-	-	-	-	-	-
.	4B:3261447-3261447	-	-	-	-	-	-	-	-	-	-	-
.	4B:3262306-3262306	-	-	-	-	-	-	-	-	-	-	-
.	4B:3262463-3262463	-	-	-	-	-	-	-	-	-	-	-
.	4B:3262511-3262511	-	-	-	-	-	-	-	-	-	-	-
.	4B:3262909-3262909	-	-	-	-	-	-	-	-	-	-	-
.	4B:3268231-3268231	-	-	-	-	-	-	-	-	-	-	-
.	4B:3269009-3269009	-	-	-	-	-	-	-	-	-	-	-
.	4B:3269012-3269012	-	-	-	-	-	-	-	-	-	-	-
.	4B:3269087-3269089	-	-	-	-	-	-	-	-	-	-	-
.	4B:3269170-3269170	-	-	-	-	-	-	-	-	-	-	-
.	4B:3287300-3287300	-	-	-	-	-	-	-	-	-	-	-
.	4B:3287324-3287324	-	-	-	-	-	-	-	-	-	-	-
.	4B:3291090-3291090	-	-	-	-	-	-	-	-	-	-	-
.	4B:3291237-3291237	-	-	-	-	-	-	-	-	-	-	-
.	4B:3291238-3291238	-	-	-	-	-	-	-	-	-	-	-
.	4B:3291253-3291253	-	-	-	-	-	-	-	-	-	-	-
.	4B:3291288-3291288	-	-	-	-	-	-	-	-	-	-	-
.	4B:3291791-3291791	-	-	-	-	-	-	-	-	-	-	-
.	4B:3292091-3292091	-	-	-	-	-	-	-	-	-	-	-
.	4B:3297849-3297849	-	-	-	-	-	-	-	-	-	-	-
.	4B:3298080-3298080	-	-	-	-	-	-	-	-	-	-	-
.	4B:3298107-3298109	-	-	-	-	-	-	-	-	-	-	-
.	4B:3298408-3298408	-	-	-	-	-	-	-	-	-	-	-
.	4B:3298492-3298492	-	-	-	-	-	-	-	-	-	-	-
.	4B:3298610-3298610	-	-	-	-	-	-	-	-	-	-	-
.	4B:3298658-3298658	-	-	-	-	-	-	-	-	-	-	-
.	4B:3298677-3298677	-	-	-	-	-	-	-	-	-	-	-
.	4B:3298832-3298832	-	-	-	-	-	-	-	-	-	-	-
.	4B:3298934-3298934	-	-	-	-	-	-	-	-	-	-	-
.	4B:3299150-3299150	-	-	-	-	-	-	-	-	-	-	-
.	4B:3299385-3299385	-	-	-	-	-	-	-	-	-	-	-
.	4B:3299504-3299504	-	-	-	-	-	-	-	-	-	-	-
.	4B:3303342-3303342	-	-	-	-	-	-	-	-	-	-	-
.	4B:3303608-3303608	-	-	-	-	-	-	-	-	-	-	-
.	4B:3303712-3303712	-	-	-	-	-	-	-	-	-	-	-
.	4B:3303828-3303828	-	-	-	-	-	-	-	-	-	-	-
.	4B:3303900-3303900	-	-	-	-	-	-	-	-	-	-	-
.	4B:3303974-3303974	-	-	-	-	-	-	-	-	-	-	-
.	4B:3303980-3303980	-	-	-	-	-	-	-	-	-	-	-
.	4B:3304279-3304279	-	-	-	-	-	-	-	-	-	-	-
.	4B:3304581-3304581	-	-	-	-	-	-	-	-	-	-	-
.	4B:3304650-3304650	-	-	-	-	-	-	-	-	-	-	-
.	4B:3304674-3304674	-	-	-	-	-	-	-	-	-	-	-
.	4B:3304678-3304678	-	-	-	-	-	-	-	-	-	-	-
.	4B:3304684-3304684	-	-	-	-	-	-	-	-	-	-	-
.	4B:3304701-3304701	-	-	-	-	-	-	-	-	-	-	-
.	4B:3304751-3304751	-	-	-	-	-	-	-	-	-	-	-
.	4B:3305708-3305708	-	-	-	-	-	-	-	-	-	-	-
.	4B:3305800-3305800	-	-	-	-	-	-	-	-	-	-	-
.	4B:3305842-3305843	-	-	-	-	-	-	-	-	-	-	-
.	4B:3306499-3306499	C	TRITD4Bv1G001190	TRITD4Bv1G001190.1	Transcript	missense_variant	571	571	191	T/A	Acg/Gcg	-	IMPACT=MODERATE;BIOTYPE=protein_coding;EXON=1/1;STRAND=-1;ENSP=TRITD4Bv1G001190.1;UNIPARC=UPI001019E926;SIFT=tolerated(0.5);DOMAINS=Gene3D:1.10.20.10,Pfam:PF00125,PANTHER:PTHR23428,PANTHER:PTHR23428:SF238,MobiDB_lite:mobidb-lite,MobiDB_lite:mobidb-lite,Low_complexity_(Seg):seg
.	4B:3306499-3306499	C	TRITD4Bv1G001190	TRITD4Bv1G001190.2	Transcript	missense_variant	223	223	75	T/A	Acg/Gcg	-	IMPACT=MODERATE;BIOTYPE=protein_coding;EXON=2/2;STRAND=-1;ENSP=TRITD4Bv1G001190.2;UNIPARC=UPI0010178E67;SIFT=tolerated(0.48);DOMAINS=Gene3D:1.10.20.10,Pfam:PF00125,PANTHER:PTHR23428,PANTHER:PTHR23428:SF238,MobiDB_lite:mobidb-lite,MobiDB_lite:mobidb-lite,Low_complexity_(Seg):seg
.	4B:3306506-3306506	G	TRITD4Bv1G001190	TRITD4Bv1G001190.1	Transcript	synonymous_variant	564	564	188	A	gcG/gcC	-	IMPACT=LOW;BIOTYPE=protein_coding;EXON=1/1;STRAND=-1;ENSP=TRITD4Bv1G001190.1;UNIPARC=UPI001019E926;DOMAINS=Gene3D:1.10.20.10,Pfam:PF00125,PANTHER:PTHR23428,PANTHER:PTHR23428:SF238,MobiDB_lite:mobidb-lite,MobiDB_lite:mobidb-lite,Low_complexity_(Seg):seg
.	4B:3306506-3306506	G	TRITD4Bv1G001190	TRITD4Bv1G001190.2	Transcript	synonymous_variant	216	216	72	A	gcG/gcC	-	IMPACT=LOW;BIOTYPE=protein_coding;EXON=2/2;STRAND=-1;ENSP=TRITD4Bv1G001190.2;UNIPARC=UPI0010178E67;DOMAINS=Gene3D:1.10.20.10,Pfam:PF00125,PANTHER:PTHR23428,PANTHER:PTHR23428:SF238,MobiDB_lite:mobidb-lite,MobiDB_lite:mobidb-lite,Low_complexity_(Seg):seg
.	4B:3421900-3421900	-	-	-	-	-	-	-	-	-	-	-
.	4B:3421920-3421920	-	-	-	-	-	-	-	-	-	-	-
.	4B:3421939-3421939	-	-	-	-	-	-	-	-	-	-	-
.	4B:3593438-3593438	-	-	-	-	-	-	-	-	-	-	-
.	4B:3593464-3593465	GC	TRITD4Bv1G001200	TRITD4Bv1G001200.1	Transcript	frameshift_variant	1319	1319	440	G/GX	gGt/gGCt	-	IMPACT=HIGH;BIOTYPE=protein_coding;EXON=6/6;STRAND=-1;ENSP=TRITD4Bv1G001200.1;UNIPARC=UPI0010180732
.	4B:3593476-3593476	C	TRITD4Bv1G001200	TRITD4Bv1G001200.1	Transcript	missense_variant	1308	1308	436	S/R	agT/agG	-	IMPACT=MODERATE;BIOTYPE=protein_coding;EXON=6/6;STRAND=-1;ENSP=TRITD4Bv1G001200.1;UNIPARC=UPI0010180732
.	4B:3593491-3593492	TG	TRITD4Bv1G001200	TRITD4Bv1G001200.1	Transcript	frameshift_variant	1292	1292	431	S/SX	tCg/tCAg	-	IMPACT=HIGH;BIOTYPE=protein_coding;EXON=6/6;STRAND=-1;ENSP=TRITD4Bv1G001200.1;UNIPARC=UPI0010180732
.	4B:3593499-3593499	C	TRITD4Bv1G001200	TRITD4Bv1G001200.1	Transcript	missense_variant	1285	1285	429	I/V	Atc/Gtc	-	IMPACT=MODERATE;BIOTYPE=protein_coding;EXON=6/6;STRAND=-1;ENSP=TRITD4Bv1G001200.1;UNIPARC=UPI0010180732;SIFT=tolerated_low_confidence(0.66)
.	4B:3593503-3593503	A	TRITD4Bv1G001200	TRITD4Bv1G001200.1	Transcript	splice_region_variant,synonymous_variant	1281	1281	427	G	ggC/ggT	-	IMPACT=LOW;BIOTYPE=protein_coding;EXON=6/6;STRAND=-1;ENSP=TRITD4Bv1G001200.1;UNIPARC=UPI0010180732;DOMAINS=PANTHER:PTHR31096,PANTHER:PTHR31096:SF23
.	4B:3593518-3593518	-	-	-	-	-	-	-	-	-	-	-
.	4B:3593580-3593580	-	-	-	-	-	-	-	-	-	-	-
.	4B:3593668-3593668	G	TRITD4Bv1G001200	TRITD4Bv1G001200.1	Transcript	missense_variant	1221	1221	407	Q/H	caG/caC	-	IMPACT=MODERATE;BIOTYPE=protein_coding;EXON=5/6;STRAND=-1;ENSP=TRITD4Bv1G001200.1;UNIPARC=UPI0010180732;SIFT=tolerated(0.66);DOMAINS=PANTHER:PTHR31096,PANTHER:PTHR31096:SF23
.	4B:3593668-3593668	G	TRITD4Bv1G001200	TRITD4Bv1G001200.2	Transcript	missense_variant	819	819	273	Q/H	caG/caC	-	IMPACT=MODERATE;BIOTYPE=protein_coding;EXON=4/4;STRAND=-1;ENSP=TRITD4Bv1G001200.2;UNIPARC=UPI001018B24E;SIFT=tolerated(0.64);DOMAINS=PANTHER:PTHR31096:SF23,PANTHER:PTHR31096
.	4B:3593668-3593668	G	TRITD4Bv1G001200	TRITD4Bv1G001200.3	Transcript	missense_variant	1221	1221	407	Q/H	caG/caC	-	IMPACT=MODERATE;BIOTYPE=protein_coding;EXON=5/5;STRAND=-1;ENSP=TRITD4Bv1G001200.3;UNIPARC=UPI001018A69B;SIFT=tolerated(0.64);DOMAINS=PANTHER:PTHR31096:SF23,PANTHER:PTHR31096
.	4B:3593668-3593668	G	TRITD4Bv1G001200	TRITD4Bv1G001200.4	Transcript	missense_variant	1263	1263	421	Q/H	caG/caC	-	IMPACT=MODERATE;BIOTYPE=protein_coding;EXON=6/6;STRAND=-1;ENSP=TRITD4Bv1G001200.4;UNIPARC=UPI00101729CD;SIFT=tolerated(0.64);DOMAINS=PANTHER:PTHR31096:SF23,PANTHER:PTHR31096
.	4B:3593680-3593680	G	TRITD4Bv1G001200	TRITD4Bv1G001200.1	Transcript	synonymous_variant	1209	1209	403	G	ggT/ggC	-	IMPACT=LOW;BIOTYPE=protein_coding;EXON=5/6;STRAND=-1;ENSP=TRITD4Bv1G001200.1;UNIPARC=UPI0010180732;DOMAINS=PANTHER:PTHR31096,PANTHER:PTHR31096:SF23
.	4B:3593680-3593680	G	TRITD4Bv1G001200	TRITD4Bv1G001200.2	Transcript	synonymous_variant	807	807	269	G	ggT/ggC	-	IMPACT=LOW;BIOTYPE=protein_coding;EXON=4/4;STRAND=-1;ENSP=TRITD4Bv1G001200.2;UNIPARC=UPI001018B24E;DOMAINS=PANTHER:PTHR31096:SF23,PANTHER:PTHR31096
.	4B:3593680-3593680	G	TRITD4Bv1G001200	TRITD4Bv1G001200.3	Transcript	synonymous_variant	1209	1209	403	G	ggT/ggC	-	IMPACT=LOW;BIOTYPE=protein_coding;EXON=5/5;STRAND=-1;ENSP=TRITD4Bv1G001200.3;UNIPARC=UPI001018A69B;DOMAINS=PANTHER:PTHR31096:SF23,PANTHER:PTHR31096
.	4B:3593680-3593680	G	TRITD4Bv1G001200	TRITD4Bv1G001200.4	Transcript	synonymous_variant	1251	1251	417	G	ggT/ggC	-	IMPACT=LOW;BIOTYPE=protein_coding;EXON=6/6;STRAND=-1;ENSP=TRITD4Bv1G001200.4;UNIPARC=UPI00101729CD;DOMAINS=PANTHER:PTHR31096:SF23,PANTHER:PTHR31096
.	4B:3593683-3593683	C	TRITD4Bv1G001200	TRITD4Bv1G001200.1	Transcript	synonymous_variant	1206	1206	402	L	ctA/ctG	-	IMPACT=LOW;BIOTYPE=protein_coding;EXON=5/6;STRAND=-1;ENSP=TRITD4Bv1G001200.1;UNIPARC=UPI0010180732;DOMAINS=PANTHER:PTHR31096,PANTHER:PTHR31096:SF23
.	4B:3593683-3593683	C	TRITD4Bv1G001200	TRITD4Bv1G001200.2	Transcript	synonymous_variant	804	804	268	L	ctA/ctG	-	IMPACT=LOW;BIOTYPE=protein_coding;EXON=4/4;STRAND=-1;ENSP=TRITD4Bv1G001200.2;UNIPARC=UPI001018B24E;DOMAINS=PANTHER:PTHR31096:SF23,PANTHER:PTHR31096
.	4B:3593683-3593683	C	TRITD4Bv1G001200	TRITD4Bv1G001200.3	Transcript	synonymous_variant	1206	1206	402	L	ctA/ctG	-	IMPACT=LOW;BIOTYPE=protein_coding;EXON=5/5;STRAND=-1;ENSP=TRITD4Bv1G001200.3;UNIPARC=UPI001018A69B;DOMAINS=PANTHER:PTHR31096:SF23,PANTHER:PTHR31096
.	4B:3593683-3593683	C	TRITD4Bv1G001200	TRITD4Bv1G001200.4	Transcript	synonymous_variant	1248	1248	416	L	ctA/ctG	-	IMPACT=LOW;BIOTYPE=protein_coding;EXON=6/6;STRAND=-1;ENSP=TRITD4Bv1G001200.4;UNIPARC=UPI00101729CD;DOMAINS=PANTHER:PTHR31096:SF23,PANTHER:PTHR31096
.	4B:3594610-3594612	-	-	-	-	-	-	-	-	-	-	-
.	4B:3594620-3594620	-	-	-	-	-	-	-	-	-	-	-
.	4B:3595365-3595365	-	-	-	-	-	-	-	-	-	-	-
.	4B:3595393-3595393	-	-	-	-	-	-	-	-	-	-	-
.	4B:3595696-3595697	-	-	-	-	-	-	-	-	-	-	-
.	4B:3595719-3595719	C	TRITD4Bv1G001200	TRITD4Bv1G001200.1	Transcript	synonymous_variant	411	411	137	L	ctC/ctG	-	IMPACT=LOW;BIOTYPE=protein_coding;EXON=1/6;STRAND=-1;ENSP=TRITD4Bv1G001200.1;UNIPARC=UPI0010180732;DOMAINS=PROSITE_profiles:PS51671,CDD:cd04927,PANTHER:PTHR31096,PANTHER:PTHR31096:SF23,Pfam:PF01842,Gene3D:3.30.70.260,Superfamily:SSF55021
.	4B:3595719-3595719	C	TRITD4Bv1G001200	TRITD4Bv1G001200.3	Transcript	synonymous_variant	411	411	137	L	ctC/ctG	-	IMPACT=LOW;BIOTYPE=protein_coding;EXON=1/5;STRAND=-1;ENSP=TRITD4Bv1G001200.3;UNIPARC=UPI001018A69B;DOMAINS=PROSITE_profiles:PS51671,CDD:cd04927,PANTHER:PTHR31096:SF23,PANTHER:PTHR31096,Gene3D:3.30.70.260,Pfam:PF01842,Superfamily:SSF55021
.	4B:3595719-3595719	C	TRITD4Bv1G001200	TRITD4Bv1G001200.4	Transcript	synonymous_variant	411	411	137	L	ctC/ctG	-	IMPACT=LOW;BIOTYPE=protein_coding;EXON=1/6;STRAND=-1;ENSP=TRITD4Bv1G001200.4;UNIPARC=UPI00101729CD;DOMAINS=PROSITE_profiles:PS51671,PANTHER:PTHR31096:SF23,PANTHER:PTHR31096,Superfamily:SSF55021
.	4B:3595719-3595719	C	TRITD4Bv1G001200	TRITD4Bv1G001200.5	Transcript	synonymous_variant	411	411	137	L	ctC/ctG	-	IMPACT=LOW;BIOTYPE=protein_coding;EXON=1/3;STRAND=-1;ENSP=TRITD4Bv1G001200.5;UNIPARC=UPI00101727BE;DOMAINS=PANTHER:PTHR31096,PANTHER:PTHR31096:SF23,Pfam:PF01842,Gene3D:3.30.70.260,Superfamily:SSF55021
.	4B:3595757-3595757	A	TRITD4Bv1G001200	TRITD4Bv1G001200.1	Transcript	synonymous_variant	373	373	125	L	Ctg/Ttg	-	IMPACT=LOW;BIOTYPE=protein_coding;EXON=1/6;STRAND=-1;ENSP=TRITD4Bv1G001200.1;UNIPARC=UPI0010180732;DOMAINS=PROSITE_profiles:PS51671,CDD:cd04927,PANTHER:PTHR31096,PANTHER:PTHR31096:SF23,Gene3D:3.30.70.260,Superfamily:SSF55021
.	4B:3595757-3595757	A	TRITD4Bv1G001200	TRITD4Bv1G001200.3	Transcript	synonymous_variant	373	373	125	L	Ctg/Ttg	-	IMPACT=LOW;BIOTYPE=protein_coding;EXON=1/5;STRAND=-1;ENSP=TRITD4Bv1G001200.3;UNIPARC=UPI001018A69B;DOMAINS=PROSITE_profiles:PS51671,CDD:cd04927,PANTHER:PTHR31096:SF23,PANTHER:PTHR31096,Gene3D:3.30.70.260,Superfamily:SSF55021
.	4B:3595757-3595757	A	TRITD4Bv1G001200	TRITD4Bv1G001200.4	Transcript	synonymous_variant	373	373	125	L	Ctg/Ttg	-	IMPACT=LOW;BIOTYPE=protein_coding;EXON=1/6;STRAND=-1;ENSP=TRITD4Bv1G001200.4;UNIPARC=UPI00101729CD;DOMAINS=PROSITE_profiles:PS51671,PANTHER:PTHR31096:SF23,PANTHER:PTHR31096,Superfamily:SSF55021
.	4B:3595757-3595757	A	TRITD4Bv1G001200	TRITD4Bv1G001200.5	Transcript	synonymous_variant	373	373	125	L	Ctg/Ttg	-	IMPACT=LOW;BIOTYPE=protein_coding;EXON=1/3;STRAND=-1;ENSP=TRITD4Bv1G001200.5;UNIPARC=UPI00101727BE;DOMAINS=PANTHER:PTHR31096,PANTHER:PTHR31096:SF23,Gene3D:3.30.70.260,Superfamily:SSF55021
.	4B:3595761-3595761	G	TRITD4Bv1G001200	TRITD4Bv1G001200.1	Transcript	synonymous_variant	369	369	123	V	gtG/gtC	-	IMPACT=LOW;BIOTYPE=protein_coding;EXON=1/6;STRAND=-1;ENSP=TRITD4Bv1G001200.1;UNIPARC=UPI0010180732;DOMAINS=PANTHER:PTHR31096,PANTHER:PTHR31096:SF23,Gene3D:3.30.70.260,Superfamily:SSF55021
.	4B:3595761-3595761	G	TRITD4Bv1G001200	TRITD4Bv1G001200.3	Transcript	synonymous_variant	369	369	123	V	gtG/gtC	-	IMPACT=LOW;BIOTYPE=protein_coding;EXON=1/5;STRAND=-1;ENSP=TRITD4Bv1G001200.3;UNIPARC=UPI001018A69B;DOMAINS=PANTHER:PTHR31096:SF23,PANTHER:PTHR31096,Gene3D:3.30.70.260,Superfamily:SSF55021
.	4B:3595761-3595761	G	TRITD4Bv1G001200	TRITD4Bv1G001200.4	Transcript	synonymous_variant	369	369	123	V	gtG/gtC	-	IMPACT=LOW;BIOTYPE=protein_coding;EXON=1/6;STRAND=-1;ENSP=TRITD4Bv1G001200.4;UNIPARC=UPI00101729CD;DOMAINS=PANTHER:PTHR31096:SF23,PANTHER:PTHR31096,Superfamily:SSF55021
.	4B:3595761-3595761	G	TRITD4Bv1G001200	TRITD4Bv1G001200.5	Transcript	synonymous_variant	369	369	123	V	gtG/gtC	-	IMPACT=LOW;BIOTYPE=protein_coding;EXON=1/3;STRAND=-1;ENSP=TRITD4Bv1G001200.5;UNIPARC=UPI00101727BE;DOMAINS=PANTHER:PTHR31096,PANTHER:PTHR31096:SF23,Superfamily:SSF55021
.	4B:3595765-3595765	T	TRITD4Bv1G001200	TRITD4Bv1G001200.1	Transcript	missense_variant	365	365	122	R/Q	cGg/cAg	-	IMPACT=MODERATE;BIOTYPE=protein_coding;EXON=1/6;STRAND=-1;ENSP=TRITD4Bv1G001200.1;UNIPARC=UPI0010180732;SIFT=tolerated(0.91);DOMAINS=PANTHER:PTHR31096,PANTHER:PTHR31096:SF23
.	4B:3595765-3595765	T	TRITD4Bv1G001200	TRITD4Bv1G001200.3	Transcript	missense_variant	365	365	122	R/Q	cGg/cAg	-	IMPACT=MODERATE;BIOTYPE=protein_coding;EXON=1/5;STRAND=-1;ENSP=TRITD4Bv1G001200.3;UNIPARC=UPI001018A69B;SIFT=tolerated(0.85);DOMAINS=PANTHER:PTHR31096:SF23,PANTHER:PTHR31096
.	4B:3595765-3595765	T	TRITD4Bv1G001200	TRITD4Bv1G001200.4	Transcript	missense_variant	365	365	122	R/Q	cGg/cAg	-	IMPACT=MODERATE;BIOTYPE=protein_coding;EXON=1/6;STRAND=-1;ENSP=TRITD4Bv1G001200.4;UNIPARC=UPI00101729CD;SIFT=tolerated(0.85);DOMAINS=PANTHER:PTHR31096:SF23,PANTHER:PTHR31096
.	4B:3595765-3595765	T	TRITD4Bv1G001200	TRITD4Bv1G001200.5	Transcript	missense_variant	365	365	122	R/Q	cGg/cAg	-	IMPACT=MODERATE;BIOTYPE=protein_coding;EXON=1/3;STRAND=-1;ENSP=TRITD4Bv1G001200.5;UNIPARC=UPI00101727BE;SIFT=tolerated(0.81);DOMAINS=PANTHER:PTHR31096,PANTHER:PTHR31096:SF23
.	4B:3595767-3595767	T	TRITD4Bv1G001200	TRITD4Bv1G001200.1	Transcript	synonymous_variant	363	363	121	P	ccC/ccA	-	IMPACT=LOW;BIOTYPE=protein_coding;EXON=1/6;STRAND=-1;ENSP=TRITD4Bv1G001200.1;UNIPARC=UPI0010180732;DOMAINS=PANTHER:PTHR31096,PANTHER:PTHR31096:SF23
.	4B:3595767-3595767	T	TRITD4Bv1G001200	TRITD4Bv1G001200.3	Transcript	synonymous_variant	363	363	121	P	ccC/ccA	-	IMPACT=LOW;BIOTYPE=protein_coding;EXON=1/5;STRAND=-1;ENSP=TRITD4Bv1G001200.3;UNIPARC=UPI001018A69B;DOMAINS=PANTHER:PTHR31096:SF23,PANTHER:PTHR31096
.	4B:3595767-3595767	T	TRITD4Bv1G001200	TRITD4Bv1G001200.4	Transcript	synonymous_variant	363	363	121	P	ccC/ccA	-	IMPACT=LOW;BIOTYPE=protein_coding;EXON=1/6;STRAND=-1;ENSP=TRITD4Bv1G001200.4;UNIPARC=UPI00101729CD;DOMAINS=PANTHER:PTHR31096:SF23,PANTHER:PTHR31096
.	4B:3595767-3595767	T	TRITD4Bv1G001200	TRITD4Bv1G001200.5	Transcript	synonymous_variant	363	363	121	P	ccC/ccA	-	IMPACT=LOW;BIOTYPE=protein_coding;EXON=1/3;STRAND=-1;ENSP=TRITD4Bv1G001200.5;UNIPARC=UPI00101727BE;DOMAINS=PANTHER:PTHR31096,PANTHER:PTHR31096:SF23
.	4B:3595797-3595797	G	TRITD4Bv1G001200	TRITD4Bv1G001200.1	Transcript	synonymous_variant	333	333	111	G	ggA/ggC	-	IMPACT=LOW;BIOTYPE=protein_coding;EXON=1/6;STRAND=-1;ENSP=TRITD4Bv1G001200.1;UNIPARC=UPI0010180732;DOMAINS=Low_complexity_(Seg):seg,PANTHER:PTHR31096,PANTHER:PTHR31096:SF23
.	4B:3595797-3595797	G	TRITD4Bv1G001200	TRITD4Bv1G001200.3	Transcript	synonymous_variant	333	333	111	G	ggA/ggC	-	IMPACT=LOW;BIOTYPE=protein_coding;EXON=1/5;STRAND=-1;ENSP=TRITD4Bv1G001200.3;UNIPARC=UPI001018A69B;DOMAINS=Low_complexity_(Seg):seg,PANTHER:PTHR31096:SF23,PANTHER:PTHR31096
.	4B:3595797-3595797	G	TRITD4Bv1G001200	TRITD4Bv1G001200.4	Transcript	synonymous_variant	333	333	111	G	ggA/ggC	-	IMPACT=LOW;BIOTYPE=protein_coding;EXON=1/6;STRAND=-1;ENSP=TRITD4Bv1G001200.4;UNIPARC=UPI00101729CD;DOMAINS=Low_complexity_(Seg):seg,PANTHER:PTHR31096:SF23,PANTHER:PTHR31096
.	4B:3595797-3595797	G	TRITD4Bv1G001200	TRITD4Bv1G001200.5	Transcript	synonymous_variant	333	333	111	G	ggA/ggC	-	IMPACT=LOW;BIOTYPE=protein_coding;EXON=1/3;STRAND=-1;ENSP=TRITD4Bv1G001200.5;UNIPARC=UPI00101727BE;DOMAINS=Low_complexity_(Seg):seg,PANTHER:PTHR31096,PANTHER:PTHR31096:SF23
.	4B:3595829-3595829	T	TRITD4Bv1G001200	TRITD4Bv1G001200.1	Transcript	missense_variant	301	301	101	A/T	Gcc/Acc	-	IMPACT=MODERATE;BIOTYPE=protein_coding;EXON=1/6;STRAND=-1;ENSP=TRITD4Bv1G001200.1;UNIPARC=UPI0010180732;SIFT=tolerated(0.69);DOMAINS=Low_complexity_(Seg):seg,PANTHER:PTHR31096,PANTHER:PTHR31096:SF23
.	4B:3595829-3595829	T	TRITD4Bv1G001200	TRITD4Bv1G001200.3	Transcript	missense_variant	301	301	101	A/T	Gcc/Acc	-	IMPACT=MODERATE;BIOTYPE=protein_coding;EXON=1/5;STRAND=-1;ENSP=TRITD4Bv1G001200.3;UNIPARC=UPI001018A69B;SIFT=tolerated(0.44);DOMAINS=Low_complexity_(Seg):seg,PANTHER:PTHR31096:SF23,PANTHER:PTHR31096
.	4B:3595829-3595829	T	TRITD4Bv1G001200	TRITD4Bv1G001200.4	Transcript	missense_variant	301	301	101	A/T	Gcc/Acc	-	IMPACT=MODERATE;BIOTYPE=protein_coding;EXON=1/6;STRAND=-1;ENSP=TRITD4Bv1G001200.4;UNIPARC=UPI00101729CD;SIFT=tolerated(0.71);DOMAINS=Low_complexity_(Seg):seg,PANTHER:PTHR31096:SF23,PANTHER:PTHR31096
.	4B:3595829-3595829	T	TRITD4Bv1G001200	TRITD4Bv1G001200.5	Transcript	missense_variant	301	301	101	A/T	Gcc/Acc	-	IMPACT=MODERATE;BIOTYPE=protein_coding;EXON=1/3;STRAND=-1;ENSP=TRITD4Bv1G001200.5;UNIPARC=UPI00101727BE;SIFT=tolerated(0.57);DOMAINS=Low_complexity_(Seg):seg,PANTHER:PTHR31096,PANTHER:PTHR31096:SF23
.	4B:3595848-3595848	G	TRITD4Bv1G001200	TRITD4Bv1G001200.1	Transcript	synonymous_variant	282	282	94	P	ccA/ccC	-	IMPACT=LOW;BIOTYPE=protein_coding;EXON=1/6;STRAND=-1;ENSP=TRITD4Bv1G001200.1;UNIPARC=UPI0010180732;DOMAINS=PANTHER:PTHR31096,PANTHER:PTHR31096:SF23
.	4B:3595848-3595848	G	TRITD4Bv1G001200	TRITD4Bv1G001200.3	Transcript	synonymous_variant	282	282	94	P	ccA/ccC	-	IMPACT=LOW;BIOTYPE=protein_coding;EXON=1/5;STRAND=-1;ENSP=TRITD4Bv1G001200.3;UNIPARC=UPI001018A69B;DOMAINS=PANTHER:PTHR31096:SF23,PANTHER:PTHR31096
.	4B:3595848-3595848	G	TRITD4Bv1G001200	TRITD4Bv1G001200.4	Transcript	synonymous_variant	282	282	94	P	ccA/ccC	-	IMPACT=LOW;BIOTYPE=protein_coding;EXON=1/6;STRAND=-1;ENSP=TRITD4Bv1G001200.4;UNIPARC=UPI00101729CD;DOMAINS=PANTHER:PTHR31096:SF23,PANTHER:PTHR31096
.	4B:3595848-3595848	G	TRITD4Bv1G001200	TRITD4Bv1G001200.5	Transcript	synonymous_variant	282	282	94	P	ccA/ccC	-	IMPACT=LOW;BIOTYPE=protein_coding;EXON=1/3;STRAND=-1;ENSP=TRITD4Bv1G001200.5;UNIPARC=UPI00101727BE;DOMAINS=PANTHER:PTHR31096,PANTHER:PTHR31096:SF23
.	4B:3596193-3596193	-	-	-	-	-	-	-	-	-	-	-
.	4B:3596279-3596279	-	-	-	-	-	-	-	-	-	-	-
.	4B:3596576-3596576	-	-	-	-	-	-	-	-	-	-	-
.	4B:3596804-3596804	-	-	-	-	-	-	-	-	-	-	-
.	4B:3596848-3596848	-	-	-	-	-	-	-	-	-	-	-
.	4B:3596870-3596871	-	-	-	-	-	-	-	-	-	-	-
.	4B:3596932-3596932	-	-	-	-	-	-	-	-	-	-	-
.	4B:3596939-3596939	-	-	-	-	-	-	-	-	-	-	-
.	4B:3596950-3596950	-	-	-	-	-	-	-	-	-	-	-
.	4B:3596972-3596972	-	-	-	-	-	-	-	-	-	-	-
.	4B:3597017-3597017	-	-	-	-	-	-	-	-	-	-	-
.	4B:3597219-3597221	-	-	-	-	-	-	-	-	-	-	-
.	4B:3597430-3597430	-	-	-	-	-	-	-	-	-	-	-
.	4B:3597521-3597521	-	-	-	-	-	-	-	-	-	-	-
.	4B:3609162-3609162	-	-	-	-	-	-	-	-	-	-	-
.	4B:3609296-3609299	-	-	-	-	-	-	-	-	-	-	-
.	4B:3609441-3609441	-	-	-	-	-	-	-	-	-	-	-
.	4B:3609610-3609610	-	-	-	-	-	-	-	-	-	-	-
.	4B:3609937-3609937	-	-	-	-	-	-	-	-	-	-	-
.	4B:3609966-3609966	-	-	-	-	-	-	-	-	-	-	-
.	4B:3609997-3609997	-	-	-	-	-	-	-	-	-	-	-
.	4B:3610013-3610013	-	-	-	-	-	-	-	-	-	-	-
.	4B:3610023-3610023	-	-	-	-	-	-	-	-	-	-	-
.	4B:3610498-3610498	-	-	-	-	-	-	-	-	-	-	-
.	4B:3610602-3610602	-	-	-	-	-	-	-	-	-	-	-
.	4B:3610608-3610609	-	-	-	-	-	-	-	-	-	-	-
.	4B:3610632-3610632	-	-	-	-	-	-	-	-	-	-	-
.	4B:3610654-3610654	-	-	-	-	-	-	-	-	-	-	-
.	4B:3610673-3610673	-	-	-	-	-	-	-	-	-	-	-
.	4B:3610677-3610677	-	-	-	-	-	-	-	-	-	-	-
.	4B:3610822-3610823	-	-	-	-	-	-	-	-	-	-	-
.	4B:3610860-3610860	-	-	-	-	-	-	-	-	-	-	-
.	4B:3610874-3610875	-	-	-	-	-	-	-	-	-	-	-
.	4B:3610917-3610918	-	-	-	-	-	-	-	-	-	-	-
.	4B:3611731-3611731	-	-	-	-	-	-	-	-	-	-	-
.	4B:3611860-3611860	-	-	-	-	-	-	-	-	-	-	-
.	4B:3612004-3612004	-	-	-	-	-	-	-	-	-	-	-
.	4B:3612009-3612009	-	-	-	-	-	-	-	-	-	-	-
.	4B:3612087-3612087	-	-	-	-	-	-	-	-	-	-	-
.	4B:3612429-3612429	-	-	-	-	-	-	-	-	-	-	-
.	4B:3613625-3613625	-	-	-	-	-	-	-	-	-	-	-
.	4B:3614125-3614125	-	-	-	-	-	-	-	-	-	-	-
.	4B:3614567-3614567	A	TRITD4Bv1G001220	TRITD4Bv1G001220.1	Transcript	synonymous_variant	1011	1011	337	P	ccC/ccT	-	IMPACT=LOW;BIOTYPE=protein_coding;EXON=4/5;STRAND=-1;ENSP=TRITD4Bv1G001220.1;UNIPARC=UPI000DF53076;DOMAINS=Pfam:PF06136,PIRSF:PIRSF031043,PANTHER:PTHR31083,PANTHER:PTHR31083:SF32,MobiDB_lite:mobidb-lite,MobiDB_lite:mobidb-lite
.	4B:3614567-3614567	A	TRITD4Bv1G001220	TRITD4Bv1G001220.2	Transcript	synonymous_variant	954	954	318	P	ccC/ccT	-	IMPACT=LOW;BIOTYPE=protein_coding;EXON=5/6;STRAND=-1;ENSP=TRITD4Bv1G001220.2;UNIPARC=UPI000DF501BF;DOMAINS=Pfam:PF06136,PIRSF:PIRSF031043,PANTHER:PTHR31083,PANTHER:PTHR31083:SF32,MobiDB_lite:mobidb-lite,MobiDB_lite:mobidb-lite
.	4B:3614600-3614600	A	TRITD4Bv1G001220	TRITD4Bv1G001220.1	Transcript	synonymous_variant	978	978	326	V	gtC/gtT	-	IMPACT=LOW;BIOTYPE=protein_coding;EXON=4/5;STRAND=-1;ENSP=TRITD4Bv1G001220.1;UNIPARC=UPI000DF53076;DOMAINS=Pfam:PF06136,PIRSF:PIRSF031043,PANTHER:PTHR31083,PANTHER:PTHR31083:SF32,MobiDB_lite:mobidb-lite,MobiDB_lite:mobidb-lite
.	4B:3614600-3614600	A	TRITD4Bv1G001220	TRITD4Bv1G001220.2	Transcript	synonymous_variant	921	921	307	V	gtC/gtT	-	IMPACT=LOW;BIOTYPE=protein_coding;EXON=5/6;STRAND=-1;ENSP=TRITD4Bv1G001220.2;UNIPARC=UPI000DF501BF;DOMAINS=Pfam:PF06136,PIRSF:PIRSF031043,PANTHER:PTHR31083,PANTHER:PTHR31083:SF32,MobiDB_lite:mobidb-lite,MobiDB_lite:mobidb-lite
.	4B:3615375-3615375	-	-	-	-	-	-	-	-	-	-	-
.	4B:3615489-3615489	T	TRITD4Bv1G001220	TRITD4Bv1G001220.1	Transcript	synonymous_variant	270	270	90	K	aaG/aaA	-	IMPACT=LOW;BIOTYPE=protein_coding;EXON=2/5;STRAND=-1;ENSP=TRITD4Bv1G001220.1;UNIPARC=UPI000DF53076;DOMAINS=Pfam:PF06136,PIRSF:PIRSF031043,PANTHER:PTHR31083,PANTHER:PTHR31083:SF32
.	4B:3615489-3615489	T	TRITD4Bv1G001220	TRITD4Bv1G001220.2	Transcript	synonymous_variant	213	213	71	K	aaG/aaA	-	IMPACT=LOW;BIOTYPE=protein_coding;EXON=3/6;STRAND=-1;ENSP=TRITD4Bv1G001220.2;UNIPARC=UPI000DF501BF;DOMAINS=Pfam:PF06136,PIRSF:PIRSF031043,PANTHER:PTHR31083,PANTHER:PTHR31083:SF32
.	4B:3616169-3616169	-	-	-	-	-	-	-	-	-	-	-
.	4B:3616922-3616922	-	-	-	-	-	-	-	-	-	-	-
.	4B:3617172-3617173	-	-	-	-	-	-	-	-	-	-	-
.	4B:3617178-3617178	-	-	-	-	-	-	-	-	-	-	-
.	4B:3617521-3617521	-	-	-	-	-	-	-	-	-	-	-
.	4B:3617535-3617535	-	-	-	-	-	-	-	-	-	-	-
.	4B:3617652-3617652	-	-	-	-	-	-	-	-	-	-	-
.	4B:3617936-3617936	-	-	-	-	-	-	-	-	-	-	-
.	4B:3617956-3617956	-	-	-	-	-	-	-	-	-	-	-
.	4B:3618238-3618238	-	-	-	-	-	-	-	-	-	-	-
.	4B:3618671-3618671	-	-	-	-	-	-	-	-	-	-	-
.	4B:3618777-3618781	-	-	-	-	-	-	-	-	-	-	-
.	4B:3618801-3618802	-	-	-	-	-	-	-	-	-	-	-
.	4B:3619094-3619094	-	-	-	-	-	-	-	-	-	-	-
.	4B:3619168-3619168	-	-	-	-	-	-	-	-	-	-	-
.	4B:3619207-3619207	-	-	-	-	-	-	-	-	-	-	-
.	4B:3619408-3619408	-	-	-	-	-	-	-	-	-	-	-
.	4B:3619430-3619430	-	-	-	-	-	-	-	-	-	-	-
.	4B:3619445-3619445	-	-	-	-	-	-	-	-	-	-	-
.	4B:3619447-3619447	-	-	-	-	-	-	-	-	-	-	-
.	4B:3619541-3619541	-	-	-	-	-	-	-	-	-	-	-
.	4B:3619803-3619803	-	-	-	-	-	-	-	-	-	-	-
.	4B:3620232-3620232	-	-	-	-	-	-	-	-	-	-	-
.	4B:3620492-3620492	-	-	-	-	-	-	-	-	-	-	-
.	4B:3620678-3620678	-	-	-	-	-	-	-	-	-	-	-
.	4B:3620978-3620978	-	-	-	-	-	-	-	-	-	-	-
.	4B:3621791-3621792	-	-	-	-	-	-	-	-	-	-	-
.	4B:3621939-3621939	-	-	-	-	-	-	-	-	-	-	-
.	4B:3621982-3621982	-	-	-	-	-	-	-	-	-	-	-
.	4B:3622169-3622169	-	-	-	-	-	-	-	-	-	-	-
.	4B:3622296-3622296	-	-	-	-	-	-	-	-	-	-	-
.	4B:3623156-3623156	-	-	-	-	-	-	-	-	-	-	-
.	4B:3623173-3623173	-	-	-	-	-	-	-	-	-	-	-
.	4B:3624692-3624692	-	-	-	-	-	-	-	-	-	-	-
.	4B:3633967-3633967	-	-	-	-	-	-	-	-	-	-	-
.	4B:3634075-3634077	-	-	-	-	-	-	-	-	-	-	-
.	4B:3638164-3638166	-	-	-	-	-	-	-	-	-	-	-
.	4B:3639143-3639143	-	-	-	-	-	-	-	-	-	-	-
.	4B:3639221-3639221	-	-	-	-	-	-	-	-	-	-	-
.	4B:3639319-3639319	-	-	-	-	-	-	-	-	-	-	-
.	4B:3639325-3639325	-	-	-	-	-	-	-	-	-	-	-
.	4B:3639430-3639430	-	-	-	-	-	-	-	-	-	-	-
.	4B:3639624-3639624	-	-	-	-	-	-	-	-	-	-	-
.	4B:3639706-3639706	-	-	-	-	-	-	-	-	-	-	-
.	4B:3639713-3639713	-	-	-	-	-	-	-	-	-	-	-
.	4B:3639750-3639750	-	-	-	-	-	-	-	-	-	-	-
.	4B:3639802-3639802	-	-	-	-	-	-	-	-	-	-	-
.	4B:3639809-3639809	-	-	-	-	-	-	-	-	-	-	-
.	4B:3639842-3639842	-	-	-	-	-	-	-	-	-	-	-
.	4B:3639857-3639857	-	-	-	-	-	-	-	-	-	-	-
.	4B:3639958-3639958	-	-	-	-	-	-	-	-	-	-	-
.	4B:3640097-3640097	-	-	-	-	-	-	-	-	-	-	-
.	4B:3640272-3640272	A	TRITD4Bv1G001230	TRITD4Bv1G001230.1	Transcript	missense_variant	97	97	33	V/I	Gtc/Atc	AX-94748687-4B.1	IMPACT=MODERATE;BIOTYPE=protein_coding;EXON=1/2;STRAND=1;ENSP=TRITD4Bv1G001230.1;UNIPARC=UPI001017847C;SIFT=tolerated_low_confidence(0.25)
.	4B:3642463-3642463	-	-	-	-	-	-	-	-	-	-	-
.	4B:3642514-3642514	-	-	-	-	-	-	-	-	-	-	-
.	4B:3649017-3649017	-	-	-	-	-	-	-	-	-	-	-
.	4B:3649333-3649333	-	-	-	-	-	-	-	-	-	-	-
.	4B:3649373-3649373	-	-	-	-	-	-	-	-	-	-	-
.	4B:3649676-3649676	-	-	-	-	-	-	-	-	-	-	-
.	4B:3649725-3649729	C	TRITD4Bv1G001230	TRITD4Bv1G001230.1	Transcript	inframe_deletion	329-332	329-332	110-111	PT/P	cCAACa/cCa	-	IMPACT=MODERATE;BIOTYPE=protein_coding;EXON=2/2;STRAND=1;ENSP=TRITD4Bv1G001230.1;UNIPARC=UPI001017847C
.	4B:3649780-3649780	C	TRITD4Bv1G001230	TRITD4Bv1G001230.1	Transcript	missense_variant	383	383	128	M/T	aTg/aCg	AX-95148627-4B.1	IMPACT=MODERATE;BIOTYPE=protein_coding;EXON=2/2;STRAND=1;ENSP=TRITD4Bv1G001230.1;UNIPARC=UPI001017847C;SIFT=tolerated_low_confidence(1)
.	4B:3649906-3649913	G	TRITD4Bv1G001230	TRITD4Bv1G001230.1	Transcript	inframe_deletion	510-516	510-516	170-172	SPK/S	tcGCCCAAG/tcG	-	IMPACT=MODERATE;BIOTYPE=protein_coding;EXON=2/2;STRAND=1;ENSP=TRITD4Bv1G001230.1;UNIPARC=UPI001017847C;DOMAINS=Low_complexity_(Seg):seg,MobiDB_lite:mobidb-lite
.	4B:3650154-3650154	-	-	-	-	-	-	-	-	-	-	-
.	4B:3650519-3650519	-	-	-	-	-	-	-	-	-	-	-
.	4B:3650653-3650653	-	-	-	-	-	-	-	-	-	-	-
.	4B:3650802-3650802	-	-	-	-	-	-	-	-	-	-	-
.	4B:3651000-3651000	-	-	-	-	-	-	-	-	-	-	-
.	4B:3651580-3651580	-	-	-	-	-	-	-	-	-	-	-
.	4B:3651683-3651683	-	-	-	-	-	-	-	-	-	-	-
.	4B:3651706-3651706	-	-	-	-	-	-	-	-	-	-	-
.	4B:3651729-3651729	-	-	-	-	-	-	-	-	-	-	-
.	4B:3651747-3651747	-	-	-	-	-	-	-	-	-	-	-
.	4B:3651889-3651889	-	-	-	-	-	-	-	-	-	-	-
.	4B:3651900-3651900	-	-	-	-	-	-	-	-	-	-	-
.	4B:3651911-3651911	-	-	-	-	-	-	-	-	-	-	-
.	4B:3652567-3652567	-	-	-	-	-	-	-	-	-	-	-
.	4B:3662272-3662272	-	-	-	-	-	-	-	-	-	-	-
.	4B:3662283-3662284	-	-	-	-	-	-	-	-	-	-	-
.	4B:3664054-3664054	G	TRITD4Bv1G001250	TRITD4Bv1G001250.1	Transcript	missense_variant	229	229	77	N/H	Aac/Cac	-	IMPACT=MODERATE;BIOTYPE=protein_coding;EXON=2/2;STRAND=-1;ENSP=TRITD4Bv1G001250.1;UNIPARC=UPI000DF5A8A4;SIFT=tolerated(0.34);DOMAINS=PANTHER:PTHR31798,PANTHER:PTHR31798:SF5
.	4B:3664116-3664127	-	-	-	-	-	-	-	-	-	-	-
.	4B:3664148-3664148	-	-	-	-	-	-	-	-	-	-	-
.	4B:3664567-3664570	-	-	-	-	-	-	-	-	-	-	-
.	4B:3664594-3664596	-	-	-	-	-	-	-	-	-	-	-
.	4B:3665028-3665028	-	-	-	-	-	-	-	-	-	-	-
.	4B:3665140-3665140	-	-	-	-	-	-	-	-	-	-	-
.	4B:3665241-3665242	-	-	-	-	-	-	-	-	-	-	-
.	4B:3665380-3665380	-	-	-	-	-	-	-	-	-	-	-
.	4B:3665388-3665388	-	-	-	-	-	-	-	-	-	-	-
.	4B:3665409-3665409	-	-	-	-	-	-	-	-	-	-	-
.	4B:3665446-3665446	-	-	-	-	-	-	-	-	-	-	-
.	4B:3665526-3665527	-	-	-	-	-	-	-	-	-	-	-
.	4B:3665688-3665688	-	-	-	-	-	-	-	-	-	-	-
.	4B:3665710-3665710	-	-	-	-	-	-	-	-	-	-	-
.	4B:3665724-3665724	-	-	-	-	-	-	-	-	-	-	-
.	4B:3665727-3665727	-	-	-	-	-	-	-	-	-	-	-
.	4B:3665868-3665868	-	-	-	-	-	-	-	-	-	-	-
.	4B:3665898-3665898	-	-	-	-	-	-	-	-	-	-	-
.	4B:3665915-3665915	-	-	-	-	-	-	-	-	-	-	-
.	4B:3666019-3666019	-	-	-	-	-	-	-	-	-	-	-
.	4B:3666046-3666046	-	-	-	-	-	-	-	-	-	-	-
.	4B:3666283-3666283	-	-	-	-	-	-	-	-	-	-	-
.	4B:3666300-3666300	-	-	-	-	-	-	-	-	-	-	-
.	4B:3666896-3666896	-	-	-	-	-	-	-	-	-	-	-
.	4B:3667282-3667282	-	-	-	-	-	-	-	-	-	-	-
.	4B:3668948-3668948	-	-	-	-	-	-	-	-	-	-	-
.	4B:3669492-3669492	-	-	-	-	-	-	-	-	-	-	-
.	4B:3670637-3670637	-	-	-	-	-	-	-	-	-	-	-
.	4B:3670770-3670770	-	-	-	-	-	-	-	-	-	-	-
.	4B:3670790-3670790	-	-	-	-	-	-	-	-	-	-	-
.	4B:3670880-3670880	-	-	-	-	-	-	-	-	-	-	-
.	4B:3670974-3670974	-	-	-	-	-	-	-	-	-	-	-
.	4B:3671103-3671103	-	-	-	-	-	-	-	-	-	-	-
.	4B:3671501-3671501	-	-	-	-	-	-	-	-	-	-	-
.	4B:3673091-3673091	-	-	-	-	-	-	-	-	-	-	-
.	4B:3673225-3673225	-	-	-	-	-	-	-	-	-	-	-
.	4B:3673587-3673587	-	-	-	-	-	-	-	-	-	-	-
.	4B:3673652-3673652	-	-	-	-	-	-	-	-	-	-	-
.	4B:3673786-3673786	-	-	-	-	-	-	-	-	-	-	-
.	4B:3673875-3673875	-	-	-	-	-	-	-	-	-	-	-
.	4B:3674785-3674785	-	-	-	-	-	-	-	-	-	-	-
.	4B:3675116-3675116	-	-	-	-	-	-	-	-	-	-	-
.	4B:3676326-3676326	-	-	-	-	-	-	-	-	-	-	-
.	4B:3676539-3676539	-	-	-	-	-	-	-	-	-	-	-
.	4B:3676564-3676564	-	-	-	-	-	-	-	-	-	-	-
.	4B:3676689-3676689	-	-	-	-	-	-	-	-	-	-	-
.	4B:3676861-3676861	-	-	-	-	-	-	-	-	-	-	-
.	4B:3677103-3677103	-	-	-	-	-	-	-	-	-	-	-
.	4B:3677146-3677146	-	-	-	-	-	-	-	-	-	-	-
.	4B:3677274-3677274	-	-	-	-	-	-	-	-	-	-	-
.	4B:3678019-3678019	-	-	-	-	-	-	-	-	-	-	-
.	4B:3678078-3678078	-	-	-	-	-	-	-	-	-	-	-
.	4B:3678095-3678095	-	-	-	-	-	-	-	-	-	-	-
.	4B:3678168-3678168	-	-	-	-	-	-	-	-	-	-	-
.	4B:3679236-3679236	-	-	-	-	-	-	-	-	-	-	-
.	4B:3679613-3679613	-	-	-	-	-	-	-	-	-	-	-
.	4B:3679692-3679692	-	-	-	-	-	-	-	-	-	-	-
.	4B:3679697-3679697	-	-	-	-	-	-	-	-	-	-	-
.	4B:3679702-3679702	-	-	-	-	-	-	-	-	-	-	-
.	4B:3679750-3679750	-	-	-	-	-	-	-	-	-	-	-
.	4B:3679794-3679794	-	-	-	-	-	-	-	-	-	-	-
.	4B:3679833-3679833	-	-	-	-	-	-	-	-	-	-	-
.	4B:3680672-3680678	-	-	-	-	-	-	-	-	-	-	-
.	4B:3681041-3681041	-	-	-	-	-	-	-	-	-	-	-
.	4B:3681513-3681513	-	-	-	-	-	-	-	-	-	-	-
.	4B:3681562-3681562	-	-	-	-	-	-	-	-	-	-	-
.	4B:3681653-3681653	-	-	-	-	-	-	-	-	-	-	-
.	4B:3683448-3683448	-	-	-	-	-	-	-	-	-	-	-
.	4B:3686424-3686424	-	-	-	-	-	-	-	-	-	-	-
.	4B:3686471-3686471	-	-	-	-	-	-	-	-	-	-	-
.	4B:3686586-3686586	-	-	-	-	-	-	-	-	-	-	-
.	4B:3686647-3686647	-	-	-	-	-	-	-	-	-	-	-
.	4B:3687963-3687963	-	-	-	-	-	-	-	-	-	-	-
.	4B:3688004-3688004	-	-	-	-	-	-	-	-	-	-	-
.	4B:3689808-3689808	-	-	-	-	-	-	-	-	-	-	-
.	4B:3689810-3689810	-	-	-	-	-	-	-	-	-	-	-
.	4B:3689962-3689962	-	-	-	-	-	-	-	-	-	-	-
.	4B:3690093-3690093	-	-	-	-	-	-	-	-	-	-	-
.	4B:3690234-3690234	-	-	-	-	-	-	-	-	-	-	-
.	4B:3691713-3691713	-	-	-	-	-	-	-	-	-	-	-
.	4B:3691740-3691740	-	-	-	-	-	-	-	-	-	-	-
.	4B:3693572-3693572	-	-	-	-	-	-	-	-	-	-	-
.	4B:3693879-3693879	-	-	-	-	-	-	-	-	-	-	-
.	4B:3694637-3694637	-	-	-	-	-	-	-	-	-	-	-
.	4B:3695067-3695067	-	-	-	-	-	-	-	-	-	-	-
.	4B:3695074-3695074	-	-	-	-	-	-	-	-	-	-	-
.	4B:3695100-3695100	-	-	-	-	-	-	-	-	-	-	-
.	4B:3695343-3695343	-	-	-	-	-	-	-	-	-	-	-
.	4B:3695403-3695403	-	-	-	-	-	-	-	-	-	-	-
.	4B:3695984-3695984	-	-	-	-	-	-	-	-	-	-	-
.	4B:3696062-3696063	-	-	-	-	-	-	-	-	-	-	-
.	4B:3697077-3697077	-	-	-	-	-	-	-	-	-	-	-
.	4B:3697161-3697174	-	-	-	-	-	-	-	-	-	-	-
.	4B:3697506-3697506	-	-	-	-	-	-	-	-	-	-	-
.	4B:3697540-3697540	-	-	-	-	-	-	-	-	-	-	-
.	4B:3697811-3697811	-	-	-	-	-	-	-	-	-	-	-
.	4B:3697957-3697957	-	-	-	-	-	-	-	-	-	-	-
.	4B:3698002-3698002	-	-	-	-	-	-	-	-	-	-	-
.	4B:3698029-3698029	-	-	-	-	-	-	-	-	-	-	-
.	4B:3698074-3698074	-	-	-	-	-	-	-	-	-	-	-
.	4B:3698136-3698136	-	-	-	-	-	-	-	-	-	-	-
.	4B:3698168-3698168	-	-	-	-	-	-	-	-	-	-	-
.	4B:3699179-3699179	-	-	-	-	-	-	-	-	-	-	-
.	4B:3699204-3699204	-	-	-	-	-	-	-	-	-	-	-
.	4B:3699215-3699215	-	-	-	-	-	-	-	-	-	-	-
.	4B:3699234-3699234	-	-	-	-	-	-	-	-	-	-	-
.	4B:3699252-3699252	-	-	-	-	-	-	-	-	-	-	-
.	4B:3699382-3699382	-	-	-	-	-	-	-	-	-	-	-
.	4B:3700361-3700361	-	-	-	-	-	-	-	-	-	-	-
.	4B:3700460-3700460	-	-	-	-	-	-	-	-	-	-	-
.	4B:3700725-3700725	-	-	-	-	-	-	-	-	-	-	-
.	4B:3700741-3700741	-	-	-	-	-	-	-	-	-	-	-
.	4B:3700747-3700747	-	-	-	-	-	-	-	-	-	-	-
.	4B:3700756-3700756	-	-	-	-	-	-	-	-	-	-	-
.	4B:3700764-3700764	-	-	-	-	-	-	-	-	-	-	-
.	4B:3700855-3700855	-	-	-	-	-	-	-	-	-	-	-
.	4B:3701313-3701313	-	-	-	-	-	-	-	-	-	-	-
.	4B:3701328-3701328	-	-	-	-	-	-	-	-	-	-	-
.	4B:3701867-3701867	-	-	-	-	-	-	-	-	-	-	-
.	4B:3701888-3701888	-	-	-	-	-	-	-	-	-	-	-
.	4B:3702002-3702002	-	-	-	-	-	-	-	-	-	-	-
.	4B:3702393-3702393	-	-	-	-	-	-	-	-	-	-	-
.	4B:3702628-3702628	-	-	-	-	-	-	-	-	-	-	-
.	4B:3703012-3703012	-	-	-	-	-	-	-	-	-	-	-
.	4B:3703211-3703211	-	-	-	-	-	-	-	-	-	-	-
.	4B:3703517-3703517	-	-	-	-	-	-	-	-	-	-	-
.	4B:3703565-3703565	-	-	-	-	-	-	-	-	-	-	-
.	4B:3703608-3703608	-	-	-	-	-	-	-	-	-	-	-
.	4B:3703658-3703658	-	-	-	-	-	-	-	-	-	-	-
.	4B:3703755-3703755	-	-	-	-	-	-	-	-	-	-	-
.	4B:3703831-3703831	-	-	-	-	-	-	-	-	-	-	-
.	4B:3704372-3704372	-	-	-	-	-	-	-	-	-	-	-
.	4B:3704381-3704383	-	-	-	-	-	-	-	-	-	-	-
.	4B:3704965-3704965	-	-	-	-	-	-	-	-	-	-	-
.	4B:3704991-3704993	-	-	-	-	-	-	-	-	-	-	-
.	4B:3705051-3705051	-	-	-	-	-	-	-	-	-	-	-
.	4B:3705084-3705086	-	-	-	-	-	-	-	-	-	-	-
.	4B:3705244-3705245	-	-	-	-	-	-	-	-	-	-	-
.	4B:3705270-3705270	-	-	-	-	-	-	-	-	-	-	-
.	4B:3706045-3706056	-	-	-	-	-	-	-	-	-	-	-
.	4B:3706629-3706629	-	-	-	-	-	-	-	-	-	-	-
.	4B:3706819-3706819	-	-	-	-	-	-	-	-	-	-	-
.	4B:3706907-3706907	-	-	-	-	-	-	-	-	-	-	-
.	4B:3707031-3707031	-	-	-	-	-	-	-	-	-	-	-
.	4B:3707121-3707121	-	-	-	-	-	-	-	-	-	-	-
.	4B:3707134-3707134	-	-	-	-	-	-	-	-	-	-	-
.	4B:3707153-3707153	-	-	-	-	-	-	-	-	-	-	-
.	4B:3707234-3707234	-	-	-	-	-	-	-	-	-	-	-
.	4B:3707865-3707867	-	-	-	-	-	-	-	-	-	-	-
.	4B:3707897-3707897	-	-	-	-	-	-	-	-	-	-	-
.	4B:3708867-3708867	-	-	-	-	-	-	-	-	-	-	-
.	4B:3709060-3709060	A	TRITD4Bv1G001310	TRITD4Bv1G001310.1	Transcript	missense_variant	709	709	237	H/Y	Cac/Tac	-	IMPACT=MODERATE;BIOTYPE=protein_coding;EXON=1/1;STRAND=-1;ENSP=TRITD4Bv1G001310.1;UNIPARC=UPI000E7A5C27;SIFT=tolerated(0.22);DOMAINS=PANTHER:PTHR31100,PANTHER:PTHR31100:SF65,PIRSF:PIRSF016021
.	4B:3710423-3710424	-	-	-	-	-	-	-	-	-	-	-
.	4B:3710432-3710432	-	-	-	-	-	-	-	-	-	-	-
.	4B:3710668-3710671	-	-	-	-	-	-	-	-	-	-	-
.	4B:3710850-3710850	-	-	-	-	-	-	-	-	-	-	-
.	4B:3710919-3710921	-	-	-	-	-	-	-	-	-	-	-
.	4B:3711054-3711054	-	-	-	-	-	-	-	-	-	-	-
.	4B:3713000-3713000	-	-	-	-	-	-	-	-	-	-	-
.	4B:3713057-3713057	-	-	-	-	-	-	-	-	-	-	-
.	4B:3713058-3713058	-	-	-	-	-	-	-	-	-	-	-
.	4B:3713769-3713769	-	-	-	-	-	-	-	-	-	-	-
.	4B:3713803-3713803	-	-	-	-	-	-	-	-	-	-	-
.	4B:3714894-3714894	-	-	-	-	-	-	-	-	-	-	-
.	4B:3715992-3715992	-	-	-	-	-	-	-	-	-	-	-
.	4B:3717124-3717124	-	-	-	-	-	-	-	-	-	-	-
.	4B:3717137-3717137	-	-	-	-	-	-	-	-	-	-	-
.	4B:3717181-3717181	-	-	-	-	-	-	-	-	-	-	-
.	4B:3717192-3717192	-	-	-	-	-	-	-	-	-	-	-
.	4B:3723295-3723295	-	-	-	-	-	-	-	-	-	-	-
.	4B:3723321-3723321	-	-	-	-	-	-	-	-	-	-	-
.	4B:3723322-3723322	-	-	-	-	-	-	-	-	-	-	-
.	4B:3725497-3725497	-	-	-	-	-	-	-	-	-	-	-
.	4B:3725507-3725507	-	-	-	-	-	-	-	-	-	-	-
.	4B:3725797-3725797	-	-	-	-	-	-	-	-	-	-	-
.	4B:3726159-3726159	-	-	-	-	-	-	-	-	-	-	-
.	4B:3726163-3726163	-	-	-	-	-	-	-	-	-	-	-
.	4B:3726299-3726299	-	-	-	-	-	-	-	-	-	-	-
.	4B:3726836-3726836	-	-	-	-	-	-	-	-	-	-	-
.	4B:3726965-3726965	-	-	-	-	-	-	-	-	-	-	-
.	4B:3727037-3727037	-	-	-	-	-	-	-	-	-	-	-
.	4B:3727156-3727156	-	-	-	-	-	-	-	-	-	-	-
.	4B:3727355-3727355	-	-	-	-	-	-	-	-	-	-	-
.	4B:3728211-3728211	-	-	-	-	-	-	-	-	-	-	-
.	4B:3728362-3728362	-	-	-	-	-	-	-	-	-	-	-
.	4B:3728467-3728467	-	-	-	-	-	-	-	-	-	-	-
.	4B:3728677-3728677	-	-	-	-	-	-	-	-	-	-	-
.	4B:3728687-3728687	-	-	-	-	-	-	-	-	-	-	-
.	4B:3728771-3728771	-	-	-	-	-	-	-	-	-	-	-
.	4B:3728864-3728864	-	-	-	-	-	-	-	-	-	-	-
.	4B:3729337-3729337	-	-	-	-	-	-	-	-	-	-	-
.	4B:3729369-3729369	-	-	-	-	-	-	-	-	-	-	-
.	4B:3729874-3729874	-	-	-	-	-	-	-	-	-	-	-
.	4B:3729903-3729903	-	-	-	-	-	-	-	-	-	-	-
.	4B:3730445-3730445	-	-	-	-	-	-	-	-	-	-	-
.	4B:3731196-3731196	-	-	-	-	-	-	-	-	-	-	-
.	4B:3731880-3731880	-	-	-	-	-	-	-	-	-	-	-
.	4B:3731928-3731928	-	-	-	-	-	-	-	-	-	-	-
.	4B:3732388-3732388	-	-	-	-	-	-	-	-	-	-	-
.	4B:3732732-3732732	-	-	-	-	-	-	-	-	-	-	-
.	4B:3732987-3732987	-	-	-	-	-	-	-	-	-	-	-
.	4B:3733177-3733177	-	-	-	-	-	-	-	-	-	-	-
.	4B:3733231-3733231	-	-	-	-	-	-	-	-	-	-	-
.	4B:3733336-3733336	-	-	-	-	-	-	-	-	-	-	-
.	4B:3733406-3733406	-	-	-	-	-	-	-	-	-	-	-
.	4B:3733410-3733410	-	-	-	-	-	-	-	-	-	-	-
.	4B:3733422-3733422	-	-	-	-	-	-	-	-	-	-	-
.	4B:3733714-3733714	-	-	-	-	-	-	-	-	-	-	-
.	4B:3745732-3745732	-	-	-	-	-	-	-	-	-	-	-
.	4B:3746402-3746402	-	-	-	-	-	-	-	-	-	-	-
.	4B:3746409-3746409	-	-	-	-	-	-	-	-	-	-	-
.	4B:3746450-3746450	-	-	-	-	-	-	-	-	-	-	-
.	4B:3746527-3746527	-	-	-	-	-	-	-	-	-	-	-
.	4B:3746577-3746579	-	-	-	-	-	-	-	-	-	-	-
.	4B:3747637-3747637	-	-	-	-	-	-	-	-	-	-	-
.	4B:3747662-3747662	-	-	-	-	-	-	-	-	-	-	-
.	4B:3795025-3795025	-	-	-	-	-	-	-	-	-	-	-
.	4B:3795029-3795029	-	-	-	-	-	-	-	-	-	-	-
.	4B:3797903-3797903	-	-	-	-	-	-	-	-	-	-	-
.	4B:3798872-3798872	-	-	-	-	-	-	-	-	-	-	-
.	4B:3798941-3798941	-	-	-	-	-	-	-	-	-	-	-
.	4B:3798975-3798975	-	-	-	-	-	-	-	-	-	-	-
.	4B:3798989-3798989	-	-	-	-	-	-	-	-	-	-	-
.	4B:3799115-3799115	-	-	-	-	-	-	-	-	-	-	-
.	4B:3807547-3807547	-	-	-	-	-	-	-	-	-	-	-
.	4B:3809053-3809053	-	-	-	-	-	-	-	-	-	-	-
.	4B:3809083-3809083	-	-	-	-	-	-	-	-	-	-	-
.	4B:3809443-3809443	-	-	-	-	-	-	-	-	-	-	-
.	4B:3810308-3810308	-	-	-	-	-	-	-	-	-	-	-
.	4B:3810627-3810627	-	-	-	-	-	-	-	-	-	-	-
.	4B:3810681-3810681	-	-	-	-	-	-	-	-	-	-	-
.	4B:3811572-3811572	-	-	-	-	-	-	-	-	-	-	-
.	4B:3812212-3812212	-	-	-	-	-	-	-	-	-	-	-
.	4B:3812333-3812333	-	-	-	-	-	-	-	-	-	-	-
.	4B:3840022-3840022	-	-	-	-	-	-	-	-	-	-	-
.	4B:3842244-3842244	-	-	-	-	-	-	-	-	-	-	-
.	4B:3842311-3842311	-	-	-	-	-	-	-	-	-	-	-
.	4B:3842383-3842383	-	-	-	-	-	-	-	-	-	-	-
.	4B:3842796-3842796	-	-	-	-	-	-	-	-	-	-	-
.	4B:3842867-3842867	-	-	-	-	-	-	-	-	-	-	-
.	4B:3843167-3843167	-	-	-	-	-	-	-	-	-	-	-
.	4B:3844116-3844116	-	-	-	-	-	-	-	-	-	-	-
.	4B:3844141-3844141	-	-	-	-	-	-	-	-	-	-	-
.	4B:3844197-3844197	-	-	-	-	-	-	-	-	-	-	-
.	4B:3844363-3844363	-	-	-	-	-	-	-	-	-	-	-
.	4B:3844395-3844395	-	-	-	-	-	-	-	-	-	-	-
.	4B:3844399-3844399	-	-	-	-	-	-	-	-	-	-	-
.	4B:3845317-3845317	-	-	-	-	-	-	-	-	-	-	-
.	4B:3845962-3845962	-	-	-	-	-	-	-	-	-	-	-
.	4B:3845971-3845971	-	-	-	-	-	-	-	-	-	-	-
.	4B:3846043-3846043	-	-	-	-	-	-	-	-	-	-	-
.	4B:3846312-3846312	-	-	-	-	-	-	-	-	-	-	-
.	4B:3848929-3848929	-	-	-	-	-	-	-	-	-	-	-
.	4B:3849009-3849009	-	-	-	-	-	-	-	-	-	-	-
.	4B:3849268-3849268	-	-	-	-	-	-	-	-	-	-	-
.	4B:3849300-3849300	-	-	-	-	-	-	-	-	-	-	-
.	4B:3849348-3849348	-	-	-	-	-	-	-	-	-	-	-
.	4B:3849533-3849533	-	-	-	-	-	-	-	-	-	-	-
.	4B:3849540-3849540	-	-	-	-	-	-	-	-	-	-	-
.	4B:3850674-3850674	-	-	-	-	-	-	-	-	-	-	-
.	4B:3850750-3850750	-	-	-	-	-	-	-	-	-	-	-
.	4B:3851070-3851070	-	-	-	-	-	-	-	-	-	-	-
.	4B:3851299-3851299	-	-	-	-	-	-	-	-	-	-	-
.	4B:3851917-3851917	-	-	-	-	-	-	-	-	-	-	-
.	4B:3852055-3852055	-	-	-	-	-	-	-	-	-	-	-
.	4B:3852057-3852057	-	-	-	-	-	-	-	-	-	-	-
.	4B:3852111-3852112	-	-	-	-	-	-	-	-	-	-	-
.	4B:3852136-3852136	-	-	-	-	-	-	-	-	-	-	-
.	4B:3852393-3852393	-	-	-	-	-	-	-	-	-	-	-
.	4B:3853473-3853473	-	-	-	-	-	-	-	-	-	-	-
.	4B:3853595-3853595	-	-	-	-	-	-	-	-	-	-	-
.	4B:3854457-3854457	-	-	-	-	-	-	-	-	-	-	-
.	4B:3854658-3854658	-	-	-	-	-	-	-	-	-	-	-
.	4B:3856070-3856070	-	-	-	-	-	-	-	-	-	-	-
.	4B:3856531-3856531	-	-	-	-	-	-	-	-	-	-	-
.	4B:3856602-3856603	-	-	-	-	-	-	-	-	-	-	-
.	4B:3856829-3856829	-	-	-	-	-	-	-	-	-	-	-
.	4B:3857126-3857126	-	-	-	-	-	-	-	-	-	-	-
.	4B:3857262-3857262	-	-	-	-	-	-	-	-	-	-	-
.	4B:3857377-3857377	-	-	-	-	-	-	-	-	-	-	-
.	4B:3857437-3857439	-	-	-	-	-	-	-	-	-	-	-
.	4B:3857673-3857673	-	-	-	-	-	-	-	-	-	-	-
.	4B:3858864-3858864	-	-	-	-	-	-	-	-	-	-	-
.	4B:3859450-3859450	T	TRITD4Bv1G001370	TRITD4Bv1G001370.1	Transcript	missense_variant	482	482	161	A/D	gCt/gAt	AX-89332093	IMPACT=MODERATE;BIOTYPE=protein_coding;EXON=2/2;STRAND=-1;ENSP=TRITD4Bv1G001370.1;UNIPARC=UPI0008423211;SIFT=tolerated(0.15);DOMAINS=PANTHER:PTHR31529:SF48,PANTHER:PTHR31529
.	4B:3862474-3862476	-	-	-	-	-	-	-	-	-	-	-
.	4B:3862564-3862564	-	-	-	-	-	-	-	-	-	-	-
.	4B:3862572-3862572	-	-	-	-	-	-	-	-	-	-	-
.	4B:3862575-3862577	-	-	-	-	-	-	-	-	-	-	-
.	4B:3862594-3862594	-	-	-	-	-	-	-	-	-	-	-
.	4B:3862595-3862595	-	-	-	-	-	-	-	-	-	-	-
.	4B:3862600-3862600	-	-	-	-	-	-	-	-	-	-	-
.	4B:3863431-3863431	C	TRITD4Bv1G001400	TRITD4Bv1G001400.2	Transcript	stop_lost	545	545	182	*/S	tGa/tCa	-	IMPACT=HIGH;BIOTYPE=protein_coding;EXON=2/2;STRAND=1;ENSP=TRITD4Bv1G001400.2;UNIPARC=UPI0010192262
.	4B:3863667-3863667	-	-	-	-	-	-	-	-	-	-	-
.	4B:3864391-3864391	-	-	-	-	-	-	-	-	-	-	-
[truncated: 320,496 more rows]
