# Supplementary material for: Whole-genome resequencing-based characterization of a durum wheat landrace showing similarity to ‘Senatore Cappelli’
Source: PLoS One. 2023 Sep 21;18(9):e0291430. doi: 10.1371/journal.pone.0291430 (PMC10513328; doi:10.1371/journal.pone.0291430)
Supplement: S9 File — (ZIP) [file pone.0291430.s014.zip › S9 File.txt]

#Uploaded_variation	Location	Allele	Gene	Feature	Feature_type	Consequence	cDNA_position	CDS_position	Protein_position	Amino_acids	Codons	Existing_variation	Extra
.	5A:1066-1066	G	TRITD5Av1G000010	TRITD5Av1G000010.1	Transcript	synonymous_variant	111	111	37	G	ggC/ggG	-	IMPACT=LOW;BIOTYPE=protein_coding;EXON=2/8;STRAND=1;ENSP=TRITD5Av1G000010.1;UNIPARC=UPI001019AC30;DOMAINS=PANTHER:PTHR42861,PANTHER:PTHR42861:SF57,Pfam:PF00690,SMART:SM00831,Superfamily:SSF81665
.	5A:1066-1066	G	TRITD5Av1G000010	TRITD5Av1G000010.2	Transcript	synonymous_variant	111	111	37	G	ggC/ggG	-	IMPACT=LOW;BIOTYPE=protein_coding;EXON=2/8;STRAND=1;ENSP=TRITD5Av1G000010.2;UNIPARC=UPI0010197436;DOMAINS=PANTHER:PTHR42861:SF57,PANTHER:PTHR42861,Pfam:PF00690,SMART:SM00831,Superfamily:SSF81665
.	5A:1066-1066	G	TRITD5Av1G000010	TRITD5Av1G000010.3	Transcript	synonymous_variant	111	111	37	G	ggC/ggG	-	IMPACT=LOW;BIOTYPE=protein_coding;EXON=2/13;STRAND=1;ENSP=TRITD5Av1G000010.3;UNIPARC=UPI001017F137;DOMAINS=PANTHER:PTHR42861:SF57,PANTHER:PTHR42861,Pfam:PF00690,TIGRFAM:TIGR01647,SMART:SM00831,Superfamily:SSF81665
.	5A:1066-1066	G	TRITD5Av1G000010	TRITD5Av1G000010.4	Transcript	synonymous_variant	111	111	37	G	ggC/ggG	-	IMPACT=LOW;BIOTYPE=protein_coding;EXON=2/20;STRAND=1;ENSP=TRITD5Av1G000010.4;UNIPARC=UPI00101979AC;DOMAINS=CDD:cd02076,Pfam:PF00690,TIGRFAM:TIGR01647,SMART:SM00831,Superfamily:SSF81665,PANTHER:PTHR42861:SF57,PANTHER:PTHR42861
.	5A:1066-1066	G	TRITD5Av1G000010	TRITD5Av1G000010.5	Transcript	synonymous_variant	111	111	37	G	ggC/ggG	-	IMPACT=LOW;BIOTYPE=protein_coding;EXON=2/20;STRAND=1;ENSP=TRITD5Av1G000010.5;UNIPARC=UPI0003D51F27;DOMAINS=CDD:cd02076,Pfam:PF00690,TIGRFAM:TIGR01647,SMART:SM00831,Superfamily:SSF81665,PANTHER:PTHR42861,PANTHER:PTHR42861:SF57
.	5A:1066-1066	G	TRITD5Av1G000010	TRITD5Av1G000010.6	Transcript	synonymous_variant	111	111	37	G	ggC/ggG	-	IMPACT=LOW;BIOTYPE=protein_coding;EXON=2/18;STRAND=1;ENSP=TRITD5Av1G000010.6;UNIPARC=UPI001017E7E0;DOMAINS=PANTHER:PTHR42861:SF57,PANTHER:PTHR42861,Pfam:PF00690,SMART:SM00831,Superfamily:SSF81665
.	5A:1066-1066	G	TRITD5Av1G000010	TRITD5Av1G000010.7	Transcript	synonymous_variant	111	111	37	G	ggC/ggG	-	IMPACT=LOW;BIOTYPE=protein_coding;EXON=2/20;STRAND=1;ENSP=TRITD5Av1G000010.7;UNIPARC=UPI0010196908;DOMAINS=CDD:cd02076,TIGRFAM:TIGR01647,Pfam:PF00690,SMART:SM00831,Superfamily:SSF81665,PANTHER:PTHR42861:SF57,PANTHER:PTHR42861
.	5A:1086-1086	G	TRITD5Av1G000010	TRITD5Av1G000010.1	Transcript	missense_variant	131	131	44	Q/R	cAg/cGg	-	IMPACT=MODERATE;BIOTYPE=protein_coding;EXON=2/8;STRAND=1;ENSP=TRITD5Av1G000010.1;UNIPARC=UPI001019AC30;SIFT=tolerated(0.07);DOMAINS=PANTHER:PTHR42861,PANTHER:PTHR42861:SF57,Pfam:PF00690,SMART:SM00831,Superfamily:SSF81665
.	5A:1086-1086	G	TRITD5Av1G000010	TRITD5Av1G000010.2	Transcript	missense_variant	131	131	44	Q/R	cAg/cGg	-	IMPACT=MODERATE;BIOTYPE=protein_coding;EXON=2/8;STRAND=1;ENSP=TRITD5Av1G000010.2;UNIPARC=UPI0010197436;SIFT=tolerated(0.07);DOMAINS=PANTHER:PTHR42861:SF57,PANTHER:PTHR42861,Pfam:PF00690,SMART:SM00831,Superfamily:SSF81665
.	5A:1086-1086	G	TRITD5Av1G000010	TRITD5Av1G000010.3	Transcript	missense_variant	131	131	44	Q/R	cAg/cGg	-	IMPACT=MODERATE;BIOTYPE=protein_coding;EXON=2/13;STRAND=1;ENSP=TRITD5Av1G000010.3;UNIPARC=UPI001017F137;SIFT=tolerated(0.14);DOMAINS=PANTHER:PTHR42861:SF57,PANTHER:PTHR42861,Pfam:PF00690,TIGRFAM:TIGR01647,SMART:SM00831,Superfamily:SSF81665
.	5A:1086-1086	G	TRITD5Av1G000010	TRITD5Av1G000010.4	Transcript	missense_variant	131	131	44	Q/R	cAg/cGg	-	IMPACT=MODERATE;BIOTYPE=protein_coding;EXON=2/20;STRAND=1;ENSP=TRITD5Av1G000010.4;UNIPARC=UPI00101979AC;SIFT=tolerated(0.13);DOMAINS=CDD:cd02076,Pfam:PF00690,TIGRFAM:TIGR01647,SMART:SM00831,Superfamily:SSF81665,PANTHER:PTHR42861:SF57,PANTHER:PTHR42861
.	5A:1086-1086	G	TRITD5Av1G000010	TRITD5Av1G000010.5	Transcript	missense_variant	131	131	44	Q/R	cAg/cGg	-	IMPACT=MODERATE;BIOTYPE=protein_coding;EXON=2/20;STRAND=1;ENSP=TRITD5Av1G000010.5;UNIPARC=UPI0003D51F27;SIFT=tolerated_low_confidence(0.13);DOMAINS=CDD:cd02076,Pfam:PF00690,TIGRFAM:TIGR01647,SMART:SM00831,Superfamily:SSF81665,PANTHER:PTHR42861,PANTHER:PTHR42861:SF57
.	5A:1086-1086	G	TRITD5Av1G000010	TRITD5Av1G000010.6	Transcript	missense_variant	131	131	44	Q/R	cAg/cGg	-	IMPACT=MODERATE;BIOTYPE=protein_coding;EXON=2/18;STRAND=1;ENSP=TRITD5Av1G000010.6;UNIPARC=UPI001017E7E0;SIFT=tolerated_low_confidence(0.1);DOMAINS=PANTHER:PTHR42861:SF57,PANTHER:PTHR42861,Pfam:PF00690,SMART:SM00831,Superfamily:SSF81665
.	5A:1086-1086	G	TRITD5Av1G000010	TRITD5Av1G000010.7	Transcript	missense_variant	131	131	44	Q/R	cAg/cGg	-	IMPACT=MODERATE;BIOTYPE=protein_coding;EXON=2/20;STRAND=1;ENSP=TRITD5Av1G000010.7;UNIPARC=UPI0010196908;SIFT=tolerated(0.1);DOMAINS=CDD:cd02076,TIGRFAM:TIGR01647,Pfam:PF00690,SMART:SM00831,Superfamily:SSF81665,PANTHER:PTHR42861:SF57,PANTHER:PTHR42861
.	5A:1093-1093	G	TRITD5Av1G000010	TRITD5Av1G000010.1	Transcript	synonymous_variant	138	138	46	R	cgC/cgG	-	IMPACT=LOW;BIOTYPE=protein_coding;EXON=2/8;STRAND=1;ENSP=TRITD5Av1G000010.1;UNIPARC=UPI001019AC30;DOMAINS=PANTHER:PTHR42861,PANTHER:PTHR42861:SF57,Pfam:PF00690,SMART:SM00831,Superfamily:SSF81665
.	5A:1093-1093	G	TRITD5Av1G000010	TRITD5Av1G000010.2	Transcript	synonymous_variant	138	138	46	R	cgC/cgG	-	IMPACT=LOW;BIOTYPE=protein_coding;EXON=2/8;STRAND=1;ENSP=TRITD5Av1G000010.2;UNIPARC=UPI0010197436;DOMAINS=PANTHER:PTHR42861:SF57,PANTHER:PTHR42861,Pfam:PF00690,SMART:SM00831,Superfamily:SSF81665
.	5A:1093-1093	G	TRITD5Av1G000010	TRITD5Av1G000010.3	Transcript	synonymous_variant	138	138	46	R	cgC/cgG	-	IMPACT=LOW;BIOTYPE=protein_coding;EXON=2/13;STRAND=1;ENSP=TRITD5Av1G000010.3;UNIPARC=UPI001017F137;DOMAINS=PANTHER:PTHR42861:SF57,PANTHER:PTHR42861,Pfam:PF00690,TIGRFAM:TIGR01647,SMART:SM00831,Superfamily:SSF81665
.	5A:1093-1093	G	TRITD5Av1G000010	TRITD5Av1G000010.4	Transcript	synonymous_variant	138	138	46	R	cgC/cgG	-	IMPACT=LOW;BIOTYPE=protein_coding;EXON=2/20;STRAND=1;ENSP=TRITD5Av1G000010.4;UNIPARC=UPI00101979AC;DOMAINS=CDD:cd02076,Pfam:PF00690,TIGRFAM:TIGR01647,SMART:SM00831,Superfamily:SSF81665,PANTHER:PTHR42861:SF57,PANTHER:PTHR42861
.	5A:1093-1093	G	TRITD5Av1G000010	TRITD5Av1G000010.5	Transcript	synonymous_variant	138	138	46	R	cgC/cgG	-	IMPACT=LOW;BIOTYPE=protein_coding;EXON=2/20;STRAND=1;ENSP=TRITD5Av1G000010.5;UNIPARC=UPI0003D51F27;DOMAINS=CDD:cd02076,Pfam:PF00690,TIGRFAM:TIGR01647,SMART:SM00831,Superfamily:SSF81665,PANTHER:PTHR42861,PANTHER:PTHR42861:SF57
.	5A:1093-1093	G	TRITD5Av1G000010	TRITD5Av1G000010.6	Transcript	synonymous_variant	138	138	46	R	cgC/cgG	-	IMPACT=LOW;BIOTYPE=protein_coding;EXON=2/18;STRAND=1;ENSP=TRITD5Av1G000010.6;UNIPARC=UPI001017E7E0;DOMAINS=PANTHER:PTHR42861:SF57,PANTHER:PTHR42861,Pfam:PF00690,SMART:SM00831,Superfamily:SSF81665
.	5A:1093-1093	G	TRITD5Av1G000010	TRITD5Av1G000010.7	Transcript	synonymous_variant	138	138	46	R	cgC/cgG	-	IMPACT=LOW;BIOTYPE=protein_coding;EXON=2/20;STRAND=1;ENSP=TRITD5Av1G000010.7;UNIPARC=UPI0010196908;DOMAINS=CDD:cd02076,TIGRFAM:TIGR01647,Pfam:PF00690,SMART:SM00831,Superfamily:SSF81665,PANTHER:PTHR42861:SF57,PANTHER:PTHR42861
.	5A:1144-1144	G	TRITD5Av1G000010	TRITD5Av1G000010.1	Transcript	synonymous_variant	189	189	63	V	gtC/gtG	-	IMPACT=LOW;BIOTYPE=protein_coding;EXON=2/8;STRAND=1;ENSP=TRITD5Av1G000010.1;UNIPARC=UPI001019AC30;DOMAINS=Low_complexity_(Seg):seg,PANTHER:PTHR42861,PANTHER:PTHR42861:SF57,Pfam:PF00690,SMART:SM00831,Superfamily:SSF81665
.	5A:1144-1144	G	TRITD5Av1G000010	TRITD5Av1G000010.2	Transcript	synonymous_variant	189	189	63	V	gtC/gtG	-	IMPACT=LOW;BIOTYPE=protein_coding;EXON=2/8;STRAND=1;ENSP=TRITD5Av1G000010.2;UNIPARC=UPI0010197436;DOMAINS=Low_complexity_(Seg):seg,PANTHER:PTHR42861:SF57,PANTHER:PTHR42861,Pfam:PF00690,SMART:SM00831,Superfamily:SSF81665
.	5A:1144-1144	G	TRITD5Av1G000010	TRITD5Av1G000010.3	Transcript	synonymous_variant	189	189	63	V	gtC/gtG	-	IMPACT=LOW;BIOTYPE=protein_coding;EXON=2/13;STRAND=1;ENSP=TRITD5Av1G000010.3;UNIPARC=UPI001017F137;DOMAINS=Low_complexity_(Seg):seg,PANTHER:PTHR42861:SF57,PANTHER:PTHR42861,Pfam:PF00690,TIGRFAM:TIGR01647,SMART:SM00831,Superfamily:SSF81665
.	5A:1144-1144	G	TRITD5Av1G000010	TRITD5Av1G000010.4	Transcript	synonymous_variant	189	189	63	V	gtC/gtG	-	IMPACT=LOW;BIOTYPE=protein_coding;EXON=2/20;STRAND=1;ENSP=TRITD5Av1G000010.4;UNIPARC=UPI00101979AC;DOMAINS=Low_complexity_(Seg):seg,CDD:cd02076,Pfam:PF00690,TIGRFAM:TIGR01647,SMART:SM00831,Superfamily:SSF81665,PANTHER:PTHR42861:SF57,PANTHER:PTHR42861
.	5A:1144-1144	G	TRITD5Av1G000010	TRITD5Av1G000010.5	Transcript	synonymous_variant	189	189	63	V	gtC/gtG	-	IMPACT=LOW;BIOTYPE=protein_coding;EXON=2/20;STRAND=1;ENSP=TRITD5Av1G000010.5;UNIPARC=UPI0003D51F27;DOMAINS=Low_complexity_(Seg):seg,CDD:cd02076,Pfam:PF00690,TIGRFAM:TIGR01647,SMART:SM00831,Superfamily:SSF81665,PANTHER:PTHR42861,PANTHER:PTHR42861:SF57
.	5A:1144-1144	G	TRITD5Av1G000010	TRITD5Av1G000010.6	Transcript	synonymous_variant	189	189	63	V	gtC/gtG	-	IMPACT=LOW;BIOTYPE=protein_coding;EXON=2/18;STRAND=1;ENSP=TRITD5Av1G000010.6;UNIPARC=UPI001017E7E0;DOMAINS=Low_complexity_(Seg):seg,PANTHER:PTHR42861:SF57,PANTHER:PTHR42861,Pfam:PF00690,SMART:SM00831,Superfamily:SSF81665
.	5A:1144-1144	G	TRITD5Av1G000010	TRITD5Av1G000010.7	Transcript	synonymous_variant	189	189	63	V	gtC/gtG	-	IMPACT=LOW;BIOTYPE=protein_coding;EXON=2/20;STRAND=1;ENSP=TRITD5Av1G000010.7;UNIPARC=UPI0010196908;DOMAINS=Low_complexity_(Seg):seg,CDD:cd02076,TIGRFAM:TIGR01647,Pfam:PF00690,SMART:SM00831,Superfamily:SSF81665,PANTHER:PTHR42861:SF57,PANTHER:PTHR42861
.	5A:2226-2226	G	TRITD5Av1G000010	TRITD5Av1G000010.10	Transcript	synonymous_variant	168	168	56	T	acC/acG	-	IMPACT=LOW;BIOTYPE=protein_coding;EXON=3/18;STRAND=1;ENSP=TRITD5Av1G000010.10;UNIPARC=UPI001019B8D6;DOMAINS=Gene3D:1.20.1110.10,Pfam:PF00122,PANTHER:PTHR42861,PANTHER:PTHR42861:SF57,Superfamily:SSF81665,TIGRFAM:TIGR01647,CDD:cd02076
.	5A:2226-2226	G	TRITD5Av1G000010	TRITD5Av1G000010.11	Transcript	synonymous_variant	258	258	86	T	acC/acG	-	IMPACT=LOW;BIOTYPE=protein_coding;EXON=3/18;STRAND=1;ENSP=TRITD5Av1G000010.11;UNIPARC=UPI0010185BF9;DOMAINS=CDD:cd02076,PANTHER:PTHR42861,PANTHER:PTHR42861:SF57,Pfam:PF00122,TIGRFAM:TIGR01647,TIGRFAM:TIGR01494,Gene3D:2.70.150.10,Superfamily:SSF81653
.	5A:2226-2226	G	TRITD5Av1G000010	TRITD5Av1G000010.1	Transcript	synonymous_variant	618	618	206	T	acC/acG	-	IMPACT=LOW;BIOTYPE=protein_coding;EXON=5/8;STRAND=1;ENSP=TRITD5Av1G000010.1;UNIPARC=UPI001019AC30;DOMAINS=PANTHER:PTHR42861,PANTHER:PTHR42861:SF57,Pfam:PF00122,TIGRFAM:TIGR01494,Superfamily:SSF81665,Superfamily:SSF81653
.	5A:2226-2226	G	TRITD5Av1G000010	TRITD5Av1G000010.2	Transcript	synonymous_variant	618	618	206	T	acC/acG	-	IMPACT=LOW;BIOTYPE=protein_coding;EXON=5/8;STRAND=1;ENSP=TRITD5Av1G000010.2;UNIPARC=UPI0010197436;DOMAINS=PANTHER:PTHR42861:SF57,PANTHER:PTHR42861,Pfam:PF00122,TIGRFAM:TIGR01494,Superfamily:SSF81665,Superfamily:SSF81653
.	5A:2226-2226	G	TRITD5Av1G000010	TRITD5Av1G000010.3	Transcript	synonymous_variant	618	618	206	T	acC/acG	-	IMPACT=LOW;BIOTYPE=protein_coding;EXON=5/13;STRAND=1;ENSP=TRITD5Av1G000010.3;UNIPARC=UPI001017F137;DOMAINS=PANTHER:PTHR42861:SF57,PANTHER:PTHR42861,Pfam:PF00122,Gene3D:1.20.1110.10,TIGRFAM:TIGR01494,TIGRFAM:TIGR01647,Superfamily:SSF81653,Superfamily:SSF81665
.	5A:2226-2226	G	TRITD5Av1G000010	TRITD5Av1G000010.4	Transcript	synonymous_variant	618	618	206	T	acC/acG	-	IMPACT=LOW;BIOTYPE=protein_coding;EXON=5/20;STRAND=1;ENSP=TRITD5Av1G000010.4;UNIPARC=UPI00101979AC;DOMAINS=CDD:cd02076,TIGRFAM:TIGR01494,Pfam:PF00122,Gene3D:1.20.1110.10,TIGRFAM:TIGR01647,Superfamily:SSF81665,Superfamily:SSF81653,PANTHER:PTHR42861:SF57,PANTHER:PTHR42861
.	5A:2226-2226	G	TRITD5Av1G000010	TRITD5Av1G000010.5	Transcript	synonymous_variant	618	618	206	T	acC/acG	-	IMPACT=LOW;BIOTYPE=protein_coding;EXON=5/20;STRAND=1;ENSP=TRITD5Av1G000010.5;UNIPARC=UPI0003D51F27;DOMAINS=CDD:cd02076,Pfam:PF00122,Gene3D:1.20.1110.10,TIGRFAM:TIGR01494,TIGRFAM:TIGR01647,Superfamily:SSF81653,Superfamily:SSF81665,PANTHER:PTHR42861,PANTHER:PTHR42861:SF57
.	5A:2226-2226	G	TRITD5Av1G000010	TRITD5Av1G000010.7	Transcript	synonymous_variant	522	522	174	T	acC/acG	-	IMPACT=LOW;BIOTYPE=protein_coding;EXON=5/20;STRAND=1;ENSP=TRITD5Av1G000010.7;UNIPARC=UPI0010196908;DOMAINS=CDD:cd02076,TIGRFAM:TIGR01494,TIGRFAM:TIGR01647,Pfam:PF00122,Gene3D:2.60.120.1500,Superfamily:SSF81653,Superfamily:SSF81665,PANTHER:PTHR42861:SF57,PANTHER:PTHR42861
.	5A:2226-2226	G	TRITD5Av1G000010	TRITD5Av1G000010.8	Transcript	synonymous_variant	423	423	141	T	acC/acG	-	IMPACT=LOW;BIOTYPE=protein_coding;EXON=5/13;STRAND=1;ENSP=TRITD5Av1G000010.8;UNIPARC=UPI001018B409;DOMAINS=PANTHER:PTHR42861:SF57,PANTHER:PTHR42861,Pfam:PF00122,TIGRFAM:TIGR01647,Gene3D:1.20.1110.10,TIGRFAM:TIGR01494,Superfamily:SSF81665,Superfamily:SSF81653
.	5A:2226-2226	G	TRITD5Av1G000010	TRITD5Av1G000010.9	Transcript	synonymous_variant	411	411	137	T	acC/acG	-	IMPACT=LOW;BIOTYPE=protein_coding;EXON=4/14;STRAND=1;ENSP=TRITD5Av1G000010.9;UNIPARC=UPI001018704A;DOMAINS=PANTHER:PTHR42861,PANTHER:PTHR42861:SF57,TIGRFAM:TIGR01647,Pfam:PF00122,TIGRFAM:TIGR01494,Gene3D:1.20.1110.10,Superfamily:SSF81665,Superfamily:SSF81653
.	5A:2238-2238	A	TRITD5Av1G000010	TRITD5Av1G000010.10	Transcript	synonymous_variant	180	180	60	G	ggT/ggA	-	IMPACT=LOW;BIOTYPE=protein_coding;EXON=3/18;STRAND=1;ENSP=TRITD5Av1G000010.10;UNIPARC=UPI001019B8D6;DOMAINS=Gene3D:1.20.1110.10,Pfam:PF00122,PANTHER:PTHR42861,PANTHER:PTHR42861:SF57,Superfamily:SSF81665,TIGRFAM:TIGR01647,CDD:cd02076
.	5A:2238-2238	A	TRITD5Av1G000010	TRITD5Av1G000010.11	Transcript	synonymous_variant	270	270	90	G	ggT/ggA	-	IMPACT=LOW;BIOTYPE=protein_coding;EXON=3/18;STRAND=1;ENSP=TRITD5Av1G000010.11;UNIPARC=UPI0010185BF9;DOMAINS=CDD:cd02076,PANTHER:PTHR42861,PANTHER:PTHR42861:SF57,Pfam:PF00122,TIGRFAM:TIGR01647,TIGRFAM:TIGR01494,Gene3D:2.70.150.10,Superfamily:SSF81653
.	5A:2238-2238	A	TRITD5Av1G000010	TRITD5Av1G000010.1	Transcript	synonymous_variant	630	630	210	G	ggT/ggA	-	IMPACT=LOW;BIOTYPE=protein_coding;EXON=5/8;STRAND=1;ENSP=TRITD5Av1G000010.1;UNIPARC=UPI001019AC30;DOMAINS=PANTHER:PTHR42861,PANTHER:PTHR42861:SF57,Pfam:PF00122,TIGRFAM:TIGR01494,Superfamily:SSF81665,Superfamily:SSF81653
.	5A:2238-2238	A	TRITD5Av1G000010	TRITD5Av1G000010.2	Transcript	synonymous_variant	630	630	210	G	ggT/ggA	-	IMPACT=LOW;BIOTYPE=protein_coding;EXON=5/8;STRAND=1;ENSP=TRITD5Av1G000010.2;UNIPARC=UPI0010197436;DOMAINS=PANTHER:PTHR42861:SF57,PANTHER:PTHR42861,Pfam:PF00122,TIGRFAM:TIGR01494,Superfamily:SSF81665,Superfamily:SSF81653
.	5A:2238-2238	A	TRITD5Av1G000010	TRITD5Av1G000010.3	Transcript	synonymous_variant	630	630	210	G	ggT/ggA	-	IMPACT=LOW;BIOTYPE=protein_coding;EXON=5/13;STRAND=1;ENSP=TRITD5Av1G000010.3;UNIPARC=UPI001017F137;DOMAINS=PANTHER:PTHR42861:SF57,PANTHER:PTHR42861,Pfam:PF00122,Gene3D:1.20.1110.10,TIGRFAM:TIGR01494,TIGRFAM:TIGR01647,Superfamily:SSF81653,Superfamily:SSF81665
.	5A:2238-2238	A	TRITD5Av1G000010	TRITD5Av1G000010.4	Transcript	synonymous_variant	630	630	210	G	ggT/ggA	-	IMPACT=LOW;BIOTYPE=protein_coding;EXON=5/20;STRAND=1;ENSP=TRITD5Av1G000010.4;UNIPARC=UPI00101979AC;DOMAINS=CDD:cd02076,TIGRFAM:TIGR01494,Pfam:PF00122,Gene3D:1.20.1110.10,TIGRFAM:TIGR01647,Superfamily:SSF81665,Superfamily:SSF81653,PANTHER:PTHR42861:SF57,PANTHER:PTHR42861
.	5A:2238-2238	A	TRITD5Av1G000010	TRITD5Av1G000010.5	Transcript	synonymous_variant	630	630	210	G	ggT/ggA	-	IMPACT=LOW;BIOTYPE=protein_coding;EXON=5/20;STRAND=1;ENSP=TRITD5Av1G000010.5;UNIPARC=UPI0003D51F27;DOMAINS=CDD:cd02076,Pfam:PF00122,Gene3D:1.20.1110.10,TIGRFAM:TIGR01494,TIGRFAM:TIGR01647,Superfamily:SSF81653,Superfamily:SSF81665,PANTHER:PTHR42861,PANTHER:PTHR42861:SF57
.	5A:2238-2238	A	TRITD5Av1G000010	TRITD5Av1G000010.7	Transcript	synonymous_variant	534	534	178	G	ggT/ggA	-	IMPACT=LOW;BIOTYPE=protein_coding;EXON=5/20;STRAND=1;ENSP=TRITD5Av1G000010.7;UNIPARC=UPI0010196908;DOMAINS=CDD:cd02076,TIGRFAM:TIGR01494,TIGRFAM:TIGR01647,Pfam:PF00122,Gene3D:2.60.120.1500,Superfamily:SSF81653,Superfamily:SSF81665,PANTHER:PTHR42861:SF57,PANTHER:PTHR42861
.	5A:2238-2238	A	TRITD5Av1G000010	TRITD5Av1G000010.8	Transcript	synonymous_variant	435	435	145	G	ggT/ggA	-	IMPACT=LOW;BIOTYPE=protein_coding;EXON=5/13;STRAND=1;ENSP=TRITD5Av1G000010.8;UNIPARC=UPI001018B409;DOMAINS=PANTHER:PTHR42861:SF57,PANTHER:PTHR42861,Pfam:PF00122,TIGRFAM:TIGR01647,Gene3D:1.20.1110.10,TIGRFAM:TIGR01494,Superfamily:SSF81665,Superfamily:SSF81653
.	5A:2238-2238	A	TRITD5Av1G000010	TRITD5Av1G000010.9	Transcript	synonymous_variant	423	423	141	G	ggT/ggA	-	IMPACT=LOW;BIOTYPE=protein_coding;EXON=4/14;STRAND=1;ENSP=TRITD5Av1G000010.9;UNIPARC=UPI001018704A;DOMAINS=PANTHER:PTHR42861,PANTHER:PTHR42861:SF57,TIGRFAM:TIGR01647,Pfam:PF00122,TIGRFAM:TIGR01494,Gene3D:1.20.1110.10,Superfamily:SSF81665,Superfamily:SSF81653
.	5A:2271-2271	C	TRITD5Av1G000010	TRITD5Av1G000010.10	Transcript	synonymous_variant	213	213	71	V	gtT/gtC	-	IMPACT=LOW;BIOTYPE=protein_coding;EXON=3/18;STRAND=1;ENSP=TRITD5Av1G000010.10;UNIPARC=UPI001019B8D6;DOMAINS=Gene3D:1.20.1110.10,Pfam:PF00122,PANTHER:PTHR42861,PANTHER:PTHR42861:SF57,Superfamily:SSF81665,TIGRFAM:TIGR01647,CDD:cd02076
.	5A:2271-2271	C	TRITD5Av1G000010	TRITD5Av1G000010.11	Transcript	synonymous_variant	303	303	101	V	gtT/gtC	-	IMPACT=LOW;BIOTYPE=protein_coding;EXON=3/18;STRAND=1;ENSP=TRITD5Av1G000010.11;UNIPARC=UPI0010185BF9;DOMAINS=CDD:cd02076,PANTHER:PTHR42861,PANTHER:PTHR42861:SF57,Gene3D:1.20.1110.10,Pfam:PF00122,TIGRFAM:TIGR01647,TIGRFAM:TIGR01494,Superfamily:SSF81653
.	5A:2271-2271	C	TRITD5Av1G000010	TRITD5Av1G000010.1	Transcript	synonymous_variant	663	663	221	V	gtT/gtC	-	IMPACT=LOW;BIOTYPE=protein_coding;EXON=5/8;STRAND=1;ENSP=TRITD5Av1G000010.1;UNIPARC=UPI001019AC30;DOMAINS=PANTHER:PTHR42861,PANTHER:PTHR42861:SF57,Gene3D:1.20.1110.10,Pfam:PF00122,TIGRFAM:TIGR01494,Superfamily:SSF81665,Superfamily:SSF81653
.	5A:2271-2271	C	TRITD5Av1G000010	TRITD5Av1G000010.2	Transcript	synonymous_variant	663	663	221	V	gtT/gtC	-	IMPACT=LOW;BIOTYPE=protein_coding;EXON=5/8;STRAND=1;ENSP=TRITD5Av1G000010.2;UNIPARC=UPI0010197436;DOMAINS=PANTHER:PTHR42861:SF57,PANTHER:PTHR42861,Pfam:PF00122,TIGRFAM:TIGR01494,Gene3D:1.20.1110.10,Superfamily:SSF81665,Superfamily:SSF81653
.	5A:2271-2271	C	TRITD5Av1G000010	TRITD5Av1G000010.3	Transcript	synonymous_variant	663	663	221	V	gtT/gtC	-	IMPACT=LOW;BIOTYPE=protein_coding;EXON=5/13;STRAND=1;ENSP=TRITD5Av1G000010.3;UNIPARC=UPI001017F137;DOMAINS=PANTHER:PTHR42861:SF57,PANTHER:PTHR42861,Pfam:PF00122,Gene3D:1.20.1110.10,TIGRFAM:TIGR01494,TIGRFAM:TIGR01647,Superfamily:SSF81653,Superfamily:SSF81665
.	5A:2271-2271	C	TRITD5Av1G000010	TRITD5Av1G000010.4	Transcript	synonymous_variant	663	663	221	V	gtT/gtC	-	IMPACT=LOW;BIOTYPE=protein_coding;EXON=5/20;STRAND=1;ENSP=TRITD5Av1G000010.4;UNIPARC=UPI00101979AC;DOMAINS=CDD:cd02076,TIGRFAM:TIGR01494,Pfam:PF00122,Gene3D:1.20.1110.10,TIGRFAM:TIGR01647,Superfamily:SSF81665,Superfamily:SSF81653,PANTHER:PTHR42861:SF57,PANTHER:PTHR42861
.	5A:2271-2271	C	TRITD5Av1G000010	TRITD5Av1G000010.5	Transcript	synonymous_variant	663	663	221	V	gtT/gtC	-	IMPACT=LOW;BIOTYPE=protein_coding;EXON=5/20;STRAND=1;ENSP=TRITD5Av1G000010.5;UNIPARC=UPI0003D51F27;DOMAINS=CDD:cd02076,Pfam:PF00122,Gene3D:1.20.1110.10,TIGRFAM:TIGR01494,TIGRFAM:TIGR01647,Superfamily:SSF81653,Superfamily:SSF81665,PANTHER:PTHR42861,PANTHER:PTHR42861:SF57
.	5A:2271-2271	C	TRITD5Av1G000010	TRITD5Av1G000010.7	Transcript	synonymous_variant	567	567	189	V	gtT/gtC	-	IMPACT=LOW;BIOTYPE=protein_coding;EXON=5/20;STRAND=1;ENSP=TRITD5Av1G000010.7;UNIPARC=UPI0010196908;DOMAINS=CDD:cd02076,TIGRFAM:TIGR01494,TIGRFAM:TIGR01647,Pfam:PF00122,Gene3D:2.60.120.1500,Superfamily:SSF81653,Superfamily:SSF81665,PANTHER:PTHR42861:SF57,PANTHER:PTHR42861
.	5A:2271-2271	C	TRITD5Av1G000010	TRITD5Av1G000010.8	Transcript	synonymous_variant	468	468	156	V	gtT/gtC	-	IMPACT=LOW;BIOTYPE=protein_coding;EXON=5/13;STRAND=1;ENSP=TRITD5Av1G000010.8;UNIPARC=UPI001018B409;DOMAINS=PANTHER:PTHR42861:SF57,PANTHER:PTHR42861,Pfam:PF00122,TIGRFAM:TIGR01647,Gene3D:1.20.1110.10,TIGRFAM:TIGR01494,Superfamily:SSF81665,Superfamily:SSF81653
.	5A:2271-2271	C	TRITD5Av1G000010	TRITD5Av1G000010.9	Transcript	synonymous_variant	456	456	152	V	gtT/gtC	-	IMPACT=LOW;BIOTYPE=protein_coding;EXON=4/14;STRAND=1;ENSP=TRITD5Av1G000010.9;UNIPARC=UPI001018704A;DOMAINS=PANTHER:PTHR42861,PANTHER:PTHR42861:SF57,TIGRFAM:TIGR01647,Pfam:PF00122,TIGRFAM:TIGR01494,Gene3D:1.20.1110.10,Superfamily:SSF81665,Superfamily:SSF81653
.	5A:2295-2295	A	TRITD5Av1G000010	TRITD5Av1G000010.10	Transcript	synonymous_variant	237	237	79	A	gcG/gcA	-	IMPACT=LOW;BIOTYPE=protein_coding;EXON=3/18;STRAND=1;ENSP=TRITD5Av1G000010.10;UNIPARC=UPI001019B8D6;DOMAINS=Gene3D:1.20.1110.10,Pfam:PF00122,PANTHER:PTHR42861,PANTHER:PTHR42861:SF57,Superfamily:SSF81665,TIGRFAM:TIGR01647,CDD:cd02076
.	5A:2295-2295	A	TRITD5Av1G000010	TRITD5Av1G000010.11	Transcript	synonymous_variant	327	327	109	A	gcG/gcA	-	IMPACT=LOW;BIOTYPE=protein_coding;EXON=3/18;STRAND=1;ENSP=TRITD5Av1G000010.11;UNIPARC=UPI0010185BF9;DOMAINS=CDD:cd02076,PANTHER:PTHR42861,PANTHER:PTHR42861:SF57,Gene3D:1.20.1110.10,Pfam:PF00122,TIGRFAM:TIGR01647,TIGRFAM:TIGR01494,Superfamily:SSF81653
.	5A:2295-2295	A	TRITD5Av1G000010	TRITD5Av1G000010.1	Transcript	synonymous_variant	687	687	229	A	gcG/gcA	-	IMPACT=LOW;BIOTYPE=protein_coding;EXON=5/8;STRAND=1;ENSP=TRITD5Av1G000010.1;UNIPARC=UPI001019AC30;DOMAINS=PANTHER:PTHR42861,PANTHER:PTHR42861:SF57,Gene3D:1.20.1110.10,Pfam:PF00122,TIGRFAM:TIGR01494,Superfamily:SSF81665,Superfamily:SSF81653
.	5A:2295-2295	A	TRITD5Av1G000010	TRITD5Av1G000010.2	Transcript	synonymous_variant	687	687	229	A	gcG/gcA	-	IMPACT=LOW;BIOTYPE=protein_coding;EXON=5/8;STRAND=1;ENSP=TRITD5Av1G000010.2;UNIPARC=UPI0010197436;DOMAINS=PANTHER:PTHR42861:SF57,PANTHER:PTHR42861,Pfam:PF00122,TIGRFAM:TIGR01494,Gene3D:1.20.1110.10,Superfamily:SSF81665,Superfamily:SSF81653
.	5A:2295-2295	A	TRITD5Av1G000010	TRITD5Av1G000010.3	Transcript	synonymous_variant	687	687	229	A	gcG/gcA	-	IMPACT=LOW;BIOTYPE=protein_coding;EXON=5/13;STRAND=1;ENSP=TRITD5Av1G000010.3;UNIPARC=UPI001017F137;DOMAINS=PANTHER:PTHR42861:SF57,PANTHER:PTHR42861,Pfam:PF00122,Gene3D:1.20.1110.10,TIGRFAM:TIGR01494,TIGRFAM:TIGR01647,Superfamily:SSF81653,Superfamily:SSF81665
.	5A:2295-2295	A	TRITD5Av1G000010	TRITD5Av1G000010.4	Transcript	synonymous_variant	687	687	229	A	gcG/gcA	-	IMPACT=LOW;BIOTYPE=protein_coding;EXON=5/20;STRAND=1;ENSP=TRITD5Av1G000010.4;UNIPARC=UPI00101979AC;DOMAINS=CDD:cd02076,TIGRFAM:TIGR01494,Pfam:PF00122,Gene3D:1.20.1110.10,TIGRFAM:TIGR01647,Superfamily:SSF81665,Superfamily:SSF81653,PANTHER:PTHR42861:SF57,PANTHER:PTHR42861
.	5A:2295-2295	A	TRITD5Av1G000010	TRITD5Av1G000010.5	Transcript	synonymous_variant	687	687	229	A	gcG/gcA	-	IMPACT=LOW;BIOTYPE=protein_coding;EXON=5/20;STRAND=1;ENSP=TRITD5Av1G000010.5;UNIPARC=UPI0003D51F27;DOMAINS=CDD:cd02076,Pfam:PF00122,Gene3D:1.20.1110.10,TIGRFAM:TIGR01494,TIGRFAM:TIGR01647,Superfamily:SSF81653,Superfamily:SSF81665,PANTHER:PTHR42861,PANTHER:PTHR42861:SF57
.	5A:2295-2295	A	TRITD5Av1G000010	TRITD5Av1G000010.7	Transcript	synonymous_variant	591	591	197	A	gcG/gcA	-	IMPACT=LOW;BIOTYPE=protein_coding;EXON=5/20;STRAND=1;ENSP=TRITD5Av1G000010.7;UNIPARC=UPI0010196908;DOMAINS=CDD:cd02076,TIGRFAM:TIGR01494,TIGRFAM:TIGR01647,Pfam:PF00122,Superfamily:SSF81653,Superfamily:SSF81665,PANTHER:PTHR42861:SF57,PANTHER:PTHR42861
.	5A:2295-2295	A	TRITD5Av1G000010	TRITD5Av1G000010.8	Transcript	synonymous_variant	492	492	164	A	gcG/gcA	-	IMPACT=LOW;BIOTYPE=protein_coding;EXON=5/13;STRAND=1;ENSP=TRITD5Av1G000010.8;UNIPARC=UPI001018B409;DOMAINS=PANTHER:PTHR42861:SF57,PANTHER:PTHR42861,Pfam:PF00122,TIGRFAM:TIGR01647,Gene3D:1.20.1110.10,TIGRFAM:TIGR01494,Superfamily:SSF81665,Superfamily:SSF81653
.	5A:2295-2295	A	TRITD5Av1G000010	TRITD5Av1G000010.9	Transcript	synonymous_variant	480	480	160	A	gcG/gcA	-	IMPACT=LOW;BIOTYPE=protein_coding;EXON=4/14;STRAND=1;ENSP=TRITD5Av1G000010.9;UNIPARC=UPI001018704A;DOMAINS=PANTHER:PTHR42861,PANTHER:PTHR42861:SF57,TIGRFAM:TIGR01647,Pfam:PF00122,TIGRFAM:TIGR01494,Gene3D:1.20.1110.10,Superfamily:SSF81665,Superfamily:SSF81653
.	5A:2463-2463	C	TRITD5Av1G000010	TRITD5Av1G000010.10	Transcript	synonymous_variant	315	315	105	S	tcG/tcC	-	IMPACT=LOW;BIOTYPE=protein_coding;EXON=4/18;STRAND=1;ENSP=TRITD5Av1G000010.10;UNIPARC=UPI001019B8D6;DOMAINS=Gene3D:1.20.1110.10,Pfam:PF00122,PANTHER:PTHR42861,PANTHER:PTHR42861:SF57,Superfamily:SSF81665,TIGRFAM:TIGR01647,Transmembrane_helices:TMhelix,CDD:cd02076
.	5A:2463-2463	C	TRITD5Av1G000010	TRITD5Av1G000010.11	Transcript	synonymous_variant	405	405	135	S	tcG/tcC	-	IMPACT=LOW;BIOTYPE=protein_coding;EXON=4/18;STRAND=1;ENSP=TRITD5Av1G000010.11;UNIPARC=UPI0010185BF9;DOMAINS=Transmembrane_helices:TMhelix,CDD:cd02076,PANTHER:PTHR42861,PANTHER:PTHR42861:SF57,Gene3D:1.20.1110.10,Pfam:PF00122,TIGRFAM:TIGR01647,TIGRFAM:TIGR01494,Superfamily:SSF81665
.	5A:2463-2463	C	TRITD5Av1G000010	TRITD5Av1G000010.1	Transcript	synonymous_variant	765	765	255	S	tcG/tcC	-	IMPACT=LOW;BIOTYPE=protein_coding;EXON=6/8;STRAND=1;ENSP=TRITD5Av1G000010.1;UNIPARC=UPI001019AC30;DOMAINS=Transmembrane_helices:TMhelix,PANTHER:PTHR42861,PANTHER:PTHR42861:SF57,Gene3D:1.20.1110.10,Pfam:PF00122,TIGRFAM:TIGR01494,Superfamily:SSF81665
.	5A:2463-2463	C	TRITD5Av1G000010	TRITD5Av1G000010.2	Transcript	synonymous_variant	765	765	255	S	tcG/tcC	-	IMPACT=LOW;BIOTYPE=protein_coding;EXON=6/8;STRAND=1;ENSP=TRITD5Av1G000010.2;UNIPARC=UPI0010197436;DOMAINS=Transmembrane_helices:TMhelix,PANTHER:PTHR42861:SF57,PANTHER:PTHR42861,Pfam:PF00122,TIGRFAM:TIGR01494,Gene3D:1.20.1110.10,Superfamily:SSF81665
.	5A:2463-2463	C	TRITD5Av1G000010	TRITD5Av1G000010.3	Transcript	synonymous_variant	765	765	255	S	tcG/tcC	-	IMPACT=LOW;BIOTYPE=protein_coding;EXON=6/13;STRAND=1;ENSP=TRITD5Av1G000010.3;UNIPARC=UPI001017F137;DOMAINS=Transmembrane_helices:TMhelix,PANTHER:PTHR42861:SF57,PANTHER:PTHR42861,Pfam:PF00122,Gene3D:1.20.1110.10,TIGRFAM:TIGR01494,TIGRFAM:TIGR01647,Superfamily:SSF81665
.	5A:2463-2463	C	TRITD5Av1G000010	TRITD5Av1G000010.4	Transcript	synonymous_variant	765	765	255	S	tcG/tcC	-	IMPACT=LOW;BIOTYPE=protein_coding;EXON=6/20;STRAND=1;ENSP=TRITD5Av1G000010.4;UNIPARC=UPI00101979AC;DOMAINS=Transmembrane_helices:TMhelix,CDD:cd02076,TIGRFAM:TIGR01494,Pfam:PF00122,Gene3D:1.20.1110.10,TIGRFAM:TIGR01647,Superfamily:SSF81665,PANTHER:PTHR42861:SF57,PANTHER:PTHR42861
.	5A:2463-2463	C	TRITD5Av1G000010	TRITD5Av1G000010.5	Transcript	synonymous_variant	765	765	255	S	tcG/tcC	-	IMPACT=LOW;BIOTYPE=protein_coding;EXON=6/20;STRAND=1;ENSP=TRITD5Av1G000010.5;UNIPARC=UPI0003D51F27;DOMAINS=Transmembrane_helices:TMhelix,CDD:cd02076,Pfam:PF00122,Gene3D:1.20.1110.10,TIGRFAM:TIGR01494,TIGRFAM:TIGR01647,Superfamily:SSF81665,PANTHER:PTHR42861,PANTHER:PTHR42861:SF57
.	5A:2463-2463	C	TRITD5Av1G000010	TRITD5Av1G000010.6	Transcript	synonymous_variant	450	450	150	S	tcG/tcC	-	IMPACT=LOW;BIOTYPE=protein_coding;EXON=4/18;STRAND=1;ENSP=TRITD5Av1G000010.6;UNIPARC=UPI001017E7E0;DOMAINS=Transmembrane_helices:TMhelix,PANTHER:PTHR42861:SF57,PANTHER:PTHR42861,Gene3D:1.20.1110.10,TIGRFAM:TIGR01647,Superfamily:SSF81665
.	5A:2463-2463	C	TRITD5Av1G000010	TRITD5Av1G000010.7	Transcript	synonymous_variant	669	669	223	S	tcG/tcC	-	IMPACT=LOW;BIOTYPE=protein_coding;EXON=6/20;STRAND=1;ENSP=TRITD5Av1G000010.7;UNIPARC=UPI0010196908;DOMAINS=Transmembrane_helices:TMhelix,CDD:cd02076,TIGRFAM:TIGR01494,TIGRFAM:TIGR01647,Pfam:PF00122,Superfamily:SSF81665,PANTHER:PTHR42861:SF57,PANTHER:PTHR42861
.	5A:2463-2463	C	TRITD5Av1G000010	TRITD5Av1G000010.8	Transcript	synonymous_variant	570	570	190	S	tcG/tcC	-	IMPACT=LOW;BIOTYPE=protein_coding;EXON=6/13;STRAND=1;ENSP=TRITD5Av1G000010.8;UNIPARC=UPI001018B409;DOMAINS=Transmembrane_helices:TMhelix,PANTHER:PTHR42861:SF57,PANTHER:PTHR42861,Pfam:PF00122,TIGRFAM:TIGR01647,Gene3D:1.20.1110.10,TIGRFAM:TIGR01494,Superfamily:SSF81665
.	5A:2463-2463	C	TRITD5Av1G000010	TRITD5Av1G000010.9	Transcript	synonymous_variant	558	558	186	S	tcG/tcC	-	IMPACT=LOW;BIOTYPE=protein_coding;EXON=5/14;STRAND=1;ENSP=TRITD5Av1G000010.9;UNIPARC=UPI001018704A;DOMAINS=Transmembrane_helices:TMhelix,PANTHER:PTHR42861,PANTHER:PTHR42861:SF57,TIGRFAM:TIGR01647,Pfam:PF00122,TIGRFAM:TIGR01494,Gene3D:1.20.1110.10,Superfamily:SSF81665
.	5A:2535-2535	C	TRITD5Av1G000010	TRITD5Av1G000010.10	Transcript	synonymous_variant	387	387	129	I	atT/atC	-	IMPACT=LOW;BIOTYPE=protein_coding;EXON=4/18;STRAND=1;ENSP=TRITD5Av1G000010.10;UNIPARC=UPI001019B8D6;DOMAINS=Gene3D:1.20.1110.10,Pfam:PF00122,PANTHER:PTHR42861,PANTHER:PTHR42861:SF57,Superfamily:SSF81665,TIGRFAM:TIGR01647,CDD:cd02076
.	5A:2535-2535	C	TRITD5Av1G000010	TRITD5Av1G000010.11	Transcript	synonymous_variant	477	477	159	I	atT/atC	-	IMPACT=LOW;BIOTYPE=protein_coding;EXON=4/18;STRAND=1;ENSP=TRITD5Av1G000010.11;UNIPARC=UPI0010185BF9;DOMAINS=CDD:cd02076,PANTHER:PTHR42861,PANTHER:PTHR42861:SF57,Gene3D:1.20.1110.10,Pfam:PF00122,TIGRFAM:TIGR01647,TIGRFAM:TIGR01494,Superfamily:SSF81665
.	5A:2535-2535	C	TRITD5Av1G000010	TRITD5Av1G000010.1	Transcript	synonymous_variant	837	837	279	I	atT/atC	-	IMPACT=LOW;BIOTYPE=protein_coding;EXON=6/8;STRAND=1;ENSP=TRITD5Av1G000010.1;UNIPARC=UPI001019AC30;DOMAINS=PANTHER:PTHR42861,PANTHER:PTHR42861:SF57,Gene3D:1.20.1110.10,Pfam:PF00122,TIGRFAM:TIGR01494,Superfamily:SSF81665
.	5A:2535-2535	C	TRITD5Av1G000010	TRITD5Av1G000010.2	Transcript	synonymous_variant	837	837	279	I	atT/atC	-	IMPACT=LOW;BIOTYPE=protein_coding;EXON=6/8;STRAND=1;ENSP=TRITD5Av1G000010.2;UNIPARC=UPI0010197436;DOMAINS=PANTHER:PTHR42861:SF57,PANTHER:PTHR42861,Pfam:PF00122,TIGRFAM:TIGR01494,Gene3D:1.20.1110.10,Superfamily:SSF81665
.	5A:2535-2535	C	TRITD5Av1G000010	TRITD5Av1G000010.3	Transcript	synonymous_variant	837	837	279	I	atT/atC	-	IMPACT=LOW;BIOTYPE=protein_coding;EXON=6/13;STRAND=1;ENSP=TRITD5Av1G000010.3;UNIPARC=UPI001017F137;DOMAINS=PANTHER:PTHR42861:SF57,PANTHER:PTHR42861,Pfam:PF00122,Gene3D:1.20.1110.10,TIGRFAM:TIGR01494,TIGRFAM:TIGR01647,Superfamily:SSF81665
.	5A:2535-2535	C	TRITD5Av1G000010	TRITD5Av1G000010.4	Transcript	synonymous_variant	837	837	279	I	atT/atC	-	IMPACT=LOW;BIOTYPE=protein_coding;EXON=6/20;STRAND=1;ENSP=TRITD5Av1G000010.4;UNIPARC=UPI00101979AC;DOMAINS=CDD:cd02076,TIGRFAM:TIGR01494,Pfam:PF00122,Gene3D:1.20.1110.10,TIGRFAM:TIGR01647,Superfamily:SSF81665,PANTHER:PTHR42861:SF57,PANTHER:PTHR42861
.	5A:2535-2535	C	TRITD5Av1G000010	TRITD5Av1G000010.5	Transcript	synonymous_variant	837	837	279	I	atT/atC	-	IMPACT=LOW;BIOTYPE=protein_coding;EXON=6/20;STRAND=1;ENSP=TRITD5Av1G000010.5;UNIPARC=UPI0003D51F27;DOMAINS=CDD:cd02076,Pfam:PF00122,Gene3D:1.20.1110.10,TIGRFAM:TIGR01494,TIGRFAM:TIGR01647,Superfamily:SSF81665,PANTHER:PTHR42861,PANTHER:PTHR42861:SF57
.	5A:2535-2535	C	TRITD5Av1G000010	TRITD5Av1G000010.6	Transcript	synonymous_variant	522	522	174	I	atT/atC	-	IMPACT=LOW;BIOTYPE=protein_coding;EXON=4/18;STRAND=1;ENSP=TRITD5Av1G000010.6;UNIPARC=UPI001017E7E0;DOMAINS=PANTHER:PTHR42861:SF57,PANTHER:PTHR42861,Gene3D:1.20.1110.10,TIGRFAM:TIGR01647,Superfamily:SSF81665
.	5A:2535-2535	C	TRITD5Av1G000010	TRITD5Av1G000010.7	Transcript	synonymous_variant	741	741	247	I	atT/atC	-	IMPACT=LOW;BIOTYPE=protein_coding;EXON=6/20;STRAND=1;ENSP=TRITD5Av1G000010.7;UNIPARC=UPI0010196908;DOMAINS=CDD:cd02076,TIGRFAM:TIGR01494,TIGRFAM:TIGR01647,Pfam:PF00122,Superfamily:SSF81665,PANTHER:PTHR42861:SF57,PANTHER:PTHR42861
.	5A:2535-2535	C	TRITD5Av1G000010	TRITD5Av1G000010.8	Transcript	synonymous_variant	642	642	214	I	atT/atC	-	IMPACT=LOW;BIOTYPE=protein_coding;EXON=6/13;STRAND=1;ENSP=TRITD5Av1G000010.8;UNIPARC=UPI001018B409;DOMAINS=PANTHER:PTHR42861:SF57,PANTHER:PTHR42861,Pfam:PF00122,TIGRFAM:TIGR01647,Gene3D:1.20.1110.10,TIGRFAM:TIGR01494,Superfamily:SSF81665
.	5A:2535-2535	C	TRITD5Av1G000010	TRITD5Av1G000010.9	Transcript	synonymous_variant	630	630	210	I	atT/atC	-	IMPACT=LOW;BIOTYPE=protein_coding;EXON=5/14;STRAND=1;ENSP=TRITD5Av1G000010.9;UNIPARC=UPI001018704A;DOMAINS=PANTHER:PTHR42861,PANTHER:PTHR42861:SF57,TIGRFAM:TIGR01647,Pfam:PF00122,TIGRFAM:TIGR01494,Gene3D:1.20.1110.10,Superfamily:SSF81665
.	5A:2552-2552	A	TRITD5Av1G000010	TRITD5Av1G000010.10	Transcript	missense_variant	404	404	135	L/H	cTt/cAt	-	IMPACT=MODERATE;BIOTYPE=protein_coding;EXON=4/18;STRAND=1;ENSP=TRITD5Av1G000010.10;UNIPARC=UPI001019B8D6;SIFT=deleterious_low_confidence(0);DOMAINS=Gene3D:1.20.1110.10,Pfam:PF00122,PANTHER:PTHR42861,PANTHER:PTHR42861:SF57,Superfamily:SSF81665,TIGRFAM:TIGR01647,Transmembrane_helices:TMhelix,CDD:cd02076
.	5A:2552-2552	A	TRITD5Av1G000010	TRITD5Av1G000010.11	Transcript	missense_variant	494	494	165	L/H	cTt/cAt	-	IMPACT=MODERATE;BIOTYPE=protein_coding;EXON=4/18;STRAND=1;ENSP=TRITD5Av1G000010.11;UNIPARC=UPI0010185BF9;SIFT=deleterious_low_confidence(0);DOMAINS=Transmembrane_helices:TMhelix,CDD:cd02076,PANTHER:PTHR42861,PANTHER:PTHR42861:SF57,Gene3D:1.20.1110.10,Pfam:PF00122,TIGRFAM:TIGR01647,TIGRFAM:TIGR01494,Superfamily:SSF81665
.	5A:2552-2552	A	TRITD5Av1G000010	TRITD5Av1G000010.1	Transcript	missense_variant	854	854	285	L/H	cTt/cAt	-	IMPACT=MODERATE;BIOTYPE=protein_coding;EXON=6/8;STRAND=1;ENSP=TRITD5Av1G000010.1;UNIPARC=UPI001019AC30;SIFT=deleterious(0);DOMAINS=Transmembrane_helices:TMhelix,PANTHER:PTHR42861,PANTHER:PTHR42861:SF57,Gene3D:1.20.1110.10,Pfam:PF00122,TIGRFAM:TIGR01494,Superfamily:SSF81665
.	5A:2552-2552	A	TRITD5Av1G000010	TRITD5Av1G000010.2	Transcript	missense_variant	854	854	285	L/H	cTt/cAt	-	IMPACT=MODERATE;BIOTYPE=protein_coding;EXON=6/8;STRAND=1;ENSP=TRITD5Av1G000010.2;UNIPARC=UPI0010197436;SIFT=deleterious(0);DOMAINS=Transmembrane_helices:TMhelix,PANTHER:PTHR42861:SF57,PANTHER:PTHR42861,Pfam:PF00122,TIGRFAM:TIGR01494,Gene3D:1.20.1110.10,Superfamily:SSF81665
.	5A:2552-2552	A	TRITD5Av1G000010	TRITD5Av1G000010.3	Transcript	missense_variant	854	854	285	L/H	cTt/cAt	-	IMPACT=MODERATE;BIOTYPE=protein_coding;EXON=6/13;STRAND=1;ENSP=TRITD5Av1G000010.3;UNIPARC=UPI001017F137;SIFT=deleterious(0);DOMAINS=Transmembrane_helices:TMhelix,PANTHER:PTHR42861:SF57,PANTHER:PTHR42861,Pfam:PF00122,Gene3D:1.20.1110.10,TIGRFAM:TIGR01494,TIGRFAM:TIGR01647,Superfamily:SSF81665
.	5A:2552-2552	A	TRITD5Av1G000010	TRITD5Av1G000010.4	Transcript	missense_variant	854	854	285	L/H	cTt/cAt	-	IMPACT=MODERATE;BIOTYPE=protein_coding;EXON=6/20;STRAND=1;ENSP=TRITD5Av1G000010.4;UNIPARC=UPI00101979AC;SIFT=deleterious(0);DOMAINS=Transmembrane_helices:TMhelix,CDD:cd02076,TIGRFAM:TIGR01494,Pfam:PF00122,Gene3D:1.20.1110.10,TIGRFAM:TIGR01647,Superfamily:SSF81665,PANTHER:PTHR42861:SF57,PANTHER:PTHR42861
.	5A:2552-2552	A	TRITD5Av1G000010	TRITD5Av1G000010.5	Transcript	missense_variant	854	854	285	L/H	cTt/cAt	-	IMPACT=MODERATE;BIOTYPE=protein_coding;EXON=6/20;STRAND=1;ENSP=TRITD5Av1G000010.5;UNIPARC=UPI0003D51F27;SIFT=deleterious_low_confidence(0);DOMAINS=Transmembrane_helices:TMhelix,CDD:cd02076,Pfam:PF00122,Gene3D:1.20.1110.10,TIGRFAM:TIGR01494,TIGRFAM:TIGR01647,Superfamily:SSF81665,PANTHER:PTHR42861,PANTHER:PTHR42861:SF57
.	5A:2552-2552	A	TRITD5Av1G000010	TRITD5Av1G000010.6	Transcript	missense_variant	539	539	180	L/H	cTt/cAt	-	IMPACT=MODERATE;BIOTYPE=protein_coding;EXON=4/18;STRAND=1;ENSP=TRITD5Av1G000010.6;UNIPARC=UPI001017E7E0;SIFT=deleterious_low_confidence(0);DOMAINS=Transmembrane_helices:TMhelix,PANTHER:PTHR42861:SF57,PANTHER:PTHR42861,Gene3D:1.20.1110.10,TIGRFAM:TIGR01647,Superfamily:SSF81665
.	5A:2552-2552	A	TRITD5Av1G000010	TRITD5Av1G000010.7	Transcript	missense_variant	758	758	253	L/H	cTt/cAt	-	IMPACT=MODERATE;BIOTYPE=protein_coding;EXON=6/20;STRAND=1;ENSP=TRITD5Av1G000010.7;UNIPARC=UPI0010196908;SIFT=deleterious(0);DOMAINS=Transmembrane_helices:TMhelix,CDD:cd02076,TIGRFAM:TIGR01494,TIGRFAM:TIGR01647,Pfam:PF00122,Superfamily:SSF81665,PANTHER:PTHR42861:SF57,PANTHER:PTHR42861
.	5A:2552-2552	A	TRITD5Av1G000010	TRITD5Av1G000010.8	Transcript	missense_variant	659	659	220	L/H	cTt/cAt	-	IMPACT=MODERATE;BIOTYPE=protein_coding;EXON=6/13;STRAND=1;ENSP=TRITD5Av1G000010.8;UNIPARC=UPI001018B409;SIFT=deleterious(0);DOMAINS=Transmembrane_helices:TMhelix,PANTHER:PTHR42861:SF57,PANTHER:PTHR42861,Pfam:PF00122,TIGRFAM:TIGR01647,Gene3D:1.20.1110.10,TIGRFAM:TIGR01494,Superfamily:SSF81665
.	5A:2552-2552	A	TRITD5Av1G000010	TRITD5Av1G000010.9	Transcript	missense_variant	647	647	216	L/H	cTt/cAt	-	IMPACT=MODERATE;BIOTYPE=protein_coding;EXON=5/14;STRAND=1;ENSP=TRITD5Av1G000010.9;UNIPARC=UPI001018704A;SIFT=deleterious(0);DOMAINS=Transmembrane_helices:TMhelix,PANTHER:PTHR42861,PANTHER:PTHR42861:SF57,TIGRFAM:TIGR01647,Pfam:PF00122,TIGRFAM:TIGR01494,Gene3D:1.20.1110.10,Superfamily:SSF81665
.	5A:2565-2566	TAA	TRITD5Av1G000010	TRITD5Av1G000010.10	Transcript	stop_gained,frameshift_variant	418	418	140	I/*	Att/TAAtt	-	IMPACT=HIGH;BIOTYPE=protein_coding;EXON=4/18;STRAND=1;ENSP=TRITD5Av1G000010.10;UNIPARC=UPI001019B8D6;DOMAINS=Gene3D:1.20.1110.10,Pfam:PF00122,PANTHER:PTHR42861,PANTHER:PTHR42861:SF57,Superfamily:SSF81665,TIGRFAM:TIGR01647,Transmembrane_helices:TMhelix,CDD:cd02076
.	5A:2565-2566	TAA	TRITD5Av1G000010	TRITD5Av1G000010.11	Transcript	stop_gained,frameshift_variant	508	508	170	I/*	Att/TAAtt	-	IMPACT=HIGH;BIOTYPE=protein_coding;EXON=4/18;STRAND=1;ENSP=TRITD5Av1G000010.11;UNIPARC=UPI0010185BF9;DOMAINS=Transmembrane_helices:TMhelix,CDD:cd02076,PANTHER:PTHR42861,PANTHER:PTHR42861:SF57,Gene3D:1.20.1110.10,Pfam:PF00122,TIGRFAM:TIGR01647,TIGRFAM:TIGR01494,Superfamily:SSF81665
.	5A:2565-2566	TAA	TRITD5Av1G000010	TRITD5Av1G000010.1	Transcript	stop_gained,frameshift_variant	868	868	290	I/*	Att/TAAtt	-	IMPACT=HIGH;BIOTYPE=protein_coding;EXON=6/8;STRAND=1;ENSP=TRITD5Av1G000010.1;UNIPARC=UPI001019AC30;DOMAINS=Transmembrane_helices:TMhelix,PANTHER:PTHR42861,PANTHER:PTHR42861:SF57,Gene3D:1.20.1110.10,Pfam:PF00122,TIGRFAM:TIGR01494,Superfamily:SSF81665
.	5A:2565-2566	TAA	TRITD5Av1G000010	TRITD5Av1G000010.2	Transcript	stop_gained,frameshift_variant	868	868	290	I/*	Att/TAAtt	-	IMPACT=HIGH;BIOTYPE=protein_coding;EXON=6/8;STRAND=1;ENSP=TRITD5Av1G000010.2;UNIPARC=UPI0010197436;DOMAINS=Transmembrane_helices:TMhelix,PANTHER:PTHR42861:SF57,PANTHER:PTHR42861,Pfam:PF00122,TIGRFAM:TIGR01494,Gene3D:1.20.1110.10,Superfamily:SSF81665
.	5A:2565-2566	TAA	TRITD5Av1G000010	TRITD5Av1G000010.3	Transcript	stop_gained,frameshift_variant	868	868	290	I/*	Att/TAAtt	-	IMPACT=HIGH;BIOTYPE=protein_coding;EXON=6/13;STRAND=1;ENSP=TRITD5Av1G000010.3;UNIPARC=UPI001017F137;DOMAINS=Transmembrane_helices:TMhelix,PANTHER:PTHR42861:SF57,PANTHER:PTHR42861,Pfam:PF00122,Gene3D:1.20.1110.10,TIGRFAM:TIGR01494,TIGRFAM:TIGR01647,Superfamily:SSF81665
.	5A:2565-2566	TAA	TRITD5Av1G000010	TRITD5Av1G000010.4	Transcript	stop_gained,frameshift_variant	868	868	290	I/*	Att/TAAtt	-	IMPACT=HIGH;BIOTYPE=protein_coding;EXON=6/20;STRAND=1;ENSP=TRITD5Av1G000010.4;UNIPARC=UPI00101979AC;DOMAINS=Transmembrane_helices:TMhelix,CDD:cd02076,TIGRFAM:TIGR01494,Pfam:PF00122,Gene3D:1.20.1110.10,TIGRFAM:TIGR01647,Superfamily:SSF81665,PANTHER:PTHR42861:SF57,PANTHER:PTHR42861
.	5A:2565-2566	TAA	TRITD5Av1G000010	TRITD5Av1G000010.5	Transcript	stop_gained,frameshift_variant	868	868	290	I/*	Att/TAAtt	-	IMPACT=HIGH;BIOTYPE=protein_coding;EXON=6/20;STRAND=1;ENSP=TRITD5Av1G000010.5;UNIPARC=UPI0003D51F27;DOMAINS=Transmembrane_helices:TMhelix,CDD:cd02076,Pfam:PF00122,Gene3D:1.20.1110.10,TIGRFAM:TIGR01494,TIGRFAM:TIGR01647,Superfamily:SSF81665,PANTHER:PTHR42861,PANTHER:PTHR42861:SF57
.	5A:2565-2566	TAA	TRITD5Av1G000010	TRITD5Av1G000010.6	Transcript	stop_gained,frameshift_variant	553	553	185	I/*	Att/TAAtt	-	IMPACT=HIGH;BIOTYPE=protein_coding;EXON=4/18;STRAND=1;ENSP=TRITD5Av1G000010.6;UNIPARC=UPI001017E7E0;DOMAINS=Transmembrane_helices:TMhelix,PANTHER:PTHR42861:SF57,PANTHER:PTHR42861,Gene3D:1.20.1110.10,TIGRFAM:TIGR01647,Superfamily:SSF81665
.	5A:2565-2566	TAA	TRITD5Av1G000010	TRITD5Av1G000010.7	Transcript	stop_gained,frameshift_variant	772	772	258	I/*	Att/TAAtt	-	IMPACT=HIGH;BIOTYPE=protein_coding;EXON=6/20;STRAND=1;ENSP=TRITD5Av1G000010.7;UNIPARC=UPI0010196908;DOMAINS=Transmembrane_helices:TMhelix,CDD:cd02076,TIGRFAM:TIGR01494,TIGRFAM:TIGR01647,Pfam:PF00122,Superfamily:SSF81665,PANTHER:PTHR42861:SF57,PANTHER:PTHR42861
.	5A:2565-2566	TAA	TRITD5Av1G000010	TRITD5Av1G000010.8	Transcript	stop_gained,frameshift_variant	673	673	225	I/*	Att/TAAtt	-	IMPACT=HIGH;BIOTYPE=protein_coding;EXON=6/13;STRAND=1;ENSP=TRITD5Av1G000010.8;UNIPARC=UPI001018B409;DOMAINS=Transmembrane_helices:TMhelix,PANTHER:PTHR42861:SF57,PANTHER:PTHR42861,Pfam:PF00122,TIGRFAM:TIGR01647,Gene3D:1.20.1110.10,TIGRFAM:TIGR01494,Superfamily:SSF81665
.	5A:2565-2566	TAA	TRITD5Av1G000010	TRITD5Av1G000010.9	Transcript	stop_gained,frameshift_variant	661	661	221	I/*	Att/TAAtt	-	IMPACT=HIGH;BIOTYPE=protein_coding;EXON=5/14;STRAND=1;ENSP=TRITD5Av1G000010.9;UNIPARC=UPI001018704A;DOMAINS=Transmembrane_helices:TMhelix,PANTHER:PTHR42861,PANTHER:PTHR42861:SF57,TIGRFAM:TIGR01647,Pfam:PF00122,TIGRFAM:TIGR01494,Gene3D:1.20.1110.10,Superfamily:SSF81665
.	5A:2665-2665	-	-	-	-	-	-	-	-	-	-	-
.	5A:2669-2669	-	-	-	-	-	-	-	-	-	-	-
.	5A:2713-2715	-	-	-	-	-	-	-	-	-	-	-
.	5A:2730-2730	G	TRITD5Av1G000010	TRITD5Av1G000010.10	Transcript	missense_variant	493	493	165	I/V	Atc/Gtc	-	IMPACT=MODERATE;BIOTYPE=protein_coding;EXON=5/18;STRAND=1;ENSP=TRITD5Av1G000010.10;UNIPARC=UPI001019B8D6;SIFT=deleterious_low_confidence(0.01);DOMAINS=Gene3D:1.20.1110.10,PANTHER:PTHR42861,PANTHER:PTHR42861:SF57,SFLD:SFLDF00027,SFLD:SFLDG00002,Superfamily:SSF81665,TIGRFAM:TIGR01647,CDD:cd02076
.	5A:2730-2730	G	TRITD5Av1G000010	TRITD5Av1G000010.11	Transcript	missense_variant	583	583	195	I/V	Atc/Gtc	-	IMPACT=MODERATE;BIOTYPE=protein_coding;EXON=5/18;STRAND=1;ENSP=TRITD5Av1G000010.11;UNIPARC=UPI0010185BF9;SIFT=deleterious_low_confidence(0.01);DOMAINS=SFLD:SFLDF00027,SFLD:SFLDG00002,CDD:cd02076,PANTHER:PTHR42861,PANTHER:PTHR42861:SF57,Gene3D:1.20.1110.10,TIGRFAM:TIGR01647,TIGRFAM:TIGR01494,Superfamily:SSF81665
.	5A:2730-2730	G	TRITD5Av1G000010	TRITD5Av1G000010.1	Transcript	missense_variant	943	943	315	I/V	Atc/Gtc	-	IMPACT=MODERATE;BIOTYPE=protein_coding;EXON=7/8;STRAND=1;ENSP=TRITD5Av1G000010.1;UNIPARC=UPI001019AC30;SIFT=tolerated(0.06);DOMAINS=PANTHER:PTHR42861,PANTHER:PTHR42861:SF57,Gene3D:1.20.1110.10,TIGRFAM:TIGR01494,Superfamily:SSF81665
.	5A:2730-2730	G	TRITD5Av1G000010	TRITD5Av1G000010.2	Transcript	missense_variant	943	943	315	I/V	Atc/Gtc	-	IMPACT=MODERATE;BIOTYPE=protein_coding;EXON=7/8;STRAND=1;ENSP=TRITD5Av1G000010.2;UNIPARC=UPI0010197436;SIFT=tolerated(0.06);DOMAINS=PANTHER:PTHR42861:SF57,PANTHER:PTHR42861,TIGRFAM:TIGR01494,Gene3D:1.20.1110.10,Superfamily:SSF81665
.	5A:2730-2730	G	TRITD5Av1G000010	TRITD5Av1G000010.3	Transcript	missense_variant	943	943	315	I/V	Atc/Gtc	-	IMPACT=MODERATE;BIOTYPE=protein_coding;EXON=7/13;STRAND=1;ENSP=TRITD5Av1G000010.3;UNIPARC=UPI001017F137;SIFT=deleterious(0.02);DOMAINS=PANTHER:PTHR42861:SF57,PANTHER:PTHR42861,Gene3D:1.20.1110.10,TIGRFAM:TIGR01494,TIGRFAM:TIGR01647,Superfamily:SSF81665
.	5A:2730-2730	G	TRITD5Av1G000010	TRITD5Av1G000010.4	Transcript	missense_variant	943	943	315	I/V	Atc/Gtc	-	IMPACT=MODERATE;BIOTYPE=protein_coding;EXON=7/20;STRAND=1;ENSP=TRITD5Av1G000010.4;UNIPARC=UPI00101979AC;SIFT=deleterious(0.01);DOMAINS=SFLD:SFLDF00027,SFLD:SFLDS00003,CDD:cd02076,TIGRFAM:TIGR01494,Gene3D:1.20.1110.10,TIGRFAM:TIGR01647,Superfamily:SSF81665,PANTHER:PTHR42861:SF57,PANTHER:PTHR42861
.	5A:2730-2730	G	TRITD5Av1G000010	TRITD5Av1G000010.5	Transcript	missense_variant	943	943	315	I/V	Atc/Gtc	-	IMPACT=MODERATE;BIOTYPE=protein_coding;EXON=7/20;STRAND=1;ENSP=TRITD5Av1G000010.5;UNIPARC=UPI0003D51F27;SIFT=deleterious_low_confidence(0.01);DOMAINS=SFLD:SFLDG00002,SFLD:SFLDF00027,CDD:cd02076,Gene3D:1.20.1110.10,TIGRFAM:TIGR01494,TIGRFAM:TIGR01647,Superfamily:SSF81665,PANTHER:PTHR42861,PANTHER:PTHR42861:SF57
.	5A:2730-2730	G	TRITD5Av1G000010	TRITD5Av1G000010.6	Transcript	missense_variant	628	628	210	I/V	Atc/Gtc	-	IMPACT=MODERATE;BIOTYPE=protein_coding;EXON=5/18;STRAND=1;ENSP=TRITD5Av1G000010.6;UNIPARC=UPI001017E7E0;SIFT=deleterious_low_confidence(0.01);DOMAINS=SFLD:SFLDS00003,SFLD:SFLDF00027,PANTHER:PTHR42861:SF57,PANTHER:PTHR42861,Gene3D:1.20.1110.10,TIGRFAM:TIGR01647,Superfamily:SSF81665
.	5A:2730-2730	G	TRITD5Av1G000010	TRITD5Av1G000010.7	Transcript	missense_variant	847	847	283	I/V	Atc/Gtc	-	IMPACT=MODERATE;BIOTYPE=protein_coding;EXON=7/20;STRAND=1;ENSP=TRITD5Av1G000010.7;UNIPARC=UPI0010196908;SIFT=deleterious(0.01);DOMAINS=SFLD:SFLDF00027,SFLD:SFLDS00003,CDD:cd02076,TIGRFAM:TIGR01494,TIGRFAM:TIGR01647,Superfamily:SSF81665,PANTHER:PTHR42861:SF57,PANTHER:PTHR42861
.	5A:2730-2730	G	TRITD5Av1G000010	TRITD5Av1G000010.8	Transcript	missense_variant	748	748	250	I/V	Atc/Gtc	-	IMPACT=MODERATE;BIOTYPE=protein_coding;EXON=7/13;STRAND=1;ENSP=TRITD5Av1G000010.8;UNIPARC=UPI001018B409;SIFT=deleterious(0.02);DOMAINS=SFLD:SFLDG00002,SFLD:SFLDF00027,PANTHER:PTHR42861:SF57,PANTHER:PTHR42861,TIGRFAM:TIGR01647,Gene3D:1.20.1110.10,TIGRFAM:TIGR01494,Superfamily:SSF81665
.	5A:2730-2730	G	TRITD5Av1G000010	TRITD5Av1G000010.9	Transcript	missense_variant	736	736	246	I/V	Atc/Gtc	-	IMPACT=MODERATE;BIOTYPE=protein_coding;EXON=6/14;STRAND=1;ENSP=TRITD5Av1G000010.9;UNIPARC=UPI001018704A;SIFT=deleterious(0.02);DOMAINS=SFLD:SFLDS00003,SFLD:SFLDF00027,PANTHER:PTHR42861,PANTHER:PTHR42861:SF57,TIGRFAM:TIGR01647,TIGRFAM:TIGR01494,Gene3D:1.20.1110.10,Superfamily:SSF81665
.	5A:2763-2763	C	TRITD5Av1G000010	TRITD5Av1G000010.10	Transcript	missense_variant	526	526	176	A/P	Gcg/Ccg	-	IMPACT=MODERATE;BIOTYPE=protein_coding;EXON=5/18;STRAND=1;ENSP=TRITD5Av1G000010.10;UNIPARC=UPI001019B8D6;SIFT=deleterious_low_confidence(0);DOMAINS=Gene3D:1.20.1110.10,PANTHER:PTHR42861,PANTHER:PTHR42861:SF57,SFLD:SFLDF00027,SFLD:SFLDG00002,Superfamily:SSF81665,TIGRFAM:TIGR01647,CDD:cd02076
.	5A:2763-2763	C	TRITD5Av1G000010	TRITD5Av1G000010.11	Transcript	missense_variant	616	616	206	A/P	Gcg/Ccg	-	IMPACT=MODERATE;BIOTYPE=protein_coding;EXON=5/18;STRAND=1;ENSP=TRITD5Av1G000010.11;UNIPARC=UPI0010185BF9;SIFT=deleterious_low_confidence(0);DOMAINS=SFLD:SFLDF00027,SFLD:SFLDG00002,CDD:cd02076,PANTHER:PTHR42861,PANTHER:PTHR42861:SF57,Gene3D:1.20.1110.10,TIGRFAM:TIGR01647,TIGRFAM:TIGR01494,Superfamily:SSF81665
.	5A:2763-2763	C	TRITD5Av1G000010	TRITD5Av1G000010.1	Transcript	missense_variant	976	976	326	A/P	Gcg/Ccg	-	IMPACT=MODERATE;BIOTYPE=protein_coding;EXON=7/8;STRAND=1;ENSP=TRITD5Av1G000010.1;UNIPARC=UPI001019AC30;SIFT=deleterious(0);DOMAINS=PANTHER:PTHR42861,PANTHER:PTHR42861:SF57,Gene3D:1.20.1110.10,TIGRFAM:TIGR01494,Superfamily:SSF81665,Prints:PR00121
.	5A:2763-2763	C	TRITD5Av1G000010	TRITD5Av1G000010.2	Transcript	missense_variant	976	976	326	A/P	Gcg/Ccg	-	IMPACT=MODERATE;BIOTYPE=protein_coding;EXON=7/8;STRAND=1;ENSP=TRITD5Av1G000010.2;UNIPARC=UPI0010197436;SIFT=deleterious(0);DOMAINS=PANTHER:PTHR42861:SF57,PANTHER:PTHR42861,TIGRFAM:TIGR01494,Gene3D:1.20.1110.10,Superfamily:SSF81665,Prints:PR00121
.	5A:2763-2763	C	TRITD5Av1G000010	TRITD5Av1G000010.3	Transcript	missense_variant	976	976	326	A/P	Gcg/Ccg	-	IMPACT=MODERATE;BIOTYPE=protein_coding;EXON=7/13;STRAND=1;ENSP=TRITD5Av1G000010.3;UNIPARC=UPI001017F137;SIFT=deleterious(0);DOMAINS=PANTHER:PTHR42861:SF57,PANTHER:PTHR42861,Gene3D:1.20.1110.10,TIGRFAM:TIGR01494,TIGRFAM:TIGR01647,Superfamily:SSF81665
.	5A:2763-2763	C	TRITD5Av1G000010	TRITD5Av1G000010.4	Transcript	missense_variant	976	976	326	A/P	Gcg/Ccg	-	IMPACT=MODERATE;BIOTYPE=protein_coding;EXON=7/20;STRAND=1;ENSP=TRITD5Av1G000010.4;UNIPARC=UPI00101979AC;SIFT=deleterious(0);DOMAINS=SFLD:SFLDF00027,SFLD:SFLDS00003,CDD:cd02076,TIGRFAM:TIGR01494,Gene3D:1.20.1110.10,TIGRFAM:TIGR01647,Superfamily:SSF81665,PANTHER:PTHR42861:SF57,PANTHER:PTHR42861
.	5A:2763-2763	C	TRITD5Av1G000010	TRITD5Av1G000010.5	Transcript	missense_variant	976	976	326	A/P	Gcg/Ccg	-	IMPACT=MODERATE;BIOTYPE=protein_coding;EXON=7/20;STRAND=1;ENSP=TRITD5Av1G000010.5;UNIPARC=UPI0003D51F27;SIFT=deleterious_low_confidence(0);DOMAINS=SFLD:SFLDG00002,SFLD:SFLDF00027,CDD:cd02076,Gene3D:1.20.1110.10,TIGRFAM:TIGR01494,TIGRFAM:TIGR01647,Superfamily:SSF81665,PANTHER:PTHR42861,PANTHER:PTHR42861:SF57
.	5A:2763-2763	C	TRITD5Av1G000010	TRITD5Av1G000010.6	Transcript	missense_variant	661	661	221	A/P	Gcg/Ccg	-	IMPACT=MODERATE;BIOTYPE=protein_coding;EXON=5/18;STRAND=1;ENSP=TRITD5Av1G000010.6;UNIPARC=UPI001017E7E0;SIFT=deleterious_low_confidence(0);DOMAINS=SFLD:SFLDS00003,SFLD:SFLDF00027,PANTHER:PTHR42861:SF57,PANTHER:PTHR42861,Gene3D:1.20.1110.10,TIGRFAM:TIGR01647,Superfamily:SSF81665
.	5A:2763-2763	C	TRITD5Av1G000010	TRITD5Av1G000010.7	Transcript	missense_variant	880	880	294	A/P	Gcg/Ccg	-	IMPACT=MODERATE;BIOTYPE=protein_coding;EXON=7/20;STRAND=1;ENSP=TRITD5Av1G000010.7;UNIPARC=UPI0010196908;SIFT=deleterious(0);DOMAINS=SFLD:SFLDF00027,SFLD:SFLDS00003,CDD:cd02076,TIGRFAM:TIGR01494,TIGRFAM:TIGR01647,Superfamily:SSF81665,PANTHER:PTHR42861:SF57,PANTHER:PTHR42861
.	5A:2763-2763	C	TRITD5Av1G000010	TRITD5Av1G000010.8	Transcript	missense_variant	781	781	261	A/P	Gcg/Ccg	-	IMPACT=MODERATE;BIOTYPE=protein_coding;EXON=7/13;STRAND=1;ENSP=TRITD5Av1G000010.8;UNIPARC=UPI001018B409;SIFT=deleterious(0);DOMAINS=SFLD:SFLDG00002,SFLD:SFLDF00027,PANTHER:PTHR42861:SF57,PANTHER:PTHR42861,TIGRFAM:TIGR01647,Gene3D:1.20.1110.10,TIGRFAM:TIGR01494,Superfamily:SSF81665
.	5A:2763-2763	C	TRITD5Av1G000010	TRITD5Av1G000010.9	Transcript	missense_variant	769	769	257	A/P	Gcg/Ccg	-	IMPACT=MODERATE;BIOTYPE=protein_coding;EXON=6/14;STRAND=1;ENSP=TRITD5Av1G000010.9;UNIPARC=UPI001018704A;SIFT=deleterious(0);DOMAINS=SFLD:SFLDS00003,SFLD:SFLDF00027,PANTHER:PTHR42861,PANTHER:PTHR42861:SF57,TIGRFAM:TIGR01647,TIGRFAM:TIGR01494,Gene3D:1.20.1110.10,Superfamily:SSF81665
.	5A:2849-2849	-	-	-	-	-	-	-	-	-	-	-
.	5A:2864-2864	-	-	-	-	-	-	-	-	-	-	-
.	5A:2867-2868	-	-	-	-	-	-	-	-	-	-	-
.	5A:2888-2888	-	-	-	-	-	-	-	-	-	-	-
.	5A:2893-2893	-	-	-	-	-	-	-	-	-	-	-
.	5A:2901-2901	-	-	-	-	-	-	-	-	-	-	-
.	5A:2913-2913	T	TRITD5Av1G000010	TRITD5Av1G000010.1	Transcript	missense_variant	1060	1060	354	G/C	Ggc/Tgc	-	IMPACT=MODERATE;BIOTYPE=protein_coding;EXON=8/8;STRAND=1;ENSP=TRITD5Av1G000010.1;UNIPARC=UPI001019AC30;SIFT=tolerated_low_confidence(0.17)
.	5A:2949-2949	G	TRITD5Av1G000010	TRITD5Av1G000010.10	Transcript	synonymous_variant	636	636	212	Q	caA/caG	-	IMPACT=LOW;BIOTYPE=protein_coding;EXON=6/18;STRAND=1;ENSP=TRITD5Av1G000010.10;UNIPARC=UPI001019B8D6;DOMAINS=Gene3D:3.40.1110.10,Pfam:PF00702,PANTHER:PTHR42861,PANTHER:PTHR42861:SF57,SFLD:SFLDF00027,SFLD:SFLDG00002,Superfamily:SSF56784,Superfamily:SSF81665,TIGRFAM:TIGR01647,CDD:cd02076
.	5A:2949-2949	G	TRITD5Av1G000010	TRITD5Av1G000010.11	Transcript	synonymous_variant	726	726	242	Q	caA/caG	-	IMPACT=LOW;BIOTYPE=protein_coding;EXON=6/18;STRAND=1;ENSP=TRITD5Av1G000010.11;UNIPARC=UPI0010185BF9;DOMAINS=SFLD:SFLDF00027,SFLD:SFLDG00002,CDD:cd02076,PANTHER:PTHR42861,PANTHER:PTHR42861:SF57,Pfam:PF00702,TIGRFAM:TIGR01647,Gene3D:3.40.1110.10,Superfamily:SSF56784,Superfamily:SSF81665
.	5A:2949-2949	G	TRITD5Av1G000010	TRITD5Av1G000010.1	Transcript	missense_variant	1096	1096	366	S/G	Agt/Ggt	-	IMPACT=MODERATE;BIOTYPE=protein_coding;EXON=8/8;STRAND=1;ENSP=TRITD5Av1G000010.1;UNIPARC=UPI001019AC30
.	5A:2949-2949	G	TRITD5Av1G000010	TRITD5Av1G000010.2	Transcript	missense_variant	1087	1087	363	S/G	Agt/Ggt	-	IMPACT=MODERATE;BIOTYPE=protein_coding;EXON=8/8;STRAND=1;ENSP=TRITD5Av1G000010.2;UNIPARC=UPI0010197436;SIFT=tolerated_low_confidence(0.07)
.	5A:2949-2949	G	TRITD5Av1G000010	TRITD5Av1G000010.3	Transcript	synonymous_variant	1086	1086	362	Q	caA/caG	-	IMPACT=LOW;BIOTYPE=protein_coding;EXON=8/13;STRAND=1;ENSP=TRITD5Av1G000010.3;UNIPARC=UPI001017F137;DOMAINS=PANTHER:PTHR42861:SF57,PANTHER:PTHR42861,TIGRFAM:TIGR01494,Gene3D:3.40.1110.10,TIGRFAM:TIGR01647,Superfamily:SSF81660,Superfamily:SSF56784
.	5A:2949-2949	G	TRITD5Av1G000010	TRITD5Av1G000010.4	Transcript	synonymous_variant	1086	1086	362	Q	caA/caG	-	IMPACT=LOW;BIOTYPE=protein_coding;EXON=8/20;STRAND=1;ENSP=TRITD5Av1G000010.4;UNIPARC=UPI00101979AC;DOMAINS=SFLD:SFLDF00027,SFLD:SFLDS00003,CDD:cd02076,Gene3D:3.40.1110.10,Pfam:PF00702,TIGRFAM:TIGR01647,Superfamily:SSF81665,Superfamily:SSF56784,PANTHER:PTHR42861:SF57,PANTHER:PTHR42861
.	5A:2949-2949	G	TRITD5Av1G000010	TRITD5Av1G000010.5	Transcript	synonymous_variant	1086	1086	362	Q	caA/caG	-	IMPACT=LOW;BIOTYPE=protein_coding;EXON=8/20;STRAND=1;ENSP=TRITD5Av1G000010.5;UNIPARC=UPI0003D51F27;DOMAINS=SFLD:SFLDG00002,SFLD:SFLDF00027,CDD:cd02076,Pfam:PF00702,TIGRFAM:TIGR01647,Gene3D:3.40.1110.10,Superfamily:SSF56784,Superfamily:SSF81665,PANTHER:PTHR42861,PANTHER:PTHR42861:SF57
.	5A:2949-2949	G	TRITD5Av1G000010	TRITD5Av1G000010.6	Transcript	synonymous_variant	771	771	257	Q	caA/caG	-	IMPACT=LOW;BIOTYPE=protein_coding;EXON=6/18;STRAND=1;ENSP=TRITD5Av1G000010.6;UNIPARC=UPI001017E7E0;DOMAINS=SFLD:SFLDS00003,SFLD:SFLDF00027,PANTHER:PTHR42861:SF57,PANTHER:PTHR42861,Pfam:PF00702,TIGRFAM:TIGR01647,Gene3D:3.40.1110.10,Superfamily:SSF81665,Superfamily:SSF56784
.	5A:2949-2949	G	TRITD5Av1G000010	TRITD5Av1G000010.7	Transcript	synonymous_variant	990	990	330	Q	caA/caG	-	IMPACT=LOW;BIOTYPE=protein_coding;EXON=8/20;STRAND=1;ENSP=TRITD5Av1G000010.7;UNIPARC=UPI0010196908;DOMAINS=SFLD:SFLDF00027,SFLD:SFLDS00003,CDD:cd02076,TIGRFAM:TIGR01494,Gene3D:3.40.1110.10,TIGRFAM:TIGR01647,Pfam:PF00702,Superfamily:SSF56784,Superfamily:SSF81665,PANTHER:PTHR42861:SF57,PANTHER:PTHR42861
.	5A:2949-2949	G	TRITD5Av1G000010	TRITD5Av1G000010.8	Transcript	synonymous_variant	891	891	297	Q	caA/caG	-	IMPACT=LOW;BIOTYPE=protein_coding;EXON=8/13;STRAND=1;ENSP=TRITD5Av1G000010.8;UNIPARC=UPI001018B409;DOMAINS=SFLD:SFLDG00002,SFLD:SFLDF00027,PANTHER:PTHR42861:SF57,PANTHER:PTHR42861,Pfam:PF00702,TIGRFAM:TIGR01647,Gene3D:3.40.1110.10,Superfamily:SSF56784,Superfamily:SSF81665
.	5A:2949-2949	G	TRITD5Av1G000010	TRITD5Av1G000010.9	Transcript	synonymous_variant	879	879	293	Q	caA/caG	-	IMPACT=LOW;BIOTYPE=protein_coding;EXON=7/14;STRAND=1;ENSP=TRITD5Av1G000010.9;UNIPARC=UPI001018704A;DOMAINS=SFLD:SFLDS00003,SFLD:SFLDF00027,PANTHER:PTHR42861,PANTHER:PTHR42861:SF57,TIGRFAM:TIGR01647,Pfam:PF00702,Gene3D:3.40.1110.10,Superfamily:SSF81665,Superfamily:SSF56784
.	5A:3000-3000	T	TRITD5Av1G000010	TRITD5Av1G000010.10	Transcript	synonymous_variant	687	687	229	I	atC/atT	-	IMPACT=LOW;BIOTYPE=protein_coding;EXON=6/18;STRAND=1;ENSP=TRITD5Av1G000010.10;UNIPARC=UPI001019B8D6;DOMAINS=Gene3D:3.40.1110.10,Pfam:PF00702,PANTHER:PTHR42861,PANTHER:PTHR42861:SF57,SFLD:SFLDF00027,SFLD:SFLDG00002,Superfamily:SSF56784,Superfamily:SSF81665,TIGRFAM:TIGR01647,CDD:cd02076
.	5A:3000-3000	T	TRITD5Av1G000010	TRITD5Av1G000010.11	Transcript	synonymous_variant	777	777	259	I	atC/atT	-	IMPACT=LOW;BIOTYPE=protein_coding;EXON=6/18;STRAND=1;ENSP=TRITD5Av1G000010.11;UNIPARC=UPI0010185BF9;DOMAINS=SFLD:SFLDF00027,SFLD:SFLDG00002,CDD:cd02076,PANTHER:PTHR42861,PANTHER:PTHR42861:SF57,Pfam:PF00702,TIGRFAM:TIGR01647,Gene3D:3.40.1110.10,Superfamily:SSF56784,Superfamily:SSF81665
.	5A:3000-3000	T	TRITD5Av1G000010	TRITD5Av1G000010.3	Transcript	synonymous_variant	1137	1137	379	I	atC/atT	-	IMPACT=LOW;BIOTYPE=protein_coding;EXON=8/13;STRAND=1;ENSP=TRITD5Av1G000010.3;UNIPARC=UPI001017F137;DOMAINS=PANTHER:PTHR42861:SF57,PANTHER:PTHR42861,TIGRFAM:TIGR01494,Gene3D:3.40.1110.10,TIGRFAM:TIGR01647,Superfamily:SSF81660,Superfamily:SSF56784
.	5A:3000-3000	T	TRITD5Av1G000010	TRITD5Av1G000010.4	Transcript	synonymous_variant	1137	1137	379	I	atC/atT	-	IMPACT=LOW;BIOTYPE=protein_coding;EXON=8/20;STRAND=1;ENSP=TRITD5Av1G000010.4;UNIPARC=UPI00101979AC;DOMAINS=SFLD:SFLDF00027,SFLD:SFLDS00003,CDD:cd02076,Gene3D:3.40.1110.10,Pfam:PF00702,TIGRFAM:TIGR01647,Superfamily:SSF81665,Superfamily:SSF56784,PANTHER:PTHR42861:SF57,PANTHER:PTHR42861
.	5A:3000-3000	T	TRITD5Av1G000010	TRITD5Av1G000010.5	Transcript	synonymous_variant	1137	1137	379	I	atC/atT	-	IMPACT=LOW;BIOTYPE=protein_coding;EXON=8/20;STRAND=1;ENSP=TRITD5Av1G000010.5;UNIPARC=UPI0003D51F27;DOMAINS=SFLD:SFLDG00002,SFLD:SFLDF00027,CDD:cd02076,Pfam:PF00702,TIGRFAM:TIGR01647,Gene3D:3.40.1110.10,Superfamily:SSF56784,Superfamily:SSF81665,PANTHER:PTHR42861,PANTHER:PTHR42861:SF57
.	5A:3000-3000	T	TRITD5Av1G000010	TRITD5Av1G000010.6	Transcript	synonymous_variant	822	822	274	I	atC/atT	-	IMPACT=LOW;BIOTYPE=protein_coding;EXON=6/18;STRAND=1;ENSP=TRITD5Av1G000010.6;UNIPARC=UPI001017E7E0;DOMAINS=SFLD:SFLDS00003,SFLD:SFLDF00027,PANTHER:PTHR42861:SF57,PANTHER:PTHR42861,Pfam:PF00702,TIGRFAM:TIGR01647,Gene3D:3.40.1110.10,Superfamily:SSF81665,Superfamily:SSF56784
.	5A:3000-3000	T	TRITD5Av1G000010	TRITD5Av1G000010.7	Transcript	synonymous_variant	1041	1041	347	I	atC/atT	-	IMPACT=LOW;BIOTYPE=protein_coding;EXON=8/20;STRAND=1;ENSP=TRITD5Av1G000010.7;UNIPARC=UPI0010196908;DOMAINS=SFLD:SFLDF00027,SFLD:SFLDS00003,CDD:cd02076,TIGRFAM:TIGR01494,Gene3D:3.40.1110.10,TIGRFAM:TIGR01647,Pfam:PF00702,Superfamily:SSF56784,Superfamily:SSF81665,PANTHER:PTHR42861:SF57,PANTHER:PTHR42861
.	5A:3000-3000	T	TRITD5Av1G000010	TRITD5Av1G000010.8	Transcript	synonymous_variant	942	942	314	I	atC/atT	-	IMPACT=LOW;BIOTYPE=protein_coding;EXON=8/13;STRAND=1;ENSP=TRITD5Av1G000010.8;UNIPARC=UPI001018B409;DOMAINS=SFLD:SFLDG00002,SFLD:SFLDF00027,PANTHER:PTHR42861:SF57,PANTHER:PTHR42861,Pfam:PF00702,TIGRFAM:TIGR01647,Gene3D:3.40.1110.10,Superfamily:SSF56784,Superfamily:SSF81665
.	5A:3000-3000	T	TRITD5Av1G000010	TRITD5Av1G000010.9	Transcript	synonymous_variant	930	930	310	I	atC/atT	-	IMPACT=LOW;BIOTYPE=protein_coding;EXON=7/14;STRAND=1;ENSP=TRITD5Av1G000010.9;UNIPARC=UPI001018704A;DOMAINS=SFLD:SFLDS00003,SFLD:SFLDF00027,PANTHER:PTHR42861,PANTHER:PTHR42861:SF57,TIGRFAM:TIGR01647,Pfam:PF00702,Gene3D:3.40.1110.10,Superfamily:SSF81665,Superfamily:SSF56784
.	5A:3006-3006	A	TRITD5Av1G000010	TRITD5Av1G000010.10	Transcript	synonymous_variant	693	693	231	T	acT/acA	-	IMPACT=LOW;BIOTYPE=protein_coding;EXON=6/18;STRAND=1;ENSP=TRITD5Av1G000010.10;UNIPARC=UPI001019B8D6;DOMAINS=Gene3D:3.40.1110.10,Pfam:PF00702,PANTHER:PTHR42861,PANTHER:PTHR42861:SF57,SFLD:SFLDF00027,SFLD:SFLDG00002,Superfamily:SSF56784,Superfamily:SSF81665,TIGRFAM:TIGR01647,CDD:cd02076
.	5A:3006-3006	A	TRITD5Av1G000010	TRITD5Av1G000010.11	Transcript	synonymous_variant	783	783	261	T	acT/acA	-	IMPACT=LOW;BIOTYPE=protein_coding;EXON=6/18;STRAND=1;ENSP=TRITD5Av1G000010.11;UNIPARC=UPI0010185BF9;DOMAINS=SFLD:SFLDF00027,SFLD:SFLDG00002,CDD:cd02076,PANTHER:PTHR42861,PANTHER:PTHR42861:SF57,Pfam:PF00702,TIGRFAM:TIGR01647,Gene3D:3.40.1110.10,Superfamily:SSF56784,Superfamily:SSF81665
.	5A:3006-3006	A	TRITD5Av1G000010	TRITD5Av1G000010.3	Transcript	synonymous_variant	1143	1143	381	T	acT/acA	-	IMPACT=LOW;BIOTYPE=protein_coding;EXON=8/13;STRAND=1;ENSP=TRITD5Av1G000010.3;UNIPARC=UPI001017F137;DOMAINS=PANTHER:PTHR42861:SF57,PANTHER:PTHR42861,TIGRFAM:TIGR01494,Gene3D:3.40.1110.10,TIGRFAM:TIGR01647,Superfamily:SSF81660,Superfamily:SSF56784
.	5A:3006-3006	A	TRITD5Av1G000010	TRITD5Av1G000010.4	Transcript	synonymous_variant	1143	1143	381	T	acT/acA	-	IMPACT=LOW;BIOTYPE=protein_coding;EXON=8/20;STRAND=1;ENSP=TRITD5Av1G000010.4;UNIPARC=UPI00101979AC;DOMAINS=SFLD:SFLDF00027,SFLD:SFLDS00003,CDD:cd02076,Gene3D:3.40.1110.10,Pfam:PF00702,TIGRFAM:TIGR01647,Superfamily:SSF81665,Superfamily:SSF56784,PANTHER:PTHR42861:SF57,PANTHER:PTHR42861
.	5A:3006-3006	A	TRITD5Av1G000010	TRITD5Av1G000010.5	Transcript	synonymous_variant	1143	1143	381	T	acT/acA	-	IMPACT=LOW;BIOTYPE=protein_coding;EXON=8/20;STRAND=1;ENSP=TRITD5Av1G000010.5;UNIPARC=UPI0003D51F27;DOMAINS=SFLD:SFLDG00002,SFLD:SFLDF00027,CDD:cd02076,Pfam:PF00702,TIGRFAM:TIGR01647,Gene3D:3.40.1110.10,Superfamily:SSF56784,Superfamily:SSF81665,PANTHER:PTHR42861,PANTHER:PTHR42861:SF57
.	5A:3006-3006	A	TRITD5Av1G000010	TRITD5Av1G000010.6	Transcript	synonymous_variant	828	828	276	T	acT/acA	-	IMPACT=LOW;BIOTYPE=protein_coding;EXON=6/18;STRAND=1;ENSP=TRITD5Av1G000010.6;UNIPARC=UPI001017E7E0;DOMAINS=SFLD:SFLDS00003,SFLD:SFLDF00027,PANTHER:PTHR42861:SF57,PANTHER:PTHR42861,Pfam:PF00702,TIGRFAM:TIGR01647,Gene3D:3.40.1110.10,Superfamily:SSF81665,Superfamily:SSF56784
.	5A:3006-3006	A	TRITD5Av1G000010	TRITD5Av1G000010.7	Transcript	synonymous_variant	1047	1047	349	T	acT/acA	-	IMPACT=LOW;BIOTYPE=protein_coding;EXON=8/20;STRAND=1;ENSP=TRITD5Av1G000010.7;UNIPARC=UPI0010196908;DOMAINS=SFLD:SFLDF00027,SFLD:SFLDS00003,CDD:cd02076,TIGRFAM:TIGR01494,Gene3D:3.40.1110.10,TIGRFAM:TIGR01647,Pfam:PF00702,Superfamily:SSF56784,Superfamily:SSF81665,PANTHER:PTHR42861:SF57,PANTHER:PTHR42861
.	5A:3006-3006	A	TRITD5Av1G000010	TRITD5Av1G000010.8	Transcript	synonymous_variant	948	948	316	T	acT/acA	-	IMPACT=LOW;BIOTYPE=protein_coding;EXON=8/13;STRAND=1;ENSP=TRITD5Av1G000010.8;UNIPARC=UPI001018B409;DOMAINS=SFLD:SFLDG00002,SFLD:SFLDF00027,PANTHER:PTHR42861:SF57,PANTHER:PTHR42861,Pfam:PF00702,TIGRFAM:TIGR01647,Gene3D:3.40.1110.10,Superfamily:SSF56784,Superfamily:SSF81665
.	5A:3006-3006	A	TRITD5Av1G000010	TRITD5Av1G000010.9	Transcript	synonymous_variant	936	936	312	T	acT/acA	-	IMPACT=LOW;BIOTYPE=protein_coding;EXON=7/14;STRAND=1;ENSP=TRITD5Av1G000010.9;UNIPARC=UPI001018704A;DOMAINS=SFLD:SFLDS00003,SFLD:SFLDF00027,PANTHER:PTHR42861,PANTHER:PTHR42861:SF57,TIGRFAM:TIGR01647,Pfam:PF00702,Gene3D:3.40.1110.10,Superfamily:SSF81665,Superfamily:SSF56784
.	5A:3044-3044	-	-	-	-	-	-	-	-	-	-	-
.	5A:3047-3047	-	-	-	-	-	-	-	-	-	-	-
.	5A:3049-3049	-	-	-	-	-	-	-	-	-	-	-
.	5A:3085-3086	-	-	-	-	-	-	-	-	-	-	-
.	5A:3095-3095	-	-	-	-	-	-	-	-	-	-	-
.	5A:3102-3102	-	-	-	-	-	-	-	-	-	-	-
.	5A:3108-3108	-	-	-	-	-	-	-	-	-	-	-
.	5A:3121-3121	-	-	-	-	-	-	-	-	-	-	-
.	5A:3184-3184	G	TRITD5Av1G000010	TRITD5Av1G000010.10	Transcript	synonymous_variant	783	783	261	R	agA/agG	-	IMPACT=LOW;BIOTYPE=protein_coding;EXON=7/18;STRAND=1;ENSP=TRITD5Av1G000010.10;UNIPARC=UPI001019B8D6;DOMAINS=Gene3D:3.40.1110.10,Pfam:PF00702,PANTHER:PTHR42861,PANTHER:PTHR42861:SF57,SFLD:SFLDF00027,SFLD:SFLDG00002,Superfamily:SSF56784,Superfamily:SSF81665,TIGRFAM:TIGR01647,CDD:cd02076
.	5A:3184-3184	G	TRITD5Av1G000010	TRITD5Av1G000010.11	Transcript	synonymous_variant	873	873	291	R	agA/agG	-	IMPACT=LOW;BIOTYPE=protein_coding;EXON=7/18;STRAND=1;ENSP=TRITD5Av1G000010.11;UNIPARC=UPI0010185BF9;DOMAINS=SFLD:SFLDF00027,SFLD:SFLDG00002,CDD:cd02076,PANTHER:PTHR42861,PANTHER:PTHR42861:SF57,Pfam:PF00702,TIGRFAM:TIGR01647,Gene3D:3.40.1110.10,Superfamily:SSF56784,Superfamily:SSF81665
.	5A:3184-3184	G	TRITD5Av1G000010	TRITD5Av1G000010.3	Transcript	synonymous_variant	1233	1233	411	R	agA/agG	-	IMPACT=LOW;BIOTYPE=protein_coding;EXON=9/13;STRAND=1;ENSP=TRITD5Av1G000010.3;UNIPARC=UPI001017F137;DOMAINS=PANTHER:PTHR42861:SF57,PANTHER:PTHR42861,TIGRFAM:TIGR01494,Gene3D:3.40.1110.10,TIGRFAM:TIGR01647,Superfamily:SSF81660,Superfamily:SSF56784
.	5A:3184-3184	G	TRITD5Av1G000010	TRITD5Av1G000010.4	Transcript	synonymous_variant	1233	1233	411	R	agA/agG	-	IMPACT=LOW;BIOTYPE=protein_coding;EXON=9/20;STRAND=1;ENSP=TRITD5Av1G000010.4;UNIPARC=UPI00101979AC;DOMAINS=SFLD:SFLDF00027,SFLD:SFLDS00003,CDD:cd02076,Gene3D:3.40.1110.10,Pfam:PF00702,TIGRFAM:TIGR01647,Superfamily:SSF81665,Superfamily:SSF56784,PANTHER:PTHR42861:SF57,PANTHER:PTHR42861
.	5A:3184-3184	G	TRITD5Av1G000010	TRITD5Av1G000010.5	Transcript	synonymous_variant	1233	1233	411	R	agA/agG	-	IMPACT=LOW;BIOTYPE=protein_coding;EXON=9/20;STRAND=1;ENSP=TRITD5Av1G000010.5;UNIPARC=UPI0003D51F27;DOMAINS=SFLD:SFLDG00002,SFLD:SFLDF00027,CDD:cd02076,Pfam:PF00702,TIGRFAM:TIGR01647,Gene3D:3.40.1110.10,Superfamily:SSF56784,Superfamily:SSF81665,PANTHER:PTHR42861,PANTHER:PTHR42861:SF57
.	5A:3184-3184	G	TRITD5Av1G000010	TRITD5Av1G000010.6	Transcript	synonymous_variant	918	918	306	R	agA/agG	-	IMPACT=LOW;BIOTYPE=protein_coding;EXON=7/18;STRAND=1;ENSP=TRITD5Av1G000010.6;UNIPARC=UPI001017E7E0;DOMAINS=SFLD:SFLDS00003,SFLD:SFLDF00027,PANTHER:PTHR42861:SF57,PANTHER:PTHR42861,Pfam:PF00702,TIGRFAM:TIGR01647,Gene3D:3.40.1110.10,Superfamily:SSF81665,Superfamily:SSF56784
.	5A:3184-3184	G	TRITD5Av1G000010	TRITD5Av1G000010.7	Transcript	synonymous_variant	1137	1137	379	R	agA/agG	-	IMPACT=LOW;BIOTYPE=protein_coding;EXON=9/20;STRAND=1;ENSP=TRITD5Av1G000010.7;UNIPARC=UPI0010196908;DOMAINS=SFLD:SFLDF00027,SFLD:SFLDS00003,CDD:cd02076,TIGRFAM:TIGR01494,Gene3D:3.40.1110.10,TIGRFAM:TIGR01647,Pfam:PF00702,Superfamily:SSF56784,Superfamily:SSF81665,PANTHER:PTHR42861:SF57,PANTHER:PTHR42861
.	5A:3184-3184	G	TRITD5Av1G000010	TRITD5Av1G000010.8	Transcript	synonymous_variant	1038	1038	346	R	agA/agG	-	IMPACT=LOW;BIOTYPE=protein_coding;EXON=9/13;STRAND=1;ENSP=TRITD5Av1G000010.8;UNIPARC=UPI001018B409;DOMAINS=SFLD:SFLDG00002,SFLD:SFLDF00027,PANTHER:PTHR42861:SF57,PANTHER:PTHR42861,Pfam:PF00702,TIGRFAM:TIGR01647,Gene3D:3.40.1110.10,Superfamily:SSF56784,Superfamily:SSF81665
.	5A:3184-3184	G	TRITD5Av1G000010	TRITD5Av1G000010.9	Transcript	synonymous_variant	1026	1026	342	R	agA/agG	-	IMPACT=LOW;BIOTYPE=protein_coding;EXON=8/14;STRAND=1;ENSP=TRITD5Av1G000010.9;UNIPARC=UPI001018704A;DOMAINS=SFLD:SFLDS00003,SFLD:SFLDF00027,PANTHER:PTHR42861,PANTHER:PTHR42861:SF57,TIGRFAM:TIGR01647,Pfam:PF00702,Gene3D:3.40.1110.10,Superfamily:SSF81665,Superfamily:SSF56784
.	5A:3238-3238	C	TRITD5Av1G000010	TRITD5Av1G000010.10	Transcript	synonymous_variant	837	837	279	G	ggT/ggC	IWB62146-5A.1	IMPACT=LOW;BIOTYPE=protein_coding;EXON=7/18;STRAND=1;ENSP=TRITD5Av1G000010.10;UNIPARC=UPI001019B8D6;DOMAINS=Gene3D:3.40.1110.10,Pfam:PF00702,PANTHER:PTHR42861,PANTHER:PTHR42861:SF57,SFLD:SFLDF00027,SFLD:SFLDG00002,Superfamily:SSF56784,Superfamily:SSF81665,TIGRFAM:TIGR01647,CDD:cd02076
.	5A:3238-3238	C	TRITD5Av1G000010	TRITD5Av1G000010.11	Transcript	synonymous_variant	927	927	309	G	ggT/ggC	IWB62146-5A.1	IMPACT=LOW;BIOTYPE=protein_coding;EXON=7/18;STRAND=1;ENSP=TRITD5Av1G000010.11;UNIPARC=UPI0010185BF9;DOMAINS=SFLD:SFLDF00027,SFLD:SFLDG00002,CDD:cd02076,PANTHER:PTHR42861,PANTHER:PTHR42861:SF57,Pfam:PF00702,TIGRFAM:TIGR01647,Gene3D:3.40.1110.10,Superfamily:SSF56784,Superfamily:SSF81665
.	5A:3238-3238	C	TRITD5Av1G000010	TRITD5Av1G000010.3	Transcript	synonymous_variant	1287	1287	429	G	ggT/ggC	IWB62146-5A.1	IMPACT=LOW;BIOTYPE=protein_coding;EXON=9/13;STRAND=1;ENSP=TRITD5Av1G000010.3;UNIPARC=UPI001017F137;DOMAINS=PANTHER:PTHR42861:SF57,PANTHER:PTHR42861,TIGRFAM:TIGR01494,Gene3D:3.40.1110.10,TIGRFAM:TIGR01647,Superfamily:SSF81660,Superfamily:SSF56784
.	5A:3238-3238	C	TRITD5Av1G000010	TRITD5Av1G000010.4	Transcript	synonymous_variant	1287	1287	429	G	ggT/ggC	IWB62146-5A.1	IMPACT=LOW;BIOTYPE=protein_coding;EXON=9/20;STRAND=1;ENSP=TRITD5Av1G000010.4;UNIPARC=UPI00101979AC;DOMAINS=SFLD:SFLDF00027,SFLD:SFLDS00003,CDD:cd02076,Gene3D:3.40.1110.10,Pfam:PF00702,TIGRFAM:TIGR01647,Superfamily:SSF81665,Superfamily:SSF56784,PANTHER:PTHR42861:SF57,PANTHER:PTHR42861
.	5A:3238-3238	C	TRITD5Av1G000010	TRITD5Av1G000010.5	Transcript	synonymous_variant	1287	1287	429	G	ggT/ggC	IWB62146-5A.1	IMPACT=LOW;BIOTYPE=protein_coding;EXON=9/20;STRAND=1;ENSP=TRITD5Av1G000010.5;UNIPARC=UPI0003D51F27;DOMAINS=SFLD:SFLDG00002,SFLD:SFLDF00027,CDD:cd02076,Pfam:PF00702,TIGRFAM:TIGR01647,Gene3D:3.40.1110.10,Superfamily:SSF56784,Superfamily:SSF81665,PANTHER:PTHR42861,PANTHER:PTHR42861:SF57
.	5A:3238-3238	C	TRITD5Av1G000010	TRITD5Av1G000010.6	Transcript	synonymous_variant	972	972	324	G	ggT/ggC	IWB62146-5A.1	IMPACT=LOW;BIOTYPE=protein_coding;EXON=7/18;STRAND=1;ENSP=TRITD5Av1G000010.6;UNIPARC=UPI001017E7E0;DOMAINS=SFLD:SFLDS00003,SFLD:SFLDF00027,PANTHER:PTHR42861:SF57,PANTHER:PTHR42861,Pfam:PF00702,TIGRFAM:TIGR01647,Gene3D:3.40.1110.10,Superfamily:SSF81665,Superfamily:SSF56784
.	5A:3238-3238	C	TRITD5Av1G000010	TRITD5Av1G000010.7	Transcript	synonymous_variant	1191	1191	397	G	ggT/ggC	IWB62146-5A.1	IMPACT=LOW;BIOTYPE=protein_coding;EXON=9/20;STRAND=1;ENSP=TRITD5Av1G000010.7;UNIPARC=UPI0010196908;DOMAINS=SFLD:SFLDF00027,SFLD:SFLDS00003,CDD:cd02076,TIGRFAM:TIGR01494,Gene3D:3.40.1110.10,TIGRFAM:TIGR01647,Pfam:PF00702,Superfamily:SSF56784,Superfamily:SSF81665,PANTHER:PTHR42861:SF57,PANTHER:PTHR42861
.	5A:3238-3238	C	TRITD5Av1G000010	TRITD5Av1G000010.8	Transcript	synonymous_variant	1092	1092	364	G	ggT/ggC	IWB62146-5A.1	IMPACT=LOW;BIOTYPE=protein_coding;EXON=9/13;STRAND=1;ENSP=TRITD5Av1G000010.8;UNIPARC=UPI001018B409;DOMAINS=SFLD:SFLDG00002,SFLD:SFLDF00027,PANTHER:PTHR42861:SF57,PANTHER:PTHR42861,Pfam:PF00702,TIGRFAM:TIGR01647,Gene3D:3.40.1110.10,Superfamily:SSF56784,Superfamily:SSF81665
.	5A:3238-3238	C	TRITD5Av1G000010	TRITD5Av1G000010.9	Transcript	synonymous_variant	1080	1080	360	G	ggT/ggC	IWB62146-5A.1	IMPACT=LOW;BIOTYPE=protein_coding;EXON=8/14;STRAND=1;ENSP=TRITD5Av1G000010.9;UNIPARC=UPI001018704A;DOMAINS=SFLD:SFLDS00003,SFLD:SFLDF00027,PANTHER:PTHR42861,PANTHER:PTHR42861:SF57,TIGRFAM:TIGR01647,Pfam:PF00702,Gene3D:3.40.1110.10,Superfamily:SSF81665,Superfamily:SSF56784
.	5A:3270-3270	-	-	-	-	-	-	-	-	-	-	-
.	5A:3274-3274	-	-	-	-	-	-	-	-	-	-	-
.	5A:3844-3844	-	-	-	-	-	-	-	-	-	-	-
.	5A:4025-4025	C	TRITD5Av1G000010	TRITD5Av1G000010.10	Transcript	synonymous_variant	1177	1177	393	L	Ttg/Ctg	-	IMPACT=LOW;BIOTYPE=protein_coding;EXON=10/18;STRAND=1;ENSP=TRITD5Av1G000010.10;UNIPARC=UPI001019B8D6;DOMAINS=Pfam:PF00702,PANTHER:PTHR42861,PANTHER:PTHR42861:SF57,SFLD:SFLDF00027,SFLD:SFLDG00002,Superfamily:SSF56784,Superfamily:SSF81665,TIGRFAM:TIGR01647,CDD:cd02076
.	5A:4025-4025	C	TRITD5Av1G000010	TRITD5Av1G000010.11	Transcript	synonymous_variant	1267	1267	423	L	Ttg/Ctg	-	IMPACT=LOW;BIOTYPE=protein_coding;EXON=10/18;STRAND=1;ENSP=TRITD5Av1G000010.11;UNIPARC=UPI0010185BF9;DOMAINS=SFLD:SFLDF00027,SFLD:SFLDG00002,CDD:cd02076,PANTHER:PTHR42861,PANTHER:PTHR42861:SF57,Pfam:PF00702,TIGRFAM:TIGR01647,Superfamily:SSF56784,Superfamily:SSF81665
.	5A:4025-4025	C	TRITD5Av1G000010	TRITD5Av1G000010.3	Transcript	synonymous_variant	1627	1627	543	L	Ttg/Ctg	-	IMPACT=LOW;BIOTYPE=protein_coding;EXON=12/13;STRAND=1;ENSP=TRITD5Av1G000010.3;UNIPARC=UPI001017F137;DOMAINS=PANTHER:PTHR42861:SF57,PANTHER:PTHR42861,Gene3D:3.40.50.1000,TIGRFAM:TIGR01647
.	5A:4025-4025	C	TRITD5Av1G000010	TRITD5Av1G000010.4	Transcript	synonymous_variant	1627	1627	543	L	Ttg/Ctg	-	IMPACT=LOW;BIOTYPE=protein_coding;EXON=12/20;STRAND=1;ENSP=TRITD5Av1G000010.4;UNIPARC=UPI00101979AC;DOMAINS=SFLD:SFLDF00027,SFLD:SFLDS00003,CDD:cd02076,Pfam:PF00702,TIGRFAM:TIGR01647,Superfamily:SSF81665,Superfamily:SSF56784,PANTHER:PTHR42861:SF57,PANTHER:PTHR42861
.	5A:4025-4025	C	TRITD5Av1G000010	TRITD5Av1G000010.5	Transcript	synonymous_variant	1627	1627	543	L	Ttg/Ctg	-	IMPACT=LOW;BIOTYPE=protein_coding;EXON=12/20;STRAND=1;ENSP=TRITD5Av1G000010.5;UNIPARC=UPI0003D51F27;DOMAINS=SFLD:SFLDG00002,SFLD:SFLDF00027,CDD:cd02076,Pfam:PF00702,TIGRFAM:TIGR01647,Superfamily:SSF56784,Superfamily:SSF81665,PANTHER:PTHR42861,PANTHER:PTHR42861:SF57
.	5A:4025-4025	C	TRITD5Av1G000010	TRITD5Av1G000010.6	Transcript	synonymous_variant	1312	1312	438	L	Ttg/Ctg	-	IMPACT=LOW;BIOTYPE=protein_coding;EXON=10/18;STRAND=1;ENSP=TRITD5Av1G000010.6;UNIPARC=UPI001017E7E0;DOMAINS=SFLD:SFLDS00003,SFLD:SFLDF00027,PANTHER:PTHR42861:SF57,PANTHER:PTHR42861,Pfam:PF00702,TIGRFAM:TIGR01647,Superfamily:SSF81665,Superfamily:SSF56784
.	5A:4025-4025	C	TRITD5Av1G000010	TRITD5Av1G000010.7	Transcript	synonymous_variant	1531	1531	511	L	Ttg/Ctg	-	IMPACT=LOW;BIOTYPE=protein_coding;EXON=12/20;STRAND=1;ENSP=TRITD5Av1G000010.7;UNIPARC=UPI0010196908;DOMAINS=SFLD:SFLDF00027,SFLD:SFLDS00003,CDD:cd02076,TIGRFAM:TIGR01647,Pfam:PF00702,Superfamily:SSF56784,Superfamily:SSF81665,PANTHER:PTHR42861:SF57,PANTHER:PTHR42861
.	5A:4025-4025	C	TRITD5Av1G000010	TRITD5Av1G000010.8	Transcript	synonymous_variant	1432	1432	478	L	Ttg/Ctg	-	IMPACT=LOW;BIOTYPE=protein_coding;EXON=12/13;STRAND=1;ENSP=TRITD5Av1G000010.8;UNIPARC=UPI001018B409;DOMAINS=SFLD:SFLDG00002,SFLD:SFLDF00027,PANTHER:PTHR42861:SF57,PANTHER:PTHR42861,Pfam:PF00702,TIGRFAM:TIGR01647,Gene3D:3.40.50.1000,Superfamily:SSF56784,Superfamily:SSF81665
.	5A:4025-4025	C	TRITD5Av1G000010	TRITD5Av1G000010.9	Transcript	synonymous_variant	1420	1420	474	L	Ttg/Ctg	-	IMPACT=LOW;BIOTYPE=protein_coding;EXON=11/14;STRAND=1;ENSP=TRITD5Av1G000010.9;UNIPARC=UPI001018704A;DOMAINS=SFLD:SFLDS00003,SFLD:SFLDF00027,PANTHER:PTHR42861,PANTHER:PTHR42861:SF57,Gene3D:3.40.50.1000,TIGRFAM:TIGR01647,Pfam:PF00702,Superfamily:SSF81665,Superfamily:SSF56784
.	5A:4096-4096	C	TRITD5Av1G000010	TRITD5Av1G000010.10	Transcript	synonymous_variant	1248	1248	416	G	ggT/ggC	-	IMPACT=LOW;BIOTYPE=protein_coding;EXON=10/18;STRAND=1;ENSP=TRITD5Av1G000010.10;UNIPARC=UPI001019B8D6;DOMAINS=Pfam:PF00702,Prints:PR00120,PANTHER:PTHR42861,PANTHER:PTHR42861:SF57,SFLD:SFLDF00027,SFLD:SFLDG00002,Superfamily:SSF56784,Superfamily:SSF81665,TIGRFAM:TIGR01647,CDD:cd02076
.	5A:4096-4096	C	TRITD5Av1G000010	TRITD5Av1G000010.11	Transcript	synonymous_variant	1338	1338	446	G	ggT/ggC	-	IMPACT=LOW;BIOTYPE=protein_coding;EXON=10/18;STRAND=1;ENSP=TRITD5Av1G000010.11;UNIPARC=UPI0010185BF9;DOMAINS=SFLD:SFLDF00027,SFLD:SFLDG00002,CDD:cd02076,PANTHER:PTHR42861,PANTHER:PTHR42861:SF57,Pfam:PF00702,TIGRFAM:TIGR01647,Superfamily:SSF56784,Superfamily:SSF81665,Prints:PR00120
.	5A:4096-4096	C	TRITD5Av1G000010	TRITD5Av1G000010.3	Transcript	synonymous_variant	1698	1698	566	G	ggT/ggC	-	IMPACT=LOW;BIOTYPE=protein_coding;EXON=12/13;STRAND=1;ENSP=TRITD5Av1G000010.3;UNIPARC=UPI001017F137;DOMAINS=PANTHER:PTHR42861:SF57,PANTHER:PTHR42861,Gene3D:3.40.50.1000,TIGRFAM:TIGR01647,Prints:PR00120
.	5A:4096-4096	C	TRITD5Av1G000010	TRITD5Av1G000010.4	Transcript	synonymous_variant	1698	1698	566	G	ggT/ggC	-	IMPACT=LOW;BIOTYPE=protein_coding;EXON=12/20;STRAND=1;ENSP=TRITD5Av1G000010.4;UNIPARC=UPI00101979AC;DOMAINS=SFLD:SFLDF00027,SFLD:SFLDS00003,CDD:cd02076,Pfam:PF00702,TIGRFAM:TIGR01647,Superfamily:SSF81665,Superfamily:SSF56784,PANTHER:PTHR42861:SF57,PANTHER:PTHR42861,Prints:PR00120
.	5A:4096-4096	C	TRITD5Av1G000010	TRITD5Av1G000010.5	Transcript	synonymous_variant	1698	1698	566	G	ggT/ggC	-	IMPACT=LOW;BIOTYPE=protein_coding;EXON=12/20;STRAND=1;ENSP=TRITD5Av1G000010.5;UNIPARC=UPI0003D51F27;DOMAINS=SFLD:SFLDG00002,SFLD:SFLDF00027,CDD:cd02076,Pfam:PF00702,TIGRFAM:TIGR01647,Superfamily:SSF56784,Superfamily:SSF81665,PANTHER:PTHR42861,PANTHER:PTHR42861:SF57,Prints:PR00120
.	5A:4096-4096	C	TRITD5Av1G000010	TRITD5Av1G000010.6	Transcript	synonymous_variant	1383	1383	461	G	ggT/ggC	-	IMPACT=LOW;BIOTYPE=protein_coding;EXON=10/18;STRAND=1;ENSP=TRITD5Av1G000010.6;UNIPARC=UPI001017E7E0;DOMAINS=SFLD:SFLDS00003,SFLD:SFLDF00027,PANTHER:PTHR42861:SF57,PANTHER:PTHR42861,Pfam:PF00702,TIGRFAM:TIGR01647,Superfamily:SSF81665,Superfamily:SSF56784,Prints:PR00120
.	5A:4096-4096	C	TRITD5Av1G000010	TRITD5Av1G000010.7	Transcript	synonymous_variant	1602	1602	534	G	ggT/ggC	-	IMPACT=LOW;BIOTYPE=protein_coding;EXON=12/20;STRAND=1;ENSP=TRITD5Av1G000010.7;UNIPARC=UPI0010196908;DOMAINS=SFLD:SFLDF00027,SFLD:SFLDS00003,CDD:cd02076,TIGRFAM:TIGR01647,Pfam:PF00702,Superfamily:SSF56784,Superfamily:SSF81665,PANTHER:PTHR42861:SF57,PANTHER:PTHR42861,Prints:PR00120
.	5A:4096-4096	C	TRITD5Av1G000010	TRITD5Av1G000010.8	Transcript	synonymous_variant	1503	1503	501	G	ggT/ggC	-	IMPACT=LOW;BIOTYPE=protein_coding;EXON=12/13;STRAND=1;ENSP=TRITD5Av1G000010.8;UNIPARC=UPI001018B409;DOMAINS=SFLD:SFLDG00002,SFLD:SFLDF00027,PANTHER:PTHR42861:SF57,PANTHER:PTHR42861,Pfam:PF00702,TIGRFAM:TIGR01647,Gene3D:3.40.50.1000,Superfamily:SSF56784,Superfamily:SSF81665,Prints:PR00120
.	5A:4096-4096	C	TRITD5Av1G000010	TRITD5Av1G000010.9	Transcript	synonymous_variant	1491	1491	497	G	ggT/ggC	-	IMPACT=LOW;BIOTYPE=protein_coding;EXON=11/14;STRAND=1;ENSP=TRITD5Av1G000010.9;UNIPARC=UPI001018704A;DOMAINS=SFLD:SFLDS00003,SFLD:SFLDF00027,PANTHER:PTHR42861,PANTHER:PTHR42861:SF57,Gene3D:3.40.50.1000,TIGRFAM:TIGR01647,Pfam:PF00702,Superfamily:SSF81665,Superfamily:SSF56784,Prints:PR00120
.	5A:4121-4122	-	-	-	-	-	-	-	-	-	-	-
.	5A:4139-4139	-	-	-	-	-	-	-	-	-	-	-
.	5A:4187-4187	-	-	-	-	-	-	-	-	-	-	-
.	5A:4199-4199	-	-	-	-	-	-	-	-	-	-	-
.	5A:4205-4205	-	-	-	-	-	-	-	-	-	-	-
.	5A:4218-4218	-	-	-	-	-	-	-	-	-	-	-
.	5A:4307-4307	C	TRITD5Av1G000010	TRITD5Av1G000010.10	Transcript	synonymous_variant	1353	1353	451	A	gcT/gcC	-	IMPACT=LOW;BIOTYPE=protein_coding;EXON=11/18;STRAND=1;ENSP=TRITD5Av1G000010.10;UNIPARC=UPI001019B8D6;DOMAINS=Gene3D:1.20.1110.10,Pfam:PF00702,Prints:PR00119,Prints:PR00120,PANTHER:PTHR42861,PANTHER:PTHR42861:SF57,SFLD:SFLDF00027,SFLD:SFLDG00002,Superfamily:SSF56784,Superfamily:SSF81665,TIGRFAM:TIGR01494,TIGRFAM:TIGR01647,CDD:cd02076
.	5A:4307-4307	C	TRITD5Av1G000010	TRITD5Av1G000010.11	Transcript	synonymous_variant	1443	1443	481	A	gcT/gcC	-	IMPACT=LOW;BIOTYPE=protein_coding;EXON=11/18;STRAND=1;ENSP=TRITD5Av1G000010.11;UNIPARC=UPI0010185BF9;DOMAINS=SFLD:SFLDF00027,SFLD:SFLDG00002,CDD:cd02076,PANTHER:PTHR42861,PANTHER:PTHR42861:SF57,Pfam:PF00702,Gene3D:1.20.1110.10,TIGRFAM:TIGR01647,TIGRFAM:TIGR01494,Superfamily:SSF56784,Superfamily:SSF81665,Prints:PR00119,Prints:PR00120
.	5A:4307-4307	C	TRITD5Av1G000010	TRITD5Av1G000010.4	Transcript	synonymous_variant	1803	1803	601	A	gcT/gcC	-	IMPACT=LOW;BIOTYPE=protein_coding;EXON=13/20;STRAND=1;ENSP=TRITD5Av1G000010.4;UNIPARC=UPI00101979AC;DOMAINS=SFLD:SFLDF00027,SFLD:SFLDS00003,CDD:cd02076,TIGRFAM:TIGR01494,Pfam:PF00702,TIGRFAM:TIGR01647,Gene3D:1.20.1110.10,Superfamily:SSF81665,Superfamily:SSF56784,PANTHER:PTHR42861:SF57,PANTHER:PTHR42861,Prints:PR00120,Prints:PR00119
.	5A:4307-4307	C	TRITD5Av1G000010	TRITD5Av1G000010.5	Transcript	synonymous_variant	1803	1803	601	A	gcT/gcC	-	IMPACT=LOW;BIOTYPE=protein_coding;EXON=13/20;STRAND=1;ENSP=TRITD5Av1G000010.5;UNIPARC=UPI0003D51F27;DOMAINS=SFLD:SFLDG00002,SFLD:SFLDF00027,CDD:cd02076,Pfam:PF00702,TIGRFAM:TIGR01494,Gene3D:1.20.1110.10,TIGRFAM:TIGR01647,Superfamily:SSF56784,Superfamily:SSF81665,PANTHER:PTHR42861,PANTHER:PTHR42861:SF57,Prints:PR00120,Prints:PR00119
.	5A:4307-4307	C	TRITD5Av1G000010	TRITD5Av1G000010.6	Transcript	synonymous_variant	1488	1488	496	A	gcT/gcC	-	IMPACT=LOW;BIOTYPE=protein_coding;EXON=11/18;STRAND=1;ENSP=TRITD5Av1G000010.6;UNIPARC=UPI001017E7E0;DOMAINS=SFLD:SFLDS00003,SFLD:SFLDF00027,PANTHER:PTHR42861:SF57,PANTHER:PTHR42861,Pfam:PF00702,Gene3D:1.20.1110.10,TIGRFAM:TIGR01647,TIGRFAM:TIGR01494,Superfamily:SSF81665,Superfamily:SSF56784,Prints:PR00119,Prints:PR00120
.	5A:4307-4307	C	TRITD5Av1G000010	TRITD5Av1G000010.7	Transcript	synonymous_variant	1707	1707	569	A	gcT/gcC	-	IMPACT=LOW;BIOTYPE=protein_coding;EXON=13/20;STRAND=1;ENSP=TRITD5Av1G000010.7;UNIPARC=UPI0010196908;DOMAINS=SFLD:SFLDF00027,SFLD:SFLDS00003,CDD:cd02076,TIGRFAM:TIGR01494,Gene3D:1.20.1110.10,TIGRFAM:TIGR01647,Pfam:PF00702,Superfamily:SSF56784,Superfamily:SSF81665,PANTHER:PTHR42861:SF57,PANTHER:PTHR42861,Prints:PR00119,Prints:PR00120
.	5A:4307-4307	C	TRITD5Av1G000010	TRITD5Av1G000010.8	Transcript	synonymous_variant	1608	1608	536	A	gcT/gcC	-	IMPACT=LOW;BIOTYPE=protein_coding;EXON=13/13;STRAND=1;ENSP=TRITD5Av1G000010.8;UNIPARC=UPI001018B409;DOMAINS=SFLD:SFLDG00002,SFLD:SFLDF00027,PANTHER:PTHR42861:SF57,PANTHER:PTHR42861,Pfam:PF00702,TIGRFAM:TIGR01647,Gene3D:3.40.50.1000,TIGRFAM:TIGR01494,Superfamily:SSF56784,Superfamily:SSF81665,Prints:PR00119,Prints:PR00120
.	5A:4307-4307	C	TRITD5Av1G000010	TRITD5Av1G000010.9	Transcript	synonymous_variant	1596	1596	532	A	gcT/gcC	-	IMPACT=LOW;BIOTYPE=protein_coding;EXON=12/14;STRAND=1;ENSP=TRITD5Av1G000010.9;UNIPARC=UPI001018704A;DOMAINS=SFLD:SFLDS00003,SFLD:SFLDF00027,PANTHER:PTHR42861,PANTHER:PTHR42861:SF57,Gene3D:3.40.50.1000,TIGRFAM:TIGR01647,Pfam:PF00702,TIGRFAM:TIGR01494,Superfamily:SSF81665,Superfamily:SSF56784,Prints:PR00119,Prints:PR00120
.	5A:4334-4334	G	TRITD5Av1G000010	TRITD5Av1G000010.10	Transcript	synonymous_variant	1380	1380	460	A	gcT/gcG	-	IMPACT=LOW;BIOTYPE=protein_coding;EXON=11/18;STRAND=1;ENSP=TRITD5Av1G000010.10;UNIPARC=UPI001019B8D6;DOMAINS=Gene3D:1.20.1110.10,Prints:PR00119,PANTHER:PTHR42861,PANTHER:PTHR42861:SF57,SFLD:SFLDF00027,SFLD:SFLDG00002,Superfamily:SSF56784,Superfamily:SSF81665,TIGRFAM:TIGR01494,TIGRFAM:TIGR01647,CDD:cd02076,Low_complexity_(Seg):seg
.	5A:4334-4334	G	TRITD5Av1G000010	TRITD5Av1G000010.11	Transcript	synonymous_variant	1470	1470	490	A	gcT/gcG	-	IMPACT=LOW;BIOTYPE=protein_coding;EXON=11/18;STRAND=1;ENSP=TRITD5Av1G000010.11;UNIPARC=UPI0010185BF9;DOMAINS=Low_complexity_(Seg):seg,SFLD:SFLDF00027,SFLD:SFLDG00002,CDD:cd02076,PANTHER:PTHR42861,PANTHER:PTHR42861:SF57,Gene3D:1.20.1110.10,TIGRFAM:TIGR01647,TIGRFAM:TIGR01494,Superfamily:SSF56784,Superfamily:SSF81665,Prints:PR00119
.	5A:4334-4334	G	TRITD5Av1G000010	TRITD5Av1G000010.4	Transcript	synonymous_variant	1830	1830	610	A	gcT/gcG	-	IMPACT=LOW;BIOTYPE=protein_coding;EXON=13/20;STRAND=1;ENSP=TRITD5Av1G000010.4;UNIPARC=UPI00101979AC;DOMAINS=Low_complexity_(Seg):seg,SFLD:SFLDF00027,SFLD:SFLDS00003,CDD:cd02076,TIGRFAM:TIGR01494,TIGRFAM:TIGR01647,Gene3D:1.20.1110.10,Superfamily:SSF81665,Superfamily:SSF56784,PANTHER:PTHR42861:SF57,PANTHER:PTHR42861,Prints:PR00119
.	5A:4334-4334	G	TRITD5Av1G000010	TRITD5Av1G000010.5	Transcript	synonymous_variant	1830	1830	610	A	gcT/gcG	-	IMPACT=LOW;BIOTYPE=protein_coding;EXON=13/20;STRAND=1;ENSP=TRITD5Av1G000010.5;UNIPARC=UPI0003D51F27;DOMAINS=Low_complexity_(Seg):seg,SFLD:SFLDG00002,SFLD:SFLDF00027,CDD:cd02076,TIGRFAM:TIGR01494,Gene3D:1.20.1110.10,TIGRFAM:TIGR01647,Superfamily:SSF56784,Superfamily:SSF81665,PANTHER:PTHR42861,PANTHER:PTHR42861:SF57,Prints:PR00119
.	5A:4334-4334	G	TRITD5Av1G000010	TRITD5Av1G000010.6	Transcript	synonymous_variant	1515	1515	505	A	gcT/gcG	-	IMPACT=LOW;BIOTYPE=protein_coding;EXON=11/18;STRAND=1;ENSP=TRITD5Av1G000010.6;UNIPARC=UPI001017E7E0;DOMAINS=Low_complexity_(Seg):seg,SFLD:SFLDS00003,SFLD:SFLDF00027,PANTHER:PTHR42861:SF57,PANTHER:PTHR42861,Gene3D:1.20.1110.10,TIGRFAM:TIGR01647,TIGRFAM:TIGR01494,Superfamily:SSF81665,Superfamily:SSF56784,Prints:PR00119
.	5A:4334-4334	G	TRITD5Av1G000010	TRITD5Av1G000010.7	Transcript	synonymous_variant	1734	1734	578	A	gcT/gcG	-	IMPACT=LOW;BIOTYPE=protein_coding;EXON=13/20;STRAND=1;ENSP=TRITD5Av1G000010.7;UNIPARC=UPI0010196908;DOMAINS=Low_complexity_(Seg):seg,SFLD:SFLDF00027,SFLD:SFLDS00003,CDD:cd02076,TIGRFAM:TIGR01494,Gene3D:1.20.1110.10,TIGRFAM:TIGR01647,Superfamily:SSF56784,Superfamily:SSF81665,PANTHER:PTHR42861:SF57,PANTHER:PTHR42861,Prints:PR00119
.	5A:4334-4334	G	TRITD5Av1G000010	TRITD5Av1G000010.8	Transcript	synonymous_variant	1635	1635	545	A	gcT/gcG	-	IMPACT=LOW;BIOTYPE=protein_coding;EXON=13/13;STRAND=1;ENSP=TRITD5Av1G000010.8;UNIPARC=UPI001018B409;DOMAINS=Low_complexity_(Seg):seg,SFLD:SFLDG00002,SFLD:SFLDF00027,PANTHER:PTHR42861:SF57,PANTHER:PTHR42861,TIGRFAM:TIGR01647,Gene3D:3.40.50.1000,TIGRFAM:TIGR01494,Superfamily:SSF56784,Superfamily:SSF81665,Prints:PR00119
.	5A:4334-4334	G	TRITD5Av1G000010	TRITD5Av1G000010.9	Transcript	synonymous_variant	1623	1623	541	A	gcT/gcG	-	IMPACT=LOW;BIOTYPE=protein_coding;EXON=12/14;STRAND=1;ENSP=TRITD5Av1G000010.9;UNIPARC=UPI001018704A;DOMAINS=Low_complexity_(Seg):seg,SFLD:SFLDS00003,SFLD:SFLDF00027,PANTHER:PTHR42861,PANTHER:PTHR42861:SF57,Gene3D:3.40.50.1000,TIGRFAM:TIGR01647,TIGRFAM:TIGR01494,Superfamily:SSF81665,Superfamily:SSF56784,Prints:PR00119
.	5A:4400-4400	T	TRITD5Av1G000010	TRITD5Av1G000010.10	Transcript	synonymous_variant	1446	1446	482	S	agC/agT	IWA4896-5A.1	IMPACT=LOW;BIOTYPE=protein_coding;EXON=11/18;STRAND=1;ENSP=TRITD5Av1G000010.10;UNIPARC=UPI001019B8D6;DOMAINS=Gene3D:1.20.1110.10,Prints:PR00120,PANTHER:PTHR42861,PANTHER:PTHR42861:SF57,SFLD:SFLDF00027,SFLD:SFLDG00002,Superfamily:SSF56784,Superfamily:SSF81665,TIGRFAM:TIGR01494,TIGRFAM:TIGR01647,CDD:cd02076
.	5A:4400-4400	T	TRITD5Av1G000010	TRITD5Av1G000010.11	Transcript	synonymous_variant	1536	1536	512	S	agC/agT	IWA4896-5A.1	IMPACT=LOW;BIOTYPE=protein_coding;EXON=11/18;STRAND=1;ENSP=TRITD5Av1G000010.11;UNIPARC=UPI0010185BF9;DOMAINS=SFLD:SFLDF00027,SFLD:SFLDG00002,CDD:cd02076,PANTHER:PTHR42861,PANTHER:PTHR42861:SF57,Gene3D:1.20.1110.10,TIGRFAM:TIGR01647,TIGRFAM:TIGR01494,Superfamily:SSF56784,Superfamily:SSF81665,Prints:PR00120
.	5A:4400-4400	T	TRITD5Av1G000010	TRITD5Av1G000010.4	Transcript	synonymous_variant	1896	1896	632	S	agC/agT	IWA4896-5A.1	IMPACT=LOW;BIOTYPE=protein_coding;EXON=13/20;STRAND=1;ENSP=TRITD5Av1G000010.4;UNIPARC=UPI00101979AC;DOMAINS=SFLD:SFLDF00027,SFLD:SFLDS00003,CDD:cd02076,TIGRFAM:TIGR01494,TIGRFAM:TIGR01647,Gene3D:1.20.1110.10,Superfamily:SSF81665,Superfamily:SSF56784,PANTHER:PTHR42861:SF57,PANTHER:PTHR42861,Prints:PR00120
.	5A:4400-4400	T	TRITD5Av1G000010	TRITD5Av1G000010.5	Transcript	synonymous_variant	1896	1896	632	S	agC/agT	IWA4896-5A.1	IMPACT=LOW;BIOTYPE=protein_coding;EXON=13/20;STRAND=1;ENSP=TRITD5Av1G000010.5;UNIPARC=UPI0003D51F27;DOMAINS=SFLD:SFLDG00002,SFLD:SFLDF00027,CDD:cd02076,TIGRFAM:TIGR01494,Gene3D:1.20.1110.10,TIGRFAM:TIGR01647,Superfamily:SSF56784,Superfamily:SSF81665,PANTHER:PTHR42861,PANTHER:PTHR42861:SF57,Prints:PR00120
.	5A:4400-4400	T	TRITD5Av1G000010	TRITD5Av1G000010.6	Transcript	synonymous_variant	1581	1581	527	S	agC/agT	IWA4896-5A.1	IMPACT=LOW;BIOTYPE=protein_coding;EXON=11/18;STRAND=1;ENSP=TRITD5Av1G000010.6;UNIPARC=UPI001017E7E0;DOMAINS=SFLD:SFLDS00003,SFLD:SFLDF00027,PANTHER:PTHR42861:SF57,PANTHER:PTHR42861,Gene3D:1.20.1110.10,TIGRFAM:TIGR01647,TIGRFAM:TIGR01494,Superfamily:SSF81665,Superfamily:SSF56784,Prints:PR00120
.	5A:4400-4400	T	TRITD5Av1G000010	TRITD5Av1G000010.7	Transcript	synonymous_variant	1800	1800	600	S	agC/agT	IWA4896-5A.1	IMPACT=LOW;BIOTYPE=protein_coding;EXON=13/20;STRAND=1;ENSP=TRITD5Av1G000010.7;UNIPARC=UPI0010196908;DOMAINS=SFLD:SFLDF00027,SFLD:SFLDS00003,CDD:cd02076,TIGRFAM:TIGR01494,Gene3D:1.20.1110.10,TIGRFAM:TIGR01647,Superfamily:SSF56784,Superfamily:SSF81665,PANTHER:PTHR42861:SF57,PANTHER:PTHR42861,Prints:PR00120
.	5A:4400-4400	T	TRITD5Av1G000010	TRITD5Av1G000010.8	Transcript	synonymous_variant	1701	1701	567	S	agC/agT	IWA4896-5A.1	IMPACT=LOW;BIOTYPE=protein_coding;EXON=13/13;STRAND=1;ENSP=TRITD5Av1G000010.8;UNIPARC=UPI001018B409;DOMAINS=SFLD:SFLDG00002,SFLD:SFLDF00027,PANTHER:PTHR42861:SF57,PANTHER:PTHR42861,TIGRFAM:TIGR01647,Gene3D:3.40.50.1000,TIGRFAM:TIGR01494,Superfamily:SSF56784,Superfamily:SSF81665,Prints:PR00120
.	5A:4400-4400	T	TRITD5Av1G000010	TRITD5Av1G000010.9	Transcript	synonymous_variant	1689	1689	563	S	agC/agT	IWA4896-5A.1	IMPACT=LOW;BIOTYPE=protein_coding;EXON=12/14;STRAND=1;ENSP=TRITD5Av1G000010.9;UNIPARC=UPI001018704A;DOMAINS=SFLD:SFLDS00003,SFLD:SFLDF00027,PANTHER:PTHR42861,PANTHER:PTHR42861:SF57,Gene3D:3.40.50.1000,TIGRFAM:TIGR01647,TIGRFAM:TIGR01494,Superfamily:SSF81665,Superfamily:SSF56784,Prints:PR00120
.	5A:4415-4415	C	TRITD5Av1G000010	TRITD5Av1G000010.10	Transcript	synonymous_variant	1461	1461	487	A	gcT/gcC	IWB55024-5A.1	IMPACT=LOW;BIOTYPE=protein_coding;EXON=11/18;STRAND=1;ENSP=TRITD5Av1G000010.10;UNIPARC=UPI001019B8D6;DOMAINS=Gene3D:1.20.1110.10,Prints:PR00120,PANTHER:PTHR42861,PANTHER:PTHR42861:SF57,SFLD:SFLDF00027,SFLD:SFLDG00002,Superfamily:SSF56784,Superfamily:SSF81665,TIGRFAM:TIGR01494,TIGRFAM:TIGR01647,CDD:cd02076
.	5A:4415-4415	C	TRITD5Av1G000010	TRITD5Av1G000010.11	Transcript	synonymous_variant	1551	1551	517	A	gcT/gcC	IWB55024-5A.1	IMPACT=LOW;BIOTYPE=protein_coding;EXON=11/18;STRAND=1;ENSP=TRITD5Av1G000010.11;UNIPARC=UPI0010185BF9;DOMAINS=SFLD:SFLDF00027,SFLD:SFLDG00002,CDD:cd02076,PANTHER:PTHR42861,PANTHER:PTHR42861:SF57,Gene3D:1.20.1110.10,TIGRFAM:TIGR01647,TIGRFAM:TIGR01494,Superfamily:SSF56784,Superfamily:SSF81665,Prints:PR00120
.	5A:4415-4415	C	TRITD5Av1G000010	TRITD5Av1G000010.4	Transcript	synonymous_variant	1911	1911	637	A	gcT/gcC	IWB55024-5A.1	IMPACT=LOW;BIOTYPE=protein_coding;EXON=13/20;STRAND=1;ENSP=TRITD5Av1G000010.4;UNIPARC=UPI00101979AC;DOMAINS=SFLD:SFLDF00027,SFLD:SFLDS00003,CDD:cd02076,TIGRFAM:TIGR01494,TIGRFAM:TIGR01647,Gene3D:1.20.1110.10,Superfamily:SSF81665,Superfamily:SSF56784,PANTHER:PTHR42861:SF57,PANTHER:PTHR42861,Prints:PR00120
.	5A:4415-4415	C	TRITD5Av1G000010	TRITD5Av1G000010.5	Transcript	synonymous_variant	1911	1911	637	A	gcT/gcC	IWB55024-5A.1	IMPACT=LOW;BIOTYPE=protein_coding;EXON=13/20;STRAND=1;ENSP=TRITD5Av1G000010.5;UNIPARC=UPI0003D51F27;DOMAINS=SFLD:SFLDG00002,SFLD:SFLDF00027,CDD:cd02076,TIGRFAM:TIGR01494,Gene3D:1.20.1110.10,TIGRFAM:TIGR01647,Superfamily:SSF56784,Superfamily:SSF81665,PANTHER:PTHR42861,PANTHER:PTHR42861:SF57,Prints:PR00120
.	5A:4415-4415	C	TRITD5Av1G000010	TRITD5Av1G000010.6	Transcript	synonymous_variant	1596	1596	532	A	gcT/gcC	IWB55024-5A.1	IMPACT=LOW;BIOTYPE=protein_coding;EXON=11/18;STRAND=1;ENSP=TRITD5Av1G000010.6;UNIPARC=UPI001017E7E0;DOMAINS=SFLD:SFLDS00003,SFLD:SFLDF00027,PANTHER:PTHR42861:SF57,PANTHER:PTHR42861,Gene3D:1.20.1110.10,TIGRFAM:TIGR01647,TIGRFAM:TIGR01494,Superfamily:SSF81665,Superfamily:SSF56784,Prints:PR00120
.	5A:4415-4415	C	TRITD5Av1G000010	TRITD5Av1G000010.7	Transcript	synonymous_variant	1815	1815	605	A	gcT/gcC	IWB55024-5A.1	IMPACT=LOW;BIOTYPE=protein_coding;EXON=13/20;STRAND=1;ENSP=TRITD5Av1G000010.7;UNIPARC=UPI0010196908;DOMAINS=SFLD:SFLDF00027,SFLD:SFLDS00003,CDD:cd02076,TIGRFAM:TIGR01494,Gene3D:1.20.1110.10,TIGRFAM:TIGR01647,Superfamily:SSF56784,Superfamily:SSF81665,PANTHER:PTHR42861:SF57,PANTHER:PTHR42861,Prints:PR00120
.	5A:4415-4415	C	TRITD5Av1G000010	TRITD5Av1G000010.8	Transcript	synonymous_variant	1716	1716	572	A	gcT/gcC	IWB55024-5A.1	IMPACT=LOW;BIOTYPE=protein_coding;EXON=13/13;STRAND=1;ENSP=TRITD5Av1G000010.8;UNIPARC=UPI001018B409;DOMAINS=SFLD:SFLDG00002,SFLD:SFLDF00027,PANTHER:PTHR42861:SF57,PANTHER:PTHR42861,TIGRFAM:TIGR01647,Gene3D:3.40.50.1000,TIGRFAM:TIGR01494,Superfamily:SSF56784,Superfamily:SSF81665,Prints:PR00120
.	5A:4415-4415	C	TRITD5Av1G000010	TRITD5Av1G000010.9	Transcript	synonymous_variant	1704	1704	568	A	gcT/gcC	IWB55024-5A.1	IMPACT=LOW;BIOTYPE=protein_coding;EXON=12/14;STRAND=1;ENSP=TRITD5Av1G000010.9;UNIPARC=UPI001018704A;DOMAINS=SFLD:SFLDS00003,SFLD:SFLDF00027,PANTHER:PTHR42861,PANTHER:PTHR42861:SF57,Gene3D:3.40.50.1000,TIGRFAM:TIGR01647,TIGRFAM:TIGR01494,Superfamily:SSF81665,Superfamily:SSF56784,Prints:PR00120
.	5A:4427-4427	C	TRITD5Av1G000010	TRITD5Av1G000010.10	Transcript	synonymous_variant	1473	1473	491	S	agT/agC	-	IMPACT=LOW;BIOTYPE=protein_coding;EXON=11/18;STRAND=1;ENSP=TRITD5Av1G000010.10;UNIPARC=UPI001019B8D6;DOMAINS=Gene3D:1.20.1110.10,Prints:PR00120,PANTHER:PTHR42861,PANTHER:PTHR42861:SF57,SFLD:SFLDF00027,SFLD:SFLDG00002,Superfamily:SSF81665,TIGRFAM:TIGR01494,TIGRFAM:TIGR01647,CDD:cd02076
.	5A:4427-4427	C	TRITD5Av1G000010	TRITD5Av1G000010.11	Transcript	synonymous_variant	1563	1563	521	S	agT/agC	-	IMPACT=LOW;BIOTYPE=protein_coding;EXON=11/18;STRAND=1;ENSP=TRITD5Av1G000010.11;UNIPARC=UPI0010185BF9;DOMAINS=SFLD:SFLDF00027,SFLD:SFLDG00002,CDD:cd02076,PANTHER:PTHR42861,PANTHER:PTHR42861:SF57,Gene3D:1.20.1110.10,TIGRFAM:TIGR01647,TIGRFAM:TIGR01494,Superfamily:SSF81665,Prints:PR00120
.	5A:4427-4427	C	TRITD5Av1G000010	TRITD5Av1G000010.4	Transcript	synonymous_variant	1923	1923	641	S	agT/agC	-	IMPACT=LOW;BIOTYPE=protein_coding;EXON=13/20;STRAND=1;ENSP=TRITD5Av1G000010.4;UNIPARC=UPI00101979AC;DOMAINS=SFLD:SFLDF00027,SFLD:SFLDS00003,CDD:cd02076,TIGRFAM:TIGR01494,TIGRFAM:TIGR01647,Gene3D:1.20.1110.10,Superfamily:SSF81665,PANTHER:PTHR42861:SF57,PANTHER:PTHR42861,Prints:PR00120
.	5A:4427-4427	C	TRITD5Av1G000010	TRITD5Av1G000010.5	Transcript	synonymous_variant	1923	1923	641	S	agT/agC	-	IMPACT=LOW;BIOTYPE=protein_coding;EXON=13/20;STRAND=1;ENSP=TRITD5Av1G000010.5;UNIPARC=UPI0003D51F27;DOMAINS=SFLD:SFLDG00002,SFLD:SFLDF00027,CDD:cd02076,TIGRFAM:TIGR01494,Gene3D:1.20.1110.10,TIGRFAM:TIGR01647,Superfamily:SSF81665,PANTHER:PTHR42861,PANTHER:PTHR42861:SF57,Prints:PR00120
.	5A:4427-4427	C	TRITD5Av1G000010	TRITD5Av1G000010.6	Transcript	synonymous_variant	1608	1608	536	S	agT/agC	-	IMPACT=LOW;BIOTYPE=protein_coding;EXON=11/18;STRAND=1;ENSP=TRITD5Av1G000010.6;UNIPARC=UPI001017E7E0;DOMAINS=SFLD:SFLDS00003,SFLD:SFLDF00027,PANTHER:PTHR42861:SF57,PANTHER:PTHR42861,Gene3D:1.20.1110.10,TIGRFAM:TIGR01647,TIGRFAM:TIGR01494,Superfamily:SSF81665,Prints:PR00120
.	5A:4427-4427	C	TRITD5Av1G000010	TRITD5Av1G000010.7	Transcript	synonymous_variant	1827	1827	609	S	agT/agC	-	IMPACT=LOW;BIOTYPE=protein_coding;EXON=13/20;STRAND=1;ENSP=TRITD5Av1G000010.7;UNIPARC=UPI0010196908;DOMAINS=SFLD:SFLDF00027,SFLD:SFLDS00003,CDD:cd02076,TIGRFAM:TIGR01494,Gene3D:1.20.1110.10,TIGRFAM:TIGR01647,Superfamily:SSF81665,PANTHER:PTHR42861:SF57,PANTHER:PTHR42861,Prints:PR00120
.	5A:4427-4427	C	TRITD5Av1G000010	TRITD5Av1G000010.8	Transcript	synonymous_variant	1728	1728	576	S	agT/agC	-	IMPACT=LOW;BIOTYPE=protein_coding;EXON=13/13;STRAND=1;ENSP=TRITD5Av1G000010.8;UNIPARC=UPI001018B409;DOMAINS=SFLD:SFLDG00002,SFLD:SFLDF00027,PANTHER:PTHR42861:SF57,PANTHER:PTHR42861,TIGRFAM:TIGR01647,TIGRFAM:TIGR01494,Superfamily:SSF81665,Prints:PR00120
.	5A:4427-4427	C	TRITD5Av1G000010	TRITD5Av1G000010.9	Transcript	synonymous_variant	1716	1716	572	S	agT/agC	-	IMPACT=LOW;BIOTYPE=protein_coding;EXON=12/14;STRAND=1;ENSP=TRITD5Av1G000010.9;UNIPARC=UPI001018704A;DOMAINS=SFLD:SFLDS00003,SFLD:SFLDF00027,PANTHER:PTHR42861,PANTHER:PTHR42861:SF57,TIGRFAM:TIGR01647,TIGRFAM:TIGR01494,Superfamily:SSF81665,Prints:PR00120
.	5A:4433-4433	G	TRITD5Av1G000010	TRITD5Av1G000010.10	Transcript	synonymous_variant	1479	1479	493	A	gcA/gcG	-	IMPACT=LOW;BIOTYPE=protein_coding;EXON=11/18;STRAND=1;ENSP=TRITD5Av1G000010.10;UNIPARC=UPI001019B8D6;DOMAINS=Gene3D:1.20.1110.10,Prints:PR00120,PANTHER:PTHR42861,PANTHER:PTHR42861:SF57,SFLD:SFLDF00027,SFLD:SFLDG00002,Superfamily:SSF81665,TIGRFAM:TIGR01494,TIGRFAM:TIGR01647,CDD:cd02076
.	5A:4433-4433	G	TRITD5Av1G000010	TRITD5Av1G000010.11	Transcript	synonymous_variant	1569	1569	523	A	gcA/gcG	-	IMPACT=LOW;BIOTYPE=protein_coding;EXON=11/18;STRAND=1;ENSP=TRITD5Av1G000010.11;UNIPARC=UPI0010185BF9;DOMAINS=SFLD:SFLDF00027,SFLD:SFLDG00002,CDD:cd02076,PANTHER:PTHR42861,PANTHER:PTHR42861:SF57,Gene3D:1.20.1110.10,TIGRFAM:TIGR01647,TIGRFAM:TIGR01494,Superfamily:SSF81665,Prints:PR00120
.	5A:4433-4433	G	TRITD5Av1G000010	TRITD5Av1G000010.4	Transcript	synonymous_variant	1929	1929	643	A	gcA/gcG	-	IMPACT=LOW;BIOTYPE=protein_coding;EXON=13/20;STRAND=1;ENSP=TRITD5Av1G000010.4;UNIPARC=UPI00101979AC;DOMAINS=SFLD:SFLDF00027,SFLD:SFLDS00003,CDD:cd02076,TIGRFAM:TIGR01494,TIGRFAM:TIGR01647,Gene3D:1.20.1110.10,Superfamily:SSF81665,PANTHER:PTHR42861:SF57,PANTHER:PTHR42861,Prints:PR00120
.	5A:4433-4433	G	TRITD5Av1G000010	TRITD5Av1G000010.5	Transcript	synonymous_variant	1929	1929	643	A	gcA/gcG	-	IMPACT=LOW;BIOTYPE=protein_coding;EXON=13/20;STRAND=1;ENSP=TRITD5Av1G000010.5;UNIPARC=UPI0003D51F27;DOMAINS=SFLD:SFLDG00002,SFLD:SFLDF00027,CDD:cd02076,TIGRFAM:TIGR01494,Gene3D:1.20.1110.10,TIGRFAM:TIGR01647,Superfamily:SSF81665,PANTHER:PTHR42861,PANTHER:PTHR42861:SF57,Prints:PR00120
.	5A:4433-4433	G	TRITD5Av1G000010	TRITD5Av1G000010.6	Transcript	synonymous_variant	1614	1614	538	A	gcA/gcG	-	IMPACT=LOW;BIOTYPE=protein_coding;EXON=11/18;STRAND=1;ENSP=TRITD5Av1G000010.6;UNIPARC=UPI001017E7E0;DOMAINS=SFLD:SFLDS00003,SFLD:SFLDF00027,PANTHER:PTHR42861:SF57,PANTHER:PTHR42861,Gene3D:1.20.1110.10,TIGRFAM:TIGR01647,TIGRFAM:TIGR01494,Superfamily:SSF81665,Prints:PR00120
.	5A:4433-4433	G	TRITD5Av1G000010	TRITD5Av1G000010.7	Transcript	synonymous_variant	1833	1833	611	A	gcA/gcG	-	IMPACT=LOW;BIOTYPE=protein_coding;EXON=13/20;STRAND=1;ENSP=TRITD5Av1G000010.7;UNIPARC=UPI0010196908;DOMAINS=SFLD:SFLDF00027,SFLD:SFLDS00003,CDD:cd02076,TIGRFAM:TIGR01494,Gene3D:1.20.1110.10,TIGRFAM:TIGR01647,Superfamily:SSF81665,PANTHER:PTHR42861:SF57,PANTHER:PTHR42861,Prints:PR00120
.	5A:4433-4433	G	TRITD5Av1G000010	TRITD5Av1G000010.8	Transcript	synonymous_variant	1734	1734	578	A	gcA/gcG	-	IMPACT=LOW;BIOTYPE=protein_coding;EXON=13/13;STRAND=1;ENSP=TRITD5Av1G000010.8;UNIPARC=UPI001018B409;DOMAINS=SFLD:SFLDG00002,SFLD:SFLDF00027,PANTHER:PTHR42861:SF57,PANTHER:PTHR42861,TIGRFAM:TIGR01647,TIGRFAM:TIGR01494,Superfamily:SSF81665,Prints:PR00120
.	5A:4433-4433	G	TRITD5Av1G000010	TRITD5Av1G000010.9	Transcript	synonymous_variant	1722	1722	574	A	gcA/gcG	-	IMPACT=LOW;BIOTYPE=protein_coding;EXON=12/14;STRAND=1;ENSP=TRITD5Av1G000010.9;UNIPARC=UPI001018704A;DOMAINS=SFLD:SFLDS00003,SFLD:SFLDF00027,PANTHER:PTHR42861,PANTHER:PTHR42861:SF57,TIGRFAM:TIGR01647,TIGRFAM:TIGR01494,Superfamily:SSF81665,Prints:PR00120
.	5A:4471-4471	A	TRITD5Av1G000010	TRITD5Av1G000010.8	Transcript	missense_variant	1772	1772	591	S/N	aGt/aAt	-	IMPACT=MODERATE;BIOTYPE=protein_coding;EXON=13/13;STRAND=1;ENSP=TRITD5Av1G000010.8;UNIPARC=UPI001018B409;SIFT=deleterious(0)
.	5A:4477-4477	C	TRITD5Av1G000010	TRITD5Av1G000010.8	Transcript	missense_variant	1778	1778	593	L/P	cTt/cCt	-	IMPACT=MODERATE;BIOTYPE=protein_coding;EXON=13/13;STRAND=1;ENSP=TRITD5Av1G000010.8;UNIPARC=UPI001018B409;SIFT=tolerated(0.07)
.	5A:4510-4510	A	TRITD5Av1G000010	TRITD5Av1G000010.8	Transcript	missense_variant	1811	1811	604	C/Y	tGt/tAt	-	IMPACT=MODERATE;BIOTYPE=protein_coding;EXON=13/13;STRAND=1;ENSP=TRITD5Av1G000010.8;UNIPARC=UPI001018B409;SIFT=tolerated(0.78);DOMAINS=Low_complexity_(Seg):seg
.	5A:4827-4827	-	-	-	-	-	-	-	-	-	-	-
.	5A:4853-4853	-	-	-	-	-	-	-	-	-	-	-
.	5A:4868-4868	-	-	-	-	-	-	-	-	-	-	-
.	5A:4872-4872	-	-	-	-	-	-	-	-	-	-	-
.	5A:5019-5022	-	-	-	-	-	-	-	-	-	-	-
.	5A:5053-5053	-	-	-	-	-	-	-	-	-	-	-
.	5A:5067-5067	-	-	-	-	-	-	-	-	-	-	-
.	5A:5068-5068	-	-	-	-	-	-	-	-	-	-	-
.	5A:5146-5146	C	TRITD5Av1G000010	TRITD5Av1G000010.10	Transcript	synonymous_variant	1695	1695	565	I	atT/atC	-	IMPACT=LOW;BIOTYPE=protein_coding;EXON=14/18;STRAND=1;ENSP=TRITD5Av1G000010.10;UNIPARC=UPI001019B8D6;DOMAINS=Gene3D:1.20.1110.10,PANTHER:PTHR42861,PANTHER:PTHR42861:SF57,Superfamily:SSF81665,TIGRFAM:TIGR01647,Transmembrane_helices:TMhelix,CDD:cd02076
.	5A:5146-5146	C	TRITD5Av1G000010	TRITD5Av1G000010.11	Transcript	synonymous_variant	1785	1785	595	I	atT/atC	-	IMPACT=LOW;BIOTYPE=protein_coding;EXON=14/18;STRAND=1;ENSP=TRITD5Av1G000010.11;UNIPARC=UPI0010185BF9;DOMAINS=Transmembrane_helices:TMhelix,CDD:cd02076,PANTHER:PTHR42861,PANTHER:PTHR42861:SF57,Gene3D:1.20.1110.10,TIGRFAM:TIGR01647,Superfamily:SSF81665
.	5A:5146-5146	C	TRITD5Av1G000010	TRITD5Av1G000010.12	Transcript	synonymous_variant	177	177	59	I	atT/atC	-	IMPACT=LOW;BIOTYPE=protein_coding;EXON=3/7;STRAND=1;ENSP=TRITD5Av1G000010.12;UNIPARC=UPI001017DFB8;DOMAINS=Transmembrane_helices:TMhelix,PANTHER:PTHR42861:SF5,PANTHER:PTHR42861,Gene3D:1.20.1110.10,Superfamily:SSF81665
.	5A:5146-5146	C	TRITD5Av1G000010	TRITD5Av1G000010.4	Transcript	synonymous_variant	2145	2145	715	I	atT/atC	-	IMPACT=LOW;BIOTYPE=protein_coding;EXON=16/20;STRAND=1;ENSP=TRITD5Av1G000010.4;UNIPARC=UPI00101979AC;DOMAINS=Transmembrane_helices:TMhelix,CDD:cd02076,TIGRFAM:TIGR01647,Gene3D:1.20.1110.10,Superfamily:SSF81665,PANTHER:PTHR42861:SF57,PANTHER:PTHR42861
.	5A:5146-5146	C	TRITD5Av1G000010	TRITD5Av1G000010.5	Transcript	synonymous_variant	2145	2145	715	I	atT/atC	-	IMPACT=LOW;BIOTYPE=protein_coding;EXON=16/20;STRAND=1;ENSP=TRITD5Av1G000010.5;UNIPARC=UPI0003D51F27;DOMAINS=Transmembrane_helices:TMhelix,CDD:cd02076,Gene3D:1.20.1110.10,TIGRFAM:TIGR01647,Superfamily:SSF81665,PANTHER:PTHR42861,PANTHER:PTHR42861:SF57
.	5A:5146-5146	C	TRITD5Av1G000010	TRITD5Av1G000010.6	Transcript	synonymous_variant	1830	1830	610	I	atT/atC	-	IMPACT=LOW;BIOTYPE=protein_coding;EXON=14/18;STRAND=1;ENSP=TRITD5Av1G000010.6;UNIPARC=UPI001017E7E0;DOMAINS=Transmembrane_helices:TMhelix,PANTHER:PTHR42861:SF57,PANTHER:PTHR42861,Gene3D:1.20.1110.10,TIGRFAM:TIGR01647,Superfamily:SSF81665
.	5A:5146-5146	C	TRITD5Av1G000010	TRITD5Av1G000010.7	Transcript	synonymous_variant	2049	2049	683	I	atT/atC	-	IMPACT=LOW;BIOTYPE=protein_coding;EXON=16/20;STRAND=1;ENSP=TRITD5Av1G000010.7;UNIPARC=UPI0010196908;DOMAINS=Transmembrane_helices:TMhelix,CDD:cd02076,Gene3D:1.20.1110.10,TIGRFAM:TIGR01647,Superfamily:SSF81665,PANTHER:PTHR42861:SF57,PANTHER:PTHR42861
.	5A:5429-5429	T	TRITD5Av1G000010	TRITD5Av1G000010.10	Transcript	missense_variant	1828	1828	610	I/F	Atc/Ttc	-	IMPACT=MODERATE;BIOTYPE=protein_coding;EXON=15/18;STRAND=1;ENSP=TRITD5Av1G000010.10;UNIPARC=UPI001019B8D6;SIFT=tolerated_low_confidence(0.71);DOMAINS=Gene3D:1.20.1110.10,PANTHER:PTHR42861,PANTHER:PTHR42861:SF57,Superfamily:SSF81665,TIGRFAM:TIGR01647,CDD:cd02076
.	5A:5429-5429	T	TRITD5Av1G000010	TRITD5Av1G000010.11	Transcript	missense_variant	1918	1918	640	I/F	Atc/Ttc	-	IMPACT=MODERATE;BIOTYPE=protein_coding;EXON=15/18;STRAND=1;ENSP=TRITD5Av1G000010.11;UNIPARC=UPI0010185BF9;SIFT=tolerated_low_confidence(0.71);DOMAINS=CDD:cd02076,PANTHER:PTHR42861,PANTHER:PTHR42861:SF57,Gene3D:1.20.1110.10,TIGRFAM:TIGR01647,Superfamily:SSF81665
.	5A:5429-5429	T	TRITD5Av1G000010	TRITD5Av1G000010.12	Transcript	missense_variant	310	310	104	I/F	Atc/Ttc	-	IMPACT=MODERATE;BIOTYPE=protein_coding;EXON=4/7;STRAND=1;ENSP=TRITD5Av1G000010.12;UNIPARC=UPI001017DFB8;SIFT=tolerated(0.71);DOMAINS=PANTHER:PTHR42861:SF5,PANTHER:PTHR42861,Gene3D:1.20.1110.10,Superfamily:SSF81665
.	5A:5429-5429	T	TRITD5Av1G000010	TRITD5Av1G000010.4	Transcript	missense_variant	2278	2278	760	I/F	Atc/Ttc	-	IMPACT=MODERATE;BIOTYPE=protein_coding;EXON=17/20;STRAND=1;ENSP=TRITD5Av1G000010.4;UNIPARC=UPI00101979AC;SIFT=tolerated_low_confidence(0.71);DOMAINS=CDD:cd02076,TIGRFAM:TIGR01647,Gene3D:1.20.1110.10,Superfamily:SSF81665,PANTHER:PTHR42861:SF57,PANTHER:PTHR42861
.	5A:5429-5429	T	TRITD5Av1G000010	TRITD5Av1G000010.5	Transcript	missense_variant	2278	2278	760	I/F	Atc/Ttc	-	IMPACT=MODERATE;BIOTYPE=protein_coding;EXON=17/20;STRAND=1;ENSP=TRITD5Av1G000010.5;UNIPARC=UPI0003D51F27;SIFT=tolerated_low_confidence(0.71);DOMAINS=CDD:cd02076,Gene3D:1.20.1110.10,TIGRFAM:TIGR01647,Superfamily:SSF81665,PANTHER:PTHR42861,PANTHER:PTHR42861:SF57
.	5A:5429-5429	T	TRITD5Av1G000010	TRITD5Av1G000010.6	Transcript	missense_variant	1963	1963	655	I/F	Atc/Ttc	-	IMPACT=MODERATE;BIOTYPE=protein_coding;EXON=15/18;STRAND=1;ENSP=TRITD5Av1G000010.6;UNIPARC=UPI001017E7E0;SIFT=tolerated_low_confidence(0.71);DOMAINS=PANTHER:PTHR42861:SF57,PANTHER:PTHR42861,Gene3D:1.20.1110.10,TIGRFAM:TIGR01647,Superfamily:SSF81665
.	5A:5429-5429	T	TRITD5Av1G000010	TRITD5Av1G000010.7	Transcript	missense_variant	2182	2182	728	I/F	Atc/Ttc	-	IMPACT=MODERATE;BIOTYPE=protein_coding;EXON=17/20;STRAND=1;ENSP=TRITD5Av1G000010.7;UNIPARC=UPI0010196908;SIFT=tolerated_low_confidence(0.71);DOMAINS=CDD:cd02076,Gene3D:1.20.1110.10,TIGRFAM:TIGR01647,Superfamily:SSF81665,PANTHER:PTHR42861:SF57,PANTHER:PTHR42861
.	5A:5439-5439	C	TRITD5Av1G000010	TRITD5Av1G000010.10	Transcript	missense_variant	1838	1838	613	L/P	cTc/cCc	-	IMPACT=MODERATE;BIOTYPE=protein_coding;EXON=15/18;STRAND=1;ENSP=TRITD5Av1G000010.10;UNIPARC=UPI001019B8D6;SIFT=deleterious_low_confidence(0);DOMAINS=Gene3D:1.20.1110.10,PANTHER:PTHR42861,PANTHER:PTHR42861:SF57,Superfamily:SSF81665,TIGRFAM:TIGR01647,CDD:cd02076
.	5A:5439-5439	C	TRITD5Av1G000010	TRITD5Av1G000010.11	Transcript	missense_variant	1928	1928	643	L/P	cTc/cCc	-	IMPACT=MODERATE;BIOTYPE=protein_coding;EXON=15/18;STRAND=1;ENSP=TRITD5Av1G000010.11;UNIPARC=UPI0010185BF9;SIFT=deleterious_low_confidence(0);DOMAINS=CDD:cd02076,PANTHER:PTHR42861,PANTHER:PTHR42861:SF57,Gene3D:1.20.1110.10,TIGRFAM:TIGR01647,Superfamily:SSF81665
.	5A:5439-5439	C	TRITD5Av1G000010	TRITD5Av1G000010.12	Transcript	missense_variant	320	320	107	L/P	cTc/cCc	-	IMPACT=MODERATE;BIOTYPE=protein_coding;EXON=4/7;STRAND=1;ENSP=TRITD5Av1G000010.12;UNIPARC=UPI001017DFB8;SIFT=deleterious(0.02);DOMAINS=PANTHER:PTHR42861:SF5,PANTHER:PTHR42861,Gene3D:1.20.1110.10,Superfamily:SSF81665
.	5A:5439-5439	C	TRITD5Av1G000010	TRITD5Av1G000010.4	Transcript	missense_variant	2288	2288	763	L/P	cTc/cCc	-	IMPACT=MODERATE;BIOTYPE=protein_coding;EXON=17/20;STRAND=1;ENSP=TRITD5Av1G000010.4;UNIPARC=UPI00101979AC;SIFT=deleterious(0);DOMAINS=CDD:cd02076,TIGRFAM:TIGR01647,Gene3D:1.20.1110.10,Superfamily:SSF81665,PANTHER:PTHR42861:SF57,PANTHER:PTHR42861
.	5A:5439-5439	C	TRITD5Av1G000010	TRITD5Av1G000010.5	Transcript	missense_variant	2288	2288	763	L/P	cTc/cCc	-	IMPACT=MODERATE;BIOTYPE=protein_coding;EXON=17/20;STRAND=1;ENSP=TRITD5Av1G000010.5;UNIPARC=UPI0003D51F27;SIFT=deleterious_low_confidence(0);DOMAINS=CDD:cd02076,Gene3D:1.20.1110.10,TIGRFAM:TIGR01647,Superfamily:SSF81665,PANTHER:PTHR42861,PANTHER:PTHR42861:SF57
.	5A:5439-5439	C	TRITD5Av1G000010	TRITD5Av1G000010.6	Transcript	missense_variant	1973	1973	658	L/P	cTc/cCc	-	IMPACT=MODERATE;BIOTYPE=protein_coding;EXON=15/18;STRAND=1;ENSP=TRITD5Av1G000010.6;UNIPARC=UPI001017E7E0;SIFT=deleterious_low_confidence(0);DOMAINS=PANTHER:PTHR42861:SF57,PANTHER:PTHR42861,Gene3D:1.20.1110.10,TIGRFAM:TIGR01647,Superfamily:SSF81665
.	5A:5439-5439	C	TRITD5Av1G000010	TRITD5Av1G000010.7	Transcript	missense_variant	2192	2192	731	L/P	cTc/cCc	-	IMPACT=MODERATE;BIOTYPE=protein_coding;EXON=17/20;STRAND=1;ENSP=TRITD5Av1G000010.7;UNIPARC=UPI0010196908;SIFT=deleterious(0);DOMAINS=CDD:cd02076,Gene3D:1.20.1110.10,TIGRFAM:TIGR01647,Superfamily:SSF81665,PANTHER:PTHR42861:SF57,PANTHER:PTHR42861
.	5A:5440-5440	T	TRITD5Av1G000010	TRITD5Av1G000010.10	Transcript	synonymous_variant	1839	1839	613	L	ctC/ctT	-	IMPACT=LOW;BIOTYPE=protein_coding;EXON=15/18;STRAND=1;ENSP=TRITD5Av1G000010.10;UNIPARC=UPI001019B8D6;DOMAINS=Gene3D:1.20.1110.10,PANTHER:PTHR42861,PANTHER:PTHR42861:SF57,Superfamily:SSF81665,TIGRFAM:TIGR01647,CDD:cd02076
.	5A:5440-5440	T	TRITD5Av1G000010	TRITD5Av1G000010.11	Transcript	synonymous_variant	1929	1929	643	L	ctC/ctT	-	IMPACT=LOW;BIOTYPE=protein_coding;EXON=15/18;STRAND=1;ENSP=TRITD5Av1G000010.11;UNIPARC=UPI0010185BF9;DOMAINS=CDD:cd02076,PANTHER:PTHR42861,PANTHER:PTHR42861:SF57,Gene3D:1.20.1110.10,TIGRFAM:TIGR01647,Superfamily:SSF81665
.	5A:5440-5440	T	TRITD5Av1G000010	TRITD5Av1G000010.12	Transcript	synonymous_variant	321	321	107	L	ctC/ctT	-	IMPACT=LOW;BIOTYPE=protein_coding;EXON=4/7;STRAND=1;ENSP=TRITD5Av1G000010.12;UNIPARC=UPI001017DFB8;DOMAINS=PANTHER:PTHR42861:SF5,PANTHER:PTHR42861,Gene3D:1.20.1110.10,Superfamily:SSF81665
.	5A:5440-5440	T	TRITD5Av1G000010	TRITD5Av1G000010.4	Transcript	synonymous_variant	2289	2289	763	L	ctC/ctT	-	IMPACT=LOW;BIOTYPE=protein_coding;EXON=17/20;STRAND=1;ENSP=TRITD5Av1G000010.4;UNIPARC=UPI00101979AC;DOMAINS=CDD:cd02076,TIGRFAM:TIGR01647,Gene3D:1.20.1110.10,Superfamily:SSF81665,PANTHER:PTHR42861:SF57,PANTHER:PTHR42861
.	5A:5440-5440	T	TRITD5Av1G000010	TRITD5Av1G000010.5	Transcript	synonymous_variant	2289	2289	763	L	ctC/ctT	-	IMPACT=LOW;BIOTYPE=protein_coding;EXON=17/20;STRAND=1;ENSP=TRITD5Av1G000010.5;UNIPARC=UPI0003D51F27;DOMAINS=CDD:cd02076,Gene3D:1.20.1110.10,TIGRFAM:TIGR01647,Superfamily:SSF81665,PANTHER:PTHR42861,PANTHER:PTHR42861:SF57
.	5A:5440-5440	T	TRITD5Av1G000010	TRITD5Av1G000010.6	Transcript	synonymous_variant	1974	1974	658	L	ctC/ctT	-	IMPACT=LOW;BIOTYPE=protein_coding;EXON=15/18;STRAND=1;ENSP=TRITD5Av1G000010.6;UNIPARC=UPI001017E7E0;DOMAINS=PANTHER:PTHR42861:SF57,PANTHER:PTHR42861,Gene3D:1.20.1110.10,TIGRFAM:TIGR01647,Superfamily:SSF81665
.	5A:5440-5440	T	TRITD5Av1G000010	TRITD5Av1G000010.7	Transcript	synonymous_variant	2193	2193	731	L	ctC/ctT	-	IMPACT=LOW;BIOTYPE=protein_coding;EXON=17/20;STRAND=1;ENSP=TRITD5Av1G000010.7;UNIPARC=UPI0010196908;DOMAINS=CDD:cd02076,Gene3D:1.20.1110.10,TIGRFAM:TIGR01647,Superfamily:SSF81665,PANTHER:PTHR42861:SF57,PANTHER:PTHR42861
.	5A:5449-5449	G	TRITD5Av1G000010	TRITD5Av1G000010.10	Transcript	synonymous_variant	1848	1848	616	A	gcC/gcG	-	IMPACT=LOW;BIOTYPE=protein_coding;EXON=15/18;STRAND=1;ENSP=TRITD5Av1G000010.10;UNIPARC=UPI001019B8D6;DOMAINS=Gene3D:1.20.1110.10,PANTHER:PTHR42861,PANTHER:PTHR42861:SF57,Superfamily:SSF81665,TIGRFAM:TIGR01647,CDD:cd02076
.	5A:5449-5449	G	TRITD5Av1G000010	TRITD5Av1G000010.11	Transcript	synonymous_variant	1938	1938	646	A	gcC/gcG	-	IMPACT=LOW;BIOTYPE=protein_coding;EXON=15/18;STRAND=1;ENSP=TRITD5Av1G000010.11;UNIPARC=UPI0010185BF9;DOMAINS=CDD:cd02076,PANTHER:PTHR42861,PANTHER:PTHR42861:SF57,Gene3D:1.20.1110.10,TIGRFAM:TIGR01647,Superfamily:SSF81665
.	5A:5449-5449	G	TRITD5Av1G000010	TRITD5Av1G000010.12	Transcript	synonymous_variant	330	330	110	A	gcC/gcG	-	IMPACT=LOW;BIOTYPE=protein_coding;EXON=4/7;STRAND=1;ENSP=TRITD5Av1G000010.12;UNIPARC=UPI001017DFB8;DOMAINS=PANTHER:PTHR42861:SF5,PANTHER:PTHR42861,Gene3D:1.20.1110.10,Superfamily:SSF81665
.	5A:5449-5449	G	TRITD5Av1G000010	TRITD5Av1G000010.4	Transcript	synonymous_variant	2298	2298	766	A	gcC/gcG	-	IMPACT=LOW;BIOTYPE=protein_coding;EXON=17/20;STRAND=1;ENSP=TRITD5Av1G000010.4;UNIPARC=UPI00101979AC;DOMAINS=CDD:cd02076,TIGRFAM:TIGR01647,Gene3D:1.20.1110.10,Superfamily:SSF81665,PANTHER:PTHR42861:SF57,PANTHER:PTHR42861
.	5A:5449-5449	G	TRITD5Av1G000010	TRITD5Av1G000010.5	Transcript	synonymous_variant	2298	2298	766	A	gcC/gcG	-	IMPACT=LOW;BIOTYPE=protein_coding;EXON=17/20;STRAND=1;ENSP=TRITD5Av1G000010.5;UNIPARC=UPI0003D51F27;DOMAINS=CDD:cd02076,Gene3D:1.20.1110.10,TIGRFAM:TIGR01647,Superfamily:SSF81665,PANTHER:PTHR42861,PANTHER:PTHR42861:SF57
.	5A:5449-5449	G	TRITD5Av1G000010	TRITD5Av1G000010.6	Transcript	synonymous_variant	1983	1983	661	A	gcC/gcG	-	IMPACT=LOW;BIOTYPE=protein_coding;EXON=15/18;STRAND=1;ENSP=TRITD5Av1G000010.6;UNIPARC=UPI001017E7E0;DOMAINS=PANTHER:PTHR42861:SF57,PANTHER:PTHR42861,Gene3D:1.20.1110.10,TIGRFAM:TIGR01647,Superfamily:SSF81665
.	5A:5449-5449	G	TRITD5Av1G000010	TRITD5Av1G000010.7	Transcript	synonymous_variant	2202	2202	734	A	gcC/gcG	-	IMPACT=LOW;BIOTYPE=protein_coding;EXON=17/20;STRAND=1;ENSP=TRITD5Av1G000010.7;UNIPARC=UPI0010196908;DOMAINS=CDD:cd02076,Gene3D:1.20.1110.10,TIGRFAM:TIGR01647,Superfamily:SSF81665,PANTHER:PTHR42861:SF57,PANTHER:PTHR42861
.	5A:5482-5482	C	TRITD5Av1G000010	TRITD5Av1G000010.10	Transcript	synonymous_variant	1881	1881	627	A	gcT/gcC	-	IMPACT=LOW;BIOTYPE=protein_coding;EXON=15/18;STRAND=1;ENSP=TRITD5Av1G000010.10;UNIPARC=UPI001019B8D6;DOMAINS=Gene3D:1.20.1110.10,Prints:PR00120,PANTHER:PTHR42861,PANTHER:PTHR42861:SF57,Superfamily:SSF81665,TIGRFAM:TIGR01647,CDD:cd02076
.	5A:5482-5482	C	TRITD5Av1G000010	TRITD5Av1G000010.11	Transcript	synonymous_variant	1971	1971	657	A	gcT/gcC	-	IMPACT=LOW;BIOTYPE=protein_coding;EXON=15/18;STRAND=1;ENSP=TRITD5Av1G000010.11;UNIPARC=UPI0010185BF9;DOMAINS=CDD:cd02076,PANTHER:PTHR42861,PANTHER:PTHR42861:SF57,Gene3D:1.20.1110.10,TIGRFAM:TIGR01647,Superfamily:SSF81665,Prints:PR00120
.	5A:5482-5482	C	TRITD5Av1G000010	TRITD5Av1G000010.12	Transcript	synonymous_variant	363	363	121	A	gcT/gcC	-	IMPACT=LOW;BIOTYPE=protein_coding;EXON=4/7;STRAND=1;ENSP=TRITD5Av1G000010.12;UNIPARC=UPI001017DFB8;DOMAINS=PANTHER:PTHR42861:SF5,PANTHER:PTHR42861,Gene3D:1.20.1110.10,Superfamily:SSF81665
.	5A:5482-5482	C	TRITD5Av1G000010	TRITD5Av1G000010.4	Transcript	synonymous_variant	2331	2331	777	A	gcT/gcC	-	IMPACT=LOW;BIOTYPE=protein_coding;EXON=17/20;STRAND=1;ENSP=TRITD5Av1G000010.4;UNIPARC=UPI00101979AC;DOMAINS=CDD:cd02076,TIGRFAM:TIGR01647,Gene3D:1.20.1110.10,Superfamily:SSF81665,PANTHER:PTHR42861:SF57,PANTHER:PTHR42861,Prints:PR00120
.	5A:5482-5482	C	TRITD5Av1G000010	TRITD5Av1G000010.5	Transcript	synonymous_variant	2331	2331	777	A	gcT/gcC	-	IMPACT=LOW;BIOTYPE=protein_coding;EXON=17/20;STRAND=1;ENSP=TRITD5Av1G000010.5;UNIPARC=UPI0003D51F27;DOMAINS=CDD:cd02076,Gene3D:1.20.1110.10,TIGRFAM:TIGR01647,Superfamily:SSF81665,PANTHER:PTHR42861,PANTHER:PTHR42861:SF57,Prints:PR00120
.	5A:5482-5482	C	TRITD5Av1G000010	TRITD5Av1G000010.6	Transcript	synonymous_variant	2016	2016	672	A	gcT/gcC	-	IMPACT=LOW;BIOTYPE=protein_coding;EXON=15/18;STRAND=1;ENSP=TRITD5Av1G000010.6;UNIPARC=UPI001017E7E0;DOMAINS=PANTHER:PTHR42861:SF57,PANTHER:PTHR42861,Gene3D:1.20.1110.10,TIGRFAM:TIGR01647,Superfamily:SSF81665,Prints:PR00120
.	5A:5482-5482	C	TRITD5Av1G000010	TRITD5Av1G000010.7	Transcript	synonymous_variant	2235	2235	745	A	gcT/gcC	-	IMPACT=LOW;BIOTYPE=protein_coding;EXON=17/20;STRAND=1;ENSP=TRITD5Av1G000010.7;UNIPARC=UPI0010196908;DOMAINS=CDD:cd02076,Gene3D:1.20.1110.10,TIGRFAM:TIGR01647,Superfamily:SSF81665,PANTHER:PTHR42861:SF57,PANTHER:PTHR42861,Prints:PR00120
.	5A:5503-5503	G	TRITD5Av1G000010	TRITD5Av1G000010.10	Transcript	synonymous_variant	1902	1902	634	S	tcA/tcG	-	IMPACT=LOW;BIOTYPE=protein_coding;EXON=15/18;STRAND=1;ENSP=TRITD5Av1G000010.10;UNIPARC=UPI001019B8D6;DOMAINS=Gene3D:1.20.1110.10,Prints:PR00120,PANTHER:PTHR42861,PANTHER:PTHR42861:SF57,Superfamily:SSF81665,TIGRFAM:TIGR01647,CDD:cd02076
.	5A:5503-5503	G	TRITD5Av1G000010	TRITD5Av1G000010.11	Transcript	synonymous_variant	1992	1992	664	S	tcA/tcG	-	IMPACT=LOW;BIOTYPE=protein_coding;EXON=15/18;STRAND=1;ENSP=TRITD5Av1G000010.11;UNIPARC=UPI0010185BF9;DOMAINS=CDD:cd02076,PANTHER:PTHR42861,PANTHER:PTHR42861:SF57,Gene3D:1.20.1110.10,TIGRFAM:TIGR01647,Superfamily:SSF81665,Prints:PR00120
.	5A:5503-5503	G	TRITD5Av1G000010	TRITD5Av1G000010.12	Transcript	synonymous_variant	384	384	128	S	tcA/tcG	-	IMPACT=LOW;BIOTYPE=protein_coding;EXON=4/7;STRAND=1;ENSP=TRITD5Av1G000010.12;UNIPARC=UPI001017DFB8;DOMAINS=PANTHER:PTHR42861:SF5,PANTHER:PTHR42861,Gene3D:1.20.1110.10,Superfamily:SSF81665
.	5A:5503-5503	G	TRITD5Av1G000010	TRITD5Av1G000010.4	Transcript	synonymous_variant	2352	2352	784	S	tcA/tcG	-	IMPACT=LOW;BIOTYPE=protein_coding;EXON=17/20;STRAND=1;ENSP=TRITD5Av1G000010.4;UNIPARC=UPI00101979AC;DOMAINS=CDD:cd02076,TIGRFAM:TIGR01647,Gene3D:1.20.1110.10,Superfamily:SSF81665,PANTHER:PTHR42861:SF57,PANTHER:PTHR42861,Prints:PR00120
.	5A:5503-5503	G	TRITD5Av1G000010	TRITD5Av1G000010.5	Transcript	synonymous_variant	2352	2352	784	S	tcA/tcG	-	IMPACT=LOW;BIOTYPE=protein_coding;EXON=17/20;STRAND=1;ENSP=TRITD5Av1G000010.5;UNIPARC=UPI0003D51F27;DOMAINS=CDD:cd02076,Gene3D:1.20.1110.10,TIGRFAM:TIGR01647,Superfamily:SSF81665,PANTHER:PTHR42861,PANTHER:PTHR42861:SF57,Prints:PR00120
.	5A:5503-5503	G	TRITD5Av1G000010	TRITD5Av1G000010.6	Transcript	synonymous_variant	2037	2037	679	S	tcA/tcG	-	IMPACT=LOW;BIOTYPE=protein_coding;EXON=15/18;STRAND=1;ENSP=TRITD5Av1G000010.6;UNIPARC=UPI001017E7E0;DOMAINS=PANTHER:PTHR42861:SF57,PANTHER:PTHR42861,Gene3D:1.20.1110.10,TIGRFAM:TIGR01647,Superfamily:SSF81665,Prints:PR00120
.	5A:5503-5503	G	TRITD5Av1G000010	TRITD5Av1G000010.7	Transcript	synonymous_variant	2256	2256	752	S	tcA/tcG	-	IMPACT=LOW;BIOTYPE=protein_coding;EXON=17/20;STRAND=1;ENSP=TRITD5Av1G000010.7;UNIPARC=UPI0010196908;DOMAINS=CDD:cd02076,Gene3D:1.20.1110.10,TIGRFAM:TIGR01647,Superfamily:SSF81665,PANTHER:PTHR42861:SF57,PANTHER:PTHR42861,Prints:PR00120
.	5A:5557-5557	C	TRITD5Av1G000010	TRITD5Av1G000010.10	Transcript	missense_variant	1956	1956	652	L/F	ttG/ttC	-	IMPACT=MODERATE;BIOTYPE=protein_coding;EXON=15/18;STRAND=1;ENSP=TRITD5Av1G000010.10;UNIPARC=UPI001019B8D6;SIFT=tolerated_low_confidence(0.23);DOMAINS=Gene3D:1.20.1110.10,PANTHER:PTHR42861,PANTHER:PTHR42861:SF57,Superfamily:SSF81665,TIGRFAM:TIGR01647,Transmembrane_helices:TMhelix,CDD:cd02076,Low_complexity_(Seg):seg
.	5A:5557-5557	C	TRITD5Av1G000010	TRITD5Av1G000010.11	Transcript	missense_variant	2046	2046	682	L/F	ttG/ttC	-	IMPACT=MODERATE;BIOTYPE=protein_coding;EXON=15/18;STRAND=1;ENSP=TRITD5Av1G000010.11;UNIPARC=UPI0010185BF9;SIFT=tolerated_low_confidence(0.2);DOMAINS=Low_complexity_(Seg):seg,Transmembrane_helices:TMhelix,CDD:cd02076,PANTHER:PTHR42861,PANTHER:PTHR42861:SF57,Gene3D:1.20.1110.10,TIGRFAM:TIGR01647,Superfamily:SSF81665
.	5A:5557-5557	C	TRITD5Av1G000010	TRITD5Av1G000010.12	Transcript	missense_variant	438	438	146	L/F	ttG/ttC	-	IMPACT=MODERATE;BIOTYPE=protein_coding;EXON=4/7;STRAND=1;ENSP=TRITD5Av1G000010.12;UNIPARC=UPI001017DFB8;SIFT=tolerated(0.22);DOMAINS=Low_complexity_(Seg):seg,Transmembrane_helices:TMhelix,PANTHER:PTHR42861:SF5,PANTHER:PTHR42861,Gene3D:1.20.1110.10,Superfamily:SSF81665
.	5A:5557-5557	C	TRITD5Av1G000010	TRITD5Av1G000010.4	Transcript	missense_variant	2406	2406	802	L/F	ttG/ttC	-	IMPACT=MODERATE;BIOTYPE=protein_coding;EXON=17/20;STRAND=1;ENSP=TRITD5Av1G000010.4;UNIPARC=UPI00101979AC;SIFT=tolerated(0.22);DOMAINS=Low_complexity_(Seg):seg,Transmembrane_helices:TMhelix,CDD:cd02076,TIGRFAM:TIGR01647,Gene3D:1.20.1110.10,Superfamily:SSF81665,PANTHER:PTHR42861:SF57,PANTHER:PTHR42861
.	5A:5557-5557	C	TRITD5Av1G000010	TRITD5Av1G000010.5	Transcript	missense_variant	2406	2406	802	L/F	ttG/ttC	-	IMPACT=MODERATE;BIOTYPE=protein_coding;EXON=17/20;STRAND=1;ENSP=TRITD5Av1G000010.5;UNIPARC=UPI0003D51F27;SIFT=tolerated_low_confidence(0.24);DOMAINS=Low_complexity_(Seg):seg,Transmembrane_helices:TMhelix,CDD:cd02076,Gene3D:1.20.1110.10,TIGRFAM:TIGR01647,Superfamily:SSF81665,PANTHER:PTHR42861,PANTHER:PTHR42861:SF57
.	5A:5557-5557	C	TRITD5Av1G000010	TRITD5Av1G000010.6	Transcript	missense_variant	2091	2091	697	L/F	ttG/ttC	-	IMPACT=MODERATE;BIOTYPE=protein_coding;EXON=15/18;STRAND=1;ENSP=TRITD5Av1G000010.6;UNIPARC=UPI001017E7E0;SIFT=tolerated_low_confidence(0.24);DOMAINS=Low_complexity_(Seg):seg,Transmembrane_helices:TMhelix,PANTHER:PTHR42861:SF57,PANTHER:PTHR42861,Gene3D:1.20.1110.10,TIGRFAM:TIGR01647,Superfamily:SSF81665
.	5A:5557-5557	C	TRITD5Av1G000010	TRITD5Av1G000010.7	Transcript	missense_variant	2310	2310	770	L/F	ttG/ttC	-	IMPACT=MODERATE;BIOTYPE=protein_coding;EXON=17/20;STRAND=1;ENSP=TRITD5Av1G000010.7;UNIPARC=UPI0010196908;SIFT=tolerated(0.2);DOMAINS=Low_complexity_(Seg):seg,Transmembrane_helices:TMhelix,CDD:cd02076,Gene3D:1.20.1110.10,TIGRFAM:TIGR01647,Superfamily:SSF81665,PANTHER:PTHR42861:SF57,PANTHER:PTHR42861
.	5A:5562-5563	GCATG	TRITD5Av1G000010	TRITD5Av1G000010.10	Transcript	frameshift_variant	1962	1962	654	A/AHX	gcG/gcGCATG	-	IMPACT=HIGH;BIOTYPE=protein_coding;EXON=15/18;STRAND=1;ENSP=TRITD5Av1G000010.10;UNIPARC=UPI001019B8D6;DOMAINS=Gene3D:1.20.1110.10,PANTHER:PTHR42861,PANTHER:PTHR42861:SF57,Superfamily:SSF81665,TIGRFAM:TIGR01647,Transmembrane_helices:TMhelix,CDD:cd02076,Low_complexity_(Seg):seg
.	5A:5562-5563	GCATG	TRITD5Av1G000010	TRITD5Av1G000010.11	Transcript	frameshift_variant	2052	2052	684	A/AHX	gcG/gcGCATG	-	IMPACT=HIGH;BIOTYPE=protein_coding;EXON=15/18;STRAND=1;ENSP=TRITD5Av1G000010.11;UNIPARC=UPI0010185BF9;DOMAINS=Low_complexity_(Seg):seg,Transmembrane_helices:TMhelix,CDD:cd02076,PANTHER:PTHR42861,PANTHER:PTHR42861:SF57,Gene3D:1.20.1110.10,TIGRFAM:TIGR01647,Superfamily:SSF81665
.	5A:5562-5563	GCATG	TRITD5Av1G000010	TRITD5Av1G000010.12	Transcript	frameshift_variant	444	444	148	A/AHX	gcG/gcGCATG	-	IMPACT=HIGH;BIOTYPE=protein_coding;EXON=4/7;STRAND=1;ENSP=TRITD5Av1G000010.12;UNIPARC=UPI001017DFB8;DOMAINS=Low_complexity_(Seg):seg,Transmembrane_helices:TMhelix,PANTHER:PTHR42861:SF5,PANTHER:PTHR42861,Gene3D:1.20.1110.10,Superfamily:SSF81665
.	5A:5562-5563	GCATG	TRITD5Av1G000010	TRITD5Av1G000010.4	Transcript	frameshift_variant	2412	2412	804	A/AHX	gcG/gcGCATG	-	IMPACT=HIGH;BIOTYPE=protein_coding;EXON=17/20;STRAND=1;ENSP=TRITD5Av1G000010.4;UNIPARC=UPI00101979AC;DOMAINS=Low_complexity_(Seg):seg,Transmembrane_helices:TMhelix,CDD:cd02076,TIGRFAM:TIGR01647,Gene3D:1.20.1110.10,Superfamily:SSF81665,PANTHER:PTHR42861:SF57,PANTHER:PTHR42861
.	5A:5562-5563	GCATG	TRITD5Av1G000010	TRITD5Av1G000010.5	Transcript	frameshift_variant	2412	2412	804	A/AHX	gcG/gcGCATG	-	IMPACT=HIGH;BIOTYPE=protein_coding;EXON=17/20;STRAND=1;ENSP=TRITD5Av1G000010.5;UNIPARC=UPI0003D51F27;DOMAINS=Low_complexity_(Seg):seg,Transmembrane_helices:TMhelix,CDD:cd02076,Gene3D:1.20.1110.10,TIGRFAM:TIGR01647,Superfamily:SSF81665,PANTHER:PTHR42861,PANTHER:PTHR42861:SF57
.	5A:5562-5563	GCATG	TRITD5Av1G000010	TRITD5Av1G000010.6	Transcript	frameshift_variant	2097	2097	699	A/AHX	gcG/gcGCATG	-	IMPACT=HIGH;BIOTYPE=protein_coding;EXON=15/18;STRAND=1;ENSP=TRITD5Av1G000010.6;UNIPARC=UPI001017E7E0;DOMAINS=Low_complexity_(Seg):seg,Transmembrane_helices:TMhelix,PANTHER:PTHR42861:SF57,PANTHER:PTHR42861,Gene3D:1.20.1110.10,TIGRFAM:TIGR01647,Superfamily:SSF81665
.	5A:5562-5563	GCATG	TRITD5Av1G000010	TRITD5Av1G000010.7	Transcript	frameshift_variant	2316	2316	772	A/AHX	gcG/gcGCATG	-	IMPACT=HIGH;BIOTYPE=protein_coding;EXON=17/20;STRAND=1;ENSP=TRITD5Av1G000010.7;UNIPARC=UPI0010196908;DOMAINS=Low_complexity_(Seg):seg,Transmembrane_helices:TMhelix,CDD:cd02076,Gene3D:1.20.1110.10,TIGRFAM:TIGR01647,Superfamily:SSF81665,PANTHER:PTHR42861:SF57,PANTHER:PTHR42861
.	5A:5633-5634	-	-	-	-	-	-	-	-	-	-	-
.	5A:5658-5658	-	-	-	-	-	-	-	-	-	-	-
.	5A:5670-5670	G	TRITD5Av1G000010	TRITD5Av1G000010.10	Transcript	synonymous_variant	1977	1977	659	T	acA/acG	-	IMPACT=LOW;BIOTYPE=protein_coding;EXON=16/18;STRAND=1;ENSP=TRITD5Av1G000010.10;UNIPARC=UPI001019B8D6;DOMAINS=Gene3D:1.20.1110.10,PANTHER:PTHR42861,PANTHER:PTHR42861:SF57,Superfamily:SSF81665,TIGRFAM:TIGR01647,Transmembrane_helices:TMhelix,CDD:cd02076
.	5A:5670-5670	G	TRITD5Av1G000010	TRITD5Av1G000010.11	Transcript	synonymous_variant	2067	2067	689	T	acA/acG	-	IMPACT=LOW;BIOTYPE=protein_coding;EXON=16/18;STRAND=1;ENSP=TRITD5Av1G000010.11;UNIPARC=UPI0010185BF9;DOMAINS=Transmembrane_helices:TMhelix,CDD:cd02076,PANTHER:PTHR42861,PANTHER:PTHR42861:SF57,Gene3D:1.20.1110.10,TIGRFAM:TIGR01647,Superfamily:SSF81665
.	5A:5670-5670	G	TRITD5Av1G000010	TRITD5Av1G000010.12	Transcript	synonymous_variant	459	459	153	T	acA/acG	-	IMPACT=LOW;BIOTYPE=protein_coding;EXON=5/7;STRAND=1;ENSP=TRITD5Av1G000010.12;UNIPARC=UPI001017DFB8;DOMAINS=Transmembrane_helices:TMhelix,PANTHER:PTHR42861:SF5,PANTHER:PTHR42861,Gene3D:1.20.1110.10,Superfamily:SSF81665
.	5A:5670-5670	G	TRITD5Av1G000010	TRITD5Av1G000010.4	Transcript	synonymous_variant	2427	2427	809	T	acA/acG	-	IMPACT=LOW;BIOTYPE=protein_coding;EXON=18/20;STRAND=1;ENSP=TRITD5Av1G000010.4;UNIPARC=UPI00101979AC;DOMAINS=Transmembrane_helices:TMhelix,CDD:cd02076,TIGRFAM:TIGR01647,Gene3D:1.20.1110.10,Superfamily:SSF81665,PANTHER:PTHR42861:SF57,PANTHER:PTHR42861
.	5A:5670-5670	G	TRITD5Av1G000010	TRITD5Av1G000010.5	Transcript	synonymous_variant	2427	2427	809	T	acA/acG	-	IMPACT=LOW;BIOTYPE=protein_coding;EXON=18/20;STRAND=1;ENSP=TRITD5Av1G000010.5;UNIPARC=UPI0003D51F27;DOMAINS=Transmembrane_helices:TMhelix,CDD:cd02076,Gene3D:1.20.1110.10,TIGRFAM:TIGR01647,Superfamily:SSF81665,PANTHER:PTHR42861,PANTHER:PTHR42861:SF57
.	5A:5670-5670	G	TRITD5Av1G000010	TRITD5Av1G000010.6	Transcript	synonymous_variant	2112	2112	704	T	acA/acG	-	IMPACT=LOW;BIOTYPE=protein_coding;EXON=16/18;STRAND=1;ENSP=TRITD5Av1G000010.6;UNIPARC=UPI001017E7E0;DOMAINS=Transmembrane_helices:TMhelix,PANTHER:PTHR42861:SF57,PANTHER:PTHR42861,Gene3D:1.20.1110.10,TIGRFAM:TIGR01647,Superfamily:SSF81665
.	5A:5670-5670	G	TRITD5Av1G000010	TRITD5Av1G000010.7	Transcript	synonymous_variant	2331	2331	777	T	acA/acG	-	IMPACT=LOW;BIOTYPE=protein_coding;EXON=18/20;STRAND=1;ENSP=TRITD5Av1G000010.7;UNIPARC=UPI0010196908;DOMAINS=Transmembrane_helices:TMhelix,CDD:cd02076,Gene3D:1.20.1110.10,TIGRFAM:TIGR01647,Superfamily:SSF81665,PANTHER:PTHR42861:SF57,PANTHER:PTHR42861
.	5A:5696-5696	G	TRITD5Av1G000010	TRITD5Av1G000010.10	Transcript	missense_variant	2003	2003	668	P/R	cCg/cGg	AX-94568846-5A.3	IMPACT=MODERATE;BIOTYPE=protein_coding;EXON=16/18;STRAND=1;ENSP=TRITD5Av1G000010.10;UNIPARC=UPI001019B8D6;SIFT=deleterious_low_confidence(0.03);DOMAINS=Gene3D:1.20.1110.10,PANTHER:PTHR42861,PANTHER:PTHR42861:SF57,Superfamily:SSF81665,CDD:cd02076
.	5A:5696-5696	G	TRITD5Av1G000010	TRITD5Av1G000010.11	Transcript	missense_variant	2093	2093	698	P/R	cCg/cGg	AX-94568846-5A.3	IMPACT=MODERATE;BIOTYPE=protein_coding;EXON=16/18;STRAND=1;ENSP=TRITD5Av1G000010.11;UNIPARC=UPI0010185BF9;SIFT=deleterious_low_confidence(0.03);DOMAINS=CDD:cd02076,PANTHER:PTHR42861,PANTHER:PTHR42861:SF57,Gene3D:1.20.1110.10,Superfamily:SSF81665
.	5A:5696-5696	G	TRITD5Av1G000010	TRITD5Av1G000010.12	Transcript	missense_variant	485	485	162	P/R	cCg/cGg	AX-94568846-5A.3	IMPACT=MODERATE;BIOTYPE=protein_coding;EXON=5/7;STRAND=1;ENSP=TRITD5Av1G000010.12;UNIPARC=UPI001017DFB8;SIFT=tolerated(0.05);DOMAINS=PANTHER:PTHR42861:SF5,PANTHER:PTHR42861,Gene3D:1.20.1110.10,Superfamily:SSF81665
.	5A:5696-5696	G	TRITD5Av1G000010	TRITD5Av1G000010.4	Transcript	missense_variant	2453	2453	818	P/R	cCg/cGg	AX-94568846-5A.3	IMPACT=MODERATE;BIOTYPE=protein_coding;EXON=18/20;STRAND=1;ENSP=TRITD5Av1G000010.4;UNIPARC=UPI00101979AC;SIFT=deleterious(0.03);DOMAINS=CDD:cd02076,Gene3D:1.20.1110.10,Superfamily:SSF81665,PANTHER:PTHR42861:SF57,PANTHER:PTHR42861
.	5A:5696-5696	G	TRITD5Av1G000010	TRITD5Av1G000010.5	Transcript	missense_variant	2453	2453	818	P/R	cCg/cGg	AX-94568846-5A.3	IMPACT=MODERATE;BIOTYPE=protein_coding;EXON=18/20;STRAND=1;ENSP=TRITD5Av1G000010.5;UNIPARC=UPI0003D51F27;SIFT=deleterious_low_confidence(0.03);DOMAINS=CDD:cd02076,Gene3D:1.20.1110.10,Superfamily:SSF81665,PANTHER:PTHR42861,PANTHER:PTHR42861:SF57
.	5A:5696-5696	G	TRITD5Av1G000010	TRITD5Av1G000010.6	Transcript	missense_variant	2138	2138	713	P/R	cCg/cGg	AX-94568846-5A.3	IMPACT=MODERATE;BIOTYPE=protein_coding;EXON=16/18;STRAND=1;ENSP=TRITD5Av1G000010.6;UNIPARC=UPI001017E7E0;SIFT=deleterious_low_confidence(0.03);DOMAINS=PANTHER:PTHR42861:SF57,PANTHER:PTHR42861,Gene3D:1.20.1110.10,Superfamily:SSF81665
.	5A:5696-5696	G	TRITD5Av1G000010	TRITD5Av1G000010.7	Transcript	missense_variant	2357	2357	786	P/R	cCg/cGg	AX-94568846-5A.3	IMPACT=MODERATE;BIOTYPE=protein_coding;EXON=18/20;STRAND=1;ENSP=TRITD5Av1G000010.7;UNIPARC=UPI0010196908;SIFT=deleterious(0.03);DOMAINS=CDD:cd02076,Gene3D:1.20.1110.10,Superfamily:SSF81665,PANTHER:PTHR42861:SF57,PANTHER:PTHR42861
.	5A:5733-5733	C	TRITD5Av1G000010	TRITD5Av1G000010.10	Transcript	synonymous_variant	2040	2040	680	A	gcT/gcC	AX-94957482-5A.3	IMPACT=LOW;BIOTYPE=protein_coding;EXON=16/18;STRAND=1;ENSP=TRITD5Av1G000010.10;UNIPARC=UPI001019B8D6;DOMAINS=Gene3D:1.20.1110.10,PANTHER:PTHR42861,PANTHER:PTHR42861:SF57,Superfamily:SSF81665,Transmembrane_helices:TMhelix,CDD:cd02076
.	5A:5733-5733	C	TRITD5Av1G000010	TRITD5Av1G000010.11	Transcript	synonymous_variant	2130	2130	710	A	gcT/gcC	AX-94957482-5A.3	IMPACT=LOW;BIOTYPE=protein_coding;EXON=16/18;STRAND=1;ENSP=TRITD5Av1G000010.11;UNIPARC=UPI0010185BF9;DOMAINS=Transmembrane_helices:TMhelix,CDD:cd02076,PANTHER:PTHR42861,PANTHER:PTHR42861:SF57,Gene3D:1.20.1110.10,Superfamily:SSF81665
.	5A:5733-5733	C	TRITD5Av1G000010	TRITD5Av1G000010.12	Transcript	synonymous_variant	522	522	174	A	gcT/gcC	AX-94957482-5A.3	IMPACT=LOW;BIOTYPE=protein_coding;EXON=5/7;STRAND=1;ENSP=TRITD5Av1G000010.12;UNIPARC=UPI001017DFB8;DOMAINS=Transmembrane_helices:TMhelix,PANTHER:PTHR42861:SF5,PANTHER:PTHR42861,Gene3D:1.20.1110.10,Superfamily:SSF81665
.	5A:5733-5733	C	TRITD5Av1G000010	TRITD5Av1G000010.4	Transcript	synonymous_variant	2490	2490	830	A	gcT/gcC	AX-94957482-5A.3	IMPACT=LOW;BIOTYPE=protein_coding;EXON=18/20;STRAND=1;ENSP=TRITD5Av1G000010.4;UNIPARC=UPI00101979AC;DOMAINS=Transmembrane_helices:TMhelix,CDD:cd02076,Gene3D:1.20.1110.10,Superfamily:SSF81665,PANTHER:PTHR42861:SF57,PANTHER:PTHR42861
.	5A:5733-5733	C	TRITD5Av1G000010	TRITD5Av1G000010.5	Transcript	synonymous_variant	2490	2490	830	A	gcT/gcC	AX-94957482-5A.3	IMPACT=LOW;BIOTYPE=protein_coding;EXON=18/20;STRAND=1;ENSP=TRITD5Av1G000010.5;UNIPARC=UPI0003D51F27;DOMAINS=Transmembrane_helices:TMhelix,CDD:cd02076,Gene3D:1.20.1110.10,Superfamily:SSF81665,PANTHER:PTHR42861,PANTHER:PTHR42861:SF57
.	5A:5733-5733	C	TRITD5Av1G000010	TRITD5Av1G000010.6	Transcript	synonymous_variant	2175	2175	725	A	gcT/gcC	AX-94957482-5A.3	IMPACT=LOW;BIOTYPE=protein_coding;EXON=16/18;STRAND=1;ENSP=TRITD5Av1G000010.6;UNIPARC=UPI001017E7E0;DOMAINS=Transmembrane_helices:TMhelix,PANTHER:PTHR42861:SF57,PANTHER:PTHR42861,Gene3D:1.20.1110.10,Superfamily:SSF81665
.	5A:5733-5733	C	TRITD5Av1G000010	TRITD5Av1G000010.7	Transcript	synonymous_variant	2394	2394	798	A	gcT/gcC	AX-94957482-5A.3	IMPACT=LOW;BIOTYPE=protein_coding;EXON=18/20;STRAND=1;ENSP=TRITD5Av1G000010.7;UNIPARC=UPI0010196908;DOMAINS=Transmembrane_helices:TMhelix,CDD:cd02076,Gene3D:1.20.1110.10,Superfamily:SSF81665,PANTHER:PTHR42861:SF57,PANTHER:PTHR42861
.	5A:6708-6709	-	-	-	-	-	-	-	-	-	-	-
.	5A:12484-12484	-	-	-	-	-	-	-	-	-	-	-
.	5A:13343-13345	-	-	-	-	-	-	-	-	-	-	-
.	5A:13355-13355	-	-	-	-	-	-	-	-	-	-	-
.	5A:13414-13414	-	-	-	-	-	-	-	-	-	-	-
.	5A:22743-22743	-	-	-	-	-	-	-	-	-	-	-
.	5A:22758-22758	-	-	-	-	-	-	-	-	-	-	-
.	5A:22790-22791	-	-	-	-	-	-	-	-	-	-	-
.	5A:22809-22809	-	-	-	-	-	-	-	-	-	-	-
.	5A:23535-23535	-	-	-	-	-	-	-	-	-	-	-
.	5A:27269-27269	-	-	-	-	-	-	-	-	-	-	-
.	5A:28219-28219	G	TRITD5Av1G000030	TRITD5Av1G000030.3	Transcript	missense_variant	912	912	304	F/L	ttT/ttG	-	IMPACT=MODERATE;BIOTYPE=protein_coding;EXON=9/16;STRAND=1;ENSP=TRITD5Av1G000030.3;UNIPARC=UPI001017941E;SIFT=tolerated(1);DOMAINS=PANTHER:PTHR42887,Gene3D:3.50.50.60,Pfam:PF03486,Gene3D:2.40.30.10,TIGRFAM:TIGR00275,Superfamily:SSF160996,Superfamily:SSF51905
.	5A:28219-28219	G	TRITD5Av1G000030	TRITD5Av1G000030.4	Transcript	missense_variant	912	912	304	F/L	ttT/ttG	-	IMPACT=MODERATE;BIOTYPE=protein_coding;EXON=9/16;STRAND=1;ENSP=TRITD5Av1G000030.4;UNIPARC=UPI0010189317;SIFT=tolerated(1);DOMAINS=PANTHER:PTHR42887,TIGRFAM:TIGR00275,Pfam:PF03486,Gene3D:3.50.50.60,Gene3D:2.40.30.10,Superfamily:SSF160996,Superfamily:SSF51905
.	5A:28219-28219	G	TRITD5Av1G000030	TRITD5Av1G000030.5	Transcript	missense_variant	912	912	304	F/L	ttT/ttG	-	IMPACT=MODERATE;BIOTYPE=protein_coding;EXON=9/16;STRAND=1;ENSP=TRITD5Av1G000030.5;UNIPARC=UPI00101775EA;SIFT=tolerated(1);DOMAINS=PANTHER:PTHR42887,TIGRFAM:TIGR00275,Gene3D:3.50.50.60,Gene3D:2.40.30.10,Pfam:PF03486,Superfamily:SSF160996,Superfamily:SSF51905
.	5A:28219-28219	G	TRITD5Av1G000030	TRITD5Av1G000030.6	Transcript	missense_variant	912	912	304	F/L	ttT/ttG	-	IMPACT=MODERATE;BIOTYPE=protein_coding;EXON=9/16;STRAND=1;ENSP=TRITD5Av1G000030.6;UNIPARC=UPI0010176C6A;SIFT=tolerated(1);DOMAINS=PANTHER:PTHR42887,Gene3D:3.50.50.60,Gene3D:2.40.30.10,Pfam:PF03486,TIGRFAM:TIGR00275,Superfamily:SSF160996,Superfamily:SSF51905
.	5A:28234-28234	G	TRITD5Av1G000030	TRITD5Av1G000030.3	Transcript	synonymous_variant	927	927	309	A	gcA/gcG	-	IMPACT=LOW;BIOTYPE=protein_coding;EXON=9/16;STRAND=1;ENSP=TRITD5Av1G000030.3;UNIPARC=UPI001017941E;DOMAINS=PANTHER:PTHR42887,Gene3D:3.50.50.60,Pfam:PF03486,Gene3D:2.40.30.10,TIGRFAM:TIGR00275,Superfamily:SSF160996,Superfamily:SSF51905
.	5A:28234-28234	G	TRITD5Av1G000030	TRITD5Av1G000030.4	Transcript	synonymous_variant	927	927	309	A	gcA/gcG	-	IMPACT=LOW;BIOTYPE=protein_coding;EXON=9/16;STRAND=1;ENSP=TRITD5Av1G000030.4;UNIPARC=UPI0010189317;DOMAINS=PANTHER:PTHR42887,TIGRFAM:TIGR00275,Pfam:PF03486,Gene3D:3.50.50.60,Gene3D:2.40.30.10,Superfamily:SSF160996,Superfamily:SSF51905
.	5A:28234-28234	G	TRITD5Av1G000030	TRITD5Av1G000030.5	Transcript	synonymous_variant	927	927	309	A	gcA/gcG	-	IMPACT=LOW;BIOTYPE=protein_coding;EXON=9/16;STRAND=1;ENSP=TRITD5Av1G000030.5;UNIPARC=UPI00101775EA;DOMAINS=PANTHER:PTHR42887,TIGRFAM:TIGR00275,Gene3D:3.50.50.60,Gene3D:2.40.30.10,Pfam:PF03486,Superfamily:SSF160996,Superfamily:SSF51905
.	5A:28234-28234	G	TRITD5Av1G000030	TRITD5Av1G000030.6	Transcript	synonymous_variant	927	927	309	A	gcA/gcG	-	IMPACT=LOW;BIOTYPE=protein_coding;EXON=9/16;STRAND=1;ENSP=TRITD5Av1G000030.6;UNIPARC=UPI0010176C6A;DOMAINS=PANTHER:PTHR42887,Gene3D:3.50.50.60,Gene3D:2.40.30.10,Pfam:PF03486,TIGRFAM:TIGR00275,Superfamily:SSF160996,Superfamily:SSF51905
.	5A:28522-28523	-	-	-	-	-	-	-	-	-	-	-
.	5A:28563-28563	T	TRITD5Av1G000030	TRITD5Av1G000030.3	Transcript	synonymous_variant	981	981	327	P	ccG/ccT	-	IMPACT=LOW;BIOTYPE=protein_coding;EXON=10/16;STRAND=1;ENSP=TRITD5Av1G000030.3;UNIPARC=UPI001017941E;DOMAINS=PANTHER:PTHR42887,Gene3D:3.50.50.60,Pfam:PF03486,Gene3D:2.40.30.10,TIGRFAM:TIGR00275,Superfamily:SSF160996,Superfamily:SSF51905
.	5A:28563-28563	T	TRITD5Av1G000030	TRITD5Av1G000030.4	Transcript	synonymous_variant	981	981	327	P	ccG/ccT	-	IMPACT=LOW;BIOTYPE=protein_coding;EXON=10/16;STRAND=1;ENSP=TRITD5Av1G000030.4;UNIPARC=UPI0010189317;DOMAINS=PANTHER:PTHR42887,TIGRFAM:TIGR00275,Pfam:PF03486,Gene3D:3.50.50.60,Gene3D:2.40.30.10,Superfamily:SSF160996,Superfamily:SSF51905
.	5A:28563-28563	T	TRITD5Av1G000030	TRITD5Av1G000030.5	Transcript	synonymous_variant	981	981	327	P	ccG/ccT	-	IMPACT=LOW;BIOTYPE=protein_coding;EXON=10/16;STRAND=1;ENSP=TRITD5Av1G000030.5;UNIPARC=UPI00101775EA;DOMAINS=PANTHER:PTHR42887,TIGRFAM:TIGR00275,Gene3D:3.50.50.60,Gene3D:2.40.30.10,Pfam:PF03486,Superfamily:SSF160996,Superfamily:SSF51905
.	5A:28563-28563	T	TRITD5Av1G000030	TRITD5Av1G000030.6	Transcript	synonymous_variant	981	981	327	P	ccG/ccT	-	IMPACT=LOW;BIOTYPE=protein_coding;EXON=10/16;STRAND=1;ENSP=TRITD5Av1G000030.6;UNIPARC=UPI0010176C6A;DOMAINS=PANTHER:PTHR42887,Gene3D:3.50.50.60,Gene3D:2.40.30.10,Pfam:PF03486,TIGRFAM:TIGR00275,Superfamily:SSF160996,Superfamily:SSF51905
.	5A:28890-28890	-	-	-	-	-	-	-	-	-	-	-
.	5A:29217-29218	-	-	-	-	-	-	-	-	-	-	-
.	5A:29294-29294	C	TRITD5Av1G000030	TRITD5Av1G000030.3	Transcript	missense_variant	1157	1157	386	S/T	aGt/aCt	-	IMPACT=MODERATE;BIOTYPE=protein_coding;EXON=12/16;STRAND=1;ENSP=TRITD5Av1G000030.3;UNIPARC=UPI001017941E;SIFT=tolerated(0.13);DOMAINS=PANTHER:PTHR42887,Gene3D:3.50.50.60,Pfam:PF03486,Gene3D:2.40.30.10,Gene3D:1.10.8.260,TIGRFAM:TIGR00275,Superfamily:SSF160996,Superfamily:SSF51905
.	5A:29294-29294	C	TRITD5Av1G000030	TRITD5Av1G000030.4	Transcript	missense_variant	1154	1154	385	S/T	aGt/aCt	-	IMPACT=MODERATE;BIOTYPE=protein_coding;EXON=12/16;STRAND=1;ENSP=TRITD5Av1G000030.4;UNIPARC=UPI0010189317;SIFT=tolerated(0.12);DOMAINS=PANTHER:PTHR42887,TIGRFAM:TIGR00275,Gene3D:1.10.8.260,Pfam:PF03486,Gene3D:3.50.50.60,Gene3D:2.40.30.10,Superfamily:SSF160996,Superfamily:SSF51905
.	5A:29294-29294	C	TRITD5Av1G000030	TRITD5Av1G000030.5	Transcript	missense_variant	1157	1157	386	S/T	aGt/aCt	-	IMPACT=MODERATE;BIOTYPE=protein_coding;EXON=12/16;STRAND=1;ENSP=TRITD5Av1G000030.5;UNIPARC=UPI00101775EA;SIFT=tolerated(0.13);DOMAINS=PANTHER:PTHR42887,TIGRFAM:TIGR00275,Gene3D:3.50.50.60,Gene3D:2.40.30.10,Gene3D:1.10.8.260,Pfam:PF03486,Superfamily:SSF160996,Superfamily:SSF51905
.	5A:29294-29294	C	TRITD5Av1G000030	TRITD5Av1G000030.6	Transcript	missense_variant	1157	1157	386	S/T	aGt/aCt	-	IMPACT=MODERATE;BIOTYPE=protein_coding;EXON=12/16;STRAND=1;ENSP=TRITD5Av1G000030.6;UNIPARC=UPI0010176C6A;SIFT=tolerated(0.13);DOMAINS=PANTHER:PTHR42887,Gene3D:3.50.50.60,Gene3D:2.40.30.10,Pfam:PF03486,Gene3D:1.10.8.260,TIGRFAM:TIGR00275,Superfamily:SSF160996,Superfamily:SSF51905
.	5A:29681-29681	-	-	-	-	-	-	-	-	-	-	-
.	5A:29863-29863	C	TRITD5Av1G000030	TRITD5Av1G000030.3	Transcript	splice_region_variant,synonymous_variant	1368	1368	456	N	aaT/aaC	-	IMPACT=LOW;BIOTYPE=protein_coding;EXON=16/16;STRAND=1;ENSP=TRITD5Av1G000030.3;UNIPARC=UPI001017941E;DOMAINS=PANTHER:PTHR42887,Gene3D:3.50.50.60,Pfam:PF03486,TIGRFAM:TIGR00275,Superfamily:SSF51905
.	5A:29863-29863	C	TRITD5Av1G000030	TRITD5Av1G000030.4	Transcript	splice_region_variant,synonymous_variant	1365	1365	455	N	aaT/aaC	-	IMPACT=LOW;BIOTYPE=protein_coding;EXON=16/16;STRAND=1;ENSP=TRITD5Av1G000030.4;UNIPARC=UPI0010189317;DOMAINS=PANTHER:PTHR42887,TIGRFAM:TIGR00275,Pfam:PF03486,Gene3D:3.50.50.60,Superfamily:SSF51905
.	5A:29863-29863	C	TRITD5Av1G000030	TRITD5Av1G000030.5	Transcript	splice_region_variant,synonymous_variant	1368	1368	456	N	aaT/aaC	-	IMPACT=LOW;BIOTYPE=protein_coding;EXON=16/16;STRAND=1;ENSP=TRITD5Av1G000030.5;UNIPARC=UPI00101775EA;DOMAINS=PANTHER:PTHR42887,TIGRFAM:TIGR00275,Gene3D:3.50.50.60,Pfam:PF03486,Superfamily:SSF51905
.	5A:29863-29863	C	TRITD5Av1G000030	TRITD5Av1G000030.6	Transcript	splice_region_variant,synonymous_variant	1368	1368	456	N	aaT/aaC	-	IMPACT=LOW;BIOTYPE=protein_coding;EXON=16/16;STRAND=1;ENSP=TRITD5Av1G000030.6;UNIPARC=UPI0010176C6A;DOMAINS=PANTHER:PTHR42887,Gene3D:3.50.50.60,Pfam:PF03486,TIGRFAM:TIGR00275,Superfamily:SSF51905
.	5A:30151-30151	-	-	-	-	-	-	-	-	-	-	-
.	5A:30152-30152	-	-	-	-	-	-	-	-	-	-	-
.	5A:30153-30153	-	-	-	-	-	-	-	-	-	-	-
.	5A:30225-30225	-	-	-	-	-	-	-	-	-	-	-
.	5A:30243-30243	-	-	-	-	-	-	-	-	-	-	-
.	5A:30250-30251	-	-	-	-	-	-	-	-	-	-	-
.	5A:30259-30259	-	-	-	-	-	-	-	-	-	-	-
.	5A:30317-30317	-	-	-	-	-	-	-	-	-	-	-
.	5A:30355-30373	-	-	-	-	-	-	-	-	-	-	-
.	5A:30384-30384	-	-	-	-	-	-	-	-	-	-	-
.	5A:30482-30482	-	-	-	-	-	-	-	-	-	-	-
.	5A:31106-31106	C	TRITD5Av1G000040	TRITD5Av1G000040.1	Transcript	missense_variant	2333	2333	778	D/G	gAc/gGc	AX-94393710-5A.2	IMPACT=MODERATE;BIOTYPE=protein_coding;EXON=1/1;STRAND=-1;ENSP=TRITD5Av1G000040.1;UNIPARC=UPI000844EC5D;SIFT=tolerated(1);DOMAINS=PROSITE_profiles:PS50828,PANTHER:PTHR47942,PANTHER:PTHR47942:SF59,SMART:SM00463,Superfamily:SSF160443
.	5A:31156-31156	C	TRITD5Av1G000040	TRITD5Av1G000040.1	Transcript	synonymous_variant	2283	2283	761	T	acC/acG	AX-94407392-5A.2	IMPACT=LOW;BIOTYPE=protein_coding;EXON=1/1;STRAND=-1;ENSP=TRITD5Av1G000040.1;UNIPARC=UPI000844EC5D;DOMAINS=PROSITE_profiles:PS50828,PANTHER:PTHR47942,PANTHER:PTHR47942:SF59,SMART:SM00463,Superfamily:SSF160443
.	5A:31156-31156	C	TRITD5Av1G000040	TRITD5Av1G000040.2	Transcript	synonymous_variant	2283	2283	761	T	acC/acG	AX-94407392-5A.2	IMPACT=LOW;BIOTYPE=protein_coding;EXON=1/2;STRAND=-1;ENSP=TRITD5Av1G000040.2;UNIPARC=UPI001019E5EA;DOMAINS=PANTHER:PTHR47942,PANTHER:PTHR47942:SF59
.	5A:31162-31162	A	TRITD5Av1G000040	TRITD5Av1G000040.1	Transcript	synonymous_variant	2277	2277	759	A	gcC/gcT	-	IMPACT=LOW;BIOTYPE=protein_coding;EXON=1/1;STRAND=-1;ENSP=TRITD5Av1G000040.1;UNIPARC=UPI000844EC5D;DOMAINS=PROSITE_profiles:PS50828,PANTHER:PTHR47942,PANTHER:PTHR47942:SF59,SMART:SM00463,Superfamily:SSF160443
.	5A:31162-31162	A	TRITD5Av1G000040	TRITD5Av1G000040.2	Transcript	synonymous_variant	2277	2277	759	A	gcC/gcT	-	IMPACT=LOW;BIOTYPE=protein_coding;EXON=1/2;STRAND=-1;ENSP=TRITD5Av1G000040.2;UNIPARC=UPI001019E5EA;DOMAINS=PANTHER:PTHR47942,PANTHER:PTHR47942:SF59
.	5A:31174-31174	G	TRITD5Av1G000040	TRITD5Av1G000040.1	Transcript	synonymous_variant	2265	2265	755	S	tcT/tcC	-	IMPACT=LOW;BIOTYPE=protein_coding;EXON=1/1;STRAND=-1;ENSP=TRITD5Av1G000040.1;UNIPARC=UPI000844EC5D;DOMAINS=PROSITE_profiles:PS50828,PANTHER:PTHR47942,PANTHER:PTHR47942:SF59,SMART:SM00463,Superfamily:SSF160443
.	5A:31174-31174	G	TRITD5Av1G000040	TRITD5Av1G000040.2	Transcript	synonymous_variant	2265	2265	755	S	tcT/tcC	-	IMPACT=LOW;BIOTYPE=protein_coding;EXON=1/2;STRAND=-1;ENSP=TRITD5Av1G000040.2;UNIPARC=UPI001019E5EA;DOMAINS=PANTHER:PTHR47942,PANTHER:PTHR47942:SF59
.	5A:31225-31225	C	TRITD5Av1G000040	TRITD5Av1G000040.1	Transcript	synonymous_variant	2214	2214	738	S	tcC/tcG	AX-94782649-5A.2	IMPACT=LOW;BIOTYPE=protein_coding;EXON=1/1;STRAND=-1;ENSP=TRITD5Av1G000040.1;UNIPARC=UPI000844EC5D;DOMAINS=PANTHER:PTHR47942,PANTHER:PTHR47942:SF59
.	5A:31225-31225	C	TRITD5Av1G000040	TRITD5Av1G000040.2	Transcript	synonymous_variant	2214	2214	738	S	tcC/tcG	AX-94782649-5A.2	IMPACT=LOW;BIOTYPE=protein_coding;EXON=1/2;STRAND=-1;ENSP=TRITD5Av1G000040.2;UNIPARC=UPI001019E5EA;DOMAINS=PANTHER:PTHR47942,PANTHER:PTHR47942:SF59
.	5A:31231-31231	C	TRITD5Av1G000040	TRITD5Av1G000040.1	Transcript	synonymous_variant	2208	2208	736	P	ccA/ccG	AX-94614212-5A.2	IMPACT=LOW;BIOTYPE=protein_coding;EXON=1/1;STRAND=-1;ENSP=TRITD5Av1G000040.1;UNIPARC=UPI000844EC5D;DOMAINS=PROSITE_profiles:PS51375,PANTHER:PTHR47942,PANTHER:PTHR47942:SF59
.	5A:31231-31231	C	TRITD5Av1G000040	TRITD5Av1G000040.2	Transcript	synonymous_variant	2208	2208	736	P	ccA/ccG	AX-94614212-5A.2	IMPACT=LOW;BIOTYPE=protein_coding;EXON=1/2;STRAND=-1;ENSP=TRITD5Av1G000040.2;UNIPARC=UPI001019E5EA;DOMAINS=PROSITE_profiles:PS51375,PANTHER:PTHR47942,PANTHER:PTHR47942:SF59
.	5A:31264-31264	T	TRITD5Av1G000040	TRITD5Av1G000040.1	Transcript	synonymous_variant	2175	2175	725	I	atC/atA	AX-94752476-5A.2	IMPACT=LOW;BIOTYPE=protein_coding;EXON=1/1;STRAND=-1;ENSP=TRITD5Av1G000040.1;UNIPARC=UPI000844EC5D;DOMAINS=PROSITE_profiles:PS51375,PANTHER:PTHR47942,PANTHER:PTHR47942:SF59
.	5A:31264-31264	T	TRITD5Av1G000040	TRITD5Av1G000040.2	Transcript	synonymous_variant	2175	2175	725	I	atC/atA	AX-94752476-5A.2	IMPACT=LOW;BIOTYPE=protein_coding;EXON=1/2;STRAND=-1;ENSP=TRITD5Av1G000040.2;UNIPARC=UPI001019E5EA;DOMAINS=PROSITE_profiles:PS51375,PANTHER:PTHR47942,PANTHER:PTHR47942:SF59
.	5A:31270-31270	C	TRITD5Av1G000040	TRITD5Av1G000040.1	Transcript	synonymous_variant	2169	2169	723	G	ggC/ggG	AX-94722006-5A.2	IMPACT=LOW;BIOTYPE=protein_coding;EXON=1/1;STRAND=-1;ENSP=TRITD5Av1G000040.1;UNIPARC=UPI000844EC5D;DOMAINS=PROSITE_profiles:PS51375,PANTHER:PTHR47942,PANTHER:PTHR47942:SF59
.	5A:31270-31270	C	TRITD5Av1G000040	TRITD5Av1G000040.2	Transcript	synonymous_variant	2169	2169	723	G	ggC/ggG	AX-94722006-5A.2	IMPACT=LOW;BIOTYPE=protein_coding;EXON=1/2;STRAND=-1;ENSP=TRITD5Av1G000040.2;UNIPARC=UPI001019E5EA;DOMAINS=PROSITE_profiles:PS51375,PANTHER:PTHR47942,PANTHER:PTHR47942:SF59
.	5A:31426-31426	G	TRITD5Av1G000040	TRITD5Av1G000040.1	Transcript	synonymous_variant	2013	2013	671	L	ctG/ctC	-	IMPACT=LOW;BIOTYPE=protein_coding;EXON=1/1;STRAND=-1;ENSP=TRITD5Av1G000040.1;UNIPARC=UPI000844EC5D;DOMAINS=PANTHER:PTHR47942,PANTHER:PTHR47942:SF59
.	5A:31426-31426	G	TRITD5Av1G000040	TRITD5Av1G000040.2	Transcript	synonymous_variant	2013	2013	671	L	ctG/ctC	-	IMPACT=LOW;BIOTYPE=protein_coding;EXON=1/2;STRAND=-1;ENSP=TRITD5Av1G000040.2;UNIPARC=UPI001019E5EA;DOMAINS=PANTHER:PTHR47942,PANTHER:PTHR47942:SF59
.	5A:31444-31444	C	TRITD5Av1G000040	TRITD5Av1G000040.1	Transcript	synonymous_variant	1995	1995	665	P	ccC/ccG	-	IMPACT=LOW;BIOTYPE=protein_coding;EXON=1/1;STRAND=-1;ENSP=TRITD5Av1G000040.1;UNIPARC=UPI000844EC5D;DOMAINS=PANTHER:PTHR47942,PANTHER:PTHR47942:SF59
.	5A:31444-31444	C	TRITD5Av1G000040	TRITD5Av1G000040.2	Transcript	synonymous_variant	1995	1995	665	P	ccC/ccG	-	IMPACT=LOW;BIOTYPE=protein_coding;EXON=1/2;STRAND=-1;ENSP=TRITD5Av1G000040.2;UNIPARC=UPI001019E5EA;DOMAINS=PANTHER:PTHR47942,PANTHER:PTHR47942:SF59
.	5A:31477-31477	C	TRITD5Av1G000040	TRITD5Av1G000040.1	Transcript	synonymous_variant	1962	1962	654	L	ctA/ctG	-	IMPACT=LOW;BIOTYPE=protein_coding;EXON=1/1;STRAND=-1;ENSP=TRITD5Av1G000040.1;UNIPARC=UPI000844EC5D;DOMAINS=PANTHER:PTHR47942,PANTHER:PTHR47942:SF59
.	5A:31477-31477	C	TRITD5Av1G000040	TRITD5Av1G000040.2	Transcript	synonymous_variant	1962	1962	654	L	ctA/ctG	-	IMPACT=LOW;BIOTYPE=protein_coding;EXON=1/2;STRAND=-1;ENSP=TRITD5Av1G000040.2;UNIPARC=UPI001019E5EA;DOMAINS=PANTHER:PTHR47942,PANTHER:PTHR47942:SF59
.	5A:31492-31492	G	TRITD5Av1G000040	TRITD5Av1G000040.1	Transcript	synonymous_variant	1947	1947	649	H	caT/caC	-	IMPACT=LOW;BIOTYPE=protein_coding;EXON=1/1;STRAND=-1;ENSP=TRITD5Av1G000040.1;UNIPARC=UPI000844EC5D;DOMAINS=PANTHER:PTHR47942,PANTHER:PTHR47942:SF59
.	5A:31492-31492	G	TRITD5Av1G000040	TRITD5Av1G000040.2	Transcript	synonymous_variant	1947	1947	649	H	caT/caC	-	IMPACT=LOW;BIOTYPE=protein_coding;EXON=1/2;STRAND=-1;ENSP=TRITD5Av1G000040.2;UNIPARC=UPI001019E5EA;DOMAINS=PANTHER:PTHR47942,PANTHER:PTHR47942:SF59
.	5A:31498-31498	G	TRITD5Av1G000040	TRITD5Av1G000040.1	Transcript	synonymous_variant	1941	1941	647	D	gaT/gaC	-	IMPACT=LOW;BIOTYPE=protein_coding;EXON=1/1;STRAND=-1;ENSP=TRITD5Av1G000040.1;UNIPARC=UPI000844EC5D;DOMAINS=PANTHER:PTHR47942,PANTHER:PTHR47942:SF59
.	5A:31498-31498	G	TRITD5Av1G000040	TRITD5Av1G000040.2	Transcript	synonymous_variant	1941	1941	647	D	gaT/gaC	-	IMPACT=LOW;BIOTYPE=protein_coding;EXON=1/2;STRAND=-1;ENSP=TRITD5Av1G000040.2;UNIPARC=UPI001019E5EA;DOMAINS=PANTHER:PTHR47942,PANTHER:PTHR47942:SF59
.	5A:31528-31528	A	TRITD5Av1G000040	TRITD5Av1G000040.1	Transcript	synonymous_variant	1911	1911	637	T	acA/acT	-	IMPACT=LOW;BIOTYPE=protein_coding;EXON=1/1;STRAND=-1;ENSP=TRITD5Av1G000040.1;UNIPARC=UPI000844EC5D;DOMAINS=PANTHER:PTHR47942,PANTHER:PTHR47942:SF59,Pfam:PF13041
.	5A:31528-31528	A	TRITD5Av1G000040	TRITD5Av1G000040.2	Transcript	synonymous_variant	1911	1911	637	T	acA/acT	-	IMPACT=LOW;BIOTYPE=protein_coding;EXON=1/2;STRAND=-1;ENSP=TRITD5Av1G000040.2;UNIPARC=UPI001019E5EA;DOMAINS=PANTHER:PTHR47942,PANTHER:PTHR47942:SF59,Pfam:PF13041
.	5A:31591-31591	A	TRITD5Av1G000040	TRITD5Av1G000040.1	Transcript	synonymous_variant	1848	1848	616	F	ttC/ttT	-	IMPACT=LOW;BIOTYPE=protein_coding;EXON=1/1;STRAND=-1;ENSP=TRITD5Av1G000040.1;UNIPARC=UPI000844EC5D;DOMAINS=PROSITE_profiles:PS51375,PANTHER:PTHR47942,PANTHER:PTHR47942:SF59,Pfam:PF13041,TIGRFAM:TIGR00756,Superfamily:SSF48452
.	5A:31591-31591	A	TRITD5Av1G000040	TRITD5Av1G000040.2	Transcript	synonymous_variant	1848	1848	616	F	ttC/ttT	-	IMPACT=LOW;BIOTYPE=protein_coding;EXON=1/2;STRAND=-1;ENSP=TRITD5Av1G000040.2;UNIPARC=UPI001019E5EA;DOMAINS=PROSITE_profiles:PS51375,PANTHER:PTHR47942,PANTHER:PTHR47942:SF59,Pfam:PF13041,TIGRFAM:TIGR00756,Superfamily:SSF48452
.	5A:31606-31606	C	TRITD5Av1G000040	TRITD5Av1G000040.1	Transcript	synonymous_variant	1833	1833	611	L	ctC/ctG	-	IMPACT=LOW;BIOTYPE=protein_coding;EXON=1/1;STRAND=-1;ENSP=TRITD5Av1G000040.1;UNIPARC=UPI000844EC5D;DOMAINS=PROSITE_profiles:PS51375,PANTHER:PTHR47942,PANTHER:PTHR47942:SF59,Pfam:PF13041,TIGRFAM:TIGR00756,Superfamily:SSF48452
.	5A:31606-31606	C	TRITD5Av1G000040	TRITD5Av1G000040.2	Transcript	synonymous_variant	1833	1833	611	L	ctC/ctG	-	IMPACT=LOW;BIOTYPE=protein_coding;EXON=1/2;STRAND=-1;ENSP=TRITD5Av1G000040.2;UNIPARC=UPI001019E5EA;DOMAINS=PROSITE_profiles:PS51375,PANTHER:PTHR47942,PANTHER:PTHR47942:SF59,Pfam:PF13041,TIGRFAM:TIGR00756,Superfamily:SSF48452
.	5A:31615-31615	G	TRITD5Av1G000040	TRITD5Av1G000040.1	Transcript	synonymous_variant	1824	1824	608	S	agT/agC	-	IMPACT=LOW;BIOTYPE=protein_coding;EXON=1/1;STRAND=-1;ENSP=TRITD5Av1G000040.1;UNIPARC=UPI000844EC5D;DOMAINS=PROSITE_profiles:PS51375,PANTHER:PTHR47942,PANTHER:PTHR47942:SF59,Pfam:PF13041,TIGRFAM:TIGR00756,Superfamily:SSF48452
.	5A:31615-31615	G	TRITD5Av1G000040	TRITD5Av1G000040.2	Transcript	synonymous_variant	1824	1824	608	S	agT/agC	-	IMPACT=LOW;BIOTYPE=protein_coding;EXON=1/2;STRAND=-1;ENSP=TRITD5Av1G000040.2;UNIPARC=UPI001019E5EA;DOMAINS=PROSITE_profiles:PS51375,PANTHER:PTHR47942,PANTHER:PTHR47942:SF59,Pfam:PF13041,TIGRFAM:TIGR00756,Superfamily:SSF48452
.	5A:31621-31621	G	TRITD5Av1G000040	TRITD5Av1G000040.1	Transcript	synonymous_variant	1818	1818	606	L	ctA/ctC	AX-94806410-5A.1	IMPACT=LOW;BIOTYPE=protein_coding;EXON=1/1;STRAND=-1;ENSP=TRITD5Av1G000040.1;UNIPARC=UPI000844EC5D;DOMAINS=PROSITE_profiles:PS51375,PANTHER:PTHR47942,PANTHER:PTHR47942:SF59,Pfam:PF13041,TIGRFAM:TIGR00756,Superfamily:SSF48452
.	5A:31621-31621	G	TRITD5Av1G000040	TRITD5Av1G000040.2	Transcript	synonymous_variant	1818	1818	606	L	ctA/ctC	AX-94806410-5A.1	IMPACT=LOW;BIOTYPE=protein_coding;EXON=1/2;STRAND=-1;ENSP=TRITD5Av1G000040.2;UNIPARC=UPI001019E5EA;DOMAINS=PROSITE_profiles:PS51375,PANTHER:PTHR47942,PANTHER:PTHR47942:SF59,Pfam:PF13041,TIGRFAM:TIGR00756,Superfamily:SSF48452
.	5A:31624-31624	T	TRITD5Av1G000040	TRITD5Av1G000040.1	Transcript	synonymous_variant	1815	1815	605	S	tcC/tcA	-	IMPACT=LOW;BIOTYPE=protein_coding;EXON=1/1;STRAND=-1;ENSP=TRITD5Av1G000040.1;UNIPARC=UPI000844EC5D;DOMAINS=PROSITE_profiles:PS51375,PANTHER:PTHR47942,PANTHER:PTHR47942:SF59,Pfam:PF13041,TIGRFAM:TIGR00756,Superfamily:SSF48452
.	5A:31624-31624	T	TRITD5Av1G000040	TRITD5Av1G000040.2	Transcript	synonymous_variant	1815	1815	605	S	tcC/tcA	-	IMPACT=LOW;BIOTYPE=protein_coding;EXON=1/2;STRAND=-1;ENSP=TRITD5Av1G000040.2;UNIPARC=UPI001019E5EA;DOMAINS=PROSITE_profiles:PS51375,PANTHER:PTHR47942,PANTHER:PTHR47942:SF59,Pfam:PF13041,TIGRFAM:TIGR00756,Superfamily:SSF48452
.	5A:31642-31642	G	TRITD5Av1G000040	TRITD5Av1G000040.1	Transcript	synonymous_variant	1797	1797	599	N	aaT/aaC	AX-94701394-5A.1	IMPACT=LOW;BIOTYPE=protein_coding;EXON=1/1;STRAND=-1;ENSP=TRITD5Av1G000040.1;UNIPARC=UPI000844EC5D;DOMAINS=PROSITE_profiles:PS51375,PANTHER:PTHR47942,PANTHER:PTHR47942:SF59,Pfam:PF13041,TIGRFAM:TIGR00756,Superfamily:SSF48452
.	5A:31642-31642	G	TRITD5Av1G000040	TRITD5Av1G000040.2	Transcript	synonymous_variant	1797	1797	599	N	aaT/aaC	AX-94701394-5A.1	IMPACT=LOW;BIOTYPE=protein_coding;EXON=1/2;STRAND=-1;ENSP=TRITD5Av1G000040.2;UNIPARC=UPI001019E5EA;DOMAINS=PROSITE_profiles:PS51375,PANTHER:PTHR47942,PANTHER:PTHR47942:SF59,Pfam:PF13041,TIGRFAM:TIGR00756,Superfamily:SSF48452
.	5A:31702-31702	C	TRITD5Av1G000040	TRITD5Av1G000040.1	Transcript	synonymous_variant	1737	1737	579	G	ggC/ggG	AX-95210497-5A.1	IMPACT=LOW;BIOTYPE=protein_coding;EXON=1/1;STRAND=-1;ENSP=TRITD5Av1G000040.1;UNIPARC=UPI000844EC5D;DOMAINS=PROSITE_profiles:PS51375,PANTHER:PTHR47942,PANTHER:PTHR47942:SF59,Pfam:PF01535,TIGRFAM:TIGR00756,Superfamily:SSF48452
.	5A:31702-31702	C	TRITD5Av1G000040	TRITD5Av1G000040.2	Transcript	synonymous_variant	1737	1737	579	G	ggC/ggG	AX-95210497-5A.1	IMPACT=LOW;BIOTYPE=protein_coding;EXON=1/2;STRAND=-1;ENSP=TRITD5Av1G000040.2;UNIPARC=UPI001019E5EA;DOMAINS=PROSITE_profiles:PS51375,PANTHER:PTHR47942,PANTHER:PTHR47942:SF59,Pfam:PF01535,TIGRFAM:TIGR00756,Superfamily:SSF48452
.	5A:31705-31705	A	TRITD5Av1G000040	TRITD5Av1G000040.1	Transcript	synonymous_variant	1734	1734	578	A	gcC/gcT	AX-94674266-5A.1	IMPACT=LOW;BIOTYPE=protein_coding;EXON=1/1;STRAND=-1;ENSP=TRITD5Av1G000040.1;UNIPARC=UPI000844EC5D;DOMAINS=PROSITE_profiles:PS51375,PANTHER:PTHR47942,PANTHER:PTHR47942:SF59,Pfam:PF01535,TIGRFAM:TIGR00756,Superfamily:SSF48452
.	5A:31705-31705	A	TRITD5Av1G000040	TRITD5Av1G000040.2	Transcript	synonymous_variant	1734	1734	578	A	gcC/gcT	AX-94674266-5A.1	IMPACT=LOW;BIOTYPE=protein_coding;EXON=1/2;STRAND=-1;ENSP=TRITD5Av1G000040.2;UNIPARC=UPI001019E5EA;DOMAINS=PROSITE_profiles:PS51375,PANTHER:PTHR47942,PANTHER:PTHR47942:SF59,Pfam:PF01535,TIGRFAM:TIGR00756,Superfamily:SSF48452
.	5A:31789-31789	G	TRITD5Av1G000040	TRITD5Av1G000040.1	Transcript	synonymous_variant	1650	1650	550	A	gcT/gcC	AX-95012902-5A.1	IMPACT=LOW;BIOTYPE=protein_coding;EXON=1/1;STRAND=-1;ENSP=TRITD5Av1G000040.1;UNIPARC=UPI000844EC5D;DOMAINS=PROSITE_profiles:PS51375,PANTHER:PTHR47942,PANTHER:PTHR47942:SF59,TIGRFAM:TIGR00756,Gene3D:1.25.40.10,Superfamily:SSF48452
.	5A:31789-31789	G	TRITD5Av1G000040	TRITD5Av1G000040.2	Transcript	synonymous_variant	1650	1650	550	A	gcT/gcC	AX-95012902-5A.1	IMPACT=LOW;BIOTYPE=protein_coding;EXON=1/2;STRAND=-1;ENSP=TRITD5Av1G000040.2;UNIPARC=UPI001019E5EA;DOMAINS=PROSITE_profiles:PS51375,PANTHER:PTHR47942,PANTHER:PTHR47942:SF59,TIGRFAM:TIGR00756,Gene3D:1.25.40.10,Superfamily:SSF48452
.	5A:31831-31831	A	TRITD5Av1G000040	TRITD5Av1G000040.1	Transcript	synonymous_variant	1608	1608	536	I	atC/atT	AX-94714121-5A.1	IMPACT=LOW;BIOTYPE=protein_coding;EXON=1/1;STRAND=-1;ENSP=TRITD5Av1G000040.1;UNIPARC=UPI000844EC5D;DOMAINS=PROSITE_profiles:PS51375,PANTHER:PTHR47942,PANTHER:PTHR47942:SF59,Pfam:PF13041,TIGRFAM:TIGR00756,Gene3D:1.25.40.10,Superfamily:SSF48452
.	5A:31831-31831	A	TRITD5Av1G000040	TRITD5Av1G000040.2	Transcript	synonymous_variant	1608	1608	536	I	atC/atT	AX-94714121-5A.1	IMPACT=LOW;BIOTYPE=protein_coding;EXON=1/2;STRAND=-1;ENSP=TRITD5Av1G000040.2;UNIPARC=UPI001019E5EA;DOMAINS=PROSITE_profiles:PS51375,PANTHER:PTHR47942,PANTHER:PTHR47942:SF59,Pfam:PF13041,TIGRFAM:TIGR00756,Gene3D:1.25.40.10,Superfamily:SSF48452
.	5A:31852-31852	C	TRITD5Av1G000040	TRITD5Av1G000040.1	Transcript	synonymous_variant	1587	1587	529	P	ccC/ccG	-	IMPACT=LOW;BIOTYPE=protein_coding;EXON=1/1;STRAND=-1;ENSP=TRITD5Av1G000040.1;UNIPARC=UPI000844EC5D;DOMAINS=PROSITE_profiles:PS51375,PANTHER:PTHR47942,PANTHER:PTHR47942:SF59,Pfam:PF13041,TIGRFAM:TIGR00756,Gene3D:1.25.40.10,Superfamily:SSF48452
.	5A:31852-31852	C	TRITD5Av1G000040	TRITD5Av1G000040.2	Transcript	synonymous_variant	1587	1587	529	P	ccC/ccG	-	IMPACT=LOW;BIOTYPE=protein_coding;EXON=1/2;STRAND=-1;ENSP=TRITD5Av1G000040.2;UNIPARC=UPI001019E5EA;DOMAINS=PROSITE_profiles:PS51375,PANTHER:PTHR47942,PANTHER:PTHR47942:SF59,Pfam:PF13041,TIGRFAM:TIGR00756,Gene3D:1.25.40.10,Superfamily:SSF48452
.	5A:31879-31879	C	TRITD5Av1G000040	TRITD5Av1G000040.1	Transcript	synonymous_variant	1560	1560	520	K	aaA/aaG	-	IMPACT=LOW;BIOTYPE=protein_coding;EXON=1/1;STRAND=-1;ENSP=TRITD5Av1G000040.1;UNIPARC=UPI000844EC5D;DOMAINS=PROSITE_profiles:PS51375,PANTHER:PTHR47942,PANTHER:PTHR47942:SF59,Pfam:PF13041,TIGRFAM:TIGR00756,Gene3D:1.25.40.10,Superfamily:SSF48452
.	5A:31879-31879	C	TRITD5Av1G000040	TRITD5Av1G000040.2	Transcript	synonymous_variant	1560	1560	520	K	aaA/aaG	-	IMPACT=LOW;BIOTYPE=protein_coding;EXON=1/2;STRAND=-1;ENSP=TRITD5Av1G000040.2;UNIPARC=UPI001019E5EA;DOMAINS=PROSITE_profiles:PS51375,PANTHER:PTHR47942,PANTHER:PTHR47942:SF59,Pfam:PF13041,TIGRFAM:TIGR00756,Gene3D:1.25.40.10,Superfamily:SSF48452
.	5A:31880-31880	C	TRITD5Av1G000040	TRITD5Av1G000040.1	Transcript	missense_variant	1559	1559	520	K/R	aAa/aGa	-	IMPACT=MODERATE;BIOTYPE=protein_coding;EXON=1/1;STRAND=-1;ENSP=TRITD5Av1G000040.1;UNIPARC=UPI000844EC5D;SIFT=tolerated(1);DOMAINS=PROSITE_profiles:PS51375,PANTHER:PTHR47942,PANTHER:PTHR47942:SF59,Pfam:PF13041,TIGRFAM:TIGR00756,Gene3D:1.25.40.10,Superfamily:SSF48452
.	5A:31880-31880	C	TRITD5Av1G000040	TRITD5Av1G000040.2	Transcript	missense_variant	1559	1559	520	K/R	aAa/aGa	-	IMPACT=MODERATE;BIOTYPE=protein_coding;EXON=1/2;STRAND=-1;ENSP=TRITD5Av1G000040.2;UNIPARC=UPI001019E5EA;SIFT=tolerated(1);DOMAINS=PROSITE_profiles:PS51375,PANTHER:PTHR47942,PANTHER:PTHR47942:SF59,Pfam:PF13041,TIGRFAM:TIGR00756,Gene3D:1.25.40.10,Superfamily:SSF48452
.	5A:31885-31885	G	TRITD5Av1G000040	TRITD5Av1G000040.1	Transcript	synonymous_variant	1554	1554	518	L	ctG/ctC	-	IMPACT=LOW;BIOTYPE=protein_coding;EXON=1/1;STRAND=-1;ENSP=TRITD5Av1G000040.1;UNIPARC=UPI000844EC5D;DOMAINS=PROSITE_profiles:PS51375,PANTHER:PTHR47942,PANTHER:PTHR47942:SF59,Pfam:PF13041,TIGRFAM:TIGR00756,Gene3D:1.25.40.10,Superfamily:SSF48452
.	5A:31885-31885	G	TRITD5Av1G000040	TRITD5Av1G000040.2	Transcript	synonymous_variant	1554	1554	518	L	ctG/ctC	-	IMPACT=LOW;BIOTYPE=protein_coding;EXON=1/2;STRAND=-1;ENSP=TRITD5Av1G000040.2;UNIPARC=UPI001019E5EA;DOMAINS=PROSITE_profiles:PS51375,PANTHER:PTHR47942,PANTHER:PTHR47942:SF59,Pfam:PF13041,TIGRFAM:TIGR00756,Gene3D:1.25.40.10,Superfamily:SSF48452
.	5A:31918-31918	T	TRITD5Av1G000040	TRITD5Av1G000040.1	Transcript	synonymous_variant	1521	1521	507	A	gcC/gcA	-	IMPACT=LOW;BIOTYPE=protein_coding;EXON=1/1;STRAND=-1;ENSP=TRITD5Av1G000040.1;UNIPARC=UPI000844EC5D;DOMAINS=PROSITE_profiles:PS51375,PANTHER:PTHR47942,PANTHER:PTHR47942:SF59,Pfam:PF13041,TIGRFAM:TIGR00756,Gene3D:1.25.40.10,Superfamily:SSF48452
.	5A:31918-31918	T	TRITD5Av1G000040	TRITD5Av1G000040.2	Transcript	synonymous_variant	1521	1521	507	A	gcC/gcA	-	IMPACT=LOW;BIOTYPE=protein_coding;EXON=1/2;STRAND=-1;ENSP=TRITD5Av1G000040.2;UNIPARC=UPI001019E5EA;DOMAINS=PROSITE_profiles:PS51375,PANTHER:PTHR47942,PANTHER:PTHR47942:SF59,Pfam:PF13041,TIGRFAM:TIGR00756,Gene3D:1.25.40.10,Superfamily:SSF48452
.	5A:31945-31945	A	TRITD5Av1G000040	TRITD5Av1G000040.1	Transcript	synonymous_variant	1494	1494	498	T	acC/acT	-	IMPACT=LOW;BIOTYPE=protein_coding;EXON=1/1;STRAND=-1;ENSP=TRITD5Av1G000040.1;UNIPARC=UPI000844EC5D;DOMAINS=PROSITE_profiles:PS51375,PANTHER:PTHR47942,PANTHER:PTHR47942:SF59,Pfam:PF13041,TIGRFAM:TIGR00756,Gene3D:1.25.40.10,Superfamily:SSF48452
.	5A:31945-31945	A	TRITD5Av1G000040	TRITD5Av1G000040.2	Transcript	synonymous_variant	1494	1494	498	T	acC/acT	-	IMPACT=LOW;BIOTYPE=protein_coding;EXON=1/2;STRAND=-1;ENSP=TRITD5Av1G000040.2;UNIPARC=UPI001019E5EA;DOMAINS=PROSITE_profiles:PS51375,PANTHER:PTHR47942,PANTHER:PTHR47942:SF59,Pfam:PF13041,TIGRFAM:TIGR00756,Gene3D:1.25.40.10,Superfamily:SSF48452
.	5A:31963-31963	A	TRITD5Av1G000040	TRITD5Av1G000040.1	Transcript	synonymous_variant	1476	1476	492	C	tgC/tgT	-	IMPACT=LOW;BIOTYPE=protein_coding;EXON=1/1;STRAND=-1;ENSP=TRITD5Av1G000040.1;UNIPARC=UPI000844EC5D;DOMAINS=PROSITE_profiles:PS51375,PANTHER:PTHR47942,PANTHER:PTHR47942:SF59,TIGRFAM:TIGR00756,Gene3D:1.25.40.10,Superfamily:SSF48452
.	5A:31963-31963	A	TRITD5Av1G000040	TRITD5Av1G000040.2	Transcript	synonymous_variant	1476	1476	492	C	tgC/tgT	-	IMPACT=LOW;BIOTYPE=protein_coding;EXON=1/2;STRAND=-1;ENSP=TRITD5Av1G000040.2;UNIPARC=UPI001019E5EA;DOMAINS=PROSITE_profiles:PS51375,PANTHER:PTHR47942,PANTHER:PTHR47942:SF59,TIGRFAM:TIGR00756,Gene3D:1.25.40.10,Superfamily:SSF48452
.	5A:31969-31969	A	TRITD5Av1G000040	TRITD5Av1G000040.1	Transcript	synonymous_variant	1470	1470	490	N	aaC/aaT	-	IMPACT=LOW;BIOTYPE=protein_coding;EXON=1/1;STRAND=-1;ENSP=TRITD5Av1G000040.1;UNIPARC=UPI000844EC5D;DOMAINS=PROSITE_profiles:PS51375,PANTHER:PTHR47942,PANTHER:PTHR47942:SF59,TIGRFAM:TIGR00756,Gene3D:1.25.40.10,Superfamily:SSF48452
.	5A:31969-31969	A	TRITD5Av1G000040	TRITD5Av1G000040.2	Transcript	synonymous_variant	1470	1470	490	N	aaC/aaT	-	IMPACT=LOW;BIOTYPE=protein_coding;EXON=1/2;STRAND=-1;ENSP=TRITD5Av1G000040.2;UNIPARC=UPI001019E5EA;DOMAINS=PROSITE_profiles:PS51375,PANTHER:PTHR47942,PANTHER:PTHR47942:SF59,TIGRFAM:TIGR00756,Gene3D:1.25.40.10,Superfamily:SSF48452
.	5A:31973-31973	T	TRITD5Av1G000040	TRITD5Av1G000040.1	Transcript	missense_variant	1466	1466	489	G/E	gGg/gAg	-	IMPACT=MODERATE;BIOTYPE=protein_coding;EXON=1/1;STRAND=-1;ENSP=TRITD5Av1G000040.1;UNIPARC=UPI000844EC5D;SIFT=tolerated(1);DOMAINS=PROSITE_profiles:PS51375,PANTHER:PTHR47942,PANTHER:PTHR47942:SF59,TIGRFAM:TIGR00756,Gene3D:1.25.40.10,Superfamily:SSF48452
.	5A:31973-31973	T	TRITD5Av1G000040	TRITD5Av1G000040.2	Transcript	missense_variant	1466	1466	489	G/E	gGg/gAg	-	IMPACT=MODERATE;BIOTYPE=protein_coding;EXON=1/2;STRAND=-1;ENSP=TRITD5Av1G000040.2;UNIPARC=UPI001019E5EA;SIFT=tolerated(1);DOMAINS=PROSITE_profiles:PS51375,PANTHER:PTHR47942,PANTHER:PTHR47942:SF59,TIGRFAM:TIGR00756,Gene3D:1.25.40.10,Superfamily:SSF48452
.	5A:31975-31975	A	TRITD5Av1G000040	TRITD5Av1G000040.1	Transcript	synonymous_variant	1464	1464	488	I	atC/atT	-	IMPACT=LOW;BIOTYPE=protein_coding;EXON=1/1;STRAND=-1;ENSP=TRITD5Av1G000040.1;UNIPARC=UPI000844EC5D;DOMAINS=PROSITE_profiles:PS51375,PANTHER:PTHR47942,PANTHER:PTHR47942:SF59,TIGRFAM:TIGR00756,Gene3D:1.25.40.10,Superfamily:SSF48452
.	5A:31975-31975	A	TRITD5Av1G000040	TRITD5Av1G000040.2	Transcript	synonymous_variant	1464	1464	488	I	atC/atT	-	IMPACT=LOW;BIOTYPE=protein_coding;EXON=1/2;STRAND=-1;ENSP=TRITD5Av1G000040.2;UNIPARC=UPI001019E5EA;DOMAINS=PROSITE_profiles:PS51375,PANTHER:PTHR47942,PANTHER:PTHR47942:SF59,TIGRFAM:TIGR00756,Gene3D:1.25.40.10,Superfamily:SSF48452
.	5A:32020-32020	C	TRITD5Av1G000040	TRITD5Av1G000040.1	Transcript	synonymous_variant	1419	1419	473	K	aaA/aaG	-	IMPACT=LOW;BIOTYPE=protein_coding;EXON=1/1;STRAND=-1;ENSP=TRITD5Av1G000040.1;UNIPARC=UPI000844EC5D;DOMAINS=PROSITE_profiles:PS51375,PANTHER:PTHR47942,PANTHER:PTHR47942:SF59,Pfam:PF12854,TIGRFAM:TIGR00756,Gene3D:1.25.40.10,Superfamily:SSF48452
.	5A:32020-32020	C	TRITD5Av1G000040	TRITD5Av1G000040.2	Transcript	synonymous_variant	1419	1419	473	K	aaA/aaG	-	IMPACT=LOW;BIOTYPE=protein_coding;EXON=1/2;STRAND=-1;ENSP=TRITD5Av1G000040.2;UNIPARC=UPI001019E5EA;DOMAINS=PROSITE_profiles:PS51375,PANTHER:PTHR47942,PANTHER:PTHR47942:SF59,Pfam:PF12854,TIGRFAM:TIGR00756,Gene3D:1.25.40.10,Superfamily:SSF48452
.	5A:32035-32035	A	TRITD5Av1G000040	TRITD5Av1G000040.1	Transcript	synonymous_variant	1404	1404	468	V	gtG/gtT	-	IMPACT=LOW;BIOTYPE=protein_coding;EXON=1/1;STRAND=-1;ENSP=TRITD5Av1G000040.1;UNIPARC=UPI000844EC5D;DOMAINS=PROSITE_profiles:PS51375,PANTHER:PTHR47942,PANTHER:PTHR47942:SF59,Pfam:PF12854,TIGRFAM:TIGR00756,Gene3D:1.25.40.10,Superfamily:SSF48452
.	5A:32035-32035	A	TRITD5Av1G000040	TRITD5Av1G000040.2	Transcript	synonymous_variant	1404	1404	468	V	gtG/gtT	-	IMPACT=LOW;BIOTYPE=protein_coding;EXON=1/2;STRAND=-1;ENSP=TRITD5Av1G000040.2;UNIPARC=UPI001019E5EA;DOMAINS=PROSITE_profiles:PS51375,PANTHER:PTHR47942,PANTHER:PTHR47942:SF59,Pfam:PF12854,TIGRFAM:TIGR00756,Gene3D:1.25.40.10,Superfamily:SSF48452
.	5A:32098-32098	G	TRITD5Av1G000040	TRITD5Av1G000040.1	Transcript	synonymous_variant	1341	1341	447	D	gaT/gaC	-	IMPACT=LOW;BIOTYPE=protein_coding;EXON=1/1;STRAND=-1;ENSP=TRITD5Av1G000040.1;UNIPARC=UPI000844EC5D;DOMAINS=PROSITE_profiles:PS51375,PANTHER:PTHR47942,PANTHER:PTHR47942:SF59,TIGRFAM:TIGR00756,Gene3D:1.25.40.10,Superfamily:SSF48452
.	5A:32098-32098	G	TRITD5Av1G000040	TRITD5Av1G000040.2	Transcript	synonymous_variant	1341	1341	447	D	gaT/gaC	-	IMPACT=LOW;BIOTYPE=protein_coding;EXON=1/2;STRAND=-1;ENSP=TRITD5Av1G000040.2;UNIPARC=UPI001019E5EA;DOMAINS=PROSITE_profiles:PS51375,PANTHER:PTHR47942,PANTHER:PTHR47942:SF59,TIGRFAM:TIGR00756,Gene3D:1.25.40.10,Superfamily:SSF48452
.	5A:32125-32125	T	TRITD5Av1G000040	TRITD5Av1G000040.1	Transcript	synonymous_variant	1314	1314	438	K	aaG/aaA	-	IMPACT=LOW;BIOTYPE=protein_coding;EXON=1/1;STRAND=-1;ENSP=TRITD5Av1G000040.1;UNIPARC=UPI000844EC5D;DOMAINS=PROSITE_profiles:PS51375,PANTHER:PTHR47942,PANTHER:PTHR47942:SF59,TIGRFAM:TIGR00756,Gene3D:1.25.40.10,Superfamily:SSF48452
.	5A:32125-32125	T	TRITD5Av1G000040	TRITD5Av1G000040.2	Transcript	synonymous_variant	1314	1314	438	K	aaG/aaA	-	IMPACT=LOW;BIOTYPE=protein_coding;EXON=1/2;STRAND=-1;ENSP=TRITD5Av1G000040.2;UNIPARC=UPI001019E5EA;DOMAINS=PROSITE_profiles:PS51375,PANTHER:PTHR47942,PANTHER:PTHR47942:SF59,Gene3D:1.25.40.10,TIGRFAM:TIGR00756,Superfamily:SSF48452
.	5A:32137-32137	G	TRITD5Av1G000040	TRITD5Av1G000040.1	Transcript	synonymous_variant	1302	1302	434	D	gaT/gaC	-	IMPACT=LOW;BIOTYPE=protein_coding;EXON=1/1;STRAND=-1;ENSP=TRITD5Av1G000040.1;UNIPARC=UPI000844EC5D;DOMAINS=PROSITE_profiles:PS51375,PANTHER:PTHR47942,PANTHER:PTHR47942:SF59,Pfam:PF13041,TIGRFAM:TIGR00756,Gene3D:1.25.40.10,Superfamily:SSF48452
.	5A:32137-32137	G	TRITD5Av1G000040	TRITD5Av1G000040.2	Transcript	synonymous_variant	1302	1302	434	D	gaT/gaC	-	IMPACT=LOW;BIOTYPE=protein_coding;EXON=1/2;STRAND=-1;ENSP=TRITD5Av1G000040.2;UNIPARC=UPI001019E5EA;DOMAINS=PROSITE_profiles:PS51375,PANTHER:PTHR47942,PANTHER:PTHR47942:SF59,Gene3D:1.25.40.10,Pfam:PF13041,TIGRFAM:TIGR00756,Superfamily:SSF48452
.	5A:32140-32140	G	TRITD5Av1G000040	TRITD5Av1G000040.1	Transcript	synonymous_variant	1299	1299	433	I	atT/atC	-	IMPACT=LOW;BIOTYPE=protein_coding;EXON=1/1;STRAND=-1;ENSP=TRITD5Av1G000040.1;UNIPARC=UPI000844EC5D;DOMAINS=PROSITE_profiles:PS51375,PANTHER:PTHR47942,PANTHER:PTHR47942:SF59,Pfam:PF13041,TIGRFAM:TIGR00756,Gene3D:1.25.40.10,Superfamily:SSF48452
.	5A:32140-32140	G	TRITD5Av1G000040	TRITD5Av1G000040.2	Transcript	synonymous_variant	1299	1299	433	I	atT/atC	-	IMPACT=LOW;BIOTYPE=protein_coding;EXON=1/2;STRAND=-1;ENSP=TRITD5Av1G000040.2;UNIPARC=UPI001019E5EA;DOMAINS=PROSITE_profiles:PS51375,PANTHER:PTHR47942,PANTHER:PTHR47942:SF59,Gene3D:1.25.40.10,Pfam:PF13041,TIGRFAM:TIGR00756,Superfamily:SSF48452
.	5A:32146-32146	C	TRITD5Av1G000040	TRITD5Av1G000040.1	Transcript	synonymous_variant	1293	1293	431	T	acA/acG	-	IMPACT=LOW;BIOTYPE=protein_coding;EXON=1/1;STRAND=-1;ENSP=TRITD5Av1G000040.1;UNIPARC=UPI000844EC5D;DOMAINS=PROSITE_profiles:PS51375,PANTHER:PTHR47942,PANTHER:PTHR47942:SF59,Pfam:PF13041,TIGRFAM:TIGR00756,Gene3D:1.25.40.10,Superfamily:SSF48452
.	5A:32146-32146	C	TRITD5Av1G000040	TRITD5Av1G000040.2	Transcript	synonymous_variant	1293	1293	431	T	acA/acG	-	IMPACT=LOW;BIOTYPE=protein_coding;EXON=1/2;STRAND=-1;ENSP=TRITD5Av1G000040.2;UNIPARC=UPI001019E5EA;DOMAINS=PROSITE_profiles:PS51375,PANTHER:PTHR47942,PANTHER:PTHR47942:SF59,Gene3D:1.25.40.10,Pfam:PF13041,TIGRFAM:TIGR00756,Superfamily:SSF48452
.	5A:32164-32164	G	TRITD5Av1G000040	TRITD5Av1G000040.1	Transcript	synonymous_variant	1275	1275	425	D	gaT/gaC	-	IMPACT=LOW;BIOTYPE=protein_coding;EXON=1/1;STRAND=-1;ENSP=TRITD5Av1G000040.1;UNIPARC=UPI000844EC5D;DOMAINS=PROSITE_profiles:PS51375,PANTHER:PTHR47942,PANTHER:PTHR47942:SF59,Pfam:PF13041,TIGRFAM:TIGR00756,Gene3D:1.25.40.10,Superfamily:SSF48452
.	5A:32164-32164	G	TRITD5Av1G000040	TRITD5Av1G000040.2	Transcript	synonymous_variant	1275	1275	425	D	gaT/gaC	-	IMPACT=LOW;BIOTYPE=protein_coding;EXON=1/2;STRAND=-1;ENSP=TRITD5Av1G000040.2;UNIPARC=UPI001019E5EA;DOMAINS=PROSITE_profiles:PS51375,PANTHER:PTHR47942,PANTHER:PTHR47942:SF59,Gene3D:1.25.40.10,Pfam:PF13041,TIGRFAM:TIGR00756,Superfamily:SSF48452
.	5A:32197-32197	A	TRITD5Av1G000040	TRITD5Av1G000040.1	Transcript	synonymous_variant	1242	1242	414	F	ttC/ttT	-	IMPACT=LOW;BIOTYPE=protein_coding;EXON=1/1;STRAND=-1;ENSP=TRITD5Av1G000040.1;UNIPARC=UPI000844EC5D;DOMAINS=PROSITE_profiles:PS51375,PANTHER:PTHR47942,PANTHER:PTHR47942:SF59,Pfam:PF13041,TIGRFAM:TIGR00756,Gene3D:1.25.40.10,Superfamily:SSF48452
.	5A:32197-32197	A	TRITD5Av1G000040	TRITD5Av1G000040.2	Transcript	synonymous_variant	1242	1242	414	F	ttC/ttT	-	IMPACT=LOW;BIOTYPE=protein_coding;EXON=1/2;STRAND=-1;ENSP=TRITD5Av1G000040.2;UNIPARC=UPI001019E5EA;DOMAINS=PROSITE_profiles:PS51375,PANTHER:PTHR47942,PANTHER:PTHR47942:SF59,Gene3D:1.25.40.10,Pfam:PF13041,TIGRFAM:TIGR00756,Superfamily:SSF48452
.	5A:32218-32218	C	TRITD5Av1G000040	TRITD5Av1G000040.1	Transcript	synonymous_variant	1221	1221	407	L	ctA/ctG	-	IMPACT=LOW;BIOTYPE=protein_coding;EXON=1/1;STRAND=-1;ENSP=TRITD5Av1G000040.1;UNIPARC=UPI000844EC5D;DOMAINS=PROSITE_profiles:PS51375,PANTHER:PTHR47942,PANTHER:PTHR47942:SF59,Pfam:PF13041,TIGRFAM:TIGR00756,Gene3D:1.25.40.10,Superfamily:SSF48452
.	5A:32218-32218	C	TRITD5Av1G000040	TRITD5Av1G000040.2	Transcript	synonymous_variant	1221	1221	407	L	ctA/ctG	-	IMPACT=LOW;BIOTYPE=protein_coding;EXON=1/2;STRAND=-1;ENSP=TRITD5Av1G000040.2;UNIPARC=UPI001019E5EA;DOMAINS=PROSITE_profiles:PS51375,PANTHER:PTHR47942,PANTHER:PTHR47942:SF59,Gene3D:1.25.40.10,Pfam:PF13041,TIGRFAM:TIGR00756,Superfamily:SSF48452
.	5A:32272-32272	C	TRITD5Av1G000040	TRITD5Av1G000040.1	Transcript	synonymous_variant	1167	1167	389	P	ccA/ccG	-	IMPACT=LOW;BIOTYPE=protein_coding;EXON=1/1;STRAND=-1;ENSP=TRITD5Av1G000040.1;UNIPARC=UPI000844EC5D;DOMAINS=PROSITE_profiles:PS51375,PANTHER:PTHR47942,PANTHER:PTHR47942:SF59,Pfam:PF13041,TIGRFAM:TIGR00756,Gene3D:1.25.40.10
.	5A:32272-32272	C	TRITD5Av1G000040	TRITD5Av1G000040.2	Transcript	synonymous_variant	1167	1167	389	P	ccA/ccG	-	IMPACT=LOW;BIOTYPE=protein_coding;EXON=1/2;STRAND=-1;ENSP=TRITD5Av1G000040.2;UNIPARC=UPI001019E5EA;DOMAINS=PROSITE_profiles:PS51375,PANTHER:PTHR47942,PANTHER:PTHR47942:SF59,Gene3D:1.25.40.10,Pfam:PF13041,TIGRFAM:TIGR00756
.	5A:32341-32341	A	TRITD5Av1G000040	TRITD5Av1G000040.1	Transcript	synonymous_variant	1098	1098	366	L	ctC/ctT	-	IMPACT=LOW;BIOTYPE=protein_coding;EXON=1/1;STRAND=-1;ENSP=TRITD5Av1G000040.1;UNIPARC=UPI000844EC5D;DOMAINS=PROSITE_profiles:PS51375,PANTHER:PTHR47942,PANTHER:PTHR47942:SF59,Pfam:PF01535,TIGRFAM:TIGR00756,Gene3D:1.25.40.10
.	5A:32341-32341	A	TRITD5Av1G000040	TRITD5Av1G000040.2	Transcript	synonymous_variant	1098	1098	366	L	ctC/ctT	-	IMPACT=LOW;BIOTYPE=protein_coding;EXON=1/2;STRAND=-1;ENSP=TRITD5Av1G000040.2;UNIPARC=UPI001019E5EA;DOMAINS=PROSITE_profiles:PS51375,PANTHER:PTHR47942,PANTHER:PTHR47942:SF59,Gene3D:1.25.40.10,Pfam:PF01535,TIGRFAM:TIGR00756
.	5A:32419-32419	A	TRITD5Av1G000040	TRITD5Av1G000040.1	Transcript	synonymous_variant	1020	1020	340	L	ctC/ctT	-	IMPACT=LOW;BIOTYPE=protein_coding;EXON=1/1;STRAND=-1;ENSP=TRITD5Av1G000040.1;UNIPARC=UPI000844EC5D;DOMAINS=PANTHER:PTHR47942,PANTHER:PTHR47942:SF59,Gene3D:1.25.40.10
.	5A:32419-32419	A	TRITD5Av1G000040	TRITD5Av1G000040.2	Transcript	synonymous_variant	1020	1020	340	L	ctC/ctT	-	IMPACT=LOW;BIOTYPE=protein_coding;EXON=1/2;STRAND=-1;ENSP=TRITD5Av1G000040.2;UNIPARC=UPI001019E5EA;DOMAINS=PANTHER:PTHR47942,PANTHER:PTHR47942:SF59,Gene3D:1.25.40.10
.	5A:32425-32425	A	TRITD5Av1G000040	TRITD5Av1G000040.1	Transcript	synonymous_variant	1014	1014	338	I	atC/atT	-	IMPACT=LOW;BIOTYPE=protein_coding;EXON=1/1;STRAND=-1;ENSP=TRITD5Av1G000040.1;UNIPARC=UPI000844EC5D;DOMAINS=PANTHER:PTHR47942,PANTHER:PTHR47942:SF59,Gene3D:1.25.40.10
.	5A:32425-32425	A	TRITD5Av1G000040	TRITD5Av1G000040.2	Transcript	synonymous_variant	1014	1014	338	I	atC/atT	-	IMPACT=LOW;BIOTYPE=protein_coding;EXON=1/2;STRAND=-1;ENSP=TRITD5Av1G000040.2;UNIPARC=UPI001019E5EA;DOMAINS=PANTHER:PTHR47942,PANTHER:PTHR47942:SF59,Gene3D:1.25.40.10
.	5A:32587-32587	G	TRITD5Av1G000040	TRITD5Av1G000040.1	Transcript	synonymous_variant	852	852	284	N	aaT/aaC	-	IMPACT=LOW;BIOTYPE=protein_coding;EXON=1/1;STRAND=-1;ENSP=TRITD5Av1G000040.1;UNIPARC=UPI000844EC5D;DOMAINS=PANTHER:PTHR47942,PANTHER:PTHR47942:SF59
.	5A:32587-32587	G	TRITD5Av1G000040	TRITD5Av1G000040.2	Transcript	synonymous_variant	852	852	284	N	aaT/aaC	-	IMPACT=LOW;BIOTYPE=protein_coding;EXON=1/2;STRAND=-1;ENSP=TRITD5Av1G000040.2;UNIPARC=UPI001019E5EA;DOMAINS=PANTHER:PTHR47942,PANTHER:PTHR47942:SF59
.	5A:32605-32605	A	TRITD5Av1G000040	TRITD5Av1G000040.1	Transcript	synonymous_variant	834	834	278	G	ggC/ggT	-	IMPACT=LOW;BIOTYPE=protein_coding;EXON=1/1;STRAND=-1;ENSP=TRITD5Av1G000040.1;UNIPARC=UPI000844EC5D;DOMAINS=PANTHER:PTHR47942,PANTHER:PTHR47942:SF59
.	5A:32605-32605	A	TRITD5Av1G000040	TRITD5Av1G000040.2	Transcript	synonymous_variant	834	834	278	G	ggC/ggT	-	IMPACT=LOW;BIOTYPE=protein_coding;EXON=1/2;STRAND=-1;ENSP=TRITD5Av1G000040.2;UNIPARC=UPI001019E5EA;DOMAINS=PANTHER:PTHR47942,PANTHER:PTHR47942:SF59
.	5A:32729-32729	T	TRITD5Av1G000040	TRITD5Av1G000040.1	Transcript	missense_variant	710	710	237	S/N	aGt/aAt	AX-95079115-5A.2	IMPACT=MODERATE;BIOTYPE=protein_coding;EXON=1/1;STRAND=-1;ENSP=TRITD5Av1G000040.1;UNIPARC=UPI000844EC5D;SIFT=tolerated(0.35);DOMAINS=Low_complexity_(Seg):seg,MobiDB_lite:mobidb-lite,MobiDB_lite:mobidb-lite,PANTHER:PTHR47942,PANTHER:PTHR47942:SF59
.	5A:32729-32729	T	TRITD5Av1G000040	TRITD5Av1G000040.2	Transcript	missense_variant	710	710	237	S/N	aGt/aAt	AX-95079115-5A.2	IMPACT=MODERATE;BIOTYPE=protein_coding;EXON=1/2;STRAND=-1;ENSP=TRITD5Av1G000040.2;UNIPARC=UPI001019E5EA;SIFT=tolerated(0.35);DOMAINS=Low_complexity_(Seg):seg,MobiDB_lite:mobidb-lite,MobiDB_lite:mobidb-lite,PANTHER:PTHR47942,PANTHER:PTHR47942:SF59
.	5A:32746-32746	C	TRITD5Av1G000040	TRITD5Av1G000040.1	Transcript	synonymous_variant	693	693	231	S	tcA/tcG	-	IMPACT=LOW;BIOTYPE=protein_coding;EXON=1/1;STRAND=-1;ENSP=TRITD5Av1G000040.1;UNIPARC=UPI000844EC5D;DOMAINS=Low_complexity_(Seg):seg,MobiDB_lite:mobidb-lite,MobiDB_lite:mobidb-lite,PANTHER:PTHR47942,PANTHER:PTHR47942:SF59
.	5A:32746-32746	C	TRITD5Av1G000040	TRITD5Av1G000040.2	Transcript	synonymous_variant	693	693	231	S	tcA/tcG	-	IMPACT=LOW;BIOTYPE=protein_coding;EXON=1/2;STRAND=-1;ENSP=TRITD5Av1G000040.2;UNIPARC=UPI001019E5EA;DOMAINS=Low_complexity_(Seg):seg,MobiDB_lite:mobidb-lite,MobiDB_lite:mobidb-lite,PANTHER:PTHR47942,PANTHER:PTHR47942:SF59
.	5A:32755-32755	C	TRITD5Av1G000040	TRITD5Av1G000040.1	Transcript	synonymous_variant	684	684	228	Q	caA/caG	-	IMPACT=LOW;BIOTYPE=protein_coding;EXON=1/1;STRAND=-1;ENSP=TRITD5Av1G000040.1;UNIPARC=UPI000844EC5D;DOMAINS=MobiDB_lite:mobidb-lite,MobiDB_lite:mobidb-lite,PANTHER:PTHR47942,PANTHER:PTHR47942:SF59
.	5A:32755-32755	C	TRITD5Av1G000040	TRITD5Av1G000040.2	Transcript	synonymous_variant	684	684	228	Q	caA/caG	-	IMPACT=LOW;BIOTYPE=protein_coding;EXON=1/2;STRAND=-1;ENSP=TRITD5Av1G000040.2;UNIPARC=UPI001019E5EA;DOMAINS=MobiDB_lite:mobidb-lite,MobiDB_lite:mobidb-lite,PANTHER:PTHR47942,PANTHER:PTHR47942:SF59
.	5A:32774-32774	C	TRITD5Av1G000040	TRITD5Av1G000040.1	Transcript	missense_variant	665	665	222	N/S	aAt/aGt	AX-95070993-5A.2	IMPACT=MODERATE;BIOTYPE=protein_coding;EXON=1/1;STRAND=-1;ENSP=TRITD5Av1G000040.1;UNIPARC=UPI000844EC5D;SIFT=tolerated_low_confidence(1);DOMAINS=MobiDB_lite:mobidb-lite,MobiDB_lite:mobidb-lite,PANTHER:PTHR47942,PANTHER:PTHR47942:SF59
.	5A:32774-32774	C	TRITD5Av1G000040	TRITD5Av1G000040.2	Transcript	missense_variant	665	665	222	N/S	aAt/aGt	AX-95070993-5A.2	IMPACT=MODERATE;BIOTYPE=protein_coding;EXON=1/2;STRAND=-1;ENSP=TRITD5Av1G000040.2;UNIPARC=UPI001019E5EA;SIFT=tolerated_low_confidence(1);DOMAINS=MobiDB_lite:mobidb-lite,MobiDB_lite:mobidb-lite,PANTHER:PTHR47942,PANTHER:PTHR47942:SF59
.	5A:32781-32781	C	TRITD5Av1G000040	TRITD5Av1G000040.1	Transcript	missense_variant	658	658	220	I/V	Ata/Gta	-	IMPACT=MODERATE;BIOTYPE=protein_coding;EXON=1/1;STRAND=-1;ENSP=TRITD5Av1G000040.1;UNIPARC=UPI000844EC5D;SIFT=tolerated_low_confidence(0.36);DOMAINS=MobiDB_lite:mobidb-lite,MobiDB_lite:mobidb-lite,PANTHER:PTHR47942,PANTHER:PTHR47942:SF59
.	5A:32781-32781	C	TRITD5Av1G000040	TRITD5Av1G000040.2	Transcript	missense_variant	658	658	220	I/V	Ata/Gta	-	IMPACT=MODERATE;BIOTYPE=protein_coding;EXON=1/2;STRAND=-1;ENSP=TRITD5Av1G000040.2;UNIPARC=UPI001019E5EA;SIFT=tolerated_low_confidence(0.36);DOMAINS=MobiDB_lite:mobidb-lite,MobiDB_lite:mobidb-lite,PANTHER:PTHR47942,PANTHER:PTHR47942:SF59
.	5A:32788-32788	C	TRITD5Av1G000040	TRITD5Av1G000040.1	Transcript	synonymous_variant	651	651	217	P	ccA/ccG	-	IMPACT=LOW;BIOTYPE=protein_coding;EXON=1/1;STRAND=-1;ENSP=TRITD5Av1G000040.1;UNIPARC=UPI000844EC5D;DOMAINS=Low_complexity_(Seg):seg,MobiDB_lite:mobidb-lite,MobiDB_lite:mobidb-lite,PANTHER:PTHR47942,PANTHER:PTHR47942:SF59
.	5A:32788-32788	C	TRITD5Av1G000040	TRITD5Av1G000040.2	Transcript	synonymous_variant	651	651	217	P	ccA/ccG	-	IMPACT=LOW;BIOTYPE=protein_coding;EXON=1/2;STRAND=-1;ENSP=TRITD5Av1G000040.2;UNIPARC=UPI001019E5EA;DOMAINS=Low_complexity_(Seg):seg,MobiDB_lite:mobidb-lite,MobiDB_lite:mobidb-lite,PANTHER:PTHR47942,PANTHER:PTHR47942:SF59
.	5A:32818-32818	T	TRITD5Av1G000040	TRITD5Av1G000040.1	Transcript	synonymous_variant	621	621	207	S	tcG/tcA	-	IMPACT=LOW;BIOTYPE=protein_coding;EXON=1/1;STRAND=-1;ENSP=TRITD5Av1G000040.1;UNIPARC=UPI000844EC5D;DOMAINS=Low_complexity_(Seg):seg,MobiDB_lite:mobidb-lite,PANTHER:PTHR47942,PANTHER:PTHR47942:SF59
.	5A:32818-32818	T	TRITD5Av1G000040	TRITD5Av1G000040.2	Transcript	synonymous_variant	621	621	207	S	tcG/tcA	-	IMPACT=LOW;BIOTYPE=protein_coding;EXON=1/2;STRAND=-1;ENSP=TRITD5Av1G000040.2;UNIPARC=UPI001019E5EA;DOMAINS=Low_complexity_(Seg):seg,MobiDB_lite:mobidb-lite,PANTHER:PTHR47942,PANTHER:PTHR47942:SF59
.	5A:32835-32835	A	TRITD5Av1G000040	TRITD5Av1G000040.1	Transcript	missense_variant	604	604	202	P/S	Cca/Tca	AX-94435282-5A.2	IMPACT=MODERATE;BIOTYPE=protein_coding;EXON=1/1;STRAND=-1;ENSP=TRITD5Av1G000040.1;UNIPARC=UPI000844EC5D;SIFT=tolerated_low_confidence(0.89);DOMAINS=PANTHER:PTHR47942,PANTHER:PTHR47942:SF59
.	5A:32835-32835	A	TRITD5Av1G000040	TRITD5Av1G000040.2	Transcript	missense_variant	604	604	202	P/S	Cca/Tca	AX-94435282-5A.2	IMPACT=MODERATE;BIOTYPE=protein_coding;EXON=1/2;STRAND=-1;ENSP=TRITD5Av1G000040.2;UNIPARC=UPI001019E5EA;SIFT=tolerated_low_confidence(0.87);DOMAINS=PANTHER:PTHR47942,PANTHER:PTHR47942:SF59
.	5A:32839-32839	C	TRITD5Av1G000040	TRITD5Av1G000040.1	Transcript	synonymous_variant	600	600	200	A	gcA/gcG	-	IMPACT=LOW;BIOTYPE=protein_coding;EXON=1/1;STRAND=-1;ENSP=TRITD5Av1G000040.1;UNIPARC=UPI000844EC5D;DOMAINS=PANTHER:PTHR47942,PANTHER:PTHR47942:SF59
.	5A:32839-32839	C	TRITD5Av1G000040	TRITD5Av1G000040.2	Transcript	synonymous_variant	600	600	200	A	gcA/gcG	-	IMPACT=LOW;BIOTYPE=protein_coding;EXON=1/2;STRAND=-1;ENSP=TRITD5Av1G000040.2;UNIPARC=UPI001019E5EA;DOMAINS=PANTHER:PTHR47942,PANTHER:PTHR47942:SF59
.	5A:32852-32852	T	TRITD5Av1G000040	TRITD5Av1G000040.1	Transcript	missense_variant	587	587	196	R/K	aGa/aAa	-	IMPACT=MODERATE;BIOTYPE=protein_coding;EXON=1/1;STRAND=-1;ENSP=TRITD5Av1G000040.1;UNIPARC=UPI000844EC5D;SIFT=tolerated_low_confidence(1);DOMAINS=PANTHER:PTHR47942,PANTHER:PTHR47942:SF59
.	5A:32852-32852	T	TRITD5Av1G000040	TRITD5Av1G000040.2	Transcript	missense_variant	587	587	196	R/K	aGa/aAa	-	IMPACT=MODERATE;BIOTYPE=protein_coding;EXON=1/2;STRAND=-1;ENSP=TRITD5Av1G000040.2;UNIPARC=UPI001019E5EA;SIFT=tolerated_low_confidence(1);DOMAINS=PANTHER:PTHR47942,PANTHER:PTHR47942:SF59
.	5A:32876-32876	T	TRITD5Av1G000040	TRITD5Av1G000040.1	Transcript	missense_variant	563	563	188	I/N	aTt/aAt	-	IMPACT=MODERATE;BIOTYPE=protein_coding;EXON=1/1;STRAND=-1;ENSP=TRITD5Av1G000040.1;UNIPARC=UPI000844EC5D;SIFT=tolerated_low_confidence(0.33);DOMAINS=PANTHER:PTHR47942,PANTHER:PTHR47942:SF59
.	5A:32876-32876	T	TRITD5Av1G000040	TRITD5Av1G000040.2	Transcript	missense_variant	563	563	188	I/N	aTt/aAt	-	IMPACT=MODERATE;BIOTYPE=protein_coding;EXON=1/2;STRAND=-1;ENSP=TRITD5Av1G000040.2;UNIPARC=UPI001019E5EA;SIFT=tolerated_low_confidence(0.32);DOMAINS=PANTHER:PTHR47942,PANTHER:PTHR47942:SF59
.	5A:32890-32891	GCACAAGCCG	TRITD5Av1G000040	TRITD5Av1G000040.1	Transcript	inframe_insertion	548	548	183	T/TACA	aCc/aCGGCTTGTGCc	-	IMPACT=MODERATE;BIOTYPE=protein_coding;EXON=1/1;STRAND=-1;ENSP=TRITD5Av1G000040.1;UNIPARC=UPI000844EC5D;DOMAINS=PANTHER:PTHR47942,PANTHER:PTHR47942:SF59
.	5A:32890-32891	GCACAAGCCG	TRITD5Av1G000040	TRITD5Av1G000040.2	Transcript	inframe_insertion	548	548	183	T/TACA	aCc/aCGGCTTGTGCc	-	IMPACT=MODERATE;BIOTYPE=protein_coding;EXON=1/2;STRAND=-1;ENSP=TRITD5Av1G000040.2;UNIPARC=UPI001019E5EA;DOMAINS=PANTHER:PTHR47942,PANTHER:PTHR47942:SF59
.	5A:32942-32942	G	TRITD5Av1G000040	TRITD5Av1G000040.1	Transcript	missense_variant	497	497	166	Q/P	cAg/cCg	-	IMPACT=MODERATE;BIOTYPE=protein_coding;EXON=1/1;STRAND=-1;ENSP=TRITD5Av1G000040.1;UNIPARC=UPI000844EC5D;SIFT=tolerated_low_confidence(0.16);DOMAINS=MobiDB_lite:mobidb-lite,PANTHER:PTHR47942,PANTHER:PTHR47942:SF59
.	5A:32942-32942	G	TRITD5Av1G000040	TRITD5Av1G000040.2	Transcript	missense_variant	497	497	166	Q/P	cAg/cCg	-	IMPACT=MODERATE;BIOTYPE=protein_coding;EXON=1/2;STRAND=-1;ENSP=TRITD5Av1G000040.2;UNIPARC=UPI001019E5EA;SIFT=tolerated_low_confidence(0.14);DOMAINS=MobiDB_lite:mobidb-lite,PANTHER:PTHR47942,PANTHER:PTHR47942:SF59
.	5A:32948-32948	C	TRITD5Av1G000040	TRITD5Av1G000040.1	Transcript	missense_variant	491	491	164	A/G	gCt/gGt	AX-94382552-5A.1	IMPACT=MODERATE;BIOTYPE=protein_coding;EXON=1/1;STRAND=-1;ENSP=TRITD5Av1G000040.1;UNIPARC=UPI000844EC5D;SIFT=tolerated_low_confidence(0.34);DOMAINS=MobiDB_lite:mobidb-lite,PANTHER:PTHR47942,PANTHER:PTHR47942:SF59
.	5A:32948-32948	C	TRITD5Av1G000040	TRITD5Av1G000040.2	Transcript	missense_variant	491	491	164	A/G	gCt/gGt	AX-94382552-5A.1	IMPACT=MODERATE;BIOTYPE=protein_coding;EXON=1/2;STRAND=-1;ENSP=TRITD5Av1G000040.2;UNIPARC=UPI001019E5EA;SIFT=tolerated_low_confidence(0.38);DOMAINS=MobiDB_lite:mobidb-lite,PANTHER:PTHR47942,PANTHER:PTHR47942:SF59
.	5A:33189-33189	C	TRITD5Av1G000040	TRITD5Av1G000040.1	Transcript	missense_variant	250	250	84	T/A	Acc/Gcc	AX-94477754-5A.1	IMPACT=MODERATE;BIOTYPE=protein_coding;EXON=1/1;STRAND=-1;ENSP=TRITD5Av1G000040.1;UNIPARC=UPI000844EC5D;SIFT=tolerated_low_confidence(0.72);DOMAINS=MobiDB_lite:mobidb-lite,PANTHER:PTHR47942,PANTHER:PTHR47942:SF59
.	5A:33189-33189	C	TRITD5Av1G000040	TRITD5Av1G000040.2	Transcript	missense_variant	250	250	84	T/A	Acc/Gcc	AX-94477754-5A.1	IMPACT=MODERATE;BIOTYPE=protein_coding;EXON=1/2;STRAND=-1;ENSP=TRITD5Av1G000040.2;UNIPARC=UPI001019E5EA;SIFT=tolerated_low_confidence(0.7);DOMAINS=MobiDB_lite:mobidb-lite,PANTHER:PTHR47942,PANTHER:PTHR47942:SF59
.	5A:33216-33216	G	TRITD5Av1G000040	TRITD5Av1G000040.1	Transcript	missense_variant	223	223	75	A/P	Gct/Cct	-	IMPACT=MODERATE;BIOTYPE=protein_coding;EXON=1/1;STRAND=-1;ENSP=TRITD5Av1G000040.1;UNIPARC=UPI000844EC5D;SIFT=tolerated_low_confidence(0.11);DOMAINS=PANTHER:PTHR47942,PANTHER:PTHR47942:SF59
.	5A:33216-33216	G	TRITD5Av1G000040	TRITD5Av1G000040.2	Transcript	missense_variant	223	223	75	A/P	Gct/Cct	-	IMPACT=MODERATE;BIOTYPE=protein_coding;EXON=1/2;STRAND=-1;ENSP=TRITD5Av1G000040.2;UNIPARC=UPI001019E5EA;SIFT=tolerated_low_confidence(0.1);DOMAINS=PANTHER:PTHR47942,PANTHER:PTHR47942:SF59
.	5A:33228-33228	T	TRITD5Av1G000040	TRITD5Av1G000040.1	Transcript	missense_variant	211	211	71	A/T	Gct/Act	AX-94441970-5A.1	IMPACT=MODERATE;BIOTYPE=protein_coding;EXON=1/1;STRAND=-1;ENSP=TRITD5Av1G000040.1;UNIPARC=UPI000844EC5D;SIFT=tolerated_low_confidence(0.72);DOMAINS=PANTHER:PTHR47942,PANTHER:PTHR47942:SF59
.	5A:33228-33228	T	TRITD5Av1G000040	TRITD5Av1G000040.2	Transcript	missense_variant	211	211	71	A/T	Gct/Act	AX-94441970-5A.1	IMPACT=MODERATE;BIOTYPE=protein_coding;EXON=1/2;STRAND=-1;ENSP=TRITD5Av1G000040.2;UNIPARC=UPI001019E5EA;SIFT=tolerated_low_confidence(0.72);DOMAINS=PANTHER:PTHR47942,PANTHER:PTHR47942:SF59
.	5A:33235-33235	G	TRITD5Av1G000040	TRITD5Av1G000040.1	Transcript	synonymous_variant	204	204	68	G	ggT/ggC	-	IMPACT=LOW;BIOTYPE=protein_coding;EXON=1/1;STRAND=-1;ENSP=TRITD5Av1G000040.1;UNIPARC=UPI000844EC5D;DOMAINS=PANTHER:PTHR47942,PANTHER:PTHR47942:SF59
.	5A:33235-33235	G	TRITD5Av1G000040	TRITD5Av1G000040.2	Transcript	synonymous_variant	204	204	68	G	ggT/ggC	-	IMPACT=LOW;BIOTYPE=protein_coding;EXON=1/2;STRAND=-1;ENSP=TRITD5Av1G000040.2;UNIPARC=UPI001019E5EA;DOMAINS=PANTHER:PTHR47942,PANTHER:PTHR47942:SF59
.	5A:33250-33250	G	TRITD5Av1G000040	TRITD5Av1G000040.1	Transcript	synonymous_variant	189	189	63	A	gcG/gcC	-	IMPACT=LOW;BIOTYPE=protein_coding;EXON=1/1;STRAND=-1;ENSP=TRITD5Av1G000040.1;UNIPARC=UPI000844EC5D;DOMAINS=PANTHER:PTHR47942,PANTHER:PTHR47942:SF59
.	5A:33250-33250	G	TRITD5Av1G000040	TRITD5Av1G000040.2	Transcript	synonymous_variant	189	189	63	A	gcG/gcC	-	IMPACT=LOW;BIOTYPE=protein_coding;EXON=1/2;STRAND=-1;ENSP=TRITD5Av1G000040.2;UNIPARC=UPI001019E5EA;DOMAINS=PANTHER:PTHR47942,PANTHER:PTHR47942:SF59
.	5A:33257-33257	G	TRITD5Av1G000040	TRITD5Av1G000040.1	Transcript	missense_variant	182	182	61	L/P	cTg/cCg	AX-95098476-5A.1	IMPACT=MODERATE;BIOTYPE=protein_coding;EXON=1/1;STRAND=-1;ENSP=TRITD5Av1G000040.1;UNIPARC=UPI000844EC5D;SIFT=tolerated_low_confidence(0.26);DOMAINS=PANTHER:PTHR47942,PANTHER:PTHR47942:SF59
.	5A:33257-33257	G	TRITD5Av1G000040	TRITD5Av1G000040.2	Transcript	missense_variant	182	182	61	L/P	cTg/cCg	AX-95098476-5A.1	IMPACT=MODERATE;BIOTYPE=protein_coding;EXON=1/2;STRAND=-1;ENSP=TRITD5Av1G000040.2;UNIPARC=UPI001019E5EA;SIFT=tolerated_low_confidence(0.26);DOMAINS=PANTHER:PTHR47942,PANTHER:PTHR47942:SF59
.	5A:33266-33266	A	TRITD5Av1G000040	TRITD5Av1G000040.1	Transcript	missense_variant	173	173	58	A/V	gCt/gTt	AX-94941328-5A.1	IMPACT=MODERATE;BIOTYPE=protein_coding;EXON=1/1;STRAND=-1;ENSP=TRITD5Av1G000040.1;UNIPARC=UPI000844EC5D;SIFT=tolerated_low_confidence(0.42);DOMAINS=PANTHER:PTHR47942,PANTHER:PTHR47942:SF59
.	5A:33266-33266	A	TRITD5Av1G000040	TRITD5Av1G000040.2	Transcript	missense_variant	173	173	58	A/V	gCt/gTt	AX-94941328-5A.1	IMPACT=MODERATE;BIOTYPE=protein_coding;EXON=1/2;STRAND=-1;ENSP=TRITD5Av1G000040.2;UNIPARC=UPI001019E5EA;SIFT=tolerated_low_confidence(0.41);DOMAINS=PANTHER:PTHR47942,PANTHER:PTHR47942:SF59
.	5A:33385-33385	G	TRITD5Av1G000040	TRITD5Av1G000040.1	Transcript	synonymous_variant	54	54	18	Y	taT/taC	AX-94434107-5A.2	IMPACT=LOW;BIOTYPE=protein_coding;EXON=1/1;STRAND=-1;ENSP=TRITD5Av1G000040.1;UNIPARC=UPI000844EC5D
.	5A:33385-33385	G	TRITD5Av1G000040	TRITD5Av1G000040.2	Transcript	synonymous_variant	54	54	18	Y	taT/taC	AX-94434107-5A.2	IMPACT=LOW;BIOTYPE=protein_coding;EXON=1/2;STRAND=-1;ENSP=TRITD5Av1G000040.2;UNIPARC=UPI001019E5EA
.	5A:33451-33451	-	-	-	-	-	-	-	-	-	-	-
.	5A:33467-33467	-	-	-	-	-	-	-	-	-	-	-
.	5A:33473-33473	-	-	-	-	-	-	-	-	-	-	-
.	5A:33637-33637	-	-	-	-	-	-	-	-	-	-	-
.	5A:34112-34112	-	-	-	-	-	-	-	-	-	-	-
.	5A:34113-34113	-	-	-	-	-	-	-	-	-	-	-
.	5A:34123-34123	-	-	-	-	-	-	-	-	-	-	-
.	5A:34160-34160	-	-	-	-	-	-	-	-	-	-	-
.	5A:34178-34178	-	-	-	-	-	-	-	-	-	-	-
.	5A:34227-34227	-	-	-	-	-	-	-	-	-	-	-
.	5A:34233-34233	-	-	-	-	-	-	-	-	-	-	-
.	5A:34246-34246	-	-	-	-	-	-	-	-	-	-	-
.	5A:34277-34277	-	-	-	-	-	-	-	-	-	-	-
.	5A:34291-34291	-	-	-	-	-	-	-	-	-	-	-
.	5A:34301-34301	-	-	-	-	-	-	-	-	-	-	-
.	5A:34304-34304	-	-	-	-	-	-	-	-	-	-	-
.	5A:37335-37335	-	-	-	-	-	-	-	-	-	-	-
.	5A:41868-41872	-	-	-	-	-	-	-	-	-	-	-
.	5A:48446-48446	-	-	-	-	-	-	-	-	-	-	-
.	5A:49220-49220	-	-	-	-	-	-	-	-	-	-	-
.	5A:49231-49231	-	-	-	-	-	-	-	-	-	-	-
.	5A:49245-49246	-	-	-	-	-	-	-	-	-	-	-
.	5A:49279-49279	-	-	-	-	-	-	-	-	-	-	-
.	5A:49298-49298	-	-	-	-	-	-	-	-	-	-	-
.	5A:49422-49422	-	-	-	-	-	-	-	-	-	-	-
.	5A:49434-49434	-	-	-	-	-	-	-	-	-	-	-
.	5A:49451-49451	-	-	-	-	-	-	-	-	-	-	-
.	5A:60116-60116	-	-	-	-	-	-	-	-	-	-	-
.	5A:84916-84917	-	-	-	-	-	-	-	-	-	-	-
.	5A:95480-95480	-	-	-	-	-	-	-	-	-	-	-
.	5A:97311-97311	-	-	-	-	-	-	-	-	-	-	-
.	5A:110014-110014	-	-	-	-	-	-	-	-	-	-	-
.	5A:138452-138452	-	-	-	-	-	-	-	-	-	-	-
.	5A:148350-148350	-	-	-	-	-	-	-	-	-	-	-
.	5A:171472-171474	-	-	-	-	-	-	-	-	-	-	-
.	5A:171503-171503	-	-	-	-	-	-	-	-	-	-	-
.	5A:174043-174043	-	-	-	-	-	-	-	-	-	-	-
.	5A:179210-179210	-	-	-	-	-	-	-	-	-	-	-
.	5A:225824-225824	-	-	-	-	-	-	-	-	-	-	-
.	5A:248069-248070	-	-	-	-	-	-	-	-	-	-	-
.	5A:249986-249986	-	-	-	-	-	-	-	-	-	-	-
.	5A:252601-252601	A	TRITD5Av1G000140	TRITD5Av1G000140.1	Transcript	synonymous_variant	354	354	118	A	gcG/gcA	AX-94482969-5A.1	IMPACT=LOW;BIOTYPE=protein_coding;EXON=3/7;STRAND=1;ENSP=TRITD5Av1G000140.1;UNIPARC=UPI0010197F54;DOMAINS=PANTHER:PTHR19328,PANTHER:PTHR19328:SF36
.	5A:252601-252601	A	TRITD5Av1G000140	TRITD5Av1G000140.2	Transcript	synonymous_variant	453	453	151	A	gcG/gcA	AX-94482969-5A.1	IMPACT=LOW;BIOTYPE=protein_coding;EXON=3/7;STRAND=1;ENSP=TRITD5Av1G000140.2;UNIPARC=UPI00084363B7;DOMAINS=PANTHER:PTHR19328,PANTHER:PTHR19328:SF36
.	5A:252601-252601	A	TRITD5Av1G000140	TRITD5Av1G000140.3	Transcript	synonymous_variant	453	453	151	A	gcG/gcA	AX-94482969-5A.1	IMPACT=LOW;BIOTYPE=protein_coding;EXON=3/7;STRAND=1;ENSP=TRITD5Av1G000140.3;UNIPARC=UPI0008444B54;DOMAINS=PANTHER:PTHR19328,PANTHER:PTHR19328:SF36
.	5A:252609-252609	G	TRITD5Av1G000140	TRITD5Av1G000140.1	Transcript	missense_variant	362	362	121	L/R	cTc/cGc	-	IMPACT=MODERATE;BIOTYPE=protein_coding;EXON=3/7;STRAND=1;ENSP=TRITD5Av1G000140.1;UNIPARC=UPI0010197F54;SIFT=tolerated(0.35);DOMAINS=PANTHER:PTHR19328,PANTHER:PTHR19328:SF36
.	5A:252609-252609	G	TRITD5Av1G000140	TRITD5Av1G000140.2	Transcript	missense_variant	461	461	154	L/R	cTc/cGc	-	IMPACT=MODERATE;BIOTYPE=protein_coding;EXON=3/7;STRAND=1;ENSP=TRITD5Av1G000140.2;UNIPARC=UPI00084363B7;SIFT=tolerated(0.35);DOMAINS=PANTHER:PTHR19328,PANTHER:PTHR19328:SF36
.	5A:252609-252609	G	TRITD5Av1G000140	TRITD5Av1G000140.3	Transcript	missense_variant	461	461	154	L/R	cTc/cGc	-	IMPACT=MODERATE;BIOTYPE=protein_coding;EXON=3/7;STRAND=1;ENSP=TRITD5Av1G000140.3;UNIPARC=UPI0008444B54;SIFT=tolerated(0.35);DOMAINS=PANTHER:PTHR19328,PANTHER:PTHR19328:SF36
.	5A:252613-252613	T	TRITD5Av1G000140	TRITD5Av1G000140.1	Transcript	synonymous_variant	366	366	122	N	aaC/aaT	-	IMPACT=LOW;BIOTYPE=protein_coding;EXON=3/7;STRAND=1;ENSP=TRITD5Av1G000140.1;UNIPARC=UPI0010197F54;DOMAINS=PANTHER:PTHR19328,PANTHER:PTHR19328:SF36
.	5A:252613-252613	T	TRITD5Av1G000140	TRITD5Av1G000140.2	Transcript	synonymous_variant	465	465	155	N	aaC/aaT	-	IMPACT=LOW;BIOTYPE=protein_coding;EXON=3/7;STRAND=1;ENSP=TRITD5Av1G000140.2;UNIPARC=UPI00084363B7;DOMAINS=PANTHER:PTHR19328,PANTHER:PTHR19328:SF36
.	5A:252613-252613	T	TRITD5Av1G000140	TRITD5Av1G000140.3	Transcript	synonymous_variant	465	465	155	N	aaC/aaT	-	IMPACT=LOW;BIOTYPE=protein_coding;EXON=3/7;STRAND=1;ENSP=TRITD5Av1G000140.3;UNIPARC=UPI0008444B54;DOMAINS=PANTHER:PTHR19328,PANTHER:PTHR19328:SF36
.	5A:252616-252616	T	TRITD5Av1G000140	TRITD5Av1G000140.1	Transcript	synonymous_variant	369	369	123	S	tcC/tcT	-	IMPACT=LOW;BIOTYPE=protein_coding;EXON=3/7;STRAND=1;ENSP=TRITD5Av1G000140.1;UNIPARC=UPI0010197F54;DOMAINS=PANTHER:PTHR19328,PANTHER:PTHR19328:SF36
.	5A:252616-252616	T	TRITD5Av1G000140	TRITD5Av1G000140.2	Transcript	synonymous_variant	468	468	156	S	tcC/tcT	-	IMPACT=LOW;BIOTYPE=protein_coding;EXON=3/7;STRAND=1;ENSP=TRITD5Av1G000140.2;UNIPARC=UPI00084363B7;DOMAINS=PANTHER:PTHR19328,PANTHER:PTHR19328:SF36
.	5A:252616-252616	T	TRITD5Av1G000140	TRITD5Av1G000140.3	Transcript	synonymous_variant	468	468	156	S	tcC/tcT	-	IMPACT=LOW;BIOTYPE=protein_coding;EXON=3/7;STRAND=1;ENSP=TRITD5Av1G000140.3;UNIPARC=UPI0008444B54;DOMAINS=PANTHER:PTHR19328,PANTHER:PTHR19328:SF36
.	5A:252619-252619	C	TRITD5Av1G000140	TRITD5Av1G000140.1	Transcript	synonymous_variant	372	372	124	P	ccT/ccC	-	IMPACT=LOW;BIOTYPE=protein_coding;EXON=3/7;STRAND=1;ENSP=TRITD5Av1G000140.1;UNIPARC=UPI0010197F54;DOMAINS=PANTHER:PTHR19328,PANTHER:PTHR19328:SF36
.	5A:252619-252619	C	TRITD5Av1G000140	TRITD5Av1G000140.2	Transcript	synonymous_variant	471	471	157	P	ccT/ccC	-	IMPACT=LOW;BIOTYPE=protein_coding;EXON=3/7;STRAND=1;ENSP=TRITD5Av1G000140.2;UNIPARC=UPI00084363B7;DOMAINS=PANTHER:PTHR19328,PANTHER:PTHR19328:SF36
.	5A:252619-252619	C	TRITD5Av1G000140	TRITD5Av1G000140.3	Transcript	synonymous_variant	471	471	157	P	ccT/ccC	-	IMPACT=LOW;BIOTYPE=protein_coding;EXON=3/7;STRAND=1;ENSP=TRITD5Av1G000140.3;UNIPARC=UPI0008444B54;DOMAINS=PANTHER:PTHR19328,PANTHER:PTHR19328:SF36
.	5A:252640-252640	A	TRITD5Av1G000140	TRITD5Av1G000140.1	Transcript	synonymous_variant	393	393	131	G	ggT/ggA	-	IMPACT=LOW;BIOTYPE=protein_coding;EXON=3/7;STRAND=1;ENSP=TRITD5Av1G000140.1;UNIPARC=UPI0010197F54;DOMAINS=Low_complexity_(Seg):seg,PANTHER:PTHR19328,PANTHER:PTHR19328:SF36
.	5A:252640-252640	A	TRITD5Av1G000140	TRITD5Av1G000140.2	Transcript	synonymous_variant	492	492	164	G	ggT/ggA	-	IMPACT=LOW;BIOTYPE=protein_coding;EXON=3/7;STRAND=1;ENSP=TRITD5Av1G000140.2;UNIPARC=UPI00084363B7;DOMAINS=Low_complexity_(Seg):seg,PANTHER:PTHR19328,PANTHER:PTHR19328:SF36
.	5A:252640-252640	A	TRITD5Av1G000140	TRITD5Av1G000140.3	Transcript	synonymous_variant	492	492	164	G	ggT/ggA	-	IMPACT=LOW;BIOTYPE=protein_coding;EXON=3/7;STRAND=1;ENSP=TRITD5Av1G000140.3;UNIPARC=UPI0008444B54;DOMAINS=Low_complexity_(Seg):seg,PANTHER:PTHR19328,PANTHER:PTHR19328:SF36
.	5A:252648-252648	G	TRITD5Av1G000140	TRITD5Av1G000140.1	Transcript	missense_variant	401	401	134	K/R	aAg/aGg	-	IMPACT=MODERATE;BIOTYPE=protein_coding;EXON=3/7;STRAND=1;ENSP=TRITD5Av1G000140.1;UNIPARC=UPI0010197F54;SIFT=tolerated(0.76);DOMAINS=Low_complexity_(Seg):seg,PANTHER:PTHR19328,PANTHER:PTHR19328:SF36
.	5A:252648-252648	G	TRITD5Av1G000140	TRITD5Av1G000140.2	Transcript	missense_variant	500	500	167	K/R	aAg/aGg	-	IMPACT=MODERATE;BIOTYPE=protein_coding;EXON=3/7;STRAND=1;ENSP=TRITD5Av1G000140.2;UNIPARC=UPI00084363B7;SIFT=tolerated(0.71);DOMAINS=Low_complexity_(Seg):seg,PANTHER:PTHR19328,PANTHER:PTHR19328:SF36
.	5A:252648-252648	G	TRITD5Av1G000140	TRITD5Av1G000140.3	Transcript	missense_variant	500	500	167	K/R	aAg/aGg	-	IMPACT=MODERATE;BIOTYPE=protein_coding;EXON=3/7;STRAND=1;ENSP=TRITD5Av1G000140.3;UNIPARC=UPI0008444B54;SIFT=tolerated(0.72);DOMAINS=Low_complexity_(Seg):seg,PANTHER:PTHR19328,PANTHER:PTHR19328:SF36
.	5A:252715-252715	C	TRITD5Av1G000140	TRITD5Av1G000140.1	Transcript	synonymous_variant	468	468	156	F	ttT/ttC	AX-95197873-5A.2	IMPACT=LOW;BIOTYPE=protein_coding;EXON=3/7;STRAND=1;ENSP=TRITD5Av1G000140.1;UNIPARC=UPI0010197F54;DOMAINS=PANTHER:PTHR19328,PANTHER:PTHR19328:SF36
.	5A:252715-252715	C	TRITD5Av1G000140	TRITD5Av1G000140.2	Transcript	synonymous_variant	567	567	189	F	ttT/ttC	AX-95197873-5A.2	IMPACT=LOW;BIOTYPE=protein_coding;EXON=3/7;STRAND=1;ENSP=TRITD5Av1G000140.2;UNIPARC=UPI00084363B7;DOMAINS=PANTHER:PTHR19328,PANTHER:PTHR19328:SF36
.	5A:252715-252715	C	TRITD5Av1G000140	TRITD5Av1G000140.3	Transcript	synonymous_variant	567	567	189	F	ttT/ttC	AX-95197873-5A.2	IMPACT=LOW;BIOTYPE=protein_coding;EXON=3/7;STRAND=1;ENSP=TRITD5Av1G000140.3;UNIPARC=UPI0008444B54;DOMAINS=PANTHER:PTHR19328,PANTHER:PTHR19328:SF36
.	5A:252733-252733	C	TRITD5Av1G000140	TRITD5Av1G000140.1	Transcript	synonymous_variant	486	486	162	N	aaT/aaC	AX-94949333-5A.2	IMPACT=LOW;BIOTYPE=protein_coding;EXON=3/7;STRAND=1;ENSP=TRITD5Av1G000140.1;UNIPARC=UPI0010197F54;DOMAINS=PANTHER:PTHR19328,PANTHER:PTHR19328:SF36
.	5A:252733-252733	C	TRITD5Av1G000140	TRITD5Av1G000140.2	Transcript	synonymous_variant	585	585	195	N	aaT/aaC	AX-94949333-5A.2	IMPACT=LOW;BIOTYPE=protein_coding;EXON=3/7;STRAND=1;ENSP=TRITD5Av1G000140.2;UNIPARC=UPI00084363B7;DOMAINS=PANTHER:PTHR19328,PANTHER:PTHR19328:SF36
.	5A:252733-252733	C	TRITD5Av1G000140	TRITD5Av1G000140.3	Transcript	synonymous_variant	585	585	195	N	aaT/aaC	AX-94949333-5A.2	IMPACT=LOW;BIOTYPE=protein_coding;EXON=3/7;STRAND=1;ENSP=TRITD5Av1G000140.3;UNIPARC=UPI0008444B54;DOMAINS=PANTHER:PTHR19328,PANTHER:PTHR19328:SF36
.	5A:252736-252736	A	TRITD5Av1G000140	TRITD5Av1G000140.1	Transcript	synonymous_variant	489	489	163	R	cgG/cgA	AX-94642438-5A.2	IMPACT=LOW;BIOTYPE=protein_coding;EXON=3/7;STRAND=1;ENSP=TRITD5Av1G000140.1;UNIPARC=UPI0010197F54;DOMAINS=PANTHER:PTHR19328,PANTHER:PTHR19328:SF36
.	5A:252736-252736	A	TRITD5Av1G000140	TRITD5Av1G000140.2	Transcript	synonymous_variant	588	588	196	R	cgG/cgA	AX-94642438-5A.2	IMPACT=LOW;BIOTYPE=protein_coding;EXON=3/7;STRAND=1;ENSP=TRITD5Av1G000140.2;UNIPARC=UPI00084363B7;DOMAINS=PANTHER:PTHR19328,PANTHER:PTHR19328:SF36
.	5A:252736-252736	A	TRITD5Av1G000140	TRITD5Av1G000140.3	Transcript	synonymous_variant	588	588	196	R	cgG/cgA	AX-94642438-5A.2	IMPACT=LOW;BIOTYPE=protein_coding;EXON=3/7;STRAND=1;ENSP=TRITD5Av1G000140.3;UNIPARC=UPI0008444B54;DOMAINS=PANTHER:PTHR19328,PANTHER:PTHR19328:SF36
.	5A:252751-252751	C	TRITD5Av1G000140	TRITD5Av1G000140.1	Transcript	synonymous_variant	504	504	168	S	agT/agC	-	IMPACT=LOW;BIOTYPE=protein_coding;EXON=3/7;STRAND=1;ENSP=TRITD5Av1G000140.1;UNIPARC=UPI0010197F54;DOMAINS=PANTHER:PTHR19328,PANTHER:PTHR19328:SF36
.	5A:252751-252751	C	TRITD5Av1G000140	TRITD5Av1G000140.2	Transcript	synonymous_variant	603	603	201	S	agT/agC	-	IMPACT=LOW;BIOTYPE=protein_coding;EXON=3/7;STRAND=1;ENSP=TRITD5Av1G000140.2;UNIPARC=UPI00084363B7;DOMAINS=PANTHER:PTHR19328,PANTHER:PTHR19328:SF36
.	5A:252751-252751	C	TRITD5Av1G000140	TRITD5Av1G000140.3	Transcript	synonymous_variant	603	603	201	S	agT/agC	-	IMPACT=LOW;BIOTYPE=protein_coding;EXON=3/7;STRAND=1;ENSP=TRITD5Av1G000140.3;UNIPARC=UPI0008444B54;DOMAINS=PANTHER:PTHR19328,PANTHER:PTHR19328:SF36
.	5A:252760-252760	G	TRITD5Av1G000140	TRITD5Av1G000140.1	Transcript	synonymous_variant	513	513	171	T	acA/acG	-	IMPACT=LOW;BIOTYPE=protein_coding;EXON=3/7;STRAND=1;ENSP=TRITD5Av1G000140.1;UNIPARC=UPI0010197F54;DOMAINS=PANTHER:PTHR19328,PANTHER:PTHR19328:SF36
.	5A:252760-252760	G	TRITD5Av1G000140	TRITD5Av1G000140.2	Transcript	synonymous_variant	612	612	204	T	acA/acG	-	IMPACT=LOW;BIOTYPE=protein_coding;EXON=3/7;STRAND=1;ENSP=TRITD5Av1G000140.2;UNIPARC=UPI00084363B7;DOMAINS=PANTHER:PTHR19328,PANTHER:PTHR19328:SF36
.	5A:252760-252760	G	TRITD5Av1G000140	TRITD5Av1G000140.3	Transcript	synonymous_variant	612	612	204	T	acA/acG	-	IMPACT=LOW;BIOTYPE=protein_coding;EXON=3/7;STRAND=1;ENSP=TRITD5Av1G000140.3;UNIPARC=UPI0008444B54;DOMAINS=PANTHER:PTHR19328,PANTHER:PTHR19328:SF36,Gene3D:2.120.10.30
.	5A:252871-252871	C	TRITD5Av1G000140	TRITD5Av1G000140.1	Transcript	synonymous_variant	624	624	208	S	tcT/tcC	AX-94523289-5A.2	IMPACT=LOW;BIOTYPE=protein_coding;EXON=3/7;STRAND=1;ENSP=TRITD5Av1G000140.1;UNIPARC=UPI0010197F54;DOMAINS=PANTHER:PTHR19328,PANTHER:PTHR19328:SF36,Gene3D:2.120.10.30,Superfamily:SSF50952
.	5A:252871-252871	C	TRITD5Av1G000140	TRITD5Av1G000140.2	Transcript	synonymous_variant	723	723	241	S	tcT/tcC	AX-94523289-5A.2	IMPACT=LOW;BIOTYPE=protein_coding;EXON=3/7;STRAND=1;ENSP=TRITD5Av1G000140.2;UNIPARC=UPI00084363B7;DOMAINS=PANTHER:PTHR19328,PANTHER:PTHR19328:SF36,Gene3D:2.120.10.30,Superfamily:SSF50952
.	5A:252871-252871	C	TRITD5Av1G000140	TRITD5Av1G000140.3	Transcript	synonymous_variant	723	723	241	S	tcT/tcC	AX-94523289-5A.2	IMPACT=LOW;BIOTYPE=protein_coding;EXON=3/7;STRAND=1;ENSP=TRITD5Av1G000140.3;UNIPARC=UPI0008444B54;DOMAINS=PANTHER:PTHR19328,PANTHER:PTHR19328:SF36,Gene3D:2.120.10.30,Superfamily:SSF50952
.	5A:252873-252873	A	TRITD5Av1G000140	TRITD5Av1G000140.1	Transcript	missense_variant	626	626	209	S/N	aGc/aAc	-	IMPACT=MODERATE;BIOTYPE=protein_coding;EXON=3/7;STRAND=1;ENSP=TRITD5Av1G000140.1;UNIPARC=UPI0010197F54;SIFT=tolerated(1);DOMAINS=PANTHER:PTHR19328,PANTHER:PTHR19328:SF36,Gene3D:2.120.10.30,Superfamily:SSF50952
.	5A:252873-252873	A	TRITD5Av1G000140	TRITD5Av1G000140.2	Transcript	missense_variant	725	725	242	S/N	aGc/aAc	-	IMPACT=MODERATE;BIOTYPE=protein_coding;EXON=3/7;STRAND=1;ENSP=TRITD5Av1G000140.2;UNIPARC=UPI00084363B7;SIFT=tolerated(1);DOMAINS=PANTHER:PTHR19328,PANTHER:PTHR19328:SF36,Gene3D:2.120.10.30,Superfamily:SSF50952
.	5A:252873-252873	A	TRITD5Av1G000140	TRITD5Av1G000140.3	Transcript	missense_variant	725	725	242	S/N	aGc/aAc	-	IMPACT=MODERATE;BIOTYPE=protein_coding;EXON=3/7;STRAND=1;ENSP=TRITD5Av1G000140.3;UNIPARC=UPI0008444B54;SIFT=tolerated(1);DOMAINS=PANTHER:PTHR19328,PANTHER:PTHR19328:SF36,Gene3D:2.120.10.30,Superfamily:SSF50952
.	5A:252898-252898	C	TRITD5Av1G000140	TRITD5Av1G000140.1	Transcript	synonymous_variant	651	651	217	A	gcT/gcC	AX-94569784-5A.2	IMPACT=LOW;BIOTYPE=protein_coding;EXON=3/7;STRAND=1;ENSP=TRITD5Av1G000140.1;UNIPARC=UPI0010197F54;DOMAINS=PANTHER:PTHR19328,PANTHER:PTHR19328:SF36,Gene3D:2.120.10.30,Superfamily:SSF50952
.	5A:252898-252898	C	TRITD5Av1G000140	TRITD5Av1G000140.2	Transcript	synonymous_variant	750	750	250	A	gcT/gcC	AX-94569784-5A.2	IMPACT=LOW;BIOTYPE=protein_coding;EXON=3/7;STRAND=1;ENSP=TRITD5Av1G000140.2;UNIPARC=UPI00084363B7;DOMAINS=PANTHER:PTHR19328,PANTHER:PTHR19328:SF36,Gene3D:2.120.10.30,Superfamily:SSF50952
.	5A:252898-252898	C	TRITD5Av1G000140	TRITD5Av1G000140.3	Transcript	synonymous_variant	750	750	250	A	gcT/gcC	AX-94569784-5A.2	IMPACT=LOW;BIOTYPE=protein_coding;EXON=3/7;STRAND=1;ENSP=TRITD5Av1G000140.3;UNIPARC=UPI0008444B54;DOMAINS=PANTHER:PTHR19328,PANTHER:PTHR19328:SF36,Gene3D:2.120.10.30,Superfamily:SSF50952
.	5A:252908-252908	G	TRITD5Av1G000140	TRITD5Av1G000140.1	Transcript	missense_variant	661	661	221	L/V	Ctg/Gtg	AX-94759894-5A.2	IMPACT=MODERATE;BIOTYPE=protein_coding;EXON=3/7;STRAND=1;ENSP=TRITD5Av1G000140.1;UNIPARC=UPI0010197F54;SIFT=tolerated(0.32);DOMAINS=PANTHER:PTHR19328,PANTHER:PTHR19328:SF36,Gene3D:2.120.10.30,Superfamily:SSF50952
.	5A:252908-252908	G	TRITD5Av1G000140	TRITD5Av1G000140.2	Transcript	missense_variant	760	760	254	L/V	Ctg/Gtg	AX-94759894-5A.2	IMPACT=MODERATE;BIOTYPE=protein_coding;EXON=3/7;STRAND=1;ENSP=TRITD5Av1G000140.2;UNIPARC=UPI00084363B7;SIFT=tolerated(0.33);DOMAINS=PANTHER:PTHR19328,PANTHER:PTHR19328:SF36,Gene3D:2.120.10.30,Superfamily:SSF50952
.	5A:252908-252908	G	TRITD5Av1G000140	TRITD5Av1G000140.3	Transcript	missense_variant	760	760	254	L/V	Ctg/Gtg	AX-94759894-5A.2	IMPACT=MODERATE;BIOTYPE=protein_coding;EXON=3/7;STRAND=1;ENSP=TRITD5Av1G000140.3;UNIPARC=UPI0008444B54;SIFT=tolerated(0.31);DOMAINS=PANTHER:PTHR19328,PANTHER:PTHR19328:SF36,Gene3D:2.120.10.30,Superfamily:SSF50952
.	5A:252958-252958	C	TRITD5Av1G000140	TRITD5Av1G000140.1	Transcript	synonymous_variant	711	711	237	S	agT/agC	AX-94723764-5A.2	IMPACT=LOW;BIOTYPE=protein_coding;EXON=3/7;STRAND=1;ENSP=TRITD5Av1G000140.1;UNIPARC=UPI0010197F54;DOMAINS=PANTHER:PTHR19328,PANTHER:PTHR19328:SF36,Gene3D:2.120.10.30,Superfamily:SSF50952
.	5A:252958-252958	C	TRITD5Av1G000140	TRITD5Av1G000140.2	Transcript	synonymous_variant	810	810	270	S	agT/agC	AX-94723764-5A.2	IMPACT=LOW;BIOTYPE=protein_coding;EXON=3/7;STRAND=1;ENSP=TRITD5Av1G000140.2;UNIPARC=UPI00084363B7;DOMAINS=PANTHER:PTHR19328,PANTHER:PTHR19328:SF36,Gene3D:2.120.10.30,Superfamily:SSF50952
.	5A:252958-252958	C	TRITD5Av1G000140	TRITD5Av1G000140.3	Transcript	synonymous_variant	810	810	270	S	agT/agC	AX-94723764-5A.2	IMPACT=LOW;BIOTYPE=protein_coding;EXON=3/7;STRAND=1;ENSP=TRITD5Av1G000140.3;UNIPARC=UPI0008444B54;DOMAINS=PANTHER:PTHR19328,PANTHER:PTHR19328:SF36,Gene3D:2.120.10.30,Superfamily:SSF50952
.	5A:253013-253013	A	TRITD5Av1G000140	TRITD5Av1G000140.1	Transcript	missense_variant	766	766	256	G/R	Ggg/Agg	-	IMPACT=MODERATE;BIOTYPE=protein_coding;EXON=3/7;STRAND=1;ENSP=TRITD5Av1G000140.1;UNIPARC=UPI0010197F54;SIFT=deleterious(0.02);DOMAINS=PANTHER:PTHR19328,PANTHER:PTHR19328:SF36,Gene3D:2.120.10.30,Pfam:PF07995,Superfamily:SSF50952
.	5A:253013-253013	A	TRITD5Av1G000140	TRITD5Av1G000140.2	Transcript	missense_variant	865	865	289	G/R	Ggg/Agg	-	IMPACT=MODERATE;BIOTYPE=protein_coding;EXON=3/7;STRAND=1;ENSP=TRITD5Av1G000140.2;UNIPARC=UPI00084363B7;SIFT=deleterious(0.02);DOMAINS=PANTHER:PTHR19328,PANTHER:PTHR19328:SF36,Gene3D:2.120.10.30,Pfam:PF07995,Superfamily:SSF50952
.	5A:253013-253013	A	TRITD5Av1G000140	TRITD5Av1G000140.3	Transcript	missense_variant	865	865	289	G/R	Ggg/Agg	-	IMPACT=MODERATE;BIOTYPE=protein_coding;EXON=3/7;STRAND=1;ENSP=TRITD5Av1G000140.3;UNIPARC=UPI0008444B54;SIFT=deleterious(0.02);DOMAINS=PANTHER:PTHR19328,PANTHER:PTHR19328:SF36,Gene3D:2.120.10.30,Pfam:PF07995,Superfamily:SSF50952
.	5A:253120-253120	A	TRITD5Av1G000140	TRITD5Av1G000140.1	Transcript	synonymous_variant	873	873	291	S	tcC/tcA	AX-94787347-5A.1	IMPACT=LOW;BIOTYPE=protein_coding;EXON=3/7;STRAND=1;ENSP=TRITD5Av1G000140.1;UNIPARC=UPI0010197F54;DOMAINS=PANTHER:PTHR19328,PANTHER:PTHR19328:SF36,Gene3D:2.120.10.30,Pfam:PF07995,Superfamily:SSF50952
.	5A:253120-253120	A	TRITD5Av1G000140	TRITD5Av1G000140.2	Transcript	synonymous_variant	972	972	324	S	tcC/tcA	AX-94787347-5A.1	IMPACT=LOW;BIOTYPE=protein_coding;EXON=3/7;STRAND=1;ENSP=TRITD5Av1G000140.2;UNIPARC=UPI00084363B7;DOMAINS=PANTHER:PTHR19328,PANTHER:PTHR19328:SF36,Gene3D:2.120.10.30,Pfam:PF07995,Superfamily:SSF50952
.	5A:253120-253120	A	TRITD5Av1G000140	TRITD5Av1G000140.3	Transcript	synonymous_variant	972	972	324	S	tcC/tcA	AX-94787347-5A.1	IMPACT=LOW;BIOTYPE=protein_coding;EXON=3/7;STRAND=1;ENSP=TRITD5Av1G000140.3;UNIPARC=UPI0008444B54;DOMAINS=PANTHER:PTHR19328,PANTHER:PTHR19328:SF36,Gene3D:2.120.10.30,Pfam:PF07995,Superfamily:SSF50952
.	5A:253168-253168	C	TRITD5Av1G000140	TRITD5Av1G000140.1	Transcript	synonymous_variant	921	921	307	N	aaT/aaC	AX-94990857-5A.1	IMPACT=LOW;BIOTYPE=protein_coding;EXON=3/7;STRAND=1;ENSP=TRITD5Av1G000140.1;UNIPARC=UPI0010197F54;DOMAINS=PANTHER:PTHR19328,PANTHER:PTHR19328:SF36,Gene3D:2.120.10.30,Pfam:PF07995,Superfamily:SSF50952
.	5A:253168-253168	C	TRITD5Av1G000140	TRITD5Av1G000140.2	Transcript	synonymous_variant	1020	1020	340	N	aaT/aaC	AX-94990857-5A.1	IMPACT=LOW;BIOTYPE=protein_coding;EXON=3/7;STRAND=1;ENSP=TRITD5Av1G000140.2;UNIPARC=UPI00084363B7;DOMAINS=PANTHER:PTHR19328,PANTHER:PTHR19328:SF36,Gene3D:2.120.10.30,Pfam:PF07995,Superfamily:SSF50952
.	5A:253168-253168	C	TRITD5Av1G000140	TRITD5Av1G000140.3	Transcript	synonymous_variant	1020	1020	340	N	aaT/aaC	AX-94990857-5A.1	IMPACT=LOW;BIOTYPE=protein_coding;EXON=3/7;STRAND=1;ENSP=TRITD5Av1G000140.3;UNIPARC=UPI0008444B54;DOMAINS=PANTHER:PTHR19328,PANTHER:PTHR19328:SF36,Pfam:PF07995,Superfamily:SSF50952
.	5A:253180-253180	A	TRITD5Av1G000140	TRITD5Av1G000140.1	Transcript	synonymous_variant	933	933	311	P	ccG/ccA	AX-94740570-5A.1	IMPACT=LOW;BIOTYPE=protein_coding;EXON=3/7;STRAND=1;ENSP=TRITD5Av1G000140.1;UNIPARC=UPI0010197F54;DOMAINS=PANTHER:PTHR19328,PANTHER:PTHR19328:SF36,Gene3D:2.120.10.30,Pfam:PF07995,Superfamily:SSF50952
.	5A:253180-253180	A	TRITD5Av1G000140	TRITD5Av1G000140.2	Transcript	synonymous_variant	1032	1032	344	P	ccG/ccA	AX-94740570-5A.1	IMPACT=LOW;BIOTYPE=protein_coding;EXON=3/7;STRAND=1;ENSP=TRITD5Av1G000140.2;UNIPARC=UPI00084363B7;DOMAINS=PANTHER:PTHR19328,PANTHER:PTHR19328:SF36,Gene3D:2.120.10.30,Pfam:PF07995,Superfamily:SSF50952
.	5A:253180-253180	A	TRITD5Av1G000140	TRITD5Av1G000140.3	Transcript	synonymous_variant	1032	1032	344	P	ccG/ccA	AX-94740570-5A.1	IMPACT=LOW;BIOTYPE=protein_coding;EXON=3/7;STRAND=1;ENSP=TRITD5Av1G000140.3;UNIPARC=UPI0008444B54;DOMAINS=PANTHER:PTHR19328,PANTHER:PTHR19328:SF36,Pfam:PF07995,Superfamily:SSF50952
.	5A:253192-253192	G	TRITD5Av1G000140	TRITD5Av1G000140.1	Transcript	synonymous_variant	945	945	315	Q	caA/caG	AX-95087507-5A.1	IMPACT=LOW;BIOTYPE=protein_coding;EXON=3/7;STRAND=1;ENSP=TRITD5Av1G000140.1;UNIPARC=UPI0010197F54;DOMAINS=PANTHER:PTHR19328,PANTHER:PTHR19328:SF36,Gene3D:2.120.10.30,Pfam:PF07995,Superfamily:SSF50952
.	5A:253192-253192	G	TRITD5Av1G000140	TRITD5Av1G000140.2	Transcript	synonymous_variant	1044	1044	348	Q	caA/caG	AX-95087507-5A.1	IMPACT=LOW;BIOTYPE=protein_coding;EXON=3/7;STRAND=1;ENSP=TRITD5Av1G000140.2;UNIPARC=UPI00084363B7;DOMAINS=PANTHER:PTHR19328,PANTHER:PTHR19328:SF36,Gene3D:2.120.10.30,Pfam:PF07995,Superfamily:SSF50952
.	5A:253192-253192	G	TRITD5Av1G000140	TRITD5Av1G000140.3	Transcript	synonymous_variant	1044	1044	348	Q	caA/caG	AX-95087507-5A.1	IMPACT=LOW;BIOTYPE=protein_coding;EXON=3/7;STRAND=1;ENSP=TRITD5Av1G000140.3;UNIPARC=UPI0008444B54;DOMAINS=PANTHER:PTHR19328,PANTHER:PTHR19328:SF36,Pfam:PF07995,Gene3D:2.120.10.30,Superfamily:SSF50952
.	5A:253256-253256	G	TRITD5Av1G000140	TRITD5Av1G000140.3	Transcript	missense_variant	1108	1108	370	R/G	Aga/Gga	-	IMPACT=MODERATE;BIOTYPE=protein_coding;EXON=3/7;STRAND=1;ENSP=TRITD5Av1G000140.3;UNIPARC=UPI0008444B54;SIFT=deleterious(0.02);DOMAINS=PANTHER:PTHR19328,PANTHER:PTHR19328:SF36,Pfam:PF07995,Gene3D:2.120.10.30,Superfamily:SSF50952
.	5A:253262-253262	-	-	-	-	-	-	-	-	-	-	-
.	5A:253266-253266	-	-	-	-	-	-	-	-	-	-	-
.	5A:253278-253278	-	-	-	-	-	-	-	-	-	-	-
.	5A:253285-253285	-	-	-	-	-	-	-	-	-	-	-
.	5A:253300-253300	-	-	-	-	-	-	-	-	-	-	-
.	5A:253328-253328	T	TRITD5Av1G000140	TRITD5Av1G000140.1	Transcript	splice_region_variant,synonymous_variant	999	999	333	V	gtA/gtT	-	IMPACT=LOW;BIOTYPE=protein_coding;EXON=4/7;STRAND=1;ENSP=TRITD5Av1G000140.1;UNIPARC=UPI0010197F54;DOMAINS=PANTHER:PTHR19328,PANTHER:PTHR19328:SF36,Gene3D:2.120.10.30,Pfam:PF07995,Superfamily:SSF50952
.	5A:253328-253328	T	TRITD5Av1G000140	TRITD5Av1G000140.2	Transcript	splice_region_variant,synonymous_variant	1098	1098	366	V	gtA/gtT	-	IMPACT=LOW;BIOTYPE=protein_coding;EXON=4/7;STRAND=1;ENSP=TRITD5Av1G000140.2;UNIPARC=UPI00084363B7;DOMAINS=PANTHER:PTHR19328,PANTHER:PTHR19328:SF36,Gene3D:2.120.10.30,Pfam:PF07995,Superfamily:SSF50952
.	5A:253328-253328	T	TRITD5Av1G000140	TRITD5Av1G000140.3	Transcript	splice_region_variant,synonymous_variant	1116	1116	372	V	gtA/gtT	-	IMPACT=LOW;BIOTYPE=protein_coding;EXON=4/7;STRAND=1;ENSP=TRITD5Av1G000140.3;UNIPARC=UPI0008444B54;DOMAINS=PANTHER:PTHR19328,PANTHER:PTHR19328:SF36,Pfam:PF07995,Gene3D:2.120.10.30,Superfamily:SSF50952
.	5A:253331-253331	A	TRITD5Av1G000140	TRITD5Av1G000140.1	Transcript	synonymous_variant	1002	1002	334	T	acT/acA	-	IMPACT=LOW;BIOTYPE=protein_coding;EXON=4/7;STRAND=1;ENSP=TRITD5Av1G000140.1;UNIPARC=UPI0010197F54;DOMAINS=PANTHER:PTHR19328,PANTHER:PTHR19328:SF36,Gene3D:2.120.10.30,Pfam:PF07995,Superfamily:SSF50952
.	5A:253331-253331	A	TRITD5Av1G000140	TRITD5Av1G000140.2	Transcript	synonymous_variant	1101	1101	367	T	acT/acA	-	IMPACT=LOW;BIOTYPE=protein_coding;EXON=4/7;STRAND=1;ENSP=TRITD5Av1G000140.2;UNIPARC=UPI00084363B7;DOMAINS=PANTHER:PTHR19328,PANTHER:PTHR19328:SF36,Gene3D:2.120.10.30,Pfam:PF07995,Superfamily:SSF50952
.	5A:253331-253331	A	TRITD5Av1G000140	TRITD5Av1G000140.3	Transcript	synonymous_variant	1119	1119	373	T	acT/acA	-	IMPACT=LOW;BIOTYPE=protein_coding;EXON=4/7;STRAND=1;ENSP=TRITD5Av1G000140.3;UNIPARC=UPI0008444B54;DOMAINS=PANTHER:PTHR19328,PANTHER:PTHR19328:SF36,Pfam:PF07995,Gene3D:2.120.10.30,Superfamily:SSF50952
.	5A:253406-253406	T	TRITD5Av1G000140	TRITD5Av1G000140.1	Transcript	synonymous_variant	1077	1077	359	I	atA/atT	AX-94629621-5A.1	IMPACT=LOW;BIOTYPE=protein_coding;EXON=4/7;STRAND=1;ENSP=TRITD5Av1G000140.1;UNIPARC=UPI0010197F54;DOMAINS=PANTHER:PTHR19328,PANTHER:PTHR19328:SF36,Gene3D:2.120.10.30,Pfam:PF07995,Superfamily:SSF50952
.	5A:253406-253406	T	TRITD5Av1G000140	TRITD5Av1G000140.2	Transcript	synonymous_variant	1176	1176	392	I	atA/atT	AX-94629621-5A.1	IMPACT=LOW;BIOTYPE=protein_coding;EXON=4/7;STRAND=1;ENSP=TRITD5Av1G000140.2;UNIPARC=UPI00084363B7;DOMAINS=PANTHER:PTHR19328,PANTHER:PTHR19328:SF36,Gene3D:2.120.10.30,Pfam:PF07995,Superfamily:SSF50952
.	5A:253406-253406	T	TRITD5Av1G000140	TRITD5Av1G000140.3	Transcript	synonymous_variant	1194	1194	398	I	atA/atT	AX-94629621-5A.1	IMPACT=LOW;BIOTYPE=protein_coding;EXON=4/7;STRAND=1;ENSP=TRITD5Av1G000140.3;UNIPARC=UPI0008444B54;DOMAINS=PANTHER:PTHR19328,PANTHER:PTHR19328:SF36,Pfam:PF07995,Gene3D:2.120.10.30,Superfamily:SSF50952
.	5A:253469-253469	C	TRITD5Av1G000140	TRITD5Av1G000140.1	Transcript	synonymous_variant	1140	1140	380	D	gaT/gaC	AX-94440272-5A.2	IMPACT=LOW;BIOTYPE=protein_coding;EXON=4/7;STRAND=1;ENSP=TRITD5Av1G000140.1;UNIPARC=UPI0010197F54;DOMAINS=PANTHER:PTHR19328,PANTHER:PTHR19328:SF36,Gene3D:2.120.10.30,Pfam:PF07995,Superfamily:SSF50952
.	5A:253469-253469	C	TRITD5Av1G000140	TRITD5Av1G000140.2	Transcript	synonymous_variant	1239	1239	413	D	gaT/gaC	AX-94440272-5A.2	IMPACT=LOW;BIOTYPE=protein_coding;EXON=4/7;STRAND=1;ENSP=TRITD5Av1G000140.2;UNIPARC=UPI00084363B7;DOMAINS=PANTHER:PTHR19328,PANTHER:PTHR19328:SF36,Gene3D:2.120.10.30,Pfam:PF07995,Superfamily:SSF50952
.	5A:253469-253469	C	TRITD5Av1G000140	TRITD5Av1G000140.3	Transcript	synonymous_variant	1257	1257	419	D	gaT/gaC	AX-94440272-5A.2	IMPACT=LOW;BIOTYPE=protein_coding;EXON=4/7;STRAND=1;ENSP=TRITD5Av1G000140.3;UNIPARC=UPI0008444B54;DOMAINS=PANTHER:PTHR19328,PANTHER:PTHR19328:SF36,Pfam:PF07995,Gene3D:2.120.10.30,Superfamily:SSF50952
.	5A:253737-253737	-	-	-	-	-	-	-	-	-	-	-
.	5A:253792-253792	-	-	-	-	-	-	-	-	-	-	-
.	5A:253793-253793	-	-	-	-	-	-	-	-	-	-	-
.	5A:253883-253883	-	-	-	-	-	-	-	-	-	-	-
.	5A:253931-253931	-	-	-	-	-	-	-	-	-	-	-
.	5A:253933-253933	-	-	-	-	-	-	-	-	-	-	-
.	5A:253986-253986	-	-	-	-	-	-	-	-	-	-	-
.	5A:253988-253988	-	-	-	-	-	-	-	-	-	-	-
.	5A:253989-253989	-	-	-	-	-	-	-	-	-	-	-
.	5A:253999-253999	-	-	-	-	-	-	-	-	-	-	-
.	5A:254020-254020	-	-	-	-	-	-	-	-	-	-	-
.	5A:254029-254029	-	-	-	-	-	-	-	-	-	-	-
.	5A:254030-254030	-	-	-	-	-	-	-	-	-	-	-
.	5A:254083-254083	G	TRITD5Av1G000140	TRITD5Av1G000140.1	Transcript	synonymous_variant	1236	1236	412	Q	caA/caG	AX-94977473-5A.3	IMPACT=LOW;BIOTYPE=protein_coding;EXON=5/7;STRAND=1;ENSP=TRITD5Av1G000140.1;UNIPARC=UPI0010197F54;DOMAINS=PANTHER:PTHR19328,PANTHER:PTHR19328:SF36,Gene3D:2.120.10.30,Pfam:PF07995,Superfamily:SSF50952
.	5A:254083-254083	G	TRITD5Av1G000140	TRITD5Av1G000140.2	Transcript	synonymous_variant	1335	1335	445	Q	caA/caG	AX-94977473-5A.3	IMPACT=LOW;BIOTYPE=protein_coding;EXON=5/7;STRAND=1;ENSP=TRITD5Av1G000140.2;UNIPARC=UPI00084363B7;DOMAINS=PANTHER:PTHR19328,PANTHER:PTHR19328:SF36,Gene3D:2.120.10.30,Pfam:PF07995,Superfamily:SSF50952
.	5A:254083-254083	G	TRITD5Av1G000140	TRITD5Av1G000140.3	Transcript	synonymous_variant	1353	1353	451	Q	caA/caG	AX-94977473-5A.3	IMPACT=LOW;BIOTYPE=protein_coding;EXON=5/7;STRAND=1;ENSP=TRITD5Av1G000140.3;UNIPARC=UPI0008444B54;DOMAINS=PANTHER:PTHR19328,PANTHER:PTHR19328:SF36,Pfam:PF07995,Gene3D:2.120.10.30,Superfamily:SSF50952
.	5A:254098-254098	C	TRITD5Av1G000140	TRITD5Av1G000140.1	Transcript	missense_variant	1251	1251	417	K/N	aaA/aaC	IWB48090-5A.1	IMPACT=MODERATE;BIOTYPE=protein_coding;EXON=5/7;STRAND=1;ENSP=TRITD5Av1G000140.1;UNIPARC=UPI0010197F54;SIFT=tolerated(1);DOMAINS=PANTHER:PTHR19328,PANTHER:PTHR19328:SF36,Gene3D:2.120.10.30,Pfam:PF07995,Superfamily:SSF50952
.	5A:254098-254098	C	TRITD5Av1G000140	TRITD5Av1G000140.2	Transcript	missense_variant	1350	1350	450	K/N	aaA/aaC	IWB48090-5A.1	IMPACT=MODERATE;BIOTYPE=protein_coding;EXON=5/7;STRAND=1;ENSP=TRITD5Av1G000140.2;UNIPARC=UPI00084363B7;SIFT=tolerated(1);DOMAINS=PANTHER:PTHR19328,PANTHER:PTHR19328:SF36,Gene3D:2.120.10.30,Pfam:PF07995,Superfamily:SSF50952
.	5A:254098-254098	C	TRITD5Av1G000140	TRITD5Av1G000140.3	Transcript	missense_variant	1368	1368	456	K/N	aaA/aaC	IWB48090-5A.1	IMPACT=MODERATE;BIOTYPE=protein_coding;EXON=5/7;STRAND=1;ENSP=TRITD5Av1G000140.3;UNIPARC=UPI0008444B54;SIFT=tolerated(1);DOMAINS=PANTHER:PTHR19328,PANTHER:PTHR19328:SF36,Pfam:PF07995,Gene3D:2.120.10.30,Superfamily:SSF50952
.	5A:254131-254131	G	TRITD5Av1G000140	TRITD5Av1G000140.1	Transcript	missense_variant	1284	1284	428	D/E	gaC/gaG	-	IMPACT=MODERATE;BIOTYPE=protein_coding;EXON=5/7;STRAND=1;ENSP=TRITD5Av1G000140.1;UNIPARC=UPI0010197F54;SIFT=tolerated(1);DOMAINS=PANTHER:PTHR19328,PANTHER:PTHR19328:SF36,Gene3D:2.120.10.30,Pfam:PF07995,Superfamily:SSF50952
.	5A:254131-254131	G	TRITD5Av1G000140	TRITD5Av1G000140.2	Transcript	missense_variant	1383	1383	461	D/E	gaC/gaG	-	IMPACT=MODERATE;BIOTYPE=protein_coding;EXON=5/7;STRAND=1;ENSP=TRITD5Av1G000140.2;UNIPARC=UPI00084363B7;SIFT=tolerated(1);DOMAINS=PANTHER:PTHR19328,PANTHER:PTHR19328:SF36,Gene3D:2.120.10.30,Pfam:PF07995,Superfamily:SSF50952
.	5A:254131-254131	G	TRITD5Av1G000140	TRITD5Av1G000140.3	Transcript	missense_variant	1401	1401	467	D/E	gaC/gaG	-	IMPACT=MODERATE;BIOTYPE=protein_coding;EXON=5/7;STRAND=1;ENSP=TRITD5Av1G000140.3;UNIPARC=UPI0008444B54;SIFT=tolerated(1);DOMAINS=PANTHER:PTHR19328,PANTHER:PTHR19328:SF36,Pfam:PF07995,Gene3D:2.120.10.30,Superfamily:SSF50952
.	5A:254203-254203	C	TRITD5Av1G000140	TRITD5Av1G000140.1	Transcript	missense_variant	1356	1356	452	E/D	gaG/gaC	-	IMPACT=MODERATE;BIOTYPE=protein_coding;EXON=5/7;STRAND=1;ENSP=TRITD5Av1G000140.1;UNIPARC=UPI0010197F54;SIFT=tolerated(0.36);DOMAINS=PANTHER:PTHR19328,PANTHER:PTHR19328:SF36,Gene3D:2.120.10.30,Pfam:PF07995,Superfamily:SSF50952
.	5A:254203-254203	C	TRITD5Av1G000140	TRITD5Av1G000140.2	Transcript	missense_variant	1455	1455	485	E/D	gaG/gaC	-	IMPACT=MODERATE;BIOTYPE=protein_coding;EXON=5/7;STRAND=1;ENSP=TRITD5Av1G000140.2;UNIPARC=UPI00084363B7;SIFT=tolerated(0.34);DOMAINS=PANTHER:PTHR19328,PANTHER:PTHR19328:SF36,Gene3D:2.120.10.30,Pfam:PF07995,Superfamily:SSF50952
.	5A:254203-254203	C	TRITD5Av1G000140	TRITD5Av1G000140.3	Transcript	missense_variant	1473	1473	491	E/D	gaG/gaC	-	IMPACT=MODERATE;BIOTYPE=protein_coding;EXON=5/7;STRAND=1;ENSP=TRITD5Av1G000140.3;UNIPARC=UPI0008444B54;SIFT=tolerated(0.33);DOMAINS=PANTHER:PTHR19328,PANTHER:PTHR19328:SF36,Pfam:PF07995,Gene3D:2.120.10.30,Superfamily:SSF50952
.	5A:254212-254212	C	TRITD5Av1G000140	TRITD5Av1G000140.1	Transcript	synonymous_variant	1365	1365	455	S	tcG/tcC	-	IMPACT=LOW;BIOTYPE=protein_coding;EXON=5/7;STRAND=1;ENSP=TRITD5Av1G000140.1;UNIPARC=UPI0010197F54;DOMAINS=PANTHER:PTHR19328,PANTHER:PTHR19328:SF36,Gene3D:2.120.10.30,Pfam:PF07995,Superfamily:SSF50952
.	5A:254212-254212	C	TRITD5Av1G000140	TRITD5Av1G000140.2	Transcript	synonymous_variant	1464	1464	488	S	tcG/tcC	-	IMPACT=LOW;BIOTYPE=protein_coding;EXON=5/7;STRAND=1;ENSP=TRITD5Av1G000140.2;UNIPARC=UPI00084363B7;DOMAINS=PANTHER:PTHR19328,PANTHER:PTHR19328:SF36,Gene3D:2.120.10.30,Pfam:PF07995,Superfamily:SSF50952
.	5A:254212-254212	C	TRITD5Av1G000140	TRITD5Av1G000140.3	Transcript	synonymous_variant	1482	1482	494	S	tcG/tcC	-	IMPACT=LOW;BIOTYPE=protein_coding;EXON=5/7;STRAND=1;ENSP=TRITD5Av1G000140.3;UNIPARC=UPI0008444B54;DOMAINS=PANTHER:PTHR19328,PANTHER:PTHR19328:SF36,Pfam:PF07995,Gene3D:2.120.10.30,Superfamily:SSF50952
.	5A:254245-254245	-	-	-	-	-	-	-	-	-	-	-
.	5A:254257-254258	-	-	-	-	-	-	-	-	-	-	-
.	5A:254266-254266	-	-	-	-	-	-	-	-	-	-	-
.	5A:254282-254282	-	-	-	-	-	-	-	-	-	-	-
.	5A:254307-254307	-	-	-	-	-	-	-	-	-	-	-
.	5A:254341-254341	-	-	-	-	-	-	-	-	-	-	-
.	5A:254343-254343	-	-	-	-	-	-	-	-	-	-	-
.	5A:254356-254357	-	-	-	-	-	-	-	-	-	-	-
.	5A:254456-254456	-	-	-	-	-	-	-	-	-	-	-
.	5A:254461-254464	-	-	-	-	-	-	-	-	-	-	-
.	5A:254475-254475	-	-	-	-	-	-	-	-	-	-	-
.	5A:254518-254518	-	-	-	-	-	-	-	-	-	-	-
.	5A:254524-254524	-	-	-	-	-	-	-	-	-	-	-
.	5A:254661-254661	-	-	-	-	-	-	-	-	-	-	-
.	5A:254663-254664	-	-	-	-	-	-	-	-	-	-	-
.	5A:254763-254763	G	TRITD5Av1G000140	TRITD5Av1G000140.1	Transcript	synonymous_variant	1485	1485	495	T	acA/acG	AX-95229915-5A.2	IMPACT=LOW;BIOTYPE=protein_coding;EXON=6/7;STRAND=1;ENSP=TRITD5Av1G000140.1;UNIPARC=UPI0010197F54;DOMAINS=PANTHER:PTHR19328,PANTHER:PTHR19328:SF36,Gene3D:2.120.10.30,Pfam:PF07995,Superfamily:SSF50952
.	5A:254763-254763	G	TRITD5Av1G000140	TRITD5Av1G000140.2	Transcript	synonymous_variant	1584	1584	528	T	acA/acG	AX-95229915-5A.2	IMPACT=LOW;BIOTYPE=protein_coding;EXON=6/7;STRAND=1;ENSP=TRITD5Av1G000140.2;UNIPARC=UPI00084363B7;DOMAINS=PANTHER:PTHR19328,PANTHER:PTHR19328:SF36,Gene3D:2.120.10.30,Pfam:PF07995,Superfamily:SSF50952
.	5A:254763-254763	G	TRITD5Av1G000140	TRITD5Av1G000140.3	Transcript	synonymous_variant	1602	1602	534	T	acA/acG	AX-95229915-5A.2	IMPACT=LOW;BIOTYPE=protein_coding;EXON=6/7;STRAND=1;ENSP=TRITD5Av1G000140.3;UNIPARC=UPI0008444B54;DOMAINS=PANTHER:PTHR19328,PANTHER:PTHR19328:SF36,Pfam:PF07995,Gene3D:2.120.10.30,Superfamily:SSF50952
.	5A:254847-254847	T	TRITD5Av1G000140	TRITD5Av1G000140.1	Transcript	synonymous_variant	1569	1569	523	I	atA/atT	AX-94986499-5A.1	IMPACT=LOW;BIOTYPE=protein_coding;EXON=6/7;STRAND=1;ENSP=TRITD5Av1G000140.1;UNIPARC=UPI0010197F54;DOMAINS=PANTHER:PTHR19328,PANTHER:PTHR19328:SF36,Gene3D:2.120.10.30,Pfam:PF07995,Superfamily:SSF50952
.	5A:254847-254847	T	TRITD5Av1G000140	TRITD5Av1G000140.2	Transcript	synonymous_variant	1668	1668	556	I	atA/atT	AX-94986499-5A.1	IMPACT=LOW;BIOTYPE=protein_coding;EXON=6/7;STRAND=1;ENSP=TRITD5Av1G000140.2;UNIPARC=UPI00084363B7;DOMAINS=PANTHER:PTHR19328,PANTHER:PTHR19328:SF36,Gene3D:2.120.10.30,Pfam:PF07995,Superfamily:SSF50952
.	5A:254847-254847	T	TRITD5Av1G000140	TRITD5Av1G000140.3	Transcript	synonymous_variant	1686	1686	562	I	atA/atT	AX-94986499-5A.1	IMPACT=LOW;BIOTYPE=protein_coding;EXON=6/7;STRAND=1;ENSP=TRITD5Av1G000140.3;UNIPARC=UPI0008444B54;DOMAINS=PANTHER:PTHR19328,PANTHER:PTHR19328:SF36,Pfam:PF07995,Gene3D:2.120.10.30,Superfamily:SSF50952
.	5A:255022-255022	-	-	-	-	-	-	-	-	-	-	-
.	5A:255027-255027	-	-	-	-	-	-	-	-	-	-	-
.	5A:255033-255033	-	-	-	-	-	-	-	-	-	-	-
.	5A:255039-255039	-	-	-	-	-	-	-	-	-	-	-
.	5A:255040-255040	-	-	-	-	-	-	-	-	-	-	-
.	5A:255044-255044	-	-	-	-	-	-	-	-	-	-	-
.	5A:255065-255065	-	-	-	-	-	-	-	-	-	-	-
.	5A:255232-255232	A	TRITD5Av1G000140	TRITD5Av1G000140.1	Transcript	synonymous_variant	1785	1785	595	P	ccG/ccA	-	IMPACT=LOW;BIOTYPE=protein_coding;EXON=7/7;STRAND=1;ENSP=TRITD5Av1G000140.1;UNIPARC=UPI0010197F54;DOMAINS=PANTHER:PTHR19328,PANTHER:PTHR19328:SF36
.	5A:255232-255232	A	TRITD5Av1G000140	TRITD5Av1G000140.2	Transcript	synonymous_variant	1884	1884	628	P	ccG/ccA	-	IMPACT=LOW;BIOTYPE=protein_coding;EXON=7/7;STRAND=1;ENSP=TRITD5Av1G000140.2;UNIPARC=UPI00084363B7;DOMAINS=PANTHER:PTHR19328,PANTHER:PTHR19328:SF36
.	5A:255232-255232	A	TRITD5Av1G000140	TRITD5Av1G000140.3	Transcript	synonymous_variant	1902	1902	634	P	ccG/ccA	-	IMPACT=LOW;BIOTYPE=protein_coding;EXON=7/7;STRAND=1;ENSP=TRITD5Av1G000140.3;UNIPARC=UPI0008444B54;DOMAINS=PANTHER:PTHR19328,PANTHER:PTHR19328:SF36
.	5A:255283-255283	T	TRITD5Av1G000140	TRITD5Av1G000140.1	Transcript	synonymous_variant	1836	1836	612	Y	taC/taT	AX-94786519-5A.2	IMPACT=LOW;BIOTYPE=protein_coding;EXON=7/7;STRAND=1;ENSP=TRITD5Av1G000140.1;UNIPARC=UPI0010197F54;DOMAINS=PANTHER:PTHR19328,PANTHER:PTHR19328:SF36
.	5A:255283-255283	T	TRITD5Av1G000140	TRITD5Av1G000140.2	Transcript	synonymous_variant	1935	1935	645	Y	taC/taT	AX-94786519-5A.2	IMPACT=LOW;BIOTYPE=protein_coding;EXON=7/7;STRAND=1;ENSP=TRITD5Av1G000140.2;UNIPARC=UPI00084363B7;DOMAINS=PANTHER:PTHR19328,PANTHER:PTHR19328:SF36
.	5A:255283-255283	T	TRITD5Av1G000140	TRITD5Av1G000140.3	Transcript	synonymous_variant	1953	1953	651	Y	taC/taT	AX-94786519-5A.2	IMPACT=LOW;BIOTYPE=protein_coding;EXON=7/7;STRAND=1;ENSP=TRITD5Av1G000140.3;UNIPARC=UPI0008444B54;DOMAINS=PANTHER:PTHR19328,PANTHER:PTHR19328:SF36
.	5A:273909-273909	-	-	-	-	-	-	-	-	-	-	-
.	5A:280815-280815	-	-	-	-	-	-	-	-	-	-	-
.	5A:281473-281473	-	-	-	-	-	-	-	-	-	-	-
.	5A:289765-289765	-	-	-	-	-	-	-	-	-	-	-
.	5A:301429-301429	-	-	-	-	-	-	-	-	-	-	-
.	5A:303675-303675	-	-	-	-	-	-	-	-	-	-	-
.	5A:309526-309527	-	-	-	-	-	-	-	-	-	-	-
.	5A:314990-314990	G	TRITD5Av1G000170	TRITD5Av1G000170.4	Transcript	missense_variant	236	236	79	N/S	aAc/aGc	-	IMPACT=MODERATE;BIOTYPE=protein_coding;EXON=1/1;STRAND=1;ENSP=TRITD5Av1G000170.4;TREMBL=Q5BHS5;UNIPARC=UPI0010197A26;SIFT=tolerated(1);DOMAINS=PANTHER:PTHR23070,PANTHER:PTHR23070:SF183,Pfam:PF14363
.	5A:320148-320148	-	-	-	-	-	-	-	-	-	-	-
.	5A:321061-321061	-	-	-	-	-	-	-	-	-	-	-
.	5A:321081-321081	-	-	-	-	-	-	-	-	-	-	-
.	5A:321085-321085	-	-	-	-	-	-	-	-	-	-	-
.	5A:321087-321087	-	-	-	-	-	-	-	-	-	-	-
.	5A:321110-321110	-	-	-	-	-	-	-	-	-	-	-
.	5A:321120-321120	-	-	-	-	-	-	-	-	-	-	-
.	5A:321150-321150	-	-	-	-	-	-	-	-	-	-	-
.	5A:321153-321153	-	-	-	-	-	-	-	-	-	-	-
.	5A:321160-321160	-	-	-	-	-	-	-	-	-	-	-
.	5A:321167-321167	-	-	-	-	-	-	-	-	-	-	-
.	5A:321179-321179	-	-	-	-	-	-	-	-	-	-	-
.	5A:321288-321288	-	-	-	-	-	-	-	-	-	-	-
.	5A:321366-321366	-	-	-	-	-	-	-	-	-	-	-
.	5A:321394-321394	-	-	-	-	-	-	-	-	-	-	-
.	5A:321417-321417	-	-	-	-	-	-	-	-	-	-	-
.	5A:323340-323340	-	-	-	-	-	-	-	-	-	-	-
.	5A:326403-326403	-	-	-	-	-	-	-	-	-	-	-
.	5A:326511-326511	-	-	-	-	-	-	-	-	-	-	-
.	5A:326521-326521	-	-	-	-	-	-	-	-	-	-	-
.	5A:326599-326599	-	-	-	-	-	-	-	-	-	-	-
.	5A:326618-326618	-	-	-	-	-	-	-	-	-	-	-
.	5A:326637-326637	-	-	-	-	-	-	-	-	-	-	-
.	5A:326645-326645	-	-	-	-	-	-	-	-	-	-	-
.	5A:326685-326685	-	-	-	-	-	-	-	-	-	-	-
.	5A:326693-326693	-	-	-	-	-	-	-	-	-	-	-
.	5A:326695-326695	-	-	-	-	-	-	-	-	-	-	-
.	5A:326701-326701	-	-	-	-	-	-	-	-	-	-	-
.	5A:326711-326711	-	-	-	-	-	-	-	-	-	-	-
.	5A:326722-326722	-	-	-	-	-	-	-	-	-	-	-
.	5A:327078-327078	-	-	-	-	-	-	-	-	-	-	-
.	5A:327128-327128	-	-	-	-	-	-	-	-	-	-	-
.	5A:327130-327130	-	-	-	-	-	-	-	-	-	-	-
.	5A:327155-327155	-	-	-	-	-	-	-	-	-	-	-
.	5A:327173-327173	-	-	-	-	-	-	-	-	-	-	-
.	5A:328665-328665	-	-	-	-	-	-	-	-	-	-	-
.	5A:328701-328701	-	-	-	-	-	-	-	-	-	-	-
.	5A:328718-328718	-	-	-	-	-	-	-	-	-	-	-
.	5A:328770-328770	-	-	-	-	-	-	-	-	-	-	-
.	5A:328779-328779	-	-	-	-	-	-	-	-	-	-	-
.	5A:328797-328797	-	-	-	-	-	-	-	-	-	-	-
.	5A:328847-328847	-	-	-	-	-	-	-	-	-	-	-
.	5A:328848-328848	-	-	-	-	-	-	-	-	-	-	-
.	5A:328851-328851	-	-	-	-	-	-	-	-	-	-	-
.	5A:328878-328878	-	-	-	-	-	-	-	-	-	-	-
.	5A:328914-328914	-	-	-	-	-	-	-	-	-	-	-
.	5A:328935-328935	-	-	-	-	-	-	-	-	-	-	-
.	5A:328956-328956	-	-	-	-	-	-	-	-	-	-	-
.	5A:328958-328958	-	-	-	-	-	-	-	-	-	-	-
.	5A:328980-328980	-	-	-	-	-	-	-	-	-	-	-
.	5A:328983-328983	-	-	-	-	-	-	-	-	-	-	-
.	5A:329034-329034	-	-	-	-	-	-	-	-	-	-	-
.	5A:329111-329111	-	-	-	-	-	-	-	-	-	-	-
.	5A:329221-329221	-	-	-	-	-	-	-	-	-	-	-
.	5A:329223-329223	-	-	-	-	-	-	-	-	-	-	-
.	5A:329235-329235	-	-	-	-	-	-	-	-	-	-	-
.	5A:329240-329240	-	-	-	-	-	-	-	-	-	-	-
.	5A:329241-329241	-	-	-	-	-	-	-	-	-	-	-
.	5A:329242-329242	-	-	-	-	-	-	-	-	-	-	-
.	5A:329262-329262	-	-	-	-	-	-	-	-	-	-	-
.	5A:329528-329528	-	-	-	-	-	-	-	-	-	-	-
.	5A:329626-329626	-	-	-	-	-	-	-	-	-	-	-
.	5A:329634-329634	-	-	-	-	-	-	-	-	-	-	-
.	5A:340949-340949	T	TRITD5Av1G000220	TRITD5Av1G000220.1	Transcript	missense_variant	29	29	10	E/V	gAg/gTg	-	IMPACT=MODERATE;BIOTYPE=protein_coding;EXON=1/4;STRAND=1;ENSP=TRITD5Av1G000220.1;TREMBL=Q15MQ9;UNIPARC=UPI0000D993E3;SIFT=deleterious_low_confidence(0.03);DOMAINS=Gene3D:3.30.450.50,PANTHER:PTHR21136,PANTHER:PTHR21136:SF183,Low_complexity_(Seg):seg
.	5A:341876-341876	-	-	-	-	-	-	-	-	-	-	-
.	5A:346265-346265	-	-	-	-	-	-	-	-	-	-	-
.	5A:370260-370260	-	-	-	-	-	-	-	-	-	-	-
.	5A:371730-371730	-	-	-	-	-	-	-	-	-	-	-
.	5A:372695-372695	-	-	-	-	-	-	-	-	-	-	-
.	5A:387219-387219	-	-	-	-	-	-	-	-	-	-	-
.	5A:387381-387381	-	-	-	-	-	-	-	-	-	-	-
.	5A:393467-393467	-	-	-	-	-	-	-	-	-	-	-
.	5A:412933-412933	-	-	-	-	-	-	-	-	-	-	-
.	5A:419030-419032	-	-	-	-	-	-	-	-	-	-	-
.	5A:423173-423174	-	-	-	-	-	-	-	-	-	-	-
.	5A:424270-424271	-	-	-	-	-	-	-	-	-	-	-
.	5A:426615-426615	-	-	-	-	-	-	-	-	-	-	-
.	5A:430154-430154	-	-	-	-	-	-	-	-	-	-	-
.	5A:434209-434211	-	-	-	-	-	-	-	-	-	-	-
.	5A:436135-436135	-	-	-	-	-	-	-	-	-	-	-
.	5A:441331-441331	-	-	-	-	-	-	-	-	-	-	-
.	5A:455436-455436	-	-	-	-	-	-	-	-	-	-	-
.	5A:456313-456313	-	-	-	-	-	-	-	-	-	-	-
.	5A:457357-457357	-	-	-	-	-	-	-	-	-	-	-
.	5A:463878-463878	-	-	-	-	-	-	-	-	-	-	-
.	5A:464878-464878	-	-	-	-	-	-	-	-	-	-	-
.	5A:468946-468946	-	-	-	-	-	-	-	-	-	-	-
.	5A:480659-480659	-	-	-	-	-	-	-	-	-	-	-
.	5A:480695-480695	-	-	-	-	-	-	-	-	-	-	-
.	5A:480701-480701	-	-	-	-	-	-	-	-	-	-	-
.	5A:480721-480721	-	-	-	-	-	-	-	-	-	-	-
.	5A:480732-480732	-	-	-	-	-	-	-	-	-	-	-
.	5A:480740-480740	-	-	-	-	-	-	-	-	-	-	-
.	5A:480781-480781	-	-	-	-	-	-	-	-	-	-	-
.	5A:480803-480803	-	-	-	-	-	-	-	-	-	-	-
.	5A:480821-480821	-	-	-	-	-	-	-	-	-	-	-
.	5A:480940-480940	-	-	-	-	-	-	-	-	-	-	-
.	5A:481085-481085	-	-	-	-	-	-	-	-	-	-	-
.	5A:481098-481098	-	-	-	-	-	-	-	-	-	-	-
.	5A:481100-481100	-	-	-	-	-	-	-	-	-	-	-
.	5A:481157-481157	-	-	-	-	-	-	-	-	-	-	-
.	5A:481167-481167	-	-	-	-	-	-	-	-	-	-	-
.	5A:481225-481225	-	-	-	-	-	-	-	-	-	-	-
.	5A:481323-481324	-	-	-	-	-	-	-	-	-	-	-
.	5A:493323-493323	-	-	-	-	-	-	-	-	-	-	-
.	5A:493939-493939	-	-	-	-	-	-	-	-	-	-	-
.	5A:499382-499382	-	-	-	-	-	-	-	-	-	-	-
.	5A:499420-499420	-	-	-	-	-	-	-	-	-	-	-
.	5A:501140-501140	-	-	-	-	-	-	-	-	-	-	-
.	5A:507013-507013	-	-	-	-	-	-	-	-	-	-	-
.	5A:507058-507058	-	-	-	-	-	-	-	-	-	-	-
.	5A:507241-507241	-	-	-	-	-	-	-	-	-	-	-
.	5A:512102-512102	-	-	-	-	-	-	-	-	-	-	-
.	5A:535305-535305	-	-	-	-	-	-	-	-	-	-	-
.	5A:555704-555704	-	-	-	-	-	-	-	-	-	-	-
.	5A:566465-566465	-	-	-	-	-	-	-	-	-	-	-
.	5A:570054-570054	-	-	-	-	-	-	-	-	-	-	-
.	5A:570845-570845	-	-	-	-	-	-	-	-	-	-	-
.	5A:575933-575933	-	-	-	-	-	-	-	-	-	-	-
.	5A:578500-578503	-	-	-	-	-	-	-	-	-	-	-
.	5A:578539-578539	-	-	-	-	-	-	-	-	-	-	-
.	5A:578568-578568	-	-	-	-	-	-	-	-	-	-	-
.	5A:578585-578585	-	-	-	-	-	-	-	-	-	-	-
.	5A:578602-578602	-	-	-	-	-	-	-	-	-	-	-
.	5A:578698-578698	-	-	-	-	-	-	-	-	-	-	-
.	5A:578715-578715	-	-	-	-	-	-	-	-	-	-	-
.	5A:578722-578722	-	-	-	-	-	-	-	-	-	-	-
.	5A:578741-578741	-	-	-	-	-	-	-	-	-	-	-
.	5A:578828-578828	-	-	-	-	-	-	-	-	-	-	-
.	5A:589231-589231	-	-	-	-	-	-	-	-	-	-	-
.	5A:590210-590210	-	-	-	-	-	-	-	-	-	-	-
.	5A:596212-596212	-	-	-	-	-	-	-	-	-	-	-
.	5A:596842-596842	-	-	-	-	-	-	-	-	-	-	-
.	5A:598221-598221	-	-	-	-	-	-	-	-	-	-	-
.	5A:598332-598332	-	-	-	-	-	-	-	-	-	-	-
.	5A:604602-604602	-	-	-	-	-	-	-	-	-	-	-
.	5A:605257-605257	-	-	-	-	-	-	-	-	-	-	-
.	5A:610831-610831	-	-	-	-	-	-	-	-	-	-	-
.	5A:614613-614613	-	-	-	-	-	-	-	-	-	-	-
.	5A:614656-614656	-	-	-	-	-	-	-	-	-	-	-
.	5A:614664-614665	-	-	-	-	-	-	-	-	-	-	-
.	5A:614667-614667	-	-	-	-	-	-	-	-	-	-	-
.	5A:615023-615023	-	-	-	-	-	-	-	-	-	-	-
.	5A:615039-615039	-	-	-	-	-	-	-	-	-	-	-
.	5A:615044-615044	-	-	-	-	-	-	-	-	-	-	-
.	5A:615097-615098	-	-	-	-	-	-	-	-	-	-	-
.	5A:615324-615324	C	TRITD5Av1G000390	TRITD5Av1G000390.1	Transcript	synonymous_variant	345	345	115	V	gtG/gtC	-	IMPACT=LOW;BIOTYPE=protein_coding;EXON=2/2;STRAND=1;ENSP=TRITD5Av1G000390.1;UNIPARC=UPI001018B021;DOMAINS=Gene3D:1.20.1530.20,Pfam:PF00999,PANTHER:PTHR32468,PANTHER:PTHR32468:SF137,Transmembrane_helices:TMhelix
.	5A:615369-615369	C	TRITD5Av1G000390	TRITD5Av1G000390.1	Transcript	synonymous_variant	390	390	130	T	acG/acC	-	IMPACT=LOW;BIOTYPE=protein_coding;EXON=2/2;STRAND=1;ENSP=TRITD5Av1G000390.1;UNIPARC=UPI001018B021;DOMAINS=Gene3D:1.20.1530.20,Pfam:PF00999,PANTHER:PTHR32468,PANTHER:PTHR32468:SF137
.	5A:615420-615420	T	TRITD5Av1G000390	TRITD5Av1G000390.1	Transcript	synonymous_variant	441	441	147	A	gcG/gcT	-	IMPACT=LOW;BIOTYPE=protein_coding;EXON=2/2;STRAND=1;ENSP=TRITD5Av1G000390.1;UNIPARC=UPI001018B021;DOMAINS=Gene3D:1.20.1530.20,Pfam:PF00999,PANTHER:PTHR32468,PANTHER:PTHR32468:SF137,Low_complexity_(Seg):seg
.	5A:615432-615432	C	TRITD5Av1G000390	TRITD5Av1G000390.1	Transcript	synonymous_variant	453	453	151	T	acG/acC	-	IMPACT=LOW;BIOTYPE=protein_coding;EXON=2/2;STRAND=1;ENSP=TRITD5Av1G000390.1;UNIPARC=UPI001018B021;DOMAINS=Gene3D:1.20.1530.20,Pfam:PF00999,PANTHER:PTHR32468,PANTHER:PTHR32468:SF137,Low_complexity_(Seg):seg
.	5A:615441-615441	C	TRITD5Av1G000390	TRITD5Av1G000390.1	Transcript	synonymous_variant	462	462	154	P	ccT/ccC	-	IMPACT=LOW;BIOTYPE=protein_coding;EXON=2/2;STRAND=1;ENSP=TRITD5Av1G000390.1;UNIPARC=UPI001018B021;DOMAINS=Gene3D:1.20.1530.20,Pfam:PF00999,PANTHER:PTHR32468,PANTHER:PTHR32468:SF137,Low_complexity_(Seg):seg
.	5A:615507-615507	T	TRITD5Av1G000390	TRITD5Av1G000390.1	Transcript	synonymous_variant	528	528	176	G	ggC/ggT	-	IMPACT=LOW;BIOTYPE=protein_coding;EXON=2/2;STRAND=1;ENSP=TRITD5Av1G000390.1;UNIPARC=UPI001018B021;DOMAINS=Gene3D:1.20.1530.20,Pfam:PF00999,PANTHER:PTHR32468,PANTHER:PTHR32468:SF137,Transmembrane_helices:TMhelix
.	5A:615507-615507	T	TRITD5Av1G000390	TRITD5Av1G000390.2	Transcript	synonymous_variant	129	129	43	G	ggC/ggT	-	IMPACT=LOW;BIOTYPE=protein_coding;EXON=2/4;STRAND=1;ENSP=TRITD5Av1G000390.2;UNIPARC=UPI0010185F4D;DOMAINS=Gene3D:1.20.1530.20,Pfam:PF00999,PANTHER:PTHR32468,PANTHER:PTHR32468:SF137,Transmembrane_helices:TMhelix
.	5A:615540-615540	A	TRITD5Av1G000390	TRITD5Av1G000390.1	Transcript	synonymous_variant	561	561	187	L	ctG/ctA	-	IMPACT=LOW;BIOTYPE=protein_coding;EXON=2/2;STRAND=1;ENSP=TRITD5Av1G000390.1;UNIPARC=UPI001018B021;DOMAINS=Gene3D:1.20.1530.20,Pfam:PF00999,PANTHER:PTHR32468,PANTHER:PTHR32468:SF137,Transmembrane_helices:TMhelix
.	5A:615540-615540	A	TRITD5Av1G000390	TRITD5Av1G000390.2	Transcript	synonymous_variant	162	162	54	L	ctG/ctA	-	IMPACT=LOW;BIOTYPE=protein_coding;EXON=2/4;STRAND=1;ENSP=TRITD5Av1G000390.2;UNIPARC=UPI0010185F4D;DOMAINS=Gene3D:1.20.1530.20,Pfam:PF00999,PANTHER:PTHR32468,PANTHER:PTHR32468:SF137,Transmembrane_helices:TMhelix
.	5A:615562-615562	G	TRITD5Av1G000390	TRITD5Av1G000390.1	Transcript	missense_variant	583	583	195	I/V	Atc/Gtc	-	IMPACT=MODERATE;BIOTYPE=protein_coding;EXON=2/2;STRAND=1;ENSP=TRITD5Av1G000390.1;UNIPARC=UPI001018B021;SIFT=tolerated(0.3);DOMAINS=Gene3D:1.20.1530.20,Pfam:PF00999,PANTHER:PTHR32468,PANTHER:PTHR32468:SF137,Transmembrane_helices:TMhelix
.	5A:615562-615562	G	TRITD5Av1G000390	TRITD5Av1G000390.2	Transcript	missense_variant	184	184	62	I/V	Atc/Gtc	-	IMPACT=MODERATE;BIOTYPE=protein_coding;EXON=2/4;STRAND=1;ENSP=TRITD5Av1G000390.2;UNIPARC=UPI0010185F4D;SIFT=tolerated(0.24);DOMAINS=Gene3D:1.20.1530.20,Pfam:PF00999,PANTHER:PTHR32468,PANTHER:PTHR32468:SF137,Transmembrane_helices:TMhelix
.	5A:615564-615564	G	TRITD5Av1G000390	TRITD5Av1G000390.1	Transcript	missense_variant	585	585	195	I/M	atC/atG	-	IMPACT=MODERATE;BIOTYPE=protein_coding;EXON=2/2;STRAND=1;ENSP=TRITD5Av1G000390.1;UNIPARC=UPI001018B021;SIFT=deleterious(0.05);DOMAINS=Gene3D:1.20.1530.20,Pfam:PF00999,PANTHER:PTHR32468,PANTHER:PTHR32468:SF137,Transmembrane_helices:TMhelix
.	5A:615564-615564	G	TRITD5Av1G000390	TRITD5Av1G000390.2	Transcript	missense_variant	186	186	62	I/M	atC/atG	-	IMPACT=MODERATE;BIOTYPE=protein_coding;EXON=2/4;STRAND=1;ENSP=TRITD5Av1G000390.2;UNIPARC=UPI0010185F4D;SIFT=tolerated(0.06);DOMAINS=Gene3D:1.20.1530.20,Pfam:PF00999,PANTHER:PTHR32468,PANTHER:PTHR32468:SF137,Transmembrane_helices:TMhelix
.	5A:615570-615570	C	TRITD5Av1G000390	TRITD5Av1G000390.1	Transcript	synonymous_variant	591	591	197	R	cgT/cgC	-	IMPACT=LOW;BIOTYPE=protein_coding;EXON=2/2;STRAND=1;ENSP=TRITD5Av1G000390.1;UNIPARC=UPI001018B021;DOMAINS=Gene3D:1.20.1530.20,Pfam:PF00999,PANTHER:PTHR32468,PANTHER:PTHR32468:SF137
.	5A:615570-615570	C	TRITD5Av1G000390	TRITD5Av1G000390.2	Transcript	synonymous_variant	192	192	64	R	cgT/cgC	-	IMPACT=LOW;BIOTYPE=protein_coding;EXON=2/4;STRAND=1;ENSP=TRITD5Av1G000390.2;UNIPARC=UPI0010185F4D;DOMAINS=Gene3D:1.20.1530.20,Pfam:PF00999,PANTHER:PTHR32468,PANTHER:PTHR32468:SF137
.	5A:615576-615576	C	TRITD5Av1G000390	TRITD5Av1G000390.1	Transcript	synonymous_variant	597	597	199	S	agT/agC	-	IMPACT=LOW;BIOTYPE=protein_coding;EXON=2/2;STRAND=1;ENSP=TRITD5Av1G000390.1;UNIPARC=UPI001018B021;DOMAINS=Gene3D:1.20.1530.20,Pfam:PF00999,PANTHER:PTHR32468,PANTHER:PTHR32468:SF137
.	5A:615576-615576	C	TRITD5Av1G000390	TRITD5Av1G000390.2	Transcript	synonymous_variant	198	198	66	S	agT/agC	-	IMPACT=LOW;BIOTYPE=protein_coding;EXON=2/4;STRAND=1;ENSP=TRITD5Av1G000390.2;UNIPARC=UPI0010185F4D;DOMAINS=Gene3D:1.20.1530.20,Pfam:PF00999,PANTHER:PTHR32468,PANTHER:PTHR32468:SF137
.	5A:615590-615590	A	TRITD5Av1G000390	TRITD5Av1G000390.1	Transcript	missense_variant	611	611	204	A/D	gCc/gAc	-	IMPACT=MODERATE;BIOTYPE=protein_coding;EXON=2/2;STRAND=1;ENSP=TRITD5Av1G000390.1;UNIPARC=UPI001018B021;SIFT=tolerated(0.63);DOMAINS=Gene3D:1.20.1530.20,Pfam:PF00999,PANTHER:PTHR32468,PANTHER:PTHR32468:SF137,Low_complexity_(Seg):seg
.	5A:615590-615590	A	TRITD5Av1G000390	TRITD5Av1G000390.2	Transcript	missense_variant	212	212	71	A/D	gCc/gAc	-	IMPACT=MODERATE;BIOTYPE=protein_coding;EXON=2/4;STRAND=1;ENSP=TRITD5Av1G000390.2;UNIPARC=UPI0010185F4D;SIFT=tolerated(0.63);DOMAINS=Gene3D:1.20.1530.20,Pfam:PF00999,PANTHER:PTHR32468,PANTHER:PTHR32468:SF137,Low_complexity_(Seg):seg
.	5A:615735-615735	C	TRITD5Av1G000390	TRITD5Av1G000390.1	Transcript	synonymous_variant	756	756	252	V	gtA/gtC	-	IMPACT=LOW;BIOTYPE=protein_coding;EXON=2/2;STRAND=1;ENSP=TRITD5Av1G000390.1;UNIPARC=UPI001018B021;DOMAINS=Gene3D:1.20.1530.20,Pfam:PF00999,PANTHER:PTHR32468,PANTHER:PTHR32468:SF137,Transmembrane_helices:TMhelix
.	5A:615735-615735	C	TRITD5Av1G000390	TRITD5Av1G000390.2	Transcript	synonymous_variant	357	357	119	V	gtA/gtC	-	IMPACT=LOW;BIOTYPE=protein_coding;EXON=2/4;STRAND=1;ENSP=TRITD5Av1G000390.2;UNIPARC=UPI0010185F4D;DOMAINS=Gene3D:1.20.1530.20,Pfam:PF00999,PANTHER:PTHR32468,PANTHER:PTHR32468:SF137,Transmembrane_helices:TMhelix
.	5A:615819-615819	G	TRITD5Av1G000390	TRITD5Av1G000390.1	Transcript	synonymous_variant	840	840	280	A	gcC/gcG	-	IMPACT=LOW;BIOTYPE=protein_coding;EXON=2/2;STRAND=1;ENSP=TRITD5Av1G000390.1;UNIPARC=UPI001018B021;DOMAINS=Gene3D:1.20.1530.20,Pfam:PF00999,PANTHER:PTHR32468,PANTHER:PTHR32468:SF137
.	5A:615819-615819	G	TRITD5Av1G000390	TRITD5Av1G000390.2	Transcript	synonymous_variant	441	441	147	A	gcC/gcG	-	IMPACT=LOW;BIOTYPE=protein_coding;EXON=2/4;STRAND=1;ENSP=TRITD5Av1G000390.2;UNIPARC=UPI0010185F4D;DOMAINS=Gene3D:1.20.1530.20,Pfam:PF00999,PANTHER:PTHR32468,PANTHER:PTHR32468:SF137
.	5A:615828-615828	T	TRITD5Av1G000390	TRITD5Av1G000390.1	Transcript	synonymous_variant	849	849	283	S	agC/agT	-	IMPACT=LOW;BIOTYPE=protein_coding;EXON=2/2;STRAND=1;ENSP=TRITD5Av1G000390.1;UNIPARC=UPI001018B021;DOMAINS=Gene3D:1.20.1530.20,Pfam:PF00999,PANTHER:PTHR32468,PANTHER:PTHR32468:SF137
.	5A:615828-615828	T	TRITD5Av1G000390	TRITD5Av1G000390.2	Transcript	synonymous_variant	450	450	150	S	agC/agT	-	IMPACT=LOW;BIOTYPE=protein_coding;EXON=2/4;STRAND=1;ENSP=TRITD5Av1G000390.2;UNIPARC=UPI0010185F4D;DOMAINS=Gene3D:1.20.1530.20,Pfam:PF00999,PANTHER:PTHR32468,PANTHER:PTHR32468:SF137
.	5A:615909-615909	T	TRITD5Av1G000390	TRITD5Av1G000390.1	Transcript	synonymous_variant	930	930	310	H	caC/caT	-	IMPACT=LOW;BIOTYPE=protein_coding;EXON=2/2;STRAND=1;ENSP=TRITD5Av1G000390.1;UNIPARC=UPI001018B021;DOMAINS=Gene3D:1.20.1530.20,Pfam:PF00999,PANTHER:PTHR32468,PANTHER:PTHR32468:SF137,Transmembrane_helices:TMhelix
.	5A:615909-615909	T	TRITD5Av1G000390	TRITD5Av1G000390.2	Transcript	synonymous_variant	531	531	177	H	caC/caT	-	IMPACT=LOW;BIOTYPE=protein_coding;EXON=2/4;STRAND=1;ENSP=TRITD5Av1G000390.2;UNIPARC=UPI0010185F4D;DOMAINS=Gene3D:1.20.1530.20,Pfam:PF00999,PANTHER:PTHR32468,PANTHER:PTHR32468:SF137,Transmembrane_helices:TMhelix
.	5A:615930-615930	A	TRITD5Av1G000390	TRITD5Av1G000390.1	Transcript	synonymous_variant	951	951	317	Q	caG/caA	-	IMPACT=LOW;BIOTYPE=protein_coding;EXON=2/2;STRAND=1;ENSP=TRITD5Av1G000390.1;UNIPARC=UPI001018B021;DOMAINS=Gene3D:1.20.1530.20,Pfam:PF00999,PANTHER:PTHR32468,PANTHER:PTHR32468:SF137
.	5A:615930-615930	A	TRITD5Av1G000390	TRITD5Av1G000390.2	Transcript	synonymous_variant	552	552	184	Q	caG/caA	-	IMPACT=LOW;BIOTYPE=protein_coding;EXON=2/4;STRAND=1;ENSP=TRITD5Av1G000390.2;UNIPARC=UPI0010185F4D;DOMAINS=Gene3D:1.20.1530.20,Pfam:PF00999,PANTHER:PTHR32468,PANTHER:PTHR32468:SF137
.	5A:615939-615939	T	TRITD5Av1G000390	TRITD5Av1G000390.1	Transcript	synonymous_variant	960	960	320	D	gaC/gaT	-	IMPACT=LOW;BIOTYPE=protein_coding;EXON=2/2;STRAND=1;ENSP=TRITD5Av1G000390.1;UNIPARC=UPI001018B021;DOMAINS=Gene3D:1.20.1530.20,Pfam:PF00999,PANTHER:PTHR32468,PANTHER:PTHR32468:SF137
.	5A:615939-615939	T	TRITD5Av1G000390	TRITD5Av1G000390.2	Transcript	synonymous_variant	561	561	187	D	gaC/gaT	-	IMPACT=LOW;BIOTYPE=protein_coding;EXON=2/4;STRAND=1;ENSP=TRITD5Av1G000390.2;UNIPARC=UPI0010185F4D;DOMAINS=Gene3D:1.20.1530.20,Pfam:PF00999,PANTHER:PTHR32468,PANTHER:PTHR32468:SF137
.	5A:615987-615987	T	TRITD5Av1G000390	TRITD5Av1G000390.1	Transcript	synonymous_variant	1008	1008	336	Y	taC/taT	-	IMPACT=LOW;BIOTYPE=protein_coding;EXON=2/2;STRAND=1;ENSP=TRITD5Av1G000390.1;UNIPARC=UPI001018B021;DOMAINS=Gene3D:1.20.1530.20,Pfam:PF00999,PANTHER:PTHR32468,PANTHER:PTHR32468:SF137
.	5A:615987-615987	T	TRITD5Av1G000390	TRITD5Av1G000390.2	Transcript	synonymous_variant	609	609	203	Y	taC/taT	-	IMPACT=LOW;BIOTYPE=protein_coding;EXON=2/4;STRAND=1;ENSP=TRITD5Av1G000390.2;UNIPARC=UPI0010185F4D;DOMAINS=Gene3D:1.20.1530.20,Pfam:PF00999,PANTHER:PTHR32468,PANTHER:PTHR32468:SF137
.	5A:616164-616164	C	TRITD5Av1G000390	TRITD5Av1G000390.1	Transcript	synonymous_variant	1185	1185	395	L	ctA/ctC	-	IMPACT=LOW;BIOTYPE=protein_coding;EXON=2/2;STRAND=1;ENSP=TRITD5Av1G000390.1;UNIPARC=UPI001018B021;DOMAINS=Gene3D:1.20.1530.20,Pfam:PF00999,PANTHER:PTHR32468,PANTHER:PTHR32468:SF137,Transmembrane_helices:TMhelix
.	5A:616164-616164	C	TRITD5Av1G000390	TRITD5Av1G000390.2	Transcript	synonymous_variant	786	786	262	L	ctA/ctC	-	IMPACT=LOW;BIOTYPE=protein_coding;EXON=2/4;STRAND=1;ENSP=TRITD5Av1G000390.2;UNIPARC=UPI0010185F4D;DOMAINS=Gene3D:1.20.1530.20,Pfam:PF00999,PANTHER:PTHR32468,PANTHER:PTHR32468:SF137,Transmembrane_helices:TMhelix
.	5A:618554-618555	-	-	-	-	-	-	-	-	-	-	-
.	5A:619427-619429	-	-	-	-	-	-	-	-	-	-	-
.	5A:619684-619684	-	-	-	-	-	-	-	-	-	-	-
.	5A:628694-628694	-	-	-	-	-	-	-	-	-	-	-
.	5A:643489-643489	-	-	-	-	-	-	-	-	-	-	-
.	5A:644116-644116	-	-	-	-	-	-	-	-	-	-	-
.	5A:644120-644124	-	-	-	-	-	-	-	-	-	-	-
.	5A:644214-644215	-	-	-	-	-	-	-	-	-	-	-
.	5A:644230-644230	-	-	-	-	-	-	-	-	-	-	-
.	5A:644277-644277	-	-	-	-	-	-	-	-	-	-	-
.	5A:644284-644285	-	-	-	-	-	-	-	-	-	-	-
.	5A:644299-644299	-	-	-	-	-	-	-	-	-	-	-
.	5A:644319-644321	-	-	-	-	-	-	-	-	-	-	-
.	5A:644409-644409	-	-	-	-	-	-	-	-	-	-	-
.	5A:644411-644411	-	-	-	-	-	-	-	-	-	-	-
.	5A:644415-644415	-	-	-	-	-	-	-	-	-	-	-
.	5A:644419-644419	-	-	-	-	-	-	-	-	-	-	-
.	5A:644429-644429	-	-	-	-	-	-	-	-	-	-	-
.	5A:644451-644451	-	-	-	-	-	-	-	-	-	-	-
.	5A:644459-644459	-	-	-	-	-	-	-	-	-	-	-
.	5A:644481-644481	-	-	-	-	-	-	-	-	-	-	-
.	5A:644540-644544	-	-	-	-	-	-	-	-	-	-	-
.	5A:644549-644549	-	-	-	-	-	-	-	-	-	-	-
.	5A:644649-644649	-	-	-	-	-	-	-	-	-	-	-
.	5A:644653-644653	-	-	-	-	-	-	-	-	-	-	-
.	5A:644691-644691	-	-	-	-	-	-	-	-	-	-	-
.	5A:644694-644694	-	-	-	-	-	-	-	-	-	-	-
.	5A:644755-644755	-	-	-	-	-	-	-	-	-	-	-
.	5A:644805-644805	-	-	-	-	-	-	-	-	-	-	-
.	5A:644807-644807	-	-	-	-	-	-	-	-	-	-	-
.	5A:644831-644831	-	-	-	-	-	-	-	-	-	-	-
.	5A:644840-644840	-	-	-	-	-	-	-	-	-	-	-
.	5A:644866-644866	-	-	-	-	-	-	-	-	-	-	-
.	5A:644881-644881	-	-	-	-	-	-	-	-	-	-	-
.	5A:644882-644882	-	-	-	-	-	-	-	-	-	-	-
.	5A:644889-644889	-	-	-	-	-	-	-	-	-	-	-
.	5A:644944-644944	-	-	-	-	-	-	-	-	-	-	-
.	5A:644948-644948	-	-	-	-	-	-	-	-	-	-	-
.	5A:659282-659282	-	-	-	-	-	-	-	-	-	-	-
.	5A:663387-663387	-	-	-	-	-	-	-	-	-	-	-
.	5A:663462-663462	-	-	-	-	-	-	-	-	-	-	-
.	5A:663484-663484	-	-	-	-	-	-	-	-	-	-	-
.	5A:663877-663877	-	-	-	-	-	-	-	-	-	-	-
.	5A:664051-664051	-	-	-	-	-	-	-	-	-	-	-
.	5A:664098-664098	-	-	-	-	-	-	-	-	-	-	-
.	5A:664180-664180	-	-	-	-	-	-	-	-	-	-	-
.	5A:664301-664301	-	-	-	-	-	-	-	-	-	-	-
.	5A:664305-664305	-	-	-	-	-	-	-	-	-	-	-
.	5A:664334-664334	-	-	-	-	-	-	-	-	-	-	-
.	5A:664449-664449	-	-	-	-	-	-	-	-	-	-	-
.	5A:664503-664503	-	-	-	-	-	-	-	-	-	-	-
.	5A:664575-664575	-	-	-	-	-	-	-	-	-	-	-
.	5A:664774-664774	-	-	-	-	-	-	-	-	-	-	-
.	5A:664849-664849	-	-	-	-	-	-	-	-	-	-	-
.	5A:665000-665000	-	-	-	-	-	-	-	-	-	-	-
.	5A:665056-665056	-	-	-	-	-	-	-	-	-	-	-
.	5A:665083-665083	-	-	-	-	-	-	-	-	-	-	-
.	5A:666028-666028	-	-	-	-	-	-	-	-	-	-	-
.	5A:666062-666062	-	-	-	-	-	-	-	-	-	-	-
.	5A:666078-666078	-	-	-	-	-	-	-	-	-	-	-
.	5A:666133-666133	-	-	-	-	-	-	-	-	-	-	-
.	5A:666266-666266	-	-	-	-	-	-	-	-	-	-	-
.	5A:666285-666285	-	-	-	-	-	-	-	-	-	-	-
.	5A:666439-666439	-	-	-	-	-	-	-	-	-	-	-
.	5A:666451-666451	-	-	-	-	-	-	-	-	-	-	-
.	5A:666557-666557	-	-	-	-	-	-	-	-	-	-	-
.	5A:666604-666604	-	-	-	-	-	-	-	-	-	-	-
.	5A:667031-667031	-	-	-	-	-	-	-	-	-	-	-
.	5A:667123-667123	-	-	-	-	-	-	-	-	-	-	-
.	5A:667288-667288	-	-	-	-	-	-	-	-	-	-	-
.	5A:667623-667623	-	-	-	-	-	-	-	-	-	-	-
.	5A:667816-667816	-	-	-	-	-	-	-	-	-	-	-
.	5A:667932-667932	-	-	-	-	-	-	-	-	-	-	-
.	5A:667945-667945	-	-	-	-	-	-	-	-	-	-	-
.	5A:668010-668010	-	-	-	-	-	-	-	-	-	-	-
.	5A:668023-668023	-	-	-	-	-	-	-	-	-	-	-
.	5A:671901-671902	-	-	-	-	-	-	-	-	-	-	-
.	5A:675725-675725	-	-	-	-	-	-	-	-	-	-	-
.	5A:675958-675958	-	-	-	-	-	-	-	-	-	-	-
.	5A:700688-700688	-	-	-	-	-	-	-	-	-	-	-
.	5A:707968-707968	-	-	-	-	-	-	-	-	-	-	-
.	5A:709881-709881	-	-	-	-	-	-	-	-	-	-	-
.	5A:709883-709883	-	-	-	-	-	-	-	-	-	-	-
.	5A:709889-709889	-	-	-	-	-	-	-	-	-	-	-
.	5A:709912-709912	-	-	-	-	-	-	-	-	-	-	-
.	5A:709932-709932	-	-	-	-	-	-	-	-	-	-	-
.	5A:709978-709979	-	-	-	-	-	-	-	-	-	-	-
.	5A:709990-709990	-	-	-	-	-	-	-	-	-	-	-
.	5A:710116-710116	-	-	-	-	-	-	-	-	-	-	-
.	5A:710160-710160	-	-	-	-	-	-	-	-	-	-	-
.	5A:710172-710172	-	-	-	-	-	-	-	-	-	-	-
.	5A:710256-710256	-	-	-	-	-	-	-	-	-	-	-
.	5A:710298-710298	-	-	-	-	-	-	-	-	-	-	-
.	5A:710317-710317	-	-	-	-	-	-	-	-	-	-	-
.	5A:710323-710323	-	-	-	-	-	-	-	-	-	-	-
.	5A:710325-710327	-	-	-	-	-	-	-	-	-	-	-
.	5A:710343-710343	-	-	-	-	-	-	-	-	-	-	-
.	5A:710351-710351	-	-	-	-	-	-	-	-	-	-	-
.	5A:710353-710353	-	-	-	-	-	-	-	-	-	-	-
.	5A:710376-710376	-	-	-	-	-	-	-	-	-	-	-
.	5A:710377-710377	-	-	-	-	-	-	-	-	-	-	-
.	5A:710385-710385	-	-	-	-	-	-	-	-	-	-	-
.	5A:710414-710414	-	-	-	-	-	-	-	-	-	-	-
.	5A:710439-710439	-	-	-	-	-	-	-	-	-	-	-
.	5A:710462-710462	-	-	-	-	-	-	-	-	-	-	-
.	5A:710536-710536	-	-	-	-	-	-	-	-	-	-	-
.	5A:710551-710552	-	-	-	-	-	-	-	-	-	-	-
.	5A:710554-710554	-	-	-	-	-	-	-	-	-	-	-
.	5A:710555-710555	-	-	-	-	-	-	-	-	-	-	-
.	5A:710556-710556	-	-	-	-	-	-	-	-	-	-	-
.	5A:710615-710615	-	-	-	-	-	-	-	-	-	-	-
.	5A:710633-710633	-	-	-	-	-	-	-	-	-	-	-
.	5A:710651-710651	-	-	-	-	-	-	-	-	-	-	-
.	5A:710716-710716	-	-	-	-	-	-	-	-	-	-	-
.	5A:710732-710732	-	-	-	-	-	-	-	-	-	-	-
.	5A:710764-710764	-	-	-	-	-	-	-	-	-	-	-
.	5A:710782-710782	-	-	-	-	-	-	-	-	-	-	-
.	5A:710854-710854	-	-	-	-	-	-	-	-	-	-	-
.	5A:711010-711010	-	-	-	-	-	-	-	-	-	-	-
.	5A:711362-711363	-	-	-	-	-	-	-	-	-	-	-
.	5A:711366-711366	-	-	-	-	-	-	-	-	-	-	-
.	5A:711409-711409	-	-	-	-	-	-	-	-	-	-	-
.	5A:711949-711949	-	-	-	-	-	-	-	-	-	-	-
.	5A:712174-712174	T	TRITD5Av1G000440	TRITD5Av1G000440.1	Transcript	missense_variant	884	884	295	A/V	gCg/gTg	AX-95174729-5A.2	IMPACT=MODERATE;BIOTYPE=protein_coding;EXON=6/7;STRAND=1;ENSP=TRITD5Av1G000440.1;UNIPARC=UPI00101817BA;SIFT=tolerated(0.3);DOMAINS=PANTHER:PTHR46521:SF4,PANTHER:PTHR46521,Pfam:PF08472,Superfamily:SSF54427
.	5A:712174-712174	T	TRITD5Av1G000440	TRITD5Av1G000440.4	Transcript	missense_variant	851	851	284	A/V	gCg/gTg	AX-95174729-5A.2	IMPACT=MODERATE;BIOTYPE=protein_coding;EXON=5/7;STRAND=1;ENSP=TRITD5Av1G000440.4;UNIPARC=UPI0010184A94;SIFT=tolerated(0.28);DOMAINS=Pfam:PF08472,PANTHER:PTHR46521,PANTHER:PTHR46521:SF4,Superfamily:SSF54427
.	5A:712174-712174	T	TRITD5Av1G000440	TRITD5Av1G000440.5	Transcript	missense_variant	851	851	284	A/V	gCg/gTg	AX-95174729-5A.2	IMPACT=MODERATE;BIOTYPE=protein_coding;EXON=5/7;STRAND=1;ENSP=TRITD5Av1G000440.5;UNIPARC=UPI0010180458;SIFT=tolerated(0.27);DOMAINS=Pfam:PF08472,PANTHER:PTHR46521,PANTHER:PTHR46521:SF4,Superfamily:SSF54427
.	5A:712174-712174	T	TRITD5Av1G000440	TRITD5Av1G000440.6	Transcript	missense_variant	851	851	284	A/V	gCg/gTg	AX-95174729-5A.2	IMPACT=MODERATE;BIOTYPE=protein_coding;EXON=5/8;STRAND=1;ENSP=TRITD5Av1G000440.6;UNIPARC=UPI001018E097;SIFT=tolerated(0.25);DOMAINS=Pfam:PF08472,PANTHER:PTHR46521,PANTHER:PTHR46521:SF4,Superfamily:SSF54427
.	5A:712174-712174	T	TRITD5Av1G000440	TRITD5Av1G000440.7	Transcript	missense_variant	851	851	284	A/V	gCg/gTg	AX-95174729-5A.2	IMPACT=MODERATE;BIOTYPE=protein_coding;EXON=5/8;STRAND=1;ENSP=TRITD5Av1G000440.7;UNIPARC=UPI001018C3FC;SIFT=tolerated(0.26);DOMAINS=Pfam:PF08472,PANTHER:PTHR46521,PANTHER:PTHR46521:SF4,Superfamily:SSF54427
.	5A:712174-712174	T	TRITD5Av1G000440	TRITD5Av1G000440.8	Transcript	missense_variant	755	755	252	A/V	gCg/gTg	AX-95174729-5A.2	IMPACT=MODERATE;BIOTYPE=protein_coding;EXON=5/8;STRAND=1;ENSP=TRITD5Av1G000440.8;UNIPARC=UPI0010193A2C;SIFT=tolerated(0.19);DOMAINS=Pfam:PF08472,PANTHER:PTHR46521,PANTHER:PTHR46521:SF4,Superfamily:SSF54427
.	5A:712202-712202	C	TRITD5Av1G000440	TRITD5Av1G000440.1	Transcript	synonymous_variant	912	912	304	Y	taT/taC	IWA3567-5A.1	IMPACT=LOW;BIOTYPE=protein_coding;EXON=6/7;STRAND=1;ENSP=TRITD5Av1G000440.1;UNIPARC=UPI00101817BA;DOMAINS=PANTHER:PTHR46521:SF4,PANTHER:PTHR46521,Pfam:PF08472,Superfamily:SSF54427
.	5A:712202-712202	C	TRITD5Av1G000440	TRITD5Av1G000440.4	Transcript	synonymous_variant	879	879	293	Y	taT/taC	IWA3567-5A.1	IMPACT=LOW;BIOTYPE=protein_coding;EXON=5/7;STRAND=1;ENSP=TRITD5Av1G000440.4;UNIPARC=UPI0010184A94;DOMAINS=Pfam:PF08472,PANTHER:PTHR46521,PANTHER:PTHR46521:SF4,Superfamily:SSF54427
.	5A:712202-712202	C	TRITD5Av1G000440	TRITD5Av1G000440.5	Transcript	synonymous_variant	879	879	293	Y	taT/taC	IWA3567-5A.1	IMPACT=LOW;BIOTYPE=protein_coding;EXON=5/7;STRAND=1;ENSP=TRITD5Av1G000440.5;UNIPARC=UPI0010180458;DOMAINS=Pfam:PF08472,PANTHER:PTHR46521,PANTHER:PTHR46521:SF4,Superfamily:SSF54427
.	5A:712202-712202	C	TRITD5Av1G000440	TRITD5Av1G000440.6	Transcript	synonymous_variant	879	879	293	Y	taT/taC	IWA3567-5A.1	IMPACT=LOW;BIOTYPE=protein_coding;EXON=5/8;STRAND=1;ENSP=TRITD5Av1G000440.6;UNIPARC=UPI001018E097;DOMAINS=Pfam:PF08472,PANTHER:PTHR46521,PANTHER:PTHR46521:SF4,Superfamily:SSF54427
.	5A:712202-712202	C	TRITD5Av1G000440	TRITD5Av1G000440.7	Transcript	synonymous_variant	879	879	293	Y	taT/taC	IWA3567-5A.1	IMPACT=LOW;BIOTYPE=protein_coding;EXON=5/8;STRAND=1;ENSP=TRITD5Av1G000440.7;UNIPARC=UPI001018C3FC;DOMAINS=Pfam:PF08472,PANTHER:PTHR46521,PANTHER:PTHR46521:SF4,Superfamily:SSF54427
.	5A:712202-712202	C	TRITD5Av1G000440	TRITD5Av1G000440.8	Transcript	synonymous_variant	783	783	261	Y	taT/taC	IWA3567-5A.1	IMPACT=LOW;BIOTYPE=protein_coding;EXON=5/8;STRAND=1;ENSP=TRITD5Av1G000440.8;UNIPARC=UPI0010193A2C;DOMAINS=Pfam:PF08472,PANTHER:PTHR46521,PANTHER:PTHR46521:SF4,Superfamily:SSF54427
.	5A:712264-712264	T	TRITD5Av1G000440	TRITD5Av1G000440.1	Transcript	missense_variant	974	974	325	T/I	aCc/aTc	-	IMPACT=MODERATE;BIOTYPE=protein_coding;EXON=6/7;STRAND=1;ENSP=TRITD5Av1G000440.1;UNIPARC=UPI00101817BA;SIFT=tolerated(0.84);DOMAINS=PANTHER:PTHR46521:SF4,PANTHER:PTHR46521,Pfam:PF08472,Superfamily:SSF54427
.	5A:712264-712264	T	TRITD5Av1G000440	TRITD5Av1G000440.4	Transcript	missense_variant	941	941	314	T/I	aCc/aTc	-	IMPACT=MODERATE;BIOTYPE=protein_coding;EXON=5/7;STRAND=1;ENSP=TRITD5Av1G000440.4;UNIPARC=UPI0010184A94;SIFT=tolerated(0.84);DOMAINS=Pfam:PF08472,PANTHER:PTHR46521,PANTHER:PTHR46521:SF4,Superfamily:SSF54427
.	5A:712264-712264	T	TRITD5Av1G000440	TRITD5Av1G000440.5	Transcript	missense_variant	941	941	314	T/I	aCc/aTc	-	IMPACT=MODERATE;BIOTYPE=protein_coding;EXON=5/7;STRAND=1;ENSP=TRITD5Av1G000440.5;UNIPARC=UPI0010180458;SIFT=tolerated(0.86);DOMAINS=Pfam:PF08472,PANTHER:PTHR46521,PANTHER:PTHR46521:SF4,Superfamily:SSF54427
.	5A:712264-712264	T	TRITD5Av1G000440	TRITD5Av1G000440.6	Transcript	missense_variant	941	941	314	T/I	aCc/aTc	-	IMPACT=MODERATE;BIOTYPE=protein_coding;EXON=5/8;STRAND=1;ENSP=TRITD5Av1G000440.6;UNIPARC=UPI001018E097;SIFT=tolerated(0.85);DOMAINS=Pfam:PF08472,PANTHER:PTHR46521,PANTHER:PTHR46521:SF4,Superfamily:SSF54427
.	5A:712264-712264	T	TRITD5Av1G000440	TRITD5Av1G000440.7	Transcript	missense_variant	941	941	314	T/I	aCc/aTc	-	IMPACT=MODERATE;BIOTYPE=protein_coding;EXON=5/8;STRAND=1;ENSP=TRITD5Av1G000440.7;UNIPARC=UPI001018C3FC;SIFT=tolerated(0.86);DOMAINS=Pfam:PF08472,PANTHER:PTHR46521,PANTHER:PTHR46521:SF4,Superfamily:SSF54427
.	5A:712264-712264	T	TRITD5Av1G000440	TRITD5Av1G000440.8	Transcript	missense_variant	845	845	282	T/I	aCc/aTc	-	IMPACT=MODERATE;BIOTYPE=protein_coding;EXON=5/8;STRAND=1;ENSP=TRITD5Av1G000440.8;UNIPARC=UPI0010193A2C;SIFT=tolerated(0.7);DOMAINS=Pfam:PF08472,PANTHER:PTHR46521,PANTHER:PTHR46521:SF4,Superfamily:SSF54427
.	5A:712300-712300	-	-	-	-	-	-	-	-	-	-	-
.	5A:712306-712306	-	-	-	-	-	-	-	-	-	-	-
.	5A:712325-712325	-	-	-	-	-	-	-	-	-	-	-
.	5A:712374-712374	-	-	-	-	-	-	-	-	-	-	-
.	5A:712391-712391	-	-	-	-	-	-	-	-	-	-	-
.	5A:712404-712404	-	-	-	-	-	-	-	-	-	-	-
.	5A:712407-712407	-	-	-	-	-	-	-	-	-	-	-
.	5A:712411-712411	-	-	-	-	-	-	-	-	-	-	-
.	5A:712412-712412	-	-	-	-	-	-	-	-	-	-	-
.	5A:712415-712416	-	-	-	-	-	-	-	-	-	-	-
.	5A:712436-712436	-	-	-	-	-	-	-	-	-	-	-
.	5A:712493-712493	A	TRITD5Av1G000440	TRITD5Av1G000440.1	Transcript	synonymous_variant	1032	1032	344	S	tcG/tcA	AX-94781410-5A.2	IMPACT=LOW;BIOTYPE=protein_coding;EXON=7/7;STRAND=1;ENSP=TRITD5Av1G000440.1;UNIPARC=UPI00101817BA;DOMAINS=PANTHER:PTHR46521:SF4,PANTHER:PTHR46521,Pfam:PF08472,Superfamily:SSF54427
.	5A:712493-712493	A	TRITD5Av1G000440	TRITD5Av1G000440.4	Transcript	synonymous_variant	999	999	333	S	tcG/tcA	AX-94781410-5A.2	IMPACT=LOW;BIOTYPE=protein_coding;EXON=6/7;STRAND=1;ENSP=TRITD5Av1G000440.4;UNIPARC=UPI0010184A94;DOMAINS=Pfam:PF08472,PANTHER:PTHR46521,PANTHER:PTHR46521:SF4,Superfamily:SSF54427
.	5A:712493-712493	A	TRITD5Av1G000440	TRITD5Av1G000440.5	Transcript	synonymous_variant	999	999	333	S	tcG/tcA	AX-94781410-5A.2	IMPACT=LOW;BIOTYPE=protein_coding;EXON=6/7;STRAND=1;ENSP=TRITD5Av1G000440.5;UNIPARC=UPI0010180458;DOMAINS=Pfam:PF08472,PANTHER:PTHR46521,PANTHER:PTHR46521:SF4,Superfamily:SSF54427
.	5A:712493-712493	A	TRITD5Av1G000440	TRITD5Av1G000440.6	Transcript	synonymous_variant	999	999	333	S	tcG/tcA	AX-94781410-5A.2	IMPACT=LOW;BIOTYPE=protein_coding;EXON=6/8;STRAND=1;ENSP=TRITD5Av1G000440.6;UNIPARC=UPI001018E097;DOMAINS=Pfam:PF08472,PANTHER:PTHR46521,PANTHER:PTHR46521:SF4,Superfamily:SSF54427
.	5A:712493-712493	A	TRITD5Av1G000440	TRITD5Av1G000440.7	Transcript	synonymous_variant	999	999	333	S	tcG/tcA	AX-94781410-5A.2	IMPACT=LOW;BIOTYPE=protein_coding;EXON=6/8;STRAND=1;ENSP=TRITD5Av1G000440.7;UNIPARC=UPI001018C3FC;DOMAINS=Pfam:PF08472,PANTHER:PTHR46521,PANTHER:PTHR46521:SF4,Superfamily:SSF54427
.	5A:712493-712493	A	TRITD5Av1G000440	TRITD5Av1G000440.8	Transcript	synonymous_variant	903	903	301	S	tcG/tcA	AX-94781410-5A.2	IMPACT=LOW;BIOTYPE=protein_coding;EXON=6/8;STRAND=1;ENSP=TRITD5Av1G000440.8;UNIPARC=UPI0010193A2C;DOMAINS=Pfam:PF08472,PANTHER:PTHR46521,PANTHER:PTHR46521:SF4,Superfamily:SSF54427
.	5A:712554-712554	G	TRITD5Av1G000440	TRITD5Av1G000440.1	Transcript	missense_variant	1093	1093	365	M/V	Atg/Gtg	AX-94816457-5A.1	IMPACT=MODERATE;BIOTYPE=protein_coding;EXON=7/7;STRAND=1;ENSP=TRITD5Av1G000440.1;UNIPARC=UPI00101817BA;SIFT=tolerated(1);DOMAINS=PANTHER:PTHR46521:SF4,PANTHER:PTHR46521,Pfam:PF08472,Superfamily:SSF54427
.	5A:712554-712554	G	TRITD5Av1G000440	TRITD5Av1G000440.4	Transcript	missense_variant	1060	1060	354	M/V	Atg/Gtg	AX-94816457-5A.1	IMPACT=MODERATE;BIOTYPE=protein_coding;EXON=6/7;STRAND=1;ENSP=TRITD5Av1G000440.4;UNIPARC=UPI0010184A94;SIFT=tolerated(1);DOMAINS=Pfam:PF08472,PANTHER:PTHR46521,PANTHER:PTHR46521:SF4,Superfamily:SSF54427
.	5A:712554-712554	G	TRITD5Av1G000440	TRITD5Av1G000440.5	Transcript	missense_variant	1060	1060	354	M/V	Atg/Gtg	AX-94816457-5A.1	IMPACT=MODERATE;BIOTYPE=protein_coding;EXON=6/7;STRAND=1;ENSP=TRITD5Av1G000440.5;UNIPARC=UPI0010180458;SIFT=tolerated(1);DOMAINS=Pfam:PF08472,PANTHER:PTHR46521,PANTHER:PTHR46521:SF4,Superfamily:SSF54427
.	5A:712554-712554	G	TRITD5Av1G000440	TRITD5Av1G000440.6	Transcript	missense_variant	1060	1060	354	M/V	Atg/Gtg	AX-94816457-5A.1	IMPACT=MODERATE;BIOTYPE=protein_coding;EXON=6/8;STRAND=1;ENSP=TRITD5Av1G000440.6;UNIPARC=UPI001018E097;SIFT=tolerated(1);DOMAINS=Pfam:PF08472,PANTHER:PTHR46521,PANTHER:PTHR46521:SF4,Superfamily:SSF54427
.	5A:712554-712554	G	TRITD5Av1G000440	TRITD5Av1G000440.7	Transcript	missense_variant	1060	1060	354	M/V	Atg/Gtg	AX-94816457-5A.1	IMPACT=MODERATE;BIOTYPE=protein_coding;EXON=6/8;STRAND=1;ENSP=TRITD5Av1G000440.7;UNIPARC=UPI001018C3FC;SIFT=tolerated(1);DOMAINS=Pfam:PF08472,PANTHER:PTHR46521,PANTHER:PTHR46521:SF4,Superfamily:SSF54427
.	5A:712554-712554	G	TRITD5Av1G000440	TRITD5Av1G000440.8	Transcript	missense_variant	964	964	322	M/V	Atg/Gtg	AX-94816457-5A.1	IMPACT=MODERATE;BIOTYPE=protein_coding;EXON=6/8;STRAND=1;ENSP=TRITD5Av1G000440.8;UNIPARC=UPI0010193A2C;SIFT=tolerated(1);DOMAINS=Pfam:PF08472,PANTHER:PTHR46521,PANTHER:PTHR46521:SF4,Superfamily:SSF54427
.	5A:712565-712565	A	TRITD5Av1G000440	TRITD5Av1G000440.1	Transcript	synonymous_variant	1104	1104	368	L	ctT/ctA	AX-95240777-5A.2	IMPACT=LOW;BIOTYPE=protein_coding;EXON=7/7;STRAND=1;ENSP=TRITD5Av1G000440.1;UNIPARC=UPI00101817BA;DOMAINS=PANTHER:PTHR46521:SF4,PANTHER:PTHR46521,Pfam:PF08472,Superfamily:SSF54427
.	5A:712565-712565	A	TRITD5Av1G000440	TRITD5Av1G000440.4	Transcript	synonymous_variant	1071	1071	357	L	ctT/ctA	AX-95240777-5A.2	IMPACT=LOW;BIOTYPE=protein_coding;EXON=6/7;STRAND=1;ENSP=TRITD5Av1G000440.4;UNIPARC=UPI0010184A94;DOMAINS=Pfam:PF08472,PANTHER:PTHR46521,PANTHER:PTHR46521:SF4,Superfamily:SSF54427
.	5A:712565-712565	A	TRITD5Av1G000440	TRITD5Av1G000440.5	Transcript	synonymous_variant	1071	1071	357	L	ctT/ctA	AX-95240777-5A.2	IMPACT=LOW;BIOTYPE=protein_coding;EXON=6/7;STRAND=1;ENSP=TRITD5Av1G000440.5;UNIPARC=UPI0010180458;DOMAINS=Pfam:PF08472,PANTHER:PTHR46521,PANTHER:PTHR46521:SF4,Superfamily:SSF54427
.	5A:712565-712565	A	TRITD5Av1G000440	TRITD5Av1G000440.6	Transcript	synonymous_variant	1071	1071	357	L	ctT/ctA	AX-95240777-5A.2	IMPACT=LOW;BIOTYPE=protein_coding;EXON=6/8;STRAND=1;ENSP=TRITD5Av1G000440.6;UNIPARC=UPI001018E097;DOMAINS=Pfam:PF08472,PANTHER:PTHR46521,PANTHER:PTHR46521:SF4,Superfamily:SSF54427
.	5A:712565-712565	A	TRITD5Av1G000440	TRITD5Av1G000440.7	Transcript	synonymous_variant	1071	1071	357	L	ctT/ctA	AX-95240777-5A.2	IMPACT=LOW;BIOTYPE=protein_coding;EXON=6/8;STRAND=1;ENSP=TRITD5Av1G000440.7;UNIPARC=UPI001018C3FC;DOMAINS=Pfam:PF08472,PANTHER:PTHR46521,PANTHER:PTHR46521:SF4,Superfamily:SSF54427
.	5A:712565-712565	A	TRITD5Av1G000440	TRITD5Av1G000440.8	Transcript	synonymous_variant	975	975	325	L	ctT/ctA	AX-95240777-5A.2	IMPACT=LOW;BIOTYPE=protein_coding;EXON=6/8;STRAND=1;ENSP=TRITD5Av1G000440.8;UNIPARC=UPI0010193A2C;DOMAINS=Pfam:PF08472,PANTHER:PTHR46521,PANTHER:PTHR46521:SF4,Superfamily:SSF54427
.	5A:712584-712584	T	TRITD5Av1G000440	TRITD5Av1G000440.1	Transcript	missense_variant	1123	1123	375	P/S	Cct/Tct	-	IMPACT=MODERATE;BIOTYPE=protein_coding;EXON=7/7;STRAND=1;ENSP=TRITD5Av1G000440.1;UNIPARC=UPI00101817BA;SIFT=tolerated(1);DOMAINS=PANTHER:PTHR46521:SF4,PANTHER:PTHR46521,Pfam:PF08472,Superfamily:SSF54427
.	5A:712584-712584	T	TRITD5Av1G000440	TRITD5Av1G000440.4	Transcript	missense_variant	1090	1090	364	P/S	Cct/Tct	-	IMPACT=MODERATE;BIOTYPE=protein_coding;EXON=6/7;STRAND=1;ENSP=TRITD5Av1G000440.4;UNIPARC=UPI0010184A94;SIFT=tolerated(1);DOMAINS=Pfam:PF08472,PANTHER:PTHR46521,PANTHER:PTHR46521:SF4,Superfamily:SSF54427
.	5A:712584-712584	T	TRITD5Av1G000440	TRITD5Av1G000440.5	Transcript	missense_variant	1090	1090	364	P/S	Cct/Tct	-	IMPACT=MODERATE;BIOTYPE=protein_coding;EXON=6/7;STRAND=1;ENSP=TRITD5Av1G000440.5;UNIPARC=UPI0010180458;SIFT=tolerated(1);DOMAINS=Pfam:PF08472,PANTHER:PTHR46521,PANTHER:PTHR46521:SF4,Superfamily:SSF54427
.	5A:712584-712584	T	TRITD5Av1G000440	TRITD5Av1G000440.6	Transcript	missense_variant	1090	1090	364	P/S	Cct/Tct	-	IMPACT=MODERATE;BIOTYPE=protein_coding;EXON=6/8;STRAND=1;ENSP=TRITD5Av1G000440.6;UNIPARC=UPI001018E097;SIFT=tolerated(1);DOMAINS=Pfam:PF08472,PANTHER:PTHR46521,PANTHER:PTHR46521:SF4,Superfamily:SSF54427
.	5A:712584-712584	T	TRITD5Av1G000440	TRITD5Av1G000440.7	Transcript	missense_variant	1090	1090	364	P/S	Cct/Tct	-	IMPACT=MODERATE;BIOTYPE=protein_coding;EXON=6/8;STRAND=1;ENSP=TRITD5Av1G000440.7;UNIPARC=UPI001018C3FC;SIFT=tolerated(1);DOMAINS=Pfam:PF08472,PANTHER:PTHR46521,PANTHER:PTHR46521:SF4,Superfamily:SSF54427
.	5A:712584-712584	T	TRITD5Av1G000440	TRITD5Av1G000440.8	Transcript	missense_variant	994	994	332	P/S	Cct/Tct	-	IMPACT=MODERATE;BIOTYPE=protein_coding;EXON=6/8;STRAND=1;ENSP=TRITD5Av1G000440.8;UNIPARC=UPI0010193A2C;SIFT=tolerated(1);DOMAINS=Pfam:PF08472,PANTHER:PTHR46521,PANTHER:PTHR46521:SF4,Superfamily:SSF54427
.	5A:716701-716701	-	-	-	-	-	-	-	-	-	-	-
.	5A:716705-716705	-	-	-	-	-	-	-	-	-	-	-
.	5A:716716-716716	-	-	-	-	-	-	-	-	-	-	-
.	5A:716736-716736	-	-	-	-	-	-	-	-	-	-	-
.	5A:717353-717353	-	-	-	-	-	-	-	-	-	-	-
.	5A:717357-717357	-	-	-	-	-	-	-	-	-	-	-
.	5A:717388-717388	-	-	-	-	-	-	-	-	-	-	-
.	5A:717390-717390	-	-	-	-	-	-	-	-	-	-	-
.	5A:717417-717417	-	-	-	-	-	-	-	-	-	-	-
.	5A:717454-717454	-	-	-	-	-	-	-	-	-	-	-
.	5A:717559-717566	-	-	-	-	-	-	-	-	-	-	-
.	5A:718017-718017	-	-	-	-	-	-	-	-	-	-	-
.	5A:718157-718157	-	-	-	-	-	-	-	-	-	-	-
.	5A:718159-718159	-	-	-	-	-	-	-	-	-	-	-
.	5A:718161-718161	-	-	-	-	-	-	-	-	-	-	-
.	5A:718192-718192	-	-	-	-	-	-	-	-	-	-	-
.	5A:718236-718236	-	-	-	-	-	-	-	-	-	-	-
.	5A:718295-718295	-	-	-	-	-	-	-	-	-	-	-
.	5A:718312-718312	-	-	-	-	-	-	-	-	-	-	-
.	5A:718315-718315	-	-	-	-	-	-	-	-	-	-	-
.	5A:718321-718321	-	-	-	-	-	-	-	-	-	-	-
.	5A:718359-718359	-	-	-	-	-	-	-	-	-	-	-
.	5A:718513-718513	-	-	-	-	-	-	-	-	-	-	-
.	5A:718521-718521	-	-	-	-	-	-	-	-	-	-	-
.	5A:718547-718547	-	-	-	-	-	-	-	-	-	-	-
.	5A:718882-718882	-	-	-	-	-	-	-	-	-	-	-
.	5A:719081-719081	-	-	-	-	-	-	-	-	-	-	-
.	5A:719372-719372	-	-	-	-	-	-	-	-	-	-	-
.	5A:719374-719374	-	-	-	-	-	-	-	-	-	-	-
.	5A:719405-719405	-	-	-	-	-	-	-	-	-	-	-
.	5A:719414-719414	-	-	-	-	-	-	-	-	-	-	-
.	5A:719444-719444	-	-	-	-	-	-	-	-	-	-	-
.	5A:719448-719448	-	-	-	-	-	-	-	-	-	-	-
.	5A:719467-719467	-	-	-	-	-	-	-	-	-	-	-
.	5A:719756-719756	-	-	-	-	-	-	-	-	-	-	-
.	5A:719761-719761	-	-	-	-	-	-	-	-	-	-	-
.	5A:719796-719796	-	-	-	-	-	-	-	-	-	-	-
.	5A:719801-719801	-	-	-	-	-	-	-	-	-	-	-
.	5A:719830-719830	-	-	-	-	-	-	-	-	-	-	-
.	5A:731833-731833	-	-	-	-	-	-	-	-	-	-	-
.	5A:731942-731942	-	-	-	-	-	-	-	-	-	-	-
.	5A:736786-736786	-	-	-	-	-	-	-	-	-	-	-
.	5A:753836-753836	-	-	-	-	-	-	-	-	-	-	-
.	5A:777633-777633	-	-	-	-	-	-	-	-	-	-	-
.	5A:822745-822745	-	-	-	-	-	-	-	-	-	-	-
.	5A:863394-863401	-	-	-	-	-	-	-	-	-	-	-
.	5A:882553-882553	-	-	-	-	-	-	-	-	-	-	-
.	5A:948766-948771	-	-	-	-	-	-	-	-	-	-	-
.	5A:952166-952166	-	-	-	-	-	-	-	-	-	-	-
.	5A:969802-969802	-	-	-	-	-	-	-	-	-	-	-
.	5A:1046787-1046787	-	-	-	-	-	-	-	-	-	-	-
.	5A:1076584-1076584	-	-	-	-	-	-	-	-	-	-	-
.	5A:1090008-1090008	-	-	-	-	-	-	-	-	-	-	-
.	5A:1092086-1092086	-	-	-	-	-	-	-	-	-	-	-
.	5A:1096192-1096192	-	-	-	-	-	-	-	-	-	-	-
.	5A:1101665-1101665	-	-	-	-	-	-	-	-	-	-	-
.	5A:1126478-1126478	-	-	-	-	-	-	-	-	-	-	-
.	5A:1132141-1132141	-	-	-	-	-	-	-	-	-	-	-
.	5A:1133034-1133034	-	-	-	-	-	-	-	-	-	-	-
.	5A:1134156-1134156	-	-	-	-	-	-	-	-	-	-	-
.	5A:1143722-1143722	-	-	-	-	-	-	-	-	-	-	-
.	5A:1169770-1169770	-	-	-	-	-	-	-	-	-	-	-
.	5A:1193531-1193531	-	-	-	-	-	-	-	-	-	-	-
.	5A:1194448-1194449	-	-	-	-	-	-	-	-	-	-	-
.	5A:1197350-1197350	-	-	-	-	-	-	-	-	-	-	-
.	5A:1199663-1199663	-	-	-	-	-	-	-	-	-	-	-
.	5A:1215751-1215751	-	-	-	-	-	-	-	-	-	-	-
.	5A:1218022-1218022	-	-	-	-	-	-	-	-	-	-	-
.	5A:1219143-1219143	-	-	-	-	-	-	-	-	-	-	-
.	5A:1227574-1227574	-	-	-	-	-	-	-	-	-	-	-
.	5A:1228293-1228293	-	-	-	-	-	-	-	-	-	-	-
.	5A:1233222-1233222	-	-	-	-	-	-	-	-	-	-	-
.	5A:1234858-1234858	-	-	-	-	-	-	-	-	-	-	-
.	5A:1234937-1234937	-	-	-	-	-	-	-	-	-	-	-
.	5A:1235511-1235511	-	-	-	-	-	-	-	-	-	-	-
.	5A:1253950-1253950	-	-	-	-	-	-	-	-	-	-	-
.	5A:1254811-1254811	-	-	-	-	-	-	-	-	-	-	-
.	5A:1261362-1261362	-	-	-	-	-	-	-	-	-	-	-
.	5A:1265625-1265625	-	-	-	-	-	-	-	-	-	-	-
.	5A:1279464-1279464	-	-	-	-	-	-	-	-	-	-	-
.	5A:1279526-1279526	-	-	-	-	-	-	-	-	-	-	-
.	5A:1281229-1281229	-	-	-	-	-	-	-	-	-	-	-
.	5A:1299266-1299266	-	-	-	-	-	-	-	-	-	-	-
.	5A:1299288-1299288	-	-	-	-	-	-	-	-	-	-	-
.	5A:1319229-1319229	-	-	-	-	-	-	-	-	-	-	-
.	5A:1322065-1322065	-	-	-	-	-	-	-	-	-	-	-
.	5A:1322141-1322141	-	-	-	-	-	-	-	-	-	-	-
.	5A:1323136-1323136	-	-	-	-	-	-	-	-	-	-	-
.	5A:1324234-1324234	-	-	-	-	-	-	-	-	-	-	-
.	5A:1326823-1326823	-	-	-	-	-	-	-	-	-	-	-
.	5A:1340252-1340252	-	-	-	-	-	-	-	-	-	-	-
.	5A:1347587-1347587	-	-	-	-	-	-	-	-	-	-	-
.	5A:1354233-1354233	-	-	-	-	-	-	-	-	-	-	-
.	5A:1354675-1354675	-	-	-	-	-	-	-	-	-	-	-
.	5A:1365434-1365434	-	-	-	-	-	-	-	-	-	-	-
.	5A:1370028-1370028	-	-	-	-	-	-	-	-	-	-	-
.	5A:1370607-1370607	-	-	-	-	-	-	-	-	-	-	-
.	5A:1372879-1372879	-	-	-	-	-	-	-	-	-	-	-
.	5A:1373777-1373777	-	-	-	-	-	-	-	-	-	-	-
.	5A:1374046-1374046	-	-	-	-	-	-	-	-	-	-	-
.	5A:1386493-1386493	-	-	-	-	-	-	-	-	-	-	-
.	5A:1387348-1387348	-	-	-	-	-	-	-	-	-	-	-
.	5A:1416901-1416901	-	-	-	-	-	-	-	-	-	-	-
.	5A:1421306-1421307	-	-	-	-	-	-	-	-	-	-	-
.	5A:1437698-1437698	-	-	-	-	-	-	-	-	-	-	-
.	5A:1439305-1439305	-	-	-	-	-	-	-	-	-	-	-
.	5A:1442090-1442090	-	-	-	-	-	-	-	-	-	-	-
.	5A:1453518-1453518	-	-	-	-	-	-	-	-	-	-	-
.	5A:1461968-1461968	-	-	-	-	-	-	-	-	-	-	-
.	5A:1462854-1462854	-	-	-	-	-	-	-	-	-	-	-
.	5A:1465289-1465289	-	-	-	-	-	-	-	-	-	-	-
.	5A:1466607-1466610	-	-	-	-	-	-	-	-	-	-	-
.	5A:1468037-1468037	-	-	-	-	-	-	-	-	-	-	-
.	5A:1474726-1474726	-	-	-	-	-	-	-	-	-	-	-
.	5A:1476152-1476152	-	-	-	-	-	-	-	-	-	-	-
.	5A:1481844-1481844	-	-	-	-	-	-	-	-	-	-	-
.	5A:1482424-1482424	-	-	-	-	-	-	-	-	-	-	-
.	5A:1482483-1482483	-	-	-	-	-	-	-	-	-	-	-
.	5A:1483029-1483029	-	-	-	-	-	-	-	-	-	-	-
.	5A:1484567-1484567	-	-	-	-	-	-	-	-	-	-	-
.	5A:1485596-1485596	-	-	-	-	-	-	-	-	-	-	-
.	5A:1486513-1486513	-	-	-	-	-	-	-	-	-	-	-
.	5A:1487130-1487130	-	-	-	-	-	-	-	-	-	-	-
.	5A:1488379-1488380	-	-	-	-	-	-	-	-	-	-	-
.	5A:1489484-1489484	-	-	-	-	-	-	-	-	-	-	-
.	5A:1493134-1493134	-	-	-	-	-	-	-	-	-	-	-
.	5A:1498217-1498217	-	-	-	-	-	-	-	-	-	-	-
.	5A:1498255-1498255	-	-	-	-	-	-	-	-	-	-	-
.	5A:1501267-1501267	-	-	-	-	-	-	-	-	-	-	-
.	5A:1501998-1501998	-	-	-	-	-	-	-	-	-	-	-
.	5A:1502486-1502488	-	-	-	-	-	-	-	-	-	-	-
.	5A:1503692-1503692	-	-	-	-	-	-	-	-	-	-	-
.	5A:1506797-1506797	-	-	-	-	-	-	-	-	-	-	-
.	5A:1509104-1509105	-	-	-	-	-	-	-	-	-	-	-
.	5A:1509156-1509156	-	-	-	-	-	-	-	-	-	-	-
.	5A:1509218-1509218	-	-	-	-	-	-	-	-	-	-	-
.	5A:1515909-1515909	-	-	-	-	-	-	-	-	-	-	-
.	5A:1518881-1518881	-	-	-	-	-	-	-	-	-	-	-
.	5A:1519400-1519400	-	-	-	-	-	-	-	-	-	-	-
.	5A:1519401-1519401	-	-	-	-	-	-	-	-	-	-	-
.	5A:1519407-1519407	-	-	-	-	-	-	-	-	-	-	-
.	5A:1519443-1519443	-	-	-	-	-	-	-	-	-	-	-
.	5A:1519444-1519444	-	-	-	-	-	-	-	-	-	-	-
.	5A:1519445-1519445	-	-	-	-	-	-	-	-	-	-	-
.	5A:1519449-1519449	-	-	-	-	-	-	-	-	-	-	-
.	5A:1519455-1519455	-	-	-	-	-	-	-	-	-	-	-
.	5A:1519459-1519459	-	-	-	-	-	-	-	-	-	-	-
.	5A:1519476-1519476	-	-	-	-	-	-	-	-	-	-	-
.	5A:1519479-1519479	-	-	-	-	-	-	-	-	-	-	-
.	5A:1519481-1519481	-	-	-	-	-	-	-	-	-	-	-
.	5A:1519523-1519523	-	-	-	-	-	-	-	-	-	-	-
.	5A:1523540-1523540	-	-	-	-	-	-	-	-	-	-	-
.	5A:1531402-1531402	-	-	-	-	-	-	-	-	-	-	-
.	5A:1548087-1548087	-	-	-	-	-	-	-	-	-	-	-
.	5A:1548947-1548947	-	-	-	-	-	-	-	-	-	-	-
.	5A:1548973-1548973	-	-	-	-	-	-	-	-	-	-	-
.	5A:1548975-1548975	-	-	-	-	-	-	-	-	-	-	-
.	5A:1549355-1549355	-	-	-	-	-	-	-	-	-	-	-
.	5A:1564039-1564039	-	-	-	-	-	-	-	-	-	-	-
.	5A:1566196-1566196	-	-	-	-	-	-	-	-	-	-	-
.	5A:1567283-1567285	-	-	-	-	-	-	-	-	-	-	-
.	5A:1579024-1579024	-	-	-	-	-	-	-	-	-	-	-
.	5A:1594795-1594797	-	-	-	-	-	-	-	-	-	-	-
.	5A:1595128-1595128	-	-	-	-	-	-	-	-	-	-	-
.	5A:1627435-1627435	-	-	-	-	-	-	-	-	-	-	-
.	5A:1630573-1630573	-	-	-	-	-	-	-	-	-	-	-
.	5A:1631104-1631104	-	-	-	-	-	-	-	-	-	-	-
.	5A:1653285-1653285	-	-	-	-	-	-	-	-	-	-	-
.	5A:1653368-1653368	-	-	-	-	-	-	-	-	-	-	-
.	5A:1653394-1653394	-	-	-	-	-	-	-	-	-	-	-
.	5A:1655403-1655403	-	-	-	-	-	-	-	-	-	-	-
.	5A:1657497-1657497	-	-	-	-	-	-	-	-	-	-	-
.	5A:1659393-1659393	-	-	-	-	-	-	-	-	-	-	-
.	5A:1661310-1661310	-	-	-	-	-	-	-	-	-	-	-
.	5A:1663494-1663494	-	-	-	-	-	-	-	-	-	-	-
.	5A:1665051-1665051	-	-	-	-	-	-	-	-	-	-	-
.	5A:1693447-1693447	-	-	-	-	-	-	-	-	-	-	-
.	5A:1696114-1696114	-	-	-	-	-	-	-	-	-	-	-
.	5A:1704183-1704183	-	-	-	-	-	-	-	-	-	-	-
.	5A:1721454-1721454	-	-	-	-	-	-	-	-	-	-	-
.	5A:1724224-1724224	-	-	-	-	-	-	-	-	-	-	-
.	5A:1725168-1725168	-	-	-	-	-	-	-	-	-	-	-
.	5A:1737361-1737361	-	-	-	-	-	-	-	-	-	-	-
.	5A:1737606-1737606	-	-	-	-	-	-	-	-	-	-	-
.	5A:1743138-1743138	-	-	-	-	-	-	-	-	-	-	-
.	5A:1745797-1745797	-	-	-	-	-	-	-	-	-	-	-
.	5A:1755120-1755120	-	-	-	-	-	-	-	-	-	-	-
.	5A:1755459-1755459	-	-	-	-	-	-	-	-	-	-	-
.	5A:1759145-1759145	-	-	-	-	-	-	-	-	-	-	-
.	5A:1759675-1759675	-	-	-	-	-	-	-	-	-	-	-
.	5A:1777910-1777910	-	-	-	-	-	-	-	-	-	-	-
.	5A:1779179-1779179	-	-	-	-	-	-	-	-	-	-	-
.	5A:1781118-1781118	-	-	-	-	-	-	-	-	-	-	-
.	5A:1787744-1787744	-	-	-	-	-	-	-	-	-	-	-
.	5A:1802732-1802732	-	-	-	-	-	-	-	-	-	-	-
.	5A:1805021-1805021	-	-	-	-	-	-	-	-	-	-	-
.	5A:1811174-1811174	-	-	-	-	-	-	-	-	-	-	-
.	5A:1836228-1836228	-	-	-	-	-	-	-	-	-	-	-
.	5A:1836621-1836621	-	-	-	-	-	-	-	-	-	-	-
.	5A:1837131-1837131	-	-	-	-	-	-	-	-	-	-	-
.	5A:1856048-1856050	-	-	-	-	-	-	-	-	-	-	-
.	5A:1856585-1856585	-	-	-	-	-	-	-	-	-	-	-
.	5A:1872543-1872544	-	-	-	-	-	-	-	-	-	-	-
.	5A:1875108-1875108	-	-	-	-	-	-	-	-	-	-	-
.	5A:1880557-1880557	-	-	-	-	-	-	-	-	-	-	-
.	5A:1883615-1883616	-	-	-	-	-	-	-	-	-	-	-
.	5A:1914107-1914107	-	-	-	-	-	-	-	-	-	-	-
.	5A:1914366-1914366	-	-	-	-	-	-	-	-	-	-	-
.	5A:1936295-1936295	-	-	-	-	-	-	-	-	-	-	-
.	5A:1944283-1944283	-	-	-	-	-	-	-	-	-	-	-
.	5A:1971424-1971424	-	-	-	-	-	-	-	-	-	-	-
.	5A:1975511-1975511	-	-	-	-	-	-	-	-	-	-	-
.	5A:1985439-1985439	-	-	-	-	-	-	-	-	-	-	-
.	5A:2010992-2010992	-	-	-	-	-	-	-	-	-	-	-
.	5A:2016762-2016762	-	-	-	-	-	-	-	-	-	-	-
.	5A:2027066-2027066	-	-	-	-	-	-	-	-	-	-	-
.	5A:2028894-2028894	-	-	-	-	-	-	-	-	-	-	-
.	5A:2034805-2034805	-	-	-	-	-	-	-	-	-	-	-
.	5A:2062855-2062855	-	-	-	-	-	-	-	-	-	-	-
.	5A:2079448-2079448	-	-	-	-	-	-	-	-	-	-	-
.	5A:2087361-2087361	-	-	-	-	-	-	-	-	-	-	-
.	5A:2087572-2087572	-	-	-	-	-	-	-	-	-	-	-
.	5A:2122947-2122947	-	-	-	-	-	-	-	-	-	-	-
.	5A:2154984-2154984	-	-	-	-	-	-	-	-	-	-	-
.	5A:2164086-2164086	-	-	-	-	-	-	-	-	-	-	-
.	5A:2184453-2184453	-	-	-	-	-	-	-	-	-	-	-
.	5A:2197479-2197479	-	-	-	-	-	-	-	-	-	-	-
.	5A:2201626-2201626	-	-	-	-	-	-	-	-	-	-	-
.	5A:2206988-2206988	-	-	-	-	-	-	-	-	-	-	-
.	5A:2211581-2211581	-	-	-	-	-	-	-	-	-	-	-
.	5A:2280963-2280963	-	-	-	-	-	-	-	-	-	-	-
.	5A:2280972-2280972	-	-	-	-	-	-	-	-	-	-	-
.	5A:2281549-2281549	-	-	-	-	-	-	-	-	-	-	-
.	5A:2282207-2282207	-	-	-	-	-	-	-	-	-	-	-
.	5A:2314278-2314278	-	-	-	-	-	-	-	-	-	-	-
.	5A:2315050-2315050	-	-	-	-	-	-	-	-	-	-	-
.	5A:2320609-2320609	-	-	-	-	-	-	-	-	-	-	-
.	5A:2320713-2320713	-	-	-	-	-	-	-	-	-	-	-
.	5A:2325724-2325724	-	-	-	-	-	-	-	-	-	-	-
.	5A:2361343-2361343	-	-	-	-	-	-	-	-	-	-	-
.	5A:2363712-2363712	-	-	-	-	-	-	-	-	-	-	-
.	5A:2374653-2374653	-	-	-	-	-	-	-	-	-	-	-
.	5A:2387741-2387741	-	-	-	-	-	-	-	-	-	-	-
.	5A:2391823-2391823	-	-	-	-	-	-	-	-	-	-	-
.	5A:2394308-2394308	-	-	-	-	-	-	-	-	-	-	-
.	5A:2394410-2394410	-	-	-	-	-	-	-	-	-	-	-
.	5A:2395381-2395381	-	-	-	-	-	-	-	-	-	-	-
.	5A:2409602-2409602	-	-	-	-	-	-	-	-	-	-	-
.	5A:2411426-2411426	-	-	-	-	-	-	-	-	-	-	-
.	5A:2412626-2412626	-	-	-	-	-	-	-	-	-	-	-
.	5A:2434328-2434328	-	-	-	-	-	-	-	-	-	-	-
.	5A:2436722-2436722	-	-	-	-	-	-	-	-	-	-	-
.	5A:2438718-2438718	-	-	-	-	-	-	-	-	-	-	-
.	5A:2446975-2446975	-	-	-	-	-	-	-	-	-	-	-
.	5A:2448138-2448138	-	-	-	-	-	-	-	-	-	-	-
.	5A:2474287-2474287	-	-	-	-	-	-	-	-	-	-	-
.	5A:2481057-2481057	-	-	-	-	-	-	-	-	-	-	-
.	5A:2490938-2490938	-	-	-	-	-	-	-	-	-	-	-
.	5A:2497661-2497661	-	-	-	-	-	-	-	-	-	-	-
.	5A:2499338-2499338	-	-	-	-	-	-	-	-	-	-	-
.	5A:2503282-2503282	-	-	-	-	-	-	-	-	-	-	-
.	5A:2511749-2511749	-	-	-	-	-	-	-	-	-	-	-
.	5A:2514654-2514654	-	-	-	-	-	-	-	-	-	-	-
.	5A:2516860-2516860	-	-	-	-	-	-	-	-	-	-	-
.	5A:2526177-2526177	-	-	-	-	-	-	-	-	-	-	-
.	5A:2532534-2532534	-	-	-	-	-	-	-	-	-	-	-
.	5A:2533455-2533455	-	-	-	-	-	-	-	-	-	-	-
.	5A:2533621-2533621	-	-	-	-	-	-	-	-	-	-	-
.	5A:2533854-2533854	-	-	-	-	-	-	-	-	-	-	-
.	5A:2539331-2539331	-	-	-	-	-	-	-	-	-	-	-
.	5A:2539353-2539353	-	-	-	-	-	-	-	-	-	-	-
.	5A:2539381-2539381	-	-	-	-	-	-	-	-	-	-	-
.	5A:2539389-2539389	-	-	-	-	-	-	-	-	-	-	-
.	5A:2539463-2539463	-	-	-	-	-	-	-	-	-	-	-
.	5A:2542262-2542262	-	-	-	-	-	-	-	-	-	-	-
.	5A:2542274-2542274	C	TRITD5Av1G001270	TRITD5Av1G001270.1	Transcript	synonymous_variant	1086	1086	362	V	gtC/gtG	-	IMPACT=LOW;BIOTYPE=protein_coding;EXON=1/1;STRAND=-1;ENSP=TRITD5Av1G001270.1;UNIPARC=UPI0010194570;DOMAINS=Transmembrane_helices:TMhelix,Low_complexity_(Seg):seg
.	5A:2542297-2542297	T	TRITD5Av1G001270	TRITD5Av1G001270.1	Transcript	missense_variant	1063	1063	355	V/M	Gtg/Atg	-	IMPACT=MODERATE;BIOTYPE=protein_coding;EXON=1/1;STRAND=-1;ENSP=TRITD5Av1G001270.1;UNIPARC=UPI0010194570;SIFT=tolerated(0.2);DOMAINS=Transmembrane_helices:TMhelix,Low_complexity_(Seg):seg
.	5A:2542318-2542318	T	TRITD5Av1G001270	TRITD5Av1G001270.1	Transcript	missense_variant	1042	1042	348	A/T	Gcg/Acg	-	IMPACT=MODERATE;BIOTYPE=protein_coding;EXON=1/1;STRAND=-1;ENSP=TRITD5Av1G001270.1;UNIPARC=UPI0010194570;SIFT=tolerated(0.42);DOMAINS=Transmembrane_helices:TMhelix,Low_complexity_(Seg):seg
.	5A:2542403-2542403	G	TRITD5Av1G001270	TRITD5Av1G001270.1	Transcript	synonymous_variant	957	957	319	G	ggG/ggC	-	IMPACT=LOW;BIOTYPE=protein_coding;EXON=1/1;STRAND=-1;ENSP=TRITD5Av1G001270.1;UNIPARC=UPI0010194570;DOMAINS=PANTHER:PTHR32227,PANTHER:PTHR32227:SF59,SMART:SM00768
.	5A:2542417-2542417	C	TRITD5Av1G001270	TRITD5Av1G001270.1	Transcript	missense_variant	943	943	315	N/D	Aac/Gac	-	IMPACT=MODERATE;BIOTYPE=protein_coding;EXON=1/1;STRAND=-1;ENSP=TRITD5Av1G001270.1;UNIPARC=UPI0010194570;SIFT=tolerated(1);DOMAINS=PANTHER:PTHR32227,PANTHER:PTHR32227:SF59,SMART:SM00768
.	5A:2542457-2542457	T	TRITD5Av1G001270	TRITD5Av1G001270.1	Transcript	synonymous_variant	903	903	301	G	ggC/ggA	AX-94562365-5A.3	IMPACT=LOW;BIOTYPE=protein_coding;EXON=1/1;STRAND=-1;ENSP=TRITD5Av1G001270.1;UNIPARC=UPI0010194570;DOMAINS=Pfam:PF07983,PANTHER:PTHR32227,PANTHER:PTHR32227:SF59,SMART:SM00768
.	5A:2542475-2542475	T	TRITD5Av1G001270	TRITD5Av1G001270.1	Transcript	synonymous_variant	885	885	295	S	tcC/tcA	AX-95167339-5A.3	IMPACT=LOW;BIOTYPE=protein_coding;EXON=1/1;STRAND=-1;ENSP=TRITD5Av1G001270.1;UNIPARC=UPI0010194570;DOMAINS=Pfam:PF07983,PANTHER:PTHR32227,PANTHER:PTHR32227:SF59,SMART:SM00768,Low_complexity_(Seg):seg
.	5A:2542516-2542516	T	TRITD5Av1G001270	TRITD5Av1G001270.1	Transcript	synonymous_variant	844	844	282	R	Cgg/Agg	-	IMPACT=LOW;BIOTYPE=protein_coding;EXON=1/1;STRAND=-1;ENSP=TRITD5Av1G001270.1;UNIPARC=UPI0010194570;DOMAINS=Pfam:PF07983,PANTHER:PTHR32227,PANTHER:PTHR32227:SF59,SMART:SM00768
.	5A:2542568-2542568	A	TRITD5Av1G001270	TRITD5Av1G001270.1	Transcript	synonymous_variant	792	792	264	Y	taC/taT	AX-94690998-5A.2	IMPACT=LOW;BIOTYPE=protein_coding;EXON=1/1;STRAND=-1;ENSP=TRITD5Av1G001270.1;UNIPARC=UPI0010194570;DOMAINS=Pfam:PF07983,PANTHER:PTHR32227,PANTHER:PTHR32227:SF59,SMART:SM00768
.	5A:2542586-2542586	C	TRITD5Av1G001270	TRITD5Av1G001270.1	Transcript	synonymous_variant	774	774	258	V	gtC/gtG	AX-94825777-5A.2	IMPACT=LOW;BIOTYPE=protein_coding;EXON=1/1;STRAND=-1;ENSP=TRITD5Av1G001270.1;UNIPARC=UPI0010194570;DOMAINS=Pfam:PF07983,PANTHER:PTHR32227,PANTHER:PTHR32227:SF59,SMART:SM00768
.	5A:2542595-2542595	C	TRITD5Av1G001270	TRITD5Av1G001270.1	Transcript	missense_variant	765	765	255	I/M	atC/atG	-	IMPACT=MODERATE;BIOTYPE=protein_coding;EXON=1/1;STRAND=-1;ENSP=TRITD5Av1G001270.1;UNIPARC=UPI0010194570;SIFT=deleterious(0.04);DOMAINS=Pfam:PF07983,PANTHER:PTHR32227,PANTHER:PTHR32227:SF59,SMART:SM00768
.	5A:2542597-2542597	C	TRITD5Av1G001270	TRITD5Av1G001270.1	Transcript	missense_variant	763	763	255	I/V	Atc/Gtc	AX-94786886-5A.1	IMPACT=MODERATE;BIOTYPE=protein_coding;EXON=1/1;STRAND=-1;ENSP=TRITD5Av1G001270.1;UNIPARC=UPI0010194570;SIFT=tolerated(0.2);DOMAINS=Pfam:PF07983,PANTHER:PTHR32227,PANTHER:PTHR32227:SF59,SMART:SM00768
.	5A:2542652-2542652	C	TRITD5Av1G001270	TRITD5Av1G001270.1	Transcript	synonymous_variant	708	708	236	L	ctC/ctG	-	IMPACT=LOW;BIOTYPE=protein_coding;EXON=1/1;STRAND=-1;ENSP=TRITD5Av1G001270.1;UNIPARC=UPI0010194570;DOMAINS=PANTHER:PTHR32227,PANTHER:PTHR32227:SF59
.	5A:2542662-2542662	C	TRITD5Av1G001270	TRITD5Av1G001270.1	Transcript	missense_variant	698	698	233	V/G	gTc/gGc	-	IMPACT=MODERATE;BIOTYPE=protein_coding;EXON=1/1;STRAND=-1;ENSP=TRITD5Av1G001270.1;UNIPARC=UPI0010194570;SIFT=deleterious(0);DOMAINS=PANTHER:PTHR32227,PANTHER:PTHR32227:SF59
.	5A:2542688-2542688	T	TRITD5Av1G001270	TRITD5Av1G001270.1	Transcript	synonymous_variant	672	672	224	G	ggC/ggA	-	IMPACT=LOW;BIOTYPE=protein_coding;EXON=1/1;STRAND=-1;ENSP=TRITD5Av1G001270.1;UNIPARC=UPI0010194570;DOMAINS=Gene3D:3.20.20.80,PANTHER:PTHR32227,PANTHER:PTHR32227:SF59
.	5A:2542700-2542700	G	TRITD5Av1G001270	TRITD5Av1G001270.1	Transcript	synonymous_variant	660	660	220	R	cgG/cgC	-	IMPACT=LOW;BIOTYPE=protein_coding;EXON=1/1;STRAND=-1;ENSP=TRITD5Av1G001270.1;UNIPARC=UPI0010194570;DOMAINS=Gene3D:3.20.20.80,PANTHER:PTHR32227,PANTHER:PTHR32227:SF59,Superfamily:SSF51445
.	5A:2542786-2542786	C	TRITD5Av1G001270	TRITD5Av1G001270.1	Transcript	missense_variant	574	574	192	K/E	Aag/Gag	-	IMPACT=MODERATE;BIOTYPE=protein_coding;EXON=1/1;STRAND=-1;ENSP=TRITD5Av1G001270.1;UNIPARC=UPI0010194570;SIFT=tolerated(1);DOMAINS=Gene3D:3.20.20.80,Pfam:PF00332,PANTHER:PTHR32227,PANTHER:PTHR32227:SF59,Superfamily:SSF51445
.	5A:2542802-2542802	G	TRITD5Av1G001270	TRITD5Av1G001270.1	Transcript	missense_variant	558	558	186	M/I	atG/atC	-	IMPACT=MODERATE;BIOTYPE=protein_coding;EXON=1/1;STRAND=-1;ENSP=TRITD5Av1G001270.1;UNIPARC=UPI0010194570;SIFT=tolerated(0.07);DOMAINS=Gene3D:3.20.20.80,Pfam:PF00332,PANTHER:PTHR32227,PANTHER:PTHR32227:SF59,Superfamily:SSF51445
.	5A:2542804-2542804	C	TRITD5Av1G001270	TRITD5Av1G001270.1	Transcript	missense_variant	556	556	186	M/V	Atg/Gtg	-	IMPACT=MODERATE;BIOTYPE=protein_coding;EXON=1/1;STRAND=-1;ENSP=TRITD5Av1G001270.1;UNIPARC=UPI0010194570;SIFT=tolerated(0.05);DOMAINS=Gene3D:3.20.20.80,Pfam:PF00332,PANTHER:PTHR32227,PANTHER:PTHR32227:SF59,Superfamily:SSF51445
.	5A:2542830-2542830	T	TRITD5Av1G001270	TRITD5Av1G001270.1	Transcript	missense_variant	530	530	177	R/H	cGc/cAc	-	IMPACT=MODERATE;BIOTYPE=protein_coding;EXON=1/1;STRAND=-1;ENSP=TRITD5Av1G001270.1;UNIPARC=UPI0010194570;SIFT=deleterious(0.04);DOMAINS=Gene3D:3.20.20.80,Pfam:PF00332,PANTHER:PTHR32227,PANTHER:PTHR32227:SF59,Superfamily:SSF51445
.	5A:2542883-2542883	C	TRITD5Av1G001270	TRITD5Av1G001270.1	Transcript	missense_variant	477	477	159	H/Q	caC/caG	-	IMPACT=MODERATE;BIOTYPE=protein_coding;EXON=1/1;STRAND=-1;ENSP=TRITD5Av1G001270.1;UNIPARC=UPI0010194570;SIFT=tolerated(1);DOMAINS=Gene3D:3.20.20.80,Pfam:PF00332,PANTHER:PTHR32227,PANTHER:PTHR32227:SF59,Superfamily:SSF51445
.	5A:2542889-2542889	G	TRITD5Av1G001270	TRITD5Av1G001270.1	Transcript	synonymous_variant	471	471	157	G	ggA/ggC	-	IMPACT=LOW;BIOTYPE=protein_coding;EXON=1/1;STRAND=-1;ENSP=TRITD5Av1G001270.1;UNIPARC=UPI0010194570;DOMAINS=Gene3D:3.20.20.80,Pfam:PF00332,PANTHER:PTHR32227,PANTHER:PTHR32227:SF59,Superfamily:SSF51445,Low_complexity_(Seg):seg
.	5A:2542912-2542912	T	TRITD5Av1G001270	TRITD5Av1G001270.1	Transcript	missense_variant	448	448	150	D/N	Gac/Aac	-	IMPACT=MODERATE;BIOTYPE=protein_coding;EXON=1/1;STRAND=-1;ENSP=TRITD5Av1G001270.1;UNIPARC=UPI0010194570;SIFT=tolerated(0.12);DOMAINS=Gene3D:3.20.20.80,Pfam:PF00332,PANTHER:PTHR32227,PANTHER:PTHR32227:SF59,Superfamily:SSF51445,Low_complexity_(Seg):seg
.	5A:2542920-2542921	TT	TRITD5Av1G001270	TRITD5Av1G001270.1	Transcript	frameshift_variant	439	439	147	T/NX	Acc/AAcc	-	IMPACT=HIGH;BIOTYPE=protein_coding;EXON=1/1;STRAND=-1;ENSP=TRITD5Av1G001270.1;UNIPARC=UPI0010194570;DOMAINS=Gene3D:3.20.20.80,Pfam:PF00332,PROSITE_patterns:PS00587,PANTHER:PTHR32227,PANTHER:PTHR32227:SF59,Superfamily:SSF51445
.	5A:2542928-2542928	G	TRITD5Av1G001270	TRITD5Av1G001270.1	Transcript	synonymous_variant	432	432	144	G	ggA/ggC	-	IMPACT=LOW;BIOTYPE=protein_coding;EXON=1/1;STRAND=-1;ENSP=TRITD5Av1G001270.1;UNIPARC=UPI0010194570;DOMAINS=Gene3D:3.20.20.80,Pfam:PF00332,PROSITE_patterns:PS00587,PANTHER:PTHR32227,PANTHER:PTHR32227:SF59,Superfamily:SSF51445
.	5A:2542940-2542940	G	TRITD5Av1G001270	TRITD5Av1G001270.1	Transcript	synonymous_variant	420	420	140	V	gtG/gtC	AX-95142421-5A.4	IMPACT=LOW;BIOTYPE=protein_coding;EXON=1/1;STRAND=-1;ENSP=TRITD5Av1G001270.1;UNIPARC=UPI0010194570;DOMAINS=Gene3D:3.20.20.80,Pfam:PF00332,PROSITE_patterns:PS00587,PANTHER:PTHR32227,PANTHER:PTHR32227:SF59,Superfamily:SSF51445
.	5A:2542943-2542943	G	TRITD5Av1G001270	TRITD5Av1G001270.1	Transcript	synonymous_variant	417	417	139	V	gtG/gtC	AX-94812364-5A.4	IMPACT=LOW;BIOTYPE=protein_coding;EXON=1/1;STRAND=-1;ENSP=TRITD5Av1G001270.1;UNIPARC=UPI0010194570;DOMAINS=Gene3D:3.20.20.80,Pfam:PF00332,PROSITE_patterns:PS00587,PANTHER:PTHR32227,PANTHER:PTHR32227:SF59,Superfamily:SSF51445
.	5A:2542973-2542973	G	TRITD5Av1G001270	TRITD5Av1G001270.1	Transcript	missense_variant	387	387	129	K/N	aaG/aaC	-	IMPACT=MODERATE;BIOTYPE=protein_coding;EXON=1/1;STRAND=-1;ENSP=TRITD5Av1G001270.1;UNIPARC=UPI0010194570;SIFT=tolerated(0.14);DOMAINS=Gene3D:3.20.20.80,Pfam:PF00332,PANTHER:PTHR32227,PANTHER:PTHR32227:SF59,Superfamily:SSF51445
.	5A:2542975-2542975	C	TRITD5Av1G001270	TRITD5Av1G001270.1	Transcript	missense_variant	385	385	129	K/E	Aag/Gag	-	IMPACT=MODERATE;BIOTYPE=protein_coding;EXON=1/1;STRAND=-1;ENSP=TRITD5Av1G001270.1;UNIPARC=UPI0010194570;SIFT=tolerated(0.68);DOMAINS=Gene3D:3.20.20.80,Pfam:PF00332,PANTHER:PTHR32227,PANTHER:PTHR32227:SF59,Superfamily:SSF51445
.	5A:2545428-2545428	-	-	-	-	-	-	-	-	-	-	-
.	5A:2545446-2545446	-	-	-	-	-	-	-	-	-	-	-
.	5A:2545998-2545998	-	-	-	-	-	-	-	-	-	-	-
.	5A:2545999-2545999	-	-	-	-	-	-	-	-	-	-	-
.	5A:2546010-2546010	-	-	-	-	-	-	-	-	-	-	-
.	5A:2546042-2546042	-	-	-	-	-	-	-	-	-	-	-
.	5A:2546183-2546184	-	-	-	-	-	-	-	-	-	-	-
.	5A:2546340-2546340	-	-	-	-	-	-	-	-	-	-	-
.	5A:2546387-2546387	-	-	-	-	-	-	-	-	-	-	-
.	5A:2546419-2546419	-	-	-	-	-	-	-	-	-	-	-
.	5A:2546426-2546426	-	-	-	-	-	-	-	-	-	-	-
.	5A:2546473-2546473	-	-	-	-	-	-	-	-	-	-	-
.	5A:2546533-2546533	-	-	-	-	-	-	-	-	-	-	-
.	5A:2546570-2546570	-	-	-	-	-	-	-	-	-	-	-
.	5A:2546585-2546585	-	-	-	-	-	-	-	-	-	-	-
.	5A:2546629-2546629	-	-	-	-	-	-	-	-	-	-	-
.	5A:2546751-2546751	-	-	-	-	-	-	-	-	-	-	-
.	5A:2546760-2546760	-	-	-	-	-	-	-	-	-	-	-
.	5A:2546960-2546960	-	-	-	-	-	-	-	-	-	-	-
.	5A:2547061-2547061	-	-	-	-	-	-	-	-	-	-	-
.	5A:2547094-2547094	-	-	-	-	-	-	-	-	-	-	-
.	5A:2547198-2547198	-	-	-	-	-	-	-	-	-	-	-
.	5A:2547268-2547270	-	-	-	-	-	-	-	-	-	-	-
.	5A:2547319-2547319	-	-	-	-	-	-	-	-	-	-	-
.	5A:2547459-2547461	-	-	-	-	-	-	-	-	-	-	-
.	5A:2547544-2547544	-	-	-	-	-	-	-	-	-	-	-
.	5A:2547625-2547625	-	-	-	-	-	-	-	-	-	-	-
.	5A:2547632-2547632	-	-	-	-	-	-	-	-	-	-	-
.	5A:2553302-2553318	-	-	-	-	-	-	-	-	-	-	-
.	5A:2563595-2563595	-	-	-	-	-	-	-	-	-	-	-
.	5A:2563789-2563789	-	-	-	-	-	-	-	-	-	-	-
.	5A:2563891-2563891	-	-	-	-	-	-	-	-	-	-	-
.	5A:2564950-2564950	-	-	-	-	-	-	-	-	-	-	-
.	5A:2565758-2565758	-	-	-	-	-	-	-	-	-	-	-
.	5A:2566681-2566681	-	-	-	-	-	-	-	-	-	-	-
.	5A:2569207-2569207	-	-	-	-	-	-	-	-	-	-	-
.	5A:2577873-2577873	-	-	-	-	-	-	-	-	-	-	-
.	5A:2577900-2577900	-	-	-	-	-	-	-	-	-	-	-
.	5A:2579270-2579270	-	-	-	-	-	-	-	-	-	-	-
.	5A:2587372-2587372	-	-	-	-	-	-	-	-	-	-	-
.	5A:2590963-2590963	-	-	-	-	-	-	-	-	-	-	-
.	5A:2594798-2594798	-	-	-	-	-	-	-	-	-	-	-
.	5A:2601301-2601301	-	-	-	-	-	-	-	-	-	-	-
.	5A:2601588-2601588	-	-	-	-	-	-	-	-	-	-	-
.	5A:2602518-2602518	-	-	-	-	-	-	-	-	-	-	-
.	5A:2605929-2605929	-	-	-	-	-	-	-	-	-	-	-
.	5A:2624939-2624939	-	-	-	-	-	-	-	-	-	-	-
.	5A:2632585-2632585	-	-	-	-	-	-	-	-	-	-	-
.	5A:2638342-2638342	-	-	-	-	-	-	-	-	-	-	-
.	5A:2642928-2642928	-	-	-	-	-	-	-	-	-	-	-
.	5A:2643021-2643021	-	-	-	-	-	-	-	-	-	-	-
.	5A:2643024-2643024	-	-	-	-	-	-	-	-	-	-	-
.	5A:2643054-2643054	-	-	-	-	-	-	-	-	-	-	-
.	5A:2643061-2643061	-	-	-	-	-	-	-	-	-	-	-
.	5A:2643064-2643064	-	-	-	-	-	-	-	-	-	-	-
.	5A:2643065-2643065	-	-	-	-	-	-	-	-	-	-	-
.	5A:2643066-2643066	-	-	-	-	-	-	-	-	-	-	-
.	5A:2643078-2643078	-	-	-	-	-	-	-	-	-	-	-
.	5A:2643079-2643079	-	-	-	-	-	-	-	-	-	-	-
.	5A:2643403-2643403	-	-	-	-	-	-	-	-	-	-	-
.	5A:2645131-2645131	-	-	-	-	-	-	-	-	-	-	-
.	5A:2645176-2645176	-	-	-	-	-	-	-	-	-	-	-
.	5A:2646474-2646474	-	-	-	-	-	-	-	-	-	-	-
.	5A:2646842-2646842	-	-	-	-	-	-	-	-	-	-	-
.	5A:2646858-2646858	-	-	-	-	-	-	-	-	-	-	-
.	5A:2646859-2646859	-	-	-	-	-	-	-	-	-	-	-
.	5A:2646872-2646872	-	-	-	-	-	-	-	-	-	-	-
.	5A:2646882-2646882	-	-	-	-	-	-	-	-	-	-	-
.	5A:2646898-2646898	-	-	-	-	-	-	-	-	-	-	-
.	5A:2646921-2646921	-	-	-	-	-	-	-	-	-	-	-
.	5A:2646941-2646941	-	-	-	-	-	-	-	-	-	-	-
.	5A:2646945-2646945	-	-	-	-	-	-	-	-	-	-	-
.	5A:2646958-2646958	-	-	-	-	-	-	-	-	-	-	-
.	5A:2647007-2647007	-	-	-	-	-	-	-	-	-	-	-
.	5A:2647026-2647026	-	-	-	-	-	-	-	-	-	-	-
.	5A:2647040-2647040	-	-	-	-	-	-	-	-	-	-	-
.	5A:2647054-2647054	-	-	-	-	-	-	-	-	-	-	-
.	5A:2647073-2647073	-	-	-	-	-	-	-	-	-	-	-
.	5A:2647186-2647186	-	-	-	-	-	-	-	-	-	-	-
.	5A:2647204-2647204	-	-	-	-	-	-	-	-	-	-	-
.	5A:2647205-2647205	-	-	-	-	-	-	-	-	-	-	-
.	5A:2647212-2647212	-	-	-	-	-	-	-	-	-	-	-
.	5A:2647215-2647215	-	-	-	-	-	-	-	-	-	-	-
.	5A:2647218-2647218	-	-	-	-	-	-	-	-	-	-	-
.	5A:2647274-2647274	-	-	-	-	-	-	-	-	-	-	-
.	5A:2647276-2647276	-	-	-	-	-	-	-	-	-	-	-
.	5A:2647311-2647311	-	-	-	-	-	-	-	-	-	-	-
.	5A:2647315-2647315	-	-	-	-	-	-	-	-	-	-	-
.	5A:2647319-2647319	-	-	-	-	-	-	-	-	-	-	-
.	5A:2647333-2647333	-	-	-	-	-	-	-	-	-	-	-
.	5A:2647347-2647347	-	-	-	-	-	-	-	-	-	-	-
.	5A:2647371-2647371	-	-	-	-	-	-	-	-	-	-	-
.	5A:2647391-2647391	-	-	-	-	-	-	-	-	-	-	-
.	5A:2647430-2647430	-	-	-	-	-	-	-	-	-	-	-
.	5A:2647445-2647445	-	-	-	-	-	-	-	-	-	-	-
.	5A:2647484-2647486	-	-	-	-	-	-	-	-	-	-	-
.	5A:2647511-2647511	-	-	-	-	-	-	-	-	-	-	-
.	5A:2647660-2647660	-	-	-	-	-	-	-	-	-	-	-
.	5A:2647676-2647676	-	-	-	-	-	-	-	-	-	-	-
.	5A:2647697-2647697	-	-	-	-	-	-	-	-	-	-	-
.	5A:2647711-2647711	-	-	-	-	-	-	-	-	-	-	-
.	5A:2647723-2647723	-	-	-	-	-	-	-	-	-	-	-
.	5A:2647725-2647725	-	-	-	-	-	-	-	-	-	-	-
.	5A:2647752-2647752	-	-	-	-	-	-	-	-	-	-	-
.	5A:2647764-2647764	-	-	-	-	-	-	-	-	-	-	-
.	5A:2647768-2647768	-	-	-	-	-	-	-	-	-	-	-
.	5A:2647777-2647777	-	-	-	-	-	-	-	-	-	-	-
.	5A:2648748-2648748	-	-	-	-	-	-	-	-	-	-	-
.	5A:2648769-2648769	-	-	-	-	-	-	-	-	-	-	-
.	5A:2648797-2648797	-	-	-	-	-	-	-	-	-	-	-
.	5A:2648878-2648878	-	-	-	-	-	-	-	-	-	-	-
.	5A:2648885-2648885	-	-	-	-	-	-	-	-	-	-	-
.	5A:2648893-2648893	-	-	-	-	-	-	-	-	-	-	-
.	5A:2649093-2649093	-	-	-	-	-	-	-	-	-	-	-
.	5A:2649134-2649134	-	-	-	-	-	-	-	-	-	-	-
.	5A:2649154-2649154	-	-	-	-	-	-	-	-	-	-	-
.	5A:2649191-2649191	-	-	-	-	-	-	-	-	-	-	-
.	5A:2649203-2649203	-	-	-	-	-	-	-	-	-	-	-
.	5A:2649215-2649215	-	-	-	-	-	-	-	-	-	-	-
.	5A:2649228-2649228	-	-	-	-	-	-	-	-	-	-	-
.	5A:2649238-2649238	-	-	-	-	-	-	-	-	-	-	-
.	5A:2649254-2649254	-	-	-	-	-	-	-	-	-	-	-
.	5A:2650855-2650855	-	-	-	-	-	-	-	-	-	-	-
.	5A:2651059-2651059	-	-	-	-	-	-	-	-	-	-	-
.	5A:2658142-2658142	-	-	-	-	-	-	-	-	-	-	-
.	5A:2658152-2658152	-	-	-	-	-	-	-	-	-	-	-
.	5A:2658168-2658168	-	-	-	-	-	-	-	-	-	-	-
.	5A:2658201-2658201	-	-	-	-	-	-	-	-	-	-	-
.	5A:2658206-2658206	-	-	-	-	-	-	-	-	-	-	-
.	5A:2658254-2658254	-	-	-	-	-	-	-	-	-	-	-
.	5A:2658258-2658258	-	-	-	-	-	-	-	-	-	-	-
.	5A:2658281-2658281	-	-	-	-	-	-	-	-	-	-	-
.	5A:2658292-2658292	-	-	-	-	-	-	-	-	-	-	-
.	5A:2658296-2658296	-	-	-	-	-	-	-	-	-	-	-
.	5A:2658329-2658329	-	-	-	-	-	-	-	-	-	-	-
.	5A:2658363-2658363	-	-	-	-	-	-	-	-	-	-	-
.	5A:2658389-2658389	-	-	-	-	-	-	-	-	-	-	-
.	5A:2658390-2658390	-	-	-	-	-	-	-	-	-	-	-
.	5A:2658397-2658397	-	-	-	-	-	-	-	-	-	-	-
.	5A:2658400-2658400	-	-	-	-	-	-	-	-	-	-	-
.	5A:2658421-2658421	-	-	-	-	-	-	-	-	-	-	-
.	5A:2658447-2658447	-	-	-	-	-	-	-	-	-	-	-
.	5A:2658449-2658449	-	-	-	-	-	-	-	-	-	-	-
.	5A:2658459-2658459	-	-	-	-	-	-	-	-	-	-	-
.	5A:2658504-2658504	-	-	-	-	-	-	-	-	-	-	-
.	5A:2658511-2658511	-	-	-	-	-	-	-	-	-	-	-
.	5A:2658518-2658518	-	-	-	-	-	-	-	-	-	-	-
.	5A:2658535-2658535	-	-	-	-	-	-	-	-	-	-	-
.	5A:2658556-2658556	-	-	-	-	-	-	-	-	-	-	-
.	5A:2658574-2658574	-	-	-	-	-	-	-	-	-	-	-
.	5A:2658623-2658623	-	-	-	-	-	-	-	-	-	-	-
.	5A:2658624-2658624	-	-	-	-	-	-	-	-	-	-	-
.	5A:2658652-2658652	-	-	-	-	-	-	-	-	-	-	-
.	5A:2658653-2658653	-	-	-	-	-	-	-	-	-	-	-
.	5A:2658670-2658670	-	-	-	-	-	-	-	-	-	-	-
.	5A:2659434-2659434	-	-	-	-	-	-	-	-	-	-	-
.	5A:2659435-2659435	-	-	-	-	-	-	-	-	-	-	-
.	5A:2659500-2659500	-	-	-	-	-	-	-	-	-	-	-
.	5A:2659510-2659510	-	-	-	-	-	-	-	-	-	-	-
.	5A:2659526-2659526	-	-	-	-	-	-	-	-	-	-	-
.	5A:2659532-2659532	-	-	-	-	-	-	-	-	-	-	-
.	5A:2659549-2659549	-	-	-	-	-	-	-	-	-	-	-
.	5A:2659568-2659568	-	-	-	-	-	-	-	-	-	-	-
.	5A:2659654-2659654	-	-	-	-	-	-	-	-	-	-	-
.	5A:2659662-2659662	-	-	-	-	-	-	-	-	-	-	-
.	5A:2659687-2659687	-	-	-	-	-	-	-	-	-	-	-
.	5A:2659754-2659754	-	-	-	-	-	-	-	-	-	-	-
.	5A:2659755-2659755	-	-	-	-	-	-	-	-	-	-	-
.	5A:2659758-2659758	-	-	-	-	-	-	-	-	-	-	-
.	5A:2659779-2659779	-	-	-	-	-	-	-	-	-	-	-
.	5A:2659781-2659781	-	-	-	-	-	-	-	-	-	-	-
.	5A:2659817-2659817	-	-	-	-	-	-	-	-	-	-	-
.	5A:2659830-2659830	-	-	-	-	-	-	-	-	-	-	-
.	5A:2659862-2659862	-	-	-	-	-	-	-	-	-	-	-
.	5A:2659895-2659895	-	-	-	-	-	-	-	-	-	-	-
.	5A:2663357-2663357	-	-	-	-	-	-	-	-	-	-	-
.	5A:2663364-2663364	-	-	-	-	-	-	-	-	-	-	-
.	5A:2663390-2663390	-	-	-	-	-	-	-	-	-	-	-
.	5A:2663396-2663396	-	-	-	-	-	-	-	-	-	-	-
.	5A:2663417-2663417	-	-	-	-	-	-	-	-	-	-	-
.	5A:2663435-2663435	-	-	-	-	-	-	-	-	-	-	-
.	5A:2663455-2663455	-	-	-	-	-	-	-	-	-	-	-
.	5A:2663505-2663505	-	-	-	-	-	-	-	-	-	-	-
.	5A:2663509-2663509	-	-	-	-	-	-	-	-	-	-	-
.	5A:2663513-2663513	-	-	-	-	-	-	-	-	-	-	-
.	5A:2663517-2663517	-	-	-	-	-	-	-	-	-	-	-
.	5A:2665241-2665241	-	-	-	-	-	-	-	-	-	-	-
.	5A:2666409-2666409	-	-	-	-	-	-	-	-	-	-	-
.	5A:2666577-2666577	-	-	-	-	-	-	-	-	-	-	-
.	5A:2666669-2666669	-	-	-	-	-	-	-	-	-	-	-
.	5A:2669855-2669855	-	-	-	-	-	-	-	-	-	-	-
.	5A:2670117-2670117	-	-	-	-	-	-	-	-	-	-	-
.	5A:2670126-2670126	-	-	-	-	-	-	-	-	-	-	-
.	5A:2670164-2670164	-	-	-	-	-	-	-	-	-	-	-
.	5A:2670171-2670171	-	-	-	-	-	-	-	-	-	-	-
.	5A:2670173-2670173	-	-	-	-	-	-	-	-	-	-	-
.	5A:2670199-2670199	-	-	-	-	-	-	-	-	-	-	-
.	5A:2670224-2670224	-	-	-	-	-	-	-	-	-	-	-
.	5A:2670919-2670919	-	-	-	-	-	-	-	-	-	-	-
.	5A:2670925-2670925	-	-	-	-	-	-	-	-	-	-	-
.	5A:2670942-2670942	-	-	-	-	-	-	-	-	-	-	-
.	5A:2670961-2670961	-	-	-	-	-	-	-	-	-	-	-
.	5A:2670976-2670976	-	-	-	-	-	-	-	-	-	-	-
.	5A:2672927-2672927	-	-	-	-	-	-	-	-	-	-	-
.	5A:2672963-2672963	-	-	-	-	-	-	-	-	-	-	-
.	5A:2673144-2673144	-	-	-	-	-	-	-	-	-	-	-
.	5A:2673197-2673197	-	-	-	-	-	-	-	-	-	-	-
.	5A:2673199-2673199	-	-	-	-	-	-	-	-	-	-	-
.	5A:2673214-2673214	-	-	-	-	-	-	-	-	-	-	-
.	5A:2673235-2673235	-	-	-	-	-	-	-	-	-	-	-
.	5A:2673245-2673245	-	-	-	-	-	-	-	-	-	-	-
.	5A:2673258-2673258	-	-	-	-	-	-	-	-	-	-	-
.	5A:2673290-2673290	-	-	-	-	-	-	-	-	-	-	-
.	5A:2673292-2673292	-	-	-	-	-	-	-	-	-	-	-
.	5A:2674548-2674548	-	-	-	-	-	-	-	-	-	-	-
.	5A:2674645-2674645	-	-	-	-	-	-	-	-	-	-	-
.	5A:2678374-2678374	-	-	-	-	-	-	-	-	-	-	-
.	5A:2678507-2678507	-	-	-	-	-	-	-	-	-	-	-
.	5A:2679572-2679572	-	-	-	-	-	-	-	-	-	-	-
.	5A:2679667-2679667	-	-	-	-	-	-	-	-	-	-	-
.	5A:2679691-2679691	-	-	-	-	-	-	-	-	-	-	-
.	5A:2679699-2679701	-	-	-	-	-	-	-	-	-	-	-
.	5A:2679831-2679831	-	-	-	-	-	-	-	-	-	-	-
.	5A:2679916-2679916	-	-	-	-	-	-	-	-	-	-	-
.	5A:2679926-2679926	-	-	-	-	-	-	-	-	-	-	-
.	5A:2679976-2679976	-	-	-	-	-	-	-	-	-	-	-
.	5A:2680000-2680002	-	-	-	-	-	-	-	-	-	-	-
.	5A:2680128-2680128	-	-	-	-	-	-	-	-	-	-	-
.	5A:2680156-2680156	-	-	-	-	-	-	-	-	-	-	-
.	5A:2680223-2680223	-	-	-	-	-	-	-	-	-	-	-
.	5A:2680247-2680247	-	-	-	-	-	-	-	-	-	-	-
.	5A:2680255-2680257	-	-	-	-	-	-	-	-	-	-	-
.	5A:2680325-2680325	-	-	-	-	-	-	-	-	-	-	-
.	5A:2685289-2685289	-	-	-	-	-	-	-	-	-	-	-
.	5A:2685291-2685291	-	-	-	-	-	-	-	-	-	-	-
.	5A:2685296-2685296	-	-	-	-	-	-	-	-	-	-	-
.	5A:2685418-2685418	-	-	-	-	-	-	-	-	-	-	-
.	5A:2685438-2685438	-	-	-	-	-	-	-	-	-	-	-
.	5A:2697914-2697933	-	-	-	-	-	-	-	-	-	-	-
.	5A:2702836-2702837	-	-	-	-	-	-	-	-	-	-	-
.	5A:2705344-2705344	-	-	-	-	-	-	-	-	-	-	-
.	5A:2720750-2720752	-	-	-	-	-	-	-	-	-	-	-
.	5A:2720996-2720996	-	-	-	-	-	-	-	-	-	-	-
.	5A:2743508-2743509	-	-	-	-	-	-	-	-	-	-	-
.	5A:2746569-2746569	-	-	-	-	-	-	-	-	-	-	-
.	5A:2755079-2755079	-	-	-	-	-	-	-	-	-	-	-
.	5A:2759113-2759113	-	-	-	-	-	-	-	-	-	-	-
.	5A:2782896-2782898	-	-	-	-	-	-	-	-	-	-	-
.	5A:2786406-2786406	-	-	-	-	-	-	-	-	-	-	-
.	5A:2790437-2790437	-	-	-	-	-	-	-	-	-	-	-
.	5A:2791218-2791218	-	-	-	-	-	-	-	-	-	-	-
.	5A:2793929-2793929	-	-	-	-	-	-	-	-	-	-	-
.	5A:2803159-2803159	-	-	-	-	-	-	-	-	-	-	-
.	5A:2803840-2803840	-	-	-	-	-	-	-	-	-	-	-
.	5A:2808070-2808070	-	-	-	-	-	-	-	-	-	-	-
.	5A:2808108-2808108	-	-	-	-	-	-	-	-	-	-	-
.	5A:2810086-2810086	-	-	-	-	-	-	-	-	-	-	-
.	5A:2810124-2810124	-	-	-	-	-	-	-	-	-	-	-
.	5A:2810132-2810132	-	-	-	-	-	-	-	-	-	-	-
.	5A:2810153-2810153	-	-	-	-	-	-	-	-	-	-	-
.	5A:2810311-2810311	-	-	-	-	-	-	-	-	-	-	-
.	5A:2810314-2810314	-	-	-	-	-	-	-	-	-	-	-
.	5A:2810359-2810359	-	-	-	-	-	-	-	-	-	-	-
.	5A:2810420-2810420	-	-	-	-	-	-	-	-	-	-	-
.	5A:2810478-2810478	-	-	-	-	-	-	-	-	-	-	-
.	5A:2810502-2810502	-	-	-	-	-	-	-	-	-	-	-
.	5A:2810558-2810558	-	-	-	-	-	-	-	-	-	-	-
.	5A:2810706-2810706	-	-	-	-	-	-	-	-	-	-	-
.	5A:2810752-2810752	-	-	-	-	-	-	-	-	-	-	-
.	5A:2832796-2832796	-	-	-	-	-	-	-	-	-	-	-
.	5A:2835590-2835590	-	-	-	-	-	-	-	-	-	-	-
.	5A:2836952-2836952	-	-	-	-	-	-	-	-	-	-	-
.	5A:2837179-2837179	-	-	-	-	-	-	-	-	-	-	-
.	5A:2841189-2841189	-	-	-	-	-	-	-	-	-	-	-
.	5A:2843069-2843069	-	-	-	-	-	-	-	-	-	-	-
.	5A:2879598-2879598	-	-	-	-	-	-	-	-	-	-	-
.	5A:2880368-2880368	-	-	-	-	-	-	-	-	-	-	-
.	5A:2884185-2884185	-	-	-	-	-	-	-	-	-	-	-
.	5A:2888576-2888576	-	-	-	-	-	-	-	-	-	-	-
.	5A:2893158-2893158	-	-	-	-	-	-	-	-	-	-	-
.	5A:2893654-2893654	-	-	-	-	-	-	-	-	-	-	-
.	5A:2894022-2894022	-	-	-	-	-	-	-	-	-	-	-
.	5A:2897711-2897711	-	-	-	-	-	-	-	-	-	-	-
.	5A:2907413-2907413	-	-	-	-	-	-	-	-	-	-	-
.	5A:2920558-2920558	-	-	-	-	-	-	-	-	-	-	-
.	5A:2922537-2922537	-	-	-	-	-	-	-	-	-	-	-
.	5A:2929474-2929474	-	-	-	-	-	-	-	-	-	-	-
.	5A:2931752-2931752	-	-	-	-	-	-	-	-	-	-	-
.	5A:2931872-2931874	-	-	-	-	-	-	-	-	-	-	-
.	5A:2935596-2935596	-	-	-	-	-	-	-	-	-	-	-
.	5A:2982584-2982584	-	-	-	-	-	-	-	-	-	-	-
.	5A:2986928-2986928	-	-	-	-	-	-	-	-	-	-	-
.	5A:2991056-2991056	-	-	-	-	-	-	-	-	-	-	-
.	5A:3034061-3034061	-	-	-	-	-	-	-	-	-	-	-
.	5A:3103744-3103744	-	-	-	-	-	-	-	-	-	-	-
.	5A:3147409-3147411	-	-	-	-	-	-	-	-	-	-	-
.	5A:3147431-3147431	-	-	-	-	-	-	-	-	-	-	-
.	5A:3147444-3147444	-	-	-	-	-	-	-	-	-	-	-
.	5A:3147574-3147574	-	-	-	-	-	-	-	-	-	-	-
.	5A:3147846-3147846	-	-	-	-	-	-	-	-	-	-	-
.	5A:3174990-3174990	-	-	-	-	-	-	-	-	-	-	-
.	5A:3192994-3192994	-	-	-	-	-	-	-	-	-	-	-
.	5A:3196024-3196024	-	-	-	-	-	-	-	-	-	-	-
.	5A:3196052-3196052	-	-	-	-	-	-	-	-	-	-	-
.	5A:3196055-3196055	-	-	-	-	-	-	-	-	-	-	-
.	5A:3196077-3196077	-	-	-	-	-	-	-	-	-	-	-
.	5A:3196105-3196106	-	-	-	-	-	-	-	-	-	-	-
.	5A:3196116-3196116	-	-	-	-	-	-	-	-	-	-	-
.	5A:3243182-3243182	-	-	-	-	-	-	-	-	-	-	-
.	5A:3266096-3266096	-	-	-	-	-	-	-	-	-	-	-
.	5A:3274591-3274591	-	-	-	-	-	-	-	-	-	-	-
.	5A:3276888-3276888	-	-	-	-	-	-	-	-	-	-	-
.	5A:3278294-3278294	-	-	-	-	-	-	-	-	-	-	-
.	5A:3292695-3292695	-	-	-	-	-	-	-	-	-	-	-
.	5A:3296166-3296166	-	-	-	-	-	-	-	-	-	-	-
.	5A:3467138-3467138	-	-	-	-	-	-	-	-	-	-	-
.	5A:3467167-3467167	-	-	-	-	-	-	-	-	-	-	-
.	5A:3467342-3467342	-	-	-	-	-	-	-	-	-	-	-
.	5A:3626036-3626037	-	-	-	-	-	-	-	-	-	-	-
.	5A:3711191-3711194	-	-	-	-	-	-	-	-	-	-	-
.	5A:3733544-3733544	-	-	-	-	-	-	-	-	-	-	-
.	5A:4010782-4010782	-	-	-	-	-	-	-	-	-	-	-
.	5A:4017492-4017492	-	-	-	-	-	-	-	-	-	-	-
.	5A:4017496-4017496	-	-	-	-	-	-	-	-	-	-	-
.	5A:4017523-4017523	-	-	-	-	-	-	-	-	-	-	-
.	5A:4017528-4017528	-	-	-	-	-	-	-	-	-	-	-
.	5A:4153919-4153919	-	-	-	-	-	-	-	-	-	-	-
.	5A:4234582-4234582	-	-	-	-	-	-	-	-	-	-	-
.	5A:4234593-4234593	-	-	-	-	-	-	-	-	-	-	-
.	5A:4234616-4234617	-	-	-	-	-	-	-	-	-	-	-
.	5A:4234621-4234621	-	-	-	-	-	-	-	-	-	-	-
.	5A:4234624-4234624	-	-	-	-	-	-	-	-	-	-	-
.	5A:4234677-4234677	-	-	-	-	-	-	-	-	-	-	-
.	5A:4234725-4234725	-	-	-	-	-	-	-	-	-	-	-
.	5A:4234733-4234733	-	-	-	-	-	-	-	-	-	-	-
.	5A:4234737-4234737	-	-	-	-	-	-	-	-	-	-	-
.	5A:4234741-4234741	-	-	-	-	-	-	-	-	-	-	-
.	5A:4234767-4234767	-	-	-	-	-	-	-	-	-	-	-
.	5A:4234771-4234771	-	-	-	-	-	-	-	-	-	-	-
.	5A:4234797-4234797	-	-	-	-	-	-	-	-	-	-	-
.	5A:4234806-4234806	-	-	-	-	-	-	-	-	-	-	-
.	5A:4234824-4234824	-	-	-	-	-	-	-	-	-	-	-
.	5A:4234830-4234830	-	-	-	-	-	-	-	-	-	-	-
.	5A:4234843-4234843	-	-	-	-	-	-	-	-	-	-	-
.	5A:4234873-4234873	-	-	-	-	-	-	-	-	-	-	-
.	5A:4234877-4234877	-	-	-	-	-	-	-	-	-	-	-
.	5A:4241814-4241815	-	-	-	-	-	-	-	-	-	-	-
.	5A:4273867-4273867	-	-	-	-	-	-	-	-	-	-	-
.	5A:4273913-4273913	-	-	-	-	-	-	-	-	-	-	-
.	5A:4273924-4273924	-	-	-	-	-	-	-	-	-	-	-
.	5A:4273986-4273986	-	-	-	-	-	-	-	-	-	-	-
.	5A:4339425-4339425	-	-	-	-	-	-	-	-	-	-	-
.	5A:4339427-4339427	-	-	-	-	-	-	-	-	-	-	-
.	5A:4339445-4339445	-	-	-	-	-	-	-	-	-	-	-
.	5A:4339450-4339450	-	-	-	-	-	-	-	-	-	-	-
.	5A:4339458-4339458	-	-	-	-	-	-	-	-	-	-	-
.	5A:4339461-4339461	-	-	-	-	-	-	-	-	-	-	-
.	5A:4339465-4339465	-	-	-	-	-	-	-	-	-	-	-
.	5A:4339563-4339563	-	-	-	-	-	-	-	-	-	-	-
.	5A:4339616-4339616	-	-	-	-	-	-	-	-	-	-	-
.	5A:4339641-4339643	-	-	-	-	-	-	-	-	-	-	-
.	5A:4339647-4339647	-	-	-	-	-	-	-	-	-	-	-
.	5A:4339665-4339667	-	-	-	-	-	-	-	-	-	-	-
.	5A:4339676-4339676	-	-	-	-	-	-	-	-	-	-	-
.	5A:4339689-4339689	-	-	-	-	-	-	-	-	-	-	-
.	5A:4339726-4339726	-	-	-	-	-	-	-	-	-	-	-
.	5A:4340044-4340044	-	-	-	-	-	-	-	-	-	-	-
.	5A:4340061-4340061	-	-	-	-	-	-	-	-	-	-	-
.	5A:4340068-4340068	-	-	-	-	-	-	-	-	-	-	-
.	5A:4340101-4340101	-	-	-	-	-	-	-	-	-	-	-
.	5A:4340124-4340125	-	-	-	-	-	-	-	-	-	-	-
.	5A:4340144-4340144	-	-	-	-	-	-	-	-	-	-	-
.	5A:4340243-4340243	-	-	-	-	-	-	-	-	-	-	-
.	5A:4340306-4340306	-	-	-	-	-	-	-	-	-	-	-
.	5A:4340316-4340316	-	-	-	-	-	-	-	-	-	-	-
.	5A:4340327-4340327	-	-	-	-	-	-	-	-	-	-	-
.	5A:4340364-4340364	-	-	-	-	-	-	-	-	-	-	-
.	5A:4340415-4340415	-	-	-	-	-	-	-	-	-	-	-
.	5A:4340435-4340435	-	-	-	-	-	-	-	-	-	-	-
.	5A:4340666-4340666	-	-	-	-	-	-	-	-	-	-	-
.	5A:4340690-4340690	-	-	-	-	-	-	-	-	-	-	-
.	5A:4340715-4340715	-	-	-	-	-	-	-	-	-	-	-
.	5A:4340734-4340734	-	-	-	-	-	-	-	-	-	-	-
.	5A:4340780-4340780	-	-	-	-	-	-	-	-	-	-	-
.	5A:4340782-4340782	-	-	-	-	-	-	-	-	-	-	-
.	5A:4340846-4340846	-	-	-	-	-	-	-	-	-	-	-
.	5A:4340868-4340868	-	-	-	-	-	-	-	-	-	-	-
.	5A:4340871-4340871	-	-	-	-	-	-	-	-	-	-	-
.	5A:4340880-4340880	-	-	-	-	-	-	-	-	-	-	-
.	5A:4340881-4340881	-	-	-	-	-	-	-	-	-	-	-
.	5A:4340899-4340899	-	-	-	-	-	-	-	-	-	-	-
.	5A:4340937-4340937	-	-	-	-	-	-	-	-	-	-	-
.	5A:4340945-4340945	-	-	-	-	-	-	-	-	-	-	-
.	5A:4340966-4340966	-	-	-	-	-	-	-	-	-	-	-
.	5A:4340992-4340992	-	-	-	-	-	-	-	-	-	-	-
.	5A:4341929-4341929	-	-	-	-	-	-	-	-	-	-	-
.	5A:4341934-4341934	-	-	-	-	-	-	-	-	-	-	-
.	5A:4341966-4341966	-	-	-	-	-	-	-	-	-	-	-
.	5A:4341986-4341986	-	-	-	-	-	-	-	-	-	-	-
.	5A:4341992-4341992	-	-	-	-	-	-	-	-	-	-	-
.	5A:4342026-4342026	-	-	-	-	-	-	-	-	-	-	-
.	5A:4342055-4342055	-	-	-	-	-	-	-	-	-	-	-
.	5A:4342111-4342111	-	-	-	-	-	-	-	-	-	-	-
.	5A:4342195-4342195	-	-	-	-	-	-	-	-	-	-	-
.	5A:4342910-4342910	-	-	-	-	-	-	-	-	-	-	-
.	5A:4342980-4342980	-	-	-	-	-	-	-	-	-	-	-
.	5A:4343016-4343016	-	-	-	-	-	-	-	-	-	-	-
.	5A:4343034-4343034	-	-	-	-	-	-	-	-	-	-	-
.	5A:4343039-4343039	-	-	-	-	-	-	-	-	-	-	-
.	5A:4343043-4343043	-	-	-	-	-	-	-	-	-	-	-
.	5A:4343044-4343044	-	-	-	-	-	-	-	-	-	-	-
.	5A:4343777-4343777	-	-	-	-	-	-	-	-	-	-	-
.	5A:4344685-4344685	-	-	-	-	-	-	-	-	-	-	-
.	5A:4344883-4344883	-	-	-	-	-	-	-	-	-	-	-
.	5A:4344886-4344886	-	-	-	-	-	-	-	-	-	-	-
.	5A:4535102-4535102	-	-	-	-	-	-	-	-	-	-	-
.	5A:4535149-4535149	-	-	-	-	-	-	-	-	-	-	-
.	5A:4535237-4535237	-	-	-	-	-	-	-	-	-	-	-
.	5A:4535270-4535270	-	-	-	-	-	-	-	-	-	-	-
.	5A:4535302-4535302	-	-	-	-	-	-	-	-	-	-	-
.	5A:4535312-4535314	-	-	-	-	-	-	-	-	-	-	-
.	5A:4535319-4535321	-	-	-	-	-	-	-	-	-	-	-
.	5A:4535329-4535329	-	-	-	-	-	-	-	-	-	-	-
.	5A:4535732-4535732	-	-	-	-	-	-	-	-	-	-	-
.	5A:4535737-4535737	-	-	-	-	-	-	-	-	-	-	-
.	5A:4535758-4535758	-	-	-	-	-	-	-	-	-	-	-
.	5A:4535958-4535958	-	-	-	-	-	-	-	-	-	-	-
.	5A:4536066-4536066	-	-	-	-	-	-	-	-	-	-	-
.	5A:4536069-4536069	-	-	-	-	-	-	-	-	-	-	-
.	5A:4536074-4536074	-	-	-	-	-	-	-	-	-	-	-
.	5A:4536092-4536092	-	-	-	-	-	-	-	-	-	-	-
.	5A:4536333-4536333	-	-	-	-	-	-	-	-	-	-	-
.	5A:4536506-4536506	-	-	-	-	-	-	-	-	-	-	-
.	5A:4536561-4536561	-	-	-	-	-	-	-	-	-	-	-
.	5A:4536611-4536611	-	-	-	-	-	-	-	-	-	-	-
.	5A:4536646-4536646	-	-	-	-	-	-	-	-	-	-	-
.	5A:4536961-4536961	-	-	-	-	-	-	-	-	-	-	-
.	5A:4537052-4537052	-	-	-	-	-	-	-	-	-	-	-
.	5A:4537176-4537178	-	-	-	-	-	-	-	-	-	-	-
.	5A:4537186-4537187	-	-	-	-	-	-	-	-	-	-	-
.	5A:4537199-4537199	-	-	-	-	-	-	-	-	-	-	-
.	5A:4537230-4537230	-	-	-	-	-	-	-	-	-	-	-
.	5A:4537243-4537243	-	-	-	-	-	-	-	-	-	-	-
.	5A:4537273-4537273	-	-	-	-	-	-	-	-	-	-	-
.	5A:4537280-4537280	-	-	-	-	-	-	-	-	-	-	-
.	5A:4538066-4538067	-	-	-	-	-	-	-	-	-	-	-
.	5A:4538126-4538126	-	-	-	-	-	-	-	-	-	-	-
.	5A:4538181-4538181	-	-	-	-	-	-	-	-	-	-	-
.	5A:4538677-4538677	-	-	-	-	-	-	-	-	-	-	-
.	5A:4538688-4538688	-	-	-	-	-	-	-	-	-	-	-
.	5A:4539127-4539127	-	-	-	-	-	-	-	-	-	-	-
.	5A:4539170-4539170	-	-	-	-	-	-	-	-	-	-	-
.	5A:4539175-4539175	-	-	-	-	-	-	-	-	-	-	-
.	5A:4539201-4539201	-	-	-	-	-	-	-	-	-	-	-
.	5A:4539350-4539350	-	-	-	-	-	-	-	-	-	-	-
.	5A:4539529-4539529	-	-	-	-	-	-	-	-	-	-	-
.	5A:4539553-4539555	-	-	-	-	-	-	-	-	-	-	-
.	5A:4539604-4539604	-	-	-	-	-	-	-	-	-	-	-
.	5A:4539649-4539649	-	-	-	-	-	-	-	-	-	-	-
.	5A:4539660-4539660	-	-	-	-	-	-	-	-	-	-	-
.	5A:4540285-4540285	-	-	-	-	-	-	-	-	-	-	-
.	5A:4606363-4606363	-	-	-	-	-	-	-	-	-	-	-
.	5A:4613246-4613246	-	-	-	-	-	-	-	-	-	-	-
.	5A:4633197-4633197	-	-	-	-	-	-	-	-	-	-	-
.	5A:4635042-4635042	-	-	-	-	-	-	-	-	-	-	-
.	5A:4645658-4645658	-	-	-	-	-	-	-	-	-	-	-
.	5A:4648892-4648892	-	-	-	-	-	-	-	-	-	-	-
.	5A:4650429-4650429	-	-	-	-	-	-	-	-	-	-	-
.	5A:4651386-4651386	-	-	-	-	-	-	-	-	-	-	-
.	5A:4666398-4666398	-	-	-	-	-	-	-	-	-	-	-
.	5A:4681910-4681910	-	-	-	-	-	-	-	-	-	-	-
.	5A:4682306-4682306	-	-	-	-	-	-	-	-	-	-	-
.	5A:4684110-4684110	-	-	-	-	-	-	-	-	-	-	-
.	5A:4696982-4696982	-	-	-	-	-	-	-	-	-	-	-
.	5A:4703526-4703526	-	-	-	-	-	-	-	-	-	-	-
.	5A:4706034-4706034	-	-	-	-	-	-	-	-	-	-	-
.	5A:4723269-4723276	-	-	-	-	-	-	-	-	-	-	-
.	5A:4723290-4723292	-	-	-	-	-	-	-	-	-	-	-
.	5A:4723348-4723351	-	-	-	-	-	-	-	-	-	-	-
.	5A:4742682-4742682	-	-	-	-	-	-	-	-	-	-	-
.	5A:4779937-4779937	-	-	-	-	-	-	-	-	-	-	-
.	5A:4783018-4783018	-	-	-	-	-	-	-	-	-	-	-
.	5A:4846139-4846139	-	-	-	-	-	-	-	-	-	-	-
.	5A:4858709-4858709	-	-	-	-	-	-	-	-	-	-	-
.	5A:4871471-4871471	-	-	-	-	-	-	-	-	-	-	-
.	5A:4871473-4871474	-	-	-	-	-	-	-	-	-	-	-
.	5A:4872593-4872593	-	-	-	-	-	-	-	-	-	-	-
.	5A:4872982-4872983	-	-	-	-	-	-	-	-	-	-	-
.	5A:4875669-4875669	-	-	-	-	-	-	-	-	-	-	-
.	5A:4912864-4912864	-	-	-	-	-	-	-	-	-	-	-
.	5A:4977861-4977861	-	-	-	-	-	-	-	-	-	-	-
.	5A:5033617-5033617	-	-	-	-	-	-	-	-	-	-	-
.	5A:5033791-5033791	-	-	-	-	-	-	-	-	-	-	-
.	5A:5033805-5033814	-	-	-	-	-	-	-	-	-	-	-
.	5A:5033878-5033878	-	-	-	-	-	-	-	-	-	-	-
.	5A:5034059-5034059	-	-	-	-	-	-	-	-	-	-	-
.	5A:5036934-5036934	-	-	-	-	-	-	-	-	-	-	-
.	5A:5045843-5045845	-	-	-	-	-	-	-	-	-	-	-
.	5A:5055394-5055394	-	-	-	-	-	-	-	-	-	-	-
.	5A:5055396-5055396	-	-	-	-	-	-	-	-	-	-	-
.	5A:5055399-5055400	-	-	-	-	-	-	-	-	-	-	-
.	5A:5056663-5056663	-	-	-	-	-	-	-	-	-	-	-
.	5A:5061968-5061968	-	-	-	-	-	-	-	-	-	-	-
.	5A:5066779-5066779	-	-	-	-	-	-	-	-	-	-	-
.	5A:5066863-5066863	-	-	-	-	-	-	-	-	-	-	-
.	5A:5072119-5072120	-	-	-	-	-	-	-	-	-	-	-
.	5A:5077566-5077566	-	-	-	-	-	-	-	-	-	-	-
.	5A:5077567-5077567	-	-	-	-	-	-	-	-	-	-	-
.	5A:5093955-5093955	-	-	-	-	-	-	-	-	-	-	-
.	5A:5094062-5094062	-	-	-	-	-	-	-	-	-	-	-
.	5A:5100397-5100397	-	-	-	-	-	-	-	-	-	-	-
.	5A:5108193-5108193	-	-	-	-	-	-	-	-	-	-	-
.	5A:5117225-5117225	-	-	-	-	-	-	-	-	-	-	-
.	5A:5120435-5120435	-	-	-	-	-	-	-	-	-	-	-
.	5A:5134355-5134356	-	-	-	-	-	-	-	-	-	-	-
.	5A:5136483-5136483	-	-	-	-	-	-	-	-	-	-	-
.	5A:5136495-5136495	-	-	-	-	-	-	-	-	-	-	-
.	5A:5136497-5136497	-	-	-	-	-	-	-	-	-	-	-
.	5A:5136555-5136555	-	-	-	-	-	-	-	-	-	-	-
.	5A:5136569-5136569	-	-	-	-	-	-	-	-	-	-	-
.	5A:5136636-5136636	-	-	-	-	-	-	-	-	-	-	-
.	5A:5136639-5136639	-	-	-	-	-	-	-	-	-	-	-
.	5A:5136640-5136640	-	-	-	-	-	-	-	-	-	-	-
.	5A:5136645-5136645	-	-	-	-	-	-	-	-	-	-	-
.	5A:5136664-5136664	-	-	-	-	-	-	-	-	-	-	-
.	5A:5136669-5136669	-	-	-	-	-	-	-	-	-	-	-
.	5A:5136689-5136689	-	-	-	-	-	-	-	-	-	-	-
.	5A:5136765-5136765	-	-	-	-	-	-	-	-	-	-	-
.	5A:5136826-5136826	-	-	-	-	-	-	-	-	-	-	-
.	5A:5136851-5136851	-	-	-	-	-	-	-	-	-	-	-
.	5A:5136852-5136852	-	-	-	-	-	-	-	-	-	-	-
.	5A:5136855-5136855	-	-	-	-	-	-	-	-	-	-	-
.	5A:5136864-5136864	-	-	-	-	-	-	-	-	-	-	-
.	5A:5137074-5137074	-	-	-	-	-	-	-	-	-	-	-
.	5A:5137075-5137075	-	-	-	-	-	-	-	-	-	-	-
.	5A:5137091-5137091	-	-	-	-	-	-	-	-	-	-	-
.	5A:5137094-5137094	-	-	-	-	-	-	-	-	-	-	-
.	5A:5137176-5137176	-	-	-	-	-	-	-	-	-	-	-
.	5A:5137219-5137219	-	-	-	-	-	-	-	-	-	-	-
.	5A:5137221-5137221	-	-	-	-	-	-	-	-	-	-	-
.	5A:5137232-5137232	-	-	-	-	-	-	-	-	-	-	-
.	5A:5137240-5137240	-	-	-	-	-	-	-	-	-	-	-
.	5A:5137327-5137327	-	-	-	-	-	-	-	-	-	-	-
.	5A:5137332-5137332	-	-	-	-	-	-	-	-	-	-	-
.	5A:5137338-5137338	-	-	-	-	-	-	-	-	-	-	-
.	5A:5137347-5137347	-	-	-	-	-	-	-	-	-	-	-
.	5A:5137360-5137360	-	-	-	-	-	-	-	-	-	-	-
.	5A:5137362-5137362	-	-	-	-	-	-	-	-	-	-	-
.	5A:5137373-5137373	-	-	-	-	-	-	-	-	-	-	-
.	5A:5137375-5137375	-	-	-	-	-	-	-	-	-	-	-
.	5A:5137430-5137430	-	-	-	-	-	-	-	-	-	-	-
.	5A:5137457-5137457	-	-	-	-	-	-	-	-	-	-	-
.	5A:5137849-5137849	-	-	-	-	-	-	-	-	-	-	-
.	5A:5137866-5137866	-	-	-	-	-	-	-	-	-	-	-
.	5A:5137871-5137871	-	-	-	-	-	-	-	-	-	-	-
.	5A:5137888-5137888	-	-	-	-	-	-	-	-	-	-	-
.	5A:5138458-5138458	-	-	-	-	-	-	-	-	-	-	-
.	5A:5138463-5138463	-	-	-	-	-	-	-	-	-	-	-
.	5A:5138477-5138477	-	-	-	-	-	-	-	-	-	-	-
.	5A:5138582-5138582	-	-	-	-	-	-	-	-	-	-	-
.	5A:5138613-5138613	-	-	-	-	-	-	-	-	-	-	-
.	5A:5138615-5138615	-	-	-	-	-	-	-	-	-	-	-
.	5A:5138640-5138640	-	-	-	-	-	-	-	-	-	-	-
.	5A:5138721-5138721	-	-	-	-	-	-	-	-	-	-	-
.	5A:5138722-5138722	-	-	-	-	-	-	-	-	-	-	-
.	5A:5138742-5138742	-	-	-	-	-	-	-	-	-	-	-
.	5A:5138752-5138752	-	-	-	-	-	-	-	-	-	-	-
.	5A:5138781-5138781	-	-	-	-	-	-	-	-	-	-	-
.	5A:5138795-5138795	-	-	-	-	-	-	-	-	-	-	-
.	5A:5138801-5138801	-	-	-	-	-	-	-	-	-	-	-
.	5A:5138845-5138845	-	-	-	-	-	-	-	-	-	-	-
.	5A:5138846-5138846	-	-	-	-	-	-	-	-	-	-	-
.	5A:5138889-5138891	-	-	-	-	-	-	-	-	-	-	-
.	5A:5139018-5139018	-	-	-	-	-	-	-	-	-	-	-
.	5A:5139090-5139090	-	-	-	-	-	-	-	-	-	-	-
.	5A:5139103-5139104	-	-	-	-	-	-	-	-	-	-	-
.	5A:5139125-5139125	-	-	-	-	-	-	-	-	-	-	-
.	5A:5139129-5139129	-	-	-	-	-	-	-	-	-	-	-
.	5A:5139161-5139161	-	-	-	-	-	-	-	-	-	-	-
.	5A:5139162-5139162	-	-	-	-	-	-	-	-	-	-	-
.	5A:5139168-5139168	-	-	-	-	-	-	-	-	-	-	-
.	5A:5139171-5139171	-	-	-	-	-	-	-	-	-	-	-
.	5A:5139238-5139238	-	-	-	-	-	-	-	-	-	-	-
[truncated: 288,730 more rows]
