# Supplementary material for: Whole-genome resequencing-based characterization of a durum wheat landrace showing similarity to ‘Senatore Cappelli’
Source: PLoS One. 2023 Sep 21;18(9):e0291430. doi: 10.1371/journal.pone.0291430 (PMC10513328; doi:10.1371/journal.pone.0291430)
Supplement: S10 File — (ZIP) [file pone.0291430.s015.zip › S10 File.txt]

#Uploaded_variation	Location	Allele	Gene	Feature	Feature_type	Consequence	cDNA_position	CDS_position	Protein_position	Amino_acids	Codons	Existing_variation	Extra
.	5B:3775-3775	-	-	-	-	-	-	-	-	-	-	-
.	5B:4330-4330	-	-	-	-	-	-	-	-	-	-	-
.	5B:4390-4390	-	-	-	-	-	-	-	-	-	-	-
.	5B:4437-4437	-	-	-	-	-	-	-	-	-	-	-
.	5B:4609-4609	-	-	-	-	-	-	-	-	-	-	-
.	5B:4639-4639	-	-	-	-	-	-	-	-	-	-	-
.	5B:5270-5270	-	-	-	-	-	-	-	-	-	-	-
.	5B:6146-6146	-	-	-	-	-	-	-	-	-	-	-
.	5B:6382-6382	-	-	-	-	-	-	-	-	-	-	-
.	5B:7197-7197	-	-	-	-	-	-	-	-	-	-	-
.	5B:7286-7286	-	-	-	-	-	-	-	-	-	-	-
.	5B:7355-7355	-	-	-	-	-	-	-	-	-	-	-
.	5B:8263-8263	-	-	-	-	-	-	-	-	-	-	-
.	5B:8292-8292	-	-	-	-	-	-	-	-	-	-	-
.	5B:8540-8540	-	-	-	-	-	-	-	-	-	-	-
.	5B:8564-8564	-	-	-	-	-	-	-	-	-	-	-
.	5B:8580-8590	-	-	-	-	-	-	-	-	-	-	-
.	5B:9345-9346	-	-	-	-	-	-	-	-	-	-	-
.	5B:9353-9353	-	-	-	-	-	-	-	-	-	-	-
.	5B:9436-9436	-	-	-	-	-	-	-	-	-	-	-
.	5B:9454-9454	-	-	-	-	-	-	-	-	-	-	-
.	5B:10216-10218	-	-	-	-	-	-	-	-	-	-	-
.	5B:10392-10392	-	-	-	-	-	-	-	-	-	-	-
.	5B:10443-10443	-	-	-	-	-	-	-	-	-	-	-
.	5B:10519-10519	-	-	-	-	-	-	-	-	-	-	-
.	5B:10691-10691	-	-	-	-	-	-	-	-	-	-	-
.	5B:11144-11144	-	-	-	-	-	-	-	-	-	-	-
.	5B:11501-11501	-	-	-	-	-	-	-	-	-	-	-
.	5B:11716-11716	-	-	-	-	-	-	-	-	-	-	-
.	5B:12809-12810	-	-	-	-	-	-	-	-	-	-	-
.	5B:13014-13014	-	-	-	-	-	-	-	-	-	-	-
.	5B:13569-13569	-	-	-	-	-	-	-	-	-	-	-
.	5B:13686-13687	GG	TRITD5Bv1G000010	TRITD5Bv1G000010.1	Transcript	frameshift_variant	2852	2852	951	P/PX	cCa/cCCa	-	IMPACT=HIGH;BIOTYPE=protein_coding;EXON=13/14;STRAND=-1;ENSP=TRITD5Bv1G000010.1;UNIPARC=UPI0010199917
.	5B:14520-14520	-	-	-	-	-	-	-	-	-	-	-
.	5B:14635-14635	G	TRITD5Bv1G000010	TRITD5Bv1G000010.1	Transcript	synonymous_variant	2373	2373	791	T	acG/acC	-	IMPACT=LOW;BIOTYPE=protein_coding;EXON=9/14;STRAND=-1;ENSP=TRITD5Bv1G000010.1;UNIPARC=UPI0010199917;DOMAINS=PROSITE_profiles:PS50011,CDD:cd14135,PANTHER:PTHR24058,PANTHER:PTHR24058:SF103,Pfam:PF00069,Gene3D:1.10.510.10,SMART:SM00220,Superfamily:SSF56112
.	5B:14635-14635	G	TRITD5Bv1G000010	TRITD5Bv1G000010.2	Transcript	synonymous_variant	753	753	251	T	acG/acC	-	IMPACT=LOW;BIOTYPE=protein_coding;EXON=6/9;STRAND=-1;ENSP=TRITD5Bv1G000010.2;UNIPARC=UPI001017505B;DOMAINS=PROSITE_profiles:PS50011,CDD:cd14135,PANTHER:PTHR24058:SF103,PANTHER:PTHR24058,Pfam:PF00069,Gene3D:1.10.510.10,SMART:SM00220,Superfamily:SSF56112
.	5B:14635-14635	G	TRITD5Bv1G000010	TRITD5Bv1G000010.3	Transcript	synonymous_variant	1296	1296	432	T	acG/acC	-	IMPACT=LOW;BIOTYPE=protein_coding;EXON=9/12;STRAND=-1;ENSP=TRITD5Bv1G000010.3;UNIPARC=UPI001018F435;DOMAINS=PROSITE_profiles:PS50011,CDD:cd14135,PANTHER:PTHR24058,PANTHER:PTHR24058:SF103,Gene3D:1.10.510.10,Pfam:PF00069,SMART:SM00220,Superfamily:SSF56112
.	5B:14635-14635	G	TRITD5Bv1G000010	TRITD5Bv1G000010.4	Transcript	synonymous_variant	2142	2142	714	T	acG/acC	-	IMPACT=LOW;BIOTYPE=protein_coding;EXON=9/12;STRAND=-1;ENSP=TRITD5Bv1G000010.4;UNIPARC=UPI001017D800;DOMAINS=Gene3D:1.10.510.10,Pfam:PF00069,PROSITE_profiles:PS50011,PANTHER:PTHR24058,PANTHER:PTHR24058:SF103,SMART:SM00220,Superfamily:SSF56112,CDD:cd14135
.	5B:14635-14635	G	TRITD5Bv1G000010	TRITD5Bv1G000010.5	Transcript	synonymous_variant	2253	2253	751	T	acG/acC	-	IMPACT=LOW;BIOTYPE=protein_coding;EXON=10/13;STRAND=-1;ENSP=TRITD5Bv1G000010.5;UNIPARC=UPI0010180CDC;DOMAINS=Gene3D:1.10.510.10,Pfam:PF00069,PANTHER:PTHR24058,PANTHER:PTHR24058:SF103,SMART:SM00220,Superfamily:SSF56112,CDD:cd14135,PROSITE_profiles:PS50011
.	5B:15709-15709	-	-	-	-	-	-	-	-	-	-	-
.	5B:15729-15729	-	-	-	-	-	-	-	-	-	-	-
.	5B:18029-18029	G	TRITD5Bv1G000010	TRITD5Bv1G000010.1	Transcript	synonymous_variant	189	189	63	S	tcT/tcC	-	IMPACT=LOW;BIOTYPE=protein_coding;EXON=1/14;STRAND=-1;ENSP=TRITD5Bv1G000010.1;UNIPARC=UPI0010199917;DOMAINS=Low_complexity_(Seg):seg,MobiDB_lite:mobidb-lite
.	5B:18029-18029	G	TRITD5Bv1G000010	TRITD5Bv1G000010.5	Transcript	synonymous_variant	189	189	63	S	tcT/tcC	-	IMPACT=LOW;BIOTYPE=protein_coding;EXON=1/13;STRAND=-1;ENSP=TRITD5Bv1G000010.5;UNIPARC=UPI0010180CDC;DOMAINS=MobiDB_lite:mobidb-lite,Low_complexity_(Seg):seg
.	5B:18067-18077	G	TRITD5Bv1G000010	TRITD5Bv1G000010.1	Transcript	inframe_deletion	141-150	141-150	47-50	RSHR/R	cgCTCCCACCGC/cgC	-	IMPACT=MODERATE;BIOTYPE=protein_coding;EXON=1/14;STRAND=-1;ENSP=TRITD5Bv1G000010.1;UNIPARC=UPI0010199917;DOMAINS=Low_complexity_(Seg):seg,MobiDB_lite:mobidb-lite,MobiDB_lite:mobidb-lite
.	5B:18067-18077	G	TRITD5Bv1G000010	TRITD5Bv1G000010.5	Transcript	inframe_deletion	141-150	141-150	47-50	RSHR/R	cgCTCCCACCGC/cgC	-	IMPACT=MODERATE;BIOTYPE=protein_coding;EXON=1/13;STRAND=-1;ENSP=TRITD5Bv1G000010.5;UNIPARC=UPI0010180CDC;DOMAINS=MobiDB_lite:mobidb-lite,MobiDB_lite:mobidb-lite,Low_complexity_(Seg):seg
.	5B:18161-18161	C	TRITD5Bv1G000010	TRITD5Bv1G000010.1	Transcript	synonymous_variant	57	57	19	R	cgC/cgG	-	IMPACT=LOW;BIOTYPE=protein_coding;EXON=1/14;STRAND=-1;ENSP=TRITD5Bv1G000010.1;UNIPARC=UPI0010199917;DOMAINS=Low_complexity_(Seg):seg,MobiDB_lite:mobidb-lite,MobiDB_lite:mobidb-lite
.	5B:18161-18161	C	TRITD5Bv1G000010	TRITD5Bv1G000010.5	Transcript	synonymous_variant	57	57	19	R	cgC/cgG	-	IMPACT=LOW;BIOTYPE=protein_coding;EXON=1/13;STRAND=-1;ENSP=TRITD5Bv1G000010.5;UNIPARC=UPI0010180CDC;DOMAINS=MobiDB_lite:mobidb-lite,MobiDB_lite:mobidb-lite,Low_complexity_(Seg):seg
.	5B:18333-18333	-	-	-	-	-	-	-	-	-	-	-
.	5B:18472-18473	-	-	-	-	-	-	-	-	-	-	-
.	5B:18679-18679	-	-	-	-	-	-	-	-	-	-	-
.	5B:18768-18768	-	-	-	-	-	-	-	-	-	-	-
.	5B:18843-18843	-	-	-	-	-	-	-	-	-	-	-
.	5B:18946-18946	-	-	-	-	-	-	-	-	-	-	-
.	5B:19232-19232	-	-	-	-	-	-	-	-	-	-	-
.	5B:19261-19261	-	-	-	-	-	-	-	-	-	-	-
.	5B:19274-19274	-	-	-	-	-	-	-	-	-	-	-
.	5B:19663-19664	-	-	-	-	-	-	-	-	-	-	-
.	5B:19755-19755	-	-	-	-	-	-	-	-	-	-	-
.	5B:19773-19777	-	-	-	-	-	-	-	-	-	-	-
.	5B:19787-19787	-	-	-	-	-	-	-	-	-	-	-
.	5B:20109-20109	-	-	-	-	-	-	-	-	-	-	-
.	5B:20231-20231	-	-	-	-	-	-	-	-	-	-	-
.	5B:20269-20269	-	-	-	-	-	-	-	-	-	-	-
.	5B:20285-20286	-	-	-	-	-	-	-	-	-	-	-
.	5B:20572-20572	-	-	-	-	-	-	-	-	-	-	-
.	5B:20834-20834	-	-	-	-	-	-	-	-	-	-	-
.	5B:22678-22679	-	-	-	-	-	-	-	-	-	-	-
.	5B:23416-23416	T	TRITD5Bv1G000020	TRITD5Bv1G000020.1	Transcript	synonymous_variant	1407	1407	469	A	gcG/gcT	-	IMPACT=LOW;BIOTYPE=protein_coding;EXON=5/5;STRAND=1;ENSP=TRITD5Bv1G000020.1;UNIPARC=UPI0003D52796;DOMAINS=PANTHER:PTHR31521,PANTHER:PTHR31521:SF7
.	5B:23416-23416	T	TRITD5Bv1G000020	TRITD5Bv1G000020.2	Transcript	synonymous_variant	1392	1392	464	A	gcG/gcT	-	IMPACT=LOW;BIOTYPE=protein_coding;EXON=5/5;STRAND=1;ENSP=TRITD5Bv1G000020.2;UNIPARC=UPI00101963F6;DOMAINS=PANTHER:PTHR31521,PANTHER:PTHR31521:SF7
.	5B:23446-23446	A	TRITD5Bv1G000020	TRITD5Bv1G000020.1	Transcript	synonymous_variant	1437	1437	479	P	ccG/ccA	-	IMPACT=LOW;BIOTYPE=protein_coding;EXON=5/5;STRAND=1;ENSP=TRITD5Bv1G000020.1;UNIPARC=UPI0003D52796;DOMAINS=PANTHER:PTHR31521,PANTHER:PTHR31521:SF7
.	5B:23446-23446	A	TRITD5Bv1G000020	TRITD5Bv1G000020.2	Transcript	synonymous_variant	1422	1422	474	P	ccG/ccA	-	IMPACT=LOW;BIOTYPE=protein_coding;EXON=5/5;STRAND=1;ENSP=TRITD5Bv1G000020.2;UNIPARC=UPI00101963F6;DOMAINS=PANTHER:PTHR31521,PANTHER:PTHR31521:SF7
.	5B:23635-23635	A	TRITD5Bv1G000020	TRITD5Bv1G000020.1	Transcript	synonymous_variant	1626	1626	542	P	ccG/ccA	AX-94490702-5B.1	IMPACT=LOW;BIOTYPE=protein_coding;EXON=5/5;STRAND=1;ENSP=TRITD5Bv1G000020.1;UNIPARC=UPI0003D52796;DOMAINS=PANTHER:PTHR31521,PANTHER:PTHR31521:SF7
.	5B:23635-23635	A	TRITD5Bv1G000020	TRITD5Bv1G000020.2	Transcript	synonymous_variant	1611	1611	537	P	ccG/ccA	AX-94490702-5B.1	IMPACT=LOW;BIOTYPE=protein_coding;EXON=5/5;STRAND=1;ENSP=TRITD5Bv1G000020.2;UNIPARC=UPI00101963F6;DOMAINS=PANTHER:PTHR31521,PANTHER:PTHR31521:SF7
.	5B:24073-24073	-	-	-	-	-	-	-	-	-	-	-
.	5B:24091-24091	-	-	-	-	-	-	-	-	-	-	-
.	5B:24107-24107	-	-	-	-	-	-	-	-	-	-	-
.	5B:24129-24129	-	-	-	-	-	-	-	-	-	-	-
.	5B:24138-24138	-	-	-	-	-	-	-	-	-	-	-
.	5B:24182-24182	-	-	-	-	-	-	-	-	-	-	-
.	5B:24296-24296	-	-	-	-	-	-	-	-	-	-	-
.	5B:24316-24316	-	-	-	-	-	-	-	-	-	-	-
.	5B:24319-24319	-	-	-	-	-	-	-	-	-	-	-
.	5B:24342-24342	-	-	-	-	-	-	-	-	-	-	-
.	5B:24402-24402	-	-	-	-	-	-	-	-	-	-	-
.	5B:24431-24431	-	-	-	-	-	-	-	-	-	-	-
.	5B:24632-24632	-	-	-	-	-	-	-	-	-	-	-
.	5B:27440-27440	-	-	-	-	-	-	-	-	-	-	-
.	5B:27461-27461	-	-	-	-	-	-	-	-	-	-	-
.	5B:27736-27737	-	-	-	-	-	-	-	-	-	-	-
.	5B:27906-27906	-	-	-	-	-	-	-	-	-	-	-
.	5B:28240-28240	-	-	-	-	-	-	-	-	-	-	-
.	5B:28292-28292	-	-	-	-	-	-	-	-	-	-	-
.	5B:28445-28445	-	-	-	-	-	-	-	-	-	-	-
.	5B:28556-28556	-	-	-	-	-	-	-	-	-	-	-
.	5B:28694-28694	-	-	-	-	-	-	-	-	-	-	-
.	5B:28750-28750	-	-	-	-	-	-	-	-	-	-	-
.	5B:28902-28902	-	-	-	-	-	-	-	-	-	-	-
.	5B:29073-29073	-	-	-	-	-	-	-	-	-	-	-
.	5B:29335-29335	-	-	-	-	-	-	-	-	-	-	-
.	5B:29363-29363	-	-	-	-	-	-	-	-	-	-	-
.	5B:29384-29384	-	-	-	-	-	-	-	-	-	-	-
.	5B:47233-47233	-	-	-	-	-	-	-	-	-	-	-
.	5B:47234-47234	-	-	-	-	-	-	-	-	-	-	-
.	5B:47306-47306	-	-	-	-	-	-	-	-	-	-	-
.	5B:48917-48917	-	-	-	-	-	-	-	-	-	-	-
.	5B:49233-49233	-	-	-	-	-	-	-	-	-	-	-
.	5B:50666-50667	-	-	-	-	-	-	-	-	-	-	-
.	5B:50669-50669	-	-	-	-	-	-	-	-	-	-	-
.	5B:50738-50738	-	-	-	-	-	-	-	-	-	-	-
.	5B:50755-50755	-	-	-	-	-	-	-	-	-	-	-
.	5B:50764-50764	-	-	-	-	-	-	-	-	-	-	-
.	5B:50815-50815	-	-	-	-	-	-	-	-	-	-	-
.	5B:53648-53648	-	-	-	-	-	-	-	-	-	-	-
.	5B:55419-55419	-	-	-	-	-	-	-	-	-	-	-
.	5B:55588-55588	-	-	-	-	-	-	-	-	-	-	-
.	5B:55604-55604	-	-	-	-	-	-	-	-	-	-	-
.	5B:55643-55643	-	-	-	-	-	-	-	-	-	-	-
.	5B:55672-55672	-	-	-	-	-	-	-	-	-	-	-
.	5B:56418-56418	-	-	-	-	-	-	-	-	-	-	-
.	5B:56906-56906	-	-	-	-	-	-	-	-	-	-	-
.	5B:57136-57136	-	-	-	-	-	-	-	-	-	-	-
.	5B:57211-57211	-	-	-	-	-	-	-	-	-	-	-
.	5B:57220-57220	-	-	-	-	-	-	-	-	-	-	-
.	5B:57266-57266	-	-	-	-	-	-	-	-	-	-	-
.	5B:57273-57273	-	-	-	-	-	-	-	-	-	-	-
.	5B:57313-57313	-	-	-	-	-	-	-	-	-	-	-
.	5B:57412-57412	-	-	-	-	-	-	-	-	-	-	-
.	5B:57454-57454	-	-	-	-	-	-	-	-	-	-	-
.	5B:57574-57574	-	-	-	-	-	-	-	-	-	-	-
.	5B:57592-57592	-	-	-	-	-	-	-	-	-	-	-
.	5B:57758-57758	-	-	-	-	-	-	-	-	-	-	-
.	5B:57769-57769	-	-	-	-	-	-	-	-	-	-	-
.	5B:57804-57804	-	-	-	-	-	-	-	-	-	-	-
.	5B:57964-57964	-	-	-	-	-	-	-	-	-	-	-
.	5B:58097-58097	-	-	-	-	-	-	-	-	-	-	-
.	5B:59441-59441	-	-	-	-	-	-	-	-	-	-	-
.	5B:59443-59443	-	-	-	-	-	-	-	-	-	-	-
.	5B:59462-59462	-	-	-	-	-	-	-	-	-	-	-
.	5B:59520-59521	-	-	-	-	-	-	-	-	-	-	-
.	5B:59594-59594	-	-	-	-	-	-	-	-	-	-	-
.	5B:64573-64573	-	-	-	-	-	-	-	-	-	-	-
.	5B:64581-64581	-	-	-	-	-	-	-	-	-	-	-
.	5B:167668-167668	-	-	-	-	-	-	-	-	-	-	-
.	5B:225725-225725	-	-	-	-	-	-	-	-	-	-	-
.	5B:225803-225803	-	-	-	-	-	-	-	-	-	-	-
.	5B:225849-225849	-	-	-	-	-	-	-	-	-	-	-
.	5B:225862-225863	-	-	-	-	-	-	-	-	-	-	-
.	5B:225872-225872	-	-	-	-	-	-	-	-	-	-	-
.	5B:225898-225898	-	-	-	-	-	-	-	-	-	-	-
.	5B:289034-289034	-	-	-	-	-	-	-	-	-	-	-
.	5B:289240-289240	-	-	-	-	-	-	-	-	-	-	-
.	5B:289260-289260	-	-	-	-	-	-	-	-	-	-	-
.	5B:289275-289275	-	-	-	-	-	-	-	-	-	-	-
.	5B:311475-311475	-	-	-	-	-	-	-	-	-	-	-
.	5B:321601-321601	-	-	-	-	-	-	-	-	-	-	-
.	5B:322218-322218	-	-	-	-	-	-	-	-	-	-	-
.	5B:332204-332204	-	-	-	-	-	-	-	-	-	-	-
.	5B:373606-373606	-	-	-	-	-	-	-	-	-	-	-
.	5B:374807-374807	-	-	-	-	-	-	-	-	-	-	-
.	5B:374833-374833	-	-	-	-	-	-	-	-	-	-	-
.	5B:374856-374856	-	-	-	-	-	-	-	-	-	-	-
.	5B:374872-374872	-	-	-	-	-	-	-	-	-	-	-
.	5B:374874-374874	-	-	-	-	-	-	-	-	-	-	-
.	5B:375048-375048	-	-	-	-	-	-	-	-	-	-	-
.	5B:375059-375059	-	-	-	-	-	-	-	-	-	-	-
.	5B:375068-375068	-	-	-	-	-	-	-	-	-	-	-
.	5B:375170-375170	-	-	-	-	-	-	-	-	-	-	-
.	5B:378131-378131	-	-	-	-	-	-	-	-	-	-	-
.	5B:378161-378161	-	-	-	-	-	-	-	-	-	-	-
.	5B:378167-378167	-	-	-	-	-	-	-	-	-	-	-
.	5B:378206-378206	-	-	-	-	-	-	-	-	-	-	-
.	5B:378212-378212	-	-	-	-	-	-	-	-	-	-	-
.	5B:378286-378286	-	-	-	-	-	-	-	-	-	-	-
.	5B:378295-378295	-	-	-	-	-	-	-	-	-	-	-
.	5B:378298-378298	-	-	-	-	-	-	-	-	-	-	-
.	5B:378299-378299	-	-	-	-	-	-	-	-	-	-	-
.	5B:378301-378301	-	-	-	-	-	-	-	-	-	-	-
.	5B:378302-378302	-	-	-	-	-	-	-	-	-	-	-
.	5B:378307-378307	-	-	-	-	-	-	-	-	-	-	-
.	5B:378310-378313	-	-	-	-	-	-	-	-	-	-	-
.	5B:378494-378494	-	-	-	-	-	-	-	-	-	-	-
.	5B:378501-378501	-	-	-	-	-	-	-	-	-	-	-
.	5B:378507-378507	-	-	-	-	-	-	-	-	-	-	-
.	5B:394910-394910	-	-	-	-	-	-	-	-	-	-	-
.	5B:398137-398137	-	-	-	-	-	-	-	-	-	-	-
.	5B:398145-398145	-	-	-	-	-	-	-	-	-	-	-
.	5B:398151-398151	-	-	-	-	-	-	-	-	-	-	-
.	5B:398208-398208	-	-	-	-	-	-	-	-	-	-	-
.	5B:398217-398217	-	-	-	-	-	-	-	-	-	-	-
.	5B:398238-398238	-	-	-	-	-	-	-	-	-	-	-
.	5B:398243-398243	-	-	-	-	-	-	-	-	-	-	-
.	5B:399060-399060	-	-	-	-	-	-	-	-	-	-	-
.	5B:399076-399076	-	-	-	-	-	-	-	-	-	-	-
.	5B:410414-410414	-	-	-	-	-	-	-	-	-	-	-
.	5B:410437-410437	-	-	-	-	-	-	-	-	-	-	-
.	5B:410731-410731	-	-	-	-	-	-	-	-	-	-	-
.	5B:411119-411119	-	-	-	-	-	-	-	-	-	-	-
.	5B:412186-412186	-	-	-	-	-	-	-	-	-	-	-
.	5B:412211-412211	-	-	-	-	-	-	-	-	-	-	-
.	5B:412524-412524	-	-	-	-	-	-	-	-	-	-	-
.	5B:415134-415134	-	-	-	-	-	-	-	-	-	-	-
.	5B:415136-415136	-	-	-	-	-	-	-	-	-	-	-
.	5B:415190-415190	-	-	-	-	-	-	-	-	-	-	-
.	5B:415199-415199	-	-	-	-	-	-	-	-	-	-	-
.	5B:416277-416277	-	-	-	-	-	-	-	-	-	-	-
.	5B:416301-416301	-	-	-	-	-	-	-	-	-	-	-
.	5B:416303-416303	-	-	-	-	-	-	-	-	-	-	-
.	5B:416329-416329	-	-	-	-	-	-	-	-	-	-	-
.	5B:416340-416340	-	-	-	-	-	-	-	-	-	-	-
.	5B:416416-416416	-	-	-	-	-	-	-	-	-	-	-
.	5B:416419-416419	-	-	-	-	-	-	-	-	-	-	-
.	5B:416429-416429	-	-	-	-	-	-	-	-	-	-	-
.	5B:416430-416430	-	-	-	-	-	-	-	-	-	-	-
.	5B:416474-416474	-	-	-	-	-	-	-	-	-	-	-
.	5B:416487-416487	-	-	-	-	-	-	-	-	-	-	-
.	5B:416492-416492	-	-	-	-	-	-	-	-	-	-	-
.	5B:416496-416496	-	-	-	-	-	-	-	-	-	-	-
.	5B:416540-416540	-	-	-	-	-	-	-	-	-	-	-
.	5B:416565-416565	-	-	-	-	-	-	-	-	-	-	-
.	5B:416567-416567	-	-	-	-	-	-	-	-	-	-	-
.	5B:416573-416573	-	-	-	-	-	-	-	-	-	-	-
.	5B:416576-416576	-	-	-	-	-	-	-	-	-	-	-
.	5B:416617-416617	-	-	-	-	-	-	-	-	-	-	-
.	5B:416649-416649	-	-	-	-	-	-	-	-	-	-	-
.	5B:416692-416692	-	-	-	-	-	-	-	-	-	-	-
.	5B:416718-416718	-	-	-	-	-	-	-	-	-	-	-
.	5B:416728-416728	-	-	-	-	-	-	-	-	-	-	-
.	5B:416738-416738	-	-	-	-	-	-	-	-	-	-	-
.	5B:416745-416745	-	-	-	-	-	-	-	-	-	-	-
.	5B:416759-416759	-	-	-	-	-	-	-	-	-	-	-
.	5B:416764-416764	-	-	-	-	-	-	-	-	-	-	-
.	5B:418080-418080	-	-	-	-	-	-	-	-	-	-	-
.	5B:418103-418103	-	-	-	-	-	-	-	-	-	-	-
.	5B:418261-418261	-	-	-	-	-	-	-	-	-	-	-
.	5B:418274-418274	-	-	-	-	-	-	-	-	-	-	-
.	5B:418287-418287	-	-	-	-	-	-	-	-	-	-	-
.	5B:418298-418298	-	-	-	-	-	-	-	-	-	-	-
.	5B:418304-418304	-	-	-	-	-	-	-	-	-	-	-
.	5B:418315-418315	-	-	-	-	-	-	-	-	-	-	-
.	5B:418388-418388	-	-	-	-	-	-	-	-	-	-	-
.	5B:418619-418619	-	-	-	-	-	-	-	-	-	-	-
.	5B:418623-418623	-	-	-	-	-	-	-	-	-	-	-
.	5B:418694-418694	-	-	-	-	-	-	-	-	-	-	-
.	5B:418741-418741	-	-	-	-	-	-	-	-	-	-	-
.	5B:418879-418879	-	-	-	-	-	-	-	-	-	-	-
.	5B:426900-426900	-	-	-	-	-	-	-	-	-	-	-
.	5B:426963-426963	-	-	-	-	-	-	-	-	-	-	-
.	5B:426964-426964	-	-	-	-	-	-	-	-	-	-	-
.	5B:427019-427019	-	-	-	-	-	-	-	-	-	-	-
.	5B:427026-427026	-	-	-	-	-	-	-	-	-	-	-
.	5B:427041-427041	-	-	-	-	-	-	-	-	-	-	-
.	5B:427045-427045	-	-	-	-	-	-	-	-	-	-	-
.	5B:431243-431243	-	-	-	-	-	-	-	-	-	-	-
.	5B:437763-437763	-	-	-	-	-	-	-	-	-	-	-
.	5B:437930-437930	-	-	-	-	-	-	-	-	-	-	-
.	5B:437968-437968	-	-	-	-	-	-	-	-	-	-	-
.	5B:438000-438000	-	-	-	-	-	-	-	-	-	-	-
.	5B:438052-438052	-	-	-	-	-	-	-	-	-	-	-
.	5B:438090-438090	-	-	-	-	-	-	-	-	-	-	-
.	5B:438132-438132	-	-	-	-	-	-	-	-	-	-	-
.	5B:438229-438229	-	-	-	-	-	-	-	-	-	-	-
.	5B:438272-438272	-	-	-	-	-	-	-	-	-	-	-
.	5B:438309-438309	-	-	-	-	-	-	-	-	-	-	-
.	5B:444907-444907	-	-	-	-	-	-	-	-	-	-	-
.	5B:445031-445031	-	-	-	-	-	-	-	-	-	-	-
.	5B:445113-445113	-	-	-	-	-	-	-	-	-	-	-
.	5B:445135-445135	-	-	-	-	-	-	-	-	-	-	-
.	5B:450500-450500	-	-	-	-	-	-	-	-	-	-	-
.	5B:450515-450515	-	-	-	-	-	-	-	-	-	-	-
.	5B:450518-450518	-	-	-	-	-	-	-	-	-	-	-
.	5B:450564-450564	-	-	-	-	-	-	-	-	-	-	-
.	5B:450575-450575	-	-	-	-	-	-	-	-	-	-	-
.	5B:450587-450587	-	-	-	-	-	-	-	-	-	-	-
.	5B:450632-450632	-	-	-	-	-	-	-	-	-	-	-
.	5B:450643-450643	-	-	-	-	-	-	-	-	-	-	-
.	5B:450667-450667	-	-	-	-	-	-	-	-	-	-	-
.	5B:450691-450691	-	-	-	-	-	-	-	-	-	-	-
.	5B:450694-450694	-	-	-	-	-	-	-	-	-	-	-
.	5B:450695-450695	-	-	-	-	-	-	-	-	-	-	-
.	5B:450711-450711	-	-	-	-	-	-	-	-	-	-	-
.	5B:450719-450719	-	-	-	-	-	-	-	-	-	-	-
.	5B:450736-450736	-	-	-	-	-	-	-	-	-	-	-
.	5B:450766-450766	-	-	-	-	-	-	-	-	-	-	-
.	5B:450794-450794	-	-	-	-	-	-	-	-	-	-	-
.	5B:450798-450798	-	-	-	-	-	-	-	-	-	-	-
.	5B:450808-450808	-	-	-	-	-	-	-	-	-	-	-
.	5B:450858-450858	-	-	-	-	-	-	-	-	-	-	-
.	5B:450894-450894	-	-	-	-	-	-	-	-	-	-	-
.	5B:450895-450895	-	-	-	-	-	-	-	-	-	-	-
.	5B:450927-450927	-	-	-	-	-	-	-	-	-	-	-
.	5B:450944-450944	-	-	-	-	-	-	-	-	-	-	-
.	5B:450976-450976	-	-	-	-	-	-	-	-	-	-	-
.	5B:457938-457940	-	-	-	-	-	-	-	-	-	-	-
.	5B:458163-458163	-	-	-	-	-	-	-	-	-	-	-
.	5B:458215-458215	-	-	-	-	-	-	-	-	-	-	-
.	5B:458216-458216	-	-	-	-	-	-	-	-	-	-	-
.	5B:459284-459284	-	-	-	-	-	-	-	-	-	-	-
.	5B:459384-459384	-	-	-	-	-	-	-	-	-	-	-
.	5B:460032-460032	-	-	-	-	-	-	-	-	-	-	-
.	5B:461911-461911	-	-	-	-	-	-	-	-	-	-	-
.	5B:463467-463467	-	-	-	-	-	-	-	-	-	-	-
.	5B:487302-487302	-	-	-	-	-	-	-	-	-	-	-
.	5B:487983-487983	-	-	-	-	-	-	-	-	-	-	-
.	5B:492864-492864	-	-	-	-	-	-	-	-	-	-	-
.	5B:527124-527124	-	-	-	-	-	-	-	-	-	-	-
.	5B:527234-527234	-	-	-	-	-	-	-	-	-	-	-
.	5B:527333-527333	-	-	-	-	-	-	-	-	-	-	-
.	5B:531001-531001	-	-	-	-	-	-	-	-	-	-	-
.	5B:540366-540366	-	-	-	-	-	-	-	-	-	-	-
.	5B:543191-543191	-	-	-	-	-	-	-	-	-	-	-
.	5B:543303-543303	-	-	-	-	-	-	-	-	-	-	-
.	5B:543329-543329	-	-	-	-	-	-	-	-	-	-	-
.	5B:543382-543382	-	-	-	-	-	-	-	-	-	-	-
.	5B:543526-543537	-	-	-	-	-	-	-	-	-	-	-
.	5B:543698-543698	-	-	-	-	-	-	-	-	-	-	-
.	5B:551688-551688	-	-	-	-	-	-	-	-	-	-	-
.	5B:559398-559398	-	-	-	-	-	-	-	-	-	-	-
.	5B:561382-561382	-	-	-	-	-	-	-	-	-	-	-
.	5B:562282-562282	-	-	-	-	-	-	-	-	-	-	-
.	5B:562906-562906	-	-	-	-	-	-	-	-	-	-	-
.	5B:564614-564614	-	-	-	-	-	-	-	-	-	-	-
.	5B:564866-564866	-	-	-	-	-	-	-	-	-	-	-
.	5B:572590-572590	-	-	-	-	-	-	-	-	-	-	-
.	5B:587988-587988	-	-	-	-	-	-	-	-	-	-	-
.	5B:599835-599835	-	-	-	-	-	-	-	-	-	-	-
.	5B:613697-613697	-	-	-	-	-	-	-	-	-	-	-
.	5B:637900-637900	-	-	-	-	-	-	-	-	-	-	-
.	5B:637906-637906	-	-	-	-	-	-	-	-	-	-	-
.	5B:648175-648175	-	-	-	-	-	-	-	-	-	-	-
.	5B:653053-653053	-	-	-	-	-	-	-	-	-	-	-
.	5B:663428-663428	-	-	-	-	-	-	-	-	-	-	-
.	5B:668903-668903	-	-	-	-	-	-	-	-	-	-	-
.	5B:669282-669282	-	-	-	-	-	-	-	-	-	-	-
.	5B:673762-673762	-	-	-	-	-	-	-	-	-	-	-
.	5B:674381-674381	-	-	-	-	-	-	-	-	-	-	-
.	5B:684966-684966	-	-	-	-	-	-	-	-	-	-	-
.	5B:685021-685021	-	-	-	-	-	-	-	-	-	-	-
.	5B:685235-685235	-	-	-	-	-	-	-	-	-	-	-
.	5B:685261-685261	-	-	-	-	-	-	-	-	-	-	-
.	5B:696306-696306	-	-	-	-	-	-	-	-	-	-	-
.	5B:709245-709245	-	-	-	-	-	-	-	-	-	-	-
.	5B:715198-715198	-	-	-	-	-	-	-	-	-	-	-
.	5B:719744-719744	-	-	-	-	-	-	-	-	-	-	-
.	5B:728538-728538	-	-	-	-	-	-	-	-	-	-	-
.	5B:735697-735697	-	-	-	-	-	-	-	-	-	-	-
.	5B:762926-762927	-	-	-	-	-	-	-	-	-	-	-
.	5B:763299-763299	-	-	-	-	-	-	-	-	-	-	-
.	5B:771205-771205	-	-	-	-	-	-	-	-	-	-	-
.	5B:816788-816788	-	-	-	-	-	-	-	-	-	-	-
.	5B:834251-834256	-	-	-	-	-	-	-	-	-	-	-
.	5B:846158-846158	-	-	-	-	-	-	-	-	-	-	-
.	5B:854180-854180	-	-	-	-	-	-	-	-	-	-	-
.	5B:861516-861516	-	-	-	-	-	-	-	-	-	-	-
.	5B:901244-901244	-	-	-	-	-	-	-	-	-	-	-
.	5B:907093-907094	-	-	-	-	-	-	-	-	-	-	-
.	5B:929875-929875	-	-	-	-	-	-	-	-	-	-	-
.	5B:950405-950405	-	-	-	-	-	-	-	-	-	-	-
.	5B:984279-984279	-	-	-	-	-	-	-	-	-	-	-
.	5B:984670-984670	-	-	-	-	-	-	-	-	-	-	-
.	5B:1000721-1000721	-	-	-	-	-	-	-	-	-	-	-
.	5B:1005438-1005438	-	-	-	-	-	-	-	-	-	-	-
.	5B:1009625-1009625	-	-	-	-	-	-	-	-	-	-	-
.	5B:1026864-1026864	-	-	-	-	-	-	-	-	-	-	-
.	5B:1037241-1037241	-	-	-	-	-	-	-	-	-	-	-
.	5B:1039555-1039556	-	-	-	-	-	-	-	-	-	-	-
.	5B:1040266-1040267	-	-	-	-	-	-	-	-	-	-	-
.	5B:1049874-1049874	-	-	-	-	-	-	-	-	-	-	-
.	5B:1073248-1073248	-	-	-	-	-	-	-	-	-	-	-
.	5B:1073468-1073468	-	-	-	-	-	-	-	-	-	-	-
.	5B:1084203-1084203	-	-	-	-	-	-	-	-	-	-	-
.	5B:1109134-1109134	-	-	-	-	-	-	-	-	-	-	-
.	5B:1139926-1139926	-	-	-	-	-	-	-	-	-	-	-
.	5B:1141228-1141228	-	-	-	-	-	-	-	-	-	-	-
.	5B:1142116-1142116	-	-	-	-	-	-	-	-	-	-	-
.	5B:1142272-1142272	-	-	-	-	-	-	-	-	-	-	-
.	5B:1147977-1147977	-	-	-	-	-	-	-	-	-	-	-
.	5B:1150740-1150740	-	-	-	-	-	-	-	-	-	-	-
.	5B:1152827-1152827	-	-	-	-	-	-	-	-	-	-	-
.	5B:1157714-1157714	-	-	-	-	-	-	-	-	-	-	-
.	5B:1170393-1170393	-	-	-	-	-	-	-	-	-	-	-
.	5B:1174896-1174896	-	-	-	-	-	-	-	-	-	-	-
.	5B:1184963-1184963	-	-	-	-	-	-	-	-	-	-	-
.	5B:1185016-1185016	-	-	-	-	-	-	-	-	-	-	-
.	5B:1185024-1185024	-	-	-	-	-	-	-	-	-	-	-
.	5B:1194001-1194001	-	-	-	-	-	-	-	-	-	-	-
.	5B:1197202-1197202	-	-	-	-	-	-	-	-	-	-	-
.	5B:1199741-1199741	-	-	-	-	-	-	-	-	-	-	-
.	5B:1204253-1204253	-	-	-	-	-	-	-	-	-	-	-
.	5B:1207468-1207468	-	-	-	-	-	-	-	-	-	-	-
.	5B:1207602-1207603	-	-	-	-	-	-	-	-	-	-	-
.	5B:1207606-1207606	-	-	-	-	-	-	-	-	-	-	-
.	5B:1252678-1252683	-	-	-	-	-	-	-	-	-	-	-
.	5B:1256753-1256753	-	-	-	-	-	-	-	-	-	-	-
.	5B:1259683-1259683	-	-	-	-	-	-	-	-	-	-	-
.	5B:1266000-1266000	-	-	-	-	-	-	-	-	-	-	-
.	5B:1267187-1267187	-	-	-	-	-	-	-	-	-	-	-
.	5B:1267994-1267994	-	-	-	-	-	-	-	-	-	-	-
.	5B:1309280-1309280	-	-	-	-	-	-	-	-	-	-	-
.	5B:1322247-1322247	-	-	-	-	-	-	-	-	-	-	-
.	5B:1340244-1340244	-	-	-	-	-	-	-	-	-	-	-
.	5B:1340279-1340279	-	-	-	-	-	-	-	-	-	-	-
.	5B:1340295-1340295	-	-	-	-	-	-	-	-	-	-	-
.	5B:1340313-1340313	-	-	-	-	-	-	-	-	-	-	-
.	5B:1340628-1340628	-	-	-	-	-	-	-	-	-	-	-
.	5B:1340671-1340671	-	-	-	-	-	-	-	-	-	-	-
.	5B:1340675-1340675	-	-	-	-	-	-	-	-	-	-	-
.	5B:1380571-1380573	-	-	-	-	-	-	-	-	-	-	-
.	5B:1386362-1386362	-	-	-	-	-	-	-	-	-	-	-
.	5B:1397783-1397783	-	-	-	-	-	-	-	-	-	-	-
.	5B:1449782-1449782	-	-	-	-	-	-	-	-	-	-	-
.	5B:1449791-1449791	-	-	-	-	-	-	-	-	-	-	-
.	5B:1466799-1466799	-	-	-	-	-	-	-	-	-	-	-
.	5B:1475800-1475800	-	-	-	-	-	-	-	-	-	-	-
.	5B:1476261-1476261	-	-	-	-	-	-	-	-	-	-	-
.	5B:1482987-1482987	-	-	-	-	-	-	-	-	-	-	-
.	5B:1484778-1484778	-	-	-	-	-	-	-	-	-	-	-
.	5B:1488823-1488823	-	-	-	-	-	-	-	-	-	-	-
.	5B:1488858-1488858	-	-	-	-	-	-	-	-	-	-	-
.	5B:1488889-1488889	-	-	-	-	-	-	-	-	-	-	-
.	5B:1488895-1488895	-	-	-	-	-	-	-	-	-	-	-
.	5B:1488902-1488902	-	-	-	-	-	-	-	-	-	-	-
.	5B:1488915-1488915	-	-	-	-	-	-	-	-	-	-	-
.	5B:1488925-1488925	-	-	-	-	-	-	-	-	-	-	-
.	5B:1489602-1489602	-	-	-	-	-	-	-	-	-	-	-
.	5B:1490827-1490827	-	-	-	-	-	-	-	-	-	-	-
.	5B:1493562-1493562	-	-	-	-	-	-	-	-	-	-	-
.	5B:1496521-1496521	-	-	-	-	-	-	-	-	-	-	-
.	5B:1503872-1503872	-	-	-	-	-	-	-	-	-	-	-
.	5B:1514695-1514695	-	-	-	-	-	-	-	-	-	-	-
.	5B:1520626-1520626	-	-	-	-	-	-	-	-	-	-	-
.	5B:1520784-1520784	-	-	-	-	-	-	-	-	-	-	-
.	5B:1521940-1521940	-	-	-	-	-	-	-	-	-	-	-
.	5B:1525436-1525436	-	-	-	-	-	-	-	-	-	-	-
.	5B:1526060-1526060	-	-	-	-	-	-	-	-	-	-	-
.	5B:1526335-1526335	-	-	-	-	-	-	-	-	-	-	-
.	5B:1526393-1526393	-	-	-	-	-	-	-	-	-	-	-
.	5B:1526402-1526402	-	-	-	-	-	-	-	-	-	-	-
.	5B:1526470-1526470	-	-	-	-	-	-	-	-	-	-	-
.	5B:1526580-1526580	-	-	-	-	-	-	-	-	-	-	-
.	5B:1526581-1526581	-	-	-	-	-	-	-	-	-	-	-
.	5B:1526605-1526605	-	-	-	-	-	-	-	-	-	-	-
.	5B:1526608-1526608	-	-	-	-	-	-	-	-	-	-	-
.	5B:1526611-1526611	-	-	-	-	-	-	-	-	-	-	-
.	5B:1526616-1526616	-	-	-	-	-	-	-	-	-	-	-
.	5B:1526678-1526678	-	-	-	-	-	-	-	-	-	-	-
.	5B:1526683-1526683	-	-	-	-	-	-	-	-	-	-	-
.	5B:1526690-1526690	-	-	-	-	-	-	-	-	-	-	-
.	5B:1526723-1526723	-	-	-	-	-	-	-	-	-	-	-
.	5B:1526730-1526730	-	-	-	-	-	-	-	-	-	-	-
.	5B:1526737-1526737	-	-	-	-	-	-	-	-	-	-	-
.	5B:1526752-1526752	-	-	-	-	-	-	-	-	-	-	-
.	5B:1526759-1526759	-	-	-	-	-	-	-	-	-	-	-
.	5B:1526774-1526774	-	-	-	-	-	-	-	-	-	-	-
.	5B:1526802-1526802	-	-	-	-	-	-	-	-	-	-	-
.	5B:1526804-1526804	-	-	-	-	-	-	-	-	-	-	-
.	5B:1526859-1526859	-	-	-	-	-	-	-	-	-	-	-
.	5B:1526867-1526867	-	-	-	-	-	-	-	-	-	-	-
.	5B:1526872-1526872	-	-	-	-	-	-	-	-	-	-	-
.	5B:1526873-1526873	-	-	-	-	-	-	-	-	-	-	-
.	5B:1551783-1551783	-	-	-	-	-	-	-	-	-	-	-
.	5B:1555116-1555116	-	-	-	-	-	-	-	-	-	-	-
.	5B:1565409-1565409	-	-	-	-	-	-	-	-	-	-	-
.	5B:1565416-1565416	-	-	-	-	-	-	-	-	-	-	-
.	5B:1565423-1565423	-	-	-	-	-	-	-	-	-	-	-
.	5B:1565437-1565437	-	-	-	-	-	-	-	-	-	-	-
.	5B:1570755-1570755	-	-	-	-	-	-	-	-	-	-	-
.	5B:1573835-1573835	-	-	-	-	-	-	-	-	-	-	-
.	5B:1581047-1581047	-	-	-	-	-	-	-	-	-	-	-
.	5B:1581324-1581324	-	-	-	-	-	-	-	-	-	-	-
.	5B:1581334-1581334	-	-	-	-	-	-	-	-	-	-	-
.	5B:1581375-1581375	-	-	-	-	-	-	-	-	-	-	-
.	5B:1584850-1584850	-	-	-	-	-	-	-	-	-	-	-
.	5B:1584879-1584879	-	-	-	-	-	-	-	-	-	-	-
.	5B:1594047-1594047	-	-	-	-	-	-	-	-	-	-	-
.	5B:1601516-1601516	-	-	-	-	-	-	-	-	-	-	-
.	5B:1601519-1601519	-	-	-	-	-	-	-	-	-	-	-
.	5B:1601522-1601522	-	-	-	-	-	-	-	-	-	-	-
.	5B:1601545-1601545	-	-	-	-	-	-	-	-	-	-	-
.	5B:1601557-1601557	-	-	-	-	-	-	-	-	-	-	-
.	5B:1601566-1601566	-	-	-	-	-	-	-	-	-	-	-
.	5B:1601633-1601633	-	-	-	-	-	-	-	-	-	-	-
.	5B:1601649-1601649	-	-	-	-	-	-	-	-	-	-	-
.	5B:1601651-1601651	-	-	-	-	-	-	-	-	-	-	-
.	5B:1601659-1601659	-	-	-	-	-	-	-	-	-	-	-
.	5B:1601662-1601662	-	-	-	-	-	-	-	-	-	-	-
.	5B:1601986-1601986	-	-	-	-	-	-	-	-	-	-	-
.	5B:1626945-1626945	-	-	-	-	-	-	-	-	-	-	-
.	5B:1627085-1627085	-	-	-	-	-	-	-	-	-	-	-
.	5B:1630100-1630100	-	-	-	-	-	-	-	-	-	-	-
.	5B:1630163-1630163	-	-	-	-	-	-	-	-	-	-	-
.	5B:1630239-1630239	-	-	-	-	-	-	-	-	-	-	-
.	5B:1634487-1634487	-	-	-	-	-	-	-	-	-	-	-
.	5B:1641672-1641672	-	-	-	-	-	-	-	-	-	-	-
.	5B:1653665-1653665	-	-	-	-	-	-	-	-	-	-	-
.	5B:1656448-1656448	-	-	-	-	-	-	-	-	-	-	-
.	5B:1665449-1665449	-	-	-	-	-	-	-	-	-	-	-
.	5B:1700067-1700067	-	-	-	-	-	-	-	-	-	-	-
.	5B:1700070-1700070	-	-	-	-	-	-	-	-	-	-	-
.	5B:1700100-1700100	-	-	-	-	-	-	-	-	-	-	-
.	5B:1700116-1700116	-	-	-	-	-	-	-	-	-	-	-
.	5B:1700157-1700157	-	-	-	-	-	-	-	-	-	-	-
.	5B:1700174-1700174	-	-	-	-	-	-	-	-	-	-	-
.	5B:1700236-1700237	-	-	-	-	-	-	-	-	-	-	-
.	5B:1700279-1700279	-	-	-	-	-	-	-	-	-	-	-
.	5B:1700335-1700335	-	-	-	-	-	-	-	-	-	-	-
.	5B:1700353-1700353	-	-	-	-	-	-	-	-	-	-	-
.	5B:1700380-1700380	-	-	-	-	-	-	-	-	-	-	-
.	5B:1701527-1701527	-	-	-	-	-	-	-	-	-	-	-
.	5B:1701530-1701530	-	-	-	-	-	-	-	-	-	-	-
.	5B:1701534-1701534	-	-	-	-	-	-	-	-	-	-	-
.	5B:1701595-1701595	-	-	-	-	-	-	-	-	-	-	-
.	5B:1701598-1701598	-	-	-	-	-	-	-	-	-	-	-
.	5B:1701609-1701609	-	-	-	-	-	-	-	-	-	-	-
.	5B:1701626-1701626	-	-	-	-	-	-	-	-	-	-	-
.	5B:1701637-1701637	-	-	-	-	-	-	-	-	-	-	-
.	5B:1701644-1701644	-	-	-	-	-	-	-	-	-	-	-
.	5B:1701773-1701773	-	-	-	-	-	-	-	-	-	-	-
.	5B:1701783-1701783	-	-	-	-	-	-	-	-	-	-	-
.	5B:1701787-1701787	-	-	-	-	-	-	-	-	-	-	-
.	5B:1701788-1701788	-	-	-	-	-	-	-	-	-	-	-
.	5B:1701800-1701800	-	-	-	-	-	-	-	-	-	-	-
.	5B:1701848-1701848	-	-	-	-	-	-	-	-	-	-	-
.	5B:1716298-1716298	-	-	-	-	-	-	-	-	-	-	-
.	5B:1741253-1741253	-	-	-	-	-	-	-	-	-	-	-
.	5B:1786410-1786410	-	-	-	-	-	-	-	-	-	-	-
.	5B:1786494-1786495	-	-	-	-	-	-	-	-	-	-	-
.	5B:1791161-1791161	-	-	-	-	-	-	-	-	-	-	-
.	5B:1801328-1801329	-	-	-	-	-	-	-	-	-	-	-
.	5B:1801332-1801332	-	-	-	-	-	-	-	-	-	-	-
.	5B:1842884-1842884	-	-	-	-	-	-	-	-	-	-	-
.	5B:1849907-1849909	-	-	-	-	-	-	-	-	-	-	-
.	5B:1866432-1866432	-	-	-	-	-	-	-	-	-	-	-
.	5B:1886961-1886961	-	-	-	-	-	-	-	-	-	-	-
.	5B:1889499-1889499	-	-	-	-	-	-	-	-	-	-	-
.	5B:1898620-1898621	-	-	-	-	-	-	-	-	-	-	-
.	5B:1905479-1905479	-	-	-	-	-	-	-	-	-	-	-
.	5B:1905726-1905726	-	-	-	-	-	-	-	-	-	-	-
.	5B:1925755-1925755	-	-	-	-	-	-	-	-	-	-	-
.	5B:1934680-1934680	-	-	-	-	-	-	-	-	-	-	-
.	5B:1942475-1942475	-	-	-	-	-	-	-	-	-	-	-
.	5B:1950588-1950588	-	-	-	-	-	-	-	-	-	-	-
.	5B:1956302-1956302	-	-	-	-	-	-	-	-	-	-	-
.	5B:1957287-1957287	-	-	-	-	-	-	-	-	-	-	-
.	5B:1959718-1959718	-	-	-	-	-	-	-	-	-	-	-
.	5B:1967891-1967891	-	-	-	-	-	-	-	-	-	-	-
.	5B:1978097-1978097	-	-	-	-	-	-	-	-	-	-	-
.	5B:1979185-1979185	-	-	-	-	-	-	-	-	-	-	-
.	5B:1982674-1982674	-	-	-	-	-	-	-	-	-	-	-
.	5B:1982902-1982902	-	-	-	-	-	-	-	-	-	-	-
.	5B:1982909-1982909	-	-	-	-	-	-	-	-	-	-	-
.	5B:1982923-1982923	-	-	-	-	-	-	-	-	-	-	-
.	5B:1982928-1982928	-	-	-	-	-	-	-	-	-	-	-
.	5B:1982935-1982935	-	-	-	-	-	-	-	-	-	-	-
.	5B:1982947-1982947	-	-	-	-	-	-	-	-	-	-	-
.	5B:1982955-1982955	-	-	-	-	-	-	-	-	-	-	-
.	5B:1982956-1982956	-	-	-	-	-	-	-	-	-	-	-
.	5B:1983469-1983469	-	-	-	-	-	-	-	-	-	-	-
.	5B:1983471-1983471	-	-	-	-	-	-	-	-	-	-	-
.	5B:1983473-1983473	-	-	-	-	-	-	-	-	-	-	-
.	5B:1983541-1983541	-	-	-	-	-	-	-	-	-	-	-
.	5B:1983701-1983701	-	-	-	-	-	-	-	-	-	-	-
.	5B:1983785-1983785	-	-	-	-	-	-	-	-	-	-	-
.	5B:1983795-1983796	-	-	-	-	-	-	-	-	-	-	-
.	5B:1983942-1983942	-	-	-	-	-	-	-	-	-	-	-
.	5B:2003225-2003225	-	-	-	-	-	-	-	-	-	-	-
.	5B:2021293-2021293	-	-	-	-	-	-	-	-	-	-	-
.	5B:2040060-2040060	-	-	-	-	-	-	-	-	-	-	-
.	5B:2041435-2041435	-	-	-	-	-	-	-	-	-	-	-
.	5B:2055156-2055156	-	-	-	-	-	-	-	-	-	-	-
.	5B:2055212-2055212	-	-	-	-	-	-	-	-	-	-	-
.	5B:2087469-2087469	-	-	-	-	-	-	-	-	-	-	-
.	5B:2093365-2093365	-	-	-	-	-	-	-	-	-	-	-
.	5B:2107283-2107283	-	-	-	-	-	-	-	-	-	-	-
.	5B:2107304-2107304	-	-	-	-	-	-	-	-	-	-	-
.	5B:2112044-2112044	-	-	-	-	-	-	-	-	-	-	-
.	5B:2112066-2112066	-	-	-	-	-	-	-	-	-	-	-
.	5B:2112110-2112110	-	-	-	-	-	-	-	-	-	-	-
.	5B:2112269-2112269	-	-	-	-	-	-	-	-	-	-	-
.	5B:2112270-2112270	-	-	-	-	-	-	-	-	-	-	-
.	5B:2112416-2112416	-	-	-	-	-	-	-	-	-	-	-
.	5B:2112436-2112436	-	-	-	-	-	-	-	-	-	-	-
.	5B:2112479-2112479	-	-	-	-	-	-	-	-	-	-	-
.	5B:2113469-2113469	-	-	-	-	-	-	-	-	-	-	-
.	5B:2113649-2113649	-	-	-	-	-	-	-	-	-	-	-
.	5B:2114540-2114540	-	-	-	-	-	-	-	-	-	-	-
.	5B:2114615-2114615	-	-	-	-	-	-	-	-	-	-	-
.	5B:2127498-2127498	-	-	-	-	-	-	-	-	-	-	-
.	5B:2137296-2137296	-	-	-	-	-	-	-	-	-	-	-
.	5B:2138802-2138802	-	-	-	-	-	-	-	-	-	-	-
.	5B:2138818-2138818	-	-	-	-	-	-	-	-	-	-	-
.	5B:2138846-2138846	-	-	-	-	-	-	-	-	-	-	-
.	5B:2138857-2138857	-	-	-	-	-	-	-	-	-	-	-
.	5B:2138944-2138944	-	-	-	-	-	-	-	-	-	-	-
.	5B:2138948-2138948	-	-	-	-	-	-	-	-	-	-	-
.	5B:2138967-2138968	-	-	-	-	-	-	-	-	-	-	-
.	5B:2139086-2139086	-	-	-	-	-	-	-	-	-	-	-
.	5B:2139471-2139471	-	-	-	-	-	-	-	-	-	-	-
.	5B:2139539-2139539	-	-	-	-	-	-	-	-	-	-	-
.	5B:2139543-2139543	-	-	-	-	-	-	-	-	-	-	-
.	5B:2139571-2139571	-	-	-	-	-	-	-	-	-	-	-
.	5B:2139591-2139591	-	-	-	-	-	-	-	-	-	-	-
.	5B:2139739-2139739	-	-	-	-	-	-	-	-	-	-	-
.	5B:2155031-2155031	-	-	-	-	-	-	-	-	-	-	-
.	5B:2155069-2155069	-	-	-	-	-	-	-	-	-	-	-
.	5B:2155079-2155079	-	-	-	-	-	-	-	-	-	-	-
.	5B:2155099-2155099	-	-	-	-	-	-	-	-	-	-	-
.	5B:2155100-2155100	-	-	-	-	-	-	-	-	-	-	-
.	5B:2155103-2155103	-	-	-	-	-	-	-	-	-	-	-
.	5B:2155118-2155118	-	-	-	-	-	-	-	-	-	-	-
.	5B:2155127-2155127	-	-	-	-	-	-	-	-	-	-	-
.	5B:2155188-2155188	-	-	-	-	-	-	-	-	-	-	-
.	5B:2155193-2155193	-	-	-	-	-	-	-	-	-	-	-
.	5B:2155217-2155217	-	-	-	-	-	-	-	-	-	-	-
.	5B:2155218-2155218	-	-	-	-	-	-	-	-	-	-	-
.	5B:2155239-2155239	-	-	-	-	-	-	-	-	-	-	-
.	5B:2155273-2155274	-	-	-	-	-	-	-	-	-	-	-
.	5B:2155276-2155276	-	-	-	-	-	-	-	-	-	-	-
.	5B:2155322-2155322	-	-	-	-	-	-	-	-	-	-	-
.	5B:2155333-2155333	-	-	-	-	-	-	-	-	-	-	-
.	5B:2155345-2155345	-	-	-	-	-	-	-	-	-	-	-
.	5B:2155347-2155347	-	-	-	-	-	-	-	-	-	-	-
.	5B:2155403-2155403	-	-	-	-	-	-	-	-	-	-	-
.	5B:2155405-2155405	-	-	-	-	-	-	-	-	-	-	-
.	5B:2155415-2155415	-	-	-	-	-	-	-	-	-	-	-
.	5B:2155419-2155419	-	-	-	-	-	-	-	-	-	-	-
.	5B:2155421-2155421	-	-	-	-	-	-	-	-	-	-	-
.	5B:2155432-2155432	-	-	-	-	-	-	-	-	-	-	-
.	5B:2155438-2155438	-	-	-	-	-	-	-	-	-	-	-
.	5B:2155465-2155465	-	-	-	-	-	-	-	-	-	-	-
.	5B:2155486-2155488	-	-	-	-	-	-	-	-	-	-	-
.	5B:2155592-2155592	-	-	-	-	-	-	-	-	-	-	-
.	5B:2155594-2155594	-	-	-	-	-	-	-	-	-	-	-
.	5B:2155621-2155621	-	-	-	-	-	-	-	-	-	-	-
.	5B:2155633-2155633	-	-	-	-	-	-	-	-	-	-	-
.	5B:2155646-2155646	-	-	-	-	-	-	-	-	-	-	-
.	5B:2155648-2155650	-	-	-	-	-	-	-	-	-	-	-
.	5B:2155711-2155711	-	-	-	-	-	-	-	-	-	-	-
.	5B:2155792-2155792	-	-	-	-	-	-	-	-	-	-	-
.	5B:2155807-2155807	-	-	-	-	-	-	-	-	-	-	-
.	5B:2157146-2157146	-	-	-	-	-	-	-	-	-	-	-
.	5B:2157160-2157160	-	-	-	-	-	-	-	-	-	-	-
.	5B:2157165-2157165	-	-	-	-	-	-	-	-	-	-	-
.	5B:2157200-2157200	-	-	-	-	-	-	-	-	-	-	-
.	5B:2157206-2157206	-	-	-	-	-	-	-	-	-	-	-
.	5B:2157219-2157219	-	-	-	-	-	-	-	-	-	-	-
.	5B:2157242-2157242	-	-	-	-	-	-	-	-	-	-	-
.	5B:2157254-2157254	-	-	-	-	-	-	-	-	-	-	-
.	5B:2157268-2157268	-	-	-	-	-	-	-	-	-	-	-
.	5B:2157287-2157287	-	-	-	-	-	-	-	-	-	-	-
.	5B:2157293-2157293	-	-	-	-	-	-	-	-	-	-	-
.	5B:2157367-2157367	-	-	-	-	-	-	-	-	-	-	-
.	5B:2157372-2157372	-	-	-	-	-	-	-	-	-	-	-
.	5B:2157404-2157404	-	-	-	-	-	-	-	-	-	-	-
.	5B:2160662-2160662	-	-	-	-	-	-	-	-	-	-	-
.	5B:2168834-2168834	-	-	-	-	-	-	-	-	-	-	-
.	5B:2174215-2174215	-	-	-	-	-	-	-	-	-	-	-
.	5B:2197225-2197225	-	-	-	-	-	-	-	-	-	-	-
.	5B:2249003-2249003	-	-	-	-	-	-	-	-	-	-	-
.	5B:2253493-2253493	-	-	-	-	-	-	-	-	-	-	-
.	5B:2255205-2255205	-	-	-	-	-	-	-	-	-	-	-
.	5B:2265210-2265210	-	-	-	-	-	-	-	-	-	-	-
.	5B:2274579-2274579	G	TRITD5Bv1G000620	TRITD5Bv1G000620.1	Transcript	synonymous_variant	516	516	172	S	tcT/tcC	-	IMPACT=LOW;BIOTYPE=protein_coding;EXON=3/5;STRAND=-1;ENSP=TRITD5Bv1G000620.1;UNIPARC=UPI000842CDA0;DOMAINS=PANTHER:PTHR33326,PANTHER:PTHR33326:SF29
.	5B:2274579-2274579	G	TRITD5Bv1G000620	TRITD5Bv1G000620.2	Transcript	synonymous_variant	510	510	170	S	tcT/tcC	-	IMPACT=LOW;BIOTYPE=protein_coding;EXON=3/5;STRAND=-1;ENSP=TRITD5Bv1G000620.2;UNIPARC=UPI001017D909;DOMAINS=PANTHER:PTHR33326,PANTHER:PTHR33326:SF29
.	5B:2274579-2274579	G	TRITD5Bv1G000620	TRITD5Bv1G000620.3	Transcript	synonymous_variant	516	516	172	S	tcT/tcC	-	IMPACT=LOW;BIOTYPE=protein_coding;EXON=3/5;STRAND=-1;ENSP=TRITD5Bv1G000620.3;UNIPARC=UPI000843798F;DOMAINS=PANTHER:PTHR33326,PANTHER:PTHR33326:SF29
.	5B:2274581-2274581	C	TRITD5Bv1G000620	TRITD5Bv1G000620.1	Transcript	missense_variant	514	514	172	S/A	Tct/Gct	-	IMPACT=MODERATE;BIOTYPE=protein_coding;EXON=3/5;STRAND=-1;ENSP=TRITD5Bv1G000620.1;UNIPARC=UPI000842CDA0;SIFT=tolerated_low_confidence(1);DOMAINS=PANTHER:PTHR33326,PANTHER:PTHR33326:SF29
.	5B:2274581-2274581	C	TRITD5Bv1G000620	TRITD5Bv1G000620.2	Transcript	missense_variant	508	508	170	S/A	Tct/Gct	-	IMPACT=MODERATE;BIOTYPE=protein_coding;EXON=3/5;STRAND=-1;ENSP=TRITD5Bv1G000620.2;UNIPARC=UPI001017D909;SIFT=tolerated_low_confidence(1);DOMAINS=PANTHER:PTHR33326,PANTHER:PTHR33326:SF29
.	5B:2274581-2274581	C	TRITD5Bv1G000620	TRITD5Bv1G000620.3	Transcript	missense_variant	514	514	172	S/A	Tct/Gct	-	IMPACT=MODERATE;BIOTYPE=protein_coding;EXON=3/5;STRAND=-1;ENSP=TRITD5Bv1G000620.3;UNIPARC=UPI000843798F;SIFT=tolerated_low_confidence(1);DOMAINS=PANTHER:PTHR33326,PANTHER:PTHR33326:SF29
.	5B:2274600-2274600	A	TRITD5Bv1G000620	TRITD5Bv1G000620.1	Transcript	synonymous_variant	495	495	165	P	ccC/ccT	-	IMPACT=LOW;BIOTYPE=protein_coding;EXON=3/5;STRAND=-1;ENSP=TRITD5Bv1G000620.1;UNIPARC=UPI000842CDA0;DOMAINS=PANTHER:PTHR33326,PANTHER:PTHR33326:SF29
.	5B:2274600-2274600	A	TRITD5Bv1G000620	TRITD5Bv1G000620.2	Transcript	synonymous_variant	489	489	163	P	ccC/ccT	-	IMPACT=LOW;BIOTYPE=protein_coding;EXON=3/5;STRAND=-1;ENSP=TRITD5Bv1G000620.2;UNIPARC=UPI001017D909;DOMAINS=PANTHER:PTHR33326,PANTHER:PTHR33326:SF29
.	5B:2274600-2274600	A	TRITD5Bv1G000620	TRITD5Bv1G000620.3	Transcript	synonymous_variant	495	495	165	P	ccC/ccT	-	IMPACT=LOW;BIOTYPE=protein_coding;EXON=3/5;STRAND=-1;ENSP=TRITD5Bv1G000620.3;UNIPARC=UPI000843798F;DOMAINS=PANTHER:PTHR33326,PANTHER:PTHR33326:SF29
.	5B:2274615-2274615	A	TRITD5Bv1G000620	TRITD5Bv1G000620.1	Transcript	synonymous_variant	480	480	160	F	ttC/ttT	-	IMPACT=LOW;BIOTYPE=protein_coding;EXON=3/5;STRAND=-1;ENSP=TRITD5Bv1G000620.1;UNIPARC=UPI000842CDA0;DOMAINS=PANTHER:PTHR33326,PANTHER:PTHR33326:SF29
.	5B:2274615-2274615	A	TRITD5Bv1G000620	TRITD5Bv1G000620.2	Transcript	synonymous_variant	474	474	158	F	ttC/ttT	-	IMPACT=LOW;BIOTYPE=protein_coding;EXON=3/5;STRAND=-1;ENSP=TRITD5Bv1G000620.2;UNIPARC=UPI001017D909;DOMAINS=PANTHER:PTHR33326,PANTHER:PTHR33326:SF29
.	5B:2274615-2274615	A	TRITD5Bv1G000620	TRITD5Bv1G000620.3	Transcript	synonymous_variant	480	480	160	F	ttC/ttT	-	IMPACT=LOW;BIOTYPE=protein_coding;EXON=3/5;STRAND=-1;ENSP=TRITD5Bv1G000620.3;UNIPARC=UPI000843798F;DOMAINS=PANTHER:PTHR33326,PANTHER:PTHR33326:SF29
.	5B:2274662-2274662	T	TRITD5Bv1G000620	TRITD5Bv1G000620.1	Transcript	missense_variant	433	433	145	A/T	Gct/Act	-	IMPACT=MODERATE;BIOTYPE=protein_coding;EXON=3/5;STRAND=-1;ENSP=TRITD5Bv1G000620.1;UNIPARC=UPI000842CDA0;SIFT=tolerated_low_confidence(1);DOMAINS=PANTHER:PTHR33326,PANTHER:PTHR33326:SF29,MobiDB_lite:mobidb-lite
.	5B:2274662-2274662	T	TRITD5Bv1G000620	TRITD5Bv1G000620.2	Transcript	missense_variant	427	427	143	A/T	Gct/Act	-	IMPACT=MODERATE;BIOTYPE=protein_coding;EXON=3/5;STRAND=-1;ENSP=TRITD5Bv1G000620.2;UNIPARC=UPI001017D909;SIFT=tolerated_low_confidence(1);DOMAINS=PANTHER:PTHR33326,PANTHER:PTHR33326:SF29
.	5B:2274662-2274662	T	TRITD5Bv1G000620	TRITD5Bv1G000620.3	Transcript	missense_variant	433	433	145	A/T	Gct/Act	-	IMPACT=MODERATE;BIOTYPE=protein_coding;EXON=3/5;STRAND=-1;ENSP=TRITD5Bv1G000620.3;UNIPARC=UPI000843798F;SIFT=tolerated_low_confidence(1);DOMAINS=PANTHER:PTHR33326,PANTHER:PTHR33326:SF29,MobiDB_lite:mobidb-lite
.	5B:2274684-2274684	T	TRITD5Bv1G000620	TRITD5Bv1G000620.1	Transcript	synonymous_variant	411	411	137	A	gcC/gcA	-	IMPACT=LOW;BIOTYPE=protein_coding;EXON=3/5;STRAND=-1;ENSP=TRITD5Bv1G000620.1;UNIPARC=UPI000842CDA0;DOMAINS=PANTHER:PTHR33326,PANTHER:PTHR33326:SF29,MobiDB_lite:mobidb-lite
.	5B:2274684-2274684	T	TRITD5Bv1G000620	TRITD5Bv1G000620.2	Transcript	synonymous_variant	405	405	135	A	gcC/gcA	-	IMPACT=LOW;BIOTYPE=protein_coding;EXON=3/5;STRAND=-1;ENSP=TRITD5Bv1G000620.2;UNIPARC=UPI001017D909;DOMAINS=PANTHER:PTHR33326,PANTHER:PTHR33326:SF29
.	5B:2274684-2274684	T	TRITD5Bv1G000620	TRITD5Bv1G000620.3	Transcript	synonymous_variant	411	411	137	A	gcC/gcA	-	IMPACT=LOW;BIOTYPE=protein_coding;EXON=3/5;STRAND=-1;ENSP=TRITD5Bv1G000620.3;UNIPARC=UPI000843798F;DOMAINS=PANTHER:PTHR33326,PANTHER:PTHR33326:SF29,MobiDB_lite:mobidb-lite
.	5B:2274710-2274710	C	TRITD5Bv1G000620	TRITD5Bv1G000620.1	Transcript	missense_variant	385	385	129	T/A	Acc/Gcc	-	IMPACT=MODERATE;BIOTYPE=protein_coding;EXON=3/5;STRAND=-1;ENSP=TRITD5Bv1G000620.1;UNIPARC=UPI000842CDA0;SIFT=deleterious_low_confidence(0);DOMAINS=PANTHER:PTHR33326,PANTHER:PTHR33326:SF29
.	5B:2274710-2274710	C	TRITD5Bv1G000620	TRITD5Bv1G000620.2	Transcript	missense_variant	379	379	127	T/A	Acc/Gcc	-	IMPACT=MODERATE;BIOTYPE=protein_coding;EXON=3/5;STRAND=-1;ENSP=TRITD5Bv1G000620.2;UNIPARC=UPI001017D909;SIFT=deleterious_low_confidence(0);DOMAINS=PANTHER:PTHR33326,PANTHER:PTHR33326:SF29
.	5B:2274710-2274710	C	TRITD5Bv1G000620	TRITD5Bv1G000620.3	Transcript	missense_variant	385	385	129	T/A	Acc/Gcc	-	IMPACT=MODERATE;BIOTYPE=protein_coding;EXON=3/5;STRAND=-1;ENSP=TRITD5Bv1G000620.3;UNIPARC=UPI000843798F;SIFT=deleterious_low_confidence(0);DOMAINS=PANTHER:PTHR33326,PANTHER:PTHR33326:SF29
.	5B:2274725-2274725	G	TRITD5Bv1G000620	TRITD5Bv1G000620.1	Transcript	missense_variant	370	370	124	S/P	Tcc/Ccc	-	IMPACT=MODERATE;BIOTYPE=protein_coding;EXON=3/5;STRAND=-1;ENSP=TRITD5Bv1G000620.1;UNIPARC=UPI000842CDA0;SIFT=deleterious_low_confidence(0.02);DOMAINS=PANTHER:PTHR33326,PANTHER:PTHR33326:SF29,MobiDB_lite:mobidb-lite,Low_complexity_(Seg):seg
.	5B:2274725-2274725	G	TRITD5Bv1G000620	TRITD5Bv1G000620.2	Transcript	missense_variant	364	364	122	S/P	Tcc/Ccc	-	IMPACT=MODERATE;BIOTYPE=protein_coding;EXON=3/5;STRAND=-1;ENSP=TRITD5Bv1G000620.2;UNIPARC=UPI001017D909;SIFT=deleterious_low_confidence(0.02);DOMAINS=PANTHER:PTHR33326,PANTHER:PTHR33326:SF29,MobiDB_lite:mobidb-lite,Low_complexity_(Seg):seg
.	5B:2274725-2274725	G	TRITD5Bv1G000620	TRITD5Bv1G000620.3	Transcript	missense_variant	370	370	124	S/P	Tcc/Ccc	-	IMPACT=MODERATE;BIOTYPE=protein_coding;EXON=3/5;STRAND=-1;ENSP=TRITD5Bv1G000620.3;UNIPARC=UPI000843798F;SIFT=deleterious_low_confidence(0.03);DOMAINS=PANTHER:PTHR33326,PANTHER:PTHR33326:SF29,MobiDB_lite:mobidb-lite,Low_complexity_(Seg):seg
.	5B:2274757-2274757	-	-	-	-	-	-	-	-	-	-	-
.	5B:2274794-2274794	-	-	-	-	-	-	-	-	-	-	-
.	5B:2274836-2274836	-	-	-	-	-	-	-	-	-	-	-
.	5B:2274840-2274840	-	-	-	-	-	-	-	-	-	-	-
.	5B:2274852-2274852	-	-	-	-	-	-	-	-	-	-	-
.	5B:2278067-2278067	-	-	-	-	-	-	-	-	-	-	-
.	5B:2278125-2278125	-	-	-	-	-	-	-	-	-	-	-
.	5B:2278144-2278144	-	-	-	-	-	-	-	-	-	-	-
.	5B:2278145-2278145	-	-	-	-	-	-	-	-	-	-	-
.	5B:2278164-2278164	-	-	-	-	-	-	-	-	-	-	-
.	5B:2278197-2278197	-	-	-	-	-	-	-	-	-	-	-
.	5B:2278894-2278894	A	TRITD5Bv1G000620	TRITD5Bv1G000620.1	Transcript	missense_variant	157	157	53	R/C	Cgc/Tgc	-	IMPACT=MODERATE;BIOTYPE=protein_coding;EXON=1/5;STRAND=-1;ENSP=TRITD5Bv1G000620.1;UNIPARC=UPI000842CDA0;SIFT=deleterious_low_confidence(0);DOMAINS=PANTHER:PTHR33326,PANTHER:PTHR33326:SF29
.	5B:2278894-2278894	A	TRITD5Bv1G000620	TRITD5Bv1G000620.2	Transcript	missense_variant	157	157	53	R/C	Cgc/Tgc	-	IMPACT=MODERATE;BIOTYPE=protein_coding;EXON=1/5;STRAND=-1;ENSP=TRITD5Bv1G000620.2;UNIPARC=UPI001017D909;SIFT=deleterious_low_confidence(0);DOMAINS=PANTHER:PTHR33326,PANTHER:PTHR33326:SF29
.	5B:2278894-2278894	A	TRITD5Bv1G000620	TRITD5Bv1G000620.3	Transcript	missense_variant	157	157	53	R/C	Cgc/Tgc	-	IMPACT=MODERATE;BIOTYPE=protein_coding;EXON=1/5;STRAND=-1;ENSP=TRITD5Bv1G000620.3;UNIPARC=UPI000843798F;SIFT=deleterious_low_confidence(0);DOMAINS=PANTHER:PTHR33326,PANTHER:PTHR33326:SF29
.	5B:2278902-2278902	A	TRITD5Bv1G000620	TRITD5Bv1G000620.1	Transcript	missense_variant	149	149	50	A/V	gCc/gTc	-	IMPACT=MODERATE;BIOTYPE=protein_coding;EXON=1/5;STRAND=-1;ENSP=TRITD5Bv1G000620.1;UNIPARC=UPI000842CDA0;SIFT=tolerated_low_confidence(1);DOMAINS=PANTHER:PTHR33326,PANTHER:PTHR33326:SF29,Low_complexity_(Seg):seg
.	5B:2278902-2278902	A	TRITD5Bv1G000620	TRITD5Bv1G000620.2	Transcript	missense_variant	149	149	50	A/V	gCc/gTc	-	IMPACT=MODERATE;BIOTYPE=protein_coding;EXON=1/5;STRAND=-1;ENSP=TRITD5Bv1G000620.2;UNIPARC=UPI001017D909;SIFT=tolerated_low_confidence(1);DOMAINS=PANTHER:PTHR33326,PANTHER:PTHR33326:SF29,Low_complexity_(Seg):seg
.	5B:2278902-2278902	A	TRITD5Bv1G000620	TRITD5Bv1G000620.3	Transcript	missense_variant	149	149	50	A/V	gCc/gTc	-	IMPACT=MODERATE;BIOTYPE=protein_coding;EXON=1/5;STRAND=-1;ENSP=TRITD5Bv1G000620.3;UNIPARC=UPI000843798F;SIFT=tolerated_low_confidence(1);DOMAINS=PANTHER:PTHR33326,PANTHER:PTHR33326:SF29,Low_complexity_(Seg):seg
.	5B:2278927-2278927	T	TRITD5Bv1G000620	TRITD5Bv1G000620.1	Transcript	missense_variant	124	124	42	G/R	Gga/Aga	-	IMPACT=MODERATE;BIOTYPE=protein_coding;EXON=1/5;STRAND=-1;ENSP=TRITD5Bv1G000620.1;UNIPARC=UPI000842CDA0;SIFT=deleterious_low_confidence(0.01);DOMAINS=PANTHER:PTHR33326,PANTHER:PTHR33326:SF29,Low_complexity_(Seg):seg
.	5B:2278927-2278927	T	TRITD5Bv1G000620	TRITD5Bv1G000620.2	Transcript	missense_variant	124	124	42	G/R	Gga/Aga	-	IMPACT=MODERATE;BIOTYPE=protein_coding;EXON=1/5;STRAND=-1;ENSP=TRITD5Bv1G000620.2;UNIPARC=UPI001017D909;SIFT=deleterious_low_confidence(0.01);DOMAINS=PANTHER:PTHR33326,PANTHER:PTHR33326:SF29,Low_complexity_(Seg):seg
.	5B:2278927-2278927	T	TRITD5Bv1G000620	TRITD5Bv1G000620.3	Transcript	missense_variant	124	124	42	G/R	Gga/Aga	-	IMPACT=MODERATE;BIOTYPE=protein_coding;EXON=1/5;STRAND=-1;ENSP=TRITD5Bv1G000620.3;UNIPARC=UPI000843798F;SIFT=deleterious_low_confidence(0.01);DOMAINS=PANTHER:PTHR33326,PANTHER:PTHR33326:SF29,Low_complexity_(Seg):seg
.	5B:2278929-2278929	A	TRITD5Bv1G000620	TRITD5Bv1G000620.1	Transcript	missense_variant	122	122	41	A/V	gCg/gTg	-	IMPACT=MODERATE;BIOTYPE=protein_coding;EXON=1/5;STRAND=-1;ENSP=TRITD5Bv1G000620.1;UNIPARC=UPI000842CDA0;SIFT=tolerated_low_confidence(0.13);DOMAINS=PANTHER:PTHR33326,PANTHER:PTHR33326:SF29,Low_complexity_(Seg):seg
.	5B:2278929-2278929	A	TRITD5Bv1G000620	TRITD5Bv1G000620.2	Transcript	missense_variant	122	122	41	A/V	gCg/gTg	-	IMPACT=MODERATE;BIOTYPE=protein_coding;EXON=1/5;STRAND=-1;ENSP=TRITD5Bv1G000620.2;UNIPARC=UPI001017D909;SIFT=tolerated_low_confidence(0.13);DOMAINS=PANTHER:PTHR33326,PANTHER:PTHR33326:SF29,Low_complexity_(Seg):seg
.	5B:2278929-2278929	A	TRITD5Bv1G000620	TRITD5Bv1G000620.3	Transcript	missense_variant	122	122	41	A/V	gCg/gTg	-	IMPACT=MODERATE;BIOTYPE=protein_coding;EXON=1/5;STRAND=-1;ENSP=TRITD5Bv1G000620.3;UNIPARC=UPI000843798F;SIFT=tolerated_low_confidence(0.16);DOMAINS=PANTHER:PTHR33326,PANTHER:PTHR33326:SF29,Low_complexity_(Seg):seg
.	5B:2278986-2278986	T	TRITD5Bv1G000620	TRITD5Bv1G000620.1	Transcript	missense_variant	65	65	22	R/H	cGc/cAc	-	IMPACT=MODERATE;BIOTYPE=protein_coding;EXON=1/5;STRAND=-1;ENSP=TRITD5Bv1G000620.1;UNIPARC=UPI000842CDA0;SIFT=tolerated_low_confidence(0.07);DOMAINS=PANTHER:PTHR33326,PANTHER:PTHR33326:SF29
.	5B:2278986-2278986	T	TRITD5Bv1G000620	TRITD5Bv1G000620.2	Transcript	missense_variant	65	65	22	R/H	cGc/cAc	-	IMPACT=MODERATE;BIOTYPE=protein_coding;EXON=1/5;STRAND=-1;ENSP=TRITD5Bv1G000620.2;UNIPARC=UPI001017D909;SIFT=tolerated_low_confidence(0.07);DOMAINS=PANTHER:PTHR33326,PANTHER:PTHR33326:SF29
.	5B:2278986-2278986	T	TRITD5Bv1G000620	TRITD5Bv1G000620.3	Transcript	missense_variant	65	65	22	R/H	cGc/cAc	-	IMPACT=MODERATE;BIOTYPE=protein_coding;EXON=1/5;STRAND=-1;ENSP=TRITD5Bv1G000620.3;UNIPARC=UPI000843798F;SIFT=tolerated_low_confidence(0.08);DOMAINS=PANTHER:PTHR33326,PANTHER:PTHR33326:SF29
.	5B:2278997-2278997	A	TRITD5Bv1G000620	TRITD5Bv1G000620.1	Transcript	synonymous_variant	54	54	18	T	acC/acT	-	IMPACT=LOW;BIOTYPE=protein_coding;EXON=1/5;STRAND=-1;ENSP=TRITD5Bv1G000620.1;UNIPARC=UPI000842CDA0;DOMAINS=PANTHER:PTHR33326,PANTHER:PTHR33326:SF29
.	5B:2278997-2278997	A	TRITD5Bv1G000620	TRITD5Bv1G000620.2	Transcript	synonymous_variant	54	54	18	T	acC/acT	-	IMPACT=LOW;BIOTYPE=protein_coding;EXON=1/5;STRAND=-1;ENSP=TRITD5Bv1G000620.2;UNIPARC=UPI001017D909;DOMAINS=PANTHER:PTHR33326,PANTHER:PTHR33326:SF29
.	5B:2278997-2278997	A	TRITD5Bv1G000620	TRITD5Bv1G000620.3	Transcript	synonymous_variant	54	54	18	T	acC/acT	-	IMPACT=LOW;BIOTYPE=protein_coding;EXON=1/5;STRAND=-1;ENSP=TRITD5Bv1G000620.3;UNIPARC=UPI000843798F;DOMAINS=PANTHER:PTHR33326,PANTHER:PTHR33326:SF29
.	5B:2279009-2279009	A	TRITD5Bv1G000620	TRITD5Bv1G000620.1	Transcript	synonymous_variant	42	42	14	L	ctC/ctT	-	IMPACT=LOW;BIOTYPE=protein_coding;EXON=1/5;STRAND=-1;ENSP=TRITD5Bv1G000620.1;UNIPARC=UPI000842CDA0;DOMAINS=PANTHER:PTHR33326,PANTHER:PTHR33326:SF29
.	5B:2279009-2279009	A	TRITD5Bv1G000620	TRITD5Bv1G000620.2	Transcript	synonymous_variant	42	42	14	L	ctC/ctT	-	IMPACT=LOW;BIOTYPE=protein_coding;EXON=1/5;STRAND=-1;ENSP=TRITD5Bv1G000620.2;UNIPARC=UPI001017D909;DOMAINS=PANTHER:PTHR33326,PANTHER:PTHR33326:SF29
.	5B:2279009-2279009	A	TRITD5Bv1G000620	TRITD5Bv1G000620.3	Transcript	synonymous_variant	42	42	14	L	ctC/ctT	-	IMPACT=LOW;BIOTYPE=protein_coding;EXON=1/5;STRAND=-1;ENSP=TRITD5Bv1G000620.3;UNIPARC=UPI000843798F;DOMAINS=PANTHER:PTHR33326,PANTHER:PTHR33326:SF29
.	5B:2279017-2279017	T	TRITD5Bv1G000620	TRITD5Bv1G000620.1	Transcript	missense_variant	34	34	12	S/T	Tct/Act	-	IMPACT=MODERATE;BIOTYPE=protein_coding;EXON=1/5;STRAND=-1;ENSP=TRITD5Bv1G000620.1;UNIPARC=UPI000842CDA0;SIFT=deleterious_low_confidence(0.03);DOMAINS=PANTHER:PTHR33326,PANTHER:PTHR33326:SF29
.	5B:2279017-2279017	T	TRITD5Bv1G000620	TRITD5Bv1G000620.2	Transcript	missense_variant	34	34	12	S/T	Tct/Act	-	IMPACT=MODERATE;BIOTYPE=protein_coding;EXON=1/5;STRAND=-1;ENSP=TRITD5Bv1G000620.2;UNIPARC=UPI001017D909;SIFT=deleterious_low_confidence(0.03);DOMAINS=PANTHER:PTHR33326,PANTHER:PTHR33326:SF29
.	5B:2279017-2279017	T	TRITD5Bv1G000620	TRITD5Bv1G000620.3	Transcript	missense_variant	34	34	12	S/T	Tct/Act	-	IMPACT=MODERATE;BIOTYPE=protein_coding;EXON=1/5;STRAND=-1;ENSP=TRITD5Bv1G000620.3;UNIPARC=UPI000843798F;SIFT=deleterious_low_confidence(0.03);DOMAINS=PANTHER:PTHR33326,PANTHER:PTHR33326:SF29
.	5B:2279037-2279037	C	TRITD5Bv1G000620	TRITD5Bv1G000620.1	Transcript	missense_variant	14	14	5	D/G	gAc/gGc	-	IMPACT=MODERATE;BIOTYPE=protein_coding;EXON=1/5;STRAND=-1;ENSP=TRITD5Bv1G000620.1;UNIPARC=UPI000842CDA0;SIFT=deleterious_low_confidence(0);DOMAINS=PANTHER:PTHR33326,PANTHER:PTHR33326:SF29
.	5B:2279037-2279037	C	TRITD5Bv1G000620	TRITD5Bv1G000620.2	Transcript	missense_variant	14	14	5	D/G	gAc/gGc	-	IMPACT=MODERATE;BIOTYPE=protein_coding;EXON=1/5;STRAND=-1;ENSP=TRITD5Bv1G000620.2;UNIPARC=UPI001017D909;SIFT=deleterious_low_confidence(0);DOMAINS=PANTHER:PTHR33326,PANTHER:PTHR33326:SF29
.	5B:2279037-2279037	C	TRITD5Bv1G000620	TRITD5Bv1G000620.3	Transcript	missense_variant	14	14	5	D/G	gAc/gGc	-	IMPACT=MODERATE;BIOTYPE=protein_coding;EXON=1/5;STRAND=-1;ENSP=TRITD5Bv1G000620.3;UNIPARC=UPI000843798F;SIFT=deleterious_low_confidence(0);DOMAINS=PANTHER:PTHR33326,PANTHER:PTHR33326:SF29
.	5B:2304864-2304865	-	-	-	-	-	-	-	-	-	-	-
.	5B:2382807-2382807	-	-	-	-	-	-	-	-	-	-	-
.	5B:2393920-2393920	-	-	-	-	-	-	-	-	-	-	-
.	5B:2469024-2469026	-	-	-	-	-	-	-	-	-	-	-
.	5B:2472325-2472325	-	-	-	-	-	-	-	-	-	-	-
.	5B:2477378-2477378	-	-	-	-	-	-	-	-	-	-	-
.	5B:2479354-2479354	-	-	-	-	-	-	-	-	-	-	-
.	5B:2482498-2482498	-	-	-	-	-	-	-	-	-	-	-
.	5B:2483961-2483961	-	-	-	-	-	-	-	-	-	-	-
.	5B:2484965-2484965	-	-	-	-	-	-	-	-	-	-	-
.	5B:2495499-2495499	-	-	-	-	-	-	-	-	-	-	-
.	5B:2499094-2499098	-	-	-	-	-	-	-	-	-	-	-
.	5B:2507261-2507261	-	-	-	-	-	-	-	-	-	-	-
.	5B:2507267-2507267	-	-	-	-	-	-	-	-	-	-	-
.	5B:2507269-2507269	-	-	-	-	-	-	-	-	-	-	-
.	5B:2507270-2507270	-	-	-	-	-	-	-	-	-	-	-
.	5B:2507273-2507273	-	-	-	-	-	-	-	-	-	-	-
.	5B:2507280-2507280	-	-	-	-	-	-	-	-	-	-	-
.	5B:2507303-2507303	-	-	-	-	-	-	-	-	-	-	-
.	5B:2507323-2507323	-	-	-	-	-	-	-	-	-	-	-
.	5B:2507353-2507353	-	-	-	-	-	-	-	-	-	-	-
.	5B:2507400-2507400	-	-	-	-	-	-	-	-	-	-	-
.	5B:2507435-2507435	-	-	-	-	-	-	-	-	-	-	-
.	5B:2507518-2507518	-	-	-	-	-	-	-	-	-	-	-
.	5B:2507533-2507533	-	-	-	-	-	-	-	-	-	-	-
.	5B:2507567-2507567	-	-	-	-	-	-	-	-	-	-	-
.	5B:2507613-2507614	-	-	-	-	-	-	-	-	-	-	-
.	5B:2507626-2507626	-	-	-	-	-	-	-	-	-	-	-
.	5B:2507640-2507640	-	-	-	-	-	-	-	-	-	-	-
.	5B:2508013-2508013	-	-	-	-	-	-	-	-	-	-	-
.	5B:2508059-2508059	-	-	-	-	-	-	-	-	-	-	-
.	5B:2508080-2508080	-	-	-	-	-	-	-	-	-	-	-
.	5B:2508089-2508089	-	-	-	-	-	-	-	-	-	-	-
.	5B:2508121-2508121	-	-	-	-	-	-	-	-	-	-	-
.	5B:2508804-2508804	-	-	-	-	-	-	-	-	-	-	-
.	5B:2511742-2511742	-	-	-	-	-	-	-	-	-	-	-
.	5B:2540848-2540848	-	-	-	-	-	-	-	-	-	-	-
.	5B:2572113-2572113	-	-	-	-	-	-	-	-	-	-	-
.	5B:2572261-2572261	-	-	-	-	-	-	-	-	-	-	-
.	5B:2600360-2600360	-	-	-	-	-	-	-	-	-	-	-
.	5B:2600365-2600365	-	-	-	-	-	-	-	-	-	-	-
.	5B:2600369-2600369	-	-	-	-	-	-	-	-	-	-	-
.	5B:2600370-2600370	-	-	-	-	-	-	-	-	-	-	-
.	5B:2600373-2600378	-	-	-	-	-	-	-	-	-	-	-
.	5B:2613198-2613198	-	-	-	-	-	-	-	-	-	-	-
.	5B:2615701-2615701	-	-	-	-	-	-	-	-	-	-	-
.	5B:2616564-2616565	-	-	-	-	-	-	-	-	-	-	-
.	5B:2616603-2616603	-	-	-	-	-	-	-	-	-	-	-
.	5B:2616736-2616742	-	-	-	-	-	-	-	-	-	-	-
.	5B:2616794-2616801	-	-	-	-	-	-	-	-	-	-	-
.	5B:2629308-2629308	-	-	-	-	-	-	-	-	-	-	-
.	5B:2629312-2629312	-	-	-	-	-	-	-	-	-	-	-
.	5B:2629328-2629328	-	-	-	-	-	-	-	-	-	-	-
.	5B:2629344-2629344	-	-	-	-	-	-	-	-	-	-	-
.	5B:2629451-2629451	-	-	-	-	-	-	-	-	-	-	-
.	5B:2629486-2629486	-	-	-	-	-	-	-	-	-	-	-
.	5B:2629506-2629508	-	-	-	-	-	-	-	-	-	-	-
.	5B:2629546-2629546	-	-	-	-	-	-	-	-	-	-	-
.	5B:2629560-2629560	-	-	-	-	-	-	-	-	-	-	-
.	5B:2629606-2629606	-	-	-	-	-	-	-	-	-	-	-
.	5B:2629618-2629618	-	-	-	-	-	-	-	-	-	-	-
.	5B:2629881-2629881	-	-	-	-	-	-	-	-	-	-	-
.	5B:2629898-2629898	-	-	-	-	-	-	-	-	-	-	-
.	5B:2629923-2629923	-	-	-	-	-	-	-	-	-	-	-
.	5B:2629937-2629937	-	-	-	-	-	-	-	-	-	-	-
.	5B:2629979-2629979	-	-	-	-	-	-	-	-	-	-	-
.	5B:2630001-2630001	-	-	-	-	-	-	-	-	-	-	-
.	5B:2630021-2630021	-	-	-	-	-	-	-	-	-	-	-
.	5B:2630111-2630111	-	-	-	-	-	-	-	-	-	-	-
.	5B:2630135-2630135	-	-	-	-	-	-	-	-	-	-	-
.	5B:2630137-2630137	-	-	-	-	-	-	-	-	-	-	-
.	5B:2630144-2630144	-	-	-	-	-	-	-	-	-	-	-
.	5B:2630164-2630164	-	-	-	-	-	-	-	-	-	-	-
.	5B:2630222-2630222	-	-	-	-	-	-	-	-	-	-	-
.	5B:2630229-2630229	-	-	-	-	-	-	-	-	-	-	-
.	5B:2630238-2630238	-	-	-	-	-	-	-	-	-	-	-
.	5B:2630328-2630328	-	-	-	-	-	-	-	-	-	-	-
.	5B:2630345-2630345	-	-	-	-	-	-	-	-	-	-	-
.	5B:2630361-2630361	-	-	-	-	-	-	-	-	-	-	-
.	5B:2630396-2630396	-	-	-	-	-	-	-	-	-	-	-
.	5B:2630406-2630406	-	-	-	-	-	-	-	-	-	-	-
.	5B:2630483-2630483	-	-	-	-	-	-	-	-	-	-	-
.	5B:2630614-2630614	-	-	-	-	-	-	-	-	-	-	-
.	5B:2630720-2630720	-	-	-	-	-	-	-	-	-	-	-
.	5B:2630771-2630771	-	-	-	-	-	-	-	-	-	-	-
.	5B:2630772-2630772	-	-	-	-	-	-	-	-	-	-	-
.	5B:2630910-2630910	-	-	-	-	-	-	-	-	-	-	-
.	5B:2630915-2630915	-	-	-	-	-	-	-	-	-	-	-
.	5B:2630956-2630956	-	-	-	-	-	-	-	-	-	-	-
.	5B:2630963-2630963	-	-	-	-	-	-	-	-	-	-	-
.	5B:2630980-2630980	-	-	-	-	-	-	-	-	-	-	-
.	5B:2630994-2630994	-	-	-	-	-	-	-	-	-	-	-
.	5B:2631013-2631013	-	-	-	-	-	-	-	-	-	-	-
.	5B:2631020-2631020	-	-	-	-	-	-	-	-	-	-	-
.	5B:2631228-2631228	-	-	-	-	-	-	-	-	-	-	-
.	5B:2631360-2631362	-	-	-	-	-	-	-	-	-	-	-
.	5B:2631464-2631464	-	-	-	-	-	-	-	-	-	-	-
.	5B:2631472-2631472	-	-	-	-	-	-	-	-	-	-	-
.	5B:2631518-2631518	-	-	-	-	-	-	-	-	-	-	-
.	5B:2631555-2631555	-	-	-	-	-	-	-	-	-	-	-
.	5B:2631590-2631590	-	-	-	-	-	-	-	-	-	-	-
.	5B:2631641-2631641	-	-	-	-	-	-	-	-	-	-	-
.	5B:2631795-2631795	-	-	-	-	-	-	-	-	-	-	-
.	5B:2631853-2631853	-	-	-	-	-	-	-	-	-	-	-
.	5B:2631898-2631898	-	-	-	-	-	-	-	-	-	-	-
.	5B:2631926-2631926	-	-	-	-	-	-	-	-	-	-	-
.	5B:2631933-2631934	-	-	-	-	-	-	-	-	-	-	-
.	5B:2631979-2631979	-	-	-	-	-	-	-	-	-	-	-
.	5B:2632041-2632042	-	-	-	-	-	-	-	-	-	-	-
.	5B:2632124-2632124	-	-	-	-	-	-	-	-	-	-	-
.	5B:2632185-2632185	-	-	-	-	-	-	-	-	-	-	-
.	5B:2632215-2632215	-	-	-	-	-	-	-	-	-	-	-
.	5B:2632265-2632265	-	-	-	-	-	-	-	-	-	-	-
.	5B:2632330-2632333	-	-	-	-	-	-	-	-	-	-	-
.	5B:2632480-2632480	-	-	-	-	-	-	-	-	-	-	-
.	5B:2632543-2632546	-	-	-	-	-	-	-	-	-	-	-
.	5B:2632790-2632790	-	-	-	-	-	-	-	-	-	-	-
.	5B:2632832-2632832	-	-	-	-	-	-	-	-	-	-	-
.	5B:2632879-2632879	-	-	-	-	-	-	-	-	-	-	-
.	5B:2632944-2632944	-	-	-	-	-	-	-	-	-	-	-
.	5B:2632957-2632957	-	-	-	-	-	-	-	-	-	-	-
.	5B:2633006-2633006	-	-	-	-	-	-	-	-	-	-	-
.	5B:2633041-2633041	-	-	-	-	-	-	-	-	-	-	-
.	5B:2633050-2633050	-	-	-	-	-	-	-	-	-	-	-
.	5B:2633254-2633254	-	-	-	-	-	-	-	-	-	-	-
.	5B:2633255-2633255	-	-	-	-	-	-	-	-	-	-	-
.	5B:2633263-2633263	-	-	-	-	-	-	-	-	-	-	-
.	5B:2633268-2633268	-	-	-	-	-	-	-	-	-	-	-
.	5B:2633270-2633270	-	-	-	-	-	-	-	-	-	-	-
.	5B:2633274-2633274	-	-	-	-	-	-	-	-	-	-	-
.	5B:2633281-2633281	-	-	-	-	-	-	-	-	-	-	-
.	5B:2633284-2633284	-	-	-	-	-	-	-	-	-	-	-
.	5B:2633302-2633302	-	-	-	-	-	-	-	-	-	-	-
.	5B:2633316-2633316	-	-	-	-	-	-	-	-	-	-	-
.	5B:2633332-2633332	-	-	-	-	-	-	-	-	-	-	-
.	5B:2633339-2633339	-	-	-	-	-	-	-	-	-	-	-
.	5B:2633342-2633342	-	-	-	-	-	-	-	-	-	-	-
.	5B:2633415-2633415	-	-	-	-	-	-	-	-	-	-	-
.	5B:2633465-2633465	-	-	-	-	-	-	-	-	-	-	-
.	5B:2633466-2633466	-	-	-	-	-	-	-	-	-	-	-
.	5B:2633470-2633471	-	-	-	-	-	-	-	-	-	-	-
.	5B:2638622-2638622	-	-	-	-	-	-	-	-	-	-	-
.	5B:2638694-2638694	-	-	-	-	-	-	-	-	-	-	-
.	5B:2639280-2639280	-	-	-	-	-	-	-	-	-	-	-
.	5B:2639340-2639340	-	-	-	-	-	-	-	-	-	-	-
.	5B:2639383-2639383	-	-	-	-	-	-	-	-	-	-	-
.	5B:2639397-2639397	-	-	-	-	-	-	-	-	-	-	-
.	5B:2639403-2639403	-	-	-	-	-	-	-	-	-	-	-
.	5B:2639540-2639540	-	-	-	-	-	-	-	-	-	-	-
.	5B:2639559-2639559	-	-	-	-	-	-	-	-	-	-	-
.	5B:2639696-2639697	-	-	-	-	-	-	-	-	-	-	-
.	5B:2639706-2639706	-	-	-	-	-	-	-	-	-	-	-
.	5B:2639753-2639753	-	-	-	-	-	-	-	-	-	-	-
.	5B:2639791-2639791	-	-	-	-	-	-	-	-	-	-	-
.	5B:2639808-2639808	-	-	-	-	-	-	-	-	-	-	-
.	5B:2639832-2639832	-	-	-	-	-	-	-	-	-	-	-
.	5B:2639858-2639858	-	-	-	-	-	-	-	-	-	-	-
.	5B:2639872-2639872	-	-	-	-	-	-	-	-	-	-	-
.	5B:2640129-2640129	-	-	-	-	-	-	-	-	-	-	-
.	5B:2640160-2640160	-	-	-	-	-	-	-	-	-	-	-
.	5B:2640162-2640162	-	-	-	-	-	-	-	-	-	-	-
.	5B:2640170-2640170	-	-	-	-	-	-	-	-	-	-	-
.	5B:2640207-2640207	-	-	-	-	-	-	-	-	-	-	-
.	5B:2640299-2640299	-	-	-	-	-	-	-	-	-	-	-
.	5B:2640334-2640334	-	-	-	-	-	-	-	-	-	-	-
.	5B:2640371-2640371	-	-	-	-	-	-	-	-	-	-	-
.	5B:2640410-2640410	-	-	-	-	-	-	-	-	-	-	-
.	5B:2640452-2640452	-	-	-	-	-	-	-	-	-	-	-
.	5B:2640470-2640470	-	-	-	-	-	-	-	-	-	-	-
.	5B:2640477-2640477	-	-	-	-	-	-	-	-	-	-	-
.	5B:2640509-2640509	-	-	-	-	-	-	-	-	-	-	-
.	5B:2640526-2640526	-	-	-	-	-	-	-	-	-	-	-
.	5B:2640536-2640536	-	-	-	-	-	-	-	-	-	-	-
.	5B:2640553-2640553	-	-	-	-	-	-	-	-	-	-	-
.	5B:2640639-2640639	-	-	-	-	-	-	-	-	-	-	-
.	5B:2640641-2640641	-	-	-	-	-	-	-	-	-	-	-
.	5B:2640685-2640685	-	-	-	-	-	-	-	-	-	-	-
.	5B:2640688-2640688	-	-	-	-	-	-	-	-	-	-	-
.	5B:2640745-2640745	-	-	-	-	-	-	-	-	-	-	-
.	5B:2640746-2640746	-	-	-	-	-	-	-	-	-	-	-
.	5B:2640753-2640753	-	-	-	-	-	-	-	-	-	-	-
.	5B:2640779-2640779	-	-	-	-	-	-	-	-	-	-	-
.	5B:2640786-2640786	-	-	-	-	-	-	-	-	-	-	-
.	5B:2641036-2641036	-	-	-	-	-	-	-	-	-	-	-
.	5B:2641037-2641037	-	-	-	-	-	-	-	-	-	-	-
.	5B:2641065-2641065	-	-	-	-	-	-	-	-	-	-	-
.	5B:2641079-2641079	-	-	-	-	-	-	-	-	-	-	-
.	5B:2641084-2641084	-	-	-	-	-	-	-	-	-	-	-
.	5B:2641137-2641137	-	-	-	-	-	-	-	-	-	-	-
.	5B:2641144-2641144	-	-	-	-	-	-	-	-	-	-	-
.	5B:2641147-2641147	-	-	-	-	-	-	-	-	-	-	-
.	5B:2641241-2641245	-	-	-	-	-	-	-	-	-	-	-
.	5B:2646987-2646987	-	-	-	-	-	-	-	-	-	-	-
.	5B:2647968-2647968	-	-	-	-	-	-	-	-	-	-	-
.	5B:2647969-2647969	-	-	-	-	-	-	-	-	-	-	-
.	5B:2647981-2647981	-	-	-	-	-	-	-	-	-	-	-
.	5B:2651248-2651248	-	-	-	-	-	-	-	-	-	-	-
.	5B:2651293-2651293	-	-	-	-	-	-	-	-	-	-	-
.	5B:2651331-2651331	-	-	-	-	-	-	-	-	-	-	-
.	5B:2651582-2651582	-	-	-	-	-	-	-	-	-	-	-
.	5B:2651589-2651590	-	-	-	-	-	-	-	-	-	-	-
.	5B:2651602-2651602	-	-	-	-	-	-	-	-	-	-	-
.	5B:2651638-2651638	-	-	-	-	-	-	-	-	-	-	-
.	5B:2651656-2651657	-	-	-	-	-	-	-	-	-	-	-
.	5B:2652983-2652983	-	-	-	-	-	-	-	-	-	-	-
.	5B:2653047-2653047	-	-	-	-	-	-	-	-	-	-	-
.	5B:2653178-2653178	C	TRITD5Bv1G000880	TRITD5Bv1G000880.1	Transcript	missense_variant	22	22	8	R/G	Agg/Ggg	-	IMPACT=MODERATE;BIOTYPE=protein_coding;EXON=1/3;STRAND=-1;ENSP=TRITD5Bv1G000880.1;UNIPARC=UPI0008456EF1;SIFT=deleterious_low_confidence(0)
.	5B:2653191-2653191	C	TRITD5Bv1G000880	TRITD5Bv1G000880.1	Transcript	synonymous_variant	9	9	3	T	acA/acG	-	IMPACT=LOW;BIOTYPE=protein_coding;EXON=1/3;STRAND=-1;ENSP=TRITD5Bv1G000880.1;UNIPARC=UPI0008456EF1
.	5B:2653233-2653233	-	-	-	-	-	-	-	-	-	-	-
.	5B:2653304-2653306	-	-	-	-	-	-	-	-	-	-	-
.	5B:2653620-2653620	-	-	-	-	-	-	-	-	-	-	-
.	5B:2653670-2653670	-	-	-	-	-	-	-	-	-	-	-
.	5B:2745137-2745137	-	-	-	-	-	-	-	-	-	-	-
.	5B:2774419-2774426	-	-	-	-	-	-	-	-	-	-	-
.	5B:2797851-2797851	-	-	-	-	-	-	-	-	-	-	-
.	5B:2797881-2797881	-	-	-	-	-	-	-	-	-	-	-
.	5B:2797974-2797974	-	-	-	-	-	-	-	-	-	-	-
.	5B:2798050-2798050	-	-	-	-	-	-	-	-	-	-	-
.	5B:2798125-2798125	-	-	-	-	-	-	-	-	-	-	-
.	5B:2798162-2798162	-	-	-	-	-	-	-	-	-	-	-
.	5B:2798222-2798222	-	-	-	-	-	-	-	-	-	-	-
.	5B:2798231-2798233	-	-	-	-	-	-	-	-	-	-	-
.	5B:2798254-2798254	-	-	-	-	-	-	-	-	-	-	-
.	5B:2798273-2798273	-	-	-	-	-	-	-	-	-	-	-
.	5B:2798371-2798371	-	-	-	-	-	-	-	-	-	-	-
.	5B:2798376-2798376	-	-	-	-	-	-	-	-	-	-	-
.	5B:2798391-2798391	-	-	-	-	-	-	-	-	-	-	-
.	5B:2798413-2798413	-	-	-	-	-	-	-	-	-	-	-
.	5B:2799702-2799702	-	-	-	-	-	-	-	-	-	-	-
.	5B:2799746-2799746	-	-	-	-	-	-	-	-	-	-	-
.	5B:2799927-2799927	-	-	-	-	-	-	-	-	-	-	-
.	5B:2799970-2799970	-	-	-	-	-	-	-	-	-	-	-
.	5B:2799971-2799971	-	-	-	-	-	-	-	-	-	-	-
.	5B:2800037-2800037	-	-	-	-	-	-	-	-	-	-	-
.	5B:2800316-2800318	-	-	-	-	-	-	-	-	-	-	-
.	5B:2800333-2800333	-	-	-	-	-	-	-	-	-	-	-
.	5B:2800632-2800632	-	-	-	-	-	-	-	-	-	-	-
.	5B:2800688-2800691	-	-	-	-	-	-	-	-	-	-	-
.	5B:2800718-2800718	-	-	-	-	-	-	-	-	-	-	-
.	5B:2800758-2800758	-	-	-	-	-	-	-	-	-	-	-
.	5B:2800763-2800763	-	-	-	-	-	-	-	-	-	-	-
.	5B:2801135-2801135	-	-	-	-	-	-	-	-	-	-	-
.	5B:2801169-2801170	-	-	-	-	-	-	-	-	-	-	-
.	5B:2801174-2801174	-	-	-	-	-	-	-	-	-	-	-
.	5B:2801235-2801235	-	-	-	-	-	-	-	-	-	-	-
.	5B:2801295-2801295	-	-	-	-	-	-	-	-	-	-	-
.	5B:2801297-2801297	-	-	-	-	-	-	-	-	-	-	-
.	5B:2801300-2801300	-	-	-	-	-	-	-	-	-	-	-
.	5B:2801318-2801318	-	-	-	-	-	-	-	-	-	-	-
.	5B:2801333-2801333	-	-	-	-	-	-	-	-	-	-	-
.	5B:2801371-2801371	-	-	-	-	-	-	-	-	-	-	-
.	5B:2801420-2801420	-	-	-	-	-	-	-	-	-	-	-
.	5B:2801437-2801437	-	-	-	-	-	-	-	-	-	-	-
.	5B:2801461-2801461	-	-	-	-	-	-	-	-	-	-	-
.	5B:2801534-2801534	-	-	-	-	-	-	-	-	-	-	-
.	5B:2801605-2801605	-	-	-	-	-	-	-	-	-	-	-
.	5B:2801687-2801687	-	-	-	-	-	-	-	-	-	-	-
.	5B:2809781-2809781	-	-	-	-	-	-	-	-	-	-	-
.	5B:2809833-2809833	-	-	-	-	-	-	-	-	-	-	-
.	5B:2809890-2809890	-	-	-	-	-	-	-	-	-	-	-
.	5B:2810032-2810032	-	-	-	-	-	-	-	-	-	-	-
.	5B:2810034-2810034	-	-	-	-	-	-	-	-	-	-	-
.	5B:2810108-2810108	-	-	-	-	-	-	-	-	-	-	-
.	5B:2810170-2810170	-	-	-	-	-	-	-	-	-	-	-
.	5B:2810229-2810229	-	-	-	-	-	-	-	-	-	-	-
.	5B:2810403-2810403	-	-	-	-	-	-	-	-	-	-	-
.	5B:2810430-2810430	-	-	-	-	-	-	-	-	-	-	-
.	5B:2810445-2810445	-	-	-	-	-	-	-	-	-	-	-
.	5B:2810473-2810473	-	-	-	-	-	-	-	-	-	-	-
.	5B:2810502-2810502	-	-	-	-	-	-	-	-	-	-	-
.	5B:2810569-2810569	-	-	-	-	-	-	-	-	-	-	-
.	5B:2810583-2810583	-	-	-	-	-	-	-	-	-	-	-
.	5B:2810717-2810717	-	-	-	-	-	-	-	-	-	-	-
.	5B:2810726-2810726	-	-	-	-	-	-	-	-	-	-	-
.	5B:2810756-2810756	-	-	-	-	-	-	-	-	-	-	-
.	5B:2810766-2810766	-	-	-	-	-	-	-	-	-	-	-
.	5B:2810829-2810829	-	-	-	-	-	-	-	-	-	-	-
.	5B:2810874-2810874	-	-	-	-	-	-	-	-	-	-	-
.	5B:2810880-2810880	-	-	-	-	-	-	-	-	-	-	-
.	5B:2810925-2810925	-	-	-	-	-	-	-	-	-	-	-
.	5B:2811121-2811121	-	-	-	-	-	-	-	-	-	-	-
.	5B:2824615-2824615	-	-	-	-	-	-	-	-	-	-	-
.	5B:2824619-2824619	-	-	-	-	-	-	-	-	-	-	-
.	5B:2824739-2824739	-	-	-	-	-	-	-	-	-	-	-
.	5B:2824792-2824792	-	-	-	-	-	-	-	-	-	-	-
.	5B:2824861-2824861	-	-	-	-	-	-	-	-	-	-	-
.	5B:2824870-2824870	-	-	-	-	-	-	-	-	-	-	-
.	5B:2824908-2824908	-	-	-	-	-	-	-	-	-	-	-
.	5B:2824975-2824975	-	-	-	-	-	-	-	-	-	-	-
.	5B:2825000-2825000	-	-	-	-	-	-	-	-	-	-	-
.	5B:2825017-2825017	-	-	-	-	-	-	-	-	-	-	-
.	5B:2825048-2825048	-	-	-	-	-	-	-	-	-	-	-
.	5B:2825055-2825056	-	-	-	-	-	-	-	-	-	-	-
.	5B:2825121-2825121	-	-	-	-	-	-	-	-	-	-	-
.	5B:2825155-2825155	-	-	-	-	-	-	-	-	-	-	-
.	5B:2838104-2838104	-	-	-	-	-	-	-	-	-	-	-
.	5B:2838202-2838202	-	-	-	-	-	-	-	-	-	-	-
.	5B:2838251-2838251	-	-	-	-	-	-	-	-	-	-	-
.	5B:2838327-2838327	-	-	-	-	-	-	-	-	-	-	-
.	5B:2838334-2838334	-	-	-	-	-	-	-	-	-	-	-
.	5B:2838342-2838342	-	-	-	-	-	-	-	-	-	-	-
.	5B:2838414-2838414	-	-	-	-	-	-	-	-	-	-	-
.	5B:2838460-2838460	-	-	-	-	-	-	-	-	-	-	-
.	5B:2838554-2838554	-	-	-	-	-	-	-	-	-	-	-
.	5B:2838915-2838915	-	-	-	-	-	-	-	-	-	-	-
.	5B:2838983-2838983	-	-	-	-	-	-	-	-	-	-	-
.	5B:2839007-2839007	-	-	-	-	-	-	-	-	-	-	-
.	5B:2839039-2839039	-	-	-	-	-	-	-	-	-	-	-
.	5B:2839080-2839080	-	-	-	-	-	-	-	-	-	-	-
.	5B:2839096-2839096	-	-	-	-	-	-	-	-	-	-	-
.	5B:2839134-2839134	-	-	-	-	-	-	-	-	-	-	-
.	5B:2839155-2839155	-	-	-	-	-	-	-	-	-	-	-
.	5B:2839183-2839183	-	-	-	-	-	-	-	-	-	-	-
.	5B:2839206-2839208	-	-	-	-	-	-	-	-	-	-	-
.	5B:2839309-2839309	-	-	-	-	-	-	-	-	-	-	-
.	5B:2839312-2839312	-	-	-	-	-	-	-	-	-	-	-
.	5B:2839334-2839334	-	-	-	-	-	-	-	-	-	-	-
.	5B:2839400-2839400	-	-	-	-	-	-	-	-	-	-	-
.	5B:2839536-2839536	-	-	-	-	-	-	-	-	-	-	-
.	5B:2839561-2839561	-	-	-	-	-	-	-	-	-	-	-
.	5B:2839615-2839615	-	-	-	-	-	-	-	-	-	-	-
.	5B:2839626-2839626	-	-	-	-	-	-	-	-	-	-	-
.	5B:2839720-2839720	-	-	-	-	-	-	-	-	-	-	-
.	5B:2839737-2839737	-	-	-	-	-	-	-	-	-	-	-
.	5B:2839813-2839813	-	-	-	-	-	-	-	-	-	-	-
.	5B:2839913-2839914	-	-	-	-	-	-	-	-	-	-	-
.	5B:2839920-2839920	-	-	-	-	-	-	-	-	-	-	-
.	5B:2839921-2839921	-	-	-	-	-	-	-	-	-	-	-
.	5B:2839972-2839984	-	-	-	-	-	-	-	-	-	-	-
.	5B:2840004-2840004	-	-	-	-	-	-	-	-	-	-	-
.	5B:2840172-2840172	-	-	-	-	-	-	-	-	-	-	-
.	5B:2840356-2840356	-	-	-	-	-	-	-	-	-	-	-
.	5B:2841593-2841593	-	-	-	-	-	-	-	-	-	-	-
.	5B:2841605-2841607	-	-	-	-	-	-	-	-	-	-	-
.	5B:2841720-2841720	-	-	-	-	-	-	-	-	-	-	-
.	5B:2841819-2841819	-	-	-	-	-	-	-	-	-	-	-
.	5B:2842013-2842013	-	-	-	-	-	-	-	-	-	-	-
.	5B:2842508-2842508	-	-	-	-	-	-	-	-	-	-	-
.	5B:2842522-2842522	-	-	-	-	-	-	-	-	-	-	-
.	5B:2842569-2842569	-	-	-	-	-	-	-	-	-	-	-
.	5B:2842704-2842704	-	-	-	-	-	-	-	-	-	-	-
.	5B:2842728-2842728	-	-	-	-	-	-	-	-	-	-	-
.	5B:2842914-2842914	-	-	-	-	-	-	-	-	-	-	-
.	5B:2842928-2842928	-	-	-	-	-	-	-	-	-	-	-
.	5B:2843019-2843019	-	-	-	-	-	-	-	-	-	-	-
.	5B:2843075-2843075	-	-	-	-	-	-	-	-	-	-	-
.	5B:2843118-2843118	-	-	-	-	-	-	-	-	-	-	-
.	5B:2843301-2843301	-	-	-	-	-	-	-	-	-	-	-
.	5B:2843647-2843647	-	-	-	-	-	-	-	-	-	-	-
.	5B:2843685-2843685	-	-	-	-	-	-	-	-	-	-	-
.	5B:2843734-2843734	-	-	-	-	-	-	-	-	-	-	-
.	5B:2843766-2843766	-	-	-	-	-	-	-	-	-	-	-
.	5B:2843789-2843789	-	-	-	-	-	-	-	-	-	-	-
.	5B:2843845-2843845	-	-	-	-	-	-	-	-	-	-	-
.	5B:2843966-2843966	-	-	-	-	-	-	-	-	-	-	-
.	5B:2844246-2844246	-	-	-	-	-	-	-	-	-	-	-
.	5B:2844252-2844252	-	-	-	-	-	-	-	-	-	-	-
.	5B:2844385-2844385	-	-	-	-	-	-	-	-	-	-	-
.	5B:2844661-2844661	-	-	-	-	-	-	-	-	-	-	-
.	5B:2844667-2844667	-	-	-	-	-	-	-	-	-	-	-
.	5B:2845297-2845297	-	-	-	-	-	-	-	-	-	-	-
.	5B:2845328-2845328	-	-	-	-	-	-	-	-	-	-	-
.	5B:2845339-2845339	-	-	-	-	-	-	-	-	-	-	-
.	5B:2845421-2845421	-	-	-	-	-	-	-	-	-	-	-
.	5B:2845425-2845425	-	-	-	-	-	-	-	-	-	-	-
.	5B:2845438-2845440	-	-	-	-	-	-	-	-	-	-	-
.	5B:2845452-2845452	-	-	-	-	-	-	-	-	-	-	-
.	5B:2845619-2845619	-	-	-	-	-	-	-	-	-	-	-
.	5B:2845655-2845655	-	-	-	-	-	-	-	-	-	-	-
.	5B:2845931-2845931	-	-	-	-	-	-	-	-	-	-	-
.	5B:2845988-2845988	-	-	-	-	-	-	-	-	-	-	-
.	5B:2845990-2845990	-	-	-	-	-	-	-	-	-	-	-
.	5B:2846029-2846029	-	-	-	-	-	-	-	-	-	-	-
.	5B:2846089-2846089	-	-	-	-	-	-	-	-	-	-	-
.	5B:2846136-2846136	-	-	-	-	-	-	-	-	-	-	-
.	5B:2846350-2846350	-	-	-	-	-	-	-	-	-	-	-
.	5B:2846406-2846406	-	-	-	-	-	-	-	-	-	-	-
.	5B:2846601-2846601	-	-	-	-	-	-	-	-	-	-	-
.	5B:2847291-2847291	-	-	-	-	-	-	-	-	-	-	-
.	5B:2847408-2847408	-	-	-	-	-	-	-	-	-	-	-
.	5B:2847447-2847447	-	-	-	-	-	-	-	-	-	-	-
.	5B:2848229-2848229	-	-	-	-	-	-	-	-	-	-	-
.	5B:2848392-2848392	-	-	-	-	-	-	-	-	-	-	-
.	5B:2848439-2848439	-	-	-	-	-	-	-	-	-	-	-
.	5B:2848531-2848531	-	-	-	-	-	-	-	-	-	-	-
.	5B:2848657-2848657	-	-	-	-	-	-	-	-	-	-	-
.	5B:2848687-2848687	-	-	-	-	-	-	-	-	-	-	-
.	5B:2848710-2848710	-	-	-	-	-	-	-	-	-	-	-
.	5B:2848711-2848711	-	-	-	-	-	-	-	-	-	-	-
.	5B:2848713-2848713	-	-	-	-	-	-	-	-	-	-	-
.	5B:2848728-2848728	-	-	-	-	-	-	-	-	-	-	-
.	5B:2848836-2848836	-	-	-	-	-	-	-	-	-	-	-
.	5B:2848955-2848955	-	-	-	-	-	-	-	-	-	-	-
.	5B:2849054-2849054	-	-	-	-	-	-	-	-	-	-	-
.	5B:2849079-2849079	-	-	-	-	-	-	-	-	-	-	-
.	5B:2849139-2849139	-	-	-	-	-	-	-	-	-	-	-
.	5B:2849211-2849211	-	-	-	-	-	-	-	-	-	-	-
.	5B:2849357-2849357	-	-	-	-	-	-	-	-	-	-	-
.	5B:2849359-2849359	-	-	-	-	-	-	-	-	-	-	-
.	5B:2849367-2849369	-	-	-	-	-	-	-	-	-	-	-
.	5B:2849393-2849393	-	-	-	-	-	-	-	-	-	-	-
.	5B:2849521-2849521	-	-	-	-	-	-	-	-	-	-	-
.	5B:2849711-2849711	-	-	-	-	-	-	-	-	-	-	-
.	5B:2849745-2849745	-	-	-	-	-	-	-	-	-	-	-
.	5B:2849913-2849913	-	-	-	-	-	-	-	-	-	-	-
.	5B:2849941-2849941	-	-	-	-	-	-	-	-	-	-	-
.	5B:2850004-2850004	-	-	-	-	-	-	-	-	-	-	-
.	5B:2850348-2850348	-	-	-	-	-	-	-	-	-	-	-
.	5B:2850630-2850630	-	-	-	-	-	-	-	-	-	-	-
.	5B:2850834-2850834	-	-	-	-	-	-	-	-	-	-	-
.	5B:2850860-2850860	-	-	-	-	-	-	-	-	-	-	-
.	5B:2850965-2850965	-	-	-	-	-	-	-	-	-	-	-
.	5B:2851246-2851246	-	-	-	-	-	-	-	-	-	-	-
.	5B:2851475-2851475	-	-	-	-	-	-	-	-	-	-	-
.	5B:2851549-2851549	-	-	-	-	-	-	-	-	-	-	-
.	5B:2851556-2851557	-	-	-	-	-	-	-	-	-	-	-
.	5B:2851780-2851780	-	-	-	-	-	-	-	-	-	-	-
.	5B:2852078-2852078	-	-	-	-	-	-	-	-	-	-	-
.	5B:2852772-2852772	-	-	-	-	-	-	-	-	-	-	-
.	5B:2852883-2852883	-	-	-	-	-	-	-	-	-	-	-
.	5B:2853552-2853552	-	-	-	-	-	-	-	-	-	-	-
.	5B:2853755-2853755	-	-	-	-	-	-	-	-	-	-	-
.	5B:2853914-2853914	-	-	-	-	-	-	-	-	-	-	-
.	5B:2853982-2853982	-	-	-	-	-	-	-	-	-	-	-
.	5B:2854064-2854064	-	-	-	-	-	-	-	-	-	-	-
.	5B:2854251-2854251	-	-	-	-	-	-	-	-	-	-	-
.	5B:2854526-2854526	-	-	-	-	-	-	-	-	-	-	-
.	5B:2854667-2854667	-	-	-	-	-	-	-	-	-	-	-
.	5B:2854777-2854777	-	-	-	-	-	-	-	-	-	-	-
.	5B:2854864-2854864	-	-	-	-	-	-	-	-	-	-	-
.	5B:2854946-2854946	-	-	-	-	-	-	-	-	-	-	-
.	5B:2855053-2855053	-	-	-	-	-	-	-	-	-	-	-
.	5B:2855290-2855290	-	-	-	-	-	-	-	-	-	-	-
.	5B:2855454-2855454	-	-	-	-	-	-	-	-	-	-	-
.	5B:2855574-2855574	-	-	-	-	-	-	-	-	-	-	-
.	5B:2855699-2855699	-	-	-	-	-	-	-	-	-	-	-
.	5B:2855700-2855700	-	-	-	-	-	-	-	-	-	-	-
.	5B:2855723-2855723	-	-	-	-	-	-	-	-	-	-	-
.	5B:2855727-2855727	-	-	-	-	-	-	-	-	-	-	-
.	5B:2855871-2855871	-	-	-	-	-	-	-	-	-	-	-
.	5B:2855988-2855988	-	-	-	-	-	-	-	-	-	-	-
.	5B:2857890-2857890	-	-	-	-	-	-	-	-	-	-	-
.	5B:2859779-2859779	-	-	-	-	-	-	-	-	-	-	-
.	5B:2859786-2859786	-	-	-	-	-	-	-	-	-	-	-
.	5B:2859869-2859869	-	-	-	-	-	-	-	-	-	-	-
.	5B:2859917-2859917	-	-	-	-	-	-	-	-	-	-	-
.	5B:2859996-2859996	-	-	-	-	-	-	-	-	-	-	-
.	5B:2860056-2860068	-	-	-	-	-	-	-	-	-	-	-
.	5B:2860239-2860239	-	-	-	-	-	-	-	-	-	-	-
.	5B:2860287-2860287	-	-	-	-	-	-	-	-	-	-	-
.	5B:2860344-2860344	-	-	-	-	-	-	-	-	-	-	-
.	5B:2860439-2860439	-	-	-	-	-	-	-	-	-	-	-
.	5B:2860847-2860847	-	-	-	-	-	-	-	-	-	-	-
.	5B:2860914-2860914	-	-	-	-	-	-	-	-	-	-	-
.	5B:2860970-2860970	-	-	-	-	-	-	-	-	-	-	-
.	5B:2861241-2861241	-	-	-	-	-	-	-	-	-	-	-
.	5B:2861299-2861301	-	-	-	-	-	-	-	-	-	-	-
.	5B:2861335-2861335	-	-	-	-	-	-	-	-	-	-	-
.	5B:2861479-2861479	-	-	-	-	-	-	-	-	-	-	-
.	5B:2861507-2861507	-	-	-	-	-	-	-	-	-	-	-
.	5B:2861648-2861648	-	-	-	-	-	-	-	-	-	-	-
.	5B:2861919-2861919	-	-	-	-	-	-	-	-	-	-	-
.	5B:2862649-2862649	-	-	-	-	-	-	-	-	-	-	-
.	5B:2862835-2862835	-	-	-	-	-	-	-	-	-	-	-
.	5B:2862839-2862839	-	-	-	-	-	-	-	-	-	-	-
.	5B:2862887-2862887	-	-	-	-	-	-	-	-	-	-	-
.	5B:2863731-2863731	-	-	-	-	-	-	-	-	-	-	-
.	5B:2864608-2864608	-	-	-	-	-	-	-	-	-	-	-
.	5B:2864630-2864630	-	-	-	-	-	-	-	-	-	-	-
.	5B:2865657-2865657	-	-	-	-	-	-	-	-	-	-	-
.	5B:2867274-2867274	-	-	-	-	-	-	-	-	-	-	-
.	5B:2867405-2867405	-	-	-	-	-	-	-	-	-	-	-
.	5B:2867442-2867442	-	-	-	-	-	-	-	-	-	-	-
.	5B:2867462-2867462	-	-	-	-	-	-	-	-	-	-	-
.	5B:2867463-2867463	-	-	-	-	-	-	-	-	-	-	-
.	5B:2867561-2867561	-	-	-	-	-	-	-	-	-	-	-
.	5B:2867586-2867586	-	-	-	-	-	-	-	-	-	-	-
.	5B:2867622-2867622	-	-	-	-	-	-	-	-	-	-	-
.	5B:2867643-2867643	-	-	-	-	-	-	-	-	-	-	-
.	5B:2867681-2867681	-	-	-	-	-	-	-	-	-	-	-
.	5B:2867709-2867709	-	-	-	-	-	-	-	-	-	-	-
.	5B:2867755-2867755	-	-	-	-	-	-	-	-	-	-	-
.	5B:2867789-2867789	-	-	-	-	-	-	-	-	-	-	-
.	5B:2867863-2867863	-	-	-	-	-	-	-	-	-	-	-
.	5B:2867894-2867894	-	-	-	-	-	-	-	-	-	-	-
.	5B:2868081-2868081	-	-	-	-	-	-	-	-	-	-	-
.	5B:2868115-2868115	-	-	-	-	-	-	-	-	-	-	-
.	5B:2868210-2868210	-	-	-	-	-	-	-	-	-	-	-
.	5B:2868330-2868330	-	-	-	-	-	-	-	-	-	-	-
.	5B:2868366-2868366	-	-	-	-	-	-	-	-	-	-	-
.	5B:2868565-2868565	-	-	-	-	-	-	-	-	-	-	-
.	5B:2868595-2868595	-	-	-	-	-	-	-	-	-	-	-
.	5B:2868686-2868686	-	-	-	-	-	-	-	-	-	-	-
.	5B:2868729-2868729	-	-	-	-	-	-	-	-	-	-	-
.	5B:2868815-2868815	-	-	-	-	-	-	-	-	-	-	-
.	5B:2868938-2868938	-	-	-	-	-	-	-	-	-	-	-
.	5B:2868945-2868945	-	-	-	-	-	-	-	-	-	-	-
.	5B:2868961-2868961	-	-	-	-	-	-	-	-	-	-	-
.	5B:2868991-2868991	-	-	-	-	-	-	-	-	-	-	-
.	5B:2869043-2869043	-	-	-	-	-	-	-	-	-	-	-
.	5B:2869046-2869046	-	-	-	-	-	-	-	-	-	-	-
.	5B:2869386-2869386	-	-	-	-	-	-	-	-	-	-	-
.	5B:2869488-2869488	-	-	-	-	-	-	-	-	-	-	-
.	5B:2869489-2869489	-	-	-	-	-	-	-	-	-	-	-
.	5B:2869491-2869491	-	-	-	-	-	-	-	-	-	-	-
.	5B:2869505-2869505	-	-	-	-	-	-	-	-	-	-	-
.	5B:2869552-2869552	-	-	-	-	-	-	-	-	-	-	-
.	5B:2869566-2869567	-	-	-	-	-	-	-	-	-	-	-
.	5B:2869571-2869571	-	-	-	-	-	-	-	-	-	-	-
.	5B:2869587-2869588	-	-	-	-	-	-	-	-	-	-	-
.	5B:2869609-2869609	-	-	-	-	-	-	-	-	-	-	-
.	5B:2869640-2869640	-	-	-	-	-	-	-	-	-	-	-
.	5B:2869646-2869646	-	-	-	-	-	-	-	-	-	-	-
.	5B:2869669-2869669	-	-	-	-	-	-	-	-	-	-	-
.	5B:2869680-2869680	-	-	-	-	-	-	-	-	-	-	-
.	5B:2869721-2869721	-	-	-	-	-	-	-	-	-	-	-
.	5B:2869765-2869765	-	-	-	-	-	-	-	-	-	-	-
.	5B:2869797-2869797	-	-	-	-	-	-	-	-	-	-	-
.	5B:2869805-2869805	-	-	-	-	-	-	-	-	-	-	-
.	5B:2870067-2870067	-	-	-	-	-	-	-	-	-	-	-
.	5B:2870248-2870248	-	-	-	-	-	-	-	-	-	-	-
.	5B:2870421-2870421	-	-	-	-	-	-	-	-	-	-	-
.	5B:2870441-2870441	-	-	-	-	-	-	-	-	-	-	-
.	5B:2870500-2870500	-	-	-	-	-	-	-	-	-	-	-
.	5B:2870667-2870667	-	-	-	-	-	-	-	-	-	-	-
.	5B:2870675-2870675	-	-	-	-	-	-	-	-	-	-	-
.	5B:2870796-2870796	-	-	-	-	-	-	-	-	-	-	-
.	5B:2870880-2870880	-	-	-	-	-	-	-	-	-	-	-
.	5B:2870975-2870975	-	-	-	-	-	-	-	-	-	-	-
.	5B:2871053-2871053	-	-	-	-	-	-	-	-	-	-	-
.	5B:2871067-2871067	-	-	-	-	-	-	-	-	-	-	-
.	5B:2871083-2871083	-	-	-	-	-	-	-	-	-	-	-
.	5B:2871103-2871103	-	-	-	-	-	-	-	-	-	-	-
.	5B:2871201-2871201	-	-	-	-	-	-	-	-	-	-	-
.	5B:2871343-2871343	-	-	-	-	-	-	-	-	-	-	-
.	5B:2871525-2871525	-	-	-	-	-	-	-	-	-	-	-
.	5B:2871540-2871540	-	-	-	-	-	-	-	-	-	-	-
.	5B:2871553-2871555	-	-	-	-	-	-	-	-	-	-	-
.	5B:2871637-2871637	-	-	-	-	-	-	-	-	-	-	-
.	5B:2871688-2871688	-	-	-	-	-	-	-	-	-	-	-
.	5B:2871714-2871714	-	-	-	-	-	-	-	-	-	-	-
.	5B:2871875-2871875	-	-	-	-	-	-	-	-	-	-	-
.	5B:2872025-2872025	-	-	-	-	-	-	-	-	-	-	-
.	5B:2872082-2872082	-	-	-	-	-	-	-	-	-	-	-
.	5B:2872197-2872197	-	-	-	-	-	-	-	-	-	-	-
.	5B:2872431-2872431	-	-	-	-	-	-	-	-	-	-	-
.	5B:2872551-2872551	-	-	-	-	-	-	-	-	-	-	-
.	5B:2872592-2872592	-	-	-	-	-	-	-	-	-	-	-
.	5B:2872683-2872683	-	-	-	-	-	-	-	-	-	-	-
.	5B:2872725-2872725	-	-	-	-	-	-	-	-	-	-	-
.	5B:2872945-2872952	-	-	-	-	-	-	-	-	-	-	-
.	5B:2872994-2872994	-	-	-	-	-	-	-	-	-	-	-
.	5B:2872995-2872995	-	-	-	-	-	-	-	-	-	-	-
.	5B:2873119-2873119	-	-	-	-	-	-	-	-	-	-	-
.	5B:2873308-2873308	-	-	-	-	-	-	-	-	-	-	-
.	5B:2873365-2873365	-	-	-	-	-	-	-	-	-	-	-
.	5B:2873654-2873654	-	-	-	-	-	-	-	-	-	-	-
.	5B:2873940-2873940	-	-	-	-	-	-	-	-	-	-	-
.	5B:2874005-2874005	-	-	-	-	-	-	-	-	-	-	-
.	5B:2874169-2874169	-	-	-	-	-	-	-	-	-	-	-
.	5B:2874230-2874230	-	-	-	-	-	-	-	-	-	-	-
.	5B:2874291-2874291	-	-	-	-	-	-	-	-	-	-	-
.	5B:2874300-2874300	-	-	-	-	-	-	-	-	-	-	-
.	5B:2874374-2874375	-	-	-	-	-	-	-	-	-	-	-
.	5B:2874383-2874383	-	-	-	-	-	-	-	-	-	-	-
.	5B:2874437-2874437	-	-	-	-	-	-	-	-	-	-	-
.	5B:2874736-2874736	-	-	-	-	-	-	-	-	-	-	-
.	5B:2875292-2875292	-	-	-	-	-	-	-	-	-	-	-
.	5B:2875337-2875337	-	-	-	-	-	-	-	-	-	-	-
.	5B:2875417-2875417	-	-	-	-	-	-	-	-	-	-	-
.	5B:2875560-2875560	-	-	-	-	-	-	-	-	-	-	-
.	5B:2875809-2875809	-	-	-	-	-	-	-	-	-	-	-
.	5B:2875889-2875889	-	-	-	-	-	-	-	-	-	-	-
.	5B:2875919-2875919	-	-	-	-	-	-	-	-	-	-	-
.	5B:2875976-2875976	-	-	-	-	-	-	-	-	-	-	-
.	5B:2876033-2876033	-	-	-	-	-	-	-	-	-	-	-
.	5B:2876120-2876120	-	-	-	-	-	-	-	-	-	-	-
.	5B:2876205-2876205	-	-	-	-	-	-	-	-	-	-	-
.	5B:2876319-2876319	-	-	-	-	-	-	-	-	-	-	-
.	5B:2876320-2876320	-	-	-	-	-	-	-	-	-	-	-
.	5B:2876350-2876350	-	-	-	-	-	-	-	-	-	-	-
.	5B:2876430-2876430	-	-	-	-	-	-	-	-	-	-	-
.	5B:2876607-2876607	-	-	-	-	-	-	-	-	-	-	-
.	5B:2876891-2876891	-	-	-	-	-	-	-	-	-	-	-
.	5B:2876967-2876967	-	-	-	-	-	-	-	-	-	-	-
.	5B:2877099-2877099	-	-	-	-	-	-	-	-	-	-	-
.	5B:2877179-2877179	-	-	-	-	-	-	-	-	-	-	-
.	5B:2877190-2877190	-	-	-	-	-	-	-	-	-	-	-
.	5B:2877194-2877194	-	-	-	-	-	-	-	-	-	-	-
.	5B:2877232-2877232	-	-	-	-	-	-	-	-	-	-	-
.	5B:2877672-2877672	-	-	-	-	-	-	-	-	-	-	-
.	5B:2877688-2877688	-	-	-	-	-	-	-	-	-	-	-
.	5B:2877854-2877854	-	-	-	-	-	-	-	-	-	-	-
.	5B:2877950-2877950	-	-	-	-	-	-	-	-	-	-	-
.	5B:2878175-2878175	-	-	-	-	-	-	-	-	-	-	-
.	5B:2878203-2878203	-	-	-	-	-	-	-	-	-	-	-
.	5B:2878216-2878216	-	-	-	-	-	-	-	-	-	-	-
.	5B:2878344-2878344	-	-	-	-	-	-	-	-	-	-	-
.	5B:2878876-2878876	-	-	-	-	-	-	-	-	-	-	-
.	5B:2878914-2878914	-	-	-	-	-	-	-	-	-	-	-
.	5B:2879016-2879016	-	-	-	-	-	-	-	-	-	-	-
.	5B:2879114-2879114	-	-	-	-	-	-	-	-	-	-	-
.	5B:2879115-2879115	-	-	-	-	-	-	-	-	-	-	-
.	5B:2879193-2879193	-	-	-	-	-	-	-	-	-	-	-
.	5B:2879211-2879211	-	-	-	-	-	-	-	-	-	-	-
.	5B:2879270-2879270	-	-	-	-	-	-	-	-	-	-	-
.	5B:2879337-2879337	-	-	-	-	-	-	-	-	-	-	-
.	5B:2879341-2879341	-	-	-	-	-	-	-	-	-	-	-
.	5B:2879406-2879406	-	-	-	-	-	-	-	-	-	-	-
.	5B:2879473-2879473	-	-	-	-	-	-	-	-	-	-	-
.	5B:2879537-2879537	-	-	-	-	-	-	-	-	-	-	-
.	5B:2879592-2879592	-	-	-	-	-	-	-	-	-	-	-
.	5B:2879651-2879651	-	-	-	-	-	-	-	-	-	-	-
.	5B:2879755-2879755	-	-	-	-	-	-	-	-	-	-	-
.	5B:2879779-2879779	-	-	-	-	-	-	-	-	-	-	-
.	5B:2879817-2879817	-	-	-	-	-	-	-	-	-	-	-
.	5B:2879937-2879937	-	-	-	-	-	-	-	-	-	-	-
.	5B:2879938-2879938	-	-	-	-	-	-	-	-	-	-	-
.	5B:2879949-2879949	-	-	-	-	-	-	-	-	-	-	-
.	5B:2879999-2879999	-	-	-	-	-	-	-	-	-	-	-
.	5B:2880012-2880012	-	-	-	-	-	-	-	-	-	-	-
.	5B:2880057-2880057	-	-	-	-	-	-	-	-	-	-	-
.	5B:2880318-2880318	-	-	-	-	-	-	-	-	-	-	-
.	5B:2880338-2880338	-	-	-	-	-	-	-	-	-	-	-
.	5B:2880407-2880407	-	-	-	-	-	-	-	-	-	-	-
.	5B:2880421-2880421	-	-	-	-	-	-	-	-	-	-	-
.	5B:2880469-2880469	-	-	-	-	-	-	-	-	-	-	-
.	5B:2880482-2880482	-	-	-	-	-	-	-	-	-	-	-
.	5B:2880631-2880631	-	-	-	-	-	-	-	-	-	-	-
.	5B:2880634-2880634	-	-	-	-	-	-	-	-	-	-	-
.	5B:2880713-2880713	-	-	-	-	-	-	-	-	-	-	-
.	5B:2880722-2880722	-	-	-	-	-	-	-	-	-	-	-
.	5B:2881149-2881149	-	-	-	-	-	-	-	-	-	-	-
.	5B:2881319-2881319	-	-	-	-	-	-	-	-	-	-	-
.	5B:2881418-2881418	-	-	-	-	-	-	-	-	-	-	-
.	5B:2881440-2881440	-	-	-	-	-	-	-	-	-	-	-
.	5B:2881476-2881476	-	-	-	-	-	-	-	-	-	-	-
.	5B:2881643-2881643	-	-	-	-	-	-	-	-	-	-	-
.	5B:2881737-2881737	-	-	-	-	-	-	-	-	-	-	-
.	5B:2881842-2881842	-	-	-	-	-	-	-	-	-	-	-
.	5B:2881906-2881906	-	-	-	-	-	-	-	-	-	-	-
.	5B:2881976-2881976	-	-	-	-	-	-	-	-	-	-	-
.	5B:2882011-2882011	-	-	-	-	-	-	-	-	-	-	-
.	5B:2882074-2882074	-	-	-	-	-	-	-	-	-	-	-
.	5B:2882105-2882105	-	-	-	-	-	-	-	-	-	-	-
.	5B:2882496-2882496	-	-	-	-	-	-	-	-	-	-	-
.	5B:2882600-2882600	-	-	-	-	-	-	-	-	-	-	-
.	5B:2882726-2882726	-	-	-	-	-	-	-	-	-	-	-
.	5B:2882974-2882974	-	-	-	-	-	-	-	-	-	-	-
.	5B:2882996-2882996	-	-	-	-	-	-	-	-	-	-	-
.	5B:2883018-2883018	-	-	-	-	-	-	-	-	-	-	-
.	5B:2883104-2883104	-	-	-	-	-	-	-	-	-	-	-
.	5B:2883207-2883207	-	-	-	-	-	-	-	-	-	-	-
.	5B:2883298-2883298	-	-	-	-	-	-	-	-	-	-	-
.	5B:2883322-2883322	-	-	-	-	-	-	-	-	-	-	-
.	5B:2883367-2883367	-	-	-	-	-	-	-	-	-	-	-
.	5B:2883394-2883394	-	-	-	-	-	-	-	-	-	-	-
.	5B:2883437-2883437	-	-	-	-	-	-	-	-	-	-	-
.	5B:2883588-2883588	-	-	-	-	-	-	-	-	-	-	-
.	5B:2883601-2883601	-	-	-	-	-	-	-	-	-	-	-
.	5B:2883706-2883706	-	-	-	-	-	-	-	-	-	-	-
.	5B:2883749-2883749	-	-	-	-	-	-	-	-	-	-	-
.	5B:2883752-2883752	-	-	-	-	-	-	-	-	-	-	-
.	5B:2883805-2883805	-	-	-	-	-	-	-	-	-	-	-
.	5B:2883828-2883828	-	-	-	-	-	-	-	-	-	-	-
.	5B:2883868-2883868	-	-	-	-	-	-	-	-	-	-	-
.	5B:2883894-2883894	-	-	-	-	-	-	-	-	-	-	-
.	5B:2883915-2883915	-	-	-	-	-	-	-	-	-	-	-
.	5B:2883946-2883946	-	-	-	-	-	-	-	-	-	-	-
.	5B:2883947-2883947	-	-	-	-	-	-	-	-	-	-	-
.	5B:2883955-2883955	-	-	-	-	-	-	-	-	-	-	-
.	5B:2883972-2883972	-	-	-	-	-	-	-	-	-	-	-
.	5B:2884069-2884069	-	-	-	-	-	-	-	-	-	-	-
.	5B:2884125-2884125	-	-	-	-	-	-	-	-	-	-	-
.	5B:2884229-2884229	-	-	-	-	-	-	-	-	-	-	-
.	5B:2884300-2884300	-	-	-	-	-	-	-	-	-	-	-
.	5B:2884302-2884302	-	-	-	-	-	-	-	-	-	-	-
.	5B:2884342-2884342	-	-	-	-	-	-	-	-	-	-	-
.	5B:2884504-2884504	-	-	-	-	-	-	-	-	-	-	-
.	5B:2884560-2884560	-	-	-	-	-	-	-	-	-	-	-
.	5B:2884647-2884647	-	-	-	-	-	-	-	-	-	-	-
.	5B:2884722-2884722	-	-	-	-	-	-	-	-	-	-	-
.	5B:2884857-2884857	-	-	-	-	-	-	-	-	-	-	-
.	5B:2884996-2884996	-	-	-	-	-	-	-	-	-	-	-
.	5B:2885089-2885089	-	-	-	-	-	-	-	-	-	-	-
.	5B:2885262-2885262	-	-	-	-	-	-	-	-	-	-	-
.	5B:2885330-2885330	-	-	-	-	-	-	-	-	-	-	-
.	5B:2885351-2885351	-	-	-	-	-	-	-	-	-	-	-
.	5B:2885382-2885382	-	-	-	-	-	-	-	-	-	-	-
.	5B:2885389-2885389	-	-	-	-	-	-	-	-	-	-	-
.	5B:2885469-2885469	-	-	-	-	-	-	-	-	-	-	-
.	5B:2885580-2885580	-	-	-	-	-	-	-	-	-	-	-
.	5B:2885646-2885646	-	-	-	-	-	-	-	-	-	-	-
.	5B:2885655-2885655	-	-	-	-	-	-	-	-	-	-	-
.	5B:2885669-2885669	-	-	-	-	-	-	-	-	-	-	-
.	5B:2885788-2885788	-	-	-	-	-	-	-	-	-	-	-
.	5B:2885847-2885847	-	-	-	-	-	-	-	-	-	-	-
.	5B:2885872-2885872	-	-	-	-	-	-	-	-	-	-	-
.	5B:2886171-2886171	-	-	-	-	-	-	-	-	-	-	-
.	5B:2886303-2886303	-	-	-	-	-	-	-	-	-	-	-
.	5B:2886333-2886333	-	-	-	-	-	-	-	-	-	-	-
.	5B:2886338-2886338	-	-	-	-	-	-	-	-	-	-	-
.	5B:2886547-2886547	-	-	-	-	-	-	-	-	-	-	-
.	5B:2886594-2886594	-	-	-	-	-	-	-	-	-	-	-
.	5B:2886651-2886651	-	-	-	-	-	-	-	-	-	-	-
.	5B:2886795-2886797	-	-	-	-	-	-	-	-	-	-	-
.	5B:2886876-2886876	-	-	-	-	-	-	-	-	-	-	-
.	5B:2886906-2886906	-	-	-	-	-	-	-	-	-	-	-
.	5B:2886907-2886907	-	-	-	-	-	-	-	-	-	-	-
.	5B:2886978-2886978	-	-	-	-	-	-	-	-	-	-	-
.	5B:2887160-2887160	-	-	-	-	-	-	-	-	-	-	-
.	5B:2887449-2887449	-	-	-	-	-	-	-	-	-	-	-
.	5B:2887453-2887453	-	-	-	-	-	-	-	-	-	-	-
.	5B:2887498-2887498	-	-	-	-	-	-	-	-	-	-	-
.	5B:2887522-2887522	-	-	-	-	-	-	-	-	-	-	-
.	5B:2887562-2887562	-	-	-	-	-	-	-	-	-	-	-
.	5B:2887600-2887600	-	-	-	-	-	-	-	-	-	-	-
.	5B:2887671-2887671	-	-	-	-	-	-	-	-	-	-	-
.	5B:2887698-2887698	-	-	-	-	-	-	-	-	-	-	-
.	5B:2887744-2887744	-	-	-	-	-	-	-	-	-	-	-
.	5B:2887763-2887763	-	-	-	-	-	-	-	-	-	-	-
.	5B:2887772-2887772	-	-	-	-	-	-	-	-	-	-	-
.	5B:2888048-2888048	-	-	-	-	-	-	-	-	-	-	-
.	5B:2888119-2888119	-	-	-	-	-	-	-	-	-	-	-
.	5B:2888132-2888132	-	-	-	-	-	-	-	-	-	-	-
.	5B:2888156-2888156	-	-	-	-	-	-	-	-	-	-	-
.	5B:2888219-2888219	-	-	-	-	-	-	-	-	-	-	-
.	5B:2888284-2888284	-	-	-	-	-	-	-	-	-	-	-
.	5B:2888316-2888316	-	-	-	-	-	-	-	-	-	-	-
.	5B:2888346-2888346	-	-	-	-	-	-	-	-	-	-	-
.	5B:2888804-2888804	-	-	-	-	-	-	-	-	-	-	-
.	5B:2889004-2889005	-	-	-	-	-	-	-	-	-	-	-
.	5B:2889095-2889095	-	-	-	-	-	-	-	-	-	-	-
.	5B:2889116-2889116	-	-	-	-	-	-	-	-	-	-	-
.	5B:2889202-2889202	-	-	-	-	-	-	-	-	-	-	-
.	5B:2889273-2889273	-	-	-	-	-	-	-	-	-	-	-
.	5B:2889287-2889287	-	-	-	-	-	-	-	-	-	-	-
.	5B:2889378-2889378	-	-	-	-	-	-	-	-	-	-	-
.	5B:2889900-2889900	-	-	-	-	-	-	-	-	-	-	-
.	5B:2889997-2889997	-	-	-	-	-	-	-	-	-	-	-
.	5B:2890013-2890013	-	-	-	-	-	-	-	-	-	-	-
.	5B:2890071-2890071	-	-	-	-	-	-	-	-	-	-	-
.	5B:2890089-2890089	-	-	-	-	-	-	-	-	-	-	-
.	5B:2890090-2890090	-	-	-	-	-	-	-	-	-	-	-
.	5B:2890138-2890138	-	-	-	-	-	-	-	-	-	-	-
.	5B:2890261-2890261	-	-	-	-	-	-	-	-	-	-	-
.	5B:2890309-2890309	-	-	-	-	-	-	-	-	-	-	-
.	5B:2890490-2890490	-	-	-	-	-	-	-	-	-	-	-
.	5B:2890503-2890503	-	-	-	-	-	-	-	-	-	-	-
.	5B:2890547-2890547	-	-	-	-	-	-	-	-	-	-	-
.	5B:2890660-2890660	-	-	-	-	-	-	-	-	-	-	-
.	5B:2890804-2890804	-	-	-	-	-	-	-	-	-	-	-
.	5B:2890843-2890843	-	-	-	-	-	-	-	-	-	-	-
.	5B:2890918-2890918	-	-	-	-	-	-	-	-	-	-	-
.	5B:2890944-2890944	-	-	-	-	-	-	-	-	-	-	-
.	5B:2890991-2890991	-	-	-	-	-	-	-	-	-	-	-
.	5B:2891072-2891072	-	-	-	-	-	-	-	-	-	-	-
.	5B:2891167-2891167	-	-	-	-	-	-	-	-	-	-	-
.	5B:2891172-2891172	-	-	-	-	-	-	-	-	-	-	-
.	5B:2891198-2891198	-	-	-	-	-	-	-	-	-	-	-
.	5B:2891239-2891239	-	-	-	-	-	-	-	-	-	-	-
.	5B:2891274-2891289	-	-	-	-	-	-	-	-	-	-	-
.	5B:2891312-2891314	-	-	-	-	-	-	-	-	-	-	-
.	5B:2891366-2891366	-	-	-	-	-	-	-	-	-	-	-
.	5B:2891456-2891456	-	-	-	-	-	-	-	-	-	-	-
.	5B:2891461-2891461	-	-	-	-	-	-	-	-	-	-	-
.	5B:2891503-2891503	-	-	-	-	-	-	-	-	-	-	-
.	5B:2891543-2891543	-	-	-	-	-	-	-	-	-	-	-
.	5B:2891604-2891604	-	-	-	-	-	-	-	-	-	-	-
.	5B:2891632-2891632	-	-	-	-	-	-	-	-	-	-	-
.	5B:2891702-2891702	-	-	-	-	-	-	-	-	-	-	-
.	5B:2891748-2891748	-	-	-	-	-	-	-	-	-	-	-
.	5B:2891984-2891984	-	-	-	-	-	-	-	-	-	-	-
.	5B:2892012-2892012	-	-	-	-	-	-	-	-	-	-	-
.	5B:2892024-2892024	-	-	-	-	-	-	-	-	-	-	-
.	5B:2892042-2892042	-	-	-	-	-	-	-	-	-	-	-
.	5B:2892138-2892138	-	-	-	-	-	-	-	-	-	-	-
.	5B:2892180-2892180	-	-	-	-	-	-	-	-	-	-	-
.	5B:2892261-2892261	-	-	-	-	-	-	-	-	-	-	-
.	5B:2892352-2892352	-	-	-	-	-	-	-	-	-	-	-
.	5B:2892400-2892400	-	-	-	-	-	-	-	-	-	-	-
.	5B:2892414-2892414	-	-	-	-	-	-	-	-	-	-	-
.	5B:2892653-2892653	-	-	-	-	-	-	-	-	-	-	-
.	5B:2892860-2892860	-	-	-	-	-	-	-	-	-	-	-
.	5B:2893027-2893027	-	-	-	-	-	-	-	-	-	-	-
.	5B:2893031-2893031	-	-	-	-	-	-	-	-	-	-	-
.	5B:2893062-2893062	-	-	-	-	-	-	-	-	-	-	-
.	5B:2893112-2893112	-	-	-	-	-	-	-	-	-	-	-
.	5B:2893208-2893208	-	-	-	-	-	-	-	-	-	-	-
.	5B:2893252-2893252	-	-	-	-	-	-	-	-	-	-	-
.	5B:2893378-2893378	-	-	-	-	-	-	-	-	-	-	-
.	5B:2893495-2893495	-	-	-	-	-	-	-	-	-	-	-
.	5B:2893500-2893500	-	-	-	-	-	-	-	-	-	-	-
.	5B:2893612-2893612	-	-	-	-	-	-	-	-	-	-	-
.	5B:2893750-2893750	-	-	-	-	-	-	-	-	-	-	-
.	5B:2893913-2893913	-	-	-	-	-	-	-	-	-	-	-
.	5B:2894054-2894054	-	-	-	-	-	-	-	-	-	-	-
.	5B:2894150-2894150	-	-	-	-	-	-	-	-	-	-	-
.	5B:2894179-2894179	-	-	-	-	-	-	-	-	-	-	-
.	5B:2894311-2894311	-	-	-	-	-	-	-	-	-	-	-
.	5B:2894424-2894424	-	-	-	-	-	-	-	-	-	-	-
.	5B:2894477-2894477	-	-	-	-	-	-	-	-	-	-	-
.	5B:2894478-2894478	-	-	-	-	-	-	-	-	-	-	-
.	5B:2894490-2894490	-	-	-	-	-	-	-	-	-	-	-
.	5B:2894520-2894520	-	-	-	-	-	-	-	-	-	-	-
.	5B:2894615-2894615	-	-	-	-	-	-	-	-	-	-	-
.	5B:2895025-2895025	-	-	-	-	-	-	-	-	-	-	-
.	5B:2895143-2895143	-	-	-	-	-	-	-	-	-	-	-
.	5B:2895747-2895747	-	-	-	-	-	-	-	-	-	-	-
.	5B:2895946-2895946	-	-	-	-	-	-	-	-	-	-	-
.	5B:2896058-2896058	-	-	-	-	-	-	-	-	-	-	-
.	5B:2896089-2896089	-	-	-	-	-	-	-	-	-	-	-
.	5B:2896116-2896116	-	-	-	-	-	-	-	-	-	-	-
.	5B:2896247-2896247	-	-	-	-	-	-	-	-	-	-	-
.	5B:2896316-2896316	-	-	-	-	-	-	-	-	-	-	-
.	5B:2896452-2896452	-	-	-	-	-	-	-	-	-	-	-
.	5B:2896498-2896498	-	-	-	-	-	-	-	-	-	-	-
.	5B:2896614-2896614	-	-	-	-	-	-	-	-	-	-	-
.	5B:2896676-2896676	-	-	-	-	-	-	-	-	-	-	-
.	5B:2896732-2896732	-	-	-	-	-	-	-	-	-	-	-
.	5B:2896773-2896773	-	-	-	-	-	-	-	-	-	-	-
.	5B:2896832-2896832	-	-	-	-	-	-	-	-	-	-	-
.	5B:2896922-2896922	-	-	-	-	-	-	-	-	-	-	-
.	5B:2897022-2897022	-	-	-	-	-	-	-	-	-	-	-
.	5B:2897488-2897488	-	-	-	-	-	-	-	-	-	-	-
.	5B:2897511-2897513	-	-	-	-	-	-	-	-	-	-	-
.	5B:2897523-2897523	-	-	-	-	-	-	-	-	-	-	-
.	5B:2897585-2897585	-	-	-	-	-	-	-	-	-	-	-
.	5B:2897609-2897609	-	-	-	-	-	-	-	-	-	-	-
.	5B:2897619-2897619	-	-	-	-	-	-	-	-	-	-	-
.	5B:2897733-2897733	-	-	-	-	-	-	-	-	-	-	-
.	5B:2897799-2897799	-	-	-	-	-	-	-	-	-	-	-
.	5B:2898706-2898706	-	-	-	-	-	-	-	-	-	-	-
.	5B:2898824-2898824	-	-	-	-	-	-	-	-	-	-	-
.	5B:2901021-2901021	-	-	-	-	-	-	-	-	-	-	-
.	5B:2901052-2901052	-	-	-	-	-	-	-	-	-	-	-
.	5B:2901067-2901067	-	-	-	-	-	-	-	-	-	-	-
.	5B:2901243-2901243	-	-	-	-	-	-	-	-	-	-	-
.	5B:2901406-2901406	-	-	-	-	-	-	-	-	-	-	-
.	5B:2901575-2901575	-	-	-	-	-	-	-	-	-	-	-
.	5B:2902159-2902159	-	-	-	-	-	-	-	-	-	-	-
.	5B:2902205-2902205	-	-	-	-	-	-	-	-	-	-	-
.	5B:2902260-2902260	-	-	-	-	-	-	-	-	-	-	-
.	5B:2902322-2902322	-	-	-	-	-	-	-	-	-	-	-
.	5B:2902373-2902373	-	-	-	-	-	-	-	-	-	-	-
.	5B:2902389-2902389	-	-	-	-	-	-	-	-	-	-	-
.	5B:2902435-2902435	-	-	-	-	-	-	-	-	-	-	-
.	5B:2902512-2902512	-	-	-	-	-	-	-	-	-	-	-
.	5B:2902582-2902582	-	-	-	-	-	-	-	-	-	-	-
.	5B:2902636-2902636	-	-	-	-	-	-	-	-	-	-	-
.	5B:2902686-2902686	-	-	-	-	-	-	-	-	-	-	-
.	5B:2902714-2902714	-	-	-	-	-	-	-	-	-	-	-
.	5B:2902744-2902746	-	-	-	-	-	-	-	-	-	-	-
.	5B:2902870-2902870	-	-	-	-	-	-	-	-	-	-	-
.	5B:2902871-2902871	-	-	-	-	-	-	-	-	-	-	-
.	5B:2902875-2902875	-	-	-	-	-	-	-	-	-	-	-
.	5B:2902882-2902882	-	-	-	-	-	-	-	-	-	-	-
.	5B:2902916-2902916	-	-	-	-	-	-	-	-	-	-	-
.	5B:2902933-2902933	-	-	-	-	-	-	-	-	-	-	-
.	5B:2902985-2902985	-	-	-	-	-	-	-	-	-	-	-
.	5B:2903125-2903125	-	-	-	-	-	-	-	-	-	-	-
.	5B:2903157-2903157	-	-	-	-	-	-	-	-	-	-	-
.	5B:2903190-2903190	-	-	-	-	-	-	-	-	-	-	-
.	5B:2903216-2903216	-	-	-	-	-	-	-	-	-	-	-
.	5B:2903253-2903253	-	-	-	-	-	-	-	-	-	-	-
.	5B:2903275-2903275	-	-	-	-	-	-	-	-	-	-	-
.	5B:2903649-2903649	-	-	-	-	-	-	-	-	-	-	-
.	5B:2903698-2903698	-	-	-	-	-	-	-	-	-	-	-
.	5B:2903716-2903716	-	-	-	-	-	-	-	-	-	-	-
.	5B:2903756-2903756	-	-	-	-	-	-	-	-	-	-	-
.	5B:2903829-2903829	-	-	-	-	-	-	-	-	-	-	-
.	5B:2903848-2903848	-	-	-	-	-	-	-	-	-	-	-
.	5B:2903850-2903850	-	-	-	-	-	-	-	-	-	-	-
.	5B:2903888-2903888	-	-	-	-	-	-	-	-	-	-	-
.	5B:2904322-2904322	-	-	-	-	-	-	-	-	-	-	-
.	5B:2904389-2904389	-	-	-	-	-	-	-	-	-	-	-
.	5B:2904414-2904414	-	-	-	-	-	-	-	-	-	-	-
.	5B:2904620-2904620	-	-	-	-	-	-	-	-	-	-	-
.	5B:2904691-2904691	-	-	-	-	-	-	-	-	-	-	-
.	5B:2904719-2904719	-	-	-	-	-	-	-	-	-	-	-
.	5B:2904773-2904773	-	-	-	-	-	-	-	-	-	-	-
.	5B:2904986-2904986	-	-	-	-	-	-	-	-	-	-	-
.	5B:2905094-2905094	-	-	-	-	-	-	-	-	-	-	-
.	5B:2905159-2905159	-	-	-	-	-	-	-	-	-	-	-
.	5B:2905349-2905349	-	-	-	-	-	-	-	-	-	-	-
.	5B:2905476-2905476	-	-	-	-	-	-	-	-	-	-	-
.	5B:2905549-2905551	-	-	-	-	-	-	-	-	-	-	-
.	5B:2905555-2905555	-	-	-	-	-	-	-	-	-	-	-
.	5B:2905568-2905568	-	-	-	-	-	-	-	-	-	-	-
.	5B:2905578-2905578	-	-	-	-	-	-	-	-	-	-	-
.	5B:2905606-2905606	-	-	-	-	-	-	-	-	-	-	-
.	5B:2905678-2905678	-	-	-	-	-	-	-	-	-	-	-
.	5B:2905819-2905819	-	-	-	-	-	-	-	-	-	-	-
.	5B:2905820-2905820	-	-	-	-	-	-	-	-	-	-	-
.	5B:2905906-2905906	-	-	-	-	-	-	-	-	-	-	-
.	5B:2905941-2905941	-	-	-	-	-	-	-	-	-	-	-
.	5B:2905960-2905960	-	-	-	-	-	-	-	-	-	-	-
.	5B:2905986-2905986	-	-	-	-	-	-	-	-	-	-	-
.	5B:2906003-2906003	-	-	-	-	-	-	-	-	-	-	-
.	5B:2906097-2906097	-	-	-	-	-	-	-	-	-	-	-
.	5B:2906159-2906159	-	-	-	-	-	-	-	-	-	-	-
.	5B:2906824-2906824	-	-	-	-	-	-	-	-	-	-	-
.	5B:2906834-2906834	-	-	-	-	-	-	-	-	-	-	-
.	5B:2907078-2907078	-	-	-	-	-	-	-	-	-	-	-
.	5B:2907082-2907082	-	-	-	-	-	-	-	-	-	-	-
.	5B:2907213-2907213	-	-	-	-	-	-	-	-	-	-	-
.	5B:2907274-2907274	-	-	-	-	-	-	-	-	-	-	-
.	5B:2907309-2907309	-	-	-	-	-	-	-	-	-	-	-
.	5B:2907446-2907446	-	-	-	-	-	-	-	-	-	-	-
.	5B:2907535-2907535	-	-	-	-	-	-	-	-	-	-	-
.	5B:2907594-2907594	-	-	-	-	-	-	-	-	-	-	-
.	5B:2907681-2907681	-	-	-	-	-	-	-	-	-	-	-
.	5B:2907843-2907843	-	-	-	-	-	-	-	-	-	-	-
.	5B:2907848-2907848	-	-	-	-	-	-	-	-	-	-	-
.	5B:2907869-2907869	-	-	-	-	-	-	-	-	-	-	-
.	5B:2907907-2907907	-	-	-	-	-	-	-	-	-	-	-
.	5B:2908027-2908027	-	-	-	-	-	-	-	-	-	-	-
.	5B:2908033-2908033	-	-	-	-	-	-	-	-	-	-	-
.	5B:2908035-2908035	-	-	-	-	-	-	-	-	-	-	-
.	5B:2908123-2908123	-	-	-	-	-	-	-	-	-	-	-
.	5B:2908128-2908128	-	-	-	-	-	-	-	-	-	-	-
.	5B:2908144-2908144	-	-	-	-	-	-	-	-	-	-	-
.	5B:2908217-2908217	-	-	-	-	-	-	-	-	-	-	-
.	5B:2909240-2909240	-	-	-	-	-	-	-	-	-	-	-
.	5B:2909334-2909334	-	-	-	-	-	-	-	-	-	-	-
.	5B:2909359-2909359	-	-	-	-	-	-	-	-	-	-	-
.	5B:2909465-2909465	-	-	-	-	-	-	-	-	-	-	-
.	5B:2909469-2909469	-	-	-	-	-	-	-	-	-	-	-
.	5B:2909558-2909558	-	-	-	-	-	-	-	-	-	-	-
.	5B:2909585-2909585	-	-	-	-	-	-	-	-	-	-	-
.	5B:2909598-2909598	-	-	-	-	-	-	-	-	-	-	-
.	5B:2909613-2909613	-	-	-	-	-	-	-	-	-	-	-
.	5B:2909660-2909661	-	-	-	-	-	-	-	-	-	-	-
.	5B:2909718-2909718	-	-	-	-	-	-	-	-	-	-	-
.	5B:2909955-2909955	-	-	-	-	-	-	-	-	-	-	-
.	5B:2909999-2909999	-	-	-	-	-	-	-	-	-	-	-
.	5B:2910048-2910048	-	-	-	-	-	-	-	-	-	-	-
.	5B:2910052-2910052	-	-	-	-	-	-	-	-	-	-	-
.	5B:2910107-2910107	-	-	-	-	-	-	-	-	-	-	-
.	5B:2910108-2910108	-	-	-	-	-	-	-	-	-	-	-
.	5B:2910168-2910168	-	-	-	-	-	-	-	-	-	-	-
.	5B:2910232-2910232	-	-	-	-	-	-	-	-	-	-	-
.	5B:2910259-2910259	-	-	-	-	-	-	-	-	-	-	-
.	5B:2910435-2910435	-	-	-	-	-	-	-	-	-	-	-
.	5B:2910574-2910574	-	-	-	-	-	-	-	-	-	-	-
.	5B:2910585-2910587	-	-	-	-	-	-	-	-	-	-	-
.	5B:2910604-2910604	-	-	-	-	-	-	-	-	-	-	-
.	5B:2910689-2910689	-	-	-	-	-	-	-	-	-	-	-
.	5B:2910723-2910723	-	-	-	-	-	-	-	-	-	-	-
.	5B:2910838-2910838	-	-	-	-	-	-	-	-	-	-	-
.	5B:2911208-2911208	-	-	-	-	-	-	-	-	-	-	-
.	5B:2911235-2911235	-	-	-	-	-	-	-	-	-	-	-
.	5B:2911270-2911270	-	-	-	-	-	-	-	-	-	-	-
.	5B:2911469-2911469	-	-	-	-	-	-	-	-	-	-	-
.	5B:2911548-2911548	-	-	-	-	-	-	-	-	-	-	-
.	5B:2911708-2911708	-	-	-	-	-	-	-	-	-	-	-
.	5B:2911818-2911818	-	-	-	-	-	-	-	-	-	-	-
.	5B:2911890-2911890	-	-	-	-	-	-	-	-	-	-	-
.	5B:2911906-2911906	-	-	-	-	-	-	-	-	-	-	-
.	5B:2911907-2911907	-	-	-	-	-	-	-	-	-	-	-
.	5B:2911957-2911957	-	-	-	-	-	-	-	-	-	-	-
.	5B:2911968-2911968	-	-	-	-	-	-	-	-	-	-	-
.	5B:2911999-2911999	-	-	-	-	-	-	-	-	-	-	-
.	5B:2912171-2912171	-	-	-	-	-	-	-	-	-	-	-
.	5B:2912200-2912200	-	-	-	-	-	-	-	-	-	-	-
.	5B:2912239-2912239	-	-	-	-	-	-	-	-	-	-	-
.	5B:2912302-2912302	-	-	-	-	-	-	-	-	-	-	-
.	5B:2912308-2912308	-	-	-	-	-	-	-	-	-	-	-
.	5B:2912347-2912347	-	-	-	-	-	-	-	-	-	-	-
.	5B:2912459-2912459	-	-	-	-	-	-	-	-	-	-	-
.	5B:2912628-2912628	-	-	-	-	-	-	-	-	-	-	-
.	5B:2912631-2912631	-	-	-	-	-	-	-	-	-	-	-
.	5B:2912716-2912716	-	-	-	-	-	-	-	-	-	-	-
.	5B:2912752-2912752	-	-	-	-	-	-	-	-	-	-	-
.	5B:2912765-2912767	-	-	-	-	-	-	-	-	-	-	-
.	5B:2912786-2912786	-	-	-	-	-	-	-	-	-	-	-
.	5B:2912895-2912895	-	-	-	-	-	-	-	-	-	-	-
.	5B:2912982-2912984	-	-	-	-	-	-	-	-	-	-	-
.	5B:2913205-2913205	-	-	-	-	-	-	-	-	-	-	-
.	5B:2913260-2913260	-	-	-	-	-	-	-	-	-	-	-
.	5B:2913296-2913296	-	-	-	-	-	-	-	-	-	-	-
.	5B:2913410-2913412	-	-	-	-	-	-	-	-	-	-	-
.	5B:2913471-2913471	-	-	-	-	-	-	-	-	-	-	-
.	5B:2913624-2913643	-	-	-	-	-	-	-	-	-	-	-
.	5B:2913647-2913649	-	-	-	-	-	-	-	-	-	-	-
.	5B:2913730-2913730	-	-	-	-	-	-	-	-	-	-	-
.	5B:2913921-2913921	-	-	-	-	-	-	-	-	-	-	-
.	5B:2914018-2914020	-	-	-	-	-	-	-	-	-	-	-
.	5B:2914030-2914030	-	-	-	-	-	-	-	-	-	-	-
.	5B:2914049-2914049	-	-	-	-	-	-	-	-	-	-	-
.	5B:2914208-2914208	-	-	-	-	-	-	-	-	-	-	-
.	5B:2914384-2914384	-	-	-	-	-	-	-	-	-	-	-
.	5B:2914416-2914417	-	-	-	-	-	-	-	-	-	-	-
.	5B:2914457-2914457	-	-	-	-	-	-	-	-	-	-	-
.	5B:2914461-2914461	-	-	-	-	-	-	-	-	-	-	-
.	5B:2914748-2914748	-	-	-	-	-	-	-	-	-	-	-
.	5B:2914873-2914873	-	-	-	-	-	-	-	-	-	-	-
.	5B:2914928-2914928	-	-	-	-	-	-	-	-	-	-	-
.	5B:2915062-2915062	-	-	-	-	-	-	-	-	-	-	-
.	5B:2915063-2915063	-	-	-	-	-	-	-	-	-	-	-
.	5B:2915078-2915079	-	-	-	-	-	-	-	-	-	-	-
.	5B:2915144-2915144	-	-	-	-	-	-	-	-	-	-	-
.	5B:2915204-2915204	-	-	-	-	-	-	-	-	-	-	-
.	5B:2915239-2915239	-	-	-	-	-	-	-	-	-	-	-
.	5B:2915634-2915634	-	-	-	-	-	-	-	-	-	-	-
.	5B:2915777-2915777	-	-	-	-	-	-	-	-	-	-	-
.	5B:2915903-2915903	-	-	-	-	-	-	-	-	-	-	-
.	5B:2915919-2915919	-	-	-	-	-	-	-	-	-	-	-
.	5B:2915946-2915946	-	-	-	-	-	-	-	-	-	-	-
.	5B:2916030-2916032	-	-	-	-	-	-	-	-	-	-	-
.	5B:2916074-2916074	-	-	-	-	-	-	-	-	-	-	-
.	5B:2916181-2916181	-	-	-	-	-	-	-	-	-	-	-
.	5B:2916241-2916241	-	-	-	-	-	-	-	-	-	-	-
.	5B:2916283-2916283	-	-	-	-	-	-	-	-	-	-	-
.	5B:2916470-2916470	-	-	-	-	-	-	-	-	-	-	-
.	5B:2916472-2916472	-	-	-	-	-	-	-	-	-	-	-
.	5B:2916505-2916505	-	-	-	-	-	-	-	-	-	-	-
.	5B:2916560-2916560	-	-	-	-	-	-	-	-	-	-	-
.	5B:2916573-2916573	-	-	-	-	-	-	-	-	-	-	-
.	5B:2916581-2916583	-	-	-	-	-	-	-	-	-	-	-
.	5B:2916687-2916687	-	-	-	-	-	-	-	-	-	-	-
.	5B:2916837-2916837	-	-	-	-	-	-	-	-	-	-	-
.	5B:2917199-2917199	-	-	-	-	-	-	-	-	-	-	-
.	5B:2917221-2917221	-	-	-	-	-	-	-	-	-	-	-
.	5B:2917244-2917244	-	-	-	-	-	-	-	-	-	-	-
.	5B:2917263-2917263	-	-	-	-	-	-	-	-	-	-	-
.	5B:2917292-2917292	-	-	-	-	-	-	-	-	-	-	-
.	5B:2917298-2917298	-	-	-	-	-	-	-	-	-	-	-
.	5B:2917306-2917306	-	-	-	-	-	-	-	-	-	-	-
.	5B:2917340-2917341	-	-	-	-	-	-	-	-	-	-	-
.	5B:2917365-2917367	-	-	-	-	-	-	-	-	-	-	-
.	5B:2917426-2917426	-	-	-	-	-	-	-	-	-	-	-
.	5B:2917452-2917452	-	-	-	-	-	-	-	-	-	-	-
.	5B:2917670-2917670	-	-	-	-	-	-	-	-	-	-	-
.	5B:2917747-2917768	-	-	-	-	-	-	-	-	-	-	-
.	5B:2917828-2917828	-	-	-	-	-	-	-	-	-	-	-
.	5B:2917977-2917977	-	-	-	-	-	-	-	-	-	-	-
.	5B:2918006-2918006	-	-	-	-	-	-	-	-	-	-	-
.	5B:2918035-2918035	-	-	-	-	-	-	-	-	-	-	-
.	5B:2918095-2918095	-	-	-	-	-	-	-	-	-	-	-
.	5B:2918104-2918104	-	-	-	-	-	-	-	-	-	-	-
.	5B:2918219-2918219	-	-	-	-	-	-	-	-	-	-	-
.	5B:2918252-2918252	-	-	-	-	-	-	-	-	-	-	-
.	5B:2918353-2918353	-	-	-	-	-	-	-	-	-	-	-
.	5B:2919122-2919122	-	-	-	-	-	-	-	-	-	-	-
.	5B:2919284-2919284	-	-	-	-	-	-	-	-	-	-	-
.	5B:2923947-2923947	-	-	-	-	-	-	-	-	-	-	-
.	5B:2923948-2923948	-	-	-	-	-	-	-	-	-	-	-
.	5B:2923985-2923985	-	-	-	-	-	-	-	-	-	-	-
.	5B:2926918-2926918	-	-	-	-	-	-	-	-	-	-	-
.	5B:2926945-2926945	-	-	-	-	-	-	-	-	-	-	-
.	5B:2927021-2927021	-	-	-	-	-	-	-	-	-	-	-
.	5B:2927055-2927055	-	-	-	-	-	-	-	-	-	-	-
.	5B:2927117-2927117	-	-	-	-	-	-	-	-	-	-	-
.	5B:2927128-2927128	-	-	-	-	-	-	-	-	-	-	-
.	5B:2927321-2927323	-	-	-	-	-	-	-	-	-	-	-
.	5B:2927325-2927325	-	-	-	-	-	-	-	-	-	-	-
.	5B:2928447-2928447	-	-	-	-	-	-	-	-	-	-	-
.	5B:2931500-2931500	-	-	-	-	-	-	-	-	-	-	-
.	5B:2931533-2931533	-	-	-	-	-	-	-	-	-	-	-
.	5B:2931576-2931576	-	-	-	-	-	-	-	-	-	-	-
.	5B:2931586-2931586	-	-	-	-	-	-	-	-	-	-	-
.	5B:2935256-2935256	-	-	-	-	-	-	-	-	-	-	-
.	5B:2935420-2935420	-	-	-	-	-	-	-	-	-	-	-
.	5B:2935428-2935428	-	-	-	-	-	-	-	-	-	-	-
.	5B:2935494-2935494	-	-	-	-	-	-	-	-	-	-	-
.	5B:2936802-2936802	-	-	-	-	-	-	-	-	-	-	-
.	5B:2938192-2938192	-	-	-	-	-	-	-	-	-	-	-
.	5B:2938245-2938245	-	-	-	-	-	-	-	-	-	-	-
.	5B:2938413-2938413	-	-	-	-	-	-	-	-	-	-	-
.	5B:2938499-2938500	-	-	-	-	-	-	-	-	-	-	-
.	5B:2938650-2938650	-	-	-	-	-	-	-	-	-	-	-
.	5B:2938659-2938659	-	-	-	-	-	-	-	-	-	-	-
.	5B:2938920-2938920	-	-	-	-	-	-	-	-	-	-	-
.	5B:2938926-2938926	-	-	-	-	-	-	-	-	-	-	-
.	5B:2938945-2938945	-	-	-	-	-	-	-	-	-	-	-
.	5B:2939024-2939024	-	-	-	-	-	-	-	-	-	-	-
.	5B:2939026-2939026	-	-	-	-	-	-	-	-	-	-	-
.	5B:2939044-2939044	-	-	-	-	-	-	-	-	-	-	-
.	5B:2939080-2939080	-	-	-	-	-	-	-	-	-	-	-
.	5B:2939132-2939132	-	-	-	-	-	-	-	-	-	-	-
.	5B:2939187-2939187	-	-	-	-	-	-	-	-	-	-	-
.	5B:2939222-2939222	-	-	-	-	-	-	-	-	-	-	-
.	5B:2939244-2939245	-	-	-	-	-	-	-	-	-	-	-
.	5B:2939320-2939320	-	-	-	-	-	-	-	-	-	-	-
.	5B:2939660-2939660	-	-	-	-	-	-	-	-	-	-	-
.	5B:2939679-2939679	-	-	-	-	-	-	-	-	-	-	-
.	5B:2939878-2939878	-	-	-	-	-	-	-	-	-	-	-
.	5B:2939957-2939957	-	-	-	-	-	-	-	-	-	-	-
.	5B:2939991-2939991	-	-	-	-	-	-	-	-	-	-	-
.	5B:2940011-2940011	-	-	-	-	-	-	-	-	-	-	-
.	5B:2940159-2940159	-	-	-	-	-	-	-	-	-	-	-
.	5B:2940165-2940165	-	-	-	-	-	-	-	-	-	-	-
.	5B:2940252-2940252	-	-	-	-	-	-	-	-	-	-	-
.	5B:2940257-2940257	-	-	-	-	-	-	-	-	-	-	-
.	5B:2940282-2940282	-	-	-	-	-	-	-	-	-	-	-
.	5B:2940287-2940287	-	-	-	-	-	-	-	-	-	-	-
.	5B:2940483-2940483	-	-	-	-	-	-	-	-	-	-	-
.	5B:2940496-2940496	-	-	-	-	-	-	-	-	-	-	-
.	5B:2940513-2940513	-	-	-	-	-	-	-	-	-	-	-
.	5B:2940537-2940537	-	-	-	-	-	-	-	-	-	-	-
.	5B:2940567-2940567	-	-	-	-	-	-	-	-	-	-	-
.	5B:2940642-2940642	-	-	-	-	-	-	-	-	-	-	-
.	5B:2940702-2940702	-	-	-	-	-	-	-	-	-	-	-
.	5B:2940868-2940868	-	-	-	-	-	-	-	-	-	-	-
.	5B:2941021-2941021	-	-	-	-	-	-	-	-	-	-	-
.	5B:2941321-2941321	-	-	-	-	-	-	-	-	-	-	-
.	5B:2941363-2941363	-	-	-	-	-	-	-	-	-	-	-
.	5B:2941402-2941402	-	-	-	-	-	-	-	-	-	-	-
.	5B:2941592-2941592	-	-	-	-	-	-	-	-	-	-	-
.	5B:2941615-2941615	-	-	-	-	-	-	-	-	-	-	-
.	5B:2941631-2941631	-	-	-	-	-	-	-	-	-	-	-
.	5B:2941666-2941666	-	-	-	-	-	-	-	-	-	-	-
.	5B:2941883-2941883	-	-	-	-	-	-	-	-	-	-	-
.	5B:2941910-2941910	-	-	-	-	-	-	-	-	-	-	-
.	5B:2942249-2942249	-	-	-	-	-	-	-	-	-	-	-
.	5B:2942300-2942300	-	-	-	-	-	-	-	-	-	-	-
.	5B:2942435-2942435	-	-	-	-	-	-	-	-	-	-	-
.	5B:2942473-2942473	-	-	-	-	-	-	-	-	-	-	-
.	5B:2942484-2942484	-	-	-	-	-	-	-	-	-	-	-
.	5B:2942492-2942492	-	-	-	-	-	-	-	-	-	-	-
.	5B:2942496-2942496	-	-	-	-	-	-	-	-	-	-	-
.	5B:2942551-2942551	-	-	-	-	-	-	-	-	-	-	-
.	5B:2942567-2942567	-	-	-	-	-	-	-	-	-	-	-
.	5B:2942568-2942568	-	-	-	-	-	-	-	-	-	-	-
.	5B:2942583-2942583	-	-	-	-	-	-	-	-	-	-	-
.	5B:2942714-2942714	-	-	-	-	-	-	-	-	-	-	-
.	5B:2942831-2942831	-	-	-	-	-	-	-	-	-	-	-
.	5B:2942873-2942873	-	-	-	-	-	-	-	-	-	-	-
.	5B:2943006-2943006	-	-	-	-	-	-	-	-	-	-	-
.	5B:2943104-2943104	-	-	-	-	-	-	-	-	-	-	-
.	5B:2943183-2943183	-	-	-	-	-	-	-	-	-	-	-
.	5B:2943186-2943186	-	-	-	-	-	-	-	-	-	-	-
.	5B:2943191-2943191	-	-	-	-	-	-	-	-	-	-	-
.	5B:2943206-2943206	-	-	-	-	-	-	-	-	-	-	-
.	5B:2943209-2943209	-	-	-	-	-	-	-	-	-	-	-
.	5B:2943268-2943268	-	-	-	-	-	-	-	-	-	-	-
.	5B:2943382-2943382	-	-	-	-	-	-	-	-	-	-	-
.	5B:2943470-2943470	-	-	-	-	-	-	-	-	-	-	-
.	5B:2943594-2943594	-	-	-	-	-	-	-	-	-	-	-
.	5B:2943603-2943603	-	-	-	-	-	-	-	-	-	-	-
.	5B:2943643-2943643	-	-	-	-	-	-	-	-	-	-	-
.	5B:2943668-2943668	-	-	-	-	-	-	-	-	-	-	-
.	5B:2943677-2943677	-	-	-	-	-	-	-	-	-	-	-
.	5B:2943772-2943772	-	-	-	-	-	-	-	-	-	-	-
.	5B:2943834-2943834	-	-	-	-	-	-	-	-	-	-	-
.	5B:2943933-2943933	-	-	-	-	-	-	-	-	-	-	-
.	5B:2944060-2944060	-	-	-	-	-	-	-	-	-	-	-
.	5B:2944198-2944198	-	-	-	-	-	-	-	-	-	-	-
.	5B:2944275-2944275	-	-	-	-	-	-	-	-	-	-	-
.	5B:2944292-2944292	-	-	-	-	-	-	-	-	-	-	-
.	5B:2944389-2944389	-	-	-	-	-	-	-	-	-	-	-
.	5B:2944434-2944434	-	-	-	-	-	-	-	-	-	-	-
.	5B:2944472-2944472	-	-	-	-	-	-	-	-	-	-	-
.	5B:2944495-2944495	-	-	-	-	-	-	-	-	-	-	-
.	5B:2944508-2944508	-	-	-	-	-	-	-	-	-	-	-
.	5B:2944570-2944570	-	-	-	-	-	-	-	-	-	-	-
.	5B:2944591-2944591	-	-	-	-	-	-	-	-	-	-	-
.	5B:2944628-2944628	-	-	-	-	-	-	-	-	-	-	-
.	5B:2944770-2944770	-	-	-	-	-	-	-	-	-	-	-
.	5B:2944823-2944823	-	-	-	-	-	-	-	-	-	-	-
.	5B:2944928-2944928	-	-	-	-	-	-	-	-	-	-	-
.	5B:2945061-2945061	-	-	-	-	-	-	-	-	-	-	-
.	5B:2945233-2945233	-	-	-	-	-	-	-	-	-	-	-
.	5B:2945239-2945239	-	-	-	-	-	-	-	-	-	-	-
.	5B:2945270-2945270	-	-	-	-	-	-	-	-	-	-	-
.	5B:2945315-2945315	-	-	-	-	-	-	-	-	-	-	-
.	5B:2945333-2945333	-	-	-	-	-	-	-	-	-	-	-
.	5B:2945334-2945334	-	-	-	-	-	-	-	-	-	-	-
.	5B:2945568-2945568	-	-	-	-	-	-	-	-	-	-	-
.	5B:2945575-2945575	-	-	-	-	-	-	-	-	-	-	-
.	5B:2945700-2945700	-	-	-	-	-	-	-	-	-	-	-
.	5B:2945712-2945712	-	-	-	-	-	-	-	-	-	-	-
.	5B:2945795-2945795	-	-	-	-	-	-	-	-	-	-	-
.	5B:2945874-2945874	-	-	-	-	-	-	-	-	-	-	-
.	5B:2946062-2946062	-	-	-	-	-	-	-	-	-	-	-
.	5B:2946071-2946073	-	-	-	-	-	-	-	-	-	-	-
.	5B:2946076-2946076	-	-	-	-	-	-	-	-	-	-	-
.	5B:2946163-2946163	-	-	-	-	-	-	-	-	-	-	-
.	5B:2946449-2946449	-	-	-	-	-	-	-	-	-	-	-
.	5B:2946533-2946533	-	-	-	-	-	-	-	-	-	-	-
.	5B:2946715-2946715	-	-	-	-	-	-	-	-	-	-	-
.	5B:2946836-2946836	-	-	-	-	-	-	-	-	-	-	-
.	5B:2947083-2947083	-	-	-	-	-	-	-	-	-	-	-
.	5B:2947140-2947140	-	-	-	-	-	-	-	-	-	-	-
.	5B:2947231-2947231	-	-	-	-	-	-	-	-	-	-	-
.	5B:2947278-2947278	-	-	-	-	-	-	-	-	-	-	-
.	5B:2947399-2947399	-	-	-	-	-	-	-	-	-	-	-
.	5B:2947406-2947406	-	-	-	-	-	-	-	-	-	-	-
.	5B:2947453-2947453	-	-	-	-	-	-	-	-	-	-	-
.	5B:2947532-2947532	-	-	-	-	-	-	-	-	-	-	-
.	5B:2947584-2947584	-	-	-	-	-	-	-	-	-	-	-
.	5B:2947604-2947604	-	-	-	-	-	-	-	-	-	-	-
.	5B:2947882-2947882	-	-	-	-	-	-	-	-	-	-	-
.	5B:2948057-2948057	-	-	-	-	-	-	-	-	-	-	-
.	5B:2948167-2948167	-	-	-	-	-	-	-	-	-	-	-
.	5B:2948299-2948299	-	-	-	-	-	-	-	-	-	-	-
.	5B:2948432-2948432	-	-	-	-	-	-	-	-	-	-	-
.	5B:2948565-2948565	-	-	-	-	-	-	-	-	-	-	-
.	5B:2948571-2948571	-	-	-	-	-	-	-	-	-	-	-
.	5B:2948582-2948582	-	-	-	-	-	-	-	-	-	-	-
.	5B:2948659-2948659	-	-	-	-	-	-	-	-	-	-	-
.	5B:2948692-2948692	-	-	-	-	-	-	-	-	-	-	-
.	5B:2948721-2948721	-	-	-	-	-	-	-	-	-	-	-
.	5B:2948843-2948843	-	-	-	-	-	-	-	-	-	-	-
.	5B:2949166-2949166	-	-	-	-	-	-	-	-	-	-	-
.	5B:2949213-2949213	-	-	-	-	-	-	-	-	-	-	-
.	5B:2949505-2949505	-	-	-	-	-	-	-	-	-	-	-
.	5B:2949629-2949629	-	-	-	-	-	-	-	-	-	-	-
.	5B:2949779-2949779	-	-	-	-	-	-	-	-	-	-	-
.	5B:2949801-2949801	-	-	-	-	-	-	-	-	-	-	-
.	5B:2949836-2949836	-	-	-	-	-	-	-	-	-	-	-
.	5B:2949861-2949861	-	-	-	-	-	-	-	-	-	-	-
.	5B:2949887-2949887	-	-	-	-	-	-	-	-	-	-	-
.	5B:2950130-2950130	-	-	-	-	-	-	-	-	-	-	-
.	5B:2950360-2950360	-	-	-	-	-	-	-	-	-	-	-
.	5B:2950397-2950397	-	-	-	-	-	-	-	-	-	-	-
.	5B:2950409-2950409	-	-	-	-	-	-	-	-	-	-	-
.	5B:2950488-2950488	-	-	-	-	-	-	-	-	-	-	-
.	5B:2950568-2950568	-	-	-	-	-	-	-	-	-	-	-
.	5B:2950580-2950580	-	-	-	-	-	-	-	-	-	-	-
.	5B:2950862-2950862	-	-	-	-	-	-	-	-	-	-	-
.	5B:2950875-2950875	-	-	-	-	-	-	-	-	-	-	-
.	5B:2950890-2950890	-	-	-	-	-	-	-	-	-	-	-
.	5B:2951005-2951005	-	-	-	-	-	-	-	-	-	-	-
.	5B:2951029-2951029	-	-	-	-	-	-	-	-	-	-	-
.	5B:2951115-2951115	-	-	-	-	-	-	-	-	-	-	-
.	5B:2951389-2951389	-	-	-	-	-	-	-	-	-	-	-
.	5B:2951660-2951660	-	-	-	-	-	-	-	-	-	-	-
.	5B:2951687-2951687	-	-	-	-	-	-	-	-	-	-	-
.	5B:2951959-2951959	-	-	-	-	-	-	-	-	-	-	-
.	5B:2952034-2952034	-	-	-	-	-	-	-	-	-	-	-
.	5B:2952076-2952076	-	-	-	-	-	-	-	-	-	-	-
.	5B:2952087-2952087	-	-	-	-	-	-	-	-	-	-	-
.	5B:2952089-2952089	-	-	-	-	-	-	-	-	-	-	-
.	5B:2952129-2952129	-	-	-	-	-	-	-	-	-	-	-
.	5B:2952205-2952205	-	-	-	-	-	-	-	-	-	-	-
.	5B:2952243-2952243	-	-	-	-	-	-	-	-	-	-	-
.	5B:2952251-2952251	-	-	-	-	-	-	-	-	-	-	-
.	5B:2952297-2952297	-	-	-	-	-	-	-	-	-	-	-
.	5B:2952317-2952317	-	-	-	-	-	-	-	-	-	-	-
.	5B:2952386-2952386	-	-	-	-	-	-	-	-	-	-	-
.	5B:2952466-2952466	-	-	-	-	-	-	-	-	-	-	-
.	5B:2952488-2952488	-	-	-	-	-	-	-	-	-	-	-
.	5B:2952490-2952490	-	-	-	-	-	-	-	-	-	-	-
.	5B:2952499-2952499	-	-	-	-	-	-	-	-	-	-	-
.	5B:2952600-2952600	-	-	-	-	-	-	-	-	-	-	-
.	5B:2952635-2952635	-	-	-	-	-	-	-	-	-	-	-
.	5B:2952654-2952654	-	-	-	-	-	-	-	-	-	-	-
.	5B:2952720-2952720	-	-	-	-	-	-	-	-	-	-	-
.	5B:2952806-2952806	-	-	-	-	-	-	-	-	-	-	-
.	5B:2952823-2952823	-	-	-	-	-	-	-	-	-	-	-
.	5B:2952868-2952868	-	-	-	-	-	-	-	-	-	-	-
.	5B:2952878-2952878	-	-	-	-	-	-	-	-	-	-	-
.	5B:2952906-2952906	-	-	-	-	-	-	-	-	-	-	-
.	5B:2952947-2952947	-	-	-	-	-	-	-	-	-	-	-
.	5B:2952952-2952952	-	-	-	-	-	-	-	-	-	-	-
.	5B:2952962-2952962	-	-	-	-	-	-	-	-	-	-	-
.	5B:2952988-2952988	-	-	-	-	-	-	-	-	-	-	-
.	5B:2953001-2953001	-	-	-	-	-	-	-	-	-	-	-
.	5B:2953043-2953043	-	-	-	-	-	-	-	-	-	-	-
.	5B:2953049-2953049	-	-	-	-	-	-	-	-	-	-	-
.	5B:2953092-2953101	-	-	-	-	-	-	-	-	-	-	-
.	5B:2953136-2953136	-	-	-	-	-	-	-	-	-	-	-
.	5B:2953160-2953160	-	-	-	-	-	-	-	-	-	-	-
.	5B:2953188-2953188	-	-	-	-	-	-	-	-	-	-	-
.	5B:2953241-2953241	-	-	-	-	-	-	-	-	-	-	-
.	5B:2953281-2953281	-	-	-	-	-	-	-	-	-	-	-
.	5B:2953283-2953283	-	-	-	-	-	-	-	-	-	-	-
.	5B:2953319-2953319	-	-	-	-	-	-	-	-	-	-	-
.	5B:2953323-2953323	-	-	-	-	-	-	-	-	-	-	-
.	5B:2953325-2953325	-	-	-	-	-	-	-	-	-	-	-
.	5B:2953435-2953435	-	-	-	-	-	-	-	-	-	-	-
.	5B:2953466-2953466	-	-	-	-	-	-	-	-	-	-	-
.	5B:2953517-2953517	-	-	-	-	-	-	-	-	-	-	-
.	5B:2953600-2953602	-	-	-	-	-	-	-	-	-	-	-
[truncated: 349,877 more rows]
