# Supplementary material for: Whole-genome resequencing-based characterization of a durum wheat landrace showing similarity to ‘Senatore Cappelli’
Source: PLoS One. 2023 Sep 21;18(9):e0291430. doi: 10.1371/journal.pone.0291430 (PMC10513328; doi:10.1371/journal.pone.0291430)
Supplement: S11 File — (ZIP) [file pone.0291430.s016.zip › S11 File.txt]

#Uploaded_variation	Location	Allele	Gene	Feature	Feature_type	Consequence	cDNA_position	CDS_position	Protein_position	Amino_acids	Codons	Existing_variation	Extra
.	6A:1552-1552	-	-	-	-	-	-	-	-	-	-	-
.	6A:4498-4498	G	TRITD6Av1G000010	TRITD6Av1G000010.1	Transcript	synonymous_variant	1035	1035	345	L	ctG/ctC	AX-95159724-6A.1	IMPACT=LOW;BIOTYPE=protein_coding;EXON=2/2;STRAND=-1;ENSP=TRITD6Av1G000010.1;UNIPARC=UPI001019806E;DOMAINS=CDD:cd01837,PANTHER:PTHR45642,PANTHER:PTHR45642:SF110,Pfam:PF00657,Gene3D:3.40.50.1110,Superfamily:SSF52266
.	6A:4498-4498	G	TRITD6Av1G000010	TRITD6Av1G000010.2	Transcript	synonymous_variant	756	756	252	L	ctG/ctC	AX-95159724-6A.1	IMPACT=LOW;BIOTYPE=protein_coding;EXON=2/2;STRAND=-1;ENSP=TRITD6Av1G000010.2;UNIPARC=UPI0010190479;DOMAINS=PANTHER:PTHR45642:SF110,PANTHER:PTHR45642,Gene3D:3.40.50.1110
.	6A:4498-4498	G	TRITD6Av1G000010	TRITD6Av1G000010.3	Transcript	synonymous_variant	1086	1086	362	L	ctG/ctC	AX-95159724-6A.1	IMPACT=LOW;BIOTYPE=protein_coding;EXON=1/1;STRAND=-1;ENSP=TRITD6Av1G000010.3;UNIPARC=UPI0010176A97;DOMAINS=CDD:cd01837,PANTHER:PTHR45642,PANTHER:PTHR45642:SF110,Pfam:PF00657,Gene3D:3.40.50.1110,Superfamily:SSF52266
.	6A:4504-4504	C	TRITD6Av1G000010	TRITD6Av1G000010.1	Transcript	synonymous_variant	1029	1029	343	S	tcC/tcG	-	IMPACT=LOW;BIOTYPE=protein_coding;EXON=2/2;STRAND=-1;ENSP=TRITD6Av1G000010.1;UNIPARC=UPI001019806E;DOMAINS=CDD:cd01837,PANTHER:PTHR45642,PANTHER:PTHR45642:SF110,Pfam:PF00657,Gene3D:3.40.50.1110,Superfamily:SSF52266
.	6A:4504-4504	C	TRITD6Av1G000010	TRITD6Av1G000010.2	Transcript	synonymous_variant	750	750	250	S	tcC/tcG	-	IMPACT=LOW;BIOTYPE=protein_coding;EXON=2/2;STRAND=-1;ENSP=TRITD6Av1G000010.2;UNIPARC=UPI0010190479;DOMAINS=PANTHER:PTHR45642:SF110,PANTHER:PTHR45642,Gene3D:3.40.50.1110
.	6A:4504-4504	C	TRITD6Av1G000010	TRITD6Av1G000010.3	Transcript	synonymous_variant	1080	1080	360	S	tcC/tcG	-	IMPACT=LOW;BIOTYPE=protein_coding;EXON=1/1;STRAND=-1;ENSP=TRITD6Av1G000010.3;UNIPARC=UPI0010176A97;DOMAINS=CDD:cd01837,PANTHER:PTHR45642,PANTHER:PTHR45642:SF110,Pfam:PF00657,Gene3D:3.40.50.1110,Superfamily:SSF52266
.	6A:4519-4519	G	TRITD6Av1G000010	TRITD6Av1G000010.1	Transcript	synonymous_variant	1014	1014	338	G	ggG/ggC	-	IMPACT=LOW;BIOTYPE=protein_coding;EXON=2/2;STRAND=-1;ENSP=TRITD6Av1G000010.1;UNIPARC=UPI001019806E;DOMAINS=CDD:cd01837,PANTHER:PTHR45642,PANTHER:PTHR45642:SF110,Pfam:PF00657,Gene3D:3.40.50.1110,Superfamily:SSF52266
.	6A:4519-4519	G	TRITD6Av1G000010	TRITD6Av1G000010.3	Transcript	synonymous_variant	1065	1065	355	G	ggG/ggC	-	IMPACT=LOW;BIOTYPE=protein_coding;EXON=1/1;STRAND=-1;ENSP=TRITD6Av1G000010.3;UNIPARC=UPI0010176A97;DOMAINS=CDD:cd01837,PANTHER:PTHR45642,PANTHER:PTHR45642:SF110,Pfam:PF00657,Gene3D:3.40.50.1110,Superfamily:SSF52266
.	6A:4522-4522	G	TRITD6Av1G000010	TRITD6Av1G000010.1	Transcript	synonymous_variant	1011	1011	337	T	acG/acC	AX-94563583-6A.1	IMPACT=LOW;BIOTYPE=protein_coding;EXON=2/2;STRAND=-1;ENSP=TRITD6Av1G000010.1;UNIPARC=UPI001019806E;DOMAINS=CDD:cd01837,PANTHER:PTHR45642,PANTHER:PTHR45642:SF110,Pfam:PF00657,Gene3D:3.40.50.1110,Superfamily:SSF52266
.	6A:4522-4522	G	TRITD6Av1G000010	TRITD6Av1G000010.3	Transcript	synonymous_variant	1062	1062	354	T	acG/acC	AX-94563583-6A.1	IMPACT=LOW;BIOTYPE=protein_coding;EXON=1/1;STRAND=-1;ENSP=TRITD6Av1G000010.3;UNIPARC=UPI0010176A97;DOMAINS=CDD:cd01837,PANTHER:PTHR45642,PANTHER:PTHR45642:SF110,Pfam:PF00657,Gene3D:3.40.50.1110,Superfamily:SSF52266
.	6A:4585-4585	G	TRITD6Av1G000010	TRITD6Av1G000010.1	Transcript	missense_variant	948	948	316	L/F	ttG/ttC	AX-94870159-6A.1	IMPACT=MODERATE;BIOTYPE=protein_coding;EXON=2/2;STRAND=-1;ENSP=TRITD6Av1G000010.1;UNIPARC=UPI001019806E;SIFT=tolerated(0.05);DOMAINS=CDD:cd01837,PANTHER:PTHR45642,PANTHER:PTHR45642:SF110,Pfam:PF00657,Gene3D:3.40.50.1110,Superfamily:SSF52266
.	6A:4585-4585	G	TRITD6Av1G000010	TRITD6Av1G000010.3	Transcript	missense_variant	999	999	333	L/F	ttG/ttC	AX-94870159-6A.1	IMPACT=MODERATE;BIOTYPE=protein_coding;EXON=1/1;STRAND=-1;ENSP=TRITD6Av1G000010.3;UNIPARC=UPI0010176A97;SIFT=tolerated(0.09);DOMAINS=CDD:cd01837,PANTHER:PTHR45642,PANTHER:PTHR45642:SF110,Pfam:PF00657,Gene3D:3.40.50.1110,Superfamily:SSF52266
.	6A:4627-4627	T	TRITD6Av1G000010	TRITD6Av1G000010.1	Transcript	synonymous_variant	906	906	302	P	ccG/ccA	-	IMPACT=LOW;BIOTYPE=protein_coding;EXON=2/2;STRAND=-1;ENSP=TRITD6Av1G000010.1;UNIPARC=UPI001019806E;DOMAINS=CDD:cd01837,PANTHER:PTHR45642,PANTHER:PTHR45642:SF110,Pfam:PF00657,Gene3D:3.40.50.1110,Superfamily:SSF52266
.	6A:4627-4627	T	TRITD6Av1G000010	TRITD6Av1G000010.3	Transcript	synonymous_variant	957	957	319	P	ccG/ccA	-	IMPACT=LOW;BIOTYPE=protein_coding;EXON=1/1;STRAND=-1;ENSP=TRITD6Av1G000010.3;UNIPARC=UPI0010176A97;DOMAINS=CDD:cd01837,PANTHER:PTHR45642,PANTHER:PTHR45642:SF110,Pfam:PF00657,Gene3D:3.40.50.1110,Superfamily:SSF52266
.	6A:4645-4645	A	TRITD6Av1G000010	TRITD6Av1G000010.1	Transcript	synonymous_variant	888	888	296	S	tcG/tcT	AX-94825217-6A.1	IMPACT=LOW;BIOTYPE=protein_coding;EXON=2/2;STRAND=-1;ENSP=TRITD6Av1G000010.1;UNIPARC=UPI001019806E;DOMAINS=CDD:cd01837,PANTHER:PTHR45642,PANTHER:PTHR45642:SF110,Pfam:PF00657,Gene3D:3.40.50.1110,Superfamily:SSF52266
.	6A:4645-4645	A	TRITD6Av1G000010	TRITD6Av1G000010.3	Transcript	synonymous_variant	939	939	313	S	tcG/tcT	AX-94825217-6A.1	IMPACT=LOW;BIOTYPE=protein_coding;EXON=1/1;STRAND=-1;ENSP=TRITD6Av1G000010.3;UNIPARC=UPI0010176A97;DOMAINS=CDD:cd01837,PANTHER:PTHR45642,PANTHER:PTHR45642:SF110,Pfam:PF00657,Gene3D:3.40.50.1110,Superfamily:SSF52266
.	6A:4666-4666	A	TRITD6Av1G000010	TRITD6Av1G000010.1	Transcript	synonymous_variant	867	867	289	G	ggC/ggT	-	IMPACT=LOW;BIOTYPE=protein_coding;EXON=2/2;STRAND=-1;ENSP=TRITD6Av1G000010.1;UNIPARC=UPI001019806E;DOMAINS=CDD:cd01837,PANTHER:PTHR45642,PANTHER:PTHR45642:SF110,Pfam:PF00657,Gene3D:3.40.50.1110,Superfamily:SSF52266
.	6A:4666-4666	A	TRITD6Av1G000010	TRITD6Av1G000010.3	Transcript	synonymous_variant	918	918	306	G	ggC/ggT	-	IMPACT=LOW;BIOTYPE=protein_coding;EXON=1/1;STRAND=-1;ENSP=TRITD6Av1G000010.3;UNIPARC=UPI0010176A97;DOMAINS=CDD:cd01837,PANTHER:PTHR45642,PANTHER:PTHR45642:SF110,Pfam:PF00657,Gene3D:3.40.50.1110,Superfamily:SSF52266
.	6A:4826-4826	G	TRITD6Av1G000010	TRITD6Av1G000010.1	Transcript	missense_variant	707	707	236	G/A	gGc/gCc	-	IMPACT=MODERATE;BIOTYPE=protein_coding;EXON=2/2;STRAND=-1;ENSP=TRITD6Av1G000010.1;UNIPARC=UPI001019806E;SIFT=tolerated(0.12);DOMAINS=CDD:cd01837,PANTHER:PTHR45642,PANTHER:PTHR45642:SF110,Pfam:PF00657,Gene3D:3.40.50.1110,Superfamily:SSF52266
.	6A:4826-4826	G	TRITD6Av1G000010	TRITD6Av1G000010.3	Transcript	missense_variant	758	758	253	G/A	gGc/gCc	-	IMPACT=MODERATE;BIOTYPE=protein_coding;EXON=1/1;STRAND=-1;ENSP=TRITD6Av1G000010.3;UNIPARC=UPI0010176A97;SIFT=tolerated(0.17);DOMAINS=CDD:cd01837,PANTHER:PTHR45642,PANTHER:PTHR45642:SF110,Pfam:PF00657,Gene3D:3.40.50.1110,Superfamily:SSF52266
.	6A:4827-4827	A	TRITD6Av1G000010	TRITD6Av1G000010.1	Transcript	missense_variant	706	706	236	G/C	Ggc/Tgc	-	IMPACT=MODERATE;BIOTYPE=protein_coding;EXON=2/2;STRAND=-1;ENSP=TRITD6Av1G000010.1;UNIPARC=UPI001019806E;SIFT=deleterious(0);DOMAINS=CDD:cd01837,PANTHER:PTHR45642,PANTHER:PTHR45642:SF110,Pfam:PF00657,Gene3D:3.40.50.1110,Superfamily:SSF52266
.	6A:4827-4827	A	TRITD6Av1G000010	TRITD6Av1G000010.3	Transcript	missense_variant	757	757	253	G/C	Ggc/Tgc	-	IMPACT=MODERATE;BIOTYPE=protein_coding;EXON=1/1;STRAND=-1;ENSP=TRITD6Av1G000010.3;UNIPARC=UPI0010176A97;SIFT=deleterious(0.02);DOMAINS=CDD:cd01837,PANTHER:PTHR45642,PANTHER:PTHR45642:SF110,Pfam:PF00657,Gene3D:3.40.50.1110,Superfamily:SSF52266
.	6A:4855-4855	A	TRITD6Av1G000010	TRITD6Av1G000010.1	Transcript	synonymous_variant	678	678	226	D	gaC/gaT	-	IMPACT=LOW;BIOTYPE=protein_coding;EXON=2/2;STRAND=-1;ENSP=TRITD6Av1G000010.1;UNIPARC=UPI001019806E;DOMAINS=CDD:cd01837,PANTHER:PTHR45642,PANTHER:PTHR45642:SF110,Pfam:PF00657,Gene3D:3.40.50.1110,Superfamily:SSF52266
.	6A:4855-4855	A	TRITD6Av1G000010	TRITD6Av1G000010.2	Transcript	synonymous_variant	729	729	243	D	gaC/gaT	-	IMPACT=LOW;BIOTYPE=protein_coding;EXON=1/2;STRAND=-1;ENSP=TRITD6Av1G000010.2;UNIPARC=UPI0010190479;DOMAINS=PANTHER:PTHR45642:SF110,PANTHER:PTHR45642,Gene3D:3.40.50.1110
.	6A:4855-4855	A	TRITD6Av1G000010	TRITD6Av1G000010.3	Transcript	synonymous_variant	729	729	243	D	gaC/gaT	-	IMPACT=LOW;BIOTYPE=protein_coding;EXON=1/1;STRAND=-1;ENSP=TRITD6Av1G000010.3;UNIPARC=UPI0010176A97;DOMAINS=CDD:cd01837,PANTHER:PTHR45642,PANTHER:PTHR45642:SF110,Pfam:PF00657,Gene3D:3.40.50.1110,Superfamily:SSF52266
.	6A:4859-4859	A	TRITD6Av1G000010	TRITD6Av1G000010.1	Transcript	missense_variant	674	674	225	A/V	gCg/gTg	-	IMPACT=MODERATE;BIOTYPE=protein_coding;EXON=2/2;STRAND=-1;ENSP=TRITD6Av1G000010.1;UNIPARC=UPI001019806E;SIFT=deleterious(0.04);DOMAINS=CDD:cd01837,PANTHER:PTHR45642,PANTHER:PTHR45642:SF110,Pfam:PF00657,Gene3D:3.40.50.1110,Superfamily:SSF52266
.	6A:4859-4859	A	TRITD6Av1G000010	TRITD6Av1G000010.2	Transcript	missense_variant	725	725	242	A/V	gCg/gTg	-	IMPACT=MODERATE;BIOTYPE=protein_coding;EXON=1/2;STRAND=-1;ENSP=TRITD6Av1G000010.2;UNIPARC=UPI0010190479;SIFT=tolerated(0.05);DOMAINS=PANTHER:PTHR45642:SF110,PANTHER:PTHR45642,Gene3D:3.40.50.1110
.	6A:4859-4859	A	TRITD6Av1G000010	TRITD6Av1G000010.3	Transcript	missense_variant	725	725	242	A/V	gCg/gTg	-	IMPACT=MODERATE;BIOTYPE=protein_coding;EXON=1/1;STRAND=-1;ENSP=TRITD6Av1G000010.3;UNIPARC=UPI0010176A97;SIFT=tolerated(0.07);DOMAINS=CDD:cd01837,PANTHER:PTHR45642,PANTHER:PTHR45642:SF110,Pfam:PF00657,Gene3D:3.40.50.1110,Superfamily:SSF52266
.	6A:4921-4921	C	TRITD6Av1G000010	TRITD6Av1G000010.1	Transcript	synonymous_variant	612	612	204	A	gcC/gcG	AX-94860065-6A.1	IMPACT=LOW;BIOTYPE=protein_coding;EXON=2/2;STRAND=-1;ENSP=TRITD6Av1G000010.1;UNIPARC=UPI001019806E;DOMAINS=CDD:cd01837,PANTHER:PTHR45642,PANTHER:PTHR45642:SF110,Pfam:PF00657,Gene3D:3.40.50.1110,Superfamily:SSF52266
.	6A:4921-4921	C	TRITD6Av1G000010	TRITD6Av1G000010.2	Transcript	synonymous_variant	663	663	221	A	gcC/gcG	AX-94860065-6A.1	IMPACT=LOW;BIOTYPE=protein_coding;EXON=1/2;STRAND=-1;ENSP=TRITD6Av1G000010.2;UNIPARC=UPI0010190479;DOMAINS=PANTHER:PTHR45642:SF110,PANTHER:PTHR45642,Gene3D:3.40.50.1110
.	6A:4921-4921	C	TRITD6Av1G000010	TRITD6Av1G000010.3	Transcript	synonymous_variant	663	663	221	A	gcC/gcG	AX-94860065-6A.1	IMPACT=LOW;BIOTYPE=protein_coding;EXON=1/1;STRAND=-1;ENSP=TRITD6Av1G000010.3;UNIPARC=UPI0010176A97;DOMAINS=CDD:cd01837,PANTHER:PTHR45642,PANTHER:PTHR45642:SF110,Pfam:PF00657,Gene3D:3.40.50.1110,Superfamily:SSF52266
.	6A:4945-4945	C	TRITD6Av1G000010	TRITD6Av1G000010.1	Transcript	synonymous_variant	588	588	196	S	tcC/tcG	AX-95111001-6A.1	IMPACT=LOW;BIOTYPE=protein_coding;EXON=2/2;STRAND=-1;ENSP=TRITD6Av1G000010.1;UNIPARC=UPI001019806E;DOMAINS=CDD:cd01837,PANTHER:PTHR45642,PANTHER:PTHR45642:SF110,Pfam:PF00657,Gene3D:3.40.50.1110,Superfamily:SSF52266
.	6A:4945-4945	C	TRITD6Av1G000010	TRITD6Av1G000010.2	Transcript	synonymous_variant	639	639	213	S	tcC/tcG	AX-95111001-6A.1	IMPACT=LOW;BIOTYPE=protein_coding;EXON=1/2;STRAND=-1;ENSP=TRITD6Av1G000010.2;UNIPARC=UPI0010190479;DOMAINS=PANTHER:PTHR45642:SF110,PANTHER:PTHR45642,Gene3D:3.40.50.1110
.	6A:4945-4945	C	TRITD6Av1G000010	TRITD6Av1G000010.3	Transcript	synonymous_variant	639	639	213	S	tcC/tcG	AX-95111001-6A.1	IMPACT=LOW;BIOTYPE=protein_coding;EXON=1/1;STRAND=-1;ENSP=TRITD6Av1G000010.3;UNIPARC=UPI0010176A97;DOMAINS=CDD:cd01837,PANTHER:PTHR45642,PANTHER:PTHR45642:SF110,Pfam:PF00657,Gene3D:3.40.50.1110,Superfamily:SSF52266
.	6A:4971-4971	C	TRITD6Av1G000010	TRITD6Av1G000010.1	Transcript	missense_variant	562	562	188	N/D	Aac/Gac	-	IMPACT=MODERATE;BIOTYPE=protein_coding;EXON=2/2;STRAND=-1;ENSP=TRITD6Av1G000010.1;UNIPARC=UPI001019806E;SIFT=tolerated(0.27);DOMAINS=CDD:cd01837,PANTHER:PTHR45642,PANTHER:PTHR45642:SF110,Pfam:PF00657,Gene3D:3.40.50.1110,Superfamily:SSF52266
.	6A:4971-4971	C	TRITD6Av1G000010	TRITD6Av1G000010.2	Transcript	missense_variant	613	613	205	N/D	Aac/Gac	-	IMPACT=MODERATE;BIOTYPE=protein_coding;EXON=1/2;STRAND=-1;ENSP=TRITD6Av1G000010.2;UNIPARC=UPI0010190479;SIFT=tolerated(0.29);DOMAINS=PANTHER:PTHR45642:SF110,PANTHER:PTHR45642,Gene3D:3.40.50.1110
.	6A:4971-4971	C	TRITD6Av1G000010	TRITD6Av1G000010.3	Transcript	missense_variant	613	613	205	N/D	Aac/Gac	-	IMPACT=MODERATE;BIOTYPE=protein_coding;EXON=1/1;STRAND=-1;ENSP=TRITD6Av1G000010.3;UNIPARC=UPI0010176A97;SIFT=tolerated(0.23);DOMAINS=CDD:cd01837,PANTHER:PTHR45642,PANTHER:PTHR45642:SF110,Pfam:PF00657,Gene3D:3.40.50.1110,Superfamily:SSF52266
.	6A:17795-17795	-	-	-	-	-	-	-	-	-	-	-
.	6A:46813-46813	-	-	-	-	-	-	-	-	-	-	-
.	6A:56135-56135	-	-	-	-	-	-	-	-	-	-	-
.	6A:58153-58153	-	-	-	-	-	-	-	-	-	-	-
.	6A:82871-82871	-	-	-	-	-	-	-	-	-	-	-
.	6A:82949-82949	-	-	-	-	-	-	-	-	-	-	-
.	6A:93311-93311	-	-	-	-	-	-	-	-	-	-	-
.	6A:103755-103755	-	-	-	-	-	-	-	-	-	-	-
.	6A:116392-116392	-	-	-	-	-	-	-	-	-	-	-
.	6A:159943-159943	-	-	-	-	-	-	-	-	-	-	-
.	6A:174189-174189	-	-	-	-	-	-	-	-	-	-	-
.	6A:177932-177932	-	-	-	-	-	-	-	-	-	-	-
.	6A:177946-177946	-	-	-	-	-	-	-	-	-	-	-
.	6A:181949-181949	-	-	-	-	-	-	-	-	-	-	-
.	6A:182685-182685	-	-	-	-	-	-	-	-	-	-	-
.	6A:182828-182828	-	-	-	-	-	-	-	-	-	-	-
.	6A:183517-183517	-	-	-	-	-	-	-	-	-	-	-
.	6A:183593-183593	-	-	-	-	-	-	-	-	-	-	-
.	6A:207826-207826	-	-	-	-	-	-	-	-	-	-	-
.	6A:214132-214132	-	-	-	-	-	-	-	-	-	-	-
.	6A:214468-214468	-	-	-	-	-	-	-	-	-	-	-
.	6A:215316-215316	-	-	-	-	-	-	-	-	-	-	-
.	6A:248837-248837	-	-	-	-	-	-	-	-	-	-	-
.	6A:250779-250779	-	-	-	-	-	-	-	-	-	-	-
.	6A:255572-255572	-	-	-	-	-	-	-	-	-	-	-
.	6A:255603-255603	-	-	-	-	-	-	-	-	-	-	-
.	6A:282358-282358	-	-	-	-	-	-	-	-	-	-	-
.	6A:282965-282965	-	-	-	-	-	-	-	-	-	-	-
.	6A:282987-282987	-	-	-	-	-	-	-	-	-	-	-
.	6A:282996-282996	-	-	-	-	-	-	-	-	-	-	-
.	6A:283029-283029	-	-	-	-	-	-	-	-	-	-	-
.	6A:283032-283032	-	-	-	-	-	-	-	-	-	-	-
.	6A:283049-283049	-	-	-	-	-	-	-	-	-	-	-
.	6A:283307-283307	-	-	-	-	-	-	-	-	-	-	-
.	6A:283327-283327	-	-	-	-	-	-	-	-	-	-	-
.	6A:283352-283352	-	-	-	-	-	-	-	-	-	-	-
.	6A:283392-283392	-	-	-	-	-	-	-	-	-	-	-
.	6A:283412-283412	-	-	-	-	-	-	-	-	-	-	-
.	6A:300640-300641	-	-	-	-	-	-	-	-	-	-	-
.	6A:317952-317952	-	-	-	-	-	-	-	-	-	-	-
.	6A:317954-317954	-	-	-	-	-	-	-	-	-	-	-
.	6A:317962-317962	-	-	-	-	-	-	-	-	-	-	-
.	6A:317964-317964	-	-	-	-	-	-	-	-	-	-	-
.	6A:318020-318020	-	-	-	-	-	-	-	-	-	-	-
.	6A:318022-318022	-	-	-	-	-	-	-	-	-	-	-
.	6A:318034-318035	-	-	-	-	-	-	-	-	-	-	-
.	6A:318056-318056	-	-	-	-	-	-	-	-	-	-	-
.	6A:318277-318277	-	-	-	-	-	-	-	-	-	-	-
.	6A:318376-318376	-	-	-	-	-	-	-	-	-	-	-
.	6A:318451-318451	-	-	-	-	-	-	-	-	-	-	-
.	6A:318452-318452	-	-	-	-	-	-	-	-	-	-	-
.	6A:318456-318456	-	-	-	-	-	-	-	-	-	-	-
.	6A:318489-318489	-	-	-	-	-	-	-	-	-	-	-
.	6A:318500-318500	-	-	-	-	-	-	-	-	-	-	-
.	6A:337791-337791	-	-	-	-	-	-	-	-	-	-	-
.	6A:338721-338721	-	-	-	-	-	-	-	-	-	-	-
.	6A:339140-339140	-	-	-	-	-	-	-	-	-	-	-
.	6A:339391-339391	-	-	-	-	-	-	-	-	-	-	-
.	6A:339945-339945	-	-	-	-	-	-	-	-	-	-	-
.	6A:340243-340243	-	-	-	-	-	-	-	-	-	-	-
.	6A:340285-340285	-	-	-	-	-	-	-	-	-	-	-
.	6A:340315-340315	-	-	-	-	-	-	-	-	-	-	-
.	6A:341261-341263	-	-	-	-	-	-	-	-	-	-	-
.	6A:341602-341602	-	-	-	-	-	-	-	-	-	-	-
.	6A:341702-341702	-	-	-	-	-	-	-	-	-	-	-
.	6A:344261-344261	-	-	-	-	-	-	-	-	-	-	-
.	6A:344408-344408	-	-	-	-	-	-	-	-	-	-	-
.	6A:344928-344928	-	-	-	-	-	-	-	-	-	-	-
.	6A:344962-344962	-	-	-	-	-	-	-	-	-	-	-
.	6A:344980-344980	-	-	-	-	-	-	-	-	-	-	-
.	6A:346458-346458	-	-	-	-	-	-	-	-	-	-	-
.	6A:346488-346488	-	-	-	-	-	-	-	-	-	-	-
.	6A:346498-346498	-	-	-	-	-	-	-	-	-	-	-
.	6A:346657-346657	-	-	-	-	-	-	-	-	-	-	-
.	6A:346717-346717	-	-	-	-	-	-	-	-	-	-	-
.	6A:346967-346967	-	-	-	-	-	-	-	-	-	-	-
.	6A:380163-380183	-	-	-	-	-	-	-	-	-	-	-
.	6A:382846-382846	-	-	-	-	-	-	-	-	-	-	-
.	6A:382987-382987	-	-	-	-	-	-	-	-	-	-	-
.	6A:383237-383237	-	-	-	-	-	-	-	-	-	-	-
.	6A:384874-384874	-	-	-	-	-	-	-	-	-	-	-
.	6A:385749-385749	-	-	-	-	-	-	-	-	-	-	-
.	6A:386103-386103	-	-	-	-	-	-	-	-	-	-	-
.	6A:386194-386194	-	-	-	-	-	-	-	-	-	-	-
.	6A:386537-386537	-	-	-	-	-	-	-	-	-	-	-
.	6A:387070-387070	-	-	-	-	-	-	-	-	-	-	-
.	6A:388021-388021	-	-	-	-	-	-	-	-	-	-	-
.	6A:388245-388245	-	-	-	-	-	-	-	-	-	-	-
.	6A:389391-389391	-	-	-	-	-	-	-	-	-	-	-
.	6A:390728-390728	-	-	-	-	-	-	-	-	-	-	-
.	6A:390854-390854	-	-	-	-	-	-	-	-	-	-	-
.	6A:391068-391068	-	-	-	-	-	-	-	-	-	-	-
.	6A:391669-391669	-	-	-	-	-	-	-	-	-	-	-
.	6A:392049-392049	-	-	-	-	-	-	-	-	-	-	-
.	6A:392367-392367	-	-	-	-	-	-	-	-	-	-	-
.	6A:392395-392395	-	-	-	-	-	-	-	-	-	-	-
.	6A:392734-392734	-	-	-	-	-	-	-	-	-	-	-
.	6A:394512-394512	-	-	-	-	-	-	-	-	-	-	-
.	6A:398268-398268	-	-	-	-	-	-	-	-	-	-	-
.	6A:400146-400146	-	-	-	-	-	-	-	-	-	-	-
.	6A:400174-400174	-	-	-	-	-	-	-	-	-	-	-
.	6A:401055-401055	-	-	-	-	-	-	-	-	-	-	-
.	6A:401199-401199	-	-	-	-	-	-	-	-	-	-	-
.	6A:402007-402017	-	-	-	-	-	-	-	-	-	-	-
.	6A:402182-402209	-	-	-	-	-	-	-	-	-	-	-
.	6A:403761-403761	-	-	-	-	-	-	-	-	-	-	-
.	6A:403866-403866	-	-	-	-	-	-	-	-	-	-	-
.	6A:404095-404097	-	-	-	-	-	-	-	-	-	-	-
.	6A:404537-404538	-	-	-	-	-	-	-	-	-	-	-
.	6A:404848-404848	-	-	-	-	-	-	-	-	-	-	-
.	6A:405134-405134	-	-	-	-	-	-	-	-	-	-	-
.	6A:405655-405655	-	-	-	-	-	-	-	-	-	-	-
.	6A:406524-406524	-	-	-	-	-	-	-	-	-	-	-
.	6A:406528-406528	-	-	-	-	-	-	-	-	-	-	-
.	6A:407088-407088	-	-	-	-	-	-	-	-	-	-	-
.	6A:407250-407250	-	-	-	-	-	-	-	-	-	-	-
.	6A:409581-409581	-	-	-	-	-	-	-	-	-	-	-
.	6A:410917-410917	-	-	-	-	-	-	-	-	-	-	-
.	6A:411347-411347	-	-	-	-	-	-	-	-	-	-	-
.	6A:411655-411655	-	-	-	-	-	-	-	-	-	-	-
.	6A:413618-413618	-	-	-	-	-	-	-	-	-	-	-
.	6A:418619-418619	-	-	-	-	-	-	-	-	-	-	-
.	6A:418670-418672	-	-	-	-	-	-	-	-	-	-	-
.	6A:419556-419556	-	-	-	-	-	-	-	-	-	-	-
.	6A:419728-419728	-	-	-	-	-	-	-	-	-	-	-
.	6A:420107-420107	-	-	-	-	-	-	-	-	-	-	-
.	6A:420156-420156	-	-	-	-	-	-	-	-	-	-	-
.	6A:420459-420459	-	-	-	-	-	-	-	-	-	-	-
.	6A:420507-420507	-	-	-	-	-	-	-	-	-	-	-
.	6A:420546-420546	-	-	-	-	-	-	-	-	-	-	-
.	6A:420642-420642	-	-	-	-	-	-	-	-	-	-	-
.	6A:420705-420705	-	-	-	-	-	-	-	-	-	-	-
.	6A:420714-420714	-	-	-	-	-	-	-	-	-	-	-
.	6A:420750-420750	-	-	-	-	-	-	-	-	-	-	-
.	6A:421040-421040	-	-	-	-	-	-	-	-	-	-	-
.	6A:421091-421091	-	-	-	-	-	-	-	-	-	-	-
.	6A:421094-421094	-	-	-	-	-	-	-	-	-	-	-
.	6A:421117-421117	-	-	-	-	-	-	-	-	-	-	-
.	6A:421197-421197	-	-	-	-	-	-	-	-	-	-	-
.	6A:421220-421220	-	-	-	-	-	-	-	-	-	-	-
.	6A:421610-421610	-	-	-	-	-	-	-	-	-	-	-
.	6A:421655-421655	-	-	-	-	-	-	-	-	-	-	-
.	6A:421767-421767	-	-	-	-	-	-	-	-	-	-	-
.	6A:421825-421825	-	-	-	-	-	-	-	-	-	-	-
.	6A:421905-421905	-	-	-	-	-	-	-	-	-	-	-
.	6A:421979-421979	-	-	-	-	-	-	-	-	-	-	-
.	6A:425903-425903	-	-	-	-	-	-	-	-	-	-	-
.	6A:425989-425989	-	-	-	-	-	-	-	-	-	-	-
.	6A:425994-425994	-	-	-	-	-	-	-	-	-	-	-
.	6A:426168-426168	-	-	-	-	-	-	-	-	-	-	-
.	6A:426246-426246	-	-	-	-	-	-	-	-	-	-	-
.	6A:499560-499560	-	-	-	-	-	-	-	-	-	-	-
.	6A:499566-499566	-	-	-	-	-	-	-	-	-	-	-
.	6A:499584-499584	-	-	-	-	-	-	-	-	-	-	-
.	6A:499616-499616	-	-	-	-	-	-	-	-	-	-	-
.	6A:499637-499637	-	-	-	-	-	-	-	-	-	-	-
.	6A:499640-499640	-	-	-	-	-	-	-	-	-	-	-
.	6A:499895-499895	-	-	-	-	-	-	-	-	-	-	-
.	6A:499899-499899	-	-	-	-	-	-	-	-	-	-	-
.	6A:499938-499938	-	-	-	-	-	-	-	-	-	-	-
.	6A:499964-499964	-	-	-	-	-	-	-	-	-	-	-
.	6A:500591-500591	-	-	-	-	-	-	-	-	-	-	-
.	6A:500605-500605	-	-	-	-	-	-	-	-	-	-	-
.	6A:500618-500618	-	-	-	-	-	-	-	-	-	-	-
.	6A:501187-501187	-	-	-	-	-	-	-	-	-	-	-
.	6A:501195-501195	-	-	-	-	-	-	-	-	-	-	-
.	6A:501228-501228	-	-	-	-	-	-	-	-	-	-	-
.	6A:501372-501372	-	-	-	-	-	-	-	-	-	-	-
.	6A:501380-501380	-	-	-	-	-	-	-	-	-	-	-
.	6A:501382-501382	-	-	-	-	-	-	-	-	-	-	-
.	6A:501394-501394	-	-	-	-	-	-	-	-	-	-	-
.	6A:501436-501436	-	-	-	-	-	-	-	-	-	-	-
.	6A:501457-501457	-	-	-	-	-	-	-	-	-	-	-
.	6A:501518-501518	-	-	-	-	-	-	-	-	-	-	-
.	6A:501540-501540	-	-	-	-	-	-	-	-	-	-	-
.	6A:501573-501573	-	-	-	-	-	-	-	-	-	-	-
.	6A:503250-503250	-	-	-	-	-	-	-	-	-	-	-
.	6A:503260-503260	-	-	-	-	-	-	-	-	-	-	-
.	6A:503266-503266	-	-	-	-	-	-	-	-	-	-	-
.	6A:503310-503310	-	-	-	-	-	-	-	-	-	-	-
.	6A:503311-503311	-	-	-	-	-	-	-	-	-	-	-
.	6A:503371-503371	-	-	-	-	-	-	-	-	-	-	-
.	6A:503374-503374	-	-	-	-	-	-	-	-	-	-	-
.	6A:503681-503681	-	-	-	-	-	-	-	-	-	-	-
.	6A:503724-503724	-	-	-	-	-	-	-	-	-	-	-
.	6A:503748-503748	-	-	-	-	-	-	-	-	-	-	-
.	6A:503944-503944	-	-	-	-	-	-	-	-	-	-	-
.	6A:504517-504517	-	-	-	-	-	-	-	-	-	-	-
.	6A:504538-504538	-	-	-	-	-	-	-	-	-	-	-
.	6A:504593-504593	-	-	-	-	-	-	-	-	-	-	-
.	6A:504663-504663	-	-	-	-	-	-	-	-	-	-	-
.	6A:526480-526480	-	-	-	-	-	-	-	-	-	-	-
.	6A:526493-526493	-	-	-	-	-	-	-	-	-	-	-
.	6A:526553-526553	-	-	-	-	-	-	-	-	-	-	-
.	6A:526627-526627	-	-	-	-	-	-	-	-	-	-	-
.	6A:526631-526631	-	-	-	-	-	-	-	-	-	-	-
.	6A:526710-526710	-	-	-	-	-	-	-	-	-	-	-
.	6A:526772-526772	-	-	-	-	-	-	-	-	-	-	-
.	6A:526839-526839	-	-	-	-	-	-	-	-	-	-	-
.	6A:526993-526993	-	-	-	-	-	-	-	-	-	-	-
.	6A:526998-526998	-	-	-	-	-	-	-	-	-	-	-
.	6A:527049-527049	-	-	-	-	-	-	-	-	-	-	-
.	6A:527081-527081	-	-	-	-	-	-	-	-	-	-	-
.	6A:528910-528910	-	-	-	-	-	-	-	-	-	-	-
.	6A:528912-528912	-	-	-	-	-	-	-	-	-	-	-
.	6A:528935-528935	-	-	-	-	-	-	-	-	-	-	-
.	6A:528937-528937	-	-	-	-	-	-	-	-	-	-	-
.	6A:528988-528988	-	-	-	-	-	-	-	-	-	-	-
.	6A:559876-559876	-	-	-	-	-	-	-	-	-	-	-
.	6A:559897-559897	-	-	-	-	-	-	-	-	-	-	-
.	6A:559923-559923	-	-	-	-	-	-	-	-	-	-	-
.	6A:559953-559954	-	-	-	-	-	-	-	-	-	-	-
.	6A:559960-559960	-	-	-	-	-	-	-	-	-	-	-
.	6A:560467-560467	-	-	-	-	-	-	-	-	-	-	-
.	6A:560503-560503	-	-	-	-	-	-	-	-	-	-	-
.	6A:560518-560518	-	-	-	-	-	-	-	-	-	-	-
.	6A:560534-560534	-	-	-	-	-	-	-	-	-	-	-
.	6A:560565-560565	-	-	-	-	-	-	-	-	-	-	-
.	6A:561717-561717	-	-	-	-	-	-	-	-	-	-	-
.	6A:561718-561718	-	-	-	-	-	-	-	-	-	-	-
.	6A:561724-561724	-	-	-	-	-	-	-	-	-	-	-
.	6A:561744-561744	-	-	-	-	-	-	-	-	-	-	-
.	6A:561745-561745	-	-	-	-	-	-	-	-	-	-	-
.	6A:561754-561754	-	-	-	-	-	-	-	-	-	-	-
.	6A:561778-561778	-	-	-	-	-	-	-	-	-	-	-
.	6A:567728-567728	-	-	-	-	-	-	-	-	-	-	-
.	6A:567732-567732	-	-	-	-	-	-	-	-	-	-	-
.	6A:567769-567769	-	-	-	-	-	-	-	-	-	-	-
.	6A:567828-567828	-	-	-	-	-	-	-	-	-	-	-
.	6A:567857-567857	-	-	-	-	-	-	-	-	-	-	-
.	6A:567876-567876	-	-	-	-	-	-	-	-	-	-	-
.	6A:570458-570458	-	-	-	-	-	-	-	-	-	-	-
.	6A:570488-570488	-	-	-	-	-	-	-	-	-	-	-
.	6A:570532-570532	-	-	-	-	-	-	-	-	-	-	-
.	6A:570535-570535	-	-	-	-	-	-	-	-	-	-	-
.	6A:570539-570539	-	-	-	-	-	-	-	-	-	-	-
.	6A:570550-570550	-	-	-	-	-	-	-	-	-	-	-
.	6A:570557-570557	-	-	-	-	-	-	-	-	-	-	-
.	6A:574003-574003	-	-	-	-	-	-	-	-	-	-	-
.	6A:574006-574006	-	-	-	-	-	-	-	-	-	-	-
.	6A:574007-574007	-	-	-	-	-	-	-	-	-	-	-
.	6A:574093-574093	-	-	-	-	-	-	-	-	-	-	-
.	6A:574134-574134	-	-	-	-	-	-	-	-	-	-	-
.	6A:574235-574235	-	-	-	-	-	-	-	-	-	-	-
.	6A:574351-574351	-	-	-	-	-	-	-	-	-	-	-
.	6A:574437-574437	-	-	-	-	-	-	-	-	-	-	-
.	6A:574466-574466	-	-	-	-	-	-	-	-	-	-	-
.	6A:574520-574520	-	-	-	-	-	-	-	-	-	-	-
.	6A:574529-574529	-	-	-	-	-	-	-	-	-	-	-
.	6A:574593-574599	-	-	-	-	-	-	-	-	-	-	-
.	6A:574668-574668	-	-	-	-	-	-	-	-	-	-	-
.	6A:574671-574671	-	-	-	-	-	-	-	-	-	-	-
.	6A:574702-574702	-	-	-	-	-	-	-	-	-	-	-
.	6A:575057-575057	-	-	-	-	-	-	-	-	-	-	-
.	6A:575158-575158	-	-	-	-	-	-	-	-	-	-	-
.	6A:575276-575276	-	-	-	-	-	-	-	-	-	-	-
.	6A:575309-575309	-	-	-	-	-	-	-	-	-	-	-
.	6A:575311-575311	-	-	-	-	-	-	-	-	-	-	-
.	6A:575386-575386	-	-	-	-	-	-	-	-	-	-	-
.	6A:575389-575389	-	-	-	-	-	-	-	-	-	-	-
.	6A:575418-575418	-	-	-	-	-	-	-	-	-	-	-
.	6A:575462-575462	-	-	-	-	-	-	-	-	-	-	-
.	6A:575470-575470	-	-	-	-	-	-	-	-	-	-	-
.	6A:575523-575523	-	-	-	-	-	-	-	-	-	-	-
.	6A:575645-575645	-	-	-	-	-	-	-	-	-	-	-
.	6A:575716-575716	-	-	-	-	-	-	-	-	-	-	-
.	6A:575735-575735	-	-	-	-	-	-	-	-	-	-	-
.	6A:575736-575736	-	-	-	-	-	-	-	-	-	-	-
.	6A:575746-575746	-	-	-	-	-	-	-	-	-	-	-
.	6A:575777-575777	-	-	-	-	-	-	-	-	-	-	-
.	6A:575810-575810	-	-	-	-	-	-	-	-	-	-	-
.	6A:575839-575839	-	-	-	-	-	-	-	-	-	-	-
.	6A:575858-575858	-	-	-	-	-	-	-	-	-	-	-
.	6A:575873-575873	-	-	-	-	-	-	-	-	-	-	-
.	6A:575899-575899	-	-	-	-	-	-	-	-	-	-	-
.	6A:575911-575911	-	-	-	-	-	-	-	-	-	-	-
.	6A:575913-575914	-	-	-	-	-	-	-	-	-	-	-
.	6A:575965-575965	-	-	-	-	-	-	-	-	-	-	-
.	6A:576000-576000	-	-	-	-	-	-	-	-	-	-	-
.	6A:576009-576009	-	-	-	-	-	-	-	-	-	-	-
.	6A:576050-576050	-	-	-	-	-	-	-	-	-	-	-
.	6A:577476-577476	-	-	-	-	-	-	-	-	-	-	-
.	6A:577615-577615	-	-	-	-	-	-	-	-	-	-	-
.	6A:577619-577619	-	-	-	-	-	-	-	-	-	-	-
.	6A:578309-578309	-	-	-	-	-	-	-	-	-	-	-
.	6A:578723-578723	-	-	-	-	-	-	-	-	-	-	-
.	6A:578760-578760	-	-	-	-	-	-	-	-	-	-	-
.	6A:578888-578888	-	-	-	-	-	-	-	-	-	-	-
.	6A:578889-578889	-	-	-	-	-	-	-	-	-	-	-
.	6A:578890-578890	-	-	-	-	-	-	-	-	-	-	-
.	6A:578894-578894	-	-	-	-	-	-	-	-	-	-	-
.	6A:578924-578924	-	-	-	-	-	-	-	-	-	-	-
.	6A:578934-578934	-	-	-	-	-	-	-	-	-	-	-
.	6A:579188-579188	-	-	-	-	-	-	-	-	-	-	-
.	6A:579784-579784	-	-	-	-	-	-	-	-	-	-	-
.	6A:582264-582264	-	-	-	-	-	-	-	-	-	-	-
.	6A:582267-582267	-	-	-	-	-	-	-	-	-	-	-
.	6A:582602-582602	-	-	-	-	-	-	-	-	-	-	-
.	6A:582609-582609	-	-	-	-	-	-	-	-	-	-	-
.	6A:582710-582710	-	-	-	-	-	-	-	-	-	-	-
.	6A:582731-582731	-	-	-	-	-	-	-	-	-	-	-
.	6A:582755-582755	-	-	-	-	-	-	-	-	-	-	-
.	6A:582764-582764	-	-	-	-	-	-	-	-	-	-	-
.	6A:582841-582841	-	-	-	-	-	-	-	-	-	-	-
.	6A:582880-582882	-	-	-	-	-	-	-	-	-	-	-
.	6A:582898-582898	-	-	-	-	-	-	-	-	-	-	-
.	6A:582903-582903	-	-	-	-	-	-	-	-	-	-	-
.	6A:582930-582930	-	-	-	-	-	-	-	-	-	-	-
.	6A:582934-582934	-	-	-	-	-	-	-	-	-	-	-
.	6A:582944-582944	-	-	-	-	-	-	-	-	-	-	-
.	6A:582951-582951	-	-	-	-	-	-	-	-	-	-	-
.	6A:583387-583387	-	-	-	-	-	-	-	-	-	-	-
.	6A:583412-583412	-	-	-	-	-	-	-	-	-	-	-
.	6A:583529-583529	-	-	-	-	-	-	-	-	-	-	-
.	6A:583662-583662	-	-	-	-	-	-	-	-	-	-	-
.	6A:583853-583853	-	-	-	-	-	-	-	-	-	-	-
.	6A:583868-583868	-	-	-	-	-	-	-	-	-	-	-
.	6A:583940-583940	-	-	-	-	-	-	-	-	-	-	-
.	6A:583960-583960	-	-	-	-	-	-	-	-	-	-	-
.	6A:583971-583971	-	-	-	-	-	-	-	-	-	-	-
.	6A:584841-584841	-	-	-	-	-	-	-	-	-	-	-
.	6A:584904-584907	-	-	-	-	-	-	-	-	-	-	-
.	6A:584936-584936	-	-	-	-	-	-	-	-	-	-	-
.	6A:584992-584992	-	-	-	-	-	-	-	-	-	-	-
.	6A:584994-584994	-	-	-	-	-	-	-	-	-	-	-
.	6A:585068-585068	-	-	-	-	-	-	-	-	-	-	-
.	6A:585077-585077	-	-	-	-	-	-	-	-	-	-	-
.	6A:585226-585226	-	-	-	-	-	-	-	-	-	-	-
.	6A:585250-585250	-	-	-	-	-	-	-	-	-	-	-
.	6A:585262-585262	-	-	-	-	-	-	-	-	-	-	-
.	6A:585263-585263	-	-	-	-	-	-	-	-	-	-	-
.	6A:585281-585281	-	-	-	-	-	-	-	-	-	-	-
.	6A:585294-585294	-	-	-	-	-	-	-	-	-	-	-
.	6A:585303-585303	-	-	-	-	-	-	-	-	-	-	-
.	6A:585415-585415	-	-	-	-	-	-	-	-	-	-	-
.	6A:590340-590340	-	-	-	-	-	-	-	-	-	-	-
.	6A:590389-590389	-	-	-	-	-	-	-	-	-	-	-
.	6A:591762-591762	-	-	-	-	-	-	-	-	-	-	-
.	6A:591768-591768	-	-	-	-	-	-	-	-	-	-	-
.	6A:591811-591811	-	-	-	-	-	-	-	-	-	-	-
.	6A:591812-591812	-	-	-	-	-	-	-	-	-	-	-
.	6A:591961-591961	-	-	-	-	-	-	-	-	-	-	-
.	6A:592006-592006	-	-	-	-	-	-	-	-	-	-	-
.	6A:592019-592019	-	-	-	-	-	-	-	-	-	-	-
.	6A:592020-592020	-	-	-	-	-	-	-	-	-	-	-
.	6A:592026-592026	-	-	-	-	-	-	-	-	-	-	-
.	6A:592159-592159	-	-	-	-	-	-	-	-	-	-	-
.	6A:592172-592172	-	-	-	-	-	-	-	-	-	-	-
.	6A:592185-592185	-	-	-	-	-	-	-	-	-	-	-
.	6A:592213-592213	-	-	-	-	-	-	-	-	-	-	-
.	6A:592227-592227	-	-	-	-	-	-	-	-	-	-	-
.	6A:592233-592233	-	-	-	-	-	-	-	-	-	-	-
.	6A:592284-592284	-	-	-	-	-	-	-	-	-	-	-
.	6A:592290-592290	-	-	-	-	-	-	-	-	-	-	-
.	6A:592302-592302	-	-	-	-	-	-	-	-	-	-	-
.	6A:592341-592341	-	-	-	-	-	-	-	-	-	-	-
.	6A:594595-594597	-	-	-	-	-	-	-	-	-	-	-
.	6A:594680-594680	-	-	-	-	-	-	-	-	-	-	-
.	6A:594729-594729	-	-	-	-	-	-	-	-	-	-	-
.	6A:611872-611872	-	-	-	-	-	-	-	-	-	-	-
.	6A:611888-611888	-	-	-	-	-	-	-	-	-	-	-
.	6A:611925-611927	-	-	-	-	-	-	-	-	-	-	-
.	6A:612125-612125	-	-	-	-	-	-	-	-	-	-	-
.	6A:612166-612167	-	-	-	-	-	-	-	-	-	-	-
.	6A:612242-612247	-	-	-	-	-	-	-	-	-	-	-
.	6A:613325-613325	-	-	-	-	-	-	-	-	-	-	-
.	6A:613426-613426	-	-	-	-	-	-	-	-	-	-	-
.	6A:613501-613501	-	-	-	-	-	-	-	-	-	-	-
.	6A:696108-696108	-	-	-	-	-	-	-	-	-	-	-
.	6A:696109-696109	-	-	-	-	-	-	-	-	-	-	-
.	6A:696132-696132	-	-	-	-	-	-	-	-	-	-	-
.	6A:696152-696152	-	-	-	-	-	-	-	-	-	-	-
.	6A:696185-696185	-	-	-	-	-	-	-	-	-	-	-
.	6A:718813-718813	-	-	-	-	-	-	-	-	-	-	-
.	6A:719041-719041	-	-	-	-	-	-	-	-	-	-	-
.	6A:719042-719042	-	-	-	-	-	-	-	-	-	-	-
.	6A:719047-719047	-	-	-	-	-	-	-	-	-	-	-
.	6A:719072-719072	-	-	-	-	-	-	-	-	-	-	-
.	6A:719115-719115	-	-	-	-	-	-	-	-	-	-	-
.	6A:720323-720323	-	-	-	-	-	-	-	-	-	-	-
.	6A:720340-720340	-	-	-	-	-	-	-	-	-	-	-
.	6A:720346-720347	-	-	-	-	-	-	-	-	-	-	-
.	6A:720367-720367	-	-	-	-	-	-	-	-	-	-	-
.	6A:720379-720380	-	-	-	-	-	-	-	-	-	-	-
.	6A:720511-720511	-	-	-	-	-	-	-	-	-	-	-
.	6A:720602-720602	-	-	-	-	-	-	-	-	-	-	-
.	6A:720610-720610	-	-	-	-	-	-	-	-	-	-	-
.	6A:720621-720621	-	-	-	-	-	-	-	-	-	-	-
.	6A:720659-720659	-	-	-	-	-	-	-	-	-	-	-
.	6A:720691-720693	-	-	-	-	-	-	-	-	-	-	-
.	6A:720700-720700	-	-	-	-	-	-	-	-	-	-	-
.	6A:721502-721502	-	-	-	-	-	-	-	-	-	-	-
.	6A:721512-721512	-	-	-	-	-	-	-	-	-	-	-
.	6A:721587-721587	G	TRITD6Av1G000380	TRITD6Av1G000380.1	Transcript	missense_variant	53	53	18	I/R	aTa/aGa	AX-94486844-6A.1	IMPACT=MODERATE;BIOTYPE=protein_coding;EXON=1/1;STRAND=1;ENSP=TRITD6Av1G000380.1;UNIPARC=UPI001018EF97;SIFT=tolerated_low_confidence(0.11)
.	6A:721796-721796	A	TRITD6Av1G000380	TRITD6Av1G000380.1	Transcript	missense_variant	262	262	88	E/K	Gaa/Aaa	AX-94421035-6A.1	IMPACT=MODERATE;BIOTYPE=protein_coding;EXON=1/1;STRAND=1;ENSP=TRITD6Av1G000380.1;UNIPARC=UPI001018EF97;SIFT=tolerated_low_confidence(0.98);DOMAINS=Low_complexity_(Seg):seg
.	6A:721927-721927	G	TRITD6Av1G000380	TRITD6Av1G000380.1	Transcript	missense_variant	393	393	131	D/E	gaT/gaG	-	IMPACT=MODERATE;BIOTYPE=protein_coding;EXON=1/1;STRAND=1;ENSP=TRITD6Av1G000380.1;UNIPARC=UPI001018EF97;SIFT=tolerated_low_confidence(1)
.	6A:722081-722081	-	-	-	-	-	-	-	-	-	-	-
.	6A:722094-722094	-	-	-	-	-	-	-	-	-	-	-
.	6A:722580-722580	-	-	-	-	-	-	-	-	-	-	-
.	6A:722854-722854	-	-	-	-	-	-	-	-	-	-	-
.	6A:722890-722890	-	-	-	-	-	-	-	-	-	-	-
.	6A:722913-722913	-	-	-	-	-	-	-	-	-	-	-
.	6A:722919-722919	-	-	-	-	-	-	-	-	-	-	-
.	6A:722946-722946	-	-	-	-	-	-	-	-	-	-	-
.	6A:722983-722983	-	-	-	-	-	-	-	-	-	-	-
.	6A:722987-722987	-	-	-	-	-	-	-	-	-	-	-
.	6A:723033-723033	-	-	-	-	-	-	-	-	-	-	-
.	6A:723035-723035	-	-	-	-	-	-	-	-	-	-	-
.	6A:723044-723044	-	-	-	-	-	-	-	-	-	-	-
.	6A:723072-723072	-	-	-	-	-	-	-	-	-	-	-
.	6A:723077-723077	-	-	-	-	-	-	-	-	-	-	-
.	6A:723097-723097	-	-	-	-	-	-	-	-	-	-	-
.	6A:723110-723110	-	-	-	-	-	-	-	-	-	-	-
.	6A:723131-723131	-	-	-	-	-	-	-	-	-	-	-
.	6A:723139-723140	-	-	-	-	-	-	-	-	-	-	-
.	6A:723146-723146	-	-	-	-	-	-	-	-	-	-	-
.	6A:723742-723742	-	-	-	-	-	-	-	-	-	-	-
.	6A:766244-766244	-	-	-	-	-	-	-	-	-	-	-
.	6A:766245-766245	-	-	-	-	-	-	-	-	-	-	-
.	6A:766247-766247	-	-	-	-	-	-	-	-	-	-	-
.	6A:766306-766306	-	-	-	-	-	-	-	-	-	-	-
.	6A:766328-766328	-	-	-	-	-	-	-	-	-	-	-
.	6A:766386-766386	-	-	-	-	-	-	-	-	-	-	-
.	6A:766416-766416	-	-	-	-	-	-	-	-	-	-	-
.	6A:766427-766427	-	-	-	-	-	-	-	-	-	-	-
.	6A:766443-766443	-	-	-	-	-	-	-	-	-	-	-
.	6A:766485-766485	-	-	-	-	-	-	-	-	-	-	-
.	6A:766552-766552	-	-	-	-	-	-	-	-	-	-	-
.	6A:766556-766556	-	-	-	-	-	-	-	-	-	-	-
.	6A:766562-766562	-	-	-	-	-	-	-	-	-	-	-
.	6A:766585-766585	-	-	-	-	-	-	-	-	-	-	-
.	6A:766608-766608	-	-	-	-	-	-	-	-	-	-	-
.	6A:766611-766611	-	-	-	-	-	-	-	-	-	-	-
.	6A:766623-766623	-	-	-	-	-	-	-	-	-	-	-
.	6A:766658-766658	-	-	-	-	-	-	-	-	-	-	-
.	6A:766666-766666	-	-	-	-	-	-	-	-	-	-	-
.	6A:766673-766673	-	-	-	-	-	-	-	-	-	-	-
.	6A:766719-766719	-	-	-	-	-	-	-	-	-	-	-
.	6A:766755-766755	-	-	-	-	-	-	-	-	-	-	-
.	6A:766991-766991	-	-	-	-	-	-	-	-	-	-	-
.	6A:767003-767003	-	-	-	-	-	-	-	-	-	-	-
.	6A:767121-767121	-	-	-	-	-	-	-	-	-	-	-
.	6A:767125-767125	-	-	-	-	-	-	-	-	-	-	-
.	6A:767168-767168	-	-	-	-	-	-	-	-	-	-	-
.	6A:767171-767171	-	-	-	-	-	-	-	-	-	-	-
.	6A:767184-767184	-	-	-	-	-	-	-	-	-	-	-
.	6A:767214-767214	-	-	-	-	-	-	-	-	-	-	-
.	6A:767320-767320	-	-	-	-	-	-	-	-	-	-	-
.	6A:767362-767362	-	-	-	-	-	-	-	-	-	-	-
.	6A:767379-767379	-	-	-	-	-	-	-	-	-	-	-
.	6A:767459-767459	-	-	-	-	-	-	-	-	-	-	-
.	6A:767589-767589	-	-	-	-	-	-	-	-	-	-	-
.	6A:767737-767737	-	-	-	-	-	-	-	-	-	-	-
.	6A:767861-767861	-	-	-	-	-	-	-	-	-	-	-
.	6A:768089-768089	-	-	-	-	-	-	-	-	-	-	-
.	6A:768093-768093	-	-	-	-	-	-	-	-	-	-	-
.	6A:768194-768194	-	-	-	-	-	-	-	-	-	-	-
.	6A:768412-768412	-	-	-	-	-	-	-	-	-	-	-
.	6A:768513-768513	-	-	-	-	-	-	-	-	-	-	-
.	6A:768534-768534	-	-	-	-	-	-	-	-	-	-	-
.	6A:768811-768811	-	-	-	-	-	-	-	-	-	-	-
.	6A:768861-768861	-	-	-	-	-	-	-	-	-	-	-
.	6A:769048-769048	-	-	-	-	-	-	-	-	-	-	-
.	6A:769101-769101	-	-	-	-	-	-	-	-	-	-	-
.	6A:769104-769104	-	-	-	-	-	-	-	-	-	-	-
.	6A:769113-769113	-	-	-	-	-	-	-	-	-	-	-
.	6A:769459-769461	-	-	-	-	-	-	-	-	-	-	-
.	6A:769594-769594	C	TRITD6Av1G000410	TRITD6Av1G000410.1	Transcript	missense_variant	181	181	61	F/L	Ttc/Ctc	-	IMPACT=MODERATE;BIOTYPE=protein_coding;EXON=2/3;STRAND=1;ENSP=TRITD6Av1G000410.1;UNIPARC=UPI0010172613;SIFT=tolerated(1);DOMAINS=PANTHER:PTHR32133:SF269,PANTHER:PTHR32133,Pfam:PF00646,Gene3D:1.20.1280.50,Superfamily:SSF81383
.	6A:770237-770237	A	TRITD6Av1G000410	TRITD6Av1G000410.1	Transcript	missense_variant	824	824	275	R/H	cGt/cAt	AX-94766992-6A.1	IMPACT=MODERATE;BIOTYPE=protein_coding;EXON=2/3;STRAND=1;ENSP=TRITD6Av1G000410.1;UNIPARC=UPI0010172613;SIFT=tolerated(0.34);DOMAINS=PANTHER:PTHR32133:SF269,PANTHER:PTHR32133
.	6A:770385-770385	C	TRITD6Av1G000410	TRITD6Av1G000410.1	Transcript	synonymous_variant	972	972	324	G	ggA/ggC	-	IMPACT=LOW;BIOTYPE=protein_coding;EXON=2/3;STRAND=1;ENSP=TRITD6Av1G000410.1;UNIPARC=UPI0010172613;DOMAINS=PANTHER:PTHR32133:SF269,PANTHER:PTHR32133
.	6A:770404-770404	G	TRITD6Av1G000410	TRITD6Av1G000410.1	Transcript	missense_variant	991	991	331	T/A	Act/Gct	-	IMPACT=MODERATE;BIOTYPE=protein_coding;EXON=2/3;STRAND=1;ENSP=TRITD6Av1G000410.1;UNIPARC=UPI0010172613;SIFT=deleterious(0.02);DOMAINS=PANTHER:PTHR32133:SF269,PANTHER:PTHR32133
.	6A:770410-770410	C	TRITD6Av1G000410	TRITD6Av1G000410.1	Transcript	missense_variant	997	997	333	E/Q	Gaa/Caa	-	IMPACT=MODERATE;BIOTYPE=protein_coding;EXON=2/3;STRAND=1;ENSP=TRITD6Av1G000410.1;UNIPARC=UPI0010172613;SIFT=tolerated(0.7);DOMAINS=PANTHER:PTHR32133:SF269,PANTHER:PTHR32133
.	6A:770433-770433	A	TRITD6Av1G000410	TRITD6Av1G000410.1	Transcript	missense_variant	1020	1020	340	H/Q	caC/caA	AX-94952279-6A.1	IMPACT=MODERATE;BIOTYPE=protein_coding;EXON=2/3;STRAND=1;ENSP=TRITD6Av1G000410.1;UNIPARC=UPI0010172613;SIFT=tolerated(0.35);DOMAINS=PANTHER:PTHR32133:SF269,PANTHER:PTHR32133
.	6A:770595-770595	T	TRITD6Av1G000410	TRITD6Av1G000410.1	Transcript	synonymous_variant	1182	1182	394	Y	taC/taT	-	IMPACT=LOW;BIOTYPE=protein_coding;EXON=2/3;STRAND=1;ENSP=TRITD6Av1G000410.1;UNIPARC=UPI0010172613;DOMAINS=PANTHER:PTHR32133:SF269,PANTHER:PTHR32133
.	6A:771011-771011	-	-	-	-	-	-	-	-	-	-	-
.	6A:771076-771078	-	-	-	-	-	-	-	-	-	-	-
.	6A:771121-771121	-	-	-	-	-	-	-	-	-	-	-
.	6A:771130-771130	-	-	-	-	-	-	-	-	-	-	-
.	6A:771350-771350	-	-	-	-	-	-	-	-	-	-	-
.	6A:771359-771359	-	-	-	-	-	-	-	-	-	-	-
.	6A:771393-771393	-	-	-	-	-	-	-	-	-	-	-
.	6A:771443-771443	-	-	-	-	-	-	-	-	-	-	-
.	6A:771460-771460	-	-	-	-	-	-	-	-	-	-	-
.	6A:771968-771968	-	-	-	-	-	-	-	-	-	-	-
.	6A:772104-772104	-	-	-	-	-	-	-	-	-	-	-
.	6A:772170-772171	-	-	-	-	-	-	-	-	-	-	-
.	6A:772190-772190	-	-	-	-	-	-	-	-	-	-	-
.	6A:772292-772292	-	-	-	-	-	-	-	-	-	-	-
.	6A:772303-772303	-	-	-	-	-	-	-	-	-	-	-
.	6A:772351-772351	-	-	-	-	-	-	-	-	-	-	-
.	6A:772415-772415	-	-	-	-	-	-	-	-	-	-	-
.	6A:772422-772422	-	-	-	-	-	-	-	-	-	-	-
.	6A:772457-772457	-	-	-	-	-	-	-	-	-	-	-
.	6A:772512-772512	-	-	-	-	-	-	-	-	-	-	-
.	6A:772529-772529	-	-	-	-	-	-	-	-	-	-	-
.	6A:772531-772531	-	-	-	-	-	-	-	-	-	-	-
.	6A:772535-772535	-	-	-	-	-	-	-	-	-	-	-
.	6A:772538-772538	-	-	-	-	-	-	-	-	-	-	-
.	6A:773251-773251	-	-	-	-	-	-	-	-	-	-	-
.	6A:773277-773277	-	-	-	-	-	-	-	-	-	-	-
.	6A:774052-774052	-	-	-	-	-	-	-	-	-	-	-
.	6A:774064-774064	-	-	-	-	-	-	-	-	-	-	-
.	6A:774069-774069	-	-	-	-	-	-	-	-	-	-	-
.	6A:774194-774194	-	-	-	-	-	-	-	-	-	-	-
.	6A:774201-774201	-	-	-	-	-	-	-	-	-	-	-
.	6A:774203-774203	-	-	-	-	-	-	-	-	-	-	-
.	6A:774216-774216	-	-	-	-	-	-	-	-	-	-	-
.	6A:774277-774277	-	-	-	-	-	-	-	-	-	-	-
.	6A:774313-774313	-	-	-	-	-	-	-	-	-	-	-
.	6A:774368-774368	-	-	-	-	-	-	-	-	-	-	-
.	6A:774386-774386	-	-	-	-	-	-	-	-	-	-	-
.	6A:774393-774393	-	-	-	-	-	-	-	-	-	-	-
.	6A:774421-774421	-	-	-	-	-	-	-	-	-	-	-
.	6A:774463-774465	-	-	-	-	-	-	-	-	-	-	-
.	6A:774498-774498	-	-	-	-	-	-	-	-	-	-	-
.	6A:774516-774516	-	-	-	-	-	-	-	-	-	-	-
.	6A:774522-774523	-	-	-	-	-	-	-	-	-	-	-
.	6A:774550-774550	-	-	-	-	-	-	-	-	-	-	-
.	6A:775760-775760	-	-	-	-	-	-	-	-	-	-	-
.	6A:776351-776351	-	-	-	-	-	-	-	-	-	-	-
.	6A:776373-776373	-	-	-	-	-	-	-	-	-	-	-
.	6A:776449-776449	-	-	-	-	-	-	-	-	-	-	-
.	6A:776490-776490	-	-	-	-	-	-	-	-	-	-	-
.	6A:777166-777166	-	-	-	-	-	-	-	-	-	-	-
.	6A:777257-777261	-	-	-	-	-	-	-	-	-	-	-
.	6A:777275-777275	-	-	-	-	-	-	-	-	-	-	-
.	6A:777410-777410	-	-	-	-	-	-	-	-	-	-	-
.	6A:777485-777485	-	-	-	-	-	-	-	-	-	-	-
.	6A:777503-777503	-	-	-	-	-	-	-	-	-	-	-
.	6A:777552-777552	-	-	-	-	-	-	-	-	-	-	-
.	6A:777656-777656	-	-	-	-	-	-	-	-	-	-	-
.	6A:777682-777682	-	-	-	-	-	-	-	-	-	-	-
.	6A:777690-777690	-	-	-	-	-	-	-	-	-	-	-
.	6A:777700-777701	-	-	-	-	-	-	-	-	-	-	-
.	6A:777711-777711	-	-	-	-	-	-	-	-	-	-	-
.	6A:777715-777715	-	-	-	-	-	-	-	-	-	-	-
.	6A:777721-777721	-	-	-	-	-	-	-	-	-	-	-
.	6A:777763-777763	-	-	-	-	-	-	-	-	-	-	-
.	6A:777790-777790	-	-	-	-	-	-	-	-	-	-	-
.	6A:777813-777813	-	-	-	-	-	-	-	-	-	-	-
.	6A:777827-777827	-	-	-	-	-	-	-	-	-	-	-
.	6A:777863-777863	-	-	-	-	-	-	-	-	-	-	-
.	6A:777889-777889	-	-	-	-	-	-	-	-	-	-	-
.	6A:777898-777898	-	-	-	-	-	-	-	-	-	-	-
.	6A:777913-777913	-	-	-	-	-	-	-	-	-	-	-
.	6A:777914-777914	-	-	-	-	-	-	-	-	-	-	-
.	6A:778096-778096	-	-	-	-	-	-	-	-	-	-	-
.	6A:778121-778121	-	-	-	-	-	-	-	-	-	-	-
.	6A:778132-778132	-	-	-	-	-	-	-	-	-	-	-
.	6A:778147-778147	-	-	-	-	-	-	-	-	-	-	-
.	6A:778149-778149	-	-	-	-	-	-	-	-	-	-	-
.	6A:779044-779044	-	-	-	-	-	-	-	-	-	-	-
.	6A:779076-779077	-	-	-	-	-	-	-	-	-	-	-
.	6A:779088-779088	-	-	-	-	-	-	-	-	-	-	-
.	6A:779236-779236	-	-	-	-	-	-	-	-	-	-	-
.	6A:779238-779238	-	-	-	-	-	-	-	-	-	-	-
.	6A:779257-779257	-	-	-	-	-	-	-	-	-	-	-
.	6A:779259-779259	-	-	-	-	-	-	-	-	-	-	-
.	6A:779263-779265	-	-	-	-	-	-	-	-	-	-	-
.	6A:779302-779302	-	-	-	-	-	-	-	-	-	-	-
.	6A:779396-779396	-	-	-	-	-	-	-	-	-	-	-
.	6A:779447-779447	-	-	-	-	-	-	-	-	-	-	-
.	6A:779453-779453	-	-	-	-	-	-	-	-	-	-	-
.	6A:779485-779485	-	-	-	-	-	-	-	-	-	-	-
.	6A:779488-779488	-	-	-	-	-	-	-	-	-	-	-
.	6A:811149-811149	-	-	-	-	-	-	-	-	-	-	-
.	6A:811308-811308	-	-	-	-	-	-	-	-	-	-	-
.	6A:811321-811321	-	-	-	-	-	-	-	-	-	-	-
.	6A:811418-811418	-	-	-	-	-	-	-	-	-	-	-
.	6A:811420-811420	-	-	-	-	-	-	-	-	-	-	-
.	6A:812163-812163	-	-	-	-	-	-	-	-	-	-	-
.	6A:812174-812174	-	-	-	-	-	-	-	-	-	-	-
.	6A:812196-812197	-	-	-	-	-	-	-	-	-	-	-
.	6A:812207-812208	-	-	-	-	-	-	-	-	-	-	-
.	6A:812219-812219	-	-	-	-	-	-	-	-	-	-	-
.	6A:812747-812747	-	-	-	-	-	-	-	-	-	-	-
.	6A:812759-812759	-	-	-	-	-	-	-	-	-	-	-
.	6A:812789-812789	-	-	-	-	-	-	-	-	-	-	-
.	6A:812792-812792	-	-	-	-	-	-	-	-	-	-	-
.	6A:812825-812825	-	-	-	-	-	-	-	-	-	-	-
.	6A:813549-813549	-	-	-	-	-	-	-	-	-	-	-
.	6A:813566-813566	-	-	-	-	-	-	-	-	-	-	-
.	6A:813690-813690	-	-	-	-	-	-	-	-	-	-	-
.	6A:813707-813707	-	-	-	-	-	-	-	-	-	-	-
.	6A:815008-815008	-	-	-	-	-	-	-	-	-	-	-
.	6A:815018-815018	-	-	-	-	-	-	-	-	-	-	-
.	6A:815064-815065	-	-	-	-	-	-	-	-	-	-	-
.	6A:815118-815118	-	-	-	-	-	-	-	-	-	-	-
.	6A:815145-815145	-	-	-	-	-	-	-	-	-	-	-
.	6A:815155-815155	-	-	-	-	-	-	-	-	-	-	-
.	6A:815179-815179	-	-	-	-	-	-	-	-	-	-	-
.	6A:815188-815188	-	-	-	-	-	-	-	-	-	-	-
.	6A:815275-815275	-	-	-	-	-	-	-	-	-	-	-
.	6A:815343-815343	-	-	-	-	-	-	-	-	-	-	-
.	6A:815364-815364	-	-	-	-	-	-	-	-	-	-	-
.	6A:815394-815394	-	-	-	-	-	-	-	-	-	-	-
.	6A:815399-815399	-	-	-	-	-	-	-	-	-	-	-
.	6A:815403-815403	-	-	-	-	-	-	-	-	-	-	-
.	6A:815415-815415	-	-	-	-	-	-	-	-	-	-	-
.	6A:815419-815419	-	-	-	-	-	-	-	-	-	-	-
.	6A:815426-815426	-	-	-	-	-	-	-	-	-	-	-
.	6A:817901-817901	-	-	-	-	-	-	-	-	-	-	-
.	6A:818013-818013	-	-	-	-	-	-	-	-	-	-	-
.	6A:818092-818092	-	-	-	-	-	-	-	-	-	-	-
.	6A:818123-818123	-	-	-	-	-	-	-	-	-	-	-
.	6A:818340-818340	-	-	-	-	-	-	-	-	-	-	-
.	6A:818349-818349	-	-	-	-	-	-	-	-	-	-	-
.	6A:818384-818384	-	-	-	-	-	-	-	-	-	-	-
.	6A:818485-818485	-	-	-	-	-	-	-	-	-	-	-
.	6A:818577-818577	-	-	-	-	-	-	-	-	-	-	-
.	6A:818647-818647	-	-	-	-	-	-	-	-	-	-	-
.	6A:818651-818651	-	-	-	-	-	-	-	-	-	-	-
.	6A:818655-818659	-	-	-	-	-	-	-	-	-	-	-
.	6A:818662-818662	-	-	-	-	-	-	-	-	-	-	-
.	6A:818787-818787	-	-	-	-	-	-	-	-	-	-	-
.	6A:818810-818810	-	-	-	-	-	-	-	-	-	-	-
.	6A:818833-818833	-	-	-	-	-	-	-	-	-	-	-
.	6A:819011-819011	-	-	-	-	-	-	-	-	-	-	-
.	6A:819299-819299	-	-	-	-	-	-	-	-	-	-	-
.	6A:847019-847019	-	-	-	-	-	-	-	-	-	-	-
.	6A:847288-847288	-	-	-	-	-	-	-	-	-	-	-
.	6A:897234-897234	-	-	-	-	-	-	-	-	-	-	-
.	6A:897269-897269	-	-	-	-	-	-	-	-	-	-	-
.	6A:897421-897421	-	-	-	-	-	-	-	-	-	-	-
.	6A:897443-897443	-	-	-	-	-	-	-	-	-	-	-
.	6A:901343-901343	-	-	-	-	-	-	-	-	-	-	-
.	6A:901346-901346	-	-	-	-	-	-	-	-	-	-	-
.	6A:901354-901354	-	-	-	-	-	-	-	-	-	-	-
.	6A:901364-901364	-	-	-	-	-	-	-	-	-	-	-
.	6A:901375-901375	-	-	-	-	-	-	-	-	-	-	-
.	6A:901402-901402	-	-	-	-	-	-	-	-	-	-	-
.	6A:901405-901405	-	-	-	-	-	-	-	-	-	-	-
.	6A:901447-901447	-	-	-	-	-	-	-	-	-	-	-
.	6A:901482-901482	-	-	-	-	-	-	-	-	-	-	-
.	6A:901521-901521	-	-	-	-	-	-	-	-	-	-	-
.	6A:901547-901547	-	-	-	-	-	-	-	-	-	-	-
.	6A:912258-912258	-	-	-	-	-	-	-	-	-	-	-
.	6A:912306-912306	-	-	-	-	-	-	-	-	-	-	-
.	6A:912337-912337	-	-	-	-	-	-	-	-	-	-	-
.	6A:912344-912344	-	-	-	-	-	-	-	-	-	-	-
.	6A:913161-913161	-	-	-	-	-	-	-	-	-	-	-
.	6A:913162-913162	-	-	-	-	-	-	-	-	-	-	-
.	6A:913175-913175	-	-	-	-	-	-	-	-	-	-	-
.	6A:913179-913179	-	-	-	-	-	-	-	-	-	-	-
.	6A:913201-913201	-	-	-	-	-	-	-	-	-	-	-
.	6A:913246-913246	-	-	-	-	-	-	-	-	-	-	-
.	6A:913276-913276	-	-	-	-	-	-	-	-	-	-	-
.	6A:913570-913570	-	-	-	-	-	-	-	-	-	-	-
.	6A:913588-913588	-	-	-	-	-	-	-	-	-	-	-
.	6A:913607-913607	-	-	-	-	-	-	-	-	-	-	-
.	6A:913610-913610	-	-	-	-	-	-	-	-	-	-	-
.	6A:913663-913663	-	-	-	-	-	-	-	-	-	-	-
.	6A:913693-913693	-	-	-	-	-	-	-	-	-	-	-
.	6A:913699-913699	-	-	-	-	-	-	-	-	-	-	-
.	6A:913717-913717	-	-	-	-	-	-	-	-	-	-	-
.	6A:913746-913746	-	-	-	-	-	-	-	-	-	-	-
.	6A:913776-913776	-	-	-	-	-	-	-	-	-	-	-
.	6A:913782-913783	-	-	-	-	-	-	-	-	-	-	-
.	6A:913820-913820	-	-	-	-	-	-	-	-	-	-	-
.	6A:913825-913825	-	-	-	-	-	-	-	-	-	-	-
.	6A:913864-913864	-	-	-	-	-	-	-	-	-	-	-
.	6A:913869-913869	-	-	-	-	-	-	-	-	-	-	-
.	6A:913884-913884	-	-	-	-	-	-	-	-	-	-	-
.	6A:913887-913887	-	-	-	-	-	-	-	-	-	-	-
.	6A:913898-913898	-	-	-	-	-	-	-	-	-	-	-
.	6A:913903-913903	-	-	-	-	-	-	-	-	-	-	-
.	6A:913933-913933	-	-	-	-	-	-	-	-	-	-	-
.	6A:913940-913940	-	-	-	-	-	-	-	-	-	-	-
.	6A:913942-913942	-	-	-	-	-	-	-	-	-	-	-
.	6A:913948-913948	-	-	-	-	-	-	-	-	-	-	-
.	6A:913951-913951	-	-	-	-	-	-	-	-	-	-	-
.	6A:913984-913984	-	-	-	-	-	-	-	-	-	-	-
.	6A:913992-913992	-	-	-	-	-	-	-	-	-	-	-
.	6A:914004-914004	-	-	-	-	-	-	-	-	-	-	-
.	6A:914008-914008	-	-	-	-	-	-	-	-	-	-	-
.	6A:914013-914013	-	-	-	-	-	-	-	-	-	-	-
.	6A:914015-914015	-	-	-	-	-	-	-	-	-	-	-
.	6A:914022-914022	-	-	-	-	-	-	-	-	-	-	-
.	6A:914066-914066	-	-	-	-	-	-	-	-	-	-	-
.	6A:914084-914084	-	-	-	-	-	-	-	-	-	-	-
.	6A:914103-914103	-	-	-	-	-	-	-	-	-	-	-
.	6A:914114-914114	-	-	-	-	-	-	-	-	-	-	-
.	6A:914123-914123	-	-	-	-	-	-	-	-	-	-	-
.	6A:914130-914130	-	-	-	-	-	-	-	-	-	-	-
.	6A:914135-914135	-	-	-	-	-	-	-	-	-	-	-
.	6A:914173-914173	-	-	-	-	-	-	-	-	-	-	-
.	6A:914175-914175	-	-	-	-	-	-	-	-	-	-	-
.	6A:914193-914193	-	-	-	-	-	-	-	-	-	-	-
.	6A:914243-914243	-	-	-	-	-	-	-	-	-	-	-
.	6A:914245-914245	-	-	-	-	-	-	-	-	-	-	-
.	6A:914254-914255	-	-	-	-	-	-	-	-	-	-	-
.	6A:914262-914262	-	-	-	-	-	-	-	-	-	-	-
.	6A:914265-914265	-	-	-	-	-	-	-	-	-	-	-
.	6A:914473-914473	-	-	-	-	-	-	-	-	-	-	-
.	6A:914487-914487	-	-	-	-	-	-	-	-	-	-	-
.	6A:914507-914507	-	-	-	-	-	-	-	-	-	-	-
.	6A:914512-914512	-	-	-	-	-	-	-	-	-	-	-
.	6A:914527-914527	-	-	-	-	-	-	-	-	-	-	-
.	6A:914537-914537	-	-	-	-	-	-	-	-	-	-	-
.	6A:914548-914548	-	-	-	-	-	-	-	-	-	-	-
.	6A:914551-914551	-	-	-	-	-	-	-	-	-	-	-
.	6A:914655-914655	-	-	-	-	-	-	-	-	-	-	-
.	6A:914704-914705	-	-	-	-	-	-	-	-	-	-	-
.	6A:914725-914725	-	-	-	-	-	-	-	-	-	-	-
.	6A:914730-914730	-	-	-	-	-	-	-	-	-	-	-
.	6A:914798-914798	-	-	-	-	-	-	-	-	-	-	-
.	6A:914801-914801	-	-	-	-	-	-	-	-	-	-	-
.	6A:914805-914805	-	-	-	-	-	-	-	-	-	-	-
.	6A:914806-914806	-	-	-	-	-	-	-	-	-	-	-
.	6A:914863-914863	-	-	-	-	-	-	-	-	-	-	-
.	6A:914886-914886	-	-	-	-	-	-	-	-	-	-	-
.	6A:914910-914910	-	-	-	-	-	-	-	-	-	-	-
.	6A:914914-914914	-	-	-	-	-	-	-	-	-	-	-
.	6A:914928-914929	-	-	-	-	-	-	-	-	-	-	-
.	6A:914942-914942	-	-	-	-	-	-	-	-	-	-	-
.	6A:914959-914959	-	-	-	-	-	-	-	-	-	-	-
.	6A:914965-914965	-	-	-	-	-	-	-	-	-	-	-
.	6A:915012-915013	-	-	-	-	-	-	-	-	-	-	-
.	6A:915039-915039	-	-	-	-	-	-	-	-	-	-	-
.	6A:915088-915088	-	-	-	-	-	-	-	-	-	-	-
.	6A:915090-915090	-	-	-	-	-	-	-	-	-	-	-
.	6A:915092-915092	-	-	-	-	-	-	-	-	-	-	-
.	6A:915093-915095	-	-	-	-	-	-	-	-	-	-	-
.	6A:915100-915100	-	-	-	-	-	-	-	-	-	-	-
.	6A:915114-915114	-	-	-	-	-	-	-	-	-	-	-
.	6A:915126-915126	-	-	-	-	-	-	-	-	-	-	-
.	6A:915162-915162	-	-	-	-	-	-	-	-	-	-	-
.	6A:915181-915181	-	-	-	-	-	-	-	-	-	-	-
.	6A:921238-921238	-	-	-	-	-	-	-	-	-	-	-
.	6A:921259-921259	-	-	-	-	-	-	-	-	-	-	-
.	6A:923326-923326	-	-	-	-	-	-	-	-	-	-	-
.	6A:923397-923397	-	-	-	-	-	-	-	-	-	-	-
.	6A:923534-923534	C	TRITD6Av1G000490	TRITD6Av1G000490.2	Transcript	synonymous_variant	1470	1470	490	A	gcT/gcC	-	IMPACT=LOW;BIOTYPE=protein_coding;EXON=6/7;STRAND=1;ENSP=TRITD6Av1G000490.2;UNIPARC=UPI0010183C3B;DOMAINS=Pfam:PF00892,PANTHER:PTHR31218,PANTHER:PTHR31218:SF25,Superfamily:SSF103481,Transmembrane_helices:TMhelix
.	6A:923534-923534	C	TRITD6Av1G000490	TRITD6Av1G000490.4	Transcript	synonymous_variant	789	789	263	A	gcT/gcC	-	IMPACT=LOW;BIOTYPE=protein_coding;EXON=4/5;STRAND=1;ENSP=TRITD6Av1G000490.4;UNIPARC=UPI0010185D9D;DOMAINS=Pfam:PF00892,PANTHER:PTHR31218,PANTHER:PTHR31218:SF235,Superfamily:SSF103481,Transmembrane_helices:TMhelix
.	6A:923534-923534	C	TRITD6Av1G000490	TRITD6Av1G000490.6	Transcript	synonymous_variant	792	792	264	A	gcT/gcC	-	IMPACT=LOW;BIOTYPE=protein_coding;EXON=3/4;STRAND=1;ENSP=TRITD6Av1G000490.6;UNIPARC=UPI0010185011;DOMAINS=Pfam:PF00892,PANTHER:PTHR31218,PANTHER:PTHR31218:SF235,Superfamily:SSF103481,Transmembrane_helices:TMhelix
.	6A:923534-923534	C	TRITD6Av1G000490	TRITD6Av1G000490.7	Transcript	synonymous_variant	765	765	255	A	gcT/gcC	-	IMPACT=LOW;BIOTYPE=protein_coding;EXON=3/3;STRAND=1;ENSP=TRITD6Av1G000490.7;UNIPARC=UPI0010188731;DOMAINS=Pfam:PF00892,PANTHER:PTHR31218,PANTHER:PTHR31218:SF235,Superfamily:SSF103481,Transmembrane_helices:TMhelix
.	6A:923552-923552	G	TRITD6Av1G000490	TRITD6Av1G000490.2	Transcript	synonymous_variant	1488	1488	496	T	acA/acG	-	IMPACT=LOW;BIOTYPE=protein_coding;EXON=6/7;STRAND=1;ENSP=TRITD6Av1G000490.2;UNIPARC=UPI0010183C3B;DOMAINS=Pfam:PF00892,PANTHER:PTHR31218,PANTHER:PTHR31218:SF25,Superfamily:SSF103481,Transmembrane_helices:TMhelix
.	6A:923552-923552	G	TRITD6Av1G000490	TRITD6Av1G000490.4	Transcript	synonymous_variant	807	807	269	T	acA/acG	-	IMPACT=LOW;BIOTYPE=protein_coding;EXON=4/5;STRAND=1;ENSP=TRITD6Av1G000490.4;UNIPARC=UPI0010185D9D;DOMAINS=Pfam:PF00892,PANTHER:PTHR31218,PANTHER:PTHR31218:SF235,Superfamily:SSF103481,Transmembrane_helices:TMhelix
.	6A:923552-923552	G	TRITD6Av1G000490	TRITD6Av1G000490.6	Transcript	synonymous_variant	810	810	270	T	acA/acG	-	IMPACT=LOW;BIOTYPE=protein_coding;EXON=3/4;STRAND=1;ENSP=TRITD6Av1G000490.6;UNIPARC=UPI0010185011;DOMAINS=Pfam:PF00892,PANTHER:PTHR31218,PANTHER:PTHR31218:SF235,Superfamily:SSF103481,Transmembrane_helices:TMhelix
.	6A:923552-923552	G	TRITD6Av1G000490	TRITD6Av1G000490.7	Transcript	synonymous_variant	783	783	261	T	acA/acG	-	IMPACT=LOW;BIOTYPE=protein_coding;EXON=3/3;STRAND=1;ENSP=TRITD6Av1G000490.7;UNIPARC=UPI0010188731;DOMAINS=Pfam:PF00892,PANTHER:PTHR31218,PANTHER:PTHR31218:SF235,Superfamily:SSF103481,Transmembrane_helices:TMhelix
.	6A:923612-923612	T	TRITD6Av1G000490	TRITD6Av1G000490.2	Transcript	synonymous_variant	1548	1548	516	I	atC/atT	-	IMPACT=LOW;BIOTYPE=protein_coding;EXON=6/7;STRAND=1;ENSP=TRITD6Av1G000490.2;UNIPARC=UPI0010183C3B;DOMAINS=Pfam:PF00892,PANTHER:PTHR31218,PANTHER:PTHR31218:SF25,Superfamily:SSF103481,Transmembrane_helices:TMhelix
.	6A:923612-923612	T	TRITD6Av1G000490	TRITD6Av1G000490.4	Transcript	synonymous_variant	867	867	289	I	atC/atT	-	IMPACT=LOW;BIOTYPE=protein_coding;EXON=4/5;STRAND=1;ENSP=TRITD6Av1G000490.4;UNIPARC=UPI0010185D9D;DOMAINS=Pfam:PF00892,PANTHER:PTHR31218,PANTHER:PTHR31218:SF235,Superfamily:SSF103481,Transmembrane_helices:TMhelix
.	6A:923612-923612	T	TRITD6Av1G000490	TRITD6Av1G000490.6	Transcript	synonymous_variant	870	870	290	I	atC/atT	-	IMPACT=LOW;BIOTYPE=protein_coding;EXON=3/4;STRAND=1;ENSP=TRITD6Av1G000490.6;UNIPARC=UPI0010185011;DOMAINS=Pfam:PF00892,PANTHER:PTHR31218,PANTHER:PTHR31218:SF235,Superfamily:SSF103481,Transmembrane_helices:TMhelix
.	6A:923612-923612	T	TRITD6Av1G000490	TRITD6Av1G000490.7	Transcript	synonymous_variant	843	843	281	I	atC/atT	-	IMPACT=LOW;BIOTYPE=protein_coding;EXON=3/3;STRAND=1;ENSP=TRITD6Av1G000490.7;UNIPARC=UPI0010188731;DOMAINS=Pfam:PF00892,PANTHER:PTHR31218,PANTHER:PTHR31218:SF235,Superfamily:SSF103481,Transmembrane_helices:TMhelix
.	6A:923627-923627	T	TRITD6Av1G000490	TRITD6Av1G000490.2	Transcript	synonymous_variant	1563	1563	521	I	atC/atT	-	IMPACT=LOW;BIOTYPE=protein_coding;EXON=6/7;STRAND=1;ENSP=TRITD6Av1G000490.2;UNIPARC=UPI0010183C3B;DOMAINS=Pfam:PF00892,PANTHER:PTHR31218,PANTHER:PTHR31218:SF25,Superfamily:SSF103481,Transmembrane_helices:TMhelix
.	6A:923627-923627	T	TRITD6Av1G000490	TRITD6Av1G000490.4	Transcript	synonymous_variant	882	882	294	I	atC/atT	-	IMPACT=LOW;BIOTYPE=protein_coding;EXON=4/5;STRAND=1;ENSP=TRITD6Av1G000490.4;UNIPARC=UPI0010185D9D;DOMAINS=Pfam:PF00892,PANTHER:PTHR31218,PANTHER:PTHR31218:SF235,Superfamily:SSF103481,Transmembrane_helices:TMhelix
.	6A:923627-923627	T	TRITD6Av1G000490	TRITD6Av1G000490.6	Transcript	synonymous_variant	885	885	295	I	atC/atT	-	IMPACT=LOW;BIOTYPE=protein_coding;EXON=3/4;STRAND=1;ENSP=TRITD6Av1G000490.6;UNIPARC=UPI0010185011;DOMAINS=Pfam:PF00892,PANTHER:PTHR31218,PANTHER:PTHR31218:SF235,Superfamily:SSF103481,Transmembrane_helices:TMhelix
.	6A:923627-923627	T	TRITD6Av1G000490	TRITD6Av1G000490.7	Transcript	synonymous_variant	858	858	286	I	atC/atT	-	IMPACT=LOW;BIOTYPE=protein_coding;EXON=3/3;STRAND=1;ENSP=TRITD6Av1G000490.7;UNIPARC=UPI0010188731;DOMAINS=Pfam:PF00892,PANTHER:PTHR31218,PANTHER:PTHR31218:SF235,Superfamily:SSF103481,Transmembrane_helices:TMhelix
.	6A:923811-923811	-	-	-	-	-	-	-	-	-	-	-
.	6A:923933-923933	G	TRITD6Av1G000490	TRITD6Av1G000490.2	Transcript	synonymous_variant	1656	1656	552	K	aaA/aaG	-	IMPACT=LOW;BIOTYPE=protein_coding;EXON=7/7;STRAND=1;ENSP=TRITD6Av1G000490.2;UNIPARC=UPI0010183C3B;DOMAINS=PANTHER:PTHR31218,PANTHER:PTHR31218:SF25,Superfamily:SSF103481
.	6A:923933-923933	G	TRITD6Av1G000490	TRITD6Av1G000490.4	Transcript	synonymous_variant	975	975	325	K	aaA/aaG	-	IMPACT=LOW;BIOTYPE=protein_coding;EXON=5/5;STRAND=1;ENSP=TRITD6Av1G000490.4;UNIPARC=UPI0010185D9D;DOMAINS=PANTHER:PTHR31218,PANTHER:PTHR31218:SF235,Superfamily:SSF103481
.	6A:923933-923933	G	TRITD6Av1G000490	TRITD6Av1G000490.6	Transcript	synonymous_variant	978	978	326	K	aaA/aaG	-	IMPACT=LOW;BIOTYPE=protein_coding;EXON=4/4;STRAND=1;ENSP=TRITD6Av1G000490.6;UNIPARC=UPI0010185011;DOMAINS=PANTHER:PTHR31218,PANTHER:PTHR31218:SF235,Superfamily:SSF103481
.	6A:923944-923944	A	TRITD6Av1G000490	TRITD6Av1G000490.2	Transcript	missense_variant	1667	1667	556	G/E	gGa/gAa	-	IMPACT=MODERATE;BIOTYPE=protein_coding;EXON=7/7;STRAND=1;ENSP=TRITD6Av1G000490.2;UNIPARC=UPI0010183C3B;SIFT=tolerated(1);DOMAINS=PANTHER:PTHR31218,PANTHER:PTHR31218:SF25
.	6A:923944-923944	A	TRITD6Av1G000490	TRITD6Av1G000490.4	Transcript	missense_variant	986	986	329	G/E	gGa/gAa	-	IMPACT=MODERATE;BIOTYPE=protein_coding;EXON=5/5;STRAND=1;ENSP=TRITD6Av1G000490.4;UNIPARC=UPI0010185D9D;SIFT=tolerated(0.92);DOMAINS=PANTHER:PTHR31218,PANTHER:PTHR31218:SF235
.	6A:923944-923944	A	TRITD6Av1G000490	TRITD6Av1G000490.6	Transcript	missense_variant	989	989	330	G/E	gGa/gAa	-	IMPACT=MODERATE;BIOTYPE=protein_coding;EXON=4/4;STRAND=1;ENSP=TRITD6Av1G000490.6;UNIPARC=UPI0010185011;SIFT=tolerated(0.9);DOMAINS=PANTHER:PTHR31218,PANTHER:PTHR31218:SF235
.	6A:923951-923951	T	TRITD6Av1G000490	TRITD6Av1G000490.2	Transcript	synonymous_variant	1674	1674	558	S	tcC/tcT	-	IMPACT=LOW;BIOTYPE=protein_coding;EXON=7/7;STRAND=1;ENSP=TRITD6Av1G000490.2;UNIPARC=UPI0010183C3B;DOMAINS=PANTHER:PTHR31218,PANTHER:PTHR31218:SF25
.	6A:923951-923951	T	TRITD6Av1G000490	TRITD6Av1G000490.4	Transcript	synonymous_variant	993	993	331	S	tcC/tcT	-	IMPACT=LOW;BIOTYPE=protein_coding;EXON=5/5;STRAND=1;ENSP=TRITD6Av1G000490.4;UNIPARC=UPI0010185D9D;DOMAINS=PANTHER:PTHR31218,PANTHER:PTHR31218:SF235
.	6A:923951-923951	T	TRITD6Av1G000490	TRITD6Av1G000490.6	Transcript	synonymous_variant	996	996	332	S	tcC/tcT	-	IMPACT=LOW;BIOTYPE=protein_coding;EXON=4/4;STRAND=1;ENSP=TRITD6Av1G000490.6;UNIPARC=UPI0010185011;DOMAINS=PANTHER:PTHR31218,PANTHER:PTHR31218:SF235
.	6A:923953-923953	T	TRITD6Av1G000490	TRITD6Av1G000490.2	Transcript	missense_variant	1676	1676	559	A/V	gCg/gTg	-	IMPACT=MODERATE;BIOTYPE=protein_coding;EXON=7/7;STRAND=1;ENSP=TRITD6Av1G000490.2;UNIPARC=UPI0010183C3B;SIFT=tolerated(0.36);DOMAINS=PANTHER:PTHR31218,PANTHER:PTHR31218:SF25
.	6A:923953-923953	T	TRITD6Av1G000490	TRITD6Av1G000490.4	Transcript	missense_variant	995	995	332	A/V	gCg/gTg	-	IMPACT=MODERATE;BIOTYPE=protein_coding;EXON=5/5;STRAND=1;ENSP=TRITD6Av1G000490.4;UNIPARC=UPI0010185D9D;SIFT=tolerated(0.43);DOMAINS=PANTHER:PTHR31218,PANTHER:PTHR31218:SF235
.	6A:923953-923953	T	TRITD6Av1G000490	TRITD6Av1G000490.6	Transcript	missense_variant	998	998	333	A/V	gCg/gTg	-	IMPACT=MODERATE;BIOTYPE=protein_coding;EXON=4/4;STRAND=1;ENSP=TRITD6Av1G000490.6;UNIPARC=UPI0010185011;SIFT=tolerated(0.53);DOMAINS=PANTHER:PTHR31218,PANTHER:PTHR31218:SF235
.	6A:923954-923954	A	TRITD6Av1G000490	TRITD6Av1G000490.2	Transcript	synonymous_variant	1677	1677	559	A	gcG/gcA	-	IMPACT=LOW;BIOTYPE=protein_coding;EXON=7/7;STRAND=1;ENSP=TRITD6Av1G000490.2;UNIPARC=UPI0010183C3B;DOMAINS=PANTHER:PTHR31218,PANTHER:PTHR31218:SF25
.	6A:923954-923954	A	TRITD6Av1G000490	TRITD6Av1G000490.4	Transcript	synonymous_variant	996	996	332	A	gcG/gcA	-	IMPACT=LOW;BIOTYPE=protein_coding;EXON=5/5;STRAND=1;ENSP=TRITD6Av1G000490.4;UNIPARC=UPI0010185D9D;DOMAINS=PANTHER:PTHR31218,PANTHER:PTHR31218:SF235
.	6A:923954-923954	A	TRITD6Av1G000490	TRITD6Av1G000490.6	Transcript	synonymous_variant	999	999	333	A	gcG/gcA	-	IMPACT=LOW;BIOTYPE=protein_coding;EXON=4/4;STRAND=1;ENSP=TRITD6Av1G000490.6;UNIPARC=UPI0010185011;DOMAINS=PANTHER:PTHR31218,PANTHER:PTHR31218:SF235
.	6A:925115-925115	-	-	-	-	-	-	-	-	-	-	-
.	6A:925119-925119	-	-	-	-	-	-	-	-	-	-	-
.	6A:925288-925288	-	-	-	-	-	-	-	-	-	-	-
.	6A:925304-925304	-	-	-	-	-	-	-	-	-	-	-
.	6A:925330-925330	-	-	-	-	-	-	-	-	-	-	-
.	6A:925595-925595	-	-	-	-	-	-	-	-	-	-	-
.	6A:925597-925597	-	-	-	-	-	-	-	-	-	-	-
.	6A:925615-925615	-	-	-	-	-	-	-	-	-	-	-
.	6A:925630-925633	-	-	-	-	-	-	-	-	-	-	-
.	6A:925652-925652	-	-	-	-	-	-	-	-	-	-	-
.	6A:925713-925713	-	-	-	-	-	-	-	-	-	-	-
.	6A:925783-925783	-	-	-	-	-	-	-	-	-	-	-
.	6A:925795-925795	-	-	-	-	-	-	-	-	-	-	-
.	6A:925853-925853	-	-	-	-	-	-	-	-	-	-	-
.	6A:925883-925883	-	-	-	-	-	-	-	-	-	-	-
.	6A:925890-925890	-	-	-	-	-	-	-	-	-	-	-
.	6A:926077-926077	-	-	-	-	-	-	-	-	-	-	-
.	6A:926091-926091	-	-	-	-	-	-	-	-	-	-	-
.	6A:926105-926105	-	-	-	-	-	-	-	-	-	-	-
.	6A:926106-926106	-	-	-	-	-	-	-	-	-	-	-
.	6A:926184-926184	-	-	-	-	-	-	-	-	-	-	-
.	6A:926202-926202	-	-	-	-	-	-	-	-	-	-	-
.	6A:926220-926220	-	-	-	-	-	-	-	-	-	-	-
.	6A:926289-926290	-	-	-	-	-	-	-	-	-	-	-
.	6A:926316-926316	-	-	-	-	-	-	-	-	-	-	-
.	6A:926349-926349	-	-	-	-	-	-	-	-	-	-	-
.	6A:926390-926390	-	-	-	-	-	-	-	-	-	-	-
.	6A:926402-926402	-	-	-	-	-	-	-	-	-	-	-
.	6A:926414-926414	-	-	-	-	-	-	-	-	-	-	-
.	6A:926418-926418	-	-	-	-	-	-	-	-	-	-	-
.	6A:926461-926461	-	-	-	-	-	-	-	-	-	-	-
.	6A:926463-926463	-	-	-	-	-	-	-	-	-	-	-
.	6A:926470-926470	-	-	-	-	-	-	-	-	-	-	-
.	6A:926585-926585	-	-	-	-	-	-	-	-	-	-	-
.	6A:926873-926873	-	-	-	-	-	-	-	-	-	-	-
.	6A:926937-926937	-	-	-	-	-	-	-	-	-	-	-
.	6A:926943-926943	-	-	-	-	-	-	-	-	-	-	-
.	6A:927011-927011	-	-	-	-	-	-	-	-	-	-	-
.	6A:927190-927190	-	-	-	-	-	-	-	-	-	-	-
.	6A:927210-927210	-	-	-	-	-	-	-	-	-	-	-
.	6A:927272-927272	-	-	-	-	-	-	-	-	-	-	-
.	6A:927336-927336	-	-	-	-	-	-	-	-	-	-	-
.	6A:932565-932567	-	-	-	-	-	-	-	-	-	-	-
.	6A:932596-932596	-	-	-	-	-	-	-	-	-	-	-
.	6A:932629-932629	-	-	-	-	-	-	-	-	-	-	-
.	6A:932630-932630	-	-	-	-	-	-	-	-	-	-	-
.	6A:932632-932632	-	-	-	-	-	-	-	-	-	-	-
.	6A:932665-932665	-	-	-	-	-	-	-	-	-	-	-
.	6A:932713-932713	-	-	-	-	-	-	-	-	-	-	-
.	6A:932714-932714	-	-	-	-	-	-	-	-	-	-	-
.	6A:932734-932734	-	-	-	-	-	-	-	-	-	-	-
.	6A:932738-932738	-	-	-	-	-	-	-	-	-	-	-
.	6A:932744-932744	-	-	-	-	-	-	-	-	-	-	-
.	6A:933313-933313	-	-	-	-	-	-	-	-	-	-	-
.	6A:933322-933322	-	-	-	-	-	-	-	-	-	-	-
.	6A:933357-933357	-	-	-	-	-	-	-	-	-	-	-
.	6A:933366-933366	-	-	-	-	-	-	-	-	-	-	-
.	6A:933455-933455	-	-	-	-	-	-	-	-	-	-	-
.	6A:934129-934129	-	-	-	-	-	-	-	-	-	-	-
.	6A:934135-934135	-	-	-	-	-	-	-	-	-	-	-
.	6A:934148-934148	-	-	-	-	-	-	-	-	-	-	-
.	6A:934181-934181	-	-	-	-	-	-	-	-	-	-	-
.	6A:934189-934189	-	-	-	-	-	-	-	-	-	-	-
.	6A:934210-934210	-	-	-	-	-	-	-	-	-	-	-
.	6A:934221-934221	-	-	-	-	-	-	-	-	-	-	-
.	6A:934269-934269	-	-	-	-	-	-	-	-	-	-	-
.	6A:934812-934812	-	-	-	-	-	-	-	-	-	-	-
.	6A:934818-934818	-	-	-	-	-	-	-	-	-	-	-
.	6A:934837-934837	-	-	-	-	-	-	-	-	-	-	-
.	6A:934875-934875	-	-	-	-	-	-	-	-	-	-	-
.	6A:934883-934883	-	-	-	-	-	-	-	-	-	-	-
.	6A:934901-934901	-	-	-	-	-	-	-	-	-	-	-
.	6A:934910-934910	-	-	-	-	-	-	-	-	-	-	-
.	6A:934950-934950	-	-	-	-	-	-	-	-	-	-	-
.	6A:935360-935360	-	-	-	-	-	-	-	-	-	-	-
.	6A:935366-935366	-	-	-	-	-	-	-	-	-	-	-
.	6A:935384-935384	-	-	-	-	-	-	-	-	-	-	-
.	6A:935388-935388	-	-	-	-	-	-	-	-	-	-	-
.	6A:935923-935923	-	-	-	-	-	-	-	-	-	-	-
.	6A:935929-935929	-	-	-	-	-	-	-	-	-	-	-
.	6A:936018-936018	-	-	-	-	-	-	-	-	-	-	-
.	6A:936071-936071	-	-	-	-	-	-	-	-	-	-	-
.	6A:936093-936093	-	-	-	-	-	-	-	-	-	-	-
.	6A:936096-936096	-	-	-	-	-	-	-	-	-	-	-
.	6A:936113-936113	-	-	-	-	-	-	-	-	-	-	-
.	6A:936117-936117	-	-	-	-	-	-	-	-	-	-	-
.	6A:936135-936135	-	-	-	-	-	-	-	-	-	-	-
.	6A:936137-936137	-	-	-	-	-	-	-	-	-	-	-
.	6A:936157-936157	-	-	-	-	-	-	-	-	-	-	-
.	6A:936181-936181	-	-	-	-	-	-	-	-	-	-	-
.	6A:936219-936219	-	-	-	-	-	-	-	-	-	-	-
.	6A:936236-936237	-	-	-	-	-	-	-	-	-	-	-
.	6A:936288-936288	-	-	-	-	-	-	-	-	-	-	-
.	6A:936291-936291	-	-	-	-	-	-	-	-	-	-	-
.	6A:936311-936311	-	-	-	-	-	-	-	-	-	-	-
.	6A:936335-936335	-	-	-	-	-	-	-	-	-	-	-
.	6A:936364-936364	-	-	-	-	-	-	-	-	-	-	-
.	6A:936565-936565	-	-	-	-	-	-	-	-	-	-	-
.	6A:936585-936585	-	-	-	-	-	-	-	-	-	-	-
.	6A:936589-936589	-	-	-	-	-	-	-	-	-	-	-
.	6A:936627-936627	-	-	-	-	-	-	-	-	-	-	-
.	6A:936629-936629	-	-	-	-	-	-	-	-	-	-	-
.	6A:936642-936642	-	-	-	-	-	-	-	-	-	-	-
.	6A:936685-936685	-	-	-	-	-	-	-	-	-	-	-
.	6A:939898-939898	-	-	-	-	-	-	-	-	-	-	-
.	6A:939900-939900	-	-	-	-	-	-	-	-	-	-	-
.	6A:939909-939910	-	-	-	-	-	-	-	-	-	-	-
.	6A:939915-939915	-	-	-	-	-	-	-	-	-	-	-
.	6A:939917-939917	-	-	-	-	-	-	-	-	-	-	-
.	6A:939936-939936	-	-	-	-	-	-	-	-	-	-	-
.	6A:939954-939954	-	-	-	-	-	-	-	-	-	-	-
.	6A:939965-939965	-	-	-	-	-	-	-	-	-	-	-
.	6A:939972-939972	-	-	-	-	-	-	-	-	-	-	-
.	6A:939976-939976	-	-	-	-	-	-	-	-	-	-	-
.	6A:940019-940019	-	-	-	-	-	-	-	-	-	-	-
.	6A:940071-940073	-	-	-	-	-	-	-	-	-	-	-
.	6A:940117-940117	-	-	-	-	-	-	-	-	-	-	-
.	6A:940159-940159	-	-	-	-	-	-	-	-	-	-	-
.	6A:940241-940241	-	-	-	-	-	-	-	-	-	-	-
.	6A:940317-940317	-	-	-	-	-	-	-	-	-	-	-
.	6A:940350-940350	-	-	-	-	-	-	-	-	-	-	-
.	6A:940403-940403	-	-	-	-	-	-	-	-	-	-	-
.	6A:940441-940441	-	-	-	-	-	-	-	-	-	-	-
.	6A:940552-940552	-	-	-	-	-	-	-	-	-	-	-
.	6A:940602-940602	-	-	-	-	-	-	-	-	-	-	-
.	6A:940834-940836	-	-	-	-	-	-	-	-	-	-	-
.	6A:940857-940857	-	-	-	-	-	-	-	-	-	-	-
.	6A:940877-940877	-	-	-	-	-	-	-	-	-	-	-
.	6A:941260-941260	C	TRITD6Av1G000510	TRITD6Av1G000510.1	Transcript	missense_variant	1137	1137	379	D/E	gaT/gaG	-	IMPACT=MODERATE;BIOTYPE=protein_coding;EXON=7/7;STRAND=-1;ENSP=TRITD6Av1G000510.1;UNIPARC=UPI001017E25A;SIFT=tolerated_low_confidence(0.56);DOMAINS=Gene3D:3.30.420.10,Pfam:PF13456,Superfamily:SSF53098,CDD:cd06222
.	6A:941264-941264	C	TRITD6Av1G000510	TRITD6Av1G000510.1	Transcript	missense_variant	1133	1133	378	V/G	gTa/gGa	-	IMPACT=MODERATE;BIOTYPE=protein_coding;EXON=7/7;STRAND=-1;ENSP=TRITD6Av1G000510.1;UNIPARC=UPI001017E25A;SIFT=tolerated_low_confidence(1);DOMAINS=Gene3D:3.30.420.10,Pfam:PF13456,Superfamily:SSF53098,CDD:cd06222
.	6A:941269-941269	A	TRITD6Av1G000510	TRITD6Av1G000510.1	Transcript	synonymous_variant	1128	1128	376	D	gaC/gaT	-	IMPACT=LOW;BIOTYPE=protein_coding;EXON=7/7;STRAND=-1;ENSP=TRITD6Av1G000510.1;UNIPARC=UPI001017E25A;DOMAINS=Gene3D:3.30.420.10,Pfam:PF13456,Superfamily:SSF53098,CDD:cd06222
.	6A:941279-941279	C	TRITD6Av1G000510	TRITD6Av1G000510.1	Transcript	missense_variant	1118	1118	373	V/G	gTt/gGt	-	IMPACT=MODERATE;BIOTYPE=protein_coding;EXON=7/7;STRAND=-1;ENSP=TRITD6Av1G000510.1;UNIPARC=UPI001017E25A;SIFT=tolerated_low_confidence(0.61);DOMAINS=Gene3D:3.30.420.10,Pfam:PF13456,Superfamily:SSF53098,CDD:cd06222
.	6A:941406-941406	G	TRITD6Av1G000510	TRITD6Av1G000510.1	Transcript	missense_variant	991	991	331	I/L	Atc/Ctc	-	IMPACT=MODERATE;BIOTYPE=protein_coding;EXON=7/7;STRAND=-1;ENSP=TRITD6Av1G000510.1;UNIPARC=UPI001017E25A;SIFT=tolerated_low_confidence(1)
.	6A:941505-941505	-	-	-	-	-	-	-	-	-	-	-
.	6A:941526-941526	-	-	-	-	-	-	-	-	-	-	-
.	6A:941635-941635	-	-	-	-	-	-	-	-	-	-	-
.	6A:941637-941637	C	TRITD6Av1G000510	TRITD6Av1G000510.1	Transcript	missense_variant,splice_region_variant	908	908	303	L/R	cTa/cGa	-	IMPACT=MODERATE;BIOTYPE=protein_coding;EXON=6/7;STRAND=-1;ENSP=TRITD6Av1G000510.1;UNIPARC=UPI001017E25A;SIFT=tolerated_low_confidence(0.28)
.	6A:941663-941663	G	TRITD6Av1G000510	TRITD6Av1G000510.1	Transcript	synonymous_variant	882	882	294	D	gaT/gaC	-	IMPACT=LOW;BIOTYPE=protein_coding;EXON=6/7;STRAND=-1;ENSP=TRITD6Av1G000510.1;UNIPARC=UPI001017E25A
.	6A:941905-941916	-	-	-	-	-	-	-	-	-	-	-
.	6A:942121-942122	-	-	-	-	-	-	-	-	-	-	-
.	6A:942245-942245	-	-	-	-	-	-	-	-	-	-	-
.	6A:942500-942500	-	-	-	-	-	-	-	-	-	-	-
.	6A:942989-942989	A	TRITD6Av1G000510	TRITD6Av1G000510.1	Transcript	missense_variant	707	707	236	T/M	aCg/aTg	-	IMPACT=MODERATE;BIOTYPE=protein_coding;EXON=5/7;STRAND=-1;ENSP=TRITD6Av1G000510.1;UNIPARC=UPI001017E25A;SIFT=tolerated_low_confidence(0.84);DOMAINS=PANTHER:PTHR10791,PANTHER:PTHR10791:SF153
.	6A:942989-942989	A	TRITD6Av1G000510	TRITD6Av1G000510.2	Transcript	missense_variant	776	776	259	T/M	aCg/aTg	-	IMPACT=MODERATE;BIOTYPE=protein_coding;EXON=6/6;STRAND=-1;ENSP=TRITD6Av1G000510.2;UNIPARC=UPI0010196B12;SIFT=tolerated(0.11);DOMAINS=PANTHER:PTHR10791,PANTHER:PTHR10791:SF153
.	6A:942991-942991	G	TRITD6Av1G000510	TRITD6Av1G000510.1	Transcript	synonymous_variant	705	705	235	T	acG/acC	-	IMPACT=LOW;BIOTYPE=protein_coding;EXON=5/7;STRAND=-1;ENSP=TRITD6Av1G000510.1;UNIPARC=UPI001017E25A;DOMAINS=PANTHER:PTHR10791,PANTHER:PTHR10791:SF153
.	6A:942991-942991	G	TRITD6Av1G000510	TRITD6Av1G000510.2	Transcript	synonymous_variant	774	774	258	T	acG/acC	-	IMPACT=LOW;BIOTYPE=protein_coding;EXON=6/6;STRAND=-1;ENSP=TRITD6Av1G000510.2;UNIPARC=UPI0010196B12;DOMAINS=PANTHER:PTHR10791,PANTHER:PTHR10791:SF153
.	6A:942996-942996	G	TRITD6Av1G000510	TRITD6Av1G000510.1	Transcript	missense_variant	700	700	234	A/P	Gca/Cca	-	IMPACT=MODERATE;BIOTYPE=protein_coding;EXON=5/7;STRAND=-1;ENSP=TRITD6Av1G000510.1;UNIPARC=UPI001017E25A;SIFT=tolerated_low_confidence(0.83);DOMAINS=PANTHER:PTHR10791,PANTHER:PTHR10791:SF153
.	6A:942996-942996	G	TRITD6Av1G000510	TRITD6Av1G000510.2	Transcript	missense_variant	769	769	257	A/P	Gca/Cca	-	IMPACT=MODERATE;BIOTYPE=protein_coding;EXON=6/6;STRAND=-1;ENSP=TRITD6Av1G000510.2;UNIPARC=UPI0010196B12;SIFT=tolerated(0.28);DOMAINS=PANTHER:PTHR10791,PANTHER:PTHR10791:SF153
.	6A:943560-943560	C	TRITD6Av1G000510	TRITD6Av1G000510.1	Transcript	synonymous_variant	306	306	102	L	ctA/ctG	-	IMPACT=LOW;BIOTYPE=protein_coding;EXON=3/7;STRAND=-1;ENSP=TRITD6Av1G000510.1;UNIPARC=UPI001017E25A;DOMAINS=PANTHER:PTHR10791,PANTHER:PTHR10791:SF153,Transmembrane_helices:TMhelix,Low_complexity_(Seg):seg
.	6A:943560-943560	C	TRITD6Av1G000510	TRITD6Av1G000510.2	Transcript	synonymous_variant	375	375	125	L	ctA/ctG	-	IMPACT=LOW;BIOTYPE=protein_coding;EXON=4/6;STRAND=-1;ENSP=TRITD6Av1G000510.2;UNIPARC=UPI0010196B12;DOMAINS=PANTHER:PTHR10791,PANTHER:PTHR10791:SF153,Transmembrane_helices:TMhelix,Low_complexity_(Seg):seg
.	6A:943887-943887	A	TRITD6Av1G000510	TRITD6Av1G000510.1	Transcript	synonymous_variant	87	87	29	V	gtG/gtT	-	IMPACT=LOW;BIOTYPE=protein_coding;EXON=2/7;STRAND=-1;ENSP=TRITD6Av1G000510.1;UNIPARC=UPI001017E25A;DOMAINS=Gene3D:1.20.1280.290,Pfam:PF03083,PANTHER:PTHR10791,PANTHER:PTHR10791:SF153,Transmembrane_helices:TMhelix
.	6A:943887-943887	A	TRITD6Av1G000510	TRITD6Av1G000510.2	Transcript	synonymous_variant	156	156	52	V	gtG/gtT	-	IMPACT=LOW;BIOTYPE=protein_coding;EXON=3/6;STRAND=-1;ENSP=TRITD6Av1G000510.2;UNIPARC=UPI0010196B12;DOMAINS=Gene3D:1.20.1280.290,Pfam:PF03083,PANTHER:PTHR10791,PANTHER:PTHR10791:SF153,Transmembrane_helices:TMhelix
.	6A:944129-944143	-	-	-	-	-	-	-	-	-	-	-
.	6A:944285-944285	-	-	-	-	-	-	-	-	-	-	-
.	6A:944459-944459	-	-	-	-	-	-	-	-	-	-	-
.	6A:944473-944473	-	-	-	-	-	-	-	-	-	-	-
.	6A:944719-944719	-	-	-	-	-	-	-	-	-	-	-
.	6A:944796-944796	-	-	-	-	-	-	-	-	-	-	-
.	6A:945250-945250	-	-	-	-	-	-	-	-	-	-	-
.	6A:945262-945262	-	-	-	-	-	-	-	-	-	-	-
.	6A:945302-945302	-	-	-	-	-	-	-	-	-	-	-
.	6A:945315-945315	-	-	-	-	-	-	-	-	-	-	-
.	6A:945349-945349	-	-	-	-	-	-	-	-	-	-	-
.	6A:945565-945565	-	-	-	-	-	-	-	-	-	-	-
.	6A:945588-945588	-	-	-	-	-	-	-	-	-	-	-
.	6A:945660-945660	-	-	-	-	-	-	-	-	-	-	-
.	6A:945726-945730	-	-	-	-	-	-	-	-	-	-	-
.	6A:945770-945770	-	-	-	-	-	-	-	-	-	-	-
.	6A:945771-945771	-	-	-	-	-	-	-	-	-	-	-
.	6A:945785-945785	-	-	-	-	-	-	-	-	-	-	-
.	6A:945806-945806	-	-	-	-	-	-	-	-	-	-	-
.	6A:945834-945834	-	-	-	-	-	-	-	-	-	-	-
.	6A:946035-946035	-	-	-	-	-	-	-	-	-	-	-
.	6A:946067-946067	-	-	-	-	-	-	-	-	-	-	-
.	6A:946274-946275	-	-	-	-	-	-	-	-	-	-	-
.	6A:946304-946304	-	-	-	-	-	-	-	-	-	-	-
.	6A:946389-946389	-	-	-	-	-	-	-	-	-	-	-
.	6A:946462-946462	-	-	-	-	-	-	-	-	-	-	-
.	6A:946510-946510	-	-	-	-	-	-	-	-	-	-	-
.	6A:946540-946540	-	-	-	-	-	-	-	-	-	-	-
.	6A:946541-946541	-	-	-	-	-	-	-	-	-	-	-
.	6A:946592-946592	-	-	-	-	-	-	-	-	-	-	-
.	6A:947195-947195	-	-	-	-	-	-	-	-	-	-	-
.	6A:947201-947203	-	-	-	-	-	-	-	-	-	-	-
.	6A:947221-947221	-	-	-	-	-	-	-	-	-	-	-
.	6A:947335-947335	-	-	-	-	-	-	-	-	-	-	-
.	6A:947351-947351	-	-	-	-	-	-	-	-	-	-	-
.	6A:947378-947378	-	-	-	-	-	-	-	-	-	-	-
.	6A:947423-947423	-	-	-	-	-	-	-	-	-	-	-
.	6A:947427-947427	-	-	-	-	-	-	-	-	-	-	-
.	6A:947649-947649	-	-	-	-	-	-	-	-	-	-	-
.	6A:947957-947957	-	-	-	-	-	-	-	-	-	-	-
.	6A:948038-948038	-	-	-	-	-	-	-	-	-	-	-
.	6A:948116-948116	-	-	-	-	-	-	-	-	-	-	-
.	6A:948257-948258	-	-	-	-	-	-	-	-	-	-	-
.	6A:948276-948276	-	-	-	-	-	-	-	-	-	-	-
.	6A:948277-948277	-	-	-	-	-	-	-	-	-	-	-
.	6A:948371-948374	-	-	-	-	-	-	-	-	-	-	-
.	6A:948451-948451	-	-	-	-	-	-	-	-	-	-	-
.	6A:948603-948603	-	-	-	-	-	-	-	-	-	-	-
.	6A:948707-948707	-	-	-	-	-	-	-	-	-	-	-
.	6A:948717-948717	-	-	-	-	-	-	-	-	-	-	-
.	6A:948796-948796	-	-	-	-	-	-	-	-	-	-	-
.	6A:948815-948815	-	-	-	-	-	-	-	-	-	-	-
.	6A:948822-948824	-	-	-	-	-	-	-	-	-	-	-
.	6A:949336-949336	-	-	-	-	-	-	-	-	-	-	-
.	6A:949378-949378	-	-	-	-	-	-	-	-	-	-	-
.	6A:949419-949419	-	-	-	-	-	-	-	-	-	-	-
.	6A:949461-949461	-	-	-	-	-	-	-	-	-	-	-
.	6A:949498-949498	-	-	-	-	-	-	-	-	-	-	-
.	6A:949673-949673	-	-	-	-	-	-	-	-	-	-	-
.	6A:949675-949675	-	-	-	-	-	-	-	-	-	-	-
.	6A:949785-949785	-	-	-	-	-	-	-	-	-	-	-
.	6A:950410-950410	-	-	-	-	-	-	-	-	-	-	-
.	6A:950474-950474	-	-	-	-	-	-	-	-	-	-	-
.	6A:950475-950475	-	-	-	-	-	-	-	-	-	-	-
.	6A:950483-950483	-	-	-	-	-	-	-	-	-	-	-
.	6A:950486-950486	-	-	-	-	-	-	-	-	-	-	-
.	6A:950496-950496	-	-	-	-	-	-	-	-	-	-	-
.	6A:950544-950544	-	-	-	-	-	-	-	-	-	-	-
.	6A:951193-951194	-	-	-	-	-	-	-	-	-	-	-
.	6A:951533-951533	-	-	-	-	-	-	-	-	-	-	-
.	6A:953790-953790	-	-	-	-	-	-	-	-	-	-	-
.	6A:953821-953821	-	-	-	-	-	-	-	-	-	-	-
.	6A:953829-953830	-	-	-	-	-	-	-	-	-	-	-
.	6A:954269-954269	-	-	-	-	-	-	-	-	-	-	-
.	6A:954300-954300	-	-	-	-	-	-	-	-	-	-	-
.	6A:954301-954301	-	-	-	-	-	-	-	-	-	-	-
.	6A:954376-954376	-	-	-	-	-	-	-	-	-	-	-
.	6A:954449-954449	-	-	-	-	-	-	-	-	-	-	-
.	6A:954506-954506	-	-	-	-	-	-	-	-	-	-	-
.	6A:954637-954637	-	-	-	-	-	-	-	-	-	-	-
.	6A:954647-954647	-	-	-	-	-	-	-	-	-	-	-
.	6A:954773-954773	-	-	-	-	-	-	-	-	-	-	-
.	6A:955157-955157	-	-	-	-	-	-	-	-	-	-	-
.	6A:955231-955231	-	-	-	-	-	-	-	-	-	-	-
.	6A:955238-955238	-	-	-	-	-	-	-	-	-	-	-
.	6A:955682-955682	-	-	-	-	-	-	-	-	-	-	-
.	6A:955697-955697	-	-	-	-	-	-	-	-	-	-	-
.	6A:955769-955769	-	-	-	-	-	-	-	-	-	-	-
.	6A:955788-955788	-	-	-	-	-	-	-	-	-	-	-
.	6A:956077-956077	-	-	-	-	-	-	-	-	-	-	-
.	6A:956078-956078	-	-	-	-	-	-	-	-	-	-	-
.	6A:956093-956093	-	-	-	-	-	-	-	-	-	-	-
.	6A:956184-956184	-	-	-	-	-	-	-	-	-	-	-
.	6A:956230-956230	-	-	-	-	-	-	-	-	-	-	-
.	6A:956264-956264	-	-	-	-	-	-	-	-	-	-	-
.	6A:956288-956288	-	-	-	-	-	-	-	-	-	-	-
.	6A:956369-956369	-	-	-	-	-	-	-	-	-	-	-
.	6A:956458-956458	-	-	-	-	-	-	-	-	-	-	-
.	6A:956538-956538	-	-	-	-	-	-	-	-	-	-	-
.	6A:956629-956629	-	-	-	-	-	-	-	-	-	-	-
.	6A:956664-956664	-	-	-	-	-	-	-	-	-	-	-
.	6A:956746-956746	-	-	-	-	-	-	-	-	-	-	-
.	6A:956776-956776	-	-	-	-	-	-	-	-	-	-	-
.	6A:956826-956826	-	-	-	-	-	-	-	-	-	-	-
.	6A:956837-956837	-	-	-	-	-	-	-	-	-	-	-
.	6A:956891-956891	-	-	-	-	-	-	-	-	-	-	-
.	6A:956926-956926	-	-	-	-	-	-	-	-	-	-	-
.	6A:957081-957081	-	-	-	-	-	-	-	-	-	-	-
.	6A:957838-957838	-	-	-	-	-	-	-	-	-	-	-
.	6A:957861-957861	-	-	-	-	-	-	-	-	-	-	-
.	6A:957894-957894	-	-	-	-	-	-	-	-	-	-	-
.	6A:958022-958022	-	-	-	-	-	-	-	-	-	-	-
.	6A:958026-958026	-	-	-	-	-	-	-	-	-	-	-
.	6A:958035-958035	-	-	-	-	-	-	-	-	-	-	-
.	6A:958062-958062	-	-	-	-	-	-	-	-	-	-	-
.	6A:958066-958066	-	-	-	-	-	-	-	-	-	-	-
.	6A:958154-958154	-	-	-	-	-	-	-	-	-	-	-
.	6A:958206-958206	-	-	-	-	-	-	-	-	-	-	-
.	6A:958227-958227	-	-	-	-	-	-	-	-	-	-	-
.	6A:958247-958247	-	-	-	-	-	-	-	-	-	-	-
.	6A:958282-958282	-	-	-	-	-	-	-	-	-	-	-
.	6A:958331-958331	-	-	-	-	-	-	-	-	-	-	-
.	6A:959129-959129	-	-	-	-	-	-	-	-	-	-	-
.	6A:959260-959260	-	-	-	-	-	-	-	-	-	-	-
.	6A:959268-959268	-	-	-	-	-	-	-	-	-	-	-
.	6A:959279-959279	-	-	-	-	-	-	-	-	-	-	-
.	6A:959376-959376	-	-	-	-	-	-	-	-	-	-	-
.	6A:959408-959408	-	-	-	-	-	-	-	-	-	-	-
.	6A:959505-959505	-	-	-	-	-	-	-	-	-	-	-
.	6A:959550-959550	-	-	-	-	-	-	-	-	-	-	-
.	6A:959664-959664	-	-	-	-	-	-	-	-	-	-	-
.	6A:959746-959746	-	-	-	-	-	-	-	-	-	-	-
.	6A:962253-962254	-	-	-	-	-	-	-	-	-	-	-
.	6A:962287-962287	-	-	-	-	-	-	-	-	-	-	-
.	6A:962288-962288	-	-	-	-	-	-	-	-	-	-	-
.	6A:967858-967858	-	-	-	-	-	-	-	-	-	-	-
.	6A:967860-967860	-	-	-	-	-	-	-	-	-	-	-
.	6A:967863-967863	-	-	-	-	-	-	-	-	-	-	-
.	6A:967937-967937	-	-	-	-	-	-	-	-	-	-	-
.	6A:967947-967947	-	-	-	-	-	-	-	-	-	-	-
.	6A:967997-967997	-	-	-	-	-	-	-	-	-	-	-
.	6A:968033-968033	-	-	-	-	-	-	-	-	-	-	-
.	6A:968034-968034	-	-	-	-	-	-	-	-	-	-	-
.	6A:968043-968043	-	-	-	-	-	-	-	-	-	-	-
.	6A:968048-968048	-	-	-	-	-	-	-	-	-	-	-
.	6A:968079-968079	-	-	-	-	-	-	-	-	-	-	-
.	6A:968097-968097	-	-	-	-	-	-	-	-	-	-	-
.	6A:968124-968124	-	-	-	-	-	-	-	-	-	-	-
.	6A:968127-968127	-	-	-	-	-	-	-	-	-	-	-
.	6A:968154-968154	-	-	-	-	-	-	-	-	-	-	-
.	6A:968157-968157	-	-	-	-	-	-	-	-	-	-	-
.	6A:968175-968175	-	-	-	-	-	-	-	-	-	-	-
.	6A:968190-968190	-	-	-	-	-	-	-	-	-	-	-
.	6A:968191-968191	-	-	-	-	-	-	-	-	-	-	-
.	6A:968192-968192	-	-	-	-	-	-	-	-	-	-	-
.	6A:968206-968206	-	-	-	-	-	-	-	-	-	-	-
.	6A:968264-968264	-	-	-	-	-	-	-	-	-	-	-
.	6A:968271-968271	-	-	-	-	-	-	-	-	-	-	-
.	6A:968278-968278	-	-	-	-	-	-	-	-	-	-	-
.	6A:968317-968317	-	-	-	-	-	-	-	-	-	-	-
.	6A:968320-968320	-	-	-	-	-	-	-	-	-	-	-
.	6A:968340-968340	-	-	-	-	-	-	-	-	-	-	-
.	6A:968345-968345	-	-	-	-	-	-	-	-	-	-	-
.	6A:968381-968381	-	-	-	-	-	-	-	-	-	-	-
.	6A:968382-968382	-	-	-	-	-	-	-	-	-	-	-
.	6A:968383-968383	-	-	-	-	-	-	-	-	-	-	-
.	6A:968395-968395	-	-	-	-	-	-	-	-	-	-	-
.	6A:968428-968428	-	-	-	-	-	-	-	-	-	-	-
.	6A:968555-968555	-	-	-	-	-	-	-	-	-	-	-
.	6A:968581-968581	-	-	-	-	-	-	-	-	-	-	-
.	6A:968586-968586	-	-	-	-	-	-	-	-	-	-	-
.	6A:968588-968588	-	-	-	-	-	-	-	-	-	-	-
.	6A:968598-968598	-	-	-	-	-	-	-	-	-	-	-
.	6A:968617-968617	-	-	-	-	-	-	-	-	-	-	-
.	6A:968640-968640	-	-	-	-	-	-	-	-	-	-	-
.	6A:968643-968643	-	-	-	-	-	-	-	-	-	-	-
.	6A:968644-968644	-	-	-	-	-	-	-	-	-	-	-
.	6A:968645-968645	-	-	-	-	-	-	-	-	-	-	-
.	6A:968716-968716	-	-	-	-	-	-	-	-	-	-	-
.	6A:968739-968739	-	-	-	-	-	-	-	-	-	-	-
.	6A:968792-968792	-	-	-	-	-	-	-	-	-	-	-
.	6A:968801-968801	-	-	-	-	-	-	-	-	-	-	-
.	6A:968846-968846	-	-	-	-	-	-	-	-	-	-	-
.	6A:968852-968852	-	-	-	-	-	-	-	-	-	-	-
.	6A:968896-968896	-	-	-	-	-	-	-	-	-	-	-
.	6A:968899-968899	-	-	-	-	-	-	-	-	-	-	-
.	6A:969795-969795	-	-	-	-	-	-	-	-	-	-	-
.	6A:969804-969804	-	-	-	-	-	-	-	-	-	-	-
.	6A:969842-969842	-	-	-	-	-	-	-	-	-	-	-
.	6A:969848-969848	-	-	-	-	-	-	-	-	-	-	-
.	6A:969879-969880	-	-	-	-	-	-	-	-	-	-	-
.	6A:969944-969944	-	-	-	-	-	-	-	-	-	-	-
.	6A:970013-970013	-	-	-	-	-	-	-	-	-	-	-
.	6A:970046-970046	-	-	-	-	-	-	-	-	-	-	-
.	6A:970124-970124	-	-	-	-	-	-	-	-	-	-	-
.	6A:970133-970133	-	-	-	-	-	-	-	-	-	-	-
.	6A:970142-970142	-	-	-	-	-	-	-	-	-	-	-
.	6A:970219-970219	-	-	-	-	-	-	-	-	-	-	-
.	6A:970226-970228	-	-	-	-	-	-	-	-	-	-	-
.	6A:970287-970287	-	-	-	-	-	-	-	-	-	-	-
.	6A:971113-971113	-	-	-	-	-	-	-	-	-	-	-
.	6A:971116-971116	-	-	-	-	-	-	-	-	-	-	-
.	6A:971120-971120	-	-	-	-	-	-	-	-	-	-	-
.	6A:971135-971137	-	-	-	-	-	-	-	-	-	-	-
.	6A:971151-971151	-	-	-	-	-	-	-	-	-	-	-
.	6A:971180-971180	-	-	-	-	-	-	-	-	-	-	-
.	6A:971197-971197	-	-	-	-	-	-	-	-	-	-	-
.	6A:971202-971202	-	-	-	-	-	-	-	-	-	-	-
.	6A:971203-971203	-	-	-	-	-	-	-	-	-	-	-
.	6A:971212-971212	-	-	-	-	-	-	-	-	-	-	-
.	6A:971267-971267	-	-	-	-	-	-	-	-	-	-	-
.	6A:971273-971273	-	-	-	-	-	-	-	-	-	-	-
.	6A:973404-973404	-	-	-	-	-	-	-	-	-	-	-
.	6A:973457-973457	-	-	-	-	-	-	-	-	-	-	-
.	6A:987331-987331	-	-	-	-	-	-	-	-	-	-	-
.	6A:987336-987336	-	-	-	-	-	-	-	-	-	-	-
.	6A:987340-987340	-	-	-	-	-	-	-	-	-	-	-
.	6A:987348-987348	-	-	-	-	-	-	-	-	-	-	-
.	6A:987353-987353	-	-	-	-	-	-	-	-	-	-	-
.	6A:987365-987365	-	-	-	-	-	-	-	-	-	-	-
.	6A:987406-987406	-	-	-	-	-	-	-	-	-	-	-
.	6A:987410-987410	-	-	-	-	-	-	-	-	-	-	-
.	6A:987423-987423	-	-	-	-	-	-	-	-	-	-	-
.	6A:987537-987537	-	-	-	-	-	-	-	-	-	-	-
.	6A:987688-987688	-	-	-	-	-	-	-	-	-	-	-
.	6A:987707-987707	-	-	-	-	-	-	-	-	-	-	-
.	6A:987808-987808	-	-	-	-	-	-	-	-	-	-	-
.	6A:988033-988033	-	-	-	-	-	-	-	-	-	-	-
.	6A:988530-988530	-	-	-	-	-	-	-	-	-	-	-
.	6A:988650-988650	-	-	-	-	-	-	-	-	-	-	-
.	6A:988658-988658	-	-	-	-	-	-	-	-	-	-	-
.	6A:988671-988671	-	-	-	-	-	-	-	-	-	-	-
.	6A:988683-988683	-	-	-	-	-	-	-	-	-	-	-
.	6A:988684-988684	-	-	-	-	-	-	-	-	-	-	-
.	6A:988729-988730	-	-	-	-	-	-	-	-	-	-	-
.	6A:988753-988753	-	-	-	-	-	-	-	-	-	-	-
.	6A:988767-988767	-	-	-	-	-	-	-	-	-	-	-
.	6A:988821-988821	-	-	-	-	-	-	-	-	-	-	-
.	6A:988858-988858	-	-	-	-	-	-	-	-	-	-	-
.	6A:988886-988886	-	-	-	-	-	-	-	-	-	-	-
.	6A:988888-988888	-	-	-	-	-	-	-	-	-	-	-
.	6A:988978-988978	-	-	-	-	-	-	-	-	-	-	-
.	6A:988993-988993	-	-	-	-	-	-	-	-	-	-	-
.	6A:989000-989000	-	-	-	-	-	-	-	-	-	-	-
.	6A:989051-989052	-	-	-	-	-	-	-	-	-	-	-
.	6A:989076-989076	-	-	-	-	-	-	-	-	-	-	-
.	6A:989177-989177	-	-	-	-	-	-	-	-	-	-	-
.	6A:989221-989221	-	-	-	-	-	-	-	-	-	-	-
.	6A:989382-989382	-	-	-	-	-	-	-	-	-	-	-
.	6A:989743-989743	-	-	-	-	-	-	-	-	-	-	-
.	6A:989771-989771	-	-	-	-	-	-	-	-	-	-	-
.	6A:990026-990026	-	-	-	-	-	-	-	-	-	-	-
.	6A:990028-990028	-	-	-	-	-	-	-	-	-	-	-
.	6A:990039-990039	-	-	-	-	-	-	-	-	-	-	-
.	6A:990043-990043	-	-	-	-	-	-	-	-	-	-	-
.	6A:990069-990069	-	-	-	-	-	-	-	-	-	-	-
.	6A:990097-990097	-	-	-	-	-	-	-	-	-	-	-
.	6A:990339-990343	-	-	-	-	-	-	-	-	-	-	-
.	6A:990558-990558	-	-	-	-	-	-	-	-	-	-	-
.	6A:991176-991176	-	-	-	-	-	-	-	-	-	-	-
.	6A:991473-991474	-	-	-	-	-	-	-	-	-	-	-
.	6A:991785-991785	-	-	-	-	-	-	-	-	-	-	-
.	6A:991895-991895	-	-	-	-	-	-	-	-	-	-	-
.	6A:991908-991908	-	-	-	-	-	-	-	-	-	-	-
.	6A:992081-992081	-	-	-	-	-	-	-	-	-	-	-
.	6A:992145-992145	-	-	-	-	-	-	-	-	-	-	-
.	6A:992190-992190	-	-	-	-	-	-	-	-	-	-	-
.	6A:992375-992375	-	-	-	-	-	-	-	-	-	-	-
.	6A:992429-992429	-	-	-	-	-	-	-	-	-	-	-
.	6A:992447-992447	-	-	-	-	-	-	-	-	-	-	-
.	6A:992501-992501	-	-	-	-	-	-	-	-	-	-	-
.	6A:992566-992566	-	-	-	-	-	-	-	-	-	-	-
.	6A:993727-993727	-	-	-	-	-	-	-	-	-	-	-
.	6A:993731-993731	-	-	-	-	-	-	-	-	-	-	-
.	6A:993738-993738	-	-	-	-	-	-	-	-	-	-	-
.	6A:993740-993740	-	-	-	-	-	-	-	-	-	-	-
.	6A:993753-993753	-	-	-	-	-	-	-	-	-	-	-
.	6A:993765-993765	-	-	-	-	-	-	-	-	-	-	-
.	6A:993785-993785	-	-	-	-	-	-	-	-	-	-	-
.	6A:993793-993793	-	-	-	-	-	-	-	-	-	-	-
.	6A:993813-993813	-	-	-	-	-	-	-	-	-	-	-
.	6A:993815-993815	-	-	-	-	-	-	-	-	-	-	-
.	6A:994115-994115	-	-	-	-	-	-	-	-	-	-	-
.	6A:994146-994146	-	-	-	-	-	-	-	-	-	-	-
.	6A:994150-994150	-	-	-	-	-	-	-	-	-	-	-
.	6A:994160-994160	-	-	-	-	-	-	-	-	-	-	-
.	6A:994553-994553	-	-	-	-	-	-	-	-	-	-	-
.	6A:994581-994581	-	-	-	-	-	-	-	-	-	-	-
.	6A:994589-994589	-	-	-	-	-	-	-	-	-	-	-
.	6A:994594-994594	-	-	-	-	-	-	-	-	-	-	-
.	6A:994596-994596	-	-	-	-	-	-	-	-	-	-	-
.	6A:994634-994634	-	-	-	-	-	-	-	-	-	-	-
.	6A:994637-994637	-	-	-	-	-	-	-	-	-	-	-
.	6A:995365-995365	-	-	-	-	-	-	-	-	-	-	-
.	6A:995469-995469	-	-	-	-	-	-	-	-	-	-	-
.	6A:995970-995988	-	-	-	-	-	-	-	-	-	-	-
.	6A:996292-996292	-	-	-	-	-	-	-	-	-	-	-
.	6A:996345-996345	-	-	-	-	-	-	-	-	-	-	-
.	6A:996556-996556	-	-	-	-	-	-	-	-	-	-	-
.	6A:996631-996633	-	-	-	-	-	-	-	-	-	-	-
.	6A:996765-996765	-	-	-	-	-	-	-	-	-	-	-
.	6A:997466-997466	-	-	-	-	-	-	-	-	-	-	-
.	6A:997571-997571	-	-	-	-	-	-	-	-	-	-	-
.	6A:997664-997664	-	-	-	-	-	-	-	-	-	-	-
.	6A:998115-998115	-	-	-	-	-	-	-	-	-	-	-
.	6A:998356-998356	-	-	-	-	-	-	-	-	-	-	-
.	6A:998477-998481	-	-	-	-	-	-	-	-	-	-	-
.	6A:999023-999023	-	-	-	-	-	-	-	-	-	-	-
.	6A:999260-999260	-	-	-	-	-	-	-	-	-	-	-
.	6A:999420-999422	-	-	-	-	-	-	-	-	-	-	-
.	6A:999560-999560	-	-	-	-	-	-	-	-	-	-	-
.	6A:999590-999590	-	-	-	-	-	-	-	-	-	-	-
.	6A:1000374-1000374	-	-	-	-	-	-	-	-	-	-	-
.	6A:1000395-1000395	-	-	-	-	-	-	-	-	-	-	-
.	6A:1000851-1000851	-	-	-	-	-	-	-	-	-	-	-
.	6A:1000867-1000867	-	-	-	-	-	-	-	-	-	-	-
.	6A:1001018-1001018	-	-	-	-	-	-	-	-	-	-	-
.	6A:1001181-1001181	-	-	-	-	-	-	-	-	-	-	-
.	6A:1001236-1001236	-	-	-	-	-	-	-	-	-	-	-
.	6A:1001327-1001327	-	-	-	-	-	-	-	-	-	-	-
.	6A:1001448-1001449	-	-	-	-	-	-	-	-	-	-	-
.	6A:1001732-1001732	-	-	-	-	-	-	-	-	-	-	-
.	6A:1001882-1001882	-	-	-	-	-	-	-	-	-	-	-
.	6A:1001926-1001926	-	-	-	-	-	-	-	-	-	-	-
.	6A:1001953-1001953	-	-	-	-	-	-	-	-	-	-	-
.	6A:1002036-1002036	-	-	-	-	-	-	-	-	-	-	-
.	6A:1002059-1002059	-	-	-	-	-	-	-	-	-	-	-
.	6A:1002136-1002136	-	-	-	-	-	-	-	-	-	-	-
.	6A:1002141-1002141	-	-	-	-	-	-	-	-	-	-	-
.	6A:1005771-1005771	-	-	-	-	-	-	-	-	-	-	-
.	6A:1028331-1028331	-	-	-	-	-	-	-	-	-	-	-
.	6A:1028609-1028609	-	-	-	-	-	-	-	-	-	-	-
.	6A:1028635-1028635	-	-	-	-	-	-	-	-	-	-	-
.	6A:1029095-1029095	-	-	-	-	-	-	-	-	-	-	-
.	6A:1029210-1029210	-	-	-	-	-	-	-	-	-	-	-
.	6A:1029250-1029251	-	-	-	-	-	-	-	-	-	-	-
.	6A:1031176-1031177	-	-	-	-	-	-	-	-	-	-	-
.	6A:1031349-1031349	-	-	-	-	-	-	-	-	-	-	-
.	6A:1031483-1031483	-	-	-	-	-	-	-	-	-	-	-
.	6A:1032987-1032988	-	-	-	-	-	-	-	-	-	-	-
.	6A:1032997-1032997	-	-	-	-	-	-	-	-	-	-	-
.	6A:1033675-1033675	T	TRITD6Av1G000560	TRITD6Av1G000560.1	Transcript	missense_variant	907	907	303	V/F	Gtt/Ttt	-	IMPACT=MODERATE;BIOTYPE=protein_coding;EXON=4/4;STRAND=1;ENSP=TRITD6Av1G000560.1;UNIPARC=UPI0010194475;SIFT=tolerated(1);DOMAINS=PANTHER:PTHR18929,PANTHER:PTHR18929:SF197
.	6A:1033675-1033675	T	TRITD6Av1G000560	TRITD6Av1G000560.2	Transcript	missense_variant	906	906	302	E/D	gaG/gaT	-	IMPACT=MODERATE;BIOTYPE=protein_coding;EXON=4/12;STRAND=1;ENSP=TRITD6Av1G000560.2;UNIPARC=UPI001017F07F;SIFT=tolerated(0.66);DOMAINS=Gene3D:3.40.30.10,Pfam:PF13848,PANTHER:PTHR18929,PANTHER:PTHR18929:SF195,Superfamily:SSF52833,TIGRFAM:TIGR01130,CDD:cd02981
.	6A:1033675-1033675	T	TRITD6Av1G000560	TRITD6Av1G000560.3	Transcript	missense_variant	906	906	302	E/D	gaG/gaT	-	IMPACT=MODERATE;BIOTYPE=protein_coding;EXON=4/12;STRAND=1;ENSP=TRITD6Av1G000560.3;UNIPARC=UPI001017D7B0;SIFT=tolerated(0.71);DOMAINS=CDD:cd02981,PANTHER:PTHR18929:SF195,PANTHER:PTHR18929,TIGRFAM:TIGR01130,Gene3D:3.40.30.10,Pfam:PF13848,Superfamily:SSF52833
.	6A:1035567-1035567	-	-	-	-	-	-	-	-	-	-	-
.	6A:1037361-1037361	G	TRITD6Av1G000580	TRITD6Av1G000580.1	Transcript	missense_variant	878	878	293	R/P	cGc/cCc	-	IMPACT=MODERATE;BIOTYPE=protein_coding;EXON=1/1;STRAND=-1;ENSP=TRITD6Av1G000580.1;UNIPARC=UPI001019291B;SIFT=tolerated(0.36);DOMAINS=PANTHER:PTHR46158,PANTHER:PTHR46158:SF4,Superfamily:SSF103473,MobiDB_lite:mobidb-lite
.	6A:1037361-1037361	G	TRITD6Av1G000580	TRITD6Av1G000580.2	Transcript	missense_variant	845	845	282	R/P	cGc/cCc	-	IMPACT=MODERATE;BIOTYPE=protein_coding;EXON=2/2;STRAND=-1;ENSP=TRITD6Av1G000580.2;UNIPARC=UPI00101737C3;SIFT=tolerated(0.36);DOMAINS=PANTHER:PTHR46158,PANTHER:PTHR46158:SF4,Superfamily:SSF103473,MobiDB_lite:mobidb-lite
.	6A:1037383-1037383	C	TRITD6Av1G000580	TRITD6Av1G000580.1	Transcript	missense_variant	856	856	286	T/A	Acc/Gcc	-	IMPACT=MODERATE;BIOTYPE=protein_coding;EXON=1/1;STRAND=-1;ENSP=TRITD6Av1G000580.1;UNIPARC=UPI001019291B;SIFT=tolerated(0.31);DOMAINS=PANTHER:PTHR46158,PANTHER:PTHR46158:SF4,Superfamily:SSF103473
.	6A:1037383-1037383	C	TRITD6Av1G000580	TRITD6Av1G000580.2	Transcript	missense_variant	823	823	275	T/A	Acc/Gcc	-	IMPACT=MODERATE;BIOTYPE=protein_coding;EXON=2/2;STRAND=-1;ENSP=TRITD6Av1G000580.2;UNIPARC=UPI00101737C3;SIFT=tolerated(0.3);DOMAINS=PANTHER:PTHR46158,PANTHER:PTHR46158:SF4,Superfamily:SSF103473
.	6A:1037672-1037672	C	TRITD6Av1G000580	TRITD6Av1G000580.1	Transcript	synonymous_variant	567	567	189	S	tcC/tcG	-	IMPACT=LOW;BIOTYPE=protein_coding;EXON=1/1;STRAND=-1;ENSP=TRITD6Av1G000580.1;UNIPARC=UPI001019291B;DOMAINS=PANTHER:PTHR46158,PANTHER:PTHR46158:SF4,MobiDB_lite:mobidb-lite,Low_complexity_(Seg):seg
.	6A:1037672-1037672	C	TRITD6Av1G000580	TRITD6Av1G000580.2	Transcript	synonymous_variant	534	534	178	S	tcC/tcG	-	IMPACT=LOW;BIOTYPE=protein_coding;EXON=2/2;STRAND=-1;ENSP=TRITD6Av1G000580.2;UNIPARC=UPI00101737C3;DOMAINS=PANTHER:PTHR46158,PANTHER:PTHR46158:SF4,MobiDB_lite:mobidb-lite,Low_complexity_(Seg):seg
.	6A:1039284-1039284	-	-	-	-	-	-	-	-	-	-	-
.	6A:1039327-1039329	-	-	-	-	-	-	-	-	-	-	-
.	6A:1039336-1039337	-	-	-	-	-	-	-	-	-	-	-
.	6A:1039525-1039525	-	-	-	-	-	-	-	-	-	-	-
.	6A:1039537-1039537	-	-	-	-	-	-	-	-	-	-	-
.	6A:1040116-1040116	-	-	-	-	-	-	-	-	-	-	-
.	6A:1040330-1040330	-	-	-	-	-	-	-	-	-	-	-
.	6A:1040352-1040352	-	-	-	-	-	-	-	-	-	-	-
.	6A:1040375-1040375	-	-	-	-	-	-	-	-	-	-	-
.	6A:1040694-1040694	-	-	-	-	-	-	-	-	-	-	-
.	6A:1040910-1040911	-	-	-	-	-	-	-	-	-	-	-
.	6A:1041416-1041416	-	-	-	-	-	-	-	-	-	-	-
.	6A:1041512-1041512	-	-	-	-	-	-	-	-	-	-	-
.	6A:1041514-1041514	-	-	-	-	-	-	-	-	-	-	-
.	6A:1043031-1043037	-	-	-	-	-	-	-	-	-	-	-
.	6A:1046391-1046391	T	TRITD6Av1G000630	TRITD6Av1G000630.2	Transcript	missense_variant	11	11	4	P/Q	cCg/cAg	-	IMPACT=MODERATE;BIOTYPE=protein_coding;EXON=1/4;STRAND=-1;ENSP=TRITD6Av1G000630.2;UNIPARC=UPI00101913DD;DOMAINS=MobiDB_lite:mobidb-lite
.	6A:1046391-1046391	T	TRITD6Av1G000630	TRITD6Av1G000630.3	Transcript	missense_variant	11	11	4	P/Q	cCg/cAg	-	IMPACT=MODERATE;BIOTYPE=protein_coding;EXON=1/4;STRAND=-1;ENSP=TRITD6Av1G000630.3;UNIPARC=UPI0010190AF9;DOMAINS=MobiDB_lite:mobidb-lite
.	6A:1046421-1046421	-	-	-	-	-	-	-	-	-	-	-
.	6A:1046472-1046472	-	-	-	-	-	-	-	-	-	-	-
.	6A:1047418-1047418	-	-	-	-	-	-	-	-	-	-	-
.	6A:1047548-1047548	-	-	-	-	-	-	-	-	-	-	-
.	6A:1047560-1047560	-	-	-	-	-	-	-	-	-	-	-
.	6A:1047715-1047715	-	-	-	-	-	-	-	-	-	-	-
.	6A:1047738-1047738	-	-	-	-	-	-	-	-	-	-	-
.	6A:1047778-1047778	-	-	-	-	-	-	-	-	-	-	-
.	6A:1047800-1047801	-	-	-	-	-	-	-	-	-	-	-
.	6A:1047875-1047875	-	-	-	-	-	-	-	-	-	-	-
.	6A:1047966-1047966	-	-	-	-	-	-	-	-	-	-	-
.	6A:1048021-1048021	-	-	-	-	-	-	-	-	-	-	-
.	6A:1048057-1048057	-	-	-	-	-	-	-	-	-	-	-
.	6A:1050836-1050836	-	-	-	-	-	-	-	-	-	-	-
.	6A:1050861-1050861	-	-	-	-	-	-	-	-	-	-	-
.	6A:1050965-1050965	-	-	-	-	-	-	-	-	-	-	-
.	6A:1050977-1050977	-	-	-	-	-	-	-	-	-	-	-
.	6A:1051404-1051405	-	-	-	-	-	-	-	-	-	-	-
.	6A:1051626-1051626	-	-	-	-	-	-	-	-	-	-	-
.	6A:1051865-1051865	-	-	-	-	-	-	-	-	-	-	-
.	6A:1051866-1051866	-	-	-	-	-	-	-	-	-	-	-
.	6A:1051879-1051879	-	-	-	-	-	-	-	-	-	-	-
.	6A:1051968-1051968	-	-	-	-	-	-	-	-	-	-	-
.	6A:1052005-1052005	-	-	-	-	-	-	-	-	-	-	-
.	6A:1052013-1052013	-	-	-	-	-	-	-	-	-	-	-
.	6A:1052065-1052065	-	-	-	-	-	-	-	-	-	-	-
.	6A:1052749-1052749	-	-	-	-	-	-	-	-	-	-	-
.	6A:1052788-1052789	-	-	-	-	-	-	-	-	-	-	-
.	6A:1053057-1053057	C	TRITD6Av1G000650	TRITD6Av1G000650.1	Transcript	synonymous_variant	114	114	38	L	ctA/ctC	-	IMPACT=LOW;BIOTYPE=protein_coding;EXON=1/9;STRAND=1;ENSP=TRITD6Av1G000650.1;UNIPARC=UPI001018A597;DOMAINS=Low_complexity_(Seg):seg,CDD:cd14438,PANTHER:PTHR45883,Pfam:PF18253
.	6A:1053057-1053057	C	TRITD6Av1G000650	TRITD6Av1G000650.2	Transcript	synonymous_variant	114	114	38	L	ctA/ctC	-	IMPACT=LOW;BIOTYPE=protein_coding;EXON=1/11;STRAND=1;ENSP=TRITD6Av1G000650.2;UNIPARC=UPI0010173347;DOMAINS=Low_complexity_(Seg):seg,CDD:cd14438,PANTHER:PTHR45883,Pfam:PF18253
.	6A:1053057-1053057	C	TRITD6Av1G000650	TRITD6Av1G000650.4	Transcript	synonymous_variant	114	114	38	L	ctA/ctC	-	IMPACT=LOW;BIOTYPE=protein_coding;EXON=1/10;STRAND=1;ENSP=TRITD6Av1G000650.4;UNIPARC=UPI0010185D07;DOMAINS=Low_complexity_(Seg):seg,CDD:cd14438,PANTHER:PTHR45883,Pfam:PF18253
.	6A:1053057-1053057	C	TRITD6Av1G000650	TRITD6Av1G000650.5	Transcript	synonymous_variant	114	114	38	L	ctA/ctC	-	IMPACT=LOW;BIOTYPE=protein_coding;EXON=1/10;STRAND=1;ENSP=TRITD6Av1G000650.5;UNIPARC=UPI0010175C58;DOMAINS=Low_complexity_(Seg):seg,CDD:cd14438,PANTHER:PTHR45883,Pfam:PF18253
.	6A:1053082-1053089	C	TRITD6Av1G000650	TRITD6Av1G000650.1	Transcript	inframe_deletion	140-146	140-146	47-49	AGS/A	gCCGGCTCg/gCg	-	IMPACT=MODERATE;BIOTYPE=protein_coding;EXON=1/9;STRAND=1;ENSP=TRITD6Av1G000650.1;UNIPARC=UPI001018A597;DOMAINS=Low_complexity_(Seg):seg,MobiDB_lite:mobidb-lite,PANTHER:PTHR45883
.	6A:1053082-1053089	C	TRITD6Av1G000650	TRITD6Av1G000650.2	Transcript	inframe_deletion	140-146	140-146	47-49	AGS/A	gCCGGCTCg/gCg	-	IMPACT=MODERATE;BIOTYPE=protein_coding;EXON=1/11;STRAND=1;ENSP=TRITD6Av1G000650.2;UNIPARC=UPI0010173347;DOMAINS=Low_complexity_(Seg):seg,MobiDB_lite:mobidb-lite,PANTHER:PTHR45883
.	6A:1053082-1053089	C	TRITD6Av1G000650	TRITD6Av1G000650.3	Transcript	inframe_deletion	83-89	83-89	28-30	AGS/A	gCCGGCTCg/gCg	-	IMPACT=MODERATE;BIOTYPE=protein_coding;EXON=2/12;STRAND=1;ENSP=TRITD6Av1G000650.3;UNIPARC=UPI0010182ED8;DOMAINS=Low_complexity_(Seg):seg,MobiDB_lite:mobidb-lite,PANTHER:PTHR45883
.	6A:1053082-1053089	C	TRITD6Av1G000650	TRITD6Av1G000650.4	Transcript	inframe_deletion	140-146	140-146	47-49	AGS/A	gCCGGCTCg/gCg	-	IMPACT=MODERATE;BIOTYPE=protein_coding;EXON=1/10;STRAND=1;ENSP=TRITD6Av1G000650.4;UNIPARC=UPI0010185D07;DOMAINS=Low_complexity_(Seg):seg,MobiDB_lite:mobidb-lite,PANTHER:PTHR45883
.	6A:1053082-1053089	C	TRITD6Av1G000650	TRITD6Av1G000650.5	Transcript	inframe_deletion	140-146	140-146	47-49	AGS/A	gCCGGCTCg/gCg	-	IMPACT=MODERATE;BIOTYPE=protein_coding;EXON=1/10;STRAND=1;ENSP=TRITD6Av1G000650.5;UNIPARC=UPI0010175C58;DOMAINS=Low_complexity_(Seg):seg,MobiDB_lite:mobidb-lite,PANTHER:PTHR45883
.	6A:1053146-1053146	-	-	-	-	-	-	-	-	-	-	-
.	6A:1053167-1053167	-	-	-	-	-	-	-	-	-	-	-
.	6A:1059561-1059561	-	-	-	-	-	-	-	-	-	-	-
.	6A:1073526-1073526	-	-	-	-	-	-	-	-	-	-	-
.	6A:1106858-1106858	-	-	-	-	-	-	-	-	-	-	-
.	6A:1106866-1106866	-	-	-	-	-	-	-	-	-	-	-
.	6A:1106882-1106885	-	-	-	-	-	-	-	-	-	-	-
.	6A:1106903-1106903	-	-	-	-	-	-	-	-	-	-	-
.	6A:1106925-1106925	-	-	-	-	-	-	-	-	-	-	-
.	6A:1106927-1106927	-	-	-	-	-	-	-	-	-	-	-
.	6A:1107597-1107597	-	-	-	-	-	-	-	-	-	-	-
.	6A:1108124-1108124	-	-	-	-	-	-	-	-	-	-	-
.	6A:1108126-1108126	-	-	-	-	-	-	-	-	-	-	-
.	6A:1108129-1108129	-	-	-	-	-	-	-	-	-	-	-
.	6A:1108131-1108131	-	-	-	-	-	-	-	-	-	-	-
.	6A:1108144-1108144	-	-	-	-	-	-	-	-	-	-	-
.	6A:1108189-1108189	-	-	-	-	-	-	-	-	-	-	-
.	6A:1108224-1108226	-	-	-	-	-	-	-	-	-	-	-
.	6A:1108293-1108293	-	-	-	-	-	-	-	-	-	-	-
.	6A:1108321-1108321	-	-	-	-	-	-	-	-	-	-	-
.	6A:1108334-1108334	-	-	-	-	-	-	-	-	-	-	-
.	6A:1108336-1108336	-	-	-	-	-	-	-	-	-	-	-
.	6A:1108346-1108346	-	-	-	-	-	-	-	-	-	-	-
.	6A:1117455-1117455	C	TRITD6Av1G000700	TRITD6Av1G000700.1	Transcript	missense_variant	1147	1147	383	E/Q	Gaa/Caa	-	IMPACT=MODERATE;BIOTYPE=protein_coding;EXON=1/2;STRAND=1;ENSP=TRITD6Av1G000700.1;UNIPARC=UPI0010197A29;SIFT=tolerated(0.19);DOMAINS=Pfam:PF08276,PROSITE_profiles:PS50948,PANTHER:PTHR47975,PANTHER:PTHR47975:SF3,SMART:SM00473,CDD:cd01098
.	6A:1117455-1117455	C	TRITD6Av1G000700	TRITD6Av1G000700.2	Transcript	missense_variant	1147	1147	383	E/Q	Gaa/Caa	-	IMPACT=MODERATE;BIOTYPE=protein_coding;EXON=1/5;STRAND=1;ENSP=TRITD6Av1G000700.2;UNIPARC=UPI00101813B4;SIFT=tolerated(0.23);DOMAINS=Pfam:PF08276,PIRSF:PIRSF000641,PROSITE_profiles:PS50948,PANTHER:PTHR27002,PANTHER:PTHR27002:SF658,SMART:SM00473,CDD:cd01098
.	6A:1117476-1117476	A	TRITD6Av1G000700	TRITD6Av1G000700.1	Transcript	missense_variant	1168	1168	390	D/N	Gat/Aat	AX-89387660	IMPACT=MODERATE;BIOTYPE=protein_coding;EXON=1/2;STRAND=1;ENSP=TRITD6Av1G000700.1;UNIPARC=UPI0010197A29;SIFT=tolerated(1);DOMAINS=Pfam:PF08276,PROSITE_profiles:PS50948,PANTHER:PTHR47975,PANTHER:PTHR47975:SF3,SMART:SM00473,CDD:cd01098
.	6A:1117476-1117476	A	TRITD6Av1G000700	TRITD6Av1G000700.2	Transcript	missense_variant	1168	1168	390	D/N	Gat/Aat	AX-89387660	IMPACT=MODERATE;BIOTYPE=protein_coding;EXON=1/5;STRAND=1;ENSP=TRITD6Av1G000700.2;UNIPARC=UPI00101813B4;SIFT=tolerated(1);DOMAINS=Pfam:PF08276,PIRSF:PIRSF000641,PROSITE_profiles:PS50948,PANTHER:PTHR27002,PANTHER:PTHR27002:SF658,SMART:SM00473,CDD:cd01098
.	6A:1117493-1117493	A	TRITD6Av1G000700	TRITD6Av1G000700.1	Transcript	synonymous_variant	1185	1185	395	T	acT/acA	-	IMPACT=LOW;BIOTYPE=protein_coding;EXON=1/2;STRAND=1;ENSP=TRITD6Av1G000700.1;UNIPARC=UPI0010197A29;DOMAINS=Pfam:PF08276,PROSITE_profiles:PS50948,PANTHER:PTHR47975,PANTHER:PTHR47975:SF3,SMART:SM00473,CDD:cd01098
.	6A:1117493-1117493	A	TRITD6Av1G000700	TRITD6Av1G000700.2	Transcript	synonymous_variant	1185	1185	395	T	acT/acA	-	IMPACT=LOW;BIOTYPE=protein_coding;EXON=1/5;STRAND=1;ENSP=TRITD6Av1G000700.2;UNIPARC=UPI00101813B4;DOMAINS=Pfam:PF08276,PIRSF:PIRSF000641,PROSITE_profiles:PS50948,PANTHER:PTHR27002,PANTHER:PTHR27002:SF658,SMART:SM00473,CDD:cd01098
.	6A:1124861-1124861	-	-	-	-	-	-	-	-	-	-	-
.	6A:1130022-1130022	-	-	-	-	-	-	-	-	-	-	-
.	6A:1139523-1139524	-	-	-	-	-	-	-	-	-	-	-
.	6A:1140378-1140378	-	-	-	-	-	-	-	-	-	-	-
.	6A:1141161-1141161	-	-	-	-	-	-	-	-	-	-	-
.	6A:1149495-1149495	-	-	-	-	-	-	-	-	-	-	-
.	6A:1149570-1149570	-	-	-	-	-	-	-	-	-	-	-
.	6A:1158988-1158988	-	-	-	-	-	-	-	-	-	-	-
.	6A:1164633-1164633	-	-	-	-	-	-	-	-	-	-	-
.	6A:1164641-1164641	-	-	-	-	-	-	-	-	-	-	-
.	6A:1164666-1164666	-	-	-	-	-	-	-	-	-	-	-
.	6A:1164703-1164703	-	-	-	-	-	-	-	-	-	-	-
.	6A:1164711-1164711	-	-	-	-	-	-	-	-	-	-	-
.	6A:1164781-1164782	-	-	-	-	-	-	-	-	-	-	-
.	6A:1164788-1164788	-	-	-	-	-	-	-	-	-	-	-
.	6A:1164821-1164821	-	-	-	-	-	-	-	-	-	-	-
.	6A:1164832-1164833	-	-	-	-	-	-	-	-	-	-	-
.	6A:1164862-1164862	-	-	-	-	-	-	-	-	-	-	-
.	6A:1164892-1164892	-	-	-	-	-	-	-	-	-	-	-
.	6A:1164937-1164937	-	-	-	-	-	-	-	-	-	-	-
.	6A:1166342-1166342	-	-	-	-	-	-	-	-	-	-	-
.	6A:1166417-1166417	-	-	-	-	-	-	-	-	-	-	-
.	6A:1185050-1185050	-	-	-	-	-	-	-	-	-	-	-
.	6A:1185051-1185051	-	-	-	-	-	-	-	-	-	-	-
.	6A:1193286-1193286	-	-	-	-	-	-	-	-	-	-	-
.	6A:1193288-1193288	-	-	-	-	-	-	-	-	-	-	-
.	6A:1193298-1193298	-	-	-	-	-	-	-	-	-	-	-
.	6A:1193339-1193339	-	-	-	-	-	-	-	-	-	-	-
.	6A:1193345-1193345	-	-	-	-	-	-	-	-	-	-	-
.	6A:1196787-1196787	-	-	-	-	-	-	-	-	-	-	-
.	6A:1196831-1196831	-	-	-	-	-	-	-	-	-	-	-
.	6A:1196850-1196850	-	-	-	-	-	-	-	-	-	-	-
.	6A:1196856-1196856	-	-	-	-	-	-	-	-	-	-	-
.	6A:1196931-1196932	-	-	-	-	-	-	-	-	-	-	-
.	6A:1197143-1197144	-	-	-	-	-	-	-	-	-	-	-
.	6A:1197171-1197171	-	-	-	-	-	-	-	-	-	-	-
.	6A:1197201-1197201	-	-	-	-	-	-	-	-	-	-	-
.	6A:1197528-1197528	-	-	-	-	-	-	-	-	-	-	-
.	6A:1197548-1197548	-	-	-	-	-	-	-	-	-	-	-
.	6A:1197551-1197552	-	-	-	-	-	-	-	-	-	-	-
.	6A:1197567-1197567	-	-	-	-	-	-	-	-	-	-	-
.	6A:1197656-1197656	G	TRITD6Av1G000770	TRITD6Av1G000770.10	Transcript	synonymous_variant	4998	4998	1666	G	ggT/ggC	AX-94870965-6A.2	IMPACT=LOW;BIOTYPE=protein_coding;EXON=16/18;STRAND=-1;ENSP=TRITD6Av1G000770.10;UNIPARC=UPI0010176830;DOMAINS=Gene3D:3.30.2410.10,Pfam:PF00632,PROSITE_profiles:PS50237,PANTHER:PTHR45670,PANTHER:PTHR45670:SF4,SMART:SM00119,Superfamily:SSF56204,CDD:cd00078
.	6A:1197656-1197656	G	TRITD6Av1G000770	TRITD6Av1G000770.11	Transcript	synonymous_variant	1974	1974	658	G	ggT/ggC	AX-94870965-6A.2	IMPACT=LOW;BIOTYPE=protein_coding;EXON=6/7;STRAND=-1;ENSP=TRITD6Av1G000770.11;UNIPARC=UPI0010175826;DOMAINS=Gene3D:3.30.2410.10,Pfam:PF00632,PROSITE_profiles:PS50237,PANTHER:PTHR45670,PANTHER:PTHR45670:SF4,SMART:SM00119,Superfamily:SSF56204
.	6A:1197656-1197656	G	TRITD6Av1G000770	TRITD6Av1G000770.1	Transcript	synonymous_variant	1968	1968	656	G	ggT/ggC	AX-94870965-6A.2	IMPACT=LOW;BIOTYPE=protein_coding;EXON=6/8;STRAND=-1;ENSP=TRITD6Av1G000770.1;UNIPARC=UPI00101787E0;DOMAINS=Gene3D:3.30.2410.10,Pfam:PF00632,PROSITE_profiles:PS50237,PANTHER:PTHR45670,PANTHER:PTHR45670:SF4,SMART:SM00119,Superfamily:SSF56204,CDD:cd00078
.	6A:1197656-1197656	G	TRITD6Av1G000770	TRITD6Av1G000770.2	Transcript	synonymous_variant	2166	2166	722	G	ggT/ggC	AX-94870965-6A.2	IMPACT=LOW;BIOTYPE=protein_coding;EXON=7/9;STRAND=-1;ENSP=TRITD6Av1G000770.2;UNIPARC=UPI001017E5EF;DOMAINS=Gene3D:3.30.2410.10,Pfam:PF00632,PROSITE_profiles:PS50237,PANTHER:PTHR45670,PANTHER:PTHR45670:SF4,SMART:SM00119,Superfamily:SSF56204,CDD:cd00078
.	6A:1197656-1197656	G	TRITD6Av1G000770	TRITD6Av1G000770.3	Transcript	synonymous_variant	2169	2169	723	G	ggT/ggC	AX-94870965-6A.2	IMPACT=LOW;BIOTYPE=protein_coding;EXON=7/9;STRAND=-1;ENSP=TRITD6Av1G000770.3;UNIPARC=UPI001017736F;DOMAINS=Gene3D:3.30.2410.10,Pfam:PF00632,PROSITE_profiles:PS50237,PANTHER:PTHR45670,PANTHER:PTHR45670:SF4,SMART:SM00119,Superfamily:SSF56204,CDD:cd00078
.	6A:1197656-1197656	G	TRITD6Av1G000770	TRITD6Av1G000770.4	Transcript	synonymous_variant	2166	2166	722	G	ggT/ggC	AX-94870965-6A.2	IMPACT=LOW;BIOTYPE=protein_coding;EXON=7/9;STRAND=-1;ENSP=TRITD6Av1G000770.4;UNIPARC=UPI001018D05E;DOMAINS=Gene3D:3.30.2410.10,Pfam:PF00632,PROSITE_profiles:PS50237,PANTHER:PTHR45670,PANTHER:PTHR45670:SF4,SMART:SM00119,Superfamily:SSF56204,CDD:cd00078
.	6A:1197656-1197656	G	TRITD6Av1G000770	TRITD6Av1G000770.5	Transcript	synonymous_variant	4947	4947	1649	G	ggT/ggC	AX-94870965-6A.2	IMPACT=LOW;BIOTYPE=protein_coding;EXON=16/18;STRAND=-1;ENSP=TRITD6Av1G000770.5;UNIPARC=UPI0010198D05;DOMAINS=Gene3D:3.30.2410.10,Pfam:PF00632,PROSITE_profiles:PS50237,PANTHER:PTHR45670,PANTHER:PTHR45670:SF4,SMART:SM00119,Superfamily:SSF56204,CDD:cd00078
.	6A:1197656-1197656	G	TRITD6Av1G000770	TRITD6Av1G000770.6	Transcript	synonymous_variant	4659	4659	1553	G	ggT/ggC	AX-94870965-6A.2	IMPACT=LOW;BIOTYPE=protein_coding;EXON=16/18;STRAND=-1;ENSP=TRITD6Av1G000770.6;UNIPARC=UPI0010191B0D;DOMAINS=Gene3D:3.30.2410.10,Pfam:PF00632,PROSITE_profiles:PS50237,PANTHER:PTHR45670,PANTHER:PTHR45670:SF4,SMART:SM00119,Superfamily:SSF56204,CDD:cd00078
.	6A:1197656-1197656	G	TRITD6Av1G000770	TRITD6Av1G000770.7	Transcript	synonymous_variant	4776	4776	1592	G	ggT/ggC	AX-94870965-6A.2	IMPACT=LOW;BIOTYPE=protein_coding;EXON=16/18;STRAND=-1;ENSP=TRITD6Av1G000770.7;UNIPARC=UPI001017269D;DOMAINS=Gene3D:3.30.2410.10,Pfam:PF00632,PROSITE_profiles:PS50237,PANTHER:PTHR45670,PANTHER:PTHR45670:SF4,SMART:SM00119,Superfamily:SSF56204,CDD:cd00078
.	6A:1197656-1197656	G	TRITD6Av1G000770	TRITD6Av1G000770.8	Transcript	synonymous_variant	4713	4713	1571	G	ggT/ggC	AX-94870965-6A.2	IMPACT=LOW;BIOTYPE=protein_coding;EXON=16/18;STRAND=-1;ENSP=TRITD6Av1G000770.8;UNIPARC=UPI001019A92B;DOMAINS=Gene3D:3.30.2410.10,Pfam:PF00632,PROSITE_profiles:PS50237,PANTHER:PTHR45670,PANTHER:PTHR45670:SF4,SMART:SM00119,Superfamily:SSF56204,CDD:cd00078
.	6A:1197656-1197656	G	TRITD6Av1G000770	TRITD6Av1G000770.9	Transcript	synonymous_variant	4941	4941	1647	G	ggT/ggC	AX-94870965-6A.2	IMPACT=LOW;BIOTYPE=protein_coding;EXON=16/18;STRAND=-1;ENSP=TRITD6Av1G000770.9;UNIPARC=UPI001017D194;DOMAINS=Gene3D:3.30.2410.10,Pfam:PF00632,PROSITE_profiles:PS50237,PANTHER:PTHR45670,PANTHER:PTHR45670:SF4,SMART:SM00119,Superfamily:SSF56204,CDD:cd00078
.	6A:1197753-1197755	-	-	-	-	-	-	-	-	-	-	-
.	6A:1197780-1197781	-	-	-	-	-	-	-	-	-	-	-
.	6A:1197791-1197791	-	-	-	-	-	-	-	-	-	-	-
.	6A:1197795-1197795	-	-	-	-	-	-	-	-	-	-	-
.	6A:1197848-1197848	T	TRITD6Av1G000770	TRITD6Av1G000770.10	Transcript	synonymous_variant	4887	4887	1629	I	atC/atA	-	IMPACT=LOW;BIOTYPE=protein_coding;EXON=15/18;STRAND=-1;ENSP=TRITD6Av1G000770.10;UNIPARC=UPI0010176830;DOMAINS=Gene3D:3.30.2410.10,Pfam:PF00632,PROSITE_profiles:PS50237,PANTHER:PTHR45670,PANTHER:PTHR45670:SF4,SMART:SM00119,Superfamily:SSF56204,CDD:cd00078
.	6A:1197848-1197848	T	TRITD6Av1G000770	TRITD6Av1G000770.11	Transcript	synonymous_variant	1863	1863	621	I	atC/atA	-	IMPACT=LOW;BIOTYPE=protein_coding;EXON=5/7;STRAND=-1;ENSP=TRITD6Av1G000770.11;UNIPARC=UPI0010175826;DOMAINS=Gene3D:3.30.2410.10,Pfam:PF00632,PROSITE_profiles:PS50237,PANTHER:PTHR45670,PANTHER:PTHR45670:SF4,SMART:SM00119,Superfamily:SSF56204
.	6A:1197848-1197848	T	TRITD6Av1G000770	TRITD6Av1G000770.1	Transcript	synonymous_variant	1857	1857	619	I	atC/atA	-	IMPACT=LOW;BIOTYPE=protein_coding;EXON=5/8;STRAND=-1;ENSP=TRITD6Av1G000770.1;UNIPARC=UPI00101787E0;DOMAINS=Gene3D:3.30.2410.10,Pfam:PF00632,PROSITE_profiles:PS50237,PANTHER:PTHR45670,PANTHER:PTHR45670:SF4,SMART:SM00119,Superfamily:SSF56204,CDD:cd00078
.	6A:1197848-1197848	T	TRITD6Av1G000770	TRITD6Av1G000770.2	Transcript	synonymous_variant	2055	2055	685	I	atC/atA	-	IMPACT=LOW;BIOTYPE=protein_coding;EXON=6/9;STRAND=-1;ENSP=TRITD6Av1G000770.2;UNIPARC=UPI001017E5EF;DOMAINS=Gene3D:3.30.2410.10,Pfam:PF00632,PROSITE_profiles:PS50237,PANTHER:PTHR45670,PANTHER:PTHR45670:SF4,SMART:SM00119,Superfamily:SSF56204,CDD:cd00078
.	6A:1197848-1197848	T	TRITD6Av1G000770	TRITD6Av1G000770.3	Transcript	synonymous_variant	2058	2058	686	I	atC/atA	-	IMPACT=LOW;BIOTYPE=protein_coding;EXON=6/9;STRAND=-1;ENSP=TRITD6Av1G000770.3;UNIPARC=UPI001017736F;DOMAINS=Gene3D:3.30.2410.10,Pfam:PF00632,PROSITE_profiles:PS50237,PANTHER:PTHR45670,PANTHER:PTHR45670:SF4,SMART:SM00119,Superfamily:SSF56204,CDD:cd00078
.	6A:1197848-1197848	T	TRITD6Av1G000770	TRITD6Av1G000770.4	Transcript	synonymous_variant	2055	2055	685	I	atC/atA	-	IMPACT=LOW;BIOTYPE=protein_coding;EXON=6/9;STRAND=-1;ENSP=TRITD6Av1G000770.4;UNIPARC=UPI001018D05E;DOMAINS=Gene3D:3.30.2410.10,Pfam:PF00632,PROSITE_profiles:PS50237,PANTHER:PTHR45670,PANTHER:PTHR45670:SF4,SMART:SM00119,Superfamily:SSF56204,CDD:cd00078
.	6A:1197848-1197848	T	TRITD6Av1G000770	TRITD6Av1G000770.5	Transcript	synonymous_variant	4836	4836	1612	I	atC/atA	-	IMPACT=LOW;BIOTYPE=protein_coding;EXON=15/18;STRAND=-1;ENSP=TRITD6Av1G000770.5;UNIPARC=UPI0010198D05;DOMAINS=Gene3D:3.30.2410.10,Pfam:PF00632,PROSITE_profiles:PS50237,PANTHER:PTHR45670,PANTHER:PTHR45670:SF4,SMART:SM00119,Superfamily:SSF56204,CDD:cd00078
.	6A:1197848-1197848	T	TRITD6Av1G000770	TRITD6Av1G000770.6	Transcript	synonymous_variant	4548	4548	1516	I	atC/atA	-	IMPACT=LOW;BIOTYPE=protein_coding;EXON=15/18;STRAND=-1;ENSP=TRITD6Av1G000770.6;UNIPARC=UPI0010191B0D;DOMAINS=Gene3D:3.30.2410.10,Pfam:PF00632,PROSITE_profiles:PS50237,PANTHER:PTHR45670,PANTHER:PTHR45670:SF4,SMART:SM00119,Superfamily:SSF56204,CDD:cd00078
.	6A:1197848-1197848	T	TRITD6Av1G000770	TRITD6Av1G000770.7	Transcript	synonymous_variant	4665	4665	1555	I	atC/atA	-	IMPACT=LOW;BIOTYPE=protein_coding;EXON=15/18;STRAND=-1;ENSP=TRITD6Av1G000770.7;UNIPARC=UPI001017269D;DOMAINS=Gene3D:3.30.2410.10,Pfam:PF00632,PROSITE_profiles:PS50237,PANTHER:PTHR45670,PANTHER:PTHR45670:SF4,SMART:SM00119,Superfamily:SSF56204,CDD:cd00078
.	6A:1197848-1197848	T	TRITD6Av1G000770	TRITD6Av1G000770.8	Transcript	synonymous_variant	4602	4602	1534	I	atC/atA	-	IMPACT=LOW;BIOTYPE=protein_coding;EXON=15/18;STRAND=-1;ENSP=TRITD6Av1G000770.8;UNIPARC=UPI001019A92B;DOMAINS=Gene3D:3.30.2410.10,Pfam:PF00632,PROSITE_profiles:PS50237,PANTHER:PTHR45670,PANTHER:PTHR45670:SF4,SMART:SM00119,Superfamily:SSF56204,CDD:cd00078
.	6A:1197848-1197848	T	TRITD6Av1G000770	TRITD6Av1G000770.9	Transcript	synonymous_variant	4830	4830	1610	I	atC/atA	-	IMPACT=LOW;BIOTYPE=protein_coding;EXON=15/18;STRAND=-1;ENSP=TRITD6Av1G000770.9;UNIPARC=UPI001017D194;DOMAINS=Gene3D:3.30.2410.10,Pfam:PF00632,PROSITE_profiles:PS50237,PANTHER:PTHR45670,PANTHER:PTHR45670:SF4,SMART:SM00119,Superfamily:SSF56204,CDD:cd00078
.	6A:1197929-1197929	-	-	-	-	-	-	-	-	-	-	-
.	6A:1197933-1197933	-	-	-	-	-	-	-	-	-	-	-
.	6A:1197934-1197934	-	-	-	-	-	-	-	-	-	-	-
.	6A:1197969-1197969	G	TRITD6Av1G000770	TRITD6Av1G000770.10	Transcript	synonymous_variant	4842	4842	1614	C	tgT/tgC	IWB42498-6A.1	IMPACT=LOW;BIOTYPE=protein_coding;EXON=14/18;STRAND=-1;ENSP=TRITD6Av1G000770.10;UNIPARC=UPI0010176830;DOMAINS=Gene3D:3.90.1750.10,Pfam:PF00632,PROSITE_profiles:PS50237,PANTHER:PTHR45670,PANTHER:PTHR45670:SF4,SMART:SM00119,Superfamily:SSF56204,CDD:cd00078
.	6A:1197969-1197969	G	TRITD6Av1G000770	TRITD6Av1G000770.11	Transcript	synonymous_variant	1818	1818	606	C	tgT/tgC	IWB42498-6A.1	IMPACT=LOW;BIOTYPE=protein_coding;EXON=4/7;STRAND=-1;ENSP=TRITD6Av1G000770.11;UNIPARC=UPI0010175826;DOMAINS=Pfam:PF00632,PROSITE_profiles:PS50237,PANTHER:PTHR45670,PANTHER:PTHR45670:SF4,SMART:SM00119,Superfamily:SSF56204
.	6A:1197969-1197969	G	TRITD6Av1G000770	TRITD6Av1G000770.1	Transcript	synonymous_variant	1818	1818	606	C	tgT/tgC	IWB42498-6A.1	IMPACT=LOW;BIOTYPE=protein_coding;EXON=4/8;STRAND=-1;ENSP=TRITD6Av1G000770.1;UNIPARC=UPI00101787E0;DOMAINS=Gene3D:3.90.1750.10,Pfam:PF00632,PROSITE_profiles:PS50237,PANTHER:PTHR45670,PANTHER:PTHR45670:SF4,SMART:SM00119,Superfamily:SSF56204,CDD:cd00078
.	6A:1197969-1197969	G	TRITD6Av1G000770	TRITD6Av1G000770.2	Transcript	synonymous_variant	2010	2010	670	C	tgT/tgC	IWB42498-6A.1	IMPACT=LOW;BIOTYPE=protein_coding;EXON=5/9;STRAND=-1;ENSP=TRITD6Av1G000770.2;UNIPARC=UPI001017E5EF;DOMAINS=Gene3D:3.90.1750.10,Pfam:PF00632,PROSITE_profiles:PS50237,PANTHER:PTHR45670,PANTHER:PTHR45670:SF4,SMART:SM00119,Superfamily:SSF56204,CDD:cd00078
.	6A:1197969-1197969	G	TRITD6Av1G000770	TRITD6Av1G000770.3	Transcript	synonymous_variant	2013	2013	671	C	tgT/tgC	IWB42498-6A.1	IMPACT=LOW;BIOTYPE=protein_coding;EXON=5/9;STRAND=-1;ENSP=TRITD6Av1G000770.3;UNIPARC=UPI001017736F;DOMAINS=Gene3D:3.90.1750.10,Pfam:PF00632,PROSITE_profiles:PS50237,PANTHER:PTHR45670,PANTHER:PTHR45670:SF4,SMART:SM00119,Superfamily:SSF56204,CDD:cd00078
.	6A:1197969-1197969	G	TRITD6Av1G000770	TRITD6Av1G000770.4	Transcript	synonymous_variant	2010	2010	670	C	tgT/tgC	IWB42498-6A.1	IMPACT=LOW;BIOTYPE=protein_coding;EXON=5/9;STRAND=-1;ENSP=TRITD6Av1G000770.4;UNIPARC=UPI001018D05E;DOMAINS=Gene3D:3.90.1750.10,Pfam:PF00632,PROSITE_profiles:PS50237,PANTHER:PTHR45670,PANTHER:PTHR45670:SF4,SMART:SM00119,Superfamily:SSF56204,CDD:cd00078
.	6A:1197969-1197969	G	TRITD6Av1G000770	TRITD6Av1G000770.5	Transcript	synonymous_variant	4791	4791	1597	C	tgT/tgC	IWB42498-6A.1	IMPACT=LOW;BIOTYPE=protein_coding;EXON=14/18;STRAND=-1;ENSP=TRITD6Av1G000770.5;UNIPARC=UPI0010198D05;DOMAINS=Gene3D:3.90.1750.10,Pfam:PF00632,PROSITE_profiles:PS50237,PANTHER:PTHR45670,PANTHER:PTHR45670:SF4,SMART:SM00119,Superfamily:SSF56204,CDD:cd00078
.	6A:1197969-1197969	G	TRITD6Av1G000770	TRITD6Av1G000770.6	Transcript	synonymous_variant	4503	4503	1501	C	tgT/tgC	IWB42498-6A.1	IMPACT=LOW;BIOTYPE=protein_coding;EXON=14/18;STRAND=-1;ENSP=TRITD6Av1G000770.6;UNIPARC=UPI0010191B0D;DOMAINS=Gene3D:3.90.1750.10,Pfam:PF00632,PROSITE_profiles:PS50237,PANTHER:PTHR45670,PANTHER:PTHR45670:SF4,SMART:SM00119,Superfamily:SSF56204,CDD:cd00078
.	6A:1197969-1197969	G	TRITD6Av1G000770	TRITD6Av1G000770.7	Transcript	synonymous_variant	4620	4620	1540	C	tgT/tgC	IWB42498-6A.1	IMPACT=LOW;BIOTYPE=protein_coding;EXON=14/18;STRAND=-1;ENSP=TRITD6Av1G000770.7;UNIPARC=UPI001017269D;DOMAINS=Gene3D:3.90.1750.10,Pfam:PF00632,PROSITE_profiles:PS50237,PANTHER:PTHR45670,PANTHER:PTHR45670:SF4,SMART:SM00119,Superfamily:SSF56204,CDD:cd00078
.	6A:1197969-1197969	G	TRITD6Av1G000770	TRITD6Av1G000770.8	Transcript	synonymous_variant	4557	4557	1519	C	tgT/tgC	IWB42498-6A.1	IMPACT=LOW;BIOTYPE=protein_coding;EXON=14/18;STRAND=-1;ENSP=TRITD6Av1G000770.8;UNIPARC=UPI001019A92B;DOMAINS=Gene3D:3.90.1750.10,Pfam:PF00632,PROSITE_profiles:PS50237,PANTHER:PTHR45670,PANTHER:PTHR45670:SF4,SMART:SM00119,Superfamily:SSF56204,CDD:cd00078
.	6A:1197969-1197969	G	TRITD6Av1G000770	TRITD6Av1G000770.9	Transcript	synonymous_variant	4785	4785	1595	C	tgT/tgC	IWB42498-6A.1	IMPACT=LOW;BIOTYPE=protein_coding;EXON=14/18;STRAND=-1;ENSP=TRITD6Av1G000770.9;UNIPARC=UPI001017D194;DOMAINS=Gene3D:3.90.1750.10,Pfam:PF00632,PROSITE_profiles:PS50237,PANTHER:PTHR45670,PANTHER:PTHR45670:SF4,SMART:SM00119,Superfamily:SSF56204,CDD:cd00078
.	6A:1198043-1198043	-	-	-	-	-	-	-	-	-	-	-
.	6A:1198048-1198048	-	-	-	-	-	-	-	-	-	-	-
.	6A:1198050-1198050	-	-	-	-	-	-	-	-	-	-	-
.	6A:1198090-1198090	-	-	-	-	-	-	-	-	-	-	-
.	6A:1198137-1198137	A	TRITD6Av1G000770	TRITD6Av1G000770.10	Transcript	synonymous_variant	4779	4779	1593	S	agC/agT	-	IMPACT=LOW;BIOTYPE=protein_coding;EXON=13/18;STRAND=-1;ENSP=TRITD6Av1G000770.10;UNIPARC=UPI0010176830;DOMAINS=Gene3D:3.90.1750.10,Pfam:PF00632,PROSITE_profiles:PS50237,PANTHER:PTHR45670,PANTHER:PTHR45670:SF4,SMART:SM00119,Superfamily:SSF56204,CDD:cd00078
.	6A:1198137-1198137	A	TRITD6Av1G000770	TRITD6Av1G000770.11	Transcript	synonymous_variant	1755	1755	585	S	agC/agT	-	IMPACT=LOW;BIOTYPE=protein_coding;EXON=3/7;STRAND=-1;ENSP=TRITD6Av1G000770.11;UNIPARC=UPI0010175826;DOMAINS=Pfam:PF00632,PROSITE_profiles:PS50237,PANTHER:PTHR45670,PANTHER:PTHR45670:SF4,SMART:SM00119,Superfamily:SSF56204
.	6A:1198137-1198137	A	TRITD6Av1G000770	TRITD6Av1G000770.1	Transcript	synonymous_variant	1755	1755	585	S	agC/agT	-	IMPACT=LOW;BIOTYPE=protein_coding;EXON=3/8;STRAND=-1;ENSP=TRITD6Av1G000770.1;UNIPARC=UPI00101787E0;DOMAINS=Gene3D:3.90.1750.10,Pfam:PF00632,PROSITE_profiles:PS50237,PANTHER:PTHR45670,PANTHER:PTHR45670:SF4,SMART:SM00119,Superfamily:SSF56204,CDD:cd00078
.	6A:1198137-1198137	A	TRITD6Av1G000770	TRITD6Av1G000770.2	Transcript	synonymous_variant	1947	1947	649	S	agC/agT	-	IMPACT=LOW;BIOTYPE=protein_coding;EXON=4/9;STRAND=-1;ENSP=TRITD6Av1G000770.2;UNIPARC=UPI001017E5EF;DOMAINS=Gene3D:3.90.1750.10,Pfam:PF00632,PROSITE_profiles:PS50237,PANTHER:PTHR45670,PANTHER:PTHR45670:SF4,SMART:SM00119,Superfamily:SSF56204,CDD:cd00078
.	6A:1198137-1198137	A	TRITD6Av1G000770	TRITD6Av1G000770.3	Transcript	synonymous_variant	1950	1950	650	S	agC/agT	-	IMPACT=LOW;BIOTYPE=protein_coding;EXON=4/9;STRAND=-1;ENSP=TRITD6Av1G000770.3;UNIPARC=UPI001017736F;DOMAINS=Gene3D:3.90.1750.10,Pfam:PF00632,PROSITE_profiles:PS50237,PANTHER:PTHR45670,PANTHER:PTHR45670:SF4,SMART:SM00119,Superfamily:SSF56204,CDD:cd00078
.	6A:1198137-1198137	A	TRITD6Av1G000770	TRITD6Av1G000770.4	Transcript	synonymous_variant	1947	1947	649	S	agC/agT	-	IMPACT=LOW;BIOTYPE=protein_coding;EXON=4/9;STRAND=-1;ENSP=TRITD6Av1G000770.4;UNIPARC=UPI001018D05E;DOMAINS=Gene3D:3.90.1750.10,Pfam:PF00632,PROSITE_profiles:PS50237,PANTHER:PTHR45670,PANTHER:PTHR45670:SF4,SMART:SM00119,Superfamily:SSF56204,CDD:cd00078
.	6A:1198137-1198137	A	TRITD6Av1G000770	TRITD6Av1G000770.5	Transcript	synonymous_variant	4728	4728	1576	S	agC/agT	-	IMPACT=LOW;BIOTYPE=protein_coding;EXON=13/18;STRAND=-1;ENSP=TRITD6Av1G000770.5;UNIPARC=UPI0010198D05;DOMAINS=Gene3D:3.90.1750.10,Pfam:PF00632,PROSITE_profiles:PS50237,PANTHER:PTHR45670,PANTHER:PTHR45670:SF4,SMART:SM00119,Superfamily:SSF56204,CDD:cd00078
.	6A:1198137-1198137	A	TRITD6Av1G000770	TRITD6Av1G000770.6	Transcript	synonymous_variant	4440	4440	1480	S	agC/agT	-	IMPACT=LOW;BIOTYPE=protein_coding;EXON=13/18;STRAND=-1;ENSP=TRITD6Av1G000770.6;UNIPARC=UPI0010191B0D;DOMAINS=Gene3D:3.90.1750.10,Pfam:PF00632,PROSITE_profiles:PS50237,PANTHER:PTHR45670,PANTHER:PTHR45670:SF4,SMART:SM00119,Superfamily:SSF56204,CDD:cd00078
.	6A:1198137-1198137	A	TRITD6Av1G000770	TRITD6Av1G000770.7	Transcript	synonymous_variant	4557	4557	1519	S	agC/agT	-	IMPACT=LOW;BIOTYPE=protein_coding;EXON=13/18;STRAND=-1;ENSP=TRITD6Av1G000770.7;UNIPARC=UPI001017269D;DOMAINS=Gene3D:3.90.1750.10,Pfam:PF00632,PROSITE_profiles:PS50237,PANTHER:PTHR45670,PANTHER:PTHR45670:SF4,SMART:SM00119,Superfamily:SSF56204,CDD:cd00078
.	6A:1198137-1198137	A	TRITD6Av1G000770	TRITD6Av1G000770.8	Transcript	synonymous_variant	4494	4494	1498	S	agC/agT	-	IMPACT=LOW;BIOTYPE=protein_coding;EXON=13/18;STRAND=-1;ENSP=TRITD6Av1G000770.8;UNIPARC=UPI001019A92B;DOMAINS=Gene3D:3.90.1750.10,Pfam:PF00632,PROSITE_profiles:PS50237,PANTHER:PTHR45670,PANTHER:PTHR45670:SF4,SMART:SM00119,Superfamily:SSF56204,CDD:cd00078
.	6A:1198137-1198137	A	TRITD6Av1G000770	TRITD6Av1G000770.9	Transcript	synonymous_variant	4722	4722	1574	S	agC/agT	-	IMPACT=LOW;BIOTYPE=protein_coding;EXON=13/18;STRAND=-1;ENSP=TRITD6Av1G000770.9;UNIPARC=UPI001017D194;DOMAINS=Gene3D:3.90.1750.10,Pfam:PF00632,PROSITE_profiles:PS50237,PANTHER:PTHR45670,PANTHER:PTHR45670:SF4,SMART:SM00119,Superfamily:SSF56204,CDD:cd00078
.	6A:1198197-1198197	T	TRITD6Av1G000770	TRITD6Av1G000770.10	Transcript	synonymous_variant	4719	4719	1573	V	gtC/gtA	IWB42499-6A.1	IMPACT=LOW;BIOTYPE=protein_coding;EXON=13/18;STRAND=-1;ENSP=TRITD6Av1G000770.10;UNIPARC=UPI0010176830;DOMAINS=Gene3D:3.30.2160.10,Gene3D:3.90.1750.10,Pfam:PF00632,PROSITE_profiles:PS50237,PANTHER:PTHR45670,PANTHER:PTHR45670:SF4,SMART:SM00119,Superfamily:SSF56204,CDD:cd00078
.	6A:1198197-1198197	T	TRITD6Av1G000770	TRITD6Av1G000770.11	Transcript	synonymous_variant	1695	1695	565	V	gtC/gtA	IWB42499-6A.1	IMPACT=LOW;BIOTYPE=protein_coding;EXON=3/7;STRAND=-1;ENSP=TRITD6Av1G000770.11;UNIPARC=UPI0010175826;DOMAINS=Pfam:PF00632,PROSITE_profiles:PS50237,PANTHER:PTHR45670,PANTHER:PTHR45670:SF4,SMART:SM00119,Superfamily:SSF56204
.	6A:1198197-1198197	T	TRITD6Av1G000770	TRITD6Av1G000770.1	Transcript	synonymous_variant	1695	1695	565	V	gtC/gtA	IWB42499-6A.1	IMPACT=LOW;BIOTYPE=protein_coding;EXON=3/8;STRAND=-1;ENSP=TRITD6Av1G000770.1;UNIPARC=UPI00101787E0;DOMAINS=Gene3D:3.30.2160.10,Gene3D:3.90.1750.10,Pfam:PF00632,PROSITE_profiles:PS50237,PANTHER:PTHR45670,PANTHER:PTHR45670:SF4,SMART:SM00119,Superfamily:SSF56204,CDD:cd00078
.	6A:1198197-1198197	T	TRITD6Av1G000770	TRITD6Av1G000770.2	Transcript	synonymous_variant	1887	1887	629	V	gtC/gtA	IWB42499-6A.1	IMPACT=LOW;BIOTYPE=protein_coding;EXON=4/9;STRAND=-1;ENSP=TRITD6Av1G000770.2;UNIPARC=UPI001017E5EF;DOMAINS=Gene3D:3.30.2160.10,Gene3D:3.90.1750.10,Pfam:PF00632,PROSITE_profiles:PS50237,PANTHER:PTHR45670,PANTHER:PTHR45670:SF4,SMART:SM00119,Superfamily:SSF56204,CDD:cd00078
.	6A:1198197-1198197	T	TRITD6Av1G000770	TRITD6Av1G000770.3	Transcript	synonymous_variant	1890	1890	630	V	gtC/gtA	IWB42499-6A.1	IMPACT=LOW;BIOTYPE=protein_coding;EXON=4/9;STRAND=-1;ENSP=TRITD6Av1G000770.3;UNIPARC=UPI001017736F;DOMAINS=Gene3D:3.30.2160.10,Gene3D:3.90.1750.10,Pfam:PF00632,PROSITE_profiles:PS50237,PANTHER:PTHR45670,PANTHER:PTHR45670:SF4,SMART:SM00119,Superfamily:SSF56204,CDD:cd00078
.	6A:1198197-1198197	T	TRITD6Av1G000770	TRITD6Av1G000770.4	Transcript	synonymous_variant	1887	1887	629	V	gtC/gtA	IWB42499-6A.1	IMPACT=LOW;BIOTYPE=protein_coding;EXON=4/9;STRAND=-1;ENSP=TRITD6Av1G000770.4;UNIPARC=UPI001018D05E;DOMAINS=Gene3D:3.30.2160.10,Gene3D:3.90.1750.10,Pfam:PF00632,PROSITE_profiles:PS50237,PANTHER:PTHR45670,PANTHER:PTHR45670:SF4,SMART:SM00119,Superfamily:SSF56204,CDD:cd00078
.	6A:1198197-1198197	T	TRITD6Av1G000770	TRITD6Av1G000770.5	Transcript	synonymous_variant	4668	4668	1556	V	gtC/gtA	IWB42499-6A.1	IMPACT=LOW;BIOTYPE=protein_coding;EXON=13/18;STRAND=-1;ENSP=TRITD6Av1G000770.5;UNIPARC=UPI0010198D05;DOMAINS=Gene3D:3.30.2160.10,Gene3D:3.90.1750.10,Pfam:PF00632,PROSITE_profiles:PS50237,PANTHER:PTHR45670,PANTHER:PTHR45670:SF4,SMART:SM00119,Superfamily:SSF56204,CDD:cd00078
.	6A:1198197-1198197	T	TRITD6Av1G000770	TRITD6Av1G000770.6	Transcript	synonymous_variant	4380	4380	1460	V	gtC/gtA	IWB42499-6A.1	IMPACT=LOW;BIOTYPE=protein_coding;EXON=13/18;STRAND=-1;ENSP=TRITD6Av1G000770.6;UNIPARC=UPI0010191B0D;DOMAINS=Gene3D:3.30.2160.10,Gene3D:3.90.1750.10,Pfam:PF00632,PROSITE_profiles:PS50237,PANTHER:PTHR45670,PANTHER:PTHR45670:SF4,SMART:SM00119,Superfamily:SSF56204,CDD:cd00078
.	6A:1198197-1198197	T	TRITD6Av1G000770	TRITD6Av1G000770.7	Transcript	synonymous_variant	4497	4497	1499	V	gtC/gtA	IWB42499-6A.1	IMPACT=LOW;BIOTYPE=protein_coding;EXON=13/18;STRAND=-1;ENSP=TRITD6Av1G000770.7;UNIPARC=UPI001017269D;DOMAINS=Gene3D:3.30.2160.10,Gene3D:3.90.1750.10,Pfam:PF00632,PROSITE_profiles:PS50237,PANTHER:PTHR45670,PANTHER:PTHR45670:SF4,SMART:SM00119,Superfamily:SSF56204,CDD:cd00078
.	6A:1198197-1198197	T	TRITD6Av1G000770	TRITD6Av1G000770.8	Transcript	synonymous_variant	4434	4434	1478	V	gtC/gtA	IWB42499-6A.1	IMPACT=LOW;BIOTYPE=protein_coding;EXON=13/18;STRAND=-1;ENSP=TRITD6Av1G000770.8;UNIPARC=UPI001019A92B;DOMAINS=Gene3D:3.30.2160.10,Gene3D:3.90.1750.10,Pfam:PF00632,PROSITE_profiles:PS50237,PANTHER:PTHR45670,PANTHER:PTHR45670:SF4,SMART:SM00119,Superfamily:SSF56204,CDD:cd00078
.	6A:1198197-1198197	T	TRITD6Av1G000770	TRITD6Av1G000770.9	Transcript	synonymous_variant	4662	4662	1554	V	gtC/gtA	IWB42499-6A.1	IMPACT=LOW;BIOTYPE=protein_coding;EXON=13/18;STRAND=-1;ENSP=TRITD6Av1G000770.9;UNIPARC=UPI001017D194;DOMAINS=Gene3D:3.30.2160.10,Gene3D:3.90.1750.10,Pfam:PF00632,PROSITE_profiles:PS50237,PANTHER:PTHR45670,PANTHER:PTHR45670:SF4,SMART:SM00119,Superfamily:SSF56204,CDD:cd00078
.	6A:1198248-1198248	-	-	-	-	-	-	-	-	-	-	-
.	6A:1198256-1198256	-	-	-	-	-	-	-	-	-	-	-
.	6A:1198270-1198270	-	-	-	-	-	-	-	-	-	-	-
.	6A:1198278-1198280	-	-	-	-	-	-	-	-	-	-	-
.	6A:1198285-1198285	-	-	-	-	-	-	-	-	-	-	-
.	6A:1198303-1198303	-	-	-	-	-	-	-	-	-	-	-
.	6A:1198306-1198306	-	-	-	-	-	-	-	-	-	-	-
.	6A:1198322-1198322	-	-	-	-	-	-	-	-	-	-	-
.	6A:1198425-1198425	T	TRITD6Av1G000770	TRITD6Av1G000770.10	Transcript	stop_gained	4584	4584	1528	C/*	tgT/tgA	-	IMPACT=HIGH;BIOTYPE=protein_coding;EXON=12/18;STRAND=-1;ENSP=TRITD6Av1G000770.10;UNIPARC=UPI0010176830;DOMAINS=Gene3D:3.30.2160.10,Gene3D:3.90.1750.10,Pfam:PF00632,PROSITE_profiles:PS50237,PANTHER:PTHR45670,PANTHER:PTHR45670:SF4,SMART:SM00119,Superfamily:SSF56204,CDD:cd00078
.	6A:1198425-1198425	T	TRITD6Av1G000770	TRITD6Av1G000770.11	Transcript	stop_gained	1560	1560	520	C/*	tgT/tgA	-	IMPACT=HIGH;BIOTYPE=protein_coding;EXON=2/7;STRAND=-1;ENSP=TRITD6Av1G000770.11;UNIPARC=UPI0010175826;DOMAINS=Pfam:PF00632,PROSITE_profiles:PS50237,PANTHER:PTHR45670,PANTHER:PTHR45670:SF4,SMART:SM00119,Superfamily:SSF56204
.	6A:1198425-1198425	T	TRITD6Av1G000770	TRITD6Av1G000770.1	Transcript	stop_gained	1560	1560	520	C/*	tgT/tgA	-	IMPACT=HIGH;BIOTYPE=protein_coding;EXON=2/8;STRAND=-1;ENSP=TRITD6Av1G000770.1;UNIPARC=UPI00101787E0;DOMAINS=Gene3D:3.30.2160.10,Gene3D:3.90.1750.10,Pfam:PF00632,PROSITE_profiles:PS50237,PANTHER:PTHR45670,PANTHER:PTHR45670:SF4,SMART:SM00119,Superfamily:SSF56204,CDD:cd00078
.	6A:1198425-1198425	T	TRITD6Av1G000770	TRITD6Av1G000770.2	Transcript	stop_gained	1752	1752	584	C/*	tgT/tgA	-	IMPACT=HIGH;BIOTYPE=protein_coding;EXON=3/9;STRAND=-1;ENSP=TRITD6Av1G000770.2;UNIPARC=UPI001017E5EF;DOMAINS=Gene3D:3.30.2160.10,Gene3D:3.90.1750.10,Pfam:PF00632,PROSITE_profiles:PS50237,PANTHER:PTHR45670,PANTHER:PTHR45670:SF4,SMART:SM00119,Superfamily:SSF56204,CDD:cd00078
.	6A:1198425-1198425	T	TRITD6Av1G000770	TRITD6Av1G000770.3	Transcript	stop_gained	1755	1755	585	C/*	tgT/tgA	-	IMPACT=HIGH;BIOTYPE=protein_coding;EXON=3/9;STRAND=-1;ENSP=TRITD6Av1G000770.3;UNIPARC=UPI001017736F;DOMAINS=Gene3D:3.30.2160.10,Gene3D:3.90.1750.10,Pfam:PF00632,PROSITE_profiles:PS50237,PANTHER:PTHR45670,PANTHER:PTHR45670:SF4,SMART:SM00119,Superfamily:SSF56204,CDD:cd00078
.	6A:1198425-1198425	T	TRITD6Av1G000770	TRITD6Av1G000770.4	Transcript	stop_gained	1752	1752	584	C/*	tgT/tgA	-	IMPACT=HIGH;BIOTYPE=protein_coding;EXON=3/9;STRAND=-1;ENSP=TRITD6Av1G000770.4;UNIPARC=UPI001018D05E;DOMAINS=Gene3D:3.30.2160.10,Gene3D:3.90.1750.10,Pfam:PF00632,PROSITE_profiles:PS50237,PANTHER:PTHR45670,PANTHER:PTHR45670:SF4,SMART:SM00119,Superfamily:SSF56204,CDD:cd00078
.	6A:1198425-1198425	T	TRITD6Av1G000770	TRITD6Av1G000770.5	Transcript	stop_gained	4533	4533	1511	C/*	tgT/tgA	-	IMPACT=HIGH;BIOTYPE=protein_coding;EXON=12/18;STRAND=-1;ENSP=TRITD6Av1G000770.5;UNIPARC=UPI0010198D05;DOMAINS=Gene3D:3.30.2160.10,Gene3D:3.90.1750.10,Pfam:PF00632,PROSITE_profiles:PS50237,PANTHER:PTHR45670,PANTHER:PTHR45670:SF4,SMART:SM00119,Superfamily:SSF56204,CDD:cd00078
.	6A:1198425-1198425	T	TRITD6Av1G000770	TRITD6Av1G000770.6	Transcript	stop_gained	4245	4245	1415	C/*	tgT/tgA	-	IMPACT=HIGH;BIOTYPE=protein_coding;EXON=12/18;STRAND=-1;ENSP=TRITD6Av1G000770.6;UNIPARC=UPI0010191B0D;DOMAINS=Gene3D:3.30.2160.10,Gene3D:3.90.1750.10,Pfam:PF00632,PROSITE_profiles:PS50237,PANTHER:PTHR45670,PANTHER:PTHR45670:SF4,SMART:SM00119,Superfamily:SSF56204,CDD:cd00078
.	6A:1198425-1198425	T	TRITD6Av1G000770	TRITD6Av1G000770.7	Transcript	stop_gained	4362	4362	1454	C/*	tgT/tgA	-	IMPACT=HIGH;BIOTYPE=protein_coding;EXON=12/18;STRAND=-1;ENSP=TRITD6Av1G000770.7;UNIPARC=UPI001017269D;DOMAINS=Gene3D:3.30.2160.10,Gene3D:3.90.1750.10,Pfam:PF00632,PROSITE_profiles:PS50237,PANTHER:PTHR45670,PANTHER:PTHR45670:SF4,SMART:SM00119,Superfamily:SSF56204,CDD:cd00078
.	6A:1198425-1198425	T	TRITD6Av1G000770	TRITD6Av1G000770.8	Transcript	stop_gained	4299	4299	1433	C/*	tgT/tgA	-	IMPACT=HIGH;BIOTYPE=protein_coding;EXON=12/18;STRAND=-1;ENSP=TRITD6Av1G000770.8;UNIPARC=UPI001019A92B;DOMAINS=Gene3D:3.30.2160.10,Gene3D:3.90.1750.10,Pfam:PF00632,PROSITE_profiles:PS50237,PANTHER:PTHR45670,PANTHER:PTHR45670:SF4,SMART:SM00119,Superfamily:SSF56204,CDD:cd00078
.	6A:1198425-1198425	T	TRITD6Av1G000770	TRITD6Av1G000770.9	Transcript	stop_gained	4527	4527	1509	C/*	tgT/tgA	-	IMPACT=HIGH;BIOTYPE=protein_coding;EXON=12/18;STRAND=-1;ENSP=TRITD6Av1G000770.9;UNIPARC=UPI001017D194;DOMAINS=Gene3D:3.30.2160.10,Gene3D:3.90.1750.10,Pfam:PF00632,PROSITE_profiles:PS50237,PANTHER:PTHR45670,PANTHER:PTHR45670:SF4,SMART:SM00119,Superfamily:SSF56204,CDD:cd00078
.	6A:1198427-1198427	G	TRITD6Av1G000770	TRITD6Av1G000770.10	Transcript	missense_variant	4582	4582	1528	C/R	Tgt/Cgt	IWA8336-6A.1	IMPACT=MODERATE;BIOTYPE=protein_coding;EXON=12/18;STRAND=-1;ENSP=TRITD6Av1G000770.10;UNIPARC=UPI0010176830;SIFT=tolerated(0.57);DOMAINS=Gene3D:3.30.2160.10,Gene3D:3.90.1750.10,Pfam:PF00632,PROSITE_profiles:PS50237,PANTHER:PTHR45670,PANTHER:PTHR45670:SF4,SMART:SM00119,Superfamily:SSF56204,CDD:cd00078
.	6A:1198427-1198427	G	TRITD6Av1G000770	TRITD6Av1G000770.11	Transcript	missense_variant	1558	1558	520	C/R	Tgt/Cgt	IWA8336-6A.1	IMPACT=MODERATE;BIOTYPE=protein_coding;EXON=2/7;STRAND=-1;ENSP=TRITD6Av1G000770.11;UNIPARC=UPI0010175826;SIFT=tolerated(0.41);DOMAINS=Pfam:PF00632,PROSITE_profiles:PS50237,PANTHER:PTHR45670,PANTHER:PTHR45670:SF4,SMART:SM00119,Superfamily:SSF56204
.	6A:1198427-1198427	G	TRITD6Av1G000770	TRITD6Av1G000770.1	Transcript	missense_variant	1558	1558	520	C/R	Tgt/Cgt	IWA8336-6A.1	IMPACT=MODERATE;BIOTYPE=protein_coding;EXON=2/8;STRAND=-1;ENSP=TRITD6Av1G000770.1;UNIPARC=UPI00101787E0;SIFT=tolerated(0.41);DOMAINS=Gene3D:3.30.2160.10,Gene3D:3.90.1750.10,Pfam:PF00632,PROSITE_profiles:PS50237,PANTHER:PTHR45670,PANTHER:PTHR45670:SF4,SMART:SM00119,Superfamily:SSF56204,CDD:cd00078
.	6A:1198427-1198427	G	TRITD6Av1G000770	TRITD6Av1G000770.2	Transcript	missense_variant	1750	1750	584	C/R	Tgt/Cgt	IWA8336-6A.1	IMPACT=MODERATE;BIOTYPE=protein_coding;EXON=3/9;STRAND=-1;ENSP=TRITD6Av1G000770.2;UNIPARC=UPI001017E5EF;SIFT=tolerated(0.41);DOMAINS=Gene3D:3.30.2160.10,Gene3D:3.90.1750.10,Pfam:PF00632,PROSITE_profiles:PS50237,PANTHER:PTHR45670,PANTHER:PTHR45670:SF4,SMART:SM00119,Superfamily:SSF56204,CDD:cd00078
.	6A:1198427-1198427	G	TRITD6Av1G000770	TRITD6Av1G000770.3	Transcript	missense_variant	1753	1753	585	C/R	Tgt/Cgt	IWA8336-6A.1	IMPACT=MODERATE;BIOTYPE=protein_coding;EXON=3/9;STRAND=-1;ENSP=TRITD6Av1G000770.3;UNIPARC=UPI001017736F;SIFT=tolerated(0.41);DOMAINS=Gene3D:3.30.2160.10,Gene3D:3.90.1750.10,Pfam:PF00632,PROSITE_profiles:PS50237,PANTHER:PTHR45670,PANTHER:PTHR45670:SF4,SMART:SM00119,Superfamily:SSF56204,CDD:cd00078
.	6A:1198427-1198427	G	TRITD6Av1G000770	TRITD6Av1G000770.4	Transcript	missense_variant	1750	1750	584	C/R	Tgt/Cgt	IWA8336-6A.1	IMPACT=MODERATE;BIOTYPE=protein_coding;EXON=3/9;STRAND=-1;ENSP=TRITD6Av1G000770.4;UNIPARC=UPI001018D05E;SIFT=tolerated(0.41);DOMAINS=Gene3D:3.30.2160.10,Gene3D:3.90.1750.10,Pfam:PF00632,PROSITE_profiles:PS50237,PANTHER:PTHR45670,PANTHER:PTHR45670:SF4,SMART:SM00119,Superfamily:SSF56204,CDD:cd00078
.	6A:1198427-1198427	G	TRITD6Av1G000770	TRITD6Av1G000770.5	Transcript	missense_variant	4531	4531	1511	C/R	Tgt/Cgt	IWA8336-6A.1	IMPACT=MODERATE;BIOTYPE=protein_coding;EXON=12/18;STRAND=-1;ENSP=TRITD6Av1G000770.5;UNIPARC=UPI0010198D05;SIFT=tolerated(0.56);DOMAINS=Gene3D:3.30.2160.10,Gene3D:3.90.1750.10,Pfam:PF00632,PROSITE_profiles:PS50237,PANTHER:PTHR45670,PANTHER:PTHR45670:SF4,SMART:SM00119,Superfamily:SSF56204,CDD:cd00078
.	6A:1198427-1198427	G	TRITD6Av1G000770	TRITD6Av1G000770.6	Transcript	missense_variant	4243	4243	1415	C/R	Tgt/Cgt	IWA8336-6A.1	IMPACT=MODERATE;BIOTYPE=protein_coding;EXON=12/18;STRAND=-1;ENSP=TRITD6Av1G000770.6;UNIPARC=UPI0010191B0D;SIFT=tolerated(0.54);DOMAINS=Gene3D:3.30.2160.10,Gene3D:3.90.1750.10,Pfam:PF00632,PROSITE_profiles:PS50237,PANTHER:PTHR45670,PANTHER:PTHR45670:SF4,SMART:SM00119,Superfamily:SSF56204,CDD:cd00078
.	6A:1198427-1198427	G	TRITD6Av1G000770	TRITD6Av1G000770.7	Transcript	missense_variant	4360	4360	1454	C/R	Tgt/Cgt	IWA8336-6A.1	IMPACT=MODERATE;BIOTYPE=protein_coding;EXON=12/18;STRAND=-1;ENSP=TRITD6Av1G000770.7;UNIPARC=UPI001017269D;SIFT=tolerated(0.55);DOMAINS=Gene3D:3.30.2160.10,Gene3D:3.90.1750.10,Pfam:PF00632,PROSITE_profiles:PS50237,PANTHER:PTHR45670,PANTHER:PTHR45670:SF4,SMART:SM00119,Superfamily:SSF56204,CDD:cd00078
.	6A:1198427-1198427	G	TRITD6Av1G000770	TRITD6Av1G000770.8	Transcript	missense_variant	4297	4297	1433	C/R	Tgt/Cgt	IWA8336-6A.1	IMPACT=MODERATE;BIOTYPE=protein_coding;EXON=12/18;STRAND=-1;ENSP=TRITD6Av1G000770.8;UNIPARC=UPI001019A92B;SIFT=tolerated(0.55);DOMAINS=Gene3D:3.30.2160.10,Gene3D:3.90.1750.10,Pfam:PF00632,PROSITE_profiles:PS50237,PANTHER:PTHR45670,PANTHER:PTHR45670:SF4,SMART:SM00119,Superfamily:SSF56204,CDD:cd00078
.	6A:1198427-1198427	G	TRITD6Av1G000770	TRITD6Av1G000770.9	Transcript	missense_variant	4525	4525	1509	C/R	Tgt/Cgt	IWA8336-6A.1	IMPACT=MODERATE;BIOTYPE=protein_coding;EXON=12/18;STRAND=-1;ENSP=TRITD6Av1G000770.9;UNIPARC=UPI001017D194;SIFT=tolerated(0.56);DOMAINS=Gene3D:3.30.2160.10,Gene3D:3.90.1750.10,Pfam:PF00632,PROSITE_profiles:PS50237,PANTHER:PTHR45670,PANTHER:PTHR45670:SF4,SMART:SM00119,Superfamily:SSF56204,CDD:cd00078
.	6A:1198445-1198445	T	TRITD6Av1G000770	TRITD6Av1G000770.10	Transcript	missense_variant	4564	4564	1522	L/I	Cta/Ata	-	IMPACT=MODERATE;BIOTYPE=protein_coding;EXON=12/18;STRAND=-1;ENSP=TRITD6Av1G000770.10;UNIPARC=UPI0010176830;SIFT=tolerated(0.19);DOMAINS=Gene3D:3.30.2160.10,Gene3D:3.90.1750.10,Pfam:PF00632,PROSITE_profiles:PS50237,PANTHER:PTHR45670,PANTHER:PTHR45670:SF4,SMART:SM00119,Superfamily:SSF56204,CDD:cd00078
.	6A:1198445-1198445	T	TRITD6Av1G000770	TRITD6Av1G000770.11	Transcript	missense_variant	1540	1540	514	L/I	Cta/Ata	-	IMPACT=MODERATE;BIOTYPE=protein_coding;EXON=2/7;STRAND=-1;ENSP=TRITD6Av1G000770.11;UNIPARC=UPI0010175826;SIFT=tolerated(0.19);DOMAINS=Pfam:PF00632,PROSITE_profiles:PS50237,PANTHER:PTHR45670,PANTHER:PTHR45670:SF4,SMART:SM00119,Superfamily:SSF56204
.	6A:1198445-1198445	T	TRITD6Av1G000770	TRITD6Av1G000770.12	Transcript	missense_variant	4113	4113	1371	S/R	agC/agA	-	IMPACT=MODERATE;BIOTYPE=protein_coding;EXON=11/11;STRAND=-1;ENSP=TRITD6Av1G000770.12;UNIPARC=UPI001018DEC9
.	6A:1198445-1198445	T	TRITD6Av1G000770	TRITD6Av1G000770.1	Transcript	missense_variant	1540	1540	514	L/I	Cta/Ata	-	IMPACT=MODERATE;BIOTYPE=protein_coding;EXON=2/8;STRAND=-1;ENSP=TRITD6Av1G000770.1;UNIPARC=UPI00101787E0;SIFT=tolerated(0.18);DOMAINS=Gene3D:3.30.2160.10,Gene3D:3.90.1750.10,Pfam:PF00632,PROSITE_profiles:PS50237,PANTHER:PTHR45670,PANTHER:PTHR45670:SF4,SMART:SM00119,Superfamily:SSF56204,CDD:cd00078
.	6A:1198445-1198445	T	TRITD6Av1G000770	TRITD6Av1G000770.2	Transcript	missense_variant	1732	1732	578	L/I	Cta/Ata	-	IMPACT=MODERATE;BIOTYPE=protein_coding;EXON=3/9;STRAND=-1;ENSP=TRITD6Av1G000770.2;UNIPARC=UPI001017E5EF;SIFT=tolerated(0.19);DOMAINS=Gene3D:3.30.2160.10,Gene3D:3.90.1750.10,Pfam:PF00632,PROSITE_profiles:PS50237,PANTHER:PTHR45670,PANTHER:PTHR45670:SF4,SMART:SM00119,Superfamily:SSF56204,CDD:cd00078
.	6A:1198445-1198445	T	TRITD6Av1G000770	TRITD6Av1G000770.3	Transcript	missense_variant	1735	1735	579	L/I	Cta/Ata	-	IMPACT=MODERATE;BIOTYPE=protein_coding;EXON=3/9;STRAND=-1;ENSP=TRITD6Av1G000770.3;UNIPARC=UPI001017736F;SIFT=tolerated(0.19);DOMAINS=Gene3D:3.30.2160.10,Gene3D:3.90.1750.10,Pfam:PF00632,PROSITE_profiles:PS50237,PANTHER:PTHR45670,PANTHER:PTHR45670:SF4,SMART:SM00119,Superfamily:SSF56204,CDD:cd00078
.	6A:1198445-1198445	T	TRITD6Av1G000770	TRITD6Av1G000770.4	Transcript	missense_variant	1732	1732	578	L/I	Cta/Ata	-	IMPACT=MODERATE;BIOTYPE=protein_coding;EXON=3/9;STRAND=-1;ENSP=TRITD6Av1G000770.4;UNIPARC=UPI001018D05E;SIFT=tolerated(0.19);DOMAINS=Gene3D:3.30.2160.10,Gene3D:3.90.1750.10,Pfam:PF00632,PROSITE_profiles:PS50237,PANTHER:PTHR45670,PANTHER:PTHR45670:SF4,SMART:SM00119,Superfamily:SSF56204,CDD:cd00078
.	6A:1198445-1198445	T	TRITD6Av1G000770	TRITD6Av1G000770.5	Transcript	missense_variant	4513	4513	1505	L/I	Cta/Ata	-	IMPACT=MODERATE;BIOTYPE=protein_coding;EXON=12/18;STRAND=-1;ENSP=TRITD6Av1G000770.5;UNIPARC=UPI0010198D05;SIFT=tolerated(0.19);DOMAINS=Gene3D:3.30.2160.10,Gene3D:3.90.1750.10,Pfam:PF00632,PROSITE_profiles:PS50237,PANTHER:PTHR45670,PANTHER:PTHR45670:SF4,SMART:SM00119,Superfamily:SSF56204,CDD:cd00078
.	6A:1198445-1198445	T	TRITD6Av1G000770	TRITD6Av1G000770.6	Transcript	missense_variant	4225	4225	1409	L/I	Cta/Ata	-	IMPACT=MODERATE;BIOTYPE=protein_coding;EXON=12/18;STRAND=-1;ENSP=TRITD6Av1G000770.6;UNIPARC=UPI0010191B0D;SIFT=tolerated(0.19);DOMAINS=Gene3D:3.30.2160.10,Gene3D:3.90.1750.10,Pfam:PF00632,PROSITE_profiles:PS50237,PANTHER:PTHR45670,PANTHER:PTHR45670:SF4,SMART:SM00119,Superfamily:SSF56204,CDD:cd00078
.	6A:1198445-1198445	T	TRITD6Av1G000770	TRITD6Av1G000770.7	Transcript	missense_variant	4342	4342	1448	L/I	Cta/Ata	-	IMPACT=MODERATE;BIOTYPE=protein_coding;EXON=12/18;STRAND=-1;ENSP=TRITD6Av1G000770.7;UNIPARC=UPI001017269D;SIFT=tolerated(0.19);DOMAINS=Gene3D:3.30.2160.10,Gene3D:3.90.1750.10,Pfam:PF00632,PROSITE_profiles:PS50237,PANTHER:PTHR45670,PANTHER:PTHR45670:SF4,SMART:SM00119,Superfamily:SSF56204,CDD:cd00078
.	6A:1198445-1198445	T	TRITD6Av1G000770	TRITD6Av1G000770.8	Transcript	missense_variant	4279	4279	1427	L/I	Cta/Ata	-	IMPACT=MODERATE;BIOTYPE=protein_coding;EXON=12/18;STRAND=-1;ENSP=TRITD6Av1G000770.8;UNIPARC=UPI001019A92B;SIFT=tolerated(0.19);DOMAINS=Gene3D:3.30.2160.10,Gene3D:3.90.1750.10,Pfam:PF00632,PROSITE_profiles:PS50237,PANTHER:PTHR45670,PANTHER:PTHR45670:SF4,SMART:SM00119,Superfamily:SSF56204,CDD:cd00078
.	6A:1198445-1198445	T	TRITD6Av1G000770	TRITD6Av1G000770.9	Transcript	missense_variant	4507	4507	1503	L/I	Cta/Ata	-	IMPACT=MODERATE;BIOTYPE=protein_coding;EXON=12/18;STRAND=-1;ENSP=TRITD6Av1G000770.9;UNIPARC=UPI001017D194;SIFT=tolerated(0.19);DOMAINS=Gene3D:3.30.2160.10,Gene3D:3.90.1750.10,Pfam:PF00632,PROSITE_profiles:PS50237,PANTHER:PTHR45670,PANTHER:PTHR45670:SF4,SMART:SM00119,Superfamily:SSF56204,CDD:cd00078
.	6A:1198464-1198464	A	TRITD6Av1G000770	TRITD6Av1G000770.10	Transcript	synonymous_variant	4545	4545	1515	S	tcC/tcT	-	IMPACT=LOW;BIOTYPE=protein_coding;EXON=12/18;STRAND=-1;ENSP=TRITD6Av1G000770.10;UNIPARC=UPI0010176830;DOMAINS=Gene3D:3.30.2160.10,Gene3D:3.90.1750.10,Pfam:PF00632,PROSITE_profiles:PS50237,PANTHER:PTHR45670,PANTHER:PTHR45670:SF4,SMART:SM00119,Superfamily:SSF56204,CDD:cd00078
.	6A:1198464-1198464	A	TRITD6Av1G000770	TRITD6Av1G000770.11	Transcript	synonymous_variant	1521	1521	507	S	tcC/tcT	-	IMPACT=LOW;BIOTYPE=protein_coding;EXON=2/7;STRAND=-1;ENSP=TRITD6Av1G000770.11;UNIPARC=UPI0010175826;DOMAINS=Pfam:PF00632,PROSITE_profiles:PS50237,PANTHER:PTHR45670,PANTHER:PTHR45670:SF4,SMART:SM00119,Superfamily:SSF56204
.	6A:1198464-1198464	A	TRITD6Av1G000770	TRITD6Av1G000770.12	Transcript	missense_variant	4094	4094	1365	P/L	cCa/cTa	-	IMPACT=MODERATE;BIOTYPE=protein_coding;EXON=11/11;STRAND=-1;ENSP=TRITD6Av1G000770.12;UNIPARC=UPI001018DEC9;SIFT=tolerated_low_confidence(0.11);DOMAINS=Low_complexity_(Seg):seg
.	6A:1198464-1198464	A	TRITD6Av1G000770	TRITD6Av1G000770.1	Transcript	synonymous_variant	1521	1521	507	S	tcC/tcT	-	IMPACT=LOW;BIOTYPE=protein_coding;EXON=2/8;STRAND=-1;ENSP=TRITD6Av1G000770.1;UNIPARC=UPI00101787E0;DOMAINS=Gene3D:3.30.2160.10,Gene3D:3.90.1750.10,Pfam:PF00632,PROSITE_profiles:PS50237,PANTHER:PTHR45670,PANTHER:PTHR45670:SF4,SMART:SM00119,Superfamily:SSF56204,CDD:cd00078
.	6A:1198464-1198464	A	TRITD6Av1G000770	TRITD6Av1G000770.2	Transcript	synonymous_variant	1713	1713	571	S	tcC/tcT	-	IMPACT=LOW;BIOTYPE=protein_coding;EXON=3/9;STRAND=-1;ENSP=TRITD6Av1G000770.2;UNIPARC=UPI001017E5EF;DOMAINS=Gene3D:3.30.2160.10,Gene3D:3.90.1750.10,Pfam:PF00632,PROSITE_profiles:PS50237,PANTHER:PTHR45670,PANTHER:PTHR45670:SF4,SMART:SM00119,Superfamily:SSF56204,CDD:cd00078
.	6A:1198464-1198464	A	TRITD6Av1G000770	TRITD6Av1G000770.3	Transcript	synonymous_variant	1716	1716	572	S	tcC/tcT	-	IMPACT=LOW;BIOTYPE=protein_coding;EXON=3/9;STRAND=-1;ENSP=TRITD6Av1G000770.3;UNIPARC=UPI001017736F;DOMAINS=Gene3D:3.30.2160.10,Gene3D:3.90.1750.10,Pfam:PF00632,PROSITE_profiles:PS50237,PANTHER:PTHR45670,PANTHER:PTHR45670:SF4,SMART:SM00119,Superfamily:SSF56204,CDD:cd00078
.	6A:1198464-1198464	A	TRITD6Av1G000770	TRITD6Av1G000770.4	Transcript	synonymous_variant	1713	1713	571	S	tcC/tcT	-	IMPACT=LOW;BIOTYPE=protein_coding;EXON=3/9;STRAND=-1;ENSP=TRITD6Av1G000770.4;UNIPARC=UPI001018D05E;DOMAINS=Gene3D:3.30.2160.10,Gene3D:3.90.1750.10,Pfam:PF00632,PROSITE_profiles:PS50237,PANTHER:PTHR45670,PANTHER:PTHR45670:SF4,SMART:SM00119,Superfamily:SSF56204,CDD:cd00078
.	6A:1198464-1198464	A	TRITD6Av1G000770	TRITD6Av1G000770.5	Transcript	synonymous_variant	4494	4494	1498	S	tcC/tcT	-	IMPACT=LOW;BIOTYPE=protein_coding;EXON=12/18;STRAND=-1;ENSP=TRITD6Av1G000770.5;UNIPARC=UPI0010198D05;DOMAINS=Gene3D:3.30.2160.10,Gene3D:3.90.1750.10,Pfam:PF00632,PROSITE_profiles:PS50237,PANTHER:PTHR45670,PANTHER:PTHR45670:SF4,SMART:SM00119,Superfamily:SSF56204,CDD:cd00078
.	6A:1198464-1198464	A	TRITD6Av1G000770	TRITD6Av1G000770.6	Transcript	synonymous_variant	4206	4206	1402	S	tcC/tcT	-	IMPACT=LOW;BIOTYPE=protein_coding;EXON=12/18;STRAND=-1;ENSP=TRITD6Av1G000770.6;UNIPARC=UPI0010191B0D;DOMAINS=Gene3D:3.30.2160.10,Gene3D:3.90.1750.10,Pfam:PF00632,PROSITE_profiles:PS50237,PANTHER:PTHR45670,PANTHER:PTHR45670:SF4,SMART:SM00119,Superfamily:SSF56204,CDD:cd00078
.	6A:1198464-1198464	A	TRITD6Av1G000770	TRITD6Av1G000770.7	Transcript	synonymous_variant	4323	4323	1441	S	tcC/tcT	-	IMPACT=LOW;BIOTYPE=protein_coding;EXON=12/18;STRAND=-1;ENSP=TRITD6Av1G000770.7;UNIPARC=UPI001017269D;DOMAINS=Gene3D:3.30.2160.10,Gene3D:3.90.1750.10,Pfam:PF00632,PROSITE_profiles:PS50237,PANTHER:PTHR45670,PANTHER:PTHR45670:SF4,SMART:SM00119,Superfamily:SSF56204,CDD:cd00078
.	6A:1198464-1198464	A	TRITD6Av1G000770	TRITD6Av1G000770.8	Transcript	synonymous_variant	4260	4260	1420	S	tcC/tcT	-	IMPACT=LOW;BIOTYPE=protein_coding;EXON=12/18;STRAND=-1;ENSP=TRITD6Av1G000770.8;UNIPARC=UPI001019A92B;DOMAINS=Gene3D:3.30.2160.10,Gene3D:3.90.1750.10,Pfam:PF00632,PROSITE_profiles:PS50237,PANTHER:PTHR45670,PANTHER:PTHR45670:SF4,SMART:SM00119,Superfamily:SSF56204,CDD:cd00078
.	6A:1198464-1198464	A	TRITD6Av1G000770	TRITD6Av1G000770.9	Transcript	synonymous_variant	4488	4488	1496	S	tcC/tcT	-	IMPACT=LOW;BIOTYPE=protein_coding;EXON=12/18;STRAND=-1;ENSP=TRITD6Av1G000770.9;UNIPARC=UPI001017D194;DOMAINS=Gene3D:3.30.2160.10,Gene3D:3.90.1750.10,Pfam:PF00632,PROSITE_profiles:PS50237,PANTHER:PTHR45670,PANTHER:PTHR45670:SF4,SMART:SM00119,Superfamily:SSF56204,CDD:cd00078
.	6A:1198480-1198480	T	TRITD6Av1G000770	TRITD6Av1G000770.10	Transcript	missense_variant	4529	4529	1510	R/K	aGg/aAg	AX-94818529-6A.1	IMPACT=MODERATE;BIOTYPE=protein_coding;EXON=12/18;STRAND=-1;ENSP=TRITD6Av1G000770.10;UNIPARC=UPI0010176830;SIFT=tolerated(1);DOMAINS=Gene3D:3.30.2160.10,Gene3D:3.90.1750.10,Pfam:PF00632,PROSITE_profiles:PS50237,PANTHER:PTHR45670,PANTHER:PTHR45670:SF4,SMART:SM00119,Superfamily:SSF56204,CDD:cd00078
.	6A:1198480-1198480	T	TRITD6Av1G000770	TRITD6Av1G000770.11	Transcript	missense_variant	1505	1505	502	R/K	aGg/aAg	AX-94818529-6A.1	IMPACT=MODERATE;BIOTYPE=protein_coding;EXON=2/7;STRAND=-1;ENSP=TRITD6Av1G000770.11;UNIPARC=UPI0010175826;SIFT=tolerated(1);DOMAINS=Pfam:PF00632,PROSITE_profiles:PS50237,PANTHER:PTHR45670,PANTHER:PTHR45670:SF4,SMART:SM00119,Superfamily:SSF56204
.	6A:1198480-1198480	T	TRITD6Av1G000770	TRITD6Av1G000770.12	Transcript	missense_variant	4078	4078	1360	G/R	Gga/Aga	AX-94818529-6A.1	IMPACT=MODERATE;BIOTYPE=protein_coding;EXON=11/11;STRAND=-1;ENSP=TRITD6Av1G000770.12;UNIPARC=UPI001018DEC9;SIFT=deleterious_low_confidence(0.01);DOMAINS=Low_complexity_(Seg):seg
.	6A:1198480-1198480	T	TRITD6Av1G000770	TRITD6Av1G000770.1	Transcript	missense_variant	1505	1505	502	R/K	aGg/aAg	AX-94818529-6A.1	IMPACT=MODERATE;BIOTYPE=protein_coding;EXON=2/8;STRAND=-1;ENSP=TRITD6Av1G000770.1;UNIPARC=UPI00101787E0;SIFT=tolerated(1);DOMAINS=Gene3D:3.30.2160.10,Gene3D:3.90.1750.10,Pfam:PF00632,PROSITE_profiles:PS50237,PANTHER:PTHR45670,PANTHER:PTHR45670:SF4,SMART:SM00119,Superfamily:SSF56204,CDD:cd00078
.	6A:1198480-1198480	T	TRITD6Av1G000770	TRITD6Av1G000770.2	Transcript	missense_variant	1697	1697	566	R/K	aGg/aAg	AX-94818529-6A.1	IMPACT=MODERATE;BIOTYPE=protein_coding;EXON=3/9;STRAND=-1;ENSP=TRITD6Av1G000770.2;UNIPARC=UPI001017E5EF;SIFT=tolerated(1);DOMAINS=Gene3D:3.30.2160.10,Gene3D:3.90.1750.10,Pfam:PF00632,PROSITE_profiles:PS50237,PANTHER:PTHR45670,PANTHER:PTHR45670:SF4,SMART:SM00119,Superfamily:SSF56204,CDD:cd00078
.	6A:1198480-1198480	T	TRITD6Av1G000770	TRITD6Av1G000770.3	Transcript	missense_variant	1700	1700	567	R/K	aGg/aAg	AX-94818529-6A.1	IMPACT=MODERATE;BIOTYPE=protein_coding;EXON=3/9;STRAND=-1;ENSP=TRITD6Av1G000770.3;UNIPARC=UPI001017736F;SIFT=tolerated(1);DOMAINS=Gene3D:3.30.2160.10,Gene3D:3.90.1750.10,Pfam:PF00632,PROSITE_profiles:PS50237,PANTHER:PTHR45670,PANTHER:PTHR45670:SF4,SMART:SM00119,Superfamily:SSF56204,CDD:cd00078
.	6A:1198480-1198480	T	TRITD6Av1G000770	TRITD6Av1G000770.4	Transcript	missense_variant	1697	1697	566	R/K	aGg/aAg	AX-94818529-6A.1	IMPACT=MODERATE;BIOTYPE=protein_coding;EXON=3/9;STRAND=-1;ENSP=TRITD6Av1G000770.4;UNIPARC=UPI001018D05E;SIFT=tolerated(1);DOMAINS=Gene3D:3.30.2160.10,Gene3D:3.90.1750.10,Pfam:PF00632,PROSITE_profiles:PS50237,PANTHER:PTHR45670,PANTHER:PTHR45670:SF4,SMART:SM00119,Superfamily:SSF56204,CDD:cd00078
.	6A:1198480-1198480	T	TRITD6Av1G000770	TRITD6Av1G000770.5	Transcript	missense_variant	4478	4478	1493	R/K	aGg/aAg	AX-94818529-6A.1	IMPACT=MODERATE;BIOTYPE=protein_coding;EXON=12/18;STRAND=-1;ENSP=TRITD6Av1G000770.5;UNIPARC=UPI0010198D05;SIFT=tolerated(1);DOMAINS=Gene3D:3.30.2160.10,Gene3D:3.90.1750.10,Pfam:PF00632,PROSITE_profiles:PS50237,PANTHER:PTHR45670,PANTHER:PTHR45670:SF4,SMART:SM00119,Superfamily:SSF56204,CDD:cd00078
.	6A:1198480-1198480	T	TRITD6Av1G000770	TRITD6Av1G000770.6	Transcript	missense_variant	4190	4190	1397	R/K	aGg/aAg	AX-94818529-6A.1	IMPACT=MODERATE;BIOTYPE=protein_coding;EXON=12/18;STRAND=-1;ENSP=TRITD6Av1G000770.6;UNIPARC=UPI0010191B0D;SIFT=tolerated(1);DOMAINS=Gene3D:3.30.2160.10,Gene3D:3.90.1750.10,Pfam:PF00632,PROSITE_profiles:PS50237,PANTHER:PTHR45670,PANTHER:PTHR45670:SF4,SMART:SM00119,Superfamily:SSF56204,CDD:cd00078
.	6A:1198480-1198480	T	TRITD6Av1G000770	TRITD6Av1G000770.7	Transcript	missense_variant	4307	4307	1436	R/K	aGg/aAg	AX-94818529-6A.1	IMPACT=MODERATE;BIOTYPE=protein_coding;EXON=12/18;STRAND=-1;ENSP=TRITD6Av1G000770.7;UNIPARC=UPI001017269D;SIFT=tolerated(1);DOMAINS=Gene3D:3.30.2160.10,Gene3D:3.90.1750.10,Pfam:PF00632,PROSITE_profiles:PS50237,PANTHER:PTHR45670,PANTHER:PTHR45670:SF4,SMART:SM00119,Superfamily:SSF56204,CDD:cd00078
.	6A:1198480-1198480	T	TRITD6Av1G000770	TRITD6Av1G000770.8	Transcript	missense_variant	4244	4244	1415	R/K	aGg/aAg	AX-94818529-6A.1	IMPACT=MODERATE;BIOTYPE=protein_coding;EXON=12/18;STRAND=-1;ENSP=TRITD6Av1G000770.8;UNIPARC=UPI001019A92B;SIFT=tolerated(1);DOMAINS=Gene3D:3.30.2160.10,Gene3D:3.90.1750.10,Pfam:PF00632,PROSITE_profiles:PS50237,PANTHER:PTHR45670,PANTHER:PTHR45670:SF4,SMART:SM00119,Superfamily:SSF56204,CDD:cd00078
.	6A:1198480-1198480	T	TRITD6Av1G000770	TRITD6Av1G000770.9	Transcript	missense_variant	4472	4472	1491	R/K	aGg/aAg	AX-94818529-6A.1	IMPACT=MODERATE;BIOTYPE=protein_coding;EXON=12/18;STRAND=-1;ENSP=TRITD6Av1G000770.9;UNIPARC=UPI001017D194;SIFT=tolerated(1);DOMAINS=Gene3D:3.30.2160.10,Gene3D:3.90.1750.10,Pfam:PF00632,PROSITE_profiles:PS50237,PANTHER:PTHR45670,PANTHER:PTHR45670:SF4,SMART:SM00119,Superfamily:SSF56204,CDD:cd00078
.	6A:1198536-1198536	C	TRITD6Av1G000770	TRITD6Av1G000770.10	Transcript	synonymous_variant	4473	4473	1491	S	tcA/tcG	-	IMPACT=LOW;BIOTYPE=protein_coding;EXON=12/18;STRAND=-1;ENSP=TRITD6Av1G000770.10;UNIPARC=UPI0010176830;DOMAINS=Gene3D:3.30.2160.10,Gene3D:3.90.1750.10,Pfam:PF00632,PROSITE_profiles:PS50237,PANTHER:PTHR45670,PANTHER:PTHR45670:SF4,SMART:SM00119,Superfamily:SSF56204,CDD:cd00078
.	6A:1198536-1198536	C	TRITD6Av1G000770	TRITD6Av1G000770.11	Transcript	synonymous_variant	1449	1449	483	S	tcA/tcG	-	IMPACT=LOW;BIOTYPE=protein_coding;EXON=2/7;STRAND=-1;ENSP=TRITD6Av1G000770.11;UNIPARC=UPI0010175826;DOMAINS=Gene3D:3.90.1750.10,Pfam:PF00632,PROSITE_profiles:PS50237,PANTHER:PTHR45670,PANTHER:PTHR45670:SF4,SMART:SM00119,Superfamily:SSF56204
.	6A:1198536-1198536	C	TRITD6Av1G000770	TRITD6Av1G000770.12	Transcript	missense_variant	4022	4022	1341	H/R	cAt/cGt	-	IMPACT=MODERATE;BIOTYPE=protein_coding;EXON=11/11;STRAND=-1;ENSP=TRITD6Av1G000770.12;UNIPARC=UPI001018DEC9;SIFT=tolerated_low_confidence(0.81);DOMAINS=Gene3D:3.90.1750.10,Pfam:PF00632,PROSITE_profiles:PS50237,Superfamily:SSF56204
.	6A:1198536-1198536	C	TRITD6Av1G000770	TRITD6Av1G000770.1	Transcript	synonymous_variant	1449	1449	483	S	tcA/tcG	-	IMPACT=LOW;BIOTYPE=protein_coding;EXON=2/8;STRAND=-1;ENSP=TRITD6Av1G000770.1;UNIPARC=UPI00101787E0;DOMAINS=Gene3D:3.30.2160.10,Gene3D:3.90.1750.10,Pfam:PF00632,PROSITE_profiles:PS50237,PANTHER:PTHR45670,PANTHER:PTHR45670:SF4,SMART:SM00119,Superfamily:SSF56204,CDD:cd00078
.	6A:1198536-1198536	C	TRITD6Av1G000770	TRITD6Av1G000770.2	Transcript	synonymous_variant	1641	1641	547	S	tcA/tcG	-	IMPACT=LOW;BIOTYPE=protein_coding;EXON=3/9;STRAND=-1;ENSP=TRITD6Av1G000770.2;UNIPARC=UPI001017E5EF;DOMAINS=Gene3D:3.30.2160.10,Gene3D:3.90.1750.10,Pfam:PF00632,PROSITE_profiles:PS50237,PANTHER:PTHR45670,PANTHER:PTHR45670:SF4,SMART:SM00119,Superfamily:SSF56204,CDD:cd00078
.	6A:1198536-1198536	C	TRITD6Av1G000770	TRITD6Av1G000770.3	Transcript	synonymous_variant	1644	1644	548	S	tcA/tcG	-	IMPACT=LOW;BIOTYPE=protein_coding;EXON=3/9;STRAND=-1;ENSP=TRITD6Av1G000770.3;UNIPARC=UPI001017736F;DOMAINS=Gene3D:3.30.2160.10,Gene3D:3.90.1750.10,Pfam:PF00632,PROSITE_profiles:PS50237,PANTHER:PTHR45670,PANTHER:PTHR45670:SF4,SMART:SM00119,Superfamily:SSF56204,CDD:cd00078
.	6A:1198536-1198536	C	TRITD6Av1G000770	TRITD6Av1G000770.4	Transcript	synonymous_variant	1641	1641	547	S	tcA/tcG	-	IMPACT=LOW;BIOTYPE=protein_coding;EXON=3/9;STRAND=-1;ENSP=TRITD6Av1G000770.4;UNIPARC=UPI001018D05E;DOMAINS=Gene3D:3.30.2160.10,Gene3D:3.90.1750.10,Pfam:PF00632,PROSITE_profiles:PS50237,PANTHER:PTHR45670,PANTHER:PTHR45670:SF4,SMART:SM00119,Superfamily:SSF56204,CDD:cd00078
.	6A:1198536-1198536	C	TRITD6Av1G000770	TRITD6Av1G000770.5	Transcript	synonymous_variant	4422	4422	1474	S	tcA/tcG	-	IMPACT=LOW;BIOTYPE=protein_coding;EXON=12/18;STRAND=-1;ENSP=TRITD6Av1G000770.5;UNIPARC=UPI0010198D05;DOMAINS=Gene3D:3.30.2160.10,Gene3D:3.90.1750.10,Pfam:PF00632,PROSITE_profiles:PS50237,PANTHER:PTHR45670,PANTHER:PTHR45670:SF4,SMART:SM00119,Superfamily:SSF56204,CDD:cd00078
.	6A:1198536-1198536	C	TRITD6Av1G000770	TRITD6Av1G000770.6	Transcript	synonymous_variant	4134	4134	1378	S	tcA/tcG	-	IMPACT=LOW;BIOTYPE=protein_coding;EXON=12/18;STRAND=-1;ENSP=TRITD6Av1G000770.6;UNIPARC=UPI0010191B0D;DOMAINS=Gene3D:3.30.2160.10,Gene3D:3.90.1750.10,Pfam:PF00632,PROSITE_profiles:PS50237,PANTHER:PTHR45670,PANTHER:PTHR45670:SF4,SMART:SM00119,Superfamily:SSF56204,CDD:cd00078
.	6A:1198536-1198536	C	TRITD6Av1G000770	TRITD6Av1G000770.7	Transcript	synonymous_variant	4251	4251	1417	S	tcA/tcG	-	IMPACT=LOW;BIOTYPE=protein_coding;EXON=12/18;STRAND=-1;ENSP=TRITD6Av1G000770.7;UNIPARC=UPI001017269D;DOMAINS=Gene3D:3.30.2160.10,Gene3D:3.90.1750.10,Pfam:PF00632,PROSITE_profiles:PS50237,PANTHER:PTHR45670,PANTHER:PTHR45670:SF4,SMART:SM00119,Superfamily:SSF56204,CDD:cd00078
.	6A:1198536-1198536	C	TRITD6Av1G000770	TRITD6Av1G000770.8	Transcript	synonymous_variant	4188	4188	1396	S	tcA/tcG	-	IMPACT=LOW;BIOTYPE=protein_coding;EXON=12/18;STRAND=-1;ENSP=TRITD6Av1G000770.8;UNIPARC=UPI001019A92B;DOMAINS=Gene3D:3.30.2160.10,Gene3D:3.90.1750.10,Pfam:PF00632,PROSITE_profiles:PS50237,PANTHER:PTHR45670,PANTHER:PTHR45670:SF4,SMART:SM00119,Superfamily:SSF56204,CDD:cd00078
.	6A:1198536-1198536	C	TRITD6Av1G000770	TRITD6Av1G000770.9	Transcript	synonymous_variant	4416	4416	1472	S	tcA/tcG	-	IMPACT=LOW;BIOTYPE=protein_coding;EXON=12/18;STRAND=-1;ENSP=TRITD6Av1G000770.9;UNIPARC=UPI001017D194;DOMAINS=Gene3D:3.30.2160.10,Gene3D:3.90.1750.10,Pfam:PF00632,PROSITE_profiles:PS50237,PANTHER:PTHR45670,PANTHER:PTHR45670:SF4,SMART:SM00119,Superfamily:SSF56204,CDD:cd00078
.	6A:1198813-1198813	A	TRITD6Av1G000770	TRITD6Av1G000770.10	Transcript	synonymous_variant	4338	4338	1446	V	gtC/gtT	-	IMPACT=LOW;BIOTYPE=protein_coding;EXON=11/18;STRAND=-1;ENSP=TRITD6Av1G000770.10;UNIPARC=UPI0010176830;DOMAINS=Pfam:PF00632,PROSITE_profiles:PS50237,PANTHER:PTHR45670,PANTHER:PTHR45670:SF4,SMART:SM00119,Superfamily:SSF56204,CDD:cd00078
.	6A:1198813-1198813	A	TRITD6Av1G000770	TRITD6Av1G000770.11	Transcript	synonymous_variant	1314	1314	438	V	gtC/gtT	-	IMPACT=LOW;BIOTYPE=protein_coding;EXON=1/7;STRAND=-1;ENSP=TRITD6Av1G000770.11;UNIPARC=UPI0010175826;DOMAINS=Gene3D:3.90.1750.10,Pfam:PF00632,PROSITE_profiles:PS50237,PANTHER:PTHR45670,PANTHER:PTHR45670:SF4,SMART:SM00119,Superfamily:SSF56204
.	6A:1198813-1198813	A	TRITD6Av1G000770	TRITD6Av1G000770.12	Transcript	synonymous_variant	3888	3888	1296	V	gtC/gtT	-	IMPACT=LOW;BIOTYPE=protein_coding;EXON=10/11;STRAND=-1;ENSP=TRITD6Av1G000770.12;UNIPARC=UPI001018DEC9;DOMAINS=Gene3D:3.90.1750.10,Pfam:PF00632,PROSITE_profiles:PS50237,PANTHER:PTHR45670,PANTHER:PTHR45670:SF4,Superfamily:SSF56204
.	6A:1198813-1198813	A	TRITD6Av1G000770	TRITD6Av1G000770.1	Transcript	synonymous_variant	1314	1314	438	V	gtC/gtT	-	IMPACT=LOW;BIOTYPE=protein_coding;EXON=1/8;STRAND=-1;ENSP=TRITD6Av1G000770.1;UNIPARC=UPI00101787E0;DOMAINS=Pfam:PF00632,PROSITE_profiles:PS50237,PANTHER:PTHR45670,PANTHER:PTHR45670:SF4,SMART:SM00119,Superfamily:SSF56204,CDD:cd00078
.	6A:1198813-1198813	A	TRITD6Av1G000770	TRITD6Av1G000770.2	Transcript	synonymous_variant	1506	1506	502	V	gtC/gtT	-	IMPACT=LOW;BIOTYPE=protein_coding;EXON=2/9;STRAND=-1;ENSP=TRITD6Av1G000770.2;UNIPARC=UPI001017E5EF;DOMAINS=Pfam:PF00632,PROSITE_profiles:PS50237,PANTHER:PTHR45670,PANTHER:PTHR45670:SF4,SMART:SM00119,Superfamily:SSF56204,CDD:cd00078
.	6A:1198813-1198813	A	TRITD6Av1G000770	TRITD6Av1G000770.3	Transcript	synonymous_variant	1509	1509	503	V	gtC/gtT	-	IMPACT=LOW;BIOTYPE=protein_coding;EXON=2/9;STRAND=-1;ENSP=TRITD6Av1G000770.3;UNIPARC=UPI001017736F;DOMAINS=Gene3D:3.90.1750.10,Pfam:PF00632,PROSITE_profiles:PS50237,PANTHER:PTHR45670,PANTHER:PTHR45670:SF4,SMART:SM00119,Superfamily:SSF56204,CDD:cd00078
.	6A:1198813-1198813	A	TRITD6Av1G000770	TRITD6Av1G000770.4	Transcript	synonymous_variant	1506	1506	502	V	gtC/gtT	-	IMPACT=LOW;BIOTYPE=protein_coding;EXON=2/9;STRAND=-1;ENSP=TRITD6Av1G000770.4;UNIPARC=UPI001018D05E;DOMAINS=Pfam:PF00632,PROSITE_profiles:PS50237,PANTHER:PTHR45670,PANTHER:PTHR45670:SF4,SMART:SM00119,Superfamily:SSF56204,CDD:cd00078
.	6A:1198813-1198813	A	TRITD6Av1G000770	TRITD6Av1G000770.5	Transcript	synonymous_variant	4287	4287	1429	V	gtC/gtT	-	IMPACT=LOW;BIOTYPE=protein_coding;EXON=11/18;STRAND=-1;ENSP=TRITD6Av1G000770.5;UNIPARC=UPI0010198D05;DOMAINS=Pfam:PF00632,PROSITE_profiles:PS50237,PANTHER:PTHR45670,PANTHER:PTHR45670:SF4,SMART:SM00119,Superfamily:SSF56204,CDD:cd00078
.	6A:1198813-1198813	A	TRITD6Av1G000770	TRITD6Av1G000770.6	Transcript	synonymous_variant	3999	3999	1333	V	gtC/gtT	-	IMPACT=LOW;BIOTYPE=protein_coding;EXON=11/18;STRAND=-1;ENSP=TRITD6Av1G000770.6;UNIPARC=UPI0010191B0D;DOMAINS=Pfam:PF00632,PROSITE_profiles:PS50237,PANTHER:PTHR45670,PANTHER:PTHR45670:SF4,SMART:SM00119,Superfamily:SSF56204,CDD:cd00078
.	6A:1198813-1198813	A	TRITD6Av1G000770	TRITD6Av1G000770.7	Transcript	synonymous_variant	4116	4116	1372	V	gtC/gtT	-	IMPACT=LOW;BIOTYPE=protein_coding;EXON=11/18;STRAND=-1;ENSP=TRITD6Av1G000770.7;UNIPARC=UPI001017269D;DOMAINS=Pfam:PF00632,PROSITE_profiles:PS50237,PANTHER:PTHR45670,PANTHER:PTHR45670:SF4,SMART:SM00119,Superfamily:SSF56204,CDD:cd00078
.	6A:1198813-1198813	A	TRITD6Av1G000770	TRITD6Av1G000770.8	Transcript	synonymous_variant	4053	4053	1351	V	gtC/gtT	-	IMPACT=LOW;BIOTYPE=protein_coding;EXON=11/18;STRAND=-1;ENSP=TRITD6Av1G000770.8;UNIPARC=UPI001019A92B;DOMAINS=Pfam:PF00632,PROSITE_profiles:PS50237,PANTHER:PTHR45670,PANTHER:PTHR45670:SF4,SMART:SM00119,Superfamily:SSF56204,CDD:cd00078
.	6A:1198813-1198813	A	TRITD6Av1G000770	TRITD6Av1G000770.9	Transcript	synonymous_variant	4281	4281	1427	V	gtC/gtT	-	IMPACT=LOW;BIOTYPE=protein_coding;EXON=11/18;STRAND=-1;ENSP=TRITD6Av1G000770.9;UNIPARC=UPI001017D194;DOMAINS=Pfam:PF00632,PROSITE_profiles:PS50237,PANTHER:PTHR45670,PANTHER:PTHR45670:SF4,SMART:SM00119,Superfamily:SSF56204,CDD:cd00078
.	6A:1198846-1198846	G	TRITD6Av1G000770	TRITD6Av1G000770.10	Transcript	synonymous_variant	4305	4305	1435	V	gtT/gtC	AX-94941362-6A.1	IMPACT=LOW;BIOTYPE=protein_coding;EXON=11/18;STRAND=-1;ENSP=TRITD6Av1G000770.10;UNIPARC=UPI0010176830;DOMAINS=Pfam:PF00632,PROSITE_profiles:PS50237,PANTHER:PTHR45670,PANTHER:PTHR45670:SF4,SMART:SM00119,Superfamily:SSF56204,CDD:cd00078
.	6A:1198846-1198846	G	TRITD6Av1G000770	TRITD6Av1G000770.11	Transcript	synonymous_variant	1281	1281	427	V	gtT/gtC	AX-94941362-6A.1	IMPACT=LOW;BIOTYPE=protein_coding;EXON=1/7;STRAND=-1;ENSP=TRITD6Av1G000770.11;UNIPARC=UPI0010175826;DOMAINS=Gene3D:3.90.1750.10,Pfam:PF00632,PROSITE_profiles:PS50237,PANTHER:PTHR45670,PANTHER:PTHR45670:SF4,SMART:SM00119,Superfamily:SSF56204
.	6A:1198846-1198846	G	TRITD6Av1G000770	TRITD6Av1G000770.12	Transcript	synonymous_variant	3855	3855	1285	V	gtT/gtC	AX-94941362-6A.1	IMPACT=LOW;BIOTYPE=protein_coding;EXON=10/11;STRAND=-1;ENSP=TRITD6Av1G000770.12;UNIPARC=UPI001018DEC9;DOMAINS=Gene3D:3.90.1750.10,Pfam:PF00632,PROSITE_profiles:PS50237,PANTHER:PTHR45670,PANTHER:PTHR45670:SF4,Superfamily:SSF56204
.	6A:1198846-1198846	G	TRITD6Av1G000770	TRITD6Av1G000770.1	Transcript	synonymous_variant	1281	1281	427	V	gtT/gtC	AX-94941362-6A.1	IMPACT=LOW;BIOTYPE=protein_coding;EXON=1/8;STRAND=-1;ENSP=TRITD6Av1G000770.1;UNIPARC=UPI00101787E0;DOMAINS=Pfam:PF00632,PROSITE_profiles:PS50237,PANTHER:PTHR45670,PANTHER:PTHR45670:SF4,SMART:SM00119,Superfamily:SSF56204,CDD:cd00078
.	6A:1198846-1198846	G	TRITD6Av1G000770	TRITD6Av1G000770.2	Transcript	synonymous_variant	1473	1473	491	V	gtT/gtC	AX-94941362-6A.1	IMPACT=LOW;BIOTYPE=protein_coding;EXON=2/9;STRAND=-1;ENSP=TRITD6Av1G000770.2;UNIPARC=UPI001017E5EF;DOMAINS=Pfam:PF00632,PROSITE_profiles:PS50237,PANTHER:PTHR45670,PANTHER:PTHR45670:SF4,SMART:SM00119,Superfamily:SSF56204,CDD:cd00078
.	6A:1198846-1198846	G	TRITD6Av1G000770	TRITD6Av1G000770.3	Transcript	synonymous_variant	1476	1476	492	V	gtT/gtC	AX-94941362-6A.1	IMPACT=LOW;BIOTYPE=protein_coding;EXON=2/9;STRAND=-1;ENSP=TRITD6Av1G000770.3;UNIPARC=UPI001017736F;DOMAINS=Pfam:PF00632,PROSITE_profiles:PS50237,PANTHER:PTHR45670,PANTHER:PTHR45670:SF4,SMART:SM00119,Superfamily:SSF56204,CDD:cd00078
.	6A:1198846-1198846	G	TRITD6Av1G000770	TRITD6Av1G000770.4	Transcript	synonymous_variant	1473	1473	491	V	gtT/gtC	AX-94941362-6A.1	IMPACT=LOW;BIOTYPE=protein_coding;EXON=2/9;STRAND=-1;ENSP=TRITD6Av1G000770.4;UNIPARC=UPI001018D05E;DOMAINS=Pfam:PF00632,PROSITE_profiles:PS50237,PANTHER:PTHR45670,PANTHER:PTHR45670:SF4,SMART:SM00119,Superfamily:SSF56204,CDD:cd00078
.	6A:1198846-1198846	G	TRITD6Av1G000770	TRITD6Av1G000770.5	Transcript	synonymous_variant	4254	4254	1418	V	gtT/gtC	AX-94941362-6A.1	IMPACT=LOW;BIOTYPE=protein_coding;EXON=11/18;STRAND=-1;ENSP=TRITD6Av1G000770.5;UNIPARC=UPI0010198D05;DOMAINS=Pfam:PF00632,PROSITE_profiles:PS50237,PANTHER:PTHR45670,PANTHER:PTHR45670:SF4,SMART:SM00119,Superfamily:SSF56204,CDD:cd00078
.	6A:1198846-1198846	G	TRITD6Av1G000770	TRITD6Av1G000770.6	Transcript	synonymous_variant	3966	3966	1322	V	gtT/gtC	AX-94941362-6A.1	IMPACT=LOW;BIOTYPE=protein_coding;EXON=11/18;STRAND=-1;ENSP=TRITD6Av1G000770.6;UNIPARC=UPI0010191B0D;DOMAINS=Pfam:PF00632,PROSITE_profiles:PS50237,PANTHER:PTHR45670,PANTHER:PTHR45670:SF4,SMART:SM00119,Superfamily:SSF56204,CDD:cd00078
.	6A:1198846-1198846	G	TRITD6Av1G000770	TRITD6Av1G000770.7	Transcript	synonymous_variant	4083	4083	1361	V	gtT/gtC	AX-94941362-6A.1	IMPACT=LOW;BIOTYPE=protein_coding;EXON=11/18;STRAND=-1;ENSP=TRITD6Av1G000770.7;UNIPARC=UPI001017269D;DOMAINS=Pfam:PF00632,PROSITE_profiles:PS50237,PANTHER:PTHR45670,PANTHER:PTHR45670:SF4,SMART:SM00119,Superfamily:SSF56204,CDD:cd00078
.	6A:1198846-1198846	G	TRITD6Av1G000770	TRITD6Av1G000770.8	Transcript	synonymous_variant	4020	4020	1340	V	gtT/gtC	AX-94941362-6A.1	IMPACT=LOW;BIOTYPE=protein_coding;EXON=11/18;STRAND=-1;ENSP=TRITD6Av1G000770.8;UNIPARC=UPI001019A92B;DOMAINS=Pfam:PF00632,PROSITE_profiles:PS50237,PANTHER:PTHR45670,PANTHER:PTHR45670:SF4,SMART:SM00119,Superfamily:SSF56204,CDD:cd00078
.	6A:1198846-1198846	G	TRITD6Av1G000770	TRITD6Av1G000770.9	Transcript	synonymous_variant	4248	4248	1416	V	gtT/gtC	AX-94941362-6A.1	IMPACT=LOW;BIOTYPE=protein_coding;EXON=11/18;STRAND=-1;ENSP=TRITD6Av1G000770.9;UNIPARC=UPI001017D194;DOMAINS=Pfam:PF00632,PROSITE_profiles:PS50237,PANTHER:PTHR45670,PANTHER:PTHR45670:SF4,SMART:SM00119,Superfamily:SSF56204,CDD:cd00078
.	6A:1198855-1198855	A	TRITD6Av1G000770	TRITD6Av1G000770.10	Transcript	synonymous_variant	4296	4296	1432	P	ccA/ccT	AX-94945496-6A.1	IMPACT=LOW;BIOTYPE=protein_coding;EXON=11/18;STRAND=-1;ENSP=TRITD6Av1G000770.10;UNIPARC=UPI0010176830;DOMAINS=Pfam:PF00632,PROSITE_profiles:PS50237,PANTHER:PTHR45670,PANTHER:PTHR45670:SF4,SMART:SM00119,Superfamily:SSF56204,CDD:cd00078
.	6A:1198855-1198855	A	TRITD6Av1G000770	TRITD6Av1G000770.11	Transcript	synonymous_variant	1272	1272	424	P	ccA/ccT	AX-94945496-6A.1	IMPACT=LOW;BIOTYPE=protein_coding;EXON=1/7;STRAND=-1;ENSP=TRITD6Av1G000770.11;UNIPARC=UPI0010175826;DOMAINS=Gene3D:3.90.1750.10,Pfam:PF00632,PROSITE_profiles:PS50237,PANTHER:PTHR45670,PANTHER:PTHR45670:SF4,SMART:SM00119,Superfamily:SSF56204
.	6A:1198855-1198855	A	TRITD6Av1G000770	TRITD6Av1G000770.12	Transcript	synonymous_variant	3846	3846	1282	P	ccA/ccT	AX-94945496-6A.1	IMPACT=LOW;BIOTYPE=protein_coding;EXON=10/11;STRAND=-1;ENSP=TRITD6Av1G000770.12;UNIPARC=UPI001018DEC9;DOMAINS=Gene3D:3.90.1750.10,Pfam:PF00632,PROSITE_profiles:PS50237,PANTHER:PTHR45670,PANTHER:PTHR45670:SF4,Superfamily:SSF56204
.	6A:1198855-1198855	A	TRITD6Av1G000770	TRITD6Av1G000770.1	Transcript	synonymous_variant	1272	1272	424	P	ccA/ccT	AX-94945496-6A.1	IMPACT=LOW;BIOTYPE=protein_coding;EXON=1/8;STRAND=-1;ENSP=TRITD6Av1G000770.1;UNIPARC=UPI00101787E0;DOMAINS=Pfam:PF00632,PROSITE_profiles:PS50237,PANTHER:PTHR45670,PANTHER:PTHR45670:SF4,SMART:SM00119,Superfamily:SSF56204,CDD:cd00078
.	6A:1198855-1198855	A	TRITD6Av1G000770	TRITD6Av1G000770.2	Transcript	synonymous_variant	1464	1464	488	P	ccA/ccT	AX-94945496-6A.1	IMPACT=LOW;BIOTYPE=protein_coding;EXON=2/9;STRAND=-1;ENSP=TRITD6Av1G000770.2;UNIPARC=UPI001017E5EF;DOMAINS=Pfam:PF00632,PROSITE_profiles:PS50237,PANTHER:PTHR45670,PANTHER:PTHR45670:SF4,SMART:SM00119,Superfamily:SSF56204,CDD:cd00078
.	6A:1198855-1198855	A	TRITD6Av1G000770	TRITD6Av1G000770.3	Transcript	synonymous_variant	1467	1467	489	P	ccA/ccT	AX-94945496-6A.1	IMPACT=LOW;BIOTYPE=protein_coding;EXON=2/9;STRAND=-1;ENSP=TRITD6Av1G000770.3;UNIPARC=UPI001017736F;DOMAINS=Pfam:PF00632,PROSITE_profiles:PS50237,PANTHER:PTHR45670,PANTHER:PTHR45670:SF4,SMART:SM00119,Superfamily:SSF56204,CDD:cd00078
.	6A:1198855-1198855	A	TRITD6Av1G000770	TRITD6Av1G000770.4	Transcript	synonymous_variant	1464	1464	488	P	ccA/ccT	AX-94945496-6A.1	IMPACT=LOW;BIOTYPE=protein_coding;EXON=2/9;STRAND=-1;ENSP=TRITD6Av1G000770.4;UNIPARC=UPI001018D05E;DOMAINS=Pfam:PF00632,PROSITE_profiles:PS50237,PANTHER:PTHR45670,PANTHER:PTHR45670:SF4,SMART:SM00119,Superfamily:SSF56204,CDD:cd00078
.	6A:1198855-1198855	A	TRITD6Av1G000770	TRITD6Av1G000770.5	Transcript	synonymous_variant	4245	4245	1415	P	ccA/ccT	AX-94945496-6A.1	IMPACT=LOW;BIOTYPE=protein_coding;EXON=11/18;STRAND=-1;ENSP=TRITD6Av1G000770.5;UNIPARC=UPI0010198D05;DOMAINS=Pfam:PF00632,PROSITE_profiles:PS50237,PANTHER:PTHR45670,PANTHER:PTHR45670:SF4,SMART:SM00119,Superfamily:SSF56204,CDD:cd00078
.	6A:1198855-1198855	A	TRITD6Av1G000770	TRITD6Av1G000770.6	Transcript	synonymous_variant	3957	3957	1319	P	ccA/ccT	AX-94945496-6A.1	IMPACT=LOW;BIOTYPE=protein_coding;EXON=11/18;STRAND=-1;ENSP=TRITD6Av1G000770.6;UNIPARC=UPI0010191B0D;DOMAINS=Pfam:PF00632,PROSITE_profiles:PS50237,PANTHER:PTHR45670,PANTHER:PTHR45670:SF4,SMART:SM00119,Superfamily:SSF56204,CDD:cd00078
.	6A:1198855-1198855	A	TRITD6Av1G000770	TRITD6Av1G000770.7	Transcript	synonymous_variant	4074	4074	1358	P	ccA/ccT	AX-94945496-6A.1	IMPACT=LOW;BIOTYPE=protein_coding;EXON=11/18;STRAND=-1;ENSP=TRITD6Av1G000770.7;UNIPARC=UPI001017269D;DOMAINS=Pfam:PF00632,PROSITE_profiles:PS50237,PANTHER:PTHR45670,PANTHER:PTHR45670:SF4,SMART:SM00119,Superfamily:SSF56204,CDD:cd00078
.	6A:1198855-1198855	A	TRITD6Av1G000770	TRITD6Av1G000770.8	Transcript	synonymous_variant	4011	4011	1337	P	ccA/ccT	AX-94945496-6A.1	IMPACT=LOW;BIOTYPE=protein_coding;EXON=11/18;STRAND=-1;ENSP=TRITD6Av1G000770.8;UNIPARC=UPI001019A92B;DOMAINS=Pfam:PF00632,PROSITE_profiles:PS50237,PANTHER:PTHR45670,PANTHER:PTHR45670:SF4,SMART:SM00119,Superfamily:SSF56204,CDD:cd00078
.	6A:1198855-1198855	A	TRITD6Av1G000770	TRITD6Av1G000770.9	Transcript	synonymous_variant	4239	4239	1413	P	ccA/ccT	AX-94945496-6A.1	IMPACT=LOW;BIOTYPE=protein_coding;EXON=11/18;STRAND=-1;ENSP=TRITD6Av1G000770.9;UNIPARC=UPI001017D194;DOMAINS=Pfam:PF00632,PROSITE_profiles:PS50237,PANTHER:PTHR45670,PANTHER:PTHR45670:SF4,SMART:SM00119,Superfamily:SSF56204,CDD:cd00078
.	6A:1198870-1198870	G	TRITD6Av1G000770	TRITD6Av1G000770.10	Transcript	synonymous_variant	4281	4281	1427	F	ttT/ttC	-	IMPACT=LOW;BIOTYPE=protein_coding;EXON=11/18;STRAND=-1;ENSP=TRITD6Av1G000770.10;UNIPARC=UPI0010176830;DOMAINS=Pfam:PF00632,PROSITE_profiles:PS50237,PANTHER:PTHR45670,PANTHER:PTHR45670:SF4,SMART:SM00119,Superfamily:SSF56204,CDD:cd00078
.	6A:1198870-1198870	G	TRITD6Av1G000770	TRITD6Av1G000770.11	Transcript	synonymous_variant	1257	1257	419	F	ttT/ttC	-	IMPACT=LOW;BIOTYPE=protein_coding;EXON=1/7;STRAND=-1;ENSP=TRITD6Av1G000770.11;UNIPARC=UPI0010175826;DOMAINS=Gene3D:3.90.1750.10,Pfam:PF00632,PROSITE_profiles:PS50237,PANTHER:PTHR45670,PANTHER:PTHR45670:SF4,SMART:SM00119,Superfamily:SSF56204
.	6A:1198870-1198870	G	TRITD6Av1G000770	TRITD6Av1G000770.12	Transcript	synonymous_variant	3831	3831	1277	F	ttT/ttC	-	IMPACT=LOW;BIOTYPE=protein_coding;EXON=10/11;STRAND=-1;ENSP=TRITD6Av1G000770.12;UNIPARC=UPI001018DEC9;DOMAINS=Gene3D:3.90.1750.10,Pfam:PF00632,PROSITE_profiles:PS50237,PANTHER:PTHR45670,PANTHER:PTHR45670:SF4,Superfamily:SSF56204
.	6A:1198870-1198870	G	TRITD6Av1G000770	TRITD6Av1G000770.1	Transcript	synonymous_variant	1257	1257	419	F	ttT/ttC	-	IMPACT=LOW;BIOTYPE=protein_coding;EXON=1/8;STRAND=-1;ENSP=TRITD6Av1G000770.1;UNIPARC=UPI00101787E0;DOMAINS=Pfam:PF00632,PROSITE_profiles:PS50237,PANTHER:PTHR45670,PANTHER:PTHR45670:SF4,SMART:SM00119,Superfamily:SSF56204,CDD:cd00078
.	6A:1198870-1198870	G	TRITD6Av1G000770	TRITD6Av1G000770.2	Transcript	synonymous_variant	1449	1449	483	F	ttT/ttC	-	IMPACT=LOW;BIOTYPE=protein_coding;EXON=2/9;STRAND=-1;ENSP=TRITD6Av1G000770.2;UNIPARC=UPI001017E5EF;DOMAINS=Pfam:PF00632,PROSITE_profiles:PS50237,PANTHER:PTHR45670,PANTHER:PTHR45670:SF4,SMART:SM00119,Superfamily:SSF56204,CDD:cd00078
.	6A:1198870-1198870	G	TRITD6Av1G000770	TRITD6Av1G000770.3	Transcript	synonymous_variant	1452	1452	484	F	ttT/ttC	-	IMPACT=LOW;BIOTYPE=protein_coding;EXON=2/9;STRAND=-1;ENSP=TRITD6Av1G000770.3;UNIPARC=UPI001017736F;DOMAINS=Pfam:PF00632,PROSITE_profiles:PS50237,PANTHER:PTHR45670,PANTHER:PTHR45670:SF4,SMART:SM00119,Superfamily:SSF56204,CDD:cd00078
.	6A:1198870-1198870	G	TRITD6Av1G000770	TRITD6Av1G000770.4	Transcript	synonymous_variant	1449	1449	483	F	ttT/ttC	-	IMPACT=LOW;BIOTYPE=protein_coding;EXON=2/9;STRAND=-1;ENSP=TRITD6Av1G000770.4;UNIPARC=UPI001018D05E;DOMAINS=Pfam:PF00632,PROSITE_profiles:PS50237,PANTHER:PTHR45670,PANTHER:PTHR45670:SF4,SMART:SM00119,Superfamily:SSF56204,CDD:cd00078
.	6A:1198870-1198870	G	TRITD6Av1G000770	TRITD6Av1G000770.5	Transcript	synonymous_variant	4230	4230	1410	F	ttT/ttC	-	IMPACT=LOW;BIOTYPE=protein_coding;EXON=11/18;STRAND=-1;ENSP=TRITD6Av1G000770.5;UNIPARC=UPI0010198D05;DOMAINS=Pfam:PF00632,PROSITE_profiles:PS50237,PANTHER:PTHR45670,PANTHER:PTHR45670:SF4,SMART:SM00119,Superfamily:SSF56204,CDD:cd00078
.	6A:1198870-1198870	G	TRITD6Av1G000770	TRITD6Av1G000770.6	Transcript	synonymous_variant	3942	3942	1314	F	ttT/ttC	-	IMPACT=LOW;BIOTYPE=protein_coding;EXON=11/18;STRAND=-1;ENSP=TRITD6Av1G000770.6;UNIPARC=UPI0010191B0D;DOMAINS=Pfam:PF00632,PROSITE_profiles:PS50237,PANTHER:PTHR45670,PANTHER:PTHR45670:SF4,SMART:SM00119,Superfamily:SSF56204,CDD:cd00078
.	6A:1198870-1198870	G	TRITD6Av1G000770	TRITD6Av1G000770.7	Transcript	synonymous_variant	4059	4059	1353	F	ttT/ttC	-	IMPACT=LOW;BIOTYPE=protein_coding;EXON=11/18;STRAND=-1;ENSP=TRITD6Av1G000770.7;UNIPARC=UPI001017269D;DOMAINS=Pfam:PF00632,PROSITE_profiles:PS50237,PANTHER:PTHR45670,PANTHER:PTHR45670:SF4,SMART:SM00119,Superfamily:SSF56204,CDD:cd00078
.	6A:1198870-1198870	G	TRITD6Av1G000770	TRITD6Av1G000770.8	Transcript	synonymous_variant	3996	3996	1332	F	ttT/ttC	-	IMPACT=LOW;BIOTYPE=protein_coding;EXON=11/18;STRAND=-1;ENSP=TRITD6Av1G000770.8;UNIPARC=UPI001019A92B;DOMAINS=Pfam:PF00632,PROSITE_profiles:PS50237,PANTHER:PTHR45670,PANTHER:PTHR45670:SF4,SMART:SM00119,Superfamily:SSF56204,CDD:cd00078
.	6A:1198870-1198870	G	TRITD6Av1G000770	TRITD6Av1G000770.9	Transcript	synonymous_variant	4224	4224	1408	F	ttT/ttC	-	IMPACT=LOW;BIOTYPE=protein_coding;EXON=11/18;STRAND=-1;ENSP=TRITD6Av1G000770.9;UNIPARC=UPI001017D194;DOMAINS=Pfam:PF00632,PROSITE_profiles:PS50237,PANTHER:PTHR45670,PANTHER:PTHR45670:SF4,SMART:SM00119,Superfamily:SSF56204,CDD:cd00078
.	6A:1198876-1198876	T	TRITD6Av1G000770	TRITD6Av1G000770.10	Transcript	synonymous_variant	4275	4275	1425	G	ggG/ggA	AX-94826512-6A.1	IMPACT=LOW;BIOTYPE=protein_coding;EXON=11/18;STRAND=-1;ENSP=TRITD6Av1G000770.10;UNIPARC=UPI0010176830;DOMAINS=Pfam:PF00632,PROSITE_profiles:PS50237,PANTHER:PTHR45670,PANTHER:PTHR45670:SF4,SMART:SM00119,Superfamily:SSF56204,CDD:cd00078
.	6A:1198876-1198876	T	TRITD6Av1G000770	TRITD6Av1G000770.11	Transcript	synonymous_variant	1251	1251	417	G	ggG/ggA	AX-94826512-6A.1	IMPACT=LOW;BIOTYPE=protein_coding;EXON=1/7;STRAND=-1;ENSP=TRITD6Av1G000770.11;UNIPARC=UPI0010175826;DOMAINS=Pfam:PF00632,PROSITE_profiles:PS50237,PANTHER:PTHR45670,PANTHER:PTHR45670:SF4,SMART:SM00119,Superfamily:SSF56204
.	6A:1198876-1198876	T	TRITD6Av1G000770	TRITD6Av1G000770.12	Transcript	synonymous_variant	3825	3825	1275	G	ggG/ggA	AX-94826512-6A.1	IMPACT=LOW;BIOTYPE=protein_coding;EXON=10/11;STRAND=-1;ENSP=TRITD6Av1G000770.12;UNIPARC=UPI001018DEC9;DOMAINS=Pfam:PF00632,PROSITE_profiles:PS50237,PANTHER:PTHR45670,PANTHER:PTHR45670:SF4,Superfamily:SSF56204
.	6A:1198876-1198876	T	TRITD6Av1G000770	TRITD6Av1G000770.1	Transcript	synonymous_variant	1251	1251	417	G	ggG/ggA	AX-94826512-6A.1	IMPACT=LOW;BIOTYPE=protein_coding;EXON=1/8;STRAND=-1;ENSP=TRITD6Av1G000770.1;UNIPARC=UPI00101787E0;DOMAINS=Pfam:PF00632,PROSITE_profiles:PS50237,PANTHER:PTHR45670,PANTHER:PTHR45670:SF4,SMART:SM00119,Superfamily:SSF56204,CDD:cd00078
.	6A:1198876-1198876	T	TRITD6Av1G000770	TRITD6Av1G000770.2	Transcript	synonymous_variant	1443	1443	481	G	ggG/ggA	AX-94826512-6A.1	IMPACT=LOW;BIOTYPE=protein_coding;EXON=2/9;STRAND=-1;ENSP=TRITD6Av1G000770.2;UNIPARC=UPI001017E5EF;DOMAINS=Pfam:PF00632,PROSITE_profiles:PS50237,PANTHER:PTHR45670,PANTHER:PTHR45670:SF4,SMART:SM00119,Superfamily:SSF56204,CDD:cd00078
.	6A:1198876-1198876	T	TRITD6Av1G000770	TRITD6Av1G000770.3	Transcript	synonymous_variant	1446	1446	482	G	ggG/ggA	AX-94826512-6A.1	IMPACT=LOW;BIOTYPE=protein_coding;EXON=2/9;STRAND=-1;ENSP=TRITD6Av1G000770.3;UNIPARC=UPI001017736F;DOMAINS=Pfam:PF00632,PROSITE_profiles:PS50237,PANTHER:PTHR45670,PANTHER:PTHR45670:SF4,SMART:SM00119,Superfamily:SSF56204,CDD:cd00078
.	6A:1198876-1198876	T	TRITD6Av1G000770	TRITD6Av1G000770.4	Transcript	synonymous_variant	1443	1443	481	G	ggG/ggA	AX-94826512-6A.1	IMPACT=LOW;BIOTYPE=protein_coding;EXON=2/9;STRAND=-1;ENSP=TRITD6Av1G000770.4;UNIPARC=UPI001018D05E;DOMAINS=Pfam:PF00632,PROSITE_profiles:PS50237,PANTHER:PTHR45670,PANTHER:PTHR45670:SF4,SMART:SM00119,Superfamily:SSF56204,CDD:cd00078
.	6A:1198876-1198876	T	TRITD6Av1G000770	TRITD6Av1G000770.5	Transcript	synonymous_variant	4224	4224	1408	G	ggG/ggA	AX-94826512-6A.1	IMPACT=LOW;BIOTYPE=protein_coding;EXON=11/18;STRAND=-1;ENSP=TRITD6Av1G000770.5;UNIPARC=UPI0010198D05;DOMAINS=Pfam:PF00632,PROSITE_profiles:PS50237,PANTHER:PTHR45670,PANTHER:PTHR45670:SF4,SMART:SM00119,Superfamily:SSF56204,CDD:cd00078
.	6A:1198876-1198876	T	TRITD6Av1G000770	TRITD6Av1G000770.6	Transcript	synonymous_variant	3936	3936	1312	G	ggG/ggA	AX-94826512-6A.1	IMPACT=LOW;BIOTYPE=protein_coding;EXON=11/18;STRAND=-1;ENSP=TRITD6Av1G000770.6;UNIPARC=UPI0010191B0D;DOMAINS=Pfam:PF00632,PROSITE_profiles:PS50237,PANTHER:PTHR45670,PANTHER:PTHR45670:SF4,SMART:SM00119,Superfamily:SSF56204,CDD:cd00078
.	6A:1198876-1198876	T	TRITD6Av1G000770	TRITD6Av1G000770.7	Transcript	synonymous_variant	4053	4053	1351	G	ggG/ggA	AX-94826512-6A.1	IMPACT=LOW;BIOTYPE=protein_coding;EXON=11/18;STRAND=-1;ENSP=TRITD6Av1G000770.7;UNIPARC=UPI001017269D;DOMAINS=Pfam:PF00632,PROSITE_profiles:PS50237,PANTHER:PTHR45670,PANTHER:PTHR45670:SF4,SMART:SM00119,Superfamily:SSF56204,CDD:cd00078
.	6A:1198876-1198876	T	TRITD6Av1G000770	TRITD6Av1G000770.8	Transcript	synonymous_variant	3990	3990	1330	G	ggG/ggA	AX-94826512-6A.1	IMPACT=LOW;BIOTYPE=protein_coding;EXON=11/18;STRAND=-1;ENSP=TRITD6Av1G000770.8;UNIPARC=UPI001019A92B;DOMAINS=Pfam:PF00632,PROSITE_profiles:PS50237,PANTHER:PTHR45670,PANTHER:PTHR45670:SF4,SMART:SM00119,Superfamily:SSF56204,CDD:cd00078
.	6A:1198876-1198876	T	TRITD6Av1G000770	TRITD6Av1G000770.9	Transcript	synonymous_variant	4218	4218	1406	G	ggG/ggA	AX-94826512-6A.1	IMPACT=LOW;BIOTYPE=protein_coding;EXON=11/18;STRAND=-1;ENSP=TRITD6Av1G000770.9;UNIPARC=UPI001017D194;DOMAINS=Pfam:PF00632,PROSITE_profiles:PS50237,PANTHER:PTHR45670,PANTHER:PTHR45670:SF4,SMART:SM00119,Superfamily:SSF56204,CDD:cd00078
.	6A:1198893-1198893	T	TRITD6Av1G000770	TRITD6Av1G000770.10	Transcript	missense_variant	4258	4258	1420	V/I	Gta/Ata	AX-94975637-6A.1	IMPACT=MODERATE;BIOTYPE=protein_coding;EXON=11/18;STRAND=-1;ENSP=TRITD6Av1G000770.10;UNIPARC=UPI0010176830;SIFT=tolerated(0.46);DOMAINS=Pfam:PF00632,PROSITE_profiles:PS50237,PANTHER:PTHR45670,PANTHER:PTHR45670:SF4,SMART:SM00119,Superfamily:SSF56204,CDD:cd00078
.	6A:1198893-1198893	T	TRITD6Av1G000770	TRITD6Av1G000770.11	Transcript	missense_variant	1234	1234	412	V/I	Gta/Ata	AX-94975637-6A.1	IMPACT=MODERATE;BIOTYPE=protein_coding;EXON=1/7;STRAND=-1;ENSP=TRITD6Av1G000770.11;UNIPARC=UPI0010175826;SIFT=tolerated(0.41);DOMAINS=Pfam:PF00632,PROSITE_profiles:PS50237,PANTHER:PTHR45670,PANTHER:PTHR45670:SF4,SMART:SM00119,Superfamily:SSF56204
.	6A:1198893-1198893	T	TRITD6Av1G000770	TRITD6Av1G000770.12	Transcript	missense_variant	3808	3808	1270	V/I	Gta/Ata	AX-94975637-6A.1	IMPACT=MODERATE;BIOTYPE=protein_coding;EXON=10/11;STRAND=-1;ENSP=TRITD6Av1G000770.12;UNIPARC=UPI001018DEC9;SIFT=tolerated(0.43);DOMAINS=Pfam:PF00632,PROSITE_profiles:PS50237,PANTHER:PTHR45670,PANTHER:PTHR45670:SF4,Superfamily:SSF56204
.	6A:1198893-1198893	T	TRITD6Av1G000770	TRITD6Av1G000770.1	Transcript	missense_variant	1234	1234	412	V/I	Gta/Ata	AX-94975637-6A.1	IMPACT=MODERATE;BIOTYPE=protein_coding;EXON=1/8;STRAND=-1;ENSP=TRITD6Av1G000770.1;UNIPARC=UPI00101787E0;SIFT=tolerated(0.4);DOMAINS=Pfam:PF00632,PROSITE_profiles:PS50237,PANTHER:PTHR45670,PANTHER:PTHR45670:SF4,SMART:SM00119,Superfamily:SSF56204,CDD:cd00078
.	6A:1198893-1198893	T	TRITD6Av1G000770	TRITD6Av1G000770.2	Transcript	missense_variant	1426	1426	476	V/I	Gta/Ata	AX-94975637-6A.1	IMPACT=MODERATE;BIOTYPE=protein_coding;EXON=2/9;STRAND=-1;ENSP=TRITD6Av1G000770.2;UNIPARC=UPI001017E5EF;SIFT=tolerated(0.39);DOMAINS=Pfam:PF00632,PROSITE_profiles:PS50237,PANTHER:PTHR45670,PANTHER:PTHR45670:SF4,SMART:SM00119,Superfamily:SSF56204,CDD:cd00078
.	6A:1198893-1198893	T	TRITD6Av1G000770	TRITD6Av1G000770.3	Transcript	missense_variant	1429	1429	477	V/I	Gta/Ata	AX-94975637-6A.1	IMPACT=MODERATE;BIOTYPE=protein_coding;EXON=2/9;STRAND=-1;ENSP=TRITD6Av1G000770.3;UNIPARC=UPI001017736F;SIFT=tolerated(0.38);DOMAINS=Pfam:PF00632,PROSITE_profiles:PS50237,PANTHER:PTHR45670,PANTHER:PTHR45670:SF4,SMART:SM00119,Superfamily:SSF56204,CDD:cd00078
.	6A:1198893-1198893	T	TRITD6Av1G000770	TRITD6Av1G000770.4	Transcript	missense_variant	1426	1426	476	V/I	Gta/Ata	AX-94975637-6A.1	IMPACT=MODERATE;BIOTYPE=protein_coding;EXON=2/9;STRAND=-1;ENSP=TRITD6Av1G000770.4;UNIPARC=UPI001018D05E;SIFT=tolerated(0.39);DOMAINS=Pfam:PF00632,PROSITE_profiles:PS50237,PANTHER:PTHR45670,PANTHER:PTHR45670:SF4,SMART:SM00119,Superfamily:SSF56204,CDD:cd00078
.	6A:1198893-1198893	T	TRITD6Av1G000770	TRITD6Av1G000770.5	Transcript	missense_variant	4207	4207	1403	V/I	Gta/Ata	AX-94975637-6A.1	IMPACT=MODERATE;BIOTYPE=protein_coding;EXON=11/18;STRAND=-1;ENSP=TRITD6Av1G000770.5;UNIPARC=UPI0010198D05;SIFT=tolerated(0.4);DOMAINS=Pfam:PF00632,PROSITE_profiles:PS50237,PANTHER:PTHR45670,PANTHER:PTHR45670:SF4,SMART:SM00119,Superfamily:SSF56204,CDD:cd00078
.	6A:1198893-1198893	T	TRITD6Av1G000770	TRITD6Av1G000770.6	Transcript	missense_variant	3919	3919	1307	V/I	Gta/Ata	AX-94975637-6A.1	IMPACT=MODERATE;BIOTYPE=protein_coding;EXON=11/18;STRAND=-1;ENSP=TRITD6Av1G000770.6;UNIPARC=UPI0010191B0D;SIFT=tolerated(0.38);DOMAINS=Pfam:PF00632,PROSITE_profiles:PS50237,PANTHER:PTHR45670,PANTHER:PTHR45670:SF4,SMART:SM00119,Superfamily:SSF56204,CDD:cd00078
.	6A:1198893-1198893	T	TRITD6Av1G000770	TRITD6Av1G000770.7	Transcript	missense_variant	4036	4036	1346	V/I	Gta/Ata	AX-94975637-6A.1	IMPACT=MODERATE;BIOTYPE=protein_coding;EXON=11/18;STRAND=-1;ENSP=TRITD6Av1G000770.7;UNIPARC=UPI001017269D;SIFT=tolerated(0.39);DOMAINS=Pfam:PF00632,PROSITE_profiles:PS50237,PANTHER:PTHR45670,PANTHER:PTHR45670:SF4,SMART:SM00119,Superfamily:SSF56204,CDD:cd00078
.	6A:1198893-1198893	T	TRITD6Av1G000770	TRITD6Av1G000770.8	Transcript	missense_variant	3973	3973	1325	V/I	Gta/Ata	AX-94975637-6A.1	IMPACT=MODERATE;BIOTYPE=protein_coding;EXON=11/18;STRAND=-1;ENSP=TRITD6Av1G000770.8;UNIPARC=UPI001019A92B;SIFT=tolerated(0.47);DOMAINS=Pfam:PF00632,PROSITE_profiles:PS50237,PANTHER:PTHR45670,PANTHER:PTHR45670:SF4,SMART:SM00119,Superfamily:SSF56204,CDD:cd00078
.	6A:1198893-1198893	T	TRITD6Av1G000770	TRITD6Av1G000770.9	Transcript	missense_variant	4201	4201	1401	V/I	Gta/Ata	AX-94975637-6A.1	IMPACT=MODERATE;BIOTYPE=protein_coding;EXON=11/18;STRAND=-1;ENSP=TRITD6Av1G000770.9;UNIPARC=UPI001017D194;SIFT=tolerated(0.47);DOMAINS=Pfam:PF00632,PROSITE_profiles:PS50237,PANTHER:PTHR45670,PANTHER:PTHR45670:SF4,SMART:SM00119,Superfamily:SSF56204,CDD:cd00078
.	6A:1198920-1198920	C	TRITD6Av1G000770	TRITD6Av1G000770.10	Transcript	missense_variant	4231	4231	1411	N/D	Aac/Gac	AX-94857622-6A.1	IMPACT=MODERATE;BIOTYPE=protein_coding;EXON=11/18;STRAND=-1;ENSP=TRITD6Av1G000770.10;UNIPARC=UPI0010176830;SIFT=tolerated_low_confidence(1);DOMAINS=Pfam:PF00632,PROSITE_profiles:PS50237,PANTHER:PTHR45670,PANTHER:PTHR45670:SF4,SMART:SM00119,Superfamily:SSF56204,CDD:cd00078
.	6A:1198920-1198920	C	TRITD6Av1G000770	TRITD6Av1G000770.11	Transcript	missense_variant	1207	1207	403	N/D	Aac/Gac	AX-94857622-6A.1	IMPACT=MODERATE;BIOTYPE=protein_coding;EXON=1/7;STRAND=-1;ENSP=TRITD6Av1G000770.11;UNIPARC=UPI0010175826;SIFT=tolerated(1);DOMAINS=Pfam:PF00632,PROSITE_profiles:PS50237,PANTHER:PTHR45670,PANTHER:PTHR45670:SF4,SMART:SM00119,Superfamily:SSF56204
.	6A:1198920-1198920	C	TRITD6Av1G000770	TRITD6Av1G000770.12	Transcript	missense_variant	3781	3781	1261	N/D	Aac/Gac	AX-94857622-6A.1	IMPACT=MODERATE;BIOTYPE=protein_coding;EXON=10/11;STRAND=-1;ENSP=TRITD6Av1G000770.12;UNIPARC=UPI001018DEC9;SIFT=tolerated_low_confidence(1);DOMAINS=Pfam:PF00632,PROSITE_profiles:PS50237,PANTHER:PTHR45670,PANTHER:PTHR45670:SF4,Superfamily:SSF56204
.	6A:1198920-1198920	C	TRITD6Av1G000770	TRITD6Av1G000770.1	Transcript	missense_variant	1207	1207	403	N/D	Aac/Gac	AX-94857622-6A.1	IMPACT=MODERATE;BIOTYPE=protein_coding;EXON=1/8;STRAND=-1;ENSP=TRITD6Av1G000770.1;UNIPARC=UPI00101787E0;SIFT=tolerated(1);DOMAINS=Pfam:PF00632,PROSITE_profiles:PS50237,PANTHER:PTHR45670,PANTHER:PTHR45670:SF4,SMART:SM00119,Superfamily:SSF56204,CDD:cd00078
.	6A:1198920-1198920	C	TRITD6Av1G000770	TRITD6Av1G000770.2	Transcript	missense_variant	1399	1399	467	N/D	Aac/Gac	AX-94857622-6A.1	IMPACT=MODERATE;BIOTYPE=protein_coding;EXON=2/9;STRAND=-1;ENSP=TRITD6Av1G000770.2;UNIPARC=UPI001017E5EF;SIFT=tolerated(1);DOMAINS=Pfam:PF00632,PROSITE_profiles:PS50237,PANTHER:PTHR45670,PANTHER:PTHR45670:SF4,SMART:SM00119,Superfamily:SSF56204,CDD:cd00078
.	6A:1198920-1198920	C	TRITD6Av1G000770	TRITD6Av1G000770.3	Transcript	missense_variant	1402	1402	468	N/D	Aac/Gac	AX-94857622-6A.1	IMPACT=MODERATE;BIOTYPE=protein_coding;EXON=2/9;STRAND=-1;ENSP=TRITD6Av1G000770.3;UNIPARC=UPI001017736F;SIFT=tolerated(1);DOMAINS=Pfam:PF00632,PROSITE_profiles:PS50237,PANTHER:PTHR45670,PANTHER:PTHR45670:SF4,SMART:SM00119,Superfamily:SSF56204,CDD:cd00078
.	6A:1198920-1198920	C	TRITD6Av1G000770	TRITD6Av1G000770.4	Transcript	missense_variant	1399	1399	467	N/D	Aac/Gac	AX-94857622-6A.1	IMPACT=MODERATE;BIOTYPE=protein_coding;EXON=2/9;STRAND=-1;ENSP=TRITD6Av1G000770.4;UNIPARC=UPI001018D05E;SIFT=tolerated(1);DOMAINS=Pfam:PF00632,PROSITE_profiles:PS50237,PANTHER:PTHR45670,PANTHER:PTHR45670:SF4,SMART:SM00119,Superfamily:SSF56204,CDD:cd00078
.	6A:1198920-1198920	C	TRITD6Av1G000770	TRITD6Av1G000770.5	Transcript	missense_variant	4180	4180	1394	N/D	Aac/Gac	AX-94857622-6A.1	IMPACT=MODERATE;BIOTYPE=protein_coding;EXON=11/18;STRAND=-1;ENSP=TRITD6Av1G000770.5;UNIPARC=UPI0010198D05;SIFT=tolerated_low_confidence(1);DOMAINS=Pfam:PF00632,PROSITE_profiles:PS50237,PANTHER:PTHR45670,PANTHER:PTHR45670:SF4,SMART:SM00119,Superfamily:SSF56204,CDD:cd00078
.	6A:1198920-1198920	C	TRITD6Av1G000770	TRITD6Av1G000770.6	Transcript	missense_variant	3892	3892	1298	N/D	Aac/Gac	AX-94857622-6A.1	IMPACT=MODERATE;BIOTYPE=protein_coding;EXON=11/18;STRAND=-1;ENSP=TRITD6Av1G000770.6;UNIPARC=UPI0010191B0D;SIFT=tolerated_low_confidence(1);DOMAINS=Pfam:PF00632,PROSITE_profiles:PS50237,PANTHER:PTHR45670,PANTHER:PTHR45670:SF4,SMART:SM00119,Superfamily:SSF56204,CDD:cd00078
.	6A:1198920-1198920	C	TRITD6Av1G000770	TRITD6Av1G000770.7	Transcript	missense_variant	4009	4009	1337	N/D	Aac/Gac	AX-94857622-6A.1	IMPACT=MODERATE;BIOTYPE=protein_coding;EXON=11/18;STRAND=-1;ENSP=TRITD6Av1G000770.7;UNIPARC=UPI001017269D;SIFT=tolerated_low_confidence(0.95);DOMAINS=Pfam:PF00632,PROSITE_profiles:PS50237,PANTHER:PTHR45670,PANTHER:PTHR45670:SF4,SMART:SM00119,Superfamily:SSF56204,CDD:cd00078
.	6A:1198920-1198920	C	TRITD6Av1G000770	TRITD6Av1G000770.8	Transcript	missense_variant	3946	3946	1316	N/D	Aac/Gac	AX-94857622-6A.1	IMPACT=MODERATE;BIOTYPE=protein_coding;EXON=11/18;STRAND=-1;ENSP=TRITD6Av1G000770.8;UNIPARC=UPI001019A92B;SIFT=tolerated_low_confidence(1);DOMAINS=Pfam:PF00632,PROSITE_profiles:PS50237,PANTHER:PTHR45670,PANTHER:PTHR45670:SF4,SMART:SM00119,Superfamily:SSF56204,CDD:cd00078
.	6A:1198920-1198920	C	TRITD6Av1G000770	TRITD6Av1G000770.9	Transcript	missense_variant	4174	4174	1392	N/D	Aac/Gac	AX-94857622-6A.1	IMPACT=MODERATE;BIOTYPE=protein_coding;EXON=11/18;STRAND=-1;ENSP=TRITD6Av1G000770.9;UNIPARC=UPI001017D194;SIFT=tolerated_low_confidence(1);DOMAINS=Pfam:PF00632,PROSITE_profiles:PS50237,PANTHER:PTHR45670,PANTHER:PTHR45670:SF4,SMART:SM00119,Superfamily:SSF56204,CDD:cd00078
.	6A:1198935-1198935	G	TRITD6Av1G000770	TRITD6Av1G000770.10	Transcript	missense_variant	4216	4216	1406	A/P	Gct/Cct	AX-94888939-6A.1	IMPACT=MODERATE;BIOTYPE=protein_coding;EXON=11/18;STRAND=-1;ENSP=TRITD6Av1G000770.10;UNIPARC=UPI0010176830;SIFT=tolerated(0.1);DOMAINS=Pfam:PF00632,PROSITE_profiles:PS50237,PANTHER:PTHR45670,PANTHER:PTHR45670:SF4,SMART:SM00119,Superfamily:SSF56204,CDD:cd00078
.	6A:1198935-1198935	G	TRITD6Av1G000770	TRITD6Av1G000770.11	Transcript	missense_variant	1192	1192	398	A/P	Gct/Cct	AX-94888939-6A.1	IMPACT=MODERATE;BIOTYPE=protein_coding;EXON=1/7;STRAND=-1;ENSP=TRITD6Av1G000770.11;UNIPARC=UPI0010175826;SIFT=tolerated(0.3);DOMAINS=Pfam:PF00632,PROSITE_profiles:PS50237,PANTHER:PTHR45670,PANTHER:PTHR45670:SF4,SMART:SM00119,Superfamily:SSF56204
.	6A:1198935-1198935	G	TRITD6Av1G000770	TRITD6Av1G000770.12	Transcript	missense_variant	3766	3766	1256	A/P	Gct/Cct	AX-94888939-6A.1	IMPACT=MODERATE;BIOTYPE=protein_coding;EXON=10/11;STRAND=-1;ENSP=TRITD6Av1G000770.12;UNIPARC=UPI001018DEC9;SIFT=tolerated(0.08);DOMAINS=Pfam:PF00632,PROSITE_profiles:PS50237,PANTHER:PTHR45670,PANTHER:PTHR45670:SF4,Superfamily:SSF56204
.	6A:1198935-1198935	G	TRITD6Av1G000770	TRITD6Av1G000770.1	Transcript	missense_variant	1192	1192	398	A/P	Gct/Cct	AX-94888939-6A.1	IMPACT=MODERATE;BIOTYPE=protein_coding;EXON=1/8;STRAND=-1;ENSP=TRITD6Av1G000770.1;UNIPARC=UPI00101787E0;SIFT=tolerated(0.3);DOMAINS=Pfam:PF00632,PROSITE_profiles:PS50237,PANTHER:PTHR45670,PANTHER:PTHR45670:SF4,SMART:SM00119,Superfamily:SSF56204,CDD:cd00078
.	6A:1198935-1198935	G	TRITD6Av1G000770	TRITD6Av1G000770.2	Transcript	missense_variant	1384	1384	462	A/P	Gct/Cct	AX-94888939-6A.1	IMPACT=MODERATE;BIOTYPE=protein_coding;EXON=2/9;STRAND=-1;ENSP=TRITD6Av1G000770.2;UNIPARC=UPI001017E5EF;SIFT=tolerated(0.19);DOMAINS=Pfam:PF00632,PROSITE_profiles:PS50237,PANTHER:PTHR45670,PANTHER:PTHR45670:SF4,SMART:SM00119,Superfamily:SSF56204,CDD:cd00078
.	6A:1198935-1198935	G	TRITD6Av1G000770	TRITD6Av1G000770.3	Transcript	missense_variant	1387	1387	463	A/P	Gct/Cct	AX-94888939-6A.1	IMPACT=MODERATE;BIOTYPE=protein_coding;EXON=2/9;STRAND=-1;ENSP=TRITD6Av1G000770.3;UNIPARC=UPI001017736F;SIFT=tolerated(0.18);DOMAINS=Pfam:PF00632,PROSITE_profiles:PS50237,PANTHER:PTHR45670,PANTHER:PTHR45670:SF4,SMART:SM00119,Superfamily:SSF56204,CDD:cd00078
.	6A:1198935-1198935	G	TRITD6Av1G000770	TRITD6Av1G000770.4	Transcript	missense_variant	1384	1384	462	A/P	Gct/Cct	AX-94888939-6A.1	IMPACT=MODERATE;BIOTYPE=protein_coding;EXON=2/9;STRAND=-1;ENSP=TRITD6Av1G000770.4;UNIPARC=UPI001018D05E;SIFT=tolerated(0.19);DOMAINS=Pfam:PF00632,PROSITE_profiles:PS50237,PANTHER:PTHR45670,PANTHER:PTHR45670:SF4,SMART:SM00119,Superfamily:SSF56204,CDD:cd00078
.	6A:1198935-1198935	G	TRITD6Av1G000770	TRITD6Av1G000770.5	Transcript	missense_variant	4165	4165	1389	A/P	Gct/Cct	AX-94888939-6A.1	IMPACT=MODERATE;BIOTYPE=protein_coding;EXON=11/18;STRAND=-1;ENSP=TRITD6Av1G000770.5;UNIPARC=UPI0010198D05;SIFT=tolerated(0.12);DOMAINS=Pfam:PF00632,PROSITE_profiles:PS50237,PANTHER:PTHR45670,PANTHER:PTHR45670:SF4,SMART:SM00119,Superfamily:SSF56204,CDD:cd00078
.	6A:1198935-1198935	G	TRITD6Av1G000770	TRITD6Av1G000770.6	Transcript	missense_variant	3877	3877	1293	A/P	Gct/Cct	AX-94888939-6A.1	IMPACT=MODERATE;BIOTYPE=protein_coding;EXON=11/18;STRAND=-1;ENSP=TRITD6Av1G000770.6;UNIPARC=UPI0010191B0D;SIFT=tolerated(0.22);DOMAINS=Pfam:PF00632,PROSITE_profiles:PS50237,PANTHER:PTHR45670,PANTHER:PTHR45670:SF4,SMART:SM00119,Superfamily:SSF56204,CDD:cd00078
.	6A:1198935-1198935	G	TRITD6Av1G000770	TRITD6Av1G000770.7	Transcript	missense_variant	3994	3994	1332	A/P	Gct/Cct	AX-94888939-6A.1	IMPACT=MODERATE;BIOTYPE=protein_coding;EXON=11/18;STRAND=-1;ENSP=TRITD6Av1G000770.7;UNIPARC=UPI001017269D;SIFT=tolerated(0.1);DOMAINS=Pfam:PF00632,PROSITE_profiles:PS50237,PANTHER:PTHR45670,PANTHER:PTHR45670:SF4,SMART:SM00119,Superfamily:SSF56204,CDD:cd00078
.	6A:1198935-1198935	G	TRITD6Av1G000770	TRITD6Av1G000770.8	Transcript	missense_variant	3931	3931	1311	A/P	Gct/Cct	AX-94888939-6A.1	IMPACT=MODERATE;BIOTYPE=protein_coding;EXON=11/18;STRAND=-1;ENSP=TRITD6Av1G000770.8;UNIPARC=UPI001019A92B;SIFT=tolerated(0.11);DOMAINS=Pfam:PF00632,PROSITE_profiles:PS50237,PANTHER:PTHR45670,PANTHER:PTHR45670:SF4,SMART:SM00119,Superfamily:SSF56204,CDD:cd00078
.	6A:1198935-1198935	G	TRITD6Av1G000770	TRITD6Av1G000770.9	Transcript	missense_variant	4159	4159	1387	A/P	Gct/Cct	AX-94888939-6A.1	IMPACT=MODERATE;BIOTYPE=protein_coding;EXON=11/18;STRAND=-1;ENSP=TRITD6Av1G000770.9;UNIPARC=UPI001017D194;SIFT=tolerated(0.09);DOMAINS=Pfam:PF00632,PROSITE_profiles:PS50237,PANTHER:PTHR45670,PANTHER:PTHR45670:SF4,SMART:SM00119,Superfamily:SSF56204,CDD:cd00078
.	6A:1198952-1198952	T	TRITD6Av1G000770	TRITD6Av1G000770.10	Transcript	missense_variant	4199	4199	1400	S/Y	tCt/tAt	AX-94588688-6A.1	IMPACT=MODERATE;BIOTYPE=protein_coding;EXON=11/18;STRAND=-1;ENSP=TRITD6Av1G000770.10;UNIPARC=UPI0010176830;SIFT=deleterious(0.01);DOMAINS=Gene3D:3.90.1750.10,Pfam:PF00632,PROSITE_profiles:PS50237,PANTHER:PTHR45670,PANTHER:PTHR45670:SF4,SMART:SM00119,Superfamily:SSF56204,CDD:cd00078
.	6A:1198952-1198952	T	TRITD6Av1G000770	TRITD6Av1G000770.11	Transcript	missense_variant	1175	1175	392	S/Y	tCt/tAt	AX-94588688-6A.1	IMPACT=MODERATE;BIOTYPE=protein_coding;EXON=1/7;STRAND=-1;ENSP=TRITD6Av1G000770.11;UNIPARC=UPI0010175826;SIFT=deleterious(0.02);DOMAINS=Gene3D:3.90.1750.10,Pfam:PF00632,PROSITE_profiles:PS50237,PANTHER:PTHR45670,PANTHER:PTHR45670:SF4,SMART:SM00119,Superfamily:SSF56204
.	6A:1198952-1198952	T	TRITD6Av1G000770	TRITD6Av1G000770.12	Transcript	missense_variant	3749	3749	1250	S/Y	tCt/tAt	AX-94588688-6A.1	IMPACT=MODERATE;BIOTYPE=protein_coding;EXON=10/11;STRAND=-1;ENSP=TRITD6Av1G000770.12;UNIPARC=UPI001018DEC9;SIFT=deleterious(0);DOMAINS=Gene3D:3.90.1750.10,Pfam:PF00632,PROSITE_profiles:PS50237,PANTHER:PTHR45670,PANTHER:PTHR45670:SF4,Superfamily:SSF56204
.	6A:1198952-1198952	T	TRITD6Av1G000770	TRITD6Av1G000770.1	Transcript	missense_variant	1175	1175	392	S/Y	tCt/tAt	AX-94588688-6A.1	IMPACT=MODERATE;BIOTYPE=protein_coding;EXON=1/8;STRAND=-1;ENSP=TRITD6Av1G000770.1;UNIPARC=UPI00101787E0;SIFT=deleterious(0.02);DOMAINS=Gene3D:3.90.1750.10,Pfam:PF00632,PROSITE_profiles:PS50237,PANTHER:PTHR45670,PANTHER:PTHR45670:SF4,SMART:SM00119,Superfamily:SSF56204,CDD:cd00078
.	6A:1198952-1198952	T	TRITD6Av1G000770	TRITD6Av1G000770.2	Transcript	missense_variant	1367	1367	456	S/Y	tCt/tAt	AX-94588688-6A.1	IMPACT=MODERATE;BIOTYPE=protein_coding;EXON=2/9;STRAND=-1;ENSP=TRITD6Av1G000770.2;UNIPARC=UPI001017E5EF;SIFT=deleterious(0.02);DOMAINS=Gene3D:3.90.1750.10,Pfam:PF00632,PROSITE_profiles:PS50237,PANTHER:PTHR45670,PANTHER:PTHR45670:SF4,SMART:SM00119,Superfamily:SSF56204,CDD:cd00078
.	6A:1198952-1198952	T	TRITD6Av1G000770	TRITD6Av1G000770.3	Transcript	missense_variant	1370	1370	457	S/Y	tCt/tAt	AX-94588688-6A.1	IMPACT=MODERATE;BIOTYPE=protein_coding;EXON=2/9;STRAND=-1;ENSP=TRITD6Av1G000770.3;UNIPARC=UPI001017736F;SIFT=deleterious(0.02);DOMAINS=Gene3D:3.90.1750.10,Pfam:PF00632,PROSITE_profiles:PS50237,PANTHER:PTHR45670,PANTHER:PTHR45670:SF4,SMART:SM00119,Superfamily:SSF56204,CDD:cd00078
.	6A:1198952-1198952	T	TRITD6Av1G000770	TRITD6Av1G000770.4	Transcript	missense_variant	1367	1367	456	S/Y	tCt/tAt	AX-94588688-6A.1	IMPACT=MODERATE;BIOTYPE=protein_coding;EXON=2/9;STRAND=-1;ENSP=TRITD6Av1G000770.4;UNIPARC=UPI001018D05E;SIFT=deleterious(0.02);DOMAINS=Gene3D:3.90.1750.10,Pfam:PF00632,PROSITE_profiles:PS50237,PANTHER:PTHR45670,PANTHER:PTHR45670:SF4,SMART:SM00119,Superfamily:SSF56204,CDD:cd00078
.	6A:1198952-1198952	T	TRITD6Av1G000770	TRITD6Av1G000770.5	Transcript	missense_variant	4148	4148	1383	S/Y	tCt/tAt	AX-94588688-6A.1	IMPACT=MODERATE;BIOTYPE=protein_coding;EXON=11/18;STRAND=-1;ENSP=TRITD6Av1G000770.5;UNIPARC=UPI0010198D05;SIFT=deleterious(0.01);DOMAINS=Gene3D:3.90.1750.10,Pfam:PF00632,PROSITE_profiles:PS50237,PANTHER:PTHR45670,PANTHER:PTHR45670:SF4,SMART:SM00119,Superfamily:SSF56204,CDD:cd00078
.	6A:1198952-1198952	T	TRITD6Av1G000770	TRITD6Av1G000770.6	Transcript	missense_variant	3860	3860	1287	S/Y	tCt/tAt	AX-94588688-6A.1	IMPACT=MODERATE;BIOTYPE=protein_coding;EXON=11/18;STRAND=-1;ENSP=TRITD6Av1G000770.6;UNIPARC=UPI0010191B0D;SIFT=deleterious(0.01);DOMAINS=Gene3D:3.90.1750.10,Pfam:PF00632,PROSITE_profiles:PS50237,PANTHER:PTHR45670,PANTHER:PTHR45670:SF4,SMART:SM00119,Superfamily:SSF56204,CDD:cd00078
.	6A:1198952-1198952	T	TRITD6Av1G000770	TRITD6Av1G000770.7	Transcript	missense_variant	3977	3977	1326	S/Y	tCt/tAt	AX-94588688-6A.1	IMPACT=MODERATE;BIOTYPE=protein_coding;EXON=11/18;STRAND=-1;ENSP=TRITD6Av1G000770.7;UNIPARC=UPI001017269D;SIFT=deleterious(0.01);DOMAINS=Gene3D:3.90.1750.10,Pfam:PF00632,PROSITE_profiles:PS50237,PANTHER:PTHR45670,PANTHER:PTHR45670:SF4,SMART:SM00119,Superfamily:SSF56204,CDD:cd00078
.	6A:1198952-1198952	T	TRITD6Av1G000770	TRITD6Av1G000770.8	Transcript	missense_variant	3914	3914	1305	S/Y	tCt/tAt	AX-94588688-6A.1	IMPACT=MODERATE;BIOTYPE=protein_coding;EXON=11/18;STRAND=-1;ENSP=TRITD6Av1G000770.8;UNIPARC=UPI001019A92B;SIFT=deleterious(0.01);DOMAINS=Gene3D:3.90.1750.10,Pfam:PF00632,PROSITE_profiles:PS50237,PANTHER:PTHR45670,PANTHER:PTHR45670:SF4,SMART:SM00119,Superfamily:SSF56204,CDD:cd00078
.	6A:1198952-1198952	T	TRITD6Av1G000770	TRITD6Av1G000770.9	Transcript	missense_variant	4142	4142	1381	S/Y	tCt/tAt	AX-94588688-6A.1	IMPACT=MODERATE;BIOTYPE=protein_coding;EXON=11/18;STRAND=-1;ENSP=TRITD6Av1G000770.9;UNIPARC=UPI001017D194;SIFT=deleterious(0);DOMAINS=Gene3D:3.90.1750.10,Pfam:PF00632,PROSITE_profiles:PS50237,PANTHER:PTHR45670,PANTHER:PTHR45670:SF4,SMART:SM00119,Superfamily:SSF56204,CDD:cd00078
.	6A:1199110-1199110	G	TRITD6Av1G000770	TRITD6Av1G000770.10	Transcript	synonymous_variant	4041	4041	1347	Y	taT/taC	AX-94824458-6A.1	IMPACT=LOW;BIOTYPE=protein_coding;EXON=11/18;STRAND=-1;ENSP=TRITD6Av1G000770.10;UNIPARC=UPI0010176830;DOMAINS=Gene3D:3.90.1750.10,PANTHER:PTHR45670,PANTHER:PTHR45670:SF4,SMART:SM00119,Superfamily:SSF56204,CDD:cd00078
.	6A:1199110-1199110	G	TRITD6Av1G000770	TRITD6Av1G000770.11	Transcript	synonymous_variant	1017	1017	339	Y	taT/taC	AX-94824458-6A.1	IMPACT=LOW;BIOTYPE=protein_coding;EXON=1/7;STRAND=-1;ENSP=TRITD6Av1G000770.11;UNIPARC=UPI0010175826;DOMAINS=Gene3D:3.90.1750.10,PANTHER:PTHR45670,PANTHER:PTHR45670:SF4,SMART:SM00119,Superfamily:SSF56204
.	6A:1199110-1199110	G	TRITD6Av1G000770	TRITD6Av1G000770.12	Transcript	synonymous_variant	3591	3591	1197	Y	taT/taC	AX-94824458-6A.1	IMPACT=LOW;BIOTYPE=protein_coding;EXON=10/11;STRAND=-1;ENSP=TRITD6Av1G000770.12;UNIPARC=UPI001018DEC9;DOMAINS=Gene3D:3.90.1750.10,PANTHER:PTHR45670,PANTHER:PTHR45670:SF4,Superfamily:SSF56204
.	6A:1199110-1199110	G	TRITD6Av1G000770	TRITD6Av1G000770.1	Transcript	synonymous_variant	1017	1017	339	Y	taT/taC	AX-94824458-6A.1	IMPACT=LOW;BIOTYPE=protein_coding;EXON=1/8;STRAND=-1;ENSP=TRITD6Av1G000770.1;UNIPARC=UPI00101787E0;DOMAINS=Gene3D:3.90.1750.10,PANTHER:PTHR45670,PANTHER:PTHR45670:SF4,SMART:SM00119,Superfamily:SSF56204,CDD:cd00078
.	6A:1199110-1199110	G	TRITD6Av1G000770	TRITD6Av1G000770.2	Transcript	synonymous_variant	1209	1209	403	Y	taT/taC	AX-94824458-6A.1	IMPACT=LOW;BIOTYPE=protein_coding;EXON=2/9;STRAND=-1;ENSP=TRITD6Av1G000770.2;UNIPARC=UPI001017E5EF;DOMAINS=Gene3D:3.90.1750.10,PANTHER:PTHR45670,PANTHER:PTHR45670:SF4,SMART:SM00119,Superfamily:SSF56204,CDD:cd00078
.	6A:1199110-1199110	G	TRITD6Av1G000770	TRITD6Av1G000770.3	Transcript	synonymous_variant	1212	1212	404	Y	taT/taC	AX-94824458-6A.1	IMPACT=LOW;BIOTYPE=protein_coding;EXON=2/9;STRAND=-1;ENSP=TRITD6Av1G000770.3;UNIPARC=UPI001017736F;DOMAINS=Gene3D:3.90.1750.10,PANTHER:PTHR45670,PANTHER:PTHR45670:SF4,SMART:SM00119,Superfamily:SSF56204,CDD:cd00078
.	6A:1199110-1199110	G	TRITD6Av1G000770	TRITD6Av1G000770.4	Transcript	synonymous_variant	1209	1209	403	Y	taT/taC	AX-94824458-6A.1	IMPACT=LOW;BIOTYPE=protein_coding;EXON=2/9;STRAND=-1;ENSP=TRITD6Av1G000770.4;UNIPARC=UPI001018D05E;DOMAINS=Gene3D:3.90.1750.10,PANTHER:PTHR45670,PANTHER:PTHR45670:SF4,SMART:SM00119,Superfamily:SSF56204,CDD:cd00078
.	6A:1199110-1199110	G	TRITD6Av1G000770	TRITD6Av1G000770.5	Transcript	synonymous_variant	3990	3990	1330	Y	taT/taC	AX-94824458-6A.1	IMPACT=LOW;BIOTYPE=protein_coding;EXON=11/18;STRAND=-1;ENSP=TRITD6Av1G000770.5;UNIPARC=UPI0010198D05;DOMAINS=Gene3D:3.90.1750.10,PANTHER:PTHR45670,PANTHER:PTHR45670:SF4,SMART:SM00119,Superfamily:SSF56204,CDD:cd00078
.	6A:1199110-1199110	G	TRITD6Av1G000770	TRITD6Av1G000770.6	Transcript	synonymous_variant	3702	3702	1234	Y	taT/taC	AX-94824458-6A.1	IMPACT=LOW;BIOTYPE=protein_coding;EXON=11/18;STRAND=-1;ENSP=TRITD6Av1G000770.6;UNIPARC=UPI0010191B0D;DOMAINS=Gene3D:3.90.1750.10,PANTHER:PTHR45670,PANTHER:PTHR45670:SF4,SMART:SM00119,Superfamily:SSF56204,CDD:cd00078
.	6A:1199110-1199110	G	TRITD6Av1G000770	TRITD6Av1G000770.7	Transcript	synonymous_variant	3819	3819	1273	Y	taT/taC	AX-94824458-6A.1	IMPACT=LOW;BIOTYPE=protein_coding;EXON=11/18;STRAND=-1;ENSP=TRITD6Av1G000770.7;UNIPARC=UPI001017269D;DOMAINS=Gene3D:3.90.1750.10,PANTHER:PTHR45670,PANTHER:PTHR45670:SF4,SMART:SM00119,Superfamily:SSF56204,CDD:cd00078
.	6A:1199110-1199110	G	TRITD6Av1G000770	TRITD6Av1G000770.8	Transcript	synonymous_variant	3756	3756	1252	Y	taT/taC	AX-94824458-6A.1	IMPACT=LOW;BIOTYPE=protein_coding;EXON=11/18;STRAND=-1;ENSP=TRITD6Av1G000770.8;UNIPARC=UPI001019A92B;DOMAINS=Gene3D:3.90.1750.10,PANTHER:PTHR45670,PANTHER:PTHR45670:SF4,SMART:SM00119,Superfamily:SSF56204,CDD:cd00078
.	6A:1199110-1199110	G	TRITD6Av1G000770	TRITD6Av1G000770.9	Transcript	synonymous_variant	3984	3984	1328	Y	taT/taC	AX-94824458-6A.1	IMPACT=LOW;BIOTYPE=protein_coding;EXON=11/18;STRAND=-1;ENSP=TRITD6Av1G000770.9;UNIPARC=UPI001017D194;DOMAINS=Gene3D:3.90.1750.10,PANTHER:PTHR45670,PANTHER:PTHR45670:SF4,SMART:SM00119,Superfamily:SSF56204,CDD:cd00078
.	6A:1199140-1199140	G	TRITD6Av1G000770	TRITD6Av1G000770.10	Transcript	synonymous_variant	4011	4011	1337	S	tcT/tcC	AX-95011506-6A.2	IMPACT=LOW;BIOTYPE=protein_coding;EXON=11/18;STRAND=-1;ENSP=TRITD6Av1G000770.10;UNIPARC=UPI0010176830;DOMAINS=Gene3D:3.90.1750.10,PANTHER:PTHR45670,PANTHER:PTHR45670:SF4,SMART:SM00119,Superfamily:SSF56204,CDD:cd00078
.	6A:1199140-1199140	G	TRITD6Av1G000770	TRITD6Av1G000770.11	Transcript	synonymous_variant	987	987	329	S	tcT/tcC	AX-95011506-6A.2	IMPACT=LOW;BIOTYPE=protein_coding;EXON=1/7;STRAND=-1;ENSP=TRITD6Av1G000770.11;UNIPARC=UPI0010175826;DOMAINS=Gene3D:3.90.1750.10,PANTHER:PTHR45670,PANTHER:PTHR45670:SF4,SMART:SM00119,Superfamily:SSF56204
.	6A:1199140-1199140	G	TRITD6Av1G000770	TRITD6Av1G000770.12	Transcript	synonymous_variant	3561	3561	1187	S	tcT/tcC	AX-95011506-6A.2	IMPACT=LOW;BIOTYPE=protein_coding;EXON=10/11;STRAND=-1;ENSP=TRITD6Av1G000770.12;UNIPARC=UPI001018DEC9;DOMAINS=Gene3D:3.90.1750.10,PANTHER:PTHR45670,PANTHER:PTHR45670:SF4,Superfamily:SSF56204
.	6A:1199140-1199140	G	TRITD6Av1G000770	TRITD6Av1G000770.1	Transcript	synonymous_variant	987	987	329	S	tcT/tcC	AX-95011506-6A.2	IMPACT=LOW;BIOTYPE=protein_coding;EXON=1/8;STRAND=-1;ENSP=TRITD6Av1G000770.1;UNIPARC=UPI00101787E0;DOMAINS=Gene3D:3.90.1750.10,PANTHER:PTHR45670,PANTHER:PTHR45670:SF4,SMART:SM00119,Superfamily:SSF56204,CDD:cd00078
.	6A:1199140-1199140	G	TRITD6Av1G000770	TRITD6Av1G000770.2	Transcript	synonymous_variant	1179	1179	393	S	tcT/tcC	AX-95011506-6A.2	IMPACT=LOW;BIOTYPE=protein_coding;EXON=2/9;STRAND=-1;ENSP=TRITD6Av1G000770.2;UNIPARC=UPI001017E5EF;DOMAINS=Gene3D:3.90.1750.10,PANTHER:PTHR45670,PANTHER:PTHR45670:SF4,SMART:SM00119,Superfamily:SSF56204,CDD:cd00078
.	6A:1199140-1199140	G	TRITD6Av1G000770	TRITD6Av1G000770.3	Transcript	synonymous_variant	1182	1182	394	S	tcT/tcC	AX-95011506-6A.2	IMPACT=LOW;BIOTYPE=protein_coding;EXON=2/9;STRAND=-1;ENSP=TRITD6Av1G000770.3;UNIPARC=UPI001017736F;DOMAINS=Gene3D:3.90.1750.10,PANTHER:PTHR45670,PANTHER:PTHR45670:SF4,SMART:SM00119,Superfamily:SSF56204,CDD:cd00078
.	6A:1199140-1199140	G	TRITD6Av1G000770	TRITD6Av1G000770.4	Transcript	synonymous_variant	1179	1179	393	S	tcT/tcC	AX-95011506-6A.2	IMPACT=LOW;BIOTYPE=protein_coding;EXON=2/9;STRAND=-1;ENSP=TRITD6Av1G000770.4;UNIPARC=UPI001018D05E;DOMAINS=Gene3D:3.90.1750.10,PANTHER:PTHR45670,PANTHER:PTHR45670:SF4,SMART:SM00119,Superfamily:SSF56204,CDD:cd00078
.	6A:1199140-1199140	G	TRITD6Av1G000770	TRITD6Av1G000770.5	Transcript	synonymous_variant	3960	3960	1320	S	tcT/tcC	AX-95011506-6A.2	IMPACT=LOW;BIOTYPE=protein_coding;EXON=11/18;STRAND=-1;ENSP=TRITD6Av1G000770.5;UNIPARC=UPI0010198D05;DOMAINS=Gene3D:3.90.1750.10,PANTHER:PTHR45670,PANTHER:PTHR45670:SF4,SMART:SM00119,Superfamily:SSF56204,CDD:cd00078
.	6A:1199140-1199140	G	TRITD6Av1G000770	TRITD6Av1G000770.6	Transcript	synonymous_variant	3672	3672	1224	S	tcT/tcC	AX-95011506-6A.2	IMPACT=LOW;BIOTYPE=protein_coding;EXON=11/18;STRAND=-1;ENSP=TRITD6Av1G000770.6;UNIPARC=UPI0010191B0D;DOMAINS=Gene3D:3.90.1750.10,PANTHER:PTHR45670,PANTHER:PTHR45670:SF4,SMART:SM00119,Superfamily:SSF56204,CDD:cd00078
.	6A:1199140-1199140	G	TRITD6Av1G000770	TRITD6Av1G000770.7	Transcript	synonymous_variant	3789	3789	1263	S	tcT/tcC	AX-95011506-6A.2	IMPACT=LOW;BIOTYPE=protein_coding;EXON=11/18;STRAND=-1;ENSP=TRITD6Av1G000770.7;UNIPARC=UPI001017269D;DOMAINS=Gene3D:3.90.1750.10,PANTHER:PTHR45670,PANTHER:PTHR45670:SF4,SMART:SM00119,Superfamily:SSF56204,CDD:cd00078
.	6A:1199140-1199140	G	TRITD6Av1G000770	TRITD6Av1G000770.8	Transcript	synonymous_variant	3726	3726	1242	S	tcT/tcC	AX-95011506-6A.2	IMPACT=LOW;BIOTYPE=protein_coding;EXON=11/18;STRAND=-1;ENSP=TRITD6Av1G000770.8;UNIPARC=UPI001019A92B;DOMAINS=Gene3D:3.90.1750.10,PANTHER:PTHR45670,PANTHER:PTHR45670:SF4,SMART:SM00119,Superfamily:SSF56204,CDD:cd00078
.	6A:1199140-1199140	G	TRITD6Av1G000770	TRITD6Av1G000770.9	Transcript	synonymous_variant	3954	3954	1318	S	tcT/tcC	AX-95011506-6A.2	IMPACT=LOW;BIOTYPE=protein_coding;EXON=11/18;STRAND=-1;ENSP=TRITD6Av1G000770.9;UNIPARC=UPI001017D194;DOMAINS=Gene3D:3.90.1750.10,PANTHER:PTHR45670,PANTHER:PTHR45670:SF4,SMART:SM00119,Superfamily:SSF56204,CDD:cd00078
.	6A:1199155-1199155	G	TRITD6Av1G000770	TRITD6Av1G000770.10	Transcript	synonymous_variant	3996	3996	1332	V	gtT/gtC	-	IMPACT=LOW;BIOTYPE=protein_coding;EXON=11/18;STRAND=-1;ENSP=TRITD6Av1G000770.10;UNIPARC=UPI0010176830;DOMAINS=Gene3D:3.90.1750.10,PANTHER:PTHR45670,PANTHER:PTHR45670:SF4,SMART:SM00119,Superfamily:SSF56204,CDD:cd00078
.	6A:1199155-1199155	G	TRITD6Av1G000770	TRITD6Av1G000770.11	Transcript	synonymous_variant	972	972	324	V	gtT/gtC	-	IMPACT=LOW;BIOTYPE=protein_coding;EXON=1/7;STRAND=-1;ENSP=TRITD6Av1G000770.11;UNIPARC=UPI0010175826;DOMAINS=Gene3D:3.90.1750.10,PANTHER:PTHR45670,PANTHER:PTHR45670:SF4,SMART:SM00119,Superfamily:SSF56204
.	6A:1199155-1199155	G	TRITD6Av1G000770	TRITD6Av1G000770.12	Transcript	synonymous_variant	3546	3546	1182	V	gtT/gtC	-	IMPACT=LOW;BIOTYPE=protein_coding;EXON=10/11;STRAND=-1;ENSP=TRITD6Av1G000770.12;UNIPARC=UPI001018DEC9;DOMAINS=Gene3D:3.90.1750.10,PANTHER:PTHR45670,PANTHER:PTHR45670:SF4,Superfamily:SSF56204
.	6A:1199155-1199155	G	TRITD6Av1G000770	TRITD6Av1G000770.1	Transcript	synonymous_variant	972	972	324	V	gtT/gtC	-	IMPACT=LOW;BIOTYPE=protein_coding;EXON=1/8;STRAND=-1;ENSP=TRITD6Av1G000770.1;UNIPARC=UPI00101787E0;DOMAINS=Gene3D:3.90.1750.10,PANTHER:PTHR45670,PANTHER:PTHR45670:SF4,SMART:SM00119,Superfamily:SSF56204,CDD:cd00078
.	6A:1199155-1199155	G	TRITD6Av1G000770	TRITD6Av1G000770.2	Transcript	synonymous_variant	1164	1164	388	V	gtT/gtC	-	IMPACT=LOW;BIOTYPE=protein_coding;EXON=2/9;STRAND=-1;ENSP=TRITD6Av1G000770.2;UNIPARC=UPI001017E5EF;DOMAINS=Gene3D:3.90.1750.10,PANTHER:PTHR45670,PANTHER:PTHR45670:SF4,SMART:SM00119,Superfamily:SSF56204,CDD:cd00078
.	6A:1199155-1199155	G	TRITD6Av1G000770	TRITD6Av1G000770.3	Transcript	synonymous_variant	1167	1167	389	V	gtT/gtC	-	IMPACT=LOW;BIOTYPE=protein_coding;EXON=2/9;STRAND=-1;ENSP=TRITD6Av1G000770.3;UNIPARC=UPI001017736F;DOMAINS=Gene3D:3.90.1750.10,PANTHER:PTHR45670,PANTHER:PTHR45670:SF4,SMART:SM00119,Superfamily:SSF56204,CDD:cd00078
.	6A:1199155-1199155	G	TRITD6Av1G000770	TRITD6Av1G000770.4	Transcript	synonymous_variant	1164	1164	388	V	gtT/gtC	-	IMPACT=LOW;BIOTYPE=protein_coding;EXON=2/9;STRAND=-1;ENSP=TRITD6Av1G000770.4;UNIPARC=UPI001018D05E;DOMAINS=Gene3D:3.90.1750.10,PANTHER:PTHR45670,PANTHER:PTHR45670:SF4,SMART:SM00119,Superfamily:SSF56204,CDD:cd00078
.	6A:1199155-1199155	G	TRITD6Av1G000770	TRITD6Av1G000770.5	Transcript	synonymous_variant	3945	3945	1315	V	gtT/gtC	-	IMPACT=LOW;BIOTYPE=protein_coding;EXON=11/18;STRAND=-1;ENSP=TRITD6Av1G000770.5;UNIPARC=UPI0010198D05;DOMAINS=Gene3D:3.90.1750.10,PANTHER:PTHR45670,PANTHER:PTHR45670:SF4,SMART:SM00119,Superfamily:SSF56204,CDD:cd00078
.	6A:1199155-1199155	G	TRITD6Av1G000770	TRITD6Av1G000770.6	Transcript	synonymous_variant	3657	3657	1219	V	gtT/gtC	-	IMPACT=LOW;BIOTYPE=protein_coding;EXON=11/18;STRAND=-1;ENSP=TRITD6Av1G000770.6;UNIPARC=UPI0010191B0D;DOMAINS=Gene3D:3.90.1750.10,PANTHER:PTHR45670,PANTHER:PTHR45670:SF4,SMART:SM00119,Superfamily:SSF56204,CDD:cd00078
.	6A:1199155-1199155	G	TRITD6Av1G000770	TRITD6Av1G000770.7	Transcript	synonymous_variant	3774	3774	1258	V	gtT/gtC	-	IMPACT=LOW;BIOTYPE=protein_coding;EXON=11/18;STRAND=-1;ENSP=TRITD6Av1G000770.7;UNIPARC=UPI001017269D;DOMAINS=Gene3D:3.90.1750.10,PANTHER:PTHR45670,PANTHER:PTHR45670:SF4,SMART:SM00119,Superfamily:SSF56204,CDD:cd00078
.	6A:1199155-1199155	G	TRITD6Av1G000770	TRITD6Av1G000770.8	Transcript	synonymous_variant	3711	3711	1237	V	gtT/gtC	-	IMPACT=LOW;BIOTYPE=protein_coding;EXON=11/18;STRAND=-1;ENSP=TRITD6Av1G000770.8;UNIPARC=UPI001019A92B;DOMAINS=Gene3D:3.90.1750.10,PANTHER:PTHR45670,PANTHER:PTHR45670:SF4,SMART:SM00119,Superfamily:SSF56204,CDD:cd00078
.	6A:1199155-1199155	G	TRITD6Av1G000770	TRITD6Av1G000770.9	Transcript	synonymous_variant	3939	3939	1313	V	gtT/gtC	-	IMPACT=LOW;BIOTYPE=protein_coding;EXON=11/18;STRAND=-1;ENSP=TRITD6Av1G000770.9;UNIPARC=UPI001017D194;DOMAINS=Gene3D:3.90.1750.10,PANTHER:PTHR45670,PANTHER:PTHR45670:SF4,SMART:SM00119,Superfamily:SSF56204,CDD:cd00078
.	6A:1199242-1199242	G	TRITD6Av1G000770	TRITD6Av1G000770.10	Transcript	synonymous_variant	3909	3909	1303	G	ggT/ggC	AX-95172519-6A.2	IMPACT=LOW;BIOTYPE=protein_coding;EXON=11/18;STRAND=-1;ENSP=TRITD6Av1G000770.10;UNIPARC=UPI0010176830;DOMAINS=Gene3D:3.90.1750.10,PANTHER:PTHR45670,PANTHER:PTHR45670:SF4
.	6A:1199242-1199242	G	TRITD6Av1G000770	TRITD6Av1G000770.11	Transcript	synonymous_variant	885	885	295	G	ggT/ggC	AX-95172519-6A.2	IMPACT=LOW;BIOTYPE=protein_coding;EXON=1/7;STRAND=-1;ENSP=TRITD6Av1G000770.11;UNIPARC=UPI0010175826;DOMAINS=Gene3D:3.90.1750.10,PANTHER:PTHR45670,PANTHER:PTHR45670:SF4
.	6A:1199242-1199242	G	TRITD6Av1G000770	TRITD6Av1G000770.12	Transcript	synonymous_variant	3459	3459	1153	G	ggT/ggC	AX-95172519-6A.2	IMPACT=LOW;BIOTYPE=protein_coding;EXON=10/11;STRAND=-1;ENSP=TRITD6Av1G000770.12;UNIPARC=UPI001018DEC9;DOMAINS=Gene3D:3.90.1750.10,PANTHER:PTHR45670,PANTHER:PTHR45670:SF4
.	6A:1199242-1199242	G	TRITD6Av1G000770	TRITD6Av1G000770.1	Transcript	synonymous_variant	885	885	295	G	ggT/ggC	AX-95172519-6A.2	IMPACT=LOW;BIOTYPE=protein_coding;EXON=1/8;STRAND=-1;ENSP=TRITD6Av1G000770.1;UNIPARC=UPI00101787E0;DOMAINS=Gene3D:3.90.1750.10,PANTHER:PTHR45670,PANTHER:PTHR45670:SF4
.	6A:1199242-1199242	G	TRITD6Av1G000770	TRITD6Av1G000770.2	Transcript	synonymous_variant	1077	1077	359	G	ggT/ggC	AX-95172519-6A.2	IMPACT=LOW;BIOTYPE=protein_coding;EXON=2/9;STRAND=-1;ENSP=TRITD6Av1G000770.2;UNIPARC=UPI001017E5EF;DOMAINS=Gene3D:3.90.1750.10,PANTHER:PTHR45670,PANTHER:PTHR45670:SF4
.	6A:1199242-1199242	G	TRITD6Av1G000770	TRITD6Av1G000770.3	Transcript	synonymous_variant	1080	1080	360	G	ggT/ggC	AX-95172519-6A.2	IMPACT=LOW;BIOTYPE=protein_coding;EXON=2/9;STRAND=-1;ENSP=TRITD6Av1G000770.3;UNIPARC=UPI001017736F;DOMAINS=Gene3D:3.90.1750.10,PANTHER:PTHR45670,PANTHER:PTHR45670:SF4
.	6A:1199242-1199242	G	TRITD6Av1G000770	TRITD6Av1G000770.4	Transcript	synonymous_variant	1077	1077	359	G	ggT/ggC	AX-95172519-6A.2	IMPACT=LOW;BIOTYPE=protein_coding;EXON=2/9;STRAND=-1;ENSP=TRITD6Av1G000770.4;UNIPARC=UPI001018D05E;DOMAINS=Gene3D:3.90.1750.10,PANTHER:PTHR45670,PANTHER:PTHR45670:SF4
.	6A:1199242-1199242	G	TRITD6Av1G000770	TRITD6Av1G000770.5	Transcript	synonymous_variant	3858	3858	1286	G	ggT/ggC	AX-95172519-6A.2	IMPACT=LOW;BIOTYPE=protein_coding;EXON=11/18;STRAND=-1;ENSP=TRITD6Av1G000770.5;UNIPARC=UPI0010198D05;DOMAINS=Gene3D:3.90.1750.10,PANTHER:PTHR45670,PANTHER:PTHR45670:SF4
.	6A:1199242-1199242	G	TRITD6Av1G000770	TRITD6Av1G000770.6	Transcript	synonymous_variant	3570	3570	1190	G	ggT/ggC	AX-95172519-6A.2	IMPACT=LOW;BIOTYPE=protein_coding;EXON=11/18;STRAND=-1;ENSP=TRITD6Av1G000770.6;UNIPARC=UPI0010191B0D;DOMAINS=Gene3D:3.90.1750.10,PANTHER:PTHR45670,PANTHER:PTHR45670:SF4
.	6A:1199242-1199242	G	TRITD6Av1G000770	TRITD6Av1G000770.7	Transcript	synonymous_variant	3687	3687	1229	G	ggT/ggC	AX-95172519-6A.2	IMPACT=LOW;BIOTYPE=protein_coding;EXON=11/18;STRAND=-1;ENSP=TRITD6Av1G000770.7;UNIPARC=UPI001017269D;DOMAINS=Gene3D:3.90.1750.10,PANTHER:PTHR45670,PANTHER:PTHR45670:SF4
.	6A:1199242-1199242	G	TRITD6Av1G000770	TRITD6Av1G000770.8	Transcript	synonymous_variant	3624	3624	1208	G	ggT/ggC	AX-95172519-6A.2	IMPACT=LOW;BIOTYPE=protein_coding;EXON=11/18;STRAND=-1;ENSP=TRITD6Av1G000770.8;UNIPARC=UPI001019A92B;DOMAINS=Gene3D:3.90.1750.10,PANTHER:PTHR45670,PANTHER:PTHR45670:SF4
.	6A:1199242-1199242	G	TRITD6Av1G000770	TRITD6Av1G000770.9	Transcript	synonymous_variant	3852	3852	1284	G	ggT/ggC	AX-95172519-6A.2	IMPACT=LOW;BIOTYPE=protein_coding;EXON=11/18;STRAND=-1;ENSP=TRITD6Av1G000770.9;UNIPARC=UPI001017D194;DOMAINS=Gene3D:3.90.1750.10,PANTHER:PTHR45670,PANTHER:PTHR45670:SF4
.	6A:1199254-1199254	G	TRITD6Av1G000770	TRITD6Av1G000770.10	Transcript	synonymous_variant	3897	3897	1299	N	aaT/aaC	AX-94970940-6A.2	IMPACT=LOW;BIOTYPE=protein_coding;EXON=11/18;STRAND=-1;ENSP=TRITD6Av1G000770.10;UNIPARC=UPI0010176830;DOMAINS=Gene3D:3.90.1750.10,PANTHER:PTHR45670,PANTHER:PTHR45670:SF4
.	6A:1199254-1199254	G	TRITD6Av1G000770	TRITD6Av1G000770.11	Transcript	synonymous_variant	873	873	291	N	aaT/aaC	AX-94970940-6A.2	IMPACT=LOW;BIOTYPE=protein_coding;EXON=1/7;STRAND=-1;ENSP=TRITD6Av1G000770.11;UNIPARC=UPI0010175826;DOMAINS=Gene3D:3.90.1750.10,PANTHER:PTHR45670,PANTHER:PTHR45670:SF4
.	6A:1199254-1199254	G	TRITD6Av1G000770	TRITD6Av1G000770.12	Transcript	synonymous_variant	3447	3447	1149	N	aaT/aaC	AX-94970940-6A.2	IMPACT=LOW;BIOTYPE=protein_coding;EXON=10/11;STRAND=-1;ENSP=TRITD6Av1G000770.12;UNIPARC=UPI001018DEC9;DOMAINS=Gene3D:3.90.1750.10,PANTHER:PTHR45670,PANTHER:PTHR45670:SF4
.	6A:1199254-1199254	G	TRITD6Av1G000770	TRITD6Av1G000770.1	Transcript	synonymous_variant	873	873	291	N	aaT/aaC	AX-94970940-6A.2	IMPACT=LOW;BIOTYPE=protein_coding;EXON=1/8;STRAND=-1;ENSP=TRITD6Av1G000770.1;UNIPARC=UPI00101787E0;DOMAINS=Gene3D:3.90.1750.10,PANTHER:PTHR45670,PANTHER:PTHR45670:SF4
.	6A:1199254-1199254	G	TRITD6Av1G000770	TRITD6Av1G000770.2	Transcript	synonymous_variant	1065	1065	355	N	aaT/aaC	AX-94970940-6A.2	IMPACT=LOW;BIOTYPE=protein_coding;EXON=2/9;STRAND=-1;ENSP=TRITD6Av1G000770.2;UNIPARC=UPI001017E5EF;DOMAINS=Gene3D:3.90.1750.10,PANTHER:PTHR45670,PANTHER:PTHR45670:SF4
.	6A:1199254-1199254	G	TRITD6Av1G000770	TRITD6Av1G000770.3	Transcript	synonymous_variant	1068	1068	356	N	aaT/aaC	AX-94970940-6A.2	IMPACT=LOW;BIOTYPE=protein_coding;EXON=2/9;STRAND=-1;ENSP=TRITD6Av1G000770.3;UNIPARC=UPI001017736F;DOMAINS=Gene3D:3.90.1750.10,PANTHER:PTHR45670,PANTHER:PTHR45670:SF4
.	6A:1199254-1199254	G	TRITD6Av1G000770	TRITD6Av1G000770.4	Transcript	synonymous_variant	1065	1065	355	N	aaT/aaC	AX-94970940-6A.2	IMPACT=LOW;BIOTYPE=protein_coding;EXON=2/9;STRAND=-1;ENSP=TRITD6Av1G000770.4;UNIPARC=UPI001018D05E;DOMAINS=Gene3D:3.90.1750.10,PANTHER:PTHR45670,PANTHER:PTHR45670:SF4
.	6A:1199254-1199254	G	TRITD6Av1G000770	TRITD6Av1G000770.5	Transcript	synonymous_variant	3846	3846	1282	N	aaT/aaC	AX-94970940-6A.2	IMPACT=LOW;BIOTYPE=protein_coding;EXON=11/18;STRAND=-1;ENSP=TRITD6Av1G000770.5;UNIPARC=UPI0010198D05;DOMAINS=Gene3D:3.90.1750.10,PANTHER:PTHR45670,PANTHER:PTHR45670:SF4
.	6A:1199254-1199254	G	TRITD6Av1G000770	TRITD6Av1G000770.6	Transcript	synonymous_variant	3558	3558	1186	N	aaT/aaC	AX-94970940-6A.2	IMPACT=LOW;BIOTYPE=protein_coding;EXON=11/18;STRAND=-1;ENSP=TRITD6Av1G000770.6;UNIPARC=UPI0010191B0D;DOMAINS=Gene3D:3.90.1750.10,PANTHER:PTHR45670,PANTHER:PTHR45670:SF4
.	6A:1199254-1199254	G	TRITD6Av1G000770	TRITD6Av1G000770.7	Transcript	synonymous_variant	3675	3675	1225	N	aaT/aaC	AX-94970940-6A.2	IMPACT=LOW;BIOTYPE=protein_coding;EXON=11/18;STRAND=-1;ENSP=TRITD6Av1G000770.7;UNIPARC=UPI001017269D;DOMAINS=Gene3D:3.90.1750.10,PANTHER:PTHR45670,PANTHER:PTHR45670:SF4
.	6A:1199254-1199254	G	TRITD6Av1G000770	TRITD6Av1G000770.8	Transcript	synonymous_variant	3612	3612	1204	N	aaT/aaC	AX-94970940-6A.2	IMPACT=LOW;BIOTYPE=protein_coding;EXON=11/18;STRAND=-1;ENSP=TRITD6Av1G000770.8;UNIPARC=UPI001019A92B;DOMAINS=Gene3D:3.90.1750.10,PANTHER:PTHR45670,PANTHER:PTHR45670:SF4
.	6A:1199254-1199254	G	TRITD6Av1G000770	TRITD6Av1G000770.9	Transcript	synonymous_variant	3840	3840	1280	N	aaT/aaC	AX-94970940-6A.2	IMPACT=LOW;BIOTYPE=protein_coding;EXON=11/18;STRAND=-1;ENSP=TRITD6Av1G000770.9;UNIPARC=UPI001017D194;DOMAINS=Gene3D:3.90.1750.10,PANTHER:PTHR45670,PANTHER:PTHR45670:SF4
.	6A:1199266-1199266	C	TRITD6Av1G000770	TRITD6Av1G000770.10	Transcript	synonymous_variant	3885	3885	1295	Q	caA/caG	AX-94976467-6A.2	IMPACT=LOW;BIOTYPE=protein_coding;EXON=11/18;STRAND=-1;ENSP=TRITD6Av1G000770.10;UNIPARC=UPI0010176830;DOMAINS=Gene3D:3.90.1750.10,PANTHER:PTHR45670,PANTHER:PTHR45670:SF4
.	6A:1199266-1199266	C	TRITD6Av1G000770	TRITD6Av1G000770.11	Transcript	synonymous_variant	861	861	287	Q	caA/caG	AX-94976467-6A.2	IMPACT=LOW;BIOTYPE=protein_coding;EXON=1/7;STRAND=-1;ENSP=TRITD6Av1G000770.11;UNIPARC=UPI0010175826;DOMAINS=Gene3D:3.90.1750.10,PANTHER:PTHR45670,PANTHER:PTHR45670:SF4
.	6A:1199266-1199266	C	TRITD6Av1G000770	TRITD6Av1G000770.12	Transcript	synonymous_variant	3435	3435	1145	Q	caA/caG	AX-94976467-6A.2	IMPACT=LOW;BIOTYPE=protein_coding;EXON=10/11;STRAND=-1;ENSP=TRITD6Av1G000770.12;UNIPARC=UPI001018DEC9;DOMAINS=Gene3D:3.90.1750.10,PANTHER:PTHR45670,PANTHER:PTHR45670:SF4
.	6A:1199266-1199266	C	TRITD6Av1G000770	TRITD6Av1G000770.1	Transcript	synonymous_variant	861	861	287	Q	caA/caG	AX-94976467-6A.2	IMPACT=LOW;BIOTYPE=protein_coding;EXON=1/8;STRAND=-1;ENSP=TRITD6Av1G000770.1;UNIPARC=UPI00101787E0;DOMAINS=Gene3D:3.90.1750.10,PANTHER:PTHR45670,PANTHER:PTHR45670:SF4
.	6A:1199266-1199266	C	TRITD6Av1G000770	TRITD6Av1G000770.2	Transcript	synonymous_variant	1053	1053	351	Q	caA/caG	AX-94976467-6A.2	IMPACT=LOW;BIOTYPE=protein_coding;EXON=2/9;STRAND=-1;ENSP=TRITD6Av1G000770.2;UNIPARC=UPI001017E5EF;DOMAINS=Gene3D:3.90.1750.10,PANTHER:PTHR45670,PANTHER:PTHR45670:SF4
.	6A:1199266-1199266	C	TRITD6Av1G000770	TRITD6Av1G000770.3	Transcript	synonymous_variant	1056	1056	352	Q	caA/caG	AX-94976467-6A.2	IMPACT=LOW;BIOTYPE=protein_coding;EXON=2/9;STRAND=-1;ENSP=TRITD6Av1G000770.3;UNIPARC=UPI001017736F;DOMAINS=Gene3D:3.90.1750.10,PANTHER:PTHR45670,PANTHER:PTHR45670:SF4
.	6A:1199266-1199266	C	TRITD6Av1G000770	TRITD6Av1G000770.4	Transcript	synonymous_variant	1053	1053	351	Q	caA/caG	AX-94976467-6A.2	IMPACT=LOW;BIOTYPE=protein_coding;EXON=2/9;STRAND=-1;ENSP=TRITD6Av1G000770.4;UNIPARC=UPI001018D05E;DOMAINS=Gene3D:3.90.1750.10,PANTHER:PTHR45670,PANTHER:PTHR45670:SF4
.	6A:1199266-1199266	C	TRITD6Av1G000770	TRITD6Av1G000770.5	Transcript	synonymous_variant	3834	3834	1278	Q	caA/caG	AX-94976467-6A.2	IMPACT=LOW;BIOTYPE=protein_coding;EXON=11/18;STRAND=-1;ENSP=TRITD6Av1G000770.5;UNIPARC=UPI0010198D05;DOMAINS=Gene3D:3.90.1750.10,PANTHER:PTHR45670,PANTHER:PTHR45670:SF4
.	6A:1199266-1199266	C	TRITD6Av1G000770	TRITD6Av1G000770.6	Transcript	synonymous_variant	3546	3546	1182	Q	caA/caG	AX-94976467-6A.2	IMPACT=LOW;BIOTYPE=protein_coding;EXON=11/18;STRAND=-1;ENSP=TRITD6Av1G000770.6;UNIPARC=UPI0010191B0D;DOMAINS=Gene3D:3.90.1750.10,PANTHER:PTHR45670,PANTHER:PTHR45670:SF4
.	6A:1199266-1199266	C	TRITD6Av1G000770	TRITD6Av1G000770.7	Transcript	synonymous_variant	3663	3663	1221	Q	caA/caG	AX-94976467-6A.2	IMPACT=LOW;BIOTYPE=protein_coding;EXON=11/18;STRAND=-1;ENSP=TRITD6Av1G000770.7;UNIPARC=UPI001017269D;DOMAINS=Gene3D:3.90.1750.10,PANTHER:PTHR45670,PANTHER:PTHR45670:SF4
.	6A:1199266-1199266	C	TRITD6Av1G000770	TRITD6Av1G000770.8	Transcript	synonymous_variant	3600	3600	1200	Q	caA/caG	AX-94976467-6A.2	IMPACT=LOW;BIOTYPE=protein_coding;EXON=11/18;STRAND=-1;ENSP=TRITD6Av1G000770.8;UNIPARC=UPI001019A92B;DOMAINS=Gene3D:3.90.1750.10,PANTHER:PTHR45670,PANTHER:PTHR45670:SF4
.	6A:1199266-1199266	C	TRITD6Av1G000770	TRITD6Av1G000770.9	Transcript	synonymous_variant	3828	3828	1276	Q	caA/caG	AX-94976467-6A.2	IMPACT=LOW;BIOTYPE=protein_coding;EXON=11/18;STRAND=-1;ENSP=TRITD6Av1G000770.9;UNIPARC=UPI001017D194;DOMAINS=Gene3D:3.90.1750.10,PANTHER:PTHR45670,PANTHER:PTHR45670:SF4
.	6A:1199278-1199278	T	TRITD6Av1G000770	TRITD6Av1G000770.10	Transcript	synonymous_variant	3873	3873	1291	R	cgG/cgA	AX-94612428-6A.2	IMPACT=LOW;BIOTYPE=protein_coding;EXON=11/18;STRAND=-1;ENSP=TRITD6Av1G000770.10;UNIPARC=UPI0010176830;DOMAINS=Gene3D:3.90.1750.10,PANTHER:PTHR45670,PANTHER:PTHR45670:SF4
.	6A:1199278-1199278	T	TRITD6Av1G000770	TRITD6Av1G000770.11	Transcript	synonymous_variant	849	849	283	R	cgG/cgA	AX-94612428-6A.2	IMPACT=LOW;BIOTYPE=protein_coding;EXON=1/7;STRAND=-1;ENSP=TRITD6Av1G000770.11;UNIPARC=UPI0010175826;DOMAINS=Gene3D:3.90.1750.10,PANTHER:PTHR45670,PANTHER:PTHR45670:SF4
.	6A:1199278-1199278	T	TRITD6Av1G000770	TRITD6Av1G000770.12	Transcript	synonymous_variant	3423	3423	1141	R	cgG/cgA	AX-94612428-6A.2	IMPACT=LOW;BIOTYPE=protein_coding;EXON=10/11;STRAND=-1;ENSP=TRITD6Av1G000770.12;UNIPARC=UPI001018DEC9;DOMAINS=Gene3D:3.90.1750.10,PANTHER:PTHR45670,PANTHER:PTHR45670:SF4
.	6A:1199278-1199278	T	TRITD6Av1G000770	TRITD6Av1G000770.1	Transcript	synonymous_variant	849	849	283	R	cgG/cgA	AX-94612428-6A.2	IMPACT=LOW;BIOTYPE=protein_coding;EXON=1/8;STRAND=-1;ENSP=TRITD6Av1G000770.1;UNIPARC=UPI00101787E0;DOMAINS=Gene3D:3.90.1750.10,PANTHER:PTHR45670,PANTHER:PTHR45670:SF4
.	6A:1199278-1199278	T	TRITD6Av1G000770	TRITD6Av1G000770.2	Transcript	synonymous_variant	1041	1041	347	R	cgG/cgA	AX-94612428-6A.2	IMPACT=LOW;BIOTYPE=protein_coding;EXON=2/9;STRAND=-1;ENSP=TRITD6Av1G000770.2;UNIPARC=UPI001017E5EF;DOMAINS=Gene3D:3.90.1750.10,PANTHER:PTHR45670,PANTHER:PTHR45670:SF4
.	6A:1199278-1199278	T	TRITD6Av1G000770	TRITD6Av1G000770.3	Transcript	synonymous_variant	1044	1044	348	R	cgG/cgA	AX-94612428-6A.2	IMPACT=LOW;BIOTYPE=protein_coding;EXON=2/9;STRAND=-1;ENSP=TRITD6Av1G000770.3;UNIPARC=UPI001017736F;DOMAINS=Gene3D:3.90.1750.10,PANTHER:PTHR45670,PANTHER:PTHR45670:SF4
.	6A:1199278-1199278	T	TRITD6Av1G000770	TRITD6Av1G000770.4	Transcript	synonymous_variant	1041	1041	347	R	cgG/cgA	AX-94612428-6A.2	IMPACT=LOW;BIOTYPE=protein_coding;EXON=2/9;STRAND=-1;ENSP=TRITD6Av1G000770.4;UNIPARC=UPI001018D05E;DOMAINS=Gene3D:3.90.1750.10,PANTHER:PTHR45670,PANTHER:PTHR45670:SF4
.	6A:1199278-1199278	T	TRITD6Av1G000770	TRITD6Av1G000770.5	Transcript	synonymous_variant	3822	3822	1274	R	cgG/cgA	AX-94612428-6A.2	IMPACT=LOW;BIOTYPE=protein_coding;EXON=11/18;STRAND=-1;ENSP=TRITD6Av1G000770.5;UNIPARC=UPI0010198D05;DOMAINS=Gene3D:3.90.1750.10,PANTHER:PTHR45670,PANTHER:PTHR45670:SF4
.	6A:1199278-1199278	T	TRITD6Av1G000770	TRITD6Av1G000770.6	Transcript	synonymous_variant	3534	3534	1178	R	cgG/cgA	AX-94612428-6A.2	IMPACT=LOW;BIOTYPE=protein_coding;EXON=11/18;STRAND=-1;ENSP=TRITD6Av1G000770.6;UNIPARC=UPI0010191B0D;DOMAINS=Gene3D:3.90.1750.10,PANTHER:PTHR45670,PANTHER:PTHR45670:SF4
.	6A:1199278-1199278	T	TRITD6Av1G000770	TRITD6Av1G000770.7	Transcript	synonymous_variant	3651	3651	1217	R	cgG/cgA	AX-94612428-6A.2	IMPACT=LOW;BIOTYPE=protein_coding;EXON=11/18;STRAND=-1;ENSP=TRITD6Av1G000770.7;UNIPARC=UPI001017269D;DOMAINS=Gene3D:3.90.1750.10,PANTHER:PTHR45670,PANTHER:PTHR45670:SF4
.	6A:1199278-1199278	T	TRITD6Av1G000770	TRITD6Av1G000770.8	Transcript	synonymous_variant	3588	3588	1196	R	cgG/cgA	AX-94612428-6A.2	IMPACT=LOW;BIOTYPE=protein_coding;EXON=11/18;STRAND=-1;ENSP=TRITD6Av1G000770.8;UNIPARC=UPI001019A92B;DOMAINS=Gene3D:3.90.1750.10,PANTHER:PTHR45670,PANTHER:PTHR45670:SF4
.	6A:1199278-1199278	T	TRITD6Av1G000770	TRITD6Av1G000770.9	Transcript	synonymous_variant	3816	3816	1272	R	cgG/cgA	AX-94612428-6A.2	IMPACT=LOW;BIOTYPE=protein_coding;EXON=11/18;STRAND=-1;ENSP=TRITD6Av1G000770.9;UNIPARC=UPI001017D194;DOMAINS=Gene3D:3.90.1750.10,PANTHER:PTHR45670,PANTHER:PTHR45670:SF4
.	6A:1199287-1199287	C	TRITD6Av1G000770	TRITD6Av1G000770.10	Transcript	synonymous_variant	3864	3864	1288	A	gcT/gcG	-	IMPACT=LOW;BIOTYPE=protein_coding;EXON=11/18;STRAND=-1;ENSP=TRITD6Av1G000770.10;UNIPARC=UPI0010176830;DOMAINS=Gene3D:3.90.1750.10,PANTHER:PTHR45670,PANTHER:PTHR45670:SF4
.	6A:1199287-1199287	C	TRITD6Av1G000770	TRITD6Av1G000770.11	Transcript	synonymous_variant	840	840	280	A	gcT/gcG	-	IMPACT=LOW;BIOTYPE=protein_coding;EXON=1/7;STRAND=-1;ENSP=TRITD6Av1G000770.11;UNIPARC=UPI0010175826;DOMAINS=Gene3D:3.90.1750.10,PANTHER:PTHR45670,PANTHER:PTHR45670:SF4
.	6A:1199287-1199287	C	TRITD6Av1G000770	TRITD6Av1G000770.12	Transcript	synonymous_variant	3414	3414	1138	A	gcT/gcG	-	IMPACT=LOW;BIOTYPE=protein_coding;EXON=10/11;STRAND=-1;ENSP=TRITD6Av1G000770.12;UNIPARC=UPI001018DEC9;DOMAINS=Gene3D:3.90.1750.10,PANTHER:PTHR45670,PANTHER:PTHR45670:SF4
.	6A:1199287-1199287	C	TRITD6Av1G000770	TRITD6Av1G000770.1	Transcript	synonymous_variant	840	840	280	A	gcT/gcG	-	IMPACT=LOW;BIOTYPE=protein_coding;EXON=1/8;STRAND=-1;ENSP=TRITD6Av1G000770.1;UNIPARC=UPI00101787E0;DOMAINS=Gene3D:3.90.1750.10,PANTHER:PTHR45670,PANTHER:PTHR45670:SF4
.	6A:1199287-1199287	C	TRITD6Av1G000770	TRITD6Av1G000770.2	Transcript	synonymous_variant	1032	1032	344	A	gcT/gcG	-	IMPACT=LOW;BIOTYPE=protein_coding;EXON=2/9;STRAND=-1;ENSP=TRITD6Av1G000770.2;UNIPARC=UPI001017E5EF;DOMAINS=Gene3D:3.90.1750.10,PANTHER:PTHR45670,PANTHER:PTHR45670:SF4
.	6A:1199287-1199287	C	TRITD6Av1G000770	TRITD6Av1G000770.3	Transcript	synonymous_variant	1035	1035	345	A	gcT/gcG	-	IMPACT=LOW;BIOTYPE=protein_coding;EXON=2/9;STRAND=-1;ENSP=TRITD6Av1G000770.3;UNIPARC=UPI001017736F;DOMAINS=Gene3D:3.90.1750.10,PANTHER:PTHR45670,PANTHER:PTHR45670:SF4
.	6A:1199287-1199287	C	TRITD6Av1G000770	TRITD6Av1G000770.4	Transcript	synonymous_variant	1032	1032	344	A	gcT/gcG	-	IMPACT=LOW;BIOTYPE=protein_coding;EXON=2/9;STRAND=-1;ENSP=TRITD6Av1G000770.4;UNIPARC=UPI001018D05E;DOMAINS=Gene3D:3.90.1750.10,PANTHER:PTHR45670,PANTHER:PTHR45670:SF4
.	6A:1199287-1199287	C	TRITD6Av1G000770	TRITD6Av1G000770.5	Transcript	synonymous_variant	3813	3813	1271	A	gcT/gcG	-	IMPACT=LOW;BIOTYPE=protein_coding;EXON=11/18;STRAND=-1;ENSP=TRITD6Av1G000770.5;UNIPARC=UPI0010198D05;DOMAINS=Gene3D:3.90.1750.10,PANTHER:PTHR45670,PANTHER:PTHR45670:SF4
.	6A:1199287-1199287	C	TRITD6Av1G000770	TRITD6Av1G000770.6	Transcript	synonymous_variant	3525	3525	1175	A	gcT/gcG	-	IMPACT=LOW;BIOTYPE=protein_coding;EXON=11/18;STRAND=-1;ENSP=TRITD6Av1G000770.6;UNIPARC=UPI0010191B0D;DOMAINS=Gene3D:3.90.1750.10,PANTHER:PTHR45670,PANTHER:PTHR45670:SF4
.	6A:1199287-1199287	C	TRITD6Av1G000770	TRITD6Av1G000770.7	Transcript	synonymous_variant	3642	3642	1214	A	gcT/gcG	-	IMPACT=LOW;BIOTYPE=protein_coding;EXON=11/18;STRAND=-1;ENSP=TRITD6Av1G000770.7;UNIPARC=UPI001017269D;DOMAINS=Gene3D:3.90.1750.10,PANTHER:PTHR45670,PANTHER:PTHR45670:SF4
.	6A:1199287-1199287	C	TRITD6Av1G000770	TRITD6Av1G000770.8	Transcript	synonymous_variant	3579	3579	1193	A	gcT/gcG	-	IMPACT=LOW;BIOTYPE=protein_coding;EXON=11/18;STRAND=-1;ENSP=TRITD6Av1G000770.8;UNIPARC=UPI001019A92B;DOMAINS=Gene3D:3.90.1750.10,PANTHER:PTHR45670,PANTHER:PTHR45670:SF4
.	6A:1199287-1199287	C	TRITD6Av1G000770	TRITD6Av1G000770.9	Transcript	synonymous_variant	3807	3807	1269	A	gcT/gcG	-	IMPACT=LOW;BIOTYPE=protein_coding;EXON=11/18;STRAND=-1;ENSP=TRITD6Av1G000770.9;UNIPARC=UPI001017D194;DOMAINS=Gene3D:3.90.1750.10,PANTHER:PTHR45670,PANTHER:PTHR45670:SF4
.	6A:1199365-1199365	C	TRITD6Av1G000770	TRITD6Av1G000770.10	Transcript	synonymous_variant	3786	3786	1262	T	acT/acG	-	IMPACT=LOW;BIOTYPE=protein_coding;EXON=11/18;STRAND=-1;ENSP=TRITD6Av1G000770.10;UNIPARC=UPI0010176830;DOMAINS=Gene3D:3.90.1750.10,PANTHER:PTHR45670,PANTHER:PTHR45670:SF4
.	6A:1199365-1199365	C	TRITD6Av1G000770	TRITD6Av1G000770.11	Transcript	synonymous_variant	762	762	254	T	acT/acG	-	IMPACT=LOW;BIOTYPE=protein_coding;EXON=1/7;STRAND=-1;ENSP=TRITD6Av1G000770.11;UNIPARC=UPI0010175826;DOMAINS=Gene3D:3.90.1750.10,PANTHER:PTHR45670,PANTHER:PTHR45670:SF4
.	6A:1199365-1199365	C	TRITD6Av1G000770	TRITD6Av1G000770.12	Transcript	synonymous_variant	3336	3336	1112	T	acT/acG	-	IMPACT=LOW;BIOTYPE=protein_coding;EXON=10/11;STRAND=-1;ENSP=TRITD6Av1G000770.12;UNIPARC=UPI001018DEC9;DOMAINS=Gene3D:3.90.1750.10,PANTHER:PTHR45670,PANTHER:PTHR45670:SF4
.	6A:1199365-1199365	C	TRITD6Av1G000770	TRITD6Av1G000770.1	Transcript	synonymous_variant	762	762	254	T	acT/acG	-	IMPACT=LOW;BIOTYPE=protein_coding;EXON=1/8;STRAND=-1;ENSP=TRITD6Av1G000770.1;UNIPARC=UPI00101787E0;DOMAINS=Gene3D:3.90.1750.10,PANTHER:PTHR45670,PANTHER:PTHR45670:SF4
.	6A:1199365-1199365	C	TRITD6Av1G000770	TRITD6Av1G000770.2	Transcript	synonymous_variant	954	954	318	T	acT/acG	-	IMPACT=LOW;BIOTYPE=protein_coding;EXON=2/9;STRAND=-1;ENSP=TRITD6Av1G000770.2;UNIPARC=UPI001017E5EF;DOMAINS=Gene3D:3.90.1750.10,PANTHER:PTHR45670,PANTHER:PTHR45670:SF4
.	6A:1199365-1199365	C	TRITD6Av1G000770	TRITD6Av1G000770.3	Transcript	synonymous_variant	957	957	319	T	acT/acG	-	IMPACT=LOW;BIOTYPE=protein_coding;EXON=2/9;STRAND=-1;ENSP=TRITD6Av1G000770.3;UNIPARC=UPI001017736F;DOMAINS=Gene3D:3.90.1750.10,PANTHER:PTHR45670,PANTHER:PTHR45670:SF4
.	6A:1199365-1199365	C	TRITD6Av1G000770	TRITD6Av1G000770.4	Transcript	synonymous_variant	954	954	318	T	acT/acG	-	IMPACT=LOW;BIOTYPE=protein_coding;EXON=2/9;STRAND=-1;ENSP=TRITD6Av1G000770.4;UNIPARC=UPI001018D05E;DOMAINS=Gene3D:3.90.1750.10,PANTHER:PTHR45670,PANTHER:PTHR45670:SF4
.	6A:1199365-1199365	C	TRITD6Av1G000770	TRITD6Av1G000770.5	Transcript	synonymous_variant	3735	3735	1245	T	acT/acG	-	IMPACT=LOW;BIOTYPE=protein_coding;EXON=11/18;STRAND=-1;ENSP=TRITD6Av1G000770.5;UNIPARC=UPI0010198D05;DOMAINS=Gene3D:3.90.1750.10,PANTHER:PTHR45670,PANTHER:PTHR45670:SF4
.	6A:1199365-1199365	C	TRITD6Av1G000770	TRITD6Av1G000770.6	Transcript	synonymous_variant	3447	3447	1149	T	acT/acG	-	IMPACT=LOW;BIOTYPE=protein_coding;EXON=11/18;STRAND=-1;ENSP=TRITD6Av1G000770.6;UNIPARC=UPI0010191B0D;DOMAINS=Gene3D:3.90.1750.10,PANTHER:PTHR45670,PANTHER:PTHR45670:SF4
.	6A:1199365-1199365	C	TRITD6Av1G000770	TRITD6Av1G000770.7	Transcript	synonymous_variant	3564	3564	1188	T	acT/acG	-	IMPACT=LOW;BIOTYPE=protein_coding;EXON=11/18;STRAND=-1;ENSP=TRITD6Av1G000770.7;UNIPARC=UPI001017269D;DOMAINS=Gene3D:3.90.1750.10,PANTHER:PTHR45670,PANTHER:PTHR45670:SF4
.	6A:1199365-1199365	C	TRITD6Av1G000770	TRITD6Av1G000770.8	Transcript	synonymous_variant	3501	3501	1167	T	acT/acG	-	IMPACT=LOW;BIOTYPE=protein_coding;EXON=11/18;STRAND=-1;ENSP=TRITD6Av1G000770.8;UNIPARC=UPI001019A92B;DOMAINS=Gene3D:3.90.1750.10,PANTHER:PTHR45670,PANTHER:PTHR45670:SF4
.	6A:1199365-1199365	C	TRITD6Av1G000770	TRITD6Av1G000770.9	Transcript	synonymous_variant	3729	3729	1243	T	acT/acG	-	IMPACT=LOW;BIOTYPE=protein_coding;EXON=11/18;STRAND=-1;ENSP=TRITD6Av1G000770.9;UNIPARC=UPI001017D194;DOMAINS=Gene3D:3.90.1750.10,PANTHER:PTHR45670,PANTHER:PTHR45670:SF4
.	6A:1199443-1199443	G	TRITD6Av1G000770	TRITD6Av1G000770.10	Transcript	synonymous_variant	3708	3708	1236	T	acA/acC	-	IMPACT=LOW;BIOTYPE=protein_coding;EXON=11/18;STRAND=-1;ENSP=TRITD6Av1G000770.10;UNIPARC=UPI0010176830;DOMAINS=PANTHER:PTHR45670,PANTHER:PTHR45670:SF4
.	6A:1199443-1199443	G	TRITD6Av1G000770	TRITD6Av1G000770.11	Transcript	synonymous_variant	684	684	228	T	acA/acC	-	IMPACT=LOW;BIOTYPE=protein_coding;EXON=1/7;STRAND=-1;ENSP=TRITD6Av1G000770.11;UNIPARC=UPI0010175826;DOMAINS=PANTHER:PTHR45670,PANTHER:PTHR45670:SF4
.	6A:1199443-1199443	G	TRITD6Av1G000770	TRITD6Av1G000770.12	Transcript	synonymous_variant	3258	3258	1086	T	acA/acC	-	IMPACT=LOW;BIOTYPE=protein_coding;EXON=10/11;STRAND=-1;ENSP=TRITD6Av1G000770.12;UNIPARC=UPI001018DEC9;DOMAINS=PANTHER:PTHR45670,PANTHER:PTHR45670:SF4
.	6A:1199443-1199443	G	TRITD6Av1G000770	TRITD6Av1G000770.1	Transcript	synonymous_variant	684	684	228	T	acA/acC	-	IMPACT=LOW;BIOTYPE=protein_coding;EXON=1/8;STRAND=-1;ENSP=TRITD6Av1G000770.1;UNIPARC=UPI00101787E0;DOMAINS=PANTHER:PTHR45670,PANTHER:PTHR45670:SF4
.	6A:1199443-1199443	G	TRITD6Av1G000770	TRITD6Av1G000770.2	Transcript	synonymous_variant	876	876	292	T	acA/acC	-	IMPACT=LOW;BIOTYPE=protein_coding;EXON=2/9;STRAND=-1;ENSP=TRITD6Av1G000770.2;UNIPARC=UPI001017E5EF;DOMAINS=PANTHER:PTHR45670,PANTHER:PTHR45670:SF4
.	6A:1199443-1199443	G	TRITD6Av1G000770	TRITD6Av1G000770.3	Transcript	synonymous_variant	879	879	293	T	acA/acC	-	IMPACT=LOW;BIOTYPE=protein_coding;EXON=2/9;STRAND=-1;ENSP=TRITD6Av1G000770.3;UNIPARC=UPI001017736F;DOMAINS=PANTHER:PTHR45670,PANTHER:PTHR45670:SF4
.	6A:1199443-1199443	G	TRITD6Av1G000770	TRITD6Av1G000770.4	Transcript	synonymous_variant	876	876	292	T	acA/acC	-	IMPACT=LOW;BIOTYPE=protein_coding;EXON=2/9;STRAND=-1;ENSP=TRITD6Av1G000770.4;UNIPARC=UPI001018D05E;DOMAINS=PANTHER:PTHR45670,PANTHER:PTHR45670:SF4
.	6A:1199443-1199443	G	TRITD6Av1G000770	TRITD6Av1G000770.5	Transcript	synonymous_variant	3657	3657	1219	T	acA/acC	-	IMPACT=LOW;BIOTYPE=protein_coding;EXON=11/18;STRAND=-1;ENSP=TRITD6Av1G000770.5;UNIPARC=UPI0010198D05;DOMAINS=PANTHER:PTHR45670,PANTHER:PTHR45670:SF4
.	6A:1199443-1199443	G	TRITD6Av1G000770	TRITD6Av1G000770.6	Transcript	synonymous_variant	3369	3369	1123	T	acA/acC	-	IMPACT=LOW;BIOTYPE=protein_coding;EXON=11/18;STRAND=-1;ENSP=TRITD6Av1G000770.6;UNIPARC=UPI0010191B0D;DOMAINS=PANTHER:PTHR45670,PANTHER:PTHR45670:SF4
.	6A:1199443-1199443	G	TRITD6Av1G000770	TRITD6Av1G000770.7	Transcript	synonymous_variant	3486	3486	1162	T	acA/acC	-	IMPACT=LOW;BIOTYPE=protein_coding;EXON=11/18;STRAND=-1;ENSP=TRITD6Av1G000770.7;UNIPARC=UPI001017269D;DOMAINS=PANTHER:PTHR45670,PANTHER:PTHR45670:SF4
.	6A:1199443-1199443	G	TRITD6Av1G000770	TRITD6Av1G000770.8	Transcript	synonymous_variant	3423	3423	1141	T	acA/acC	-	IMPACT=LOW;BIOTYPE=protein_coding;EXON=11/18;STRAND=-1;ENSP=TRITD6Av1G000770.8;UNIPARC=UPI001019A92B;DOMAINS=PANTHER:PTHR45670,PANTHER:PTHR45670:SF4
.	6A:1199443-1199443	G	TRITD6Av1G000770	TRITD6Av1G000770.9	Transcript	synonymous_variant	3651	3651	1217	T	acA/acC	-	IMPACT=LOW;BIOTYPE=protein_coding;EXON=11/18;STRAND=-1;ENSP=TRITD6Av1G000770.9;UNIPARC=UPI001017D194;DOMAINS=PANTHER:PTHR45670,PANTHER:PTHR45670:SF4
.	6A:1199455-1199455	A	TRITD6Av1G000770	TRITD6Av1G000770.10	Transcript	synonymous_variant	3696	3696	1232	N	aaC/aaT	IWB42494-6A.1	IMPACT=LOW;BIOTYPE=protein_coding;EXON=11/18;STRAND=-1;ENSP=TRITD6Av1G000770.10;UNIPARC=UPI0010176830;DOMAINS=PANTHER:PTHR45670,PANTHER:PTHR45670:SF4
.	6A:1199455-1199455	A	TRITD6Av1G000770	TRITD6Av1G000770.11	Transcript	synonymous_variant	672	672	224	N	aaC/aaT	IWB42494-6A.1	IMPACT=LOW;BIOTYPE=protein_coding;EXON=1/7;STRAND=-1;ENSP=TRITD6Av1G000770.11;UNIPARC=UPI0010175826;DOMAINS=PANTHER:PTHR45670,PANTHER:PTHR45670:SF4
.	6A:1199455-1199455	A	TRITD6Av1G000770	TRITD6Av1G000770.12	Transcript	synonymous_variant	3246	3246	1082	N	aaC/aaT	IWB42494-6A.1	IMPACT=LOW;BIOTYPE=protein_coding;EXON=10/11;STRAND=-1;ENSP=TRITD6Av1G000770.12;UNIPARC=UPI001018DEC9;DOMAINS=PANTHER:PTHR45670,PANTHER:PTHR45670:SF4
.	6A:1199455-1199455	A	TRITD6Av1G000770	TRITD6Av1G000770.1	Transcript	synonymous_variant	672	672	224	N	aaC/aaT	IWB42494-6A.1	IMPACT=LOW;BIOTYPE=protein_coding;EXON=1/8;STRAND=-1;ENSP=TRITD6Av1G000770.1;UNIPARC=UPI00101787E0;DOMAINS=PANTHER:PTHR45670,PANTHER:PTHR45670:SF4
.	6A:1199455-1199455	A	TRITD6Av1G000770	TRITD6Av1G000770.2	Transcript	synonymous_variant	864	864	288	N	aaC/aaT	IWB42494-6A.1	IMPACT=LOW;BIOTYPE=protein_coding;EXON=2/9;STRAND=-1;ENSP=TRITD6Av1G000770.2;UNIPARC=UPI001017E5EF;DOMAINS=PANTHER:PTHR45670,PANTHER:PTHR45670:SF4
.	6A:1199455-1199455	A	TRITD6Av1G000770	TRITD6Av1G000770.3	Transcript	synonymous_variant	867	867	289	N	aaC/aaT	IWB42494-6A.1	IMPACT=LOW;BIOTYPE=protein_coding;EXON=2/9;STRAND=-1;ENSP=TRITD6Av1G000770.3;UNIPARC=UPI001017736F;DOMAINS=PANTHER:PTHR45670,PANTHER:PTHR45670:SF4
.	6A:1199455-1199455	A	TRITD6Av1G000770	TRITD6Av1G000770.4	Transcript	synonymous_variant	864	864	288	N	aaC/aaT	IWB42494-6A.1	IMPACT=LOW;BIOTYPE=protein_coding;EXON=2/9;STRAND=-1;ENSP=TRITD6Av1G000770.4;UNIPARC=UPI001018D05E;DOMAINS=PANTHER:PTHR45670,PANTHER:PTHR45670:SF4
.	6A:1199455-1199455	A	TRITD6Av1G000770	TRITD6Av1G000770.5	Transcript	synonymous_variant	3645	3645	1215	N	aaC/aaT	IWB42494-6A.1	IMPACT=LOW;BIOTYPE=protein_coding;EXON=11/18;STRAND=-1;ENSP=TRITD6Av1G000770.5;UNIPARC=UPI0010198D05;DOMAINS=PANTHER:PTHR45670,PANTHER:PTHR45670:SF4
.	6A:1199455-1199455	A	TRITD6Av1G000770	TRITD6Av1G000770.6	Transcript	synonymous_variant	3357	3357	1119	N	aaC/aaT	IWB42494-6A.1	IMPACT=LOW;BIOTYPE=protein_coding;EXON=11/18;STRAND=-1;ENSP=TRITD6Av1G000770.6;UNIPARC=UPI0010191B0D;DOMAINS=PANTHER:PTHR45670,PANTHER:PTHR45670:SF4
.	6A:1199455-1199455	A	TRITD6Av1G000770	TRITD6Av1G000770.7	Transcript	synonymous_variant	3474	3474	1158	N	aaC/aaT	IWB42494-6A.1	IMPACT=LOW;BIOTYPE=protein_coding;EXON=11/18;STRAND=-1;ENSP=TRITD6Av1G000770.7;UNIPARC=UPI001017269D;DOMAINS=PANTHER:PTHR45670,PANTHER:PTHR45670:SF4
.	6A:1199455-1199455	A	TRITD6Av1G000770	TRITD6Av1G000770.8	Transcript	synonymous_variant	3411	3411	1137	N	aaC/aaT	IWB42494-6A.1	IMPACT=LOW;BIOTYPE=protein_coding;EXON=11/18;STRAND=-1;ENSP=TRITD6Av1G000770.8;UNIPARC=UPI001019A92B;DOMAINS=PANTHER:PTHR45670,PANTHER:PTHR45670:SF4
.	6A:1199455-1199455	A	TRITD6Av1G000770	TRITD6Av1G000770.9	Transcript	synonymous_variant	3639	3639	1213	N	aaC/aaT	IWB42494-6A.1	IMPACT=LOW;BIOTYPE=protein_coding;EXON=11/18;STRAND=-1;ENSP=TRITD6Av1G000770.9;UNIPARC=UPI001017D194;DOMAINS=PANTHER:PTHR45670,PANTHER:PTHR45670:SF4
.	6A:1199491-1199491	T	TRITD6Av1G000770	TRITD6Av1G000770.10	Transcript	synonymous_variant	3660	3660	1220	E	gaG/gaA	-	IMPACT=LOW;BIOTYPE=protein_coding;EXON=11/18;STRAND=-1;ENSP=TRITD6Av1G000770.10;UNIPARC=UPI0010176830;DOMAINS=PANTHER:PTHR45670,PANTHER:PTHR45670:SF4
.	6A:1199491-1199491	T	TRITD6Av1G000770	TRITD6Av1G000770.11	Transcript	synonymous_variant	636	636	212	E	gaG/gaA	-	IMPACT=LOW;BIOTYPE=protein_coding;EXON=1/7;STRAND=-1;ENSP=TRITD6Av1G000770.11;UNIPARC=UPI0010175826;DOMAINS=PANTHER:PTHR45670,PANTHER:PTHR45670:SF4
.	6A:1199491-1199491	T	TRITD6Av1G000770	TRITD6Av1G000770.12	Transcript	synonymous_variant	3210	3210	1070	E	gaG/gaA	-	IMPACT=LOW;BIOTYPE=protein_coding;EXON=10/11;STRAND=-1;ENSP=TRITD6Av1G000770.12;UNIPARC=UPI001018DEC9;DOMAINS=PANTHER:PTHR45670,PANTHER:PTHR45670:SF4
.	6A:1199491-1199491	T	TRITD6Av1G000770	TRITD6Av1G000770.1	Transcript	synonymous_variant	636	636	212	E	gaG/gaA	-	IMPACT=LOW;BIOTYPE=protein_coding;EXON=1/8;STRAND=-1;ENSP=TRITD6Av1G000770.1;UNIPARC=UPI00101787E0;DOMAINS=PANTHER:PTHR45670,PANTHER:PTHR45670:SF4
.	6A:1199491-1199491	T	TRITD6Av1G000770	TRITD6Av1G000770.2	Transcript	synonymous_variant	828	828	276	E	gaG/gaA	-	IMPACT=LOW;BIOTYPE=protein_coding;EXON=2/9;STRAND=-1;ENSP=TRITD6Av1G000770.2;UNIPARC=UPI001017E5EF;DOMAINS=PANTHER:PTHR45670,PANTHER:PTHR45670:SF4
.	6A:1199491-1199491	T	TRITD6Av1G000770	TRITD6Av1G000770.3	Transcript	synonymous_variant	831	831	277	E	gaG/gaA	-	IMPACT=LOW;BIOTYPE=protein_coding;EXON=2/9;STRAND=-1;ENSP=TRITD6Av1G000770.3;UNIPARC=UPI001017736F;DOMAINS=PANTHER:PTHR45670,PANTHER:PTHR45670:SF4
.	6A:1199491-1199491	T	TRITD6Av1G000770	TRITD6Av1G000770.4	Transcript	synonymous_variant	828	828	276	E	gaG/gaA	-	IMPACT=LOW;BIOTYPE=protein_coding;EXON=2/9;STRAND=-1;ENSP=TRITD6Av1G000770.4;UNIPARC=UPI001018D05E;DOMAINS=PANTHER:PTHR45670,PANTHER:PTHR45670:SF4
.	6A:1199491-1199491	T	TRITD6Av1G000770	TRITD6Av1G000770.5	Transcript	synonymous_variant	3609	3609	1203	E	gaG/gaA	-	IMPACT=LOW;BIOTYPE=protein_coding;EXON=11/18;STRAND=-1;ENSP=TRITD6Av1G000770.5;UNIPARC=UPI0010198D05;DOMAINS=PANTHER:PTHR45670,PANTHER:PTHR45670:SF4
.	6A:1199491-1199491	T	TRITD6Av1G000770	TRITD6Av1G000770.6	Transcript	synonymous_variant	3321	3321	1107	E	gaG/gaA	-	IMPACT=LOW;BIOTYPE=protein_coding;EXON=11/18;STRAND=-1;ENSP=TRITD6Av1G000770.6;UNIPARC=UPI0010191B0D;DOMAINS=PANTHER:PTHR45670,PANTHER:PTHR45670:SF4
.	6A:1199491-1199491	T	TRITD6Av1G000770	TRITD6Av1G000770.7	Transcript	synonymous_variant	3438	3438	1146	E	gaG/gaA	-	IMPACT=LOW;BIOTYPE=protein_coding;EXON=11/18;STRAND=-1;ENSP=TRITD6Av1G000770.7;UNIPARC=UPI001017269D;DOMAINS=PANTHER:PTHR45670,PANTHER:PTHR45670:SF4
.	6A:1199491-1199491	T	TRITD6Av1G000770	TRITD6Av1G000770.8	Transcript	synonymous_variant	3375	3375	1125	E	gaG/gaA	-	IMPACT=LOW;BIOTYPE=protein_coding;EXON=11/18;STRAND=-1;ENSP=TRITD6Av1G000770.8;UNIPARC=UPI001019A92B;DOMAINS=PANTHER:PTHR45670,PANTHER:PTHR45670:SF4
.	6A:1199491-1199491	T	TRITD6Av1G000770	TRITD6Av1G000770.9	Transcript	synonymous_variant	3603	3603	1201	E	gaG/gaA	-	IMPACT=LOW;BIOTYPE=protein_coding;EXON=11/18;STRAND=-1;ENSP=TRITD6Av1G000770.9;UNIPARC=UPI001017D194;DOMAINS=PANTHER:PTHR45670,PANTHER:PTHR45670:SF4
.	6A:1199509-1199509	C	TRITD6Av1G000770	TRITD6Av1G000770.10	Transcript	missense_variant	3642	3642	1214	N/K	aaC/aaG	-	IMPACT=MODERATE;BIOTYPE=protein_coding;EXON=11/18;STRAND=-1;ENSP=TRITD6Av1G000770.10;UNIPARC=UPI0010176830;SIFT=tolerated(0.49);DOMAINS=PANTHER:PTHR45670,PANTHER:PTHR45670:SF4
.	6A:1199509-1199509	C	TRITD6Av1G000770	TRITD6Av1G000770.11	Transcript	missense_variant	618	618	206	N/K	aaC/aaG	-	IMPACT=MODERATE;BIOTYPE=protein_coding;EXON=1/7;STRAND=-1;ENSP=TRITD6Av1G000770.11;UNIPARC=UPI0010175826;SIFT=tolerated(0.16);DOMAINS=PANTHER:PTHR45670,PANTHER:PTHR45670:SF4
.	6A:1199509-1199509	C	TRITD6Av1G000770	TRITD6Av1G000770.12	Transcript	missense_variant	3192	3192	1064	N/K	aaC/aaG	-	IMPACT=MODERATE;BIOTYPE=protein_coding;EXON=10/11;STRAND=-1;ENSP=TRITD6Av1G000770.12;UNIPARC=UPI001018DEC9;SIFT=tolerated(0.24);DOMAINS=PANTHER:PTHR45670,PANTHER:PTHR45670:SF4
.	6A:1199509-1199509	C	TRITD6Av1G000770	TRITD6Av1G000770.1	Transcript	missense_variant	618	618	206	N/K	aaC/aaG	-	IMPACT=MODERATE;BIOTYPE=protein_coding;EXON=1/8;STRAND=-1;ENSP=TRITD6Av1G000770.1;UNIPARC=UPI00101787E0;SIFT=tolerated(0.18);DOMAINS=PANTHER:PTHR45670,PANTHER:PTHR45670:SF4
.	6A:1199509-1199509	C	TRITD6Av1G000770	TRITD6Av1G000770.2	Transcript	missense_variant	810	810	270	N/K	aaC/aaG	-	IMPACT=MODERATE;BIOTYPE=protein_coding;EXON=2/9;STRAND=-1;ENSP=TRITD6Av1G000770.2;UNIPARC=UPI001017E5EF;SIFT=tolerated(0.18);DOMAINS=PANTHER:PTHR45670,PANTHER:PTHR45670:SF4
.	6A:1199509-1199509	C	TRITD6Av1G000770	TRITD6Av1G000770.3	Transcript	missense_variant	813	813	271	N/K	aaC/aaG	-	IMPACT=MODERATE;BIOTYPE=protein_coding;EXON=2/9;STRAND=-1;ENSP=TRITD6Av1G000770.3;UNIPARC=UPI001017736F;SIFT=tolerated(0.18);DOMAINS=PANTHER:PTHR45670,PANTHER:PTHR45670:SF4
.	6A:1199509-1199509	C	TRITD6Av1G000770	TRITD6Av1G000770.4	Transcript	missense_variant	810	810	270	N/K	aaC/aaG	-	IMPACT=MODERATE;BIOTYPE=protein_coding;EXON=2/9;STRAND=-1;ENSP=TRITD6Av1G000770.4;UNIPARC=UPI001018D05E;SIFT=tolerated(0.18);DOMAINS=PANTHER:PTHR45670,PANTHER:PTHR45670:SF4
.	6A:1199509-1199509	C	TRITD6Av1G000770	TRITD6Av1G000770.5	Transcript	missense_variant	3591	3591	1197	N/K	aaC/aaG	-	IMPACT=MODERATE;BIOTYPE=protein_coding;EXON=11/18;STRAND=-1;ENSP=TRITD6Av1G000770.5;UNIPARC=UPI0010198D05;SIFT=tolerated(0.49);DOMAINS=PANTHER:PTHR45670,PANTHER:PTHR45670:SF4
.	6A:1199509-1199509	C	TRITD6Av1G000770	TRITD6Av1G000770.6	Transcript	missense_variant	3303	3303	1101	N/K	aaC/aaG	-	IMPACT=MODERATE;BIOTYPE=protein_coding;EXON=11/18;STRAND=-1;ENSP=TRITD6Av1G000770.6;UNIPARC=UPI0010191B0D;SIFT=tolerated(0.2);DOMAINS=PANTHER:PTHR45670,PANTHER:PTHR45670:SF4
.	6A:1199509-1199509	C	TRITD6Av1G000770	TRITD6Av1G000770.7	Transcript	missense_variant	3420	3420	1140	N/K	aaC/aaG	-	IMPACT=MODERATE;BIOTYPE=protein_coding;EXON=11/18;STRAND=-1;ENSP=TRITD6Av1G000770.7;UNIPARC=UPI001017269D;SIFT=tolerated(0.37);DOMAINS=PANTHER:PTHR45670,PANTHER:PTHR45670:SF4
.	6A:1199509-1199509	C	TRITD6Av1G000770	TRITD6Av1G000770.8	Transcript	missense_variant	3357	3357	1119	N/K	aaC/aaG	-	IMPACT=MODERATE;BIOTYPE=protein_coding;EXON=11/18;STRAND=-1;ENSP=TRITD6Av1G000770.8;UNIPARC=UPI001019A92B;SIFT=tolerated(0.44);DOMAINS=PANTHER:PTHR45670,PANTHER:PTHR45670:SF4
.	6A:1199509-1199509	C	TRITD6Av1G000770	TRITD6Av1G000770.9	Transcript	missense_variant	3585	3585	1195	N/K	aaC/aaG	-	IMPACT=MODERATE;BIOTYPE=protein_coding;EXON=11/18;STRAND=-1;ENSP=TRITD6Av1G000770.9;UNIPARC=UPI001017D194;SIFT=tolerated(0.5);DOMAINS=PANTHER:PTHR45670,PANTHER:PTHR45670:SF4
.	6A:1199510-1199510	G	TRITD6Av1G000770	TRITD6Av1G000770.10	Transcript	missense_variant	3641	3641	1214	N/T	aAc/aCc	-	IMPACT=MODERATE;BIOTYPE=protein_coding;EXON=11/18;STRAND=-1;ENSP=TRITD6Av1G000770.10;UNIPARC=UPI0010176830;SIFT=tolerated(0.72);DOMAINS=PANTHER:PTHR45670,PANTHER:PTHR45670:SF4
.	6A:1199510-1199510	G	TRITD6Av1G000770	TRITD6Av1G000770.11	Transcript	missense_variant	617	617	206	N/T	aAc/aCc	-	IMPACT=MODERATE;BIOTYPE=protein_coding;EXON=1/7;STRAND=-1;ENSP=TRITD6Av1G000770.11;UNIPARC=UPI0010175826;SIFT=tolerated(0.34);DOMAINS=PANTHER:PTHR45670,PANTHER:PTHR45670:SF4
.	6A:1199510-1199510	G	TRITD6Av1G000770	TRITD6Av1G000770.12	Transcript	missense_variant	3191	3191	1064	N/T	aAc/aCc	-	IMPACT=MODERATE;BIOTYPE=protein_coding;EXON=10/11;STRAND=-1;ENSP=TRITD6Av1G000770.12;UNIPARC=UPI001018DEC9;SIFT=tolerated(0.71);DOMAINS=PANTHER:PTHR45670,PANTHER:PTHR45670:SF4
.	6A:1199510-1199510	G	TRITD6Av1G000770	TRITD6Av1G000770.1	Transcript	missense_variant	617	617	206	N/T	aAc/aCc	-	IMPACT=MODERATE;BIOTYPE=protein_coding;EXON=1/8;STRAND=-1;ENSP=TRITD6Av1G000770.1;UNIPARC=UPI00101787E0;SIFT=tolerated(0.38);DOMAINS=PANTHER:PTHR45670,PANTHER:PTHR45670:SF4
.	6A:1199510-1199510	G	TRITD6Av1G000770	TRITD6Av1G000770.2	Transcript	missense_variant	809	809	270	N/T	aAc/aCc	-	IMPACT=MODERATE;BIOTYPE=protein_coding;EXON=2/9;STRAND=-1;ENSP=TRITD6Av1G000770.2;UNIPARC=UPI001017E5EF;SIFT=tolerated(0.4);DOMAINS=PANTHER:PTHR45670,PANTHER:PTHR45670:SF4
.	6A:1199510-1199510	G	TRITD6Av1G000770	TRITD6Av1G000770.3	Transcript	missense_variant	812	812	271	N/T	aAc/aCc	-	IMPACT=MODERATE;BIOTYPE=protein_coding;EXON=2/9;STRAND=-1;ENSP=TRITD6Av1G000770.3;UNIPARC=UPI001017736F;SIFT=tolerated(0.4);DOMAINS=PANTHER:PTHR45670,PANTHER:PTHR45670:SF4
.	6A:1199510-1199510	G	TRITD6Av1G000770	TRITD6Av1G000770.4	Transcript	missense_variant	809	809	270	N/T	aAc/aCc	-	IMPACT=MODERATE;BIOTYPE=protein_coding;EXON=2/9;STRAND=-1;ENSP=TRITD6Av1G000770.4;UNIPARC=UPI001018D05E;SIFT=tolerated(0.41);DOMAINS=PANTHER:PTHR45670,PANTHER:PTHR45670:SF4
.	6A:1199510-1199510	G	TRITD6Av1G000770	TRITD6Av1G000770.5	Transcript	missense_variant	3590	3590	1197	N/T	aAc/aCc	-	IMPACT=MODERATE;BIOTYPE=protein_coding;EXON=11/18;STRAND=-1;ENSP=TRITD6Av1G000770.5;UNIPARC=UPI0010198D05;SIFT=tolerated(0.72);DOMAINS=PANTHER:PTHR45670,PANTHER:PTHR45670:SF4
.	6A:1199510-1199510	G	TRITD6Av1G000770	TRITD6Av1G000770.6	Transcript	missense_variant	3302	3302	1101	N/T	aAc/aCc	-	IMPACT=MODERATE;BIOTYPE=protein_coding;EXON=11/18;STRAND=-1;ENSP=TRITD6Av1G000770.6;UNIPARC=UPI0010191B0D;SIFT=tolerated(0.61);DOMAINS=PANTHER:PTHR45670,PANTHER:PTHR45670:SF4
.	6A:1199510-1199510	G	TRITD6Av1G000770	TRITD6Av1G000770.7	Transcript	missense_variant	3419	3419	1140	N/T	aAc/aCc	-	IMPACT=MODERATE;BIOTYPE=protein_coding;EXON=11/18;STRAND=-1;ENSP=TRITD6Av1G000770.7;UNIPARC=UPI001017269D;SIFT=tolerated(0.72);DOMAINS=PANTHER:PTHR45670,PANTHER:PTHR45670:SF4
.	6A:1199510-1199510	G	TRITD6Av1G000770	TRITD6Av1G000770.8	Transcript	missense_variant	3356	3356	1119	N/T	aAc/aCc	-	IMPACT=MODERATE;BIOTYPE=protein_coding;EXON=11/18;STRAND=-1;ENSP=TRITD6Av1G000770.8;UNIPARC=UPI001019A92B;SIFT=tolerated(0.72);DOMAINS=PANTHER:PTHR45670,PANTHER:PTHR45670:SF4
.	6A:1199510-1199510	G	TRITD6Av1G000770	TRITD6Av1G000770.9	Transcript	missense_variant	3584	3584	1195	N/T	aAc/aCc	-	IMPACT=MODERATE;BIOTYPE=protein_coding;EXON=11/18;STRAND=-1;ENSP=TRITD6Av1G000770.9;UNIPARC=UPI001017D194;SIFT=tolerated(0.72);DOMAINS=PANTHER:PTHR45670,PANTHER:PTHR45670:SF4
.	6A:1199513-1199513	G	TRITD6Av1G000770	TRITD6Av1G000770.10	Transcript	missense_variant	3638	3638	1213	V/A	gTt/gCt	-	IMPACT=MODERATE;BIOTYPE=protein_coding;EXON=11/18;STRAND=-1;ENSP=TRITD6Av1G000770.10;UNIPARC=UPI0010176830;SIFT=tolerated(0.85);DOMAINS=PANTHER:PTHR45670,PANTHER:PTHR45670:SF4
.	6A:1199513-1199513	G	TRITD6Av1G000770	TRITD6Av1G000770.11	Transcript	missense_variant	614	614	205	V/A	gTt/gCt	-	IMPACT=MODERATE;BIOTYPE=protein_coding;EXON=1/7;STRAND=-1;ENSP=TRITD6Av1G000770.11;UNIPARC=UPI0010175826;SIFT=tolerated(0.58);DOMAINS=PANTHER:PTHR45670,PANTHER:PTHR45670:SF4
.	6A:1199513-1199513	G	TRITD6Av1G000770	TRITD6Av1G000770.12	Transcript	missense_variant	3188	3188	1063	V/A	gTt/gCt	-	IMPACT=MODERATE;BIOTYPE=protein_coding;EXON=10/11;STRAND=-1;ENSP=TRITD6Av1G000770.12;UNIPARC=UPI001018DEC9;SIFT=tolerated(0.86);DOMAINS=PANTHER:PTHR45670,PANTHER:PTHR45670:SF4
.	6A:1199513-1199513	G	TRITD6Av1G000770	TRITD6Av1G000770.1	Transcript	missense_variant	614	614	205	V/A	gTt/gCt	-	IMPACT=MODERATE;BIOTYPE=protein_coding;EXON=1/8;STRAND=-1;ENSP=TRITD6Av1G000770.1;UNIPARC=UPI00101787E0;SIFT=tolerated(0.55);DOMAINS=PANTHER:PTHR45670,PANTHER:PTHR45670:SF4
.	6A:1199513-1199513	G	TRITD6Av1G000770	TRITD6Av1G000770.2	Transcript	missense_variant	806	806	269	V/A	gTt/gCt	-	IMPACT=MODERATE;BIOTYPE=protein_coding;EXON=2/9;STRAND=-1;ENSP=TRITD6Av1G000770.2;UNIPARC=UPI001017E5EF;SIFT=tolerated(0.67);DOMAINS=PANTHER:PTHR45670,PANTHER:PTHR45670:SF4
.	6A:1199513-1199513	G	TRITD6Av1G000770	TRITD6Av1G000770.3	Transcript	missense_variant	809	809	270	V/A	gTt/gCt	-	IMPACT=MODERATE;BIOTYPE=protein_coding;EXON=2/9;STRAND=-1;ENSP=TRITD6Av1G000770.3;UNIPARC=UPI001017736F;SIFT=tolerated(0.67);DOMAINS=PANTHER:PTHR45670,PANTHER:PTHR45670:SF4
.	6A:1199513-1199513	G	TRITD6Av1G000770	TRITD6Av1G000770.4	Transcript	missense_variant	806	806	269	V/A	gTt/gCt	-	IMPACT=MODERATE;BIOTYPE=protein_coding;EXON=2/9;STRAND=-1;ENSP=TRITD6Av1G000770.4;UNIPARC=UPI001018D05E;SIFT=tolerated(0.67);DOMAINS=PANTHER:PTHR45670,PANTHER:PTHR45670:SF4
.	6A:1199513-1199513	G	TRITD6Av1G000770	TRITD6Av1G000770.5	Transcript	missense_variant	3587	3587	1196	V/A	gTt/gCt	-	IMPACT=MODERATE;BIOTYPE=protein_coding;EXON=11/18;STRAND=-1;ENSP=TRITD6Av1G000770.5;UNIPARC=UPI0010198D05;SIFT=tolerated(0.86);DOMAINS=PANTHER:PTHR45670,PANTHER:PTHR45670:SF4
.	6A:1199513-1199513	G	TRITD6Av1G000770	TRITD6Av1G000770.6	Transcript	missense_variant	3299	3299	1100	V/A	gTt/gCt	-	IMPACT=MODERATE;BIOTYPE=protein_coding;EXON=11/18;STRAND=-1;ENSP=TRITD6Av1G000770.6;UNIPARC=UPI0010191B0D;SIFT=tolerated(0.82);DOMAINS=PANTHER:PTHR45670,PANTHER:PTHR45670:SF4
.	6A:1199513-1199513	G	TRITD6Av1G000770	TRITD6Av1G000770.7	Transcript	missense_variant	3416	3416	1139	V/A	gTt/gCt	-	IMPACT=MODERATE;BIOTYPE=protein_coding;EXON=11/18;STRAND=-1;ENSP=TRITD6Av1G000770.7;UNIPARC=UPI001017269D;SIFT=tolerated(0.83);DOMAINS=PANTHER:PTHR45670,PANTHER:PTHR45670:SF4
.	6A:1199513-1199513	G	TRITD6Av1G000770	TRITD6Av1G000770.8	Transcript	missense_variant	3353	3353	1118	V/A	gTt/gCt	-	IMPACT=MODERATE;BIOTYPE=protein_coding;EXON=11/18;STRAND=-1;ENSP=TRITD6Av1G000770.8;UNIPARC=UPI001019A92B;SIFT=tolerated(0.85);DOMAINS=PANTHER:PTHR45670,PANTHER:PTHR45670:SF4
.	6A:1199513-1199513	G	TRITD6Av1G000770	TRITD6Av1G000770.9	Transcript	missense_variant	3581	3581	1194	V/A	gTt/gCt	-	IMPACT=MODERATE;BIOTYPE=protein_coding;EXON=11/18;STRAND=-1;ENSP=TRITD6Av1G000770.9;UNIPARC=UPI001017D194;SIFT=tolerated(0.85);DOMAINS=PANTHER:PTHR45670,PANTHER:PTHR45670:SF4
.	6A:1199530-1199530	G	TRITD6Av1G000770	TRITD6Av1G000770.10	Transcript	synonymous_variant	3621	3621	1207	F	ttT/ttC	AX-94822914-6A.2	IMPACT=LOW;BIOTYPE=protein_coding;EXON=11/18;STRAND=-1;ENSP=TRITD6Av1G000770.10;UNIPARC=UPI0010176830;DOMAINS=PANTHER:PTHR45670,PANTHER:PTHR45670:SF4
.	6A:1199530-1199530	G	TRITD6Av1G000770	TRITD6Av1G000770.11	Transcript	synonymous_variant	597	597	199	F	ttT/ttC	AX-94822914-6A.2	IMPACT=LOW;BIOTYPE=protein_coding;EXON=1/7;STRAND=-1;ENSP=TRITD6Av1G000770.11;UNIPARC=UPI0010175826;DOMAINS=PANTHER:PTHR45670,PANTHER:PTHR45670:SF4
.	6A:1199530-1199530	G	TRITD6Av1G000770	TRITD6Av1G000770.12	Transcript	synonymous_variant	3171	3171	1057	F	ttT/ttC	AX-94822914-6A.2	IMPACT=LOW;BIOTYPE=protein_coding;EXON=10/11;STRAND=-1;ENSP=TRITD6Av1G000770.12;UNIPARC=UPI001018DEC9;DOMAINS=PANTHER:PTHR45670,PANTHER:PTHR45670:SF4
.	6A:1199530-1199530	G	TRITD6Av1G000770	TRITD6Av1G000770.1	Transcript	synonymous_variant	597	597	199	F	ttT/ttC	AX-94822914-6A.2	IMPACT=LOW;BIOTYPE=protein_coding;EXON=1/8;STRAND=-1;ENSP=TRITD6Av1G000770.1;UNIPARC=UPI00101787E0;DOMAINS=PANTHER:PTHR45670,PANTHER:PTHR45670:SF4
.	6A:1199530-1199530	G	TRITD6Av1G000770	TRITD6Av1G000770.2	Transcript	synonymous_variant	789	789	263	F	ttT/ttC	AX-94822914-6A.2	IMPACT=LOW;BIOTYPE=protein_coding;EXON=2/9;STRAND=-1;ENSP=TRITD6Av1G000770.2;UNIPARC=UPI001017E5EF;DOMAINS=PANTHER:PTHR45670,PANTHER:PTHR45670:SF4
.	6A:1199530-1199530	G	TRITD6Av1G000770	TRITD6Av1G000770.3	Transcript	synonymous_variant	792	792	264	F	ttT/ttC	AX-94822914-6A.2	IMPACT=LOW;BIOTYPE=protein_coding;EXON=2/9;STRAND=-1;ENSP=TRITD6Av1G000770.3;UNIPARC=UPI001017736F;DOMAINS=PANTHER:PTHR45670,PANTHER:PTHR45670:SF4
.	6A:1199530-1199530	G	TRITD6Av1G000770	TRITD6Av1G000770.4	Transcript	synonymous_variant	789	789	263	F	ttT/ttC	AX-94822914-6A.2	IMPACT=LOW;BIOTYPE=protein_coding;EXON=2/9;STRAND=-1;ENSP=TRITD6Av1G000770.4;UNIPARC=UPI001018D05E;DOMAINS=PANTHER:PTHR45670,PANTHER:PTHR45670:SF4
.	6A:1199530-1199530	G	TRITD6Av1G000770	TRITD6Av1G000770.5	Transcript	synonymous_variant	3570	3570	1190	F	ttT/ttC	AX-94822914-6A.2	IMPACT=LOW;BIOTYPE=protein_coding;EXON=11/18;STRAND=-1;ENSP=TRITD6Av1G000770.5;UNIPARC=UPI0010198D05;DOMAINS=PANTHER:PTHR45670,PANTHER:PTHR45670:SF4
.	6A:1199530-1199530	G	TRITD6Av1G000770	TRITD6Av1G000770.6	Transcript	synonymous_variant	3282	3282	1094	F	ttT/ttC	AX-94822914-6A.2	IMPACT=LOW;BIOTYPE=protein_coding;EXON=11/18;STRAND=-1;ENSP=TRITD6Av1G000770.6;UNIPARC=UPI0010191B0D;DOMAINS=PANTHER:PTHR45670,PANTHER:PTHR45670:SF4
.	6A:1199530-1199530	G	TRITD6Av1G000770	TRITD6Av1G000770.7	Transcript	synonymous_variant	3399	3399	1133	F	ttT/ttC	AX-94822914-6A.2	IMPACT=LOW;BIOTYPE=protein_coding;EXON=11/18;STRAND=-1;ENSP=TRITD6Av1G000770.7;UNIPARC=UPI001017269D;DOMAINS=PANTHER:PTHR45670,PANTHER:PTHR45670:SF4
.	6A:1199530-1199530	G	TRITD6Av1G000770	TRITD6Av1G000770.8	Transcript	synonymous_variant	3336	3336	1112	F	ttT/ttC	AX-94822914-6A.2	IMPACT=LOW;BIOTYPE=protein_coding;EXON=11/18;STRAND=-1;ENSP=TRITD6Av1G000770.8;UNIPARC=UPI001019A92B;DOMAINS=PANTHER:PTHR45670,PANTHER:PTHR45670:SF4
.	6A:1199530-1199530	G	TRITD6Av1G000770	TRITD6Av1G000770.9	Transcript	synonymous_variant	3564	3564	1188	F	ttT/ttC	AX-94822914-6A.2	IMPACT=LOW;BIOTYPE=protein_coding;EXON=11/18;STRAND=-1;ENSP=TRITD6Av1G000770.9;UNIPARC=UPI001017D194;DOMAINS=PANTHER:PTHR45670,PANTHER:PTHR45670:SF4
.	6A:1199584-1199584	T	TRITD6Av1G000770	TRITD6Av1G000770.10	Transcript	synonymous_variant	3567	3567	1189	E	gaG/gaA	AX-95259250-6A.2	IMPACT=LOW;BIOTYPE=protein_coding;EXON=11/18;STRAND=-1;ENSP=TRITD6Av1G000770.10;UNIPARC=UPI0010176830;DOMAINS=PANTHER:PTHR45670,PANTHER:PTHR45670:SF4
.	6A:1199584-1199584	T	TRITD6Av1G000770	TRITD6Av1G000770.11	Transcript	synonymous_variant	543	543	181	E	gaG/gaA	AX-95259250-6A.2	IMPACT=LOW;BIOTYPE=protein_coding;EXON=1/7;STRAND=-1;ENSP=TRITD6Av1G000770.11;UNIPARC=UPI0010175826;DOMAINS=PANTHER:PTHR45670,PANTHER:PTHR45670:SF4
.	6A:1199584-1199584	T	TRITD6Av1G000770	TRITD6Av1G000770.12	Transcript	synonymous_variant	3117	3117	1039	E	gaG/gaA	AX-95259250-6A.2	IMPACT=LOW;BIOTYPE=protein_coding;EXON=10/11;STRAND=-1;ENSP=TRITD6Av1G000770.12;UNIPARC=UPI001018DEC9;DOMAINS=PANTHER:PTHR45670,PANTHER:PTHR45670:SF4
.	6A:1199584-1199584	T	TRITD6Av1G000770	TRITD6Av1G000770.1	Transcript	synonymous_variant	543	543	181	E	gaG/gaA	AX-95259250-6A.2	IMPACT=LOW;BIOTYPE=protein_coding;EXON=1/8;STRAND=-1;ENSP=TRITD6Av1G000770.1;UNIPARC=UPI00101787E0;DOMAINS=PANTHER:PTHR45670,PANTHER:PTHR45670:SF4
.	6A:1199584-1199584	T	TRITD6Av1G000770	TRITD6Av1G000770.2	Transcript	synonymous_variant	735	735	245	E	gaG/gaA	AX-95259250-6A.2	IMPACT=LOW;BIOTYPE=protein_coding;EXON=2/9;STRAND=-1;ENSP=TRITD6Av1G000770.2;UNIPARC=UPI001017E5EF;DOMAINS=PANTHER:PTHR45670,PANTHER:PTHR45670:SF4
.	6A:1199584-1199584	T	TRITD6Av1G000770	TRITD6Av1G000770.3	Transcript	synonymous_variant	738	738	246	E	gaG/gaA	AX-95259250-6A.2	IMPACT=LOW;BIOTYPE=protein_coding;EXON=2/9;STRAND=-1;ENSP=TRITD6Av1G000770.3;UNIPARC=UPI001017736F;DOMAINS=PANTHER:PTHR45670,PANTHER:PTHR45670:SF4
.	6A:1199584-1199584	T	TRITD6Av1G000770	TRITD6Av1G000770.4	Transcript	synonymous_variant	735	735	245	E	gaG/gaA	AX-95259250-6A.2	IMPACT=LOW;BIOTYPE=protein_coding;EXON=2/9;STRAND=-1;ENSP=TRITD6Av1G000770.4;UNIPARC=UPI001018D05E;DOMAINS=PANTHER:PTHR45670,PANTHER:PTHR45670:SF4
.	6A:1199584-1199584	T	TRITD6Av1G000770	TRITD6Av1G000770.5	Transcript	synonymous_variant	3516	3516	1172	E	gaG/gaA	AX-95259250-6A.2	IMPACT=LOW;BIOTYPE=protein_coding;EXON=11/18;STRAND=-1;ENSP=TRITD6Av1G000770.5;UNIPARC=UPI0010198D05;DOMAINS=PANTHER:PTHR45670,PANTHER:PTHR45670:SF4
.	6A:1199584-1199584	T	TRITD6Av1G000770	TRITD6Av1G000770.6	Transcript	synonymous_variant	3228	3228	1076	E	gaG/gaA	AX-95259250-6A.2	IMPACT=LOW;BIOTYPE=protein_coding;EXON=11/18;STRAND=-1;ENSP=TRITD6Av1G000770.6;UNIPARC=UPI0010191B0D;DOMAINS=PANTHER:PTHR45670,PANTHER:PTHR45670:SF4
.	6A:1199584-1199584	T	TRITD6Av1G000770	TRITD6Av1G000770.7	Transcript	synonymous_variant	3345	3345	1115	E	gaG/gaA	AX-95259250-6A.2	IMPACT=LOW;BIOTYPE=protein_coding;EXON=11/18;STRAND=-1;ENSP=TRITD6Av1G000770.7;UNIPARC=UPI001017269D;DOMAINS=PANTHER:PTHR45670,PANTHER:PTHR45670:SF4
.	6A:1199584-1199584	T	TRITD6Av1G000770	TRITD6Av1G000770.8	Transcript	synonymous_variant	3282	3282	1094	E	gaG/gaA	AX-95259250-6A.2	IMPACT=LOW;BIOTYPE=protein_coding;EXON=11/18;STRAND=-1;ENSP=TRITD6Av1G000770.8;UNIPARC=UPI001019A92B;DOMAINS=PANTHER:PTHR45670,PANTHER:PTHR45670:SF4
.	6A:1199584-1199584	T	TRITD6Av1G000770	TRITD6Av1G000770.9	Transcript	synonymous_variant	3510	3510	1170	E	gaG/gaA	AX-95259250-6A.2	IMPACT=LOW;BIOTYPE=protein_coding;EXON=11/18;STRAND=-1;ENSP=TRITD6Av1G000770.9;UNIPARC=UPI001017D194;DOMAINS=PANTHER:PTHR45670,PANTHER:PTHR45670:SF4
.	6A:1199598-1199598	A	TRITD6Av1G000770	TRITD6Av1G000770.10	Transcript	synonymous_variant	3553	3553	1185	L	Cta/Tta	AX-94937538-6A.2	IMPACT=LOW;BIOTYPE=protein_coding;EXON=11/18;STRAND=-1;ENSP=TRITD6Av1G000770.10;UNIPARC=UPI0010176830;DOMAINS=PANTHER:PTHR45670,PANTHER:PTHR45670:SF4
.	6A:1199598-1199598	A	TRITD6Av1G000770	TRITD6Av1G000770.11	Transcript	synonymous_variant	529	529	177	L	Cta/Tta	AX-94937538-6A.2	IMPACT=LOW;BIOTYPE=protein_coding;EXON=1/7;STRAND=-1;ENSP=TRITD6Av1G000770.11;UNIPARC=UPI0010175826;DOMAINS=PANTHER:PTHR45670,PANTHER:PTHR45670:SF4
.	6A:1199598-1199598	A	TRITD6Av1G000770	TRITD6Av1G000770.12	Transcript	synonymous_variant	3103	3103	1035	L	Cta/Tta	AX-94937538-6A.2	IMPACT=LOW;BIOTYPE=protein_coding;EXON=10/11;STRAND=-1;ENSP=TRITD6Av1G000770.12;UNIPARC=UPI001018DEC9;DOMAINS=PANTHER:PTHR45670,PANTHER:PTHR45670:SF4
.	6A:1199598-1199598	A	TRITD6Av1G000770	TRITD6Av1G000770.1	Transcript	synonymous_variant	529	529	177	L	Cta/Tta	AX-94937538-6A.2	IMPACT=LOW;BIOTYPE=protein_coding;EXON=1/8;STRAND=-1;ENSP=TRITD6Av1G000770.1;UNIPARC=UPI00101787E0;DOMAINS=PANTHER:PTHR45670,PANTHER:PTHR45670:SF4
.	6A:1199598-1199598	A	TRITD6Av1G000770	TRITD6Av1G000770.2	Transcript	synonymous_variant	721	721	241	L	Cta/Tta	AX-94937538-6A.2	IMPACT=LOW;BIOTYPE=protein_coding;EXON=2/9;STRAND=-1;ENSP=TRITD6Av1G000770.2;UNIPARC=UPI001017E5EF;DOMAINS=PANTHER:PTHR45670,PANTHER:PTHR45670:SF4
.	6A:1199598-1199598	A	TRITD6Av1G000770	TRITD6Av1G000770.3	Transcript	synonymous_variant	724	724	242	L	Cta/Tta	AX-94937538-6A.2	IMPACT=LOW;BIOTYPE=protein_coding;EXON=2/9;STRAND=-1;ENSP=TRITD6Av1G000770.3;UNIPARC=UPI001017736F;DOMAINS=PANTHER:PTHR45670,PANTHER:PTHR45670:SF4
.	6A:1199598-1199598	A	TRITD6Av1G000770	TRITD6Av1G000770.4	Transcript	synonymous_variant	721	721	241	L	Cta/Tta	AX-94937538-6A.2	IMPACT=LOW;BIOTYPE=protein_coding;EXON=2/9;STRAND=-1;ENSP=TRITD6Av1G000770.4;UNIPARC=UPI001018D05E;DOMAINS=PANTHER:PTHR45670,PANTHER:PTHR45670:SF4
.	6A:1199598-1199598	A	TRITD6Av1G000770	TRITD6Av1G000770.5	Transcript	synonymous_variant	3502	3502	1168	L	Cta/Tta	AX-94937538-6A.2	IMPACT=LOW;BIOTYPE=protein_coding;EXON=11/18;STRAND=-1;ENSP=TRITD6Av1G000770.5;UNIPARC=UPI0010198D05;DOMAINS=PANTHER:PTHR45670,PANTHER:PTHR45670:SF4
.	6A:1199598-1199598	A	TRITD6Av1G000770	TRITD6Av1G000770.6	Transcript	synonymous_variant	3214	3214	1072	L	Cta/Tta	AX-94937538-6A.2	IMPACT=LOW;BIOTYPE=protein_coding;EXON=11/18;STRAND=-1;ENSP=TRITD6Av1G000770.6;UNIPARC=UPI0010191B0D;DOMAINS=PANTHER:PTHR45670,PANTHER:PTHR45670:SF4
.	6A:1199598-1199598	A	TRITD6Av1G000770	TRITD6Av1G000770.7	Transcript	synonymous_variant	3331	3331	1111	L	Cta/Tta	AX-94937538-6A.2	IMPACT=LOW;BIOTYPE=protein_coding;EXON=11/18;STRAND=-1;ENSP=TRITD6Av1G000770.7;UNIPARC=UPI001017269D;DOMAINS=PANTHER:PTHR45670,PANTHER:PTHR45670:SF4
.	6A:1199598-1199598	A	TRITD6Av1G000770	TRITD6Av1G000770.8	Transcript	synonymous_variant	3268	3268	1090	L	Cta/Tta	AX-94937538-6A.2	IMPACT=LOW;BIOTYPE=protein_coding;EXON=11/18;STRAND=-1;ENSP=TRITD6Av1G000770.8;UNIPARC=UPI001019A92B;DOMAINS=PANTHER:PTHR45670,PANTHER:PTHR45670:SF4
.	6A:1199598-1199598	A	TRITD6Av1G000770	TRITD6Av1G000770.9	Transcript	synonymous_variant	3496	3496	1166	L	Cta/Tta	AX-94937538-6A.2	IMPACT=LOW;BIOTYPE=protein_coding;EXON=11/18;STRAND=-1;ENSP=TRITD6Av1G000770.9;UNIPARC=UPI001017D194;DOMAINS=PANTHER:PTHR45670,PANTHER:PTHR45670:SF4
.	6A:1199617-1199617	G	TRITD6Av1G000770	TRITD6Av1G000770.10	Transcript	synonymous_variant	3534	3534	1178	T	acT/acC	AX-94835541-6A.2	IMPACT=LOW;BIOTYPE=protein_coding;EXON=11/18;STRAND=-1;ENSP=TRITD6Av1G000770.10;UNIPARC=UPI0010176830;DOMAINS=PANTHER:PTHR45670,PANTHER:PTHR45670:SF4
.	6A:1199617-1199617	G	TRITD6Av1G000770	TRITD6Av1G000770.11	Transcript	synonymous_variant	510	510	170	T	acT/acC	AX-94835541-6A.2	IMPACT=LOW;BIOTYPE=protein_coding;EXON=1/7;STRAND=-1;ENSP=TRITD6Av1G000770.11;UNIPARC=UPI0010175826;DOMAINS=PANTHER:PTHR45670,PANTHER:PTHR45670:SF4
.	6A:1199617-1199617	G	TRITD6Av1G000770	TRITD6Av1G000770.12	Transcript	synonymous_variant	3084	3084	1028	T	acT/acC	AX-94835541-6A.2	IMPACT=LOW;BIOTYPE=protein_coding;EXON=10/11;STRAND=-1;ENSP=TRITD6Av1G000770.12;UNIPARC=UPI001018DEC9;DOMAINS=PANTHER:PTHR45670,PANTHER:PTHR45670:SF4
.	6A:1199617-1199617	G	TRITD6Av1G000770	TRITD6Av1G000770.1	Transcript	synonymous_variant	510	510	170	T	acT/acC	AX-94835541-6A.2	IMPACT=LOW;BIOTYPE=protein_coding;EXON=1/8;STRAND=-1;ENSP=TRITD6Av1G000770.1;UNIPARC=UPI00101787E0;DOMAINS=PANTHER:PTHR45670,PANTHER:PTHR45670:SF4
.	6A:1199617-1199617	G	TRITD6Av1G000770	TRITD6Av1G000770.2	Transcript	synonymous_variant	702	702	234	T	acT/acC	AX-94835541-6A.2	IMPACT=LOW;BIOTYPE=protein_coding;EXON=2/9;STRAND=-1;ENSP=TRITD6Av1G000770.2;UNIPARC=UPI001017E5EF;DOMAINS=PANTHER:PTHR45670,PANTHER:PTHR45670:SF4
.	6A:1199617-1199617	G	TRITD6Av1G000770	TRITD6Av1G000770.3	Transcript	synonymous_variant	705	705	235	T	acT/acC	AX-94835541-6A.2	IMPACT=LOW;BIOTYPE=protein_coding;EXON=2/9;STRAND=-1;ENSP=TRITD6Av1G000770.3;UNIPARC=UPI001017736F;DOMAINS=PANTHER:PTHR45670,PANTHER:PTHR45670:SF4
.	6A:1199617-1199617	G	TRITD6Av1G000770	TRITD6Av1G000770.4	Transcript	synonymous_variant	702	702	234	T	acT/acC	AX-94835541-6A.2	IMPACT=LOW;BIOTYPE=protein_coding;EXON=2/9;STRAND=-1;ENSP=TRITD6Av1G000770.4;UNIPARC=UPI001018D05E;DOMAINS=PANTHER:PTHR45670,PANTHER:PTHR45670:SF4
.	6A:1199617-1199617	G	TRITD6Av1G000770	TRITD6Av1G000770.5	Transcript	synonymous_variant	3483	3483	1161	T	acT/acC	AX-94835541-6A.2	IMPACT=LOW;BIOTYPE=protein_coding;EXON=11/18;STRAND=-1;ENSP=TRITD6Av1G000770.5;UNIPARC=UPI0010198D05;DOMAINS=PANTHER:PTHR45670,PANTHER:PTHR45670:SF4
.	6A:1199617-1199617	G	TRITD6Av1G000770	TRITD6Av1G000770.6	Transcript	synonymous_variant	3195	3195	1065	T	acT/acC	AX-94835541-6A.2	IMPACT=LOW;BIOTYPE=protein_coding;EXON=11/18;STRAND=-1;ENSP=TRITD6Av1G000770.6;UNIPARC=UPI0010191B0D;DOMAINS=PANTHER:PTHR45670,PANTHER:PTHR45670:SF4
.	6A:1199617-1199617	G	TRITD6Av1G000770	TRITD6Av1G000770.7	Transcript	synonymous_variant	3312	3312	1104	T	acT/acC	AX-94835541-6A.2	IMPACT=LOW;BIOTYPE=protein_coding;EXON=11/18;STRAND=-1;ENSP=TRITD6Av1G000770.7;UNIPARC=UPI001017269D;DOMAINS=PANTHER:PTHR45670,PANTHER:PTHR45670:SF4
.	6A:1199617-1199617	G	TRITD6Av1G000770	TRITD6Av1G000770.8	Transcript	synonymous_variant	3249	3249	1083	T	acT/acC	AX-94835541-6A.2	IMPACT=LOW;BIOTYPE=protein_coding;EXON=11/18;STRAND=-1;ENSP=TRITD6Av1G000770.8;UNIPARC=UPI001019A92B;DOMAINS=PANTHER:PTHR45670,PANTHER:PTHR45670:SF4
.	6A:1199617-1199617	G	TRITD6Av1G000770	TRITD6Av1G000770.9	Transcript	synonymous_variant	3477	3477	1159	T	acT/acC	AX-94835541-6A.2	IMPACT=LOW;BIOTYPE=protein_coding;EXON=11/18;STRAND=-1;ENSP=TRITD6Av1G000770.9;UNIPARC=UPI001017D194;DOMAINS=PANTHER:PTHR45670,PANTHER:PTHR45670:SF4
.	6A:1199731-1199731	C	TRITD6Av1G000770	TRITD6Av1G000770.10	Transcript	synonymous_variant	3420	3420	1140	S	tcC/tcG	-	IMPACT=LOW;BIOTYPE=protein_coding;EXON=11/18;STRAND=-1;ENSP=TRITD6Av1G000770.10;UNIPARC=UPI0010176830;DOMAINS=PANTHER:PTHR45670,PANTHER:PTHR45670:SF4
.	6A:1199731-1199731	C	TRITD6Av1G000770	TRITD6Av1G000770.11	Transcript	synonymous_variant	396	396	132	S	tcC/tcG	-	IMPACT=LOW;BIOTYPE=protein_coding;EXON=1/7;STRAND=-1;ENSP=TRITD6Av1G000770.11;UNIPARC=UPI0010175826;DOMAINS=PANTHER:PTHR45670,PANTHER:PTHR45670:SF4
.	6A:1199731-1199731	C	TRITD6Av1G000770	TRITD6Av1G000770.12	Transcript	synonymous_variant	2970	2970	990	S	tcC/tcG	-	IMPACT=LOW;BIOTYPE=protein_coding;EXON=10/11;STRAND=-1;ENSP=TRITD6Av1G000770.12;UNIPARC=UPI001018DEC9;DOMAINS=PANTHER:PTHR45670,PANTHER:PTHR45670:SF4
.	6A:1199731-1199731	C	TRITD6Av1G000770	TRITD6Av1G000770.1	Transcript	synonymous_variant	396	396	132	S	tcC/tcG	-	IMPACT=LOW;BIOTYPE=protein_coding;EXON=1/8;STRAND=-1;ENSP=TRITD6Av1G000770.1;UNIPARC=UPI00101787E0;DOMAINS=PANTHER:PTHR45670,PANTHER:PTHR45670:SF4
.	6A:1199731-1199731	C	TRITD6Av1G000770	TRITD6Av1G000770.2	Transcript	synonymous_variant	588	588	196	S	tcC/tcG	-	IMPACT=LOW;BIOTYPE=protein_coding;EXON=2/9;STRAND=-1;ENSP=TRITD6Av1G000770.2;UNIPARC=UPI001017E5EF;DOMAINS=PANTHER:PTHR45670,PANTHER:PTHR45670:SF4
.	6A:1199731-1199731	C	TRITD6Av1G000770	TRITD6Av1G000770.3	Transcript	synonymous_variant	591	591	197	S	tcC/tcG	-	IMPACT=LOW;BIOTYPE=protein_coding;EXON=2/9;STRAND=-1;ENSP=TRITD6Av1G000770.3;UNIPARC=UPI001017736F;DOMAINS=PANTHER:PTHR45670,PANTHER:PTHR45670:SF4
.	6A:1199731-1199731	C	TRITD6Av1G000770	TRITD6Av1G000770.4	Transcript	synonymous_variant	588	588	196	S	tcC/tcG	-	IMPACT=LOW;BIOTYPE=protein_coding;EXON=2/9;STRAND=-1;ENSP=TRITD6Av1G000770.4;UNIPARC=UPI001018D05E;DOMAINS=PANTHER:PTHR45670,PANTHER:PTHR45670:SF4
.	6A:1199731-1199731	C	TRITD6Av1G000770	TRITD6Av1G000770.5	Transcript	synonymous_variant	3369	3369	1123	S	tcC/tcG	-	IMPACT=LOW;BIOTYPE=protein_coding;EXON=11/18;STRAND=-1;ENSP=TRITD6Av1G000770.5;UNIPARC=UPI0010198D05;DOMAINS=PANTHER:PTHR45670,PANTHER:PTHR45670:SF4
.	6A:1199731-1199731	C	TRITD6Av1G000770	TRITD6Av1G000770.6	Transcript	synonymous_variant	3081	3081	1027	S	tcC/tcG	-	IMPACT=LOW;BIOTYPE=protein_coding;EXON=11/18;STRAND=-1;ENSP=TRITD6Av1G000770.6;UNIPARC=UPI0010191B0D;DOMAINS=PANTHER:PTHR45670,PANTHER:PTHR45670:SF4
.	6A:1199731-1199731	C	TRITD6Av1G000770	TRITD6Av1G000770.7	Transcript	synonymous_variant	3198	3198	1066	S	tcC/tcG	-	IMPACT=LOW;BIOTYPE=protein_coding;EXON=11/18;STRAND=-1;ENSP=TRITD6Av1G000770.7;UNIPARC=UPI001017269D;DOMAINS=PANTHER:PTHR45670,PANTHER:PTHR45670:SF4
.	6A:1199731-1199731	C	TRITD6Av1G000770	TRITD6Av1G000770.8	Transcript	synonymous_variant	3135	3135	1045	S	tcC/tcG	-	IMPACT=LOW;BIOTYPE=protein_coding;EXON=11/18;STRAND=-1;ENSP=TRITD6Av1G000770.8;UNIPARC=UPI001019A92B;DOMAINS=PANTHER:PTHR45670,PANTHER:PTHR45670:SF4
.	6A:1199731-1199731	C	TRITD6Av1G000770	TRITD6Av1G000770.9	Transcript	synonymous_variant	3363	3363	1121	S	tcC/tcG	-	IMPACT=LOW;BIOTYPE=protein_coding;EXON=11/18;STRAND=-1;ENSP=TRITD6Av1G000770.9;UNIPARC=UPI001017D194;DOMAINS=PANTHER:PTHR45670,PANTHER:PTHR45670:SF4
.	6A:1199734-1199734	C	TRITD6Av1G000770	TRITD6Av1G000770.10	Transcript	synonymous_variant	3417	3417	1139	A	gcC/gcG	-	IMPACT=LOW;BIOTYPE=protein_coding;EXON=11/18;STRAND=-1;ENSP=TRITD6Av1G000770.10;UNIPARC=UPI0010176830;DOMAINS=PANTHER:PTHR45670,PANTHER:PTHR45670:SF4
.	6A:1199734-1199734	C	TRITD6Av1G000770	TRITD6Av1G000770.11	Transcript	synonymous_variant	393	393	131	A	gcC/gcG	-	IMPACT=LOW;BIOTYPE=protein_coding;EXON=1/7;STRAND=-1;ENSP=TRITD6Av1G000770.11;UNIPARC=UPI0010175826;DOMAINS=PANTHER:PTHR45670,PANTHER:PTHR45670:SF4
.	6A:1199734-1199734	C	TRITD6Av1G000770	TRITD6Av1G000770.12	Transcript	synonymous_variant	2967	2967	989	A	gcC/gcG	-	IMPACT=LOW;BIOTYPE=protein_coding;EXON=10/11;STRAND=-1;ENSP=TRITD6Av1G000770.12;UNIPARC=UPI001018DEC9;DOMAINS=PANTHER:PTHR45670,PANTHER:PTHR45670:SF4
.	6A:1199734-1199734	C	TRITD6Av1G000770	TRITD6Av1G000770.1	Transcript	synonymous_variant	393	393	131	A	gcC/gcG	-	IMPACT=LOW;BIOTYPE=protein_coding;EXON=1/8;STRAND=-1;ENSP=TRITD6Av1G000770.1;UNIPARC=UPI00101787E0;DOMAINS=PANTHER:PTHR45670,PANTHER:PTHR45670:SF4
.	6A:1199734-1199734	C	TRITD6Av1G000770	TRITD6Av1G000770.2	Transcript	synonymous_variant	585	585	195	A	gcC/gcG	-	IMPACT=LOW;BIOTYPE=protein_coding;EXON=2/9;STRAND=-1;ENSP=TRITD6Av1G000770.2;UNIPARC=UPI001017E5EF;DOMAINS=PANTHER:PTHR45670,PANTHER:PTHR45670:SF4
.	6A:1199734-1199734	C	TRITD6Av1G000770	TRITD6Av1G000770.3	Transcript	synonymous_variant	588	588	196	A	gcC/gcG	-	IMPACT=LOW;BIOTYPE=protein_coding;EXON=2/9;STRAND=-1;ENSP=TRITD6Av1G000770.3;UNIPARC=UPI001017736F;DOMAINS=PANTHER:PTHR45670,PANTHER:PTHR45670:SF4
.	6A:1199734-1199734	C	TRITD6Av1G000770	TRITD6Av1G000770.4	Transcript	synonymous_variant	585	585	195	A	gcC/gcG	-	IMPACT=LOW;BIOTYPE=protein_coding;EXON=2/9;STRAND=-1;ENSP=TRITD6Av1G000770.4;UNIPARC=UPI001018D05E;DOMAINS=PANTHER:PTHR45670,PANTHER:PTHR45670:SF4
.	6A:1199734-1199734	C	TRITD6Av1G000770	TRITD6Av1G000770.5	Transcript	synonymous_variant	3366	3366	1122	A	gcC/gcG	-	IMPACT=LOW;BIOTYPE=protein_coding;EXON=11/18;STRAND=-1;ENSP=TRITD6Av1G000770.5;UNIPARC=UPI0010198D05;DOMAINS=PANTHER:PTHR45670,PANTHER:PTHR45670:SF4
.	6A:1199734-1199734	C	TRITD6Av1G000770	TRITD6Av1G000770.6	Transcript	synonymous_variant	3078	3078	1026	A	gcC/gcG	-	IMPACT=LOW;BIOTYPE=protein_coding;EXON=11/18;STRAND=-1;ENSP=TRITD6Av1G000770.6;UNIPARC=UPI0010191B0D;DOMAINS=PANTHER:PTHR45670,PANTHER:PTHR45670:SF4
.	6A:1199734-1199734	C	TRITD6Av1G000770	TRITD6Av1G000770.7	Transcript	synonymous_variant	3195	3195	1065	A	gcC/gcG	-	IMPACT=LOW;BIOTYPE=protein_coding;EXON=11/18;STRAND=-1;ENSP=TRITD6Av1G000770.7;UNIPARC=UPI001017269D;DOMAINS=PANTHER:PTHR45670,PANTHER:PTHR45670:SF4
.	6A:1199734-1199734	C	TRITD6Av1G000770	TRITD6Av1G000770.8	Transcript	synonymous_variant	3132	3132	1044	A	gcC/gcG	-	IMPACT=LOW;BIOTYPE=protein_coding;EXON=11/18;STRAND=-1;ENSP=TRITD6Av1G000770.8;UNIPARC=UPI001019A92B;DOMAINS=PANTHER:PTHR45670,PANTHER:PTHR45670:SF4
.	6A:1199734-1199734	C	TRITD6Av1G000770	TRITD6Av1G000770.9	Transcript	synonymous_variant	3360	3360	1120	A	gcC/gcG	-	IMPACT=LOW;BIOTYPE=protein_coding;EXON=11/18;STRAND=-1;ENSP=TRITD6Av1G000770.9;UNIPARC=UPI001017D194;DOMAINS=PANTHER:PTHR45670,PANTHER:PTHR45670:SF4
.	6A:1199764-1199764	T	TRITD6Av1G000770	TRITD6Av1G000770.10	Transcript	synonymous_variant	3387	3387	1129	Q	caG/caA	AX-89652273	IMPACT=LOW;BIOTYPE=protein_coding;EXON=11/18;STRAND=-1;ENSP=TRITD6Av1G000770.10;UNIPARC=UPI0010176830;DOMAINS=PANTHER:PTHR45670,PANTHER:PTHR45670:SF4
.	6A:1199764-1199764	T	TRITD6Av1G000770	TRITD6Av1G000770.11	Transcript	synonymous_variant	363	363	121	Q	caG/caA	AX-89652273	IMPACT=LOW;BIOTYPE=protein_coding;EXON=1/7;STRAND=-1;ENSP=TRITD6Av1G000770.11;UNIPARC=UPI0010175826;DOMAINS=PANTHER:PTHR45670,PANTHER:PTHR45670:SF4
.	6A:1199764-1199764	T	TRITD6Av1G000770	TRITD6Av1G000770.12	Transcript	synonymous_variant	2937	2937	979	Q	caG/caA	AX-89652273	IMPACT=LOW;BIOTYPE=protein_coding;EXON=10/11;STRAND=-1;ENSP=TRITD6Av1G000770.12;UNIPARC=UPI001018DEC9;DOMAINS=PANTHER:PTHR45670,PANTHER:PTHR45670:SF4
.	6A:1199764-1199764	T	TRITD6Av1G000770	TRITD6Av1G000770.1	Transcript	synonymous_variant	363	363	121	Q	caG/caA	AX-89652273	IMPACT=LOW;BIOTYPE=protein_coding;EXON=1/8;STRAND=-1;ENSP=TRITD6Av1G000770.1;UNIPARC=UPI00101787E0;DOMAINS=PANTHER:PTHR45670,PANTHER:PTHR45670:SF4
.	6A:1199764-1199764	T	TRITD6Av1G000770	TRITD6Av1G000770.2	Transcript	synonymous_variant	555	555	185	Q	caG/caA	AX-89652273	IMPACT=LOW;BIOTYPE=protein_coding;EXON=2/9;STRAND=-1;ENSP=TRITD6Av1G000770.2;UNIPARC=UPI001017E5EF;DOMAINS=PANTHER:PTHR45670,PANTHER:PTHR45670:SF4
.	6A:1199764-1199764	T	TRITD6Av1G000770	TRITD6Av1G000770.3	Transcript	synonymous_variant	558	558	186	Q	caG/caA	AX-89652273	IMPACT=LOW;BIOTYPE=protein_coding;EXON=2/9;STRAND=-1;ENSP=TRITD6Av1G000770.3;UNIPARC=UPI001017736F;DOMAINS=PANTHER:PTHR45670,PANTHER:PTHR45670:SF4
.	6A:1199764-1199764	T	TRITD6Av1G000770	TRITD6Av1G000770.4	Transcript	synonymous_variant	555	555	185	Q	caG/caA	AX-89652273	IMPACT=LOW;BIOTYPE=protein_coding;EXON=2/9;STRAND=-1;ENSP=TRITD6Av1G000770.4;UNIPARC=UPI001018D05E;DOMAINS=PANTHER:PTHR45670,PANTHER:PTHR45670:SF4
.	6A:1199764-1199764	T	TRITD6Av1G000770	TRITD6Av1G000770.5	Transcript	synonymous_variant	3336	3336	1112	Q	caG/caA	AX-89652273	IMPACT=LOW;BIOTYPE=protein_coding;EXON=11/18;STRAND=-1;ENSP=TRITD6Av1G000770.5;UNIPARC=UPI0010198D05;DOMAINS=PANTHER:PTHR45670,PANTHER:PTHR45670:SF4
.	6A:1199764-1199764	T	TRITD6Av1G000770	TRITD6Av1G000770.6	Transcript	synonymous_variant	3048	3048	1016	Q	caG/caA	AX-89652273	IMPACT=LOW;BIOTYPE=protein_coding;EXON=11/18;STRAND=-1;ENSP=TRITD6Av1G000770.6;UNIPARC=UPI0010191B0D;DOMAINS=PANTHER:PTHR45670,PANTHER:PTHR45670:SF4
.	6A:1199764-1199764	T	TRITD6Av1G000770	TRITD6Av1G000770.7	Transcript	synonymous_variant	3165	3165	1055	Q	caG/caA	AX-89652273	IMPACT=LOW;BIOTYPE=protein_coding;EXON=11/18;STRAND=-1;ENSP=TRITD6Av1G000770.7;UNIPARC=UPI001017269D;DOMAINS=PANTHER:PTHR45670,PANTHER:PTHR45670:SF4
.	6A:1199764-1199764	T	TRITD6Av1G000770	TRITD6Av1G000770.8	Transcript	synonymous_variant	3102	3102	1034	Q	caG/caA	AX-89652273	IMPACT=LOW;BIOTYPE=protein_coding;EXON=11/18;STRAND=-1;ENSP=TRITD6Av1G000770.8;UNIPARC=UPI001019A92B;DOMAINS=PANTHER:PTHR45670,PANTHER:PTHR45670:SF4
.	6A:1199764-1199764	T	TRITD6Av1G000770	TRITD6Av1G000770.9	Transcript	synonymous_variant	3330	3330	1110	Q	caG/caA	AX-89652273	IMPACT=LOW;BIOTYPE=protein_coding;EXON=11/18;STRAND=-1;ENSP=TRITD6Av1G000770.9;UNIPARC=UPI001017D194;DOMAINS=PANTHER:PTHR45670,PANTHER:PTHR45670:SF4
.	6A:1199832-1199832	A	TRITD6Av1G000770	TRITD6Av1G000770.10	Transcript	synonymous_variant	3319	3319	1107	L	Cta/Tta	AX-94794031-6A.2	IMPACT=LOW;BIOTYPE=protein_coding;EXON=11/18;STRAND=-1;ENSP=TRITD6Av1G000770.10;UNIPARC=UPI0010176830;DOMAINS=PANTHER:PTHR45670,PANTHER:PTHR45670:SF4
.	6A:1199832-1199832	A	TRITD6Av1G000770	TRITD6Av1G000770.11	Transcript	synonymous_variant	295	295	99	L	Cta/Tta	AX-94794031-6A.2	IMPACT=LOW;BIOTYPE=protein_coding;EXON=1/7;STRAND=-1;ENSP=TRITD6Av1G000770.11;UNIPARC=UPI0010175826;DOMAINS=PANTHER:PTHR45670,PANTHER:PTHR45670:SF4
.	6A:1199832-1199832	A	TRITD6Av1G000770	TRITD6Av1G000770.12	Transcript	synonymous_variant	2869	2869	957	L	Cta/Tta	AX-94794031-6A.2	IMPACT=LOW;BIOTYPE=protein_coding;EXON=10/11;STRAND=-1;ENSP=TRITD6Av1G000770.12;UNIPARC=UPI001018DEC9;DOMAINS=PANTHER:PTHR45670,PANTHER:PTHR45670:SF4
.	6A:1199832-1199832	A	TRITD6Av1G000770	TRITD6Av1G000770.1	Transcript	synonymous_variant	295	295	99	L	Cta/Tta	AX-94794031-6A.2	IMPACT=LOW;BIOTYPE=protein_coding;EXON=1/8;STRAND=-1;ENSP=TRITD6Av1G000770.1;UNIPARC=UPI00101787E0;DOMAINS=PANTHER:PTHR45670,PANTHER:PTHR45670:SF4
.	6A:1199832-1199832	A	TRITD6Av1G000770	TRITD6Av1G000770.2	Transcript	synonymous_variant	487	487	163	L	Cta/Tta	AX-94794031-6A.2	IMPACT=LOW;BIOTYPE=protein_coding;EXON=2/9;STRAND=-1;ENSP=TRITD6Av1G000770.2;UNIPARC=UPI001017E5EF;DOMAINS=PANTHER:PTHR45670,PANTHER:PTHR45670:SF4
.	6A:1199832-1199832	A	TRITD6Av1G000770	TRITD6Av1G000770.3	Transcript	synonymous_variant	490	490	164	L	Cta/Tta	AX-94794031-6A.2	IMPACT=LOW;BIOTYPE=protein_coding;EXON=2/9;STRAND=-1;ENSP=TRITD6Av1G000770.3;UNIPARC=UPI001017736F;DOMAINS=PANTHER:PTHR45670,PANTHER:PTHR45670:SF4
.	6A:1199832-1199832	A	TRITD6Av1G000770	TRITD6Av1G000770.4	Transcript	synonymous_variant	487	487	163	L	Cta/Tta	AX-94794031-6A.2	IMPACT=LOW;BIOTYPE=protein_coding;EXON=2/9;STRAND=-1;ENSP=TRITD6Av1G000770.4;UNIPARC=UPI001018D05E;DOMAINS=PANTHER:PTHR45670,PANTHER:PTHR45670:SF4
.	6A:1199832-1199832	A	TRITD6Av1G000770	TRITD6Av1G000770.5	Transcript	synonymous_variant	3268	3268	1090	L	Cta/Tta	AX-94794031-6A.2	IMPACT=LOW;BIOTYPE=protein_coding;EXON=11/18;STRAND=-1;ENSP=TRITD6Av1G000770.5;UNIPARC=UPI0010198D05;DOMAINS=PANTHER:PTHR45670,PANTHER:PTHR45670:SF4
.	6A:1199832-1199832	A	TRITD6Av1G000770	TRITD6Av1G000770.6	Transcript	synonymous_variant	2980	2980	994	L	Cta/Tta	AX-94794031-6A.2	IMPACT=LOW;BIOTYPE=protein_coding;EXON=11/18;STRAND=-1;ENSP=TRITD6Av1G000770.6;UNIPARC=UPI0010191B0D;DOMAINS=PANTHER:PTHR45670,PANTHER:PTHR45670:SF4
.	6A:1199832-1199832	A	TRITD6Av1G000770	TRITD6Av1G000770.7	Transcript	synonymous_variant	3097	3097	1033	L	Cta/Tta	AX-94794031-6A.2	IMPACT=LOW;BIOTYPE=protein_coding;EXON=11/18;STRAND=-1;ENSP=TRITD6Av1G000770.7;UNIPARC=UPI001017269D;DOMAINS=PANTHER:PTHR45670,PANTHER:PTHR45670:SF4
.	6A:1199832-1199832	A	TRITD6Av1G000770	TRITD6Av1G000770.8	Transcript	synonymous_variant	3034	3034	1012	L	Cta/Tta	AX-94794031-6A.2	IMPACT=LOW;BIOTYPE=protein_coding;EXON=11/18;STRAND=-1;ENSP=TRITD6Av1G000770.8;UNIPARC=UPI001019A92B;DOMAINS=PANTHER:PTHR45670,PANTHER:PTHR45670:SF4
.	6A:1199832-1199832	A	TRITD6Av1G000770	TRITD6Av1G000770.9	Transcript	synonymous_variant	3262	3262	1088	L	Cta/Tta	AX-94794031-6A.2	IMPACT=LOW;BIOTYPE=protein_coding;EXON=11/18;STRAND=-1;ENSP=TRITD6Av1G000770.9;UNIPARC=UPI001017D194;DOMAINS=PANTHER:PTHR45670,PANTHER:PTHR45670:SF4
.	6A:1199842-1199842	G	TRITD6Av1G000770	TRITD6Av1G000770.10	Transcript	synonymous_variant	3309	3309	1103	N	aaT/aaC	-	IMPACT=LOW;BIOTYPE=protein_coding;EXON=11/18;STRAND=-1;ENSP=TRITD6Av1G000770.10;UNIPARC=UPI0010176830;DOMAINS=PANTHER:PTHR45670,PANTHER:PTHR45670:SF4
.	6A:1199842-1199842	G	TRITD6Av1G000770	TRITD6Av1G000770.11	Transcript	synonymous_variant	285	285	95	N	aaT/aaC	-	IMPACT=LOW;BIOTYPE=protein_coding;EXON=1/7;STRAND=-1;ENSP=TRITD6Av1G000770.11;UNIPARC=UPI0010175826;DOMAINS=PANTHER:PTHR45670,PANTHER:PTHR45670:SF4
.	6A:1199842-1199842	G	TRITD6Av1G000770	TRITD6Av1G000770.12	Transcript	synonymous_variant	2859	2859	953	N	aaT/aaC	-	IMPACT=LOW;BIOTYPE=protein_coding;EXON=10/11;STRAND=-1;ENSP=TRITD6Av1G000770.12;UNIPARC=UPI001018DEC9;DOMAINS=PANTHER:PTHR45670,PANTHER:PTHR45670:SF4
.	6A:1199842-1199842	G	TRITD6Av1G000770	TRITD6Av1G000770.1	Transcript	synonymous_variant	285	285	95	N	aaT/aaC	-	IMPACT=LOW;BIOTYPE=protein_coding;EXON=1/8;STRAND=-1;ENSP=TRITD6Av1G000770.1;UNIPARC=UPI00101787E0;DOMAINS=PANTHER:PTHR45670,PANTHER:PTHR45670:SF4
.	6A:1199842-1199842	G	TRITD6Av1G000770	TRITD6Av1G000770.2	Transcript	synonymous_variant	477	477	159	N	aaT/aaC	-	IMPACT=LOW;BIOTYPE=protein_coding;EXON=2/9;STRAND=-1;ENSP=TRITD6Av1G000770.2;UNIPARC=UPI001017E5EF;DOMAINS=PANTHER:PTHR45670,PANTHER:PTHR45670:SF4
.	6A:1199842-1199842	G	TRITD6Av1G000770	TRITD6Av1G000770.3	Transcript	synonymous_variant	480	480	160	N	aaT/aaC	-	IMPACT=LOW;BIOTYPE=protein_coding;EXON=2/9;STRAND=-1;ENSP=TRITD6Av1G000770.3;UNIPARC=UPI001017736F;DOMAINS=PANTHER:PTHR45670,PANTHER:PTHR45670:SF4
.	6A:1199842-1199842	G	TRITD6Av1G000770	TRITD6Av1G000770.4	Transcript	synonymous_variant	477	477	159	N	aaT/aaC	-	IMPACT=LOW;BIOTYPE=protein_coding;EXON=2/9;STRAND=-1;ENSP=TRITD6Av1G000770.4;UNIPARC=UPI001018D05E;DOMAINS=PANTHER:PTHR45670,PANTHER:PTHR45670:SF4
.	6A:1199842-1199842	G	TRITD6Av1G000770	TRITD6Av1G000770.5	Transcript	synonymous_variant	3258	3258	1086	N	aaT/aaC	-	IMPACT=LOW;BIOTYPE=protein_coding;EXON=11/18;STRAND=-1;ENSP=TRITD6Av1G000770.5;UNIPARC=UPI0010198D05;DOMAINS=PANTHER:PTHR45670,PANTHER:PTHR45670:SF4
.	6A:1199842-1199842	G	TRITD6Av1G000770	TRITD6Av1G000770.6	Transcript	synonymous_variant	2970	2970	990	N	aaT/aaC	-	IMPACT=LOW;BIOTYPE=protein_coding;EXON=11/18;STRAND=-1;ENSP=TRITD6Av1G000770.6;UNIPARC=UPI0010191B0D;DOMAINS=PANTHER:PTHR45670,PANTHER:PTHR45670:SF4
.	6A:1199842-1199842	G	TRITD6Av1G000770	TRITD6Av1G000770.7	Transcript	synonymous_variant	3087	3087	1029	N	aaT/aaC	-	IMPACT=LOW;BIOTYPE=protein_coding;EXON=11/18;STRAND=-1;ENSP=TRITD6Av1G000770.7;UNIPARC=UPI001017269D;DOMAINS=PANTHER:PTHR45670,PANTHER:PTHR45670:SF4
.	6A:1199842-1199842	G	TRITD6Av1G000770	TRITD6Av1G000770.8	Transcript	synonymous_variant	3024	3024	1008	N	aaT/aaC	-	IMPACT=LOW;BIOTYPE=protein_coding;EXON=11/18;STRAND=-1;ENSP=TRITD6Av1G000770.8;UNIPARC=UPI001019A92B;DOMAINS=PANTHER:PTHR45670,PANTHER:PTHR45670:SF4
.	6A:1199842-1199842	G	TRITD6Av1G000770	TRITD6Av1G000770.9	Transcript	synonymous_variant	3252	3252	1084	N	aaT/aaC	-	IMPACT=LOW;BIOTYPE=protein_coding;EXON=11/18;STRAND=-1;ENSP=TRITD6Av1G000770.9;UNIPARC=UPI001017D194;DOMAINS=PANTHER:PTHR45670,PANTHER:PTHR45670:SF4
.	6A:1199866-1199866	A	TRITD6Av1G000770	TRITD6Av1G000770.10	Transcript	synonymous_variant	3285	3285	1095	D	gaC/gaT	IWB22433-6A.1	IMPACT=LOW;BIOTYPE=protein_coding;EXON=11/18;STRAND=-1;ENSP=TRITD6Av1G000770.10;UNIPARC=UPI0010176830;DOMAINS=PANTHER:PTHR45670,PANTHER:PTHR45670:SF4
.	6A:1199866-1199866	A	TRITD6Av1G000770	TRITD6Av1G000770.11	Transcript	synonymous_variant	261	261	87	D	gaC/gaT	IWB22433-6A.1	IMPACT=LOW;BIOTYPE=protein_coding;EXON=1/7;STRAND=-1;ENSP=TRITD6Av1G000770.11;UNIPARC=UPI0010175826;DOMAINS=PANTHER:PTHR45670,PANTHER:PTHR45670:SF4
.	6A:1199866-1199866	A	TRITD6Av1G000770	TRITD6Av1G000770.12	Transcript	synonymous_variant	2835	2835	945	D	gaC/gaT	IWB22433-6A.1	IMPACT=LOW;BIOTYPE=protein_coding;EXON=10/11;STRAND=-1;ENSP=TRITD6Av1G000770.12;UNIPARC=UPI001018DEC9;DOMAINS=PANTHER:PTHR45670,PANTHER:PTHR45670:SF4
.	6A:1199866-1199866	A	TRITD6Av1G000770	TRITD6Av1G000770.1	Transcript	synonymous_variant	261	261	87	D	gaC/gaT	IWB22433-6A.1	IMPACT=LOW;BIOTYPE=protein_coding;EXON=1/8;STRAND=-1;ENSP=TRITD6Av1G000770.1;UNIPARC=UPI00101787E0;DOMAINS=PANTHER:PTHR45670,PANTHER:PTHR45670:SF4
.	6A:1199866-1199866	A	TRITD6Av1G000770	TRITD6Av1G000770.2	Transcript	synonymous_variant	453	453	151	D	gaC/gaT	IWB22433-6A.1	IMPACT=LOW;BIOTYPE=protein_coding;EXON=2/9;STRAND=-1;ENSP=TRITD6Av1G000770.2;UNIPARC=UPI001017E5EF;DOMAINS=PANTHER:PTHR45670,PANTHER:PTHR45670:SF4
.	6A:1199866-1199866	A	TRITD6Av1G000770	TRITD6Av1G000770.3	Transcript	synonymous_variant	456	456	152	D	gaC/gaT	IWB22433-6A.1	IMPACT=LOW;BIOTYPE=protein_coding;EXON=2/9;STRAND=-1;ENSP=TRITD6Av1G000770.3;UNIPARC=UPI001017736F;DOMAINS=PANTHER:PTHR45670,PANTHER:PTHR45670:SF4
.	6A:1199866-1199866	A	TRITD6Av1G000770	TRITD6Av1G000770.4	Transcript	synonymous_variant	453	453	151	D	gaC/gaT	IWB22433-6A.1	IMPACT=LOW;BIOTYPE=protein_coding;EXON=2/9;STRAND=-1;ENSP=TRITD6Av1G000770.4;UNIPARC=UPI001018D05E;DOMAINS=PANTHER:PTHR45670,PANTHER:PTHR45670:SF4
.	6A:1199866-1199866	A	TRITD6Av1G000770	TRITD6Av1G000770.5	Transcript	synonymous_variant	3234	3234	1078	D	gaC/gaT	IWB22433-6A.1	IMPACT=LOW;BIOTYPE=protein_coding;EXON=11/18;STRAND=-1;ENSP=TRITD6Av1G000770.5;UNIPARC=UPI0010198D05;DOMAINS=PANTHER:PTHR45670,PANTHER:PTHR45670:SF4
.	6A:1199866-1199866	A	TRITD6Av1G000770	TRITD6Av1G000770.6	Transcript	synonymous_variant	2946	2946	982	D	gaC/gaT	IWB22433-6A.1	IMPACT=LOW;BIOTYPE=protein_coding;EXON=11/18;STRAND=-1;ENSP=TRITD6Av1G000770.6;UNIPARC=UPI0010191B0D;DOMAINS=PANTHER:PTHR45670,PANTHER:PTHR45670:SF4
.	6A:1199866-1199866	A	TRITD6Av1G000770	TRITD6Av1G000770.7	Transcript	synonymous_variant	3063	3063	1021	D	gaC/gaT	IWB22433-6A.1	IMPACT=LOW;BIOTYPE=protein_coding;EXON=11/18;STRAND=-1;ENSP=TRITD6Av1G000770.7;UNIPARC=UPI001017269D;DOMAINS=PANTHER:PTHR45670,PANTHER:PTHR45670:SF4
.	6A:1199866-1199866	A	TRITD6Av1G000770	TRITD6Av1G000770.8	Transcript	synonymous_variant	3000	3000	1000	D	gaC/gaT	IWB22433-6A.1	IMPACT=LOW;BIOTYPE=protein_coding;EXON=11/18;STRAND=-1;ENSP=TRITD6Av1G000770.8;UNIPARC=UPI001019A92B;DOMAINS=PANTHER:PTHR45670,PANTHER:PTHR45670:SF4
.	6A:1199866-1199866	A	TRITD6Av1G000770	TRITD6Av1G000770.9	Transcript	synonymous_variant	3228	3228	1076	D	gaC/gaT	IWB22433-6A.1	IMPACT=LOW;BIOTYPE=protein_coding;EXON=11/18;STRAND=-1;ENSP=TRITD6Av1G000770.9;UNIPARC=UPI001017D194;DOMAINS=PANTHER:PTHR45670,PANTHER:PTHR45670:SF4
.	6A:1199971-1199971	T	TRITD6Av1G000770	TRITD6Av1G000770.10	Transcript	synonymous_variant	3180	3180	1060	G	ggG/ggA	AX-94738075-6A.2	IMPACT=LOW;BIOTYPE=protein_coding;EXON=11/18;STRAND=-1;ENSP=TRITD6Av1G000770.10;UNIPARC=UPI0010176830;DOMAINS=PANTHER:PTHR45670,PANTHER:PTHR45670:SF4,Low_complexity_(Seg):seg
.	6A:1199971-1199971	T	TRITD6Av1G000770	TRITD6Av1G000770.11	Transcript	synonymous_variant	156	156	52	G	ggG/ggA	AX-94738075-6A.2	IMPACT=LOW;BIOTYPE=protein_coding;EXON=1/7;STRAND=-1;ENSP=TRITD6Av1G000770.11;UNIPARC=UPI0010175826;DOMAINS=PANTHER:PTHR45670,PANTHER:PTHR45670:SF4,Low_complexity_(Seg):seg
.	6A:1199971-1199971	T	TRITD6Av1G000770	TRITD6Av1G000770.12	Transcript	synonymous_variant	2730	2730	910	G	ggG/ggA	AX-94738075-6A.2	IMPACT=LOW;BIOTYPE=protein_coding;EXON=10/11;STRAND=-1;ENSP=TRITD6Av1G000770.12;UNIPARC=UPI001018DEC9;DOMAINS=PANTHER:PTHR45670,PANTHER:PTHR45670:SF4,Low_complexity_(Seg):seg
.	6A:1199971-1199971	T	TRITD6Av1G000770	TRITD6Av1G000770.1	Transcript	synonymous_variant	156	156	52	G	ggG/ggA	AX-94738075-6A.2	IMPACT=LOW;BIOTYPE=protein_coding;EXON=1/8;STRAND=-1;ENSP=TRITD6Av1G000770.1;UNIPARC=UPI00101787E0;DOMAINS=PANTHER:PTHR45670,PANTHER:PTHR45670:SF4,Low_complexity_(Seg):seg
.	6A:1199971-1199971	T	TRITD6Av1G000770	TRITD6Av1G000770.2	Transcript	synonymous_variant	348	348	116	G	ggG/ggA	AX-94738075-6A.2	IMPACT=LOW;BIOTYPE=protein_coding;EXON=2/9;STRAND=-1;ENSP=TRITD6Av1G000770.2;UNIPARC=UPI001017E5EF;DOMAINS=PANTHER:PTHR45670,PANTHER:PTHR45670:SF4,Low_complexity_(Seg):seg
.	6A:1199971-1199971	T	TRITD6Av1G000770	TRITD6Av1G000770.3	Transcript	synonymous_variant	351	351	117	G	ggG/ggA	AX-94738075-6A.2	IMPACT=LOW;BIOTYPE=protein_coding;EXON=2/9;STRAND=-1;ENSP=TRITD6Av1G000770.3;UNIPARC=UPI001017736F;DOMAINS=PANTHER:PTHR45670,PANTHER:PTHR45670:SF4,Low_complexity_(Seg):seg
.	6A:1199971-1199971	T	TRITD6Av1G000770	TRITD6Av1G000770.4	Transcript	synonymous_variant	348	348	116	G	ggG/ggA	AX-94738075-6A.2	IMPACT=LOW;BIOTYPE=protein_coding;EXON=2/9;STRAND=-1;ENSP=TRITD6Av1G000770.4;UNIPARC=UPI001018D05E;DOMAINS=PANTHER:PTHR45670,PANTHER:PTHR45670:SF4,Low_complexity_(Seg):seg
.	6A:1199971-1199971	T	TRITD6Av1G000770	TRITD6Av1G000770.5	Transcript	synonymous_variant	3129	3129	1043	G	ggG/ggA	AX-94738075-6A.2	IMPACT=LOW;BIOTYPE=protein_coding;EXON=11/18;STRAND=-1;ENSP=TRITD6Av1G000770.5;UNIPARC=UPI0010198D05;DOMAINS=PANTHER:PTHR45670,PANTHER:PTHR45670:SF4,Low_complexity_(Seg):seg
.	6A:1199971-1199971	T	TRITD6Av1G000770	TRITD6Av1G000770.6	Transcript	synonymous_variant	2841	2841	947	G	ggG/ggA	AX-94738075-6A.2	IMPACT=LOW;BIOTYPE=protein_coding;EXON=11/18;STRAND=-1;ENSP=TRITD6Av1G000770.6;UNIPARC=UPI0010191B0D;DOMAINS=PANTHER:PTHR45670,PANTHER:PTHR45670:SF4,Low_complexity_(Seg):seg
.	6A:1199971-1199971	T	TRITD6Av1G000770	TRITD6Av1G000770.7	Transcript	synonymous_variant	2958	2958	986	G	ggG/ggA	AX-94738075-6A.2	IMPACT=LOW;BIOTYPE=protein_coding;EXON=11/18;STRAND=-1;ENSP=TRITD6Av1G000770.7;UNIPARC=UPI001017269D;DOMAINS=PANTHER:PTHR45670,PANTHER:PTHR45670:SF4,Low_complexity_(Seg):seg
.	6A:1199971-1199971	T	TRITD6Av1G000770	TRITD6Av1G000770.8	Transcript	synonymous_variant	2895	2895	965	G	ggG/ggA	AX-94738075-6A.2	IMPACT=LOW;BIOTYPE=protein_coding;EXON=11/18;STRAND=-1;ENSP=TRITD6Av1G000770.8;UNIPARC=UPI001019A92B;DOMAINS=PANTHER:PTHR45670,PANTHER:PTHR45670:SF4,Low_complexity_(Seg):seg
.	6A:1199971-1199971	T	TRITD6Av1G000770	TRITD6Av1G000770.9	Transcript	synonymous_variant	3123	3123	1041	G	ggG/ggA	AX-94738075-6A.2	IMPACT=LOW;BIOTYPE=protein_coding;EXON=11/18;STRAND=-1;ENSP=TRITD6Av1G000770.9;UNIPARC=UPI001017D194;DOMAINS=PANTHER:PTHR45670,PANTHER:PTHR45670:SF4,Low_complexity_(Seg):seg
.	6A:1200019-1200019	A	TRITD6Av1G000770	TRITD6Av1G000770.10	Transcript	synonymous_variant	3132	3132	1044	G	ggG/ggT	AX-94680263-6A.2	IMPACT=LOW;BIOTYPE=protein_coding;EXON=11/18;STRAND=-1;ENSP=TRITD6Av1G000770.10;UNIPARC=UPI0010176830;DOMAINS=PANTHER:PTHR45670,PANTHER:PTHR45670:SF4,Low_complexity_(Seg):seg
.	6A:1200019-1200019	A	TRITD6Av1G000770	TRITD6Av1G000770.11	Transcript	synonymous_variant	108	108	36	G	ggG/ggT	AX-94680263-6A.2	IMPACT=LOW;BIOTYPE=protein_coding;EXON=1/7;STRAND=-1;ENSP=TRITD6Av1G000770.11;UNIPARC=UPI0010175826;DOMAINS=PANTHER:PTHR45670,PANTHER:PTHR45670:SF4,Low_complexity_(Seg):seg
.	6A:1200019-1200019	A	TRITD6Av1G000770	TRITD6Av1G000770.12	Transcript	synonymous_variant	2682	2682	894	G	ggG/ggT	AX-94680263-6A.2	IMPACT=LOW;BIOTYPE=protein_coding;EXON=10/11;STRAND=-1;ENSP=TRITD6Av1G000770.12;UNIPARC=UPI001018DEC9;DOMAINS=PANTHER:PTHR45670,PANTHER:PTHR45670:SF4,Low_complexity_(Seg):seg
.	6A:1200019-1200019	A	TRITD6Av1G000770	TRITD6Av1G000770.1	Transcript	synonymous_variant	108	108	36	G	ggG/ggT	AX-94680263-6A.2	IMPACT=LOW;BIOTYPE=protein_coding;EXON=1/8;STRAND=-1;ENSP=TRITD6Av1G000770.1;UNIPARC=UPI00101787E0;DOMAINS=PANTHER:PTHR45670,PANTHER:PTHR45670:SF4,Low_complexity_(Seg):seg
.	6A:1200019-1200019	A	TRITD6Av1G000770	TRITD6Av1G000770.2	Transcript	synonymous_variant	300	300	100	G	ggG/ggT	AX-94680263-6A.2	IMPACT=LOW;BIOTYPE=protein_coding;EXON=2/9;STRAND=-1;ENSP=TRITD6Av1G000770.2;UNIPARC=UPI001017E5EF;DOMAINS=PANTHER:PTHR45670,PANTHER:PTHR45670:SF4,Low_complexity_(Seg):seg
.	6A:1200019-1200019	A	TRITD6Av1G000770	TRITD6Av1G000770.3	Transcript	synonymous_variant	303	303	101	G	ggG/ggT	AX-94680263-6A.2	IMPACT=LOW;BIOTYPE=protein_coding;EXON=2/9;STRAND=-1;ENSP=TRITD6Av1G000770.3;UNIPARC=UPI001017736F;DOMAINS=PANTHER:PTHR45670,PANTHER:PTHR45670:SF4,Low_complexity_(Seg):seg
[truncated: 171,716 more rows]
