# Supplementary material for: Whole-genome resequencing-based characterization of a durum wheat landrace showing similarity to ‘Senatore Cappelli’
Source: PLoS One. 2023 Sep 21;18(9):e0291430. doi: 10.1371/journal.pone.0291430 (PMC10513328; doi:10.1371/journal.pone.0291430)
Supplement: S12 File — (ZIP) [file pone.0291430.s017.zip › S12 File.txt]

#Uploaded_variation	Location	Allele	Gene	Feature	Feature_type	Consequence	cDNA_position	CDS_position	Protein_position	Amino_acids	Codons	Existing_variation	Extra
.	6B:50094-50094	-	-	-	-	-	-	-	-	-	-	-
.	6B:50328-50330	-	-	-	-	-	-	-	-	-	-	-
.	6B:50405-50407	-	-	-	-	-	-	-	-	-	-	-
.	6B:100105-100107	-	-	-	-	-	-	-	-	-	-	-
.	6B:100131-100131	-	-	-	-	-	-	-	-	-	-	-
.	6B:100158-100158	-	-	-	-	-	-	-	-	-	-	-
.	6B:128945-128945	-	-	-	-	-	-	-	-	-	-	-
.	6B:129021-129021	-	-	-	-	-	-	-	-	-	-	-
.	6B:129035-129035	-	-	-	-	-	-	-	-	-	-	-
.	6B:129083-129083	-	-	-	-	-	-	-	-	-	-	-
.	6B:129256-129256	-	-	-	-	-	-	-	-	-	-	-
.	6B:129278-129278	-	-	-	-	-	-	-	-	-	-	-
.	6B:129291-129291	-	-	-	-	-	-	-	-	-	-	-
.	6B:129376-129376	-	-	-	-	-	-	-	-	-	-	-
.	6B:129400-129400	-	-	-	-	-	-	-	-	-	-	-
.	6B:129434-129434	-	-	-	-	-	-	-	-	-	-	-
.	6B:129459-129459	-	-	-	-	-	-	-	-	-	-	-
.	6B:129569-129569	-	-	-	-	-	-	-	-	-	-	-
.	6B:129571-129571	-	-	-	-	-	-	-	-	-	-	-
.	6B:129572-129572	-	-	-	-	-	-	-	-	-	-	-
.	6B:129621-129621	-	-	-	-	-	-	-	-	-	-	-
.	6B:129622-129622	-	-	-	-	-	-	-	-	-	-	-
.	6B:129625-129625	-	-	-	-	-	-	-	-	-	-	-
.	6B:129628-129628	-	-	-	-	-	-	-	-	-	-	-
.	6B:129637-129637	-	-	-	-	-	-	-	-	-	-	-
.	6B:129693-129694	-	-	-	-	-	-	-	-	-	-	-
.	6B:129714-129714	-	-	-	-	-	-	-	-	-	-	-
.	6B:129798-129798	-	-	-	-	-	-	-	-	-	-	-
.	6B:129799-129799	-	-	-	-	-	-	-	-	-	-	-
.	6B:130374-130374	-	-	-	-	-	-	-	-	-	-	-
.	6B:130423-130423	-	-	-	-	-	-	-	-	-	-	-
.	6B:130528-130528	-	-	-	-	-	-	-	-	-	-	-
.	6B:130552-130552	-	-	-	-	-	-	-	-	-	-	-
.	6B:130570-130570	-	-	-	-	-	-	-	-	-	-	-
.	6B:130587-130587	-	-	-	-	-	-	-	-	-	-	-
.	6B:130635-130635	-	-	-	-	-	-	-	-	-	-	-
.	6B:130671-130671	-	-	-	-	-	-	-	-	-	-	-
.	6B:130786-130786	-	-	-	-	-	-	-	-	-	-	-
.	6B:130791-130791	-	-	-	-	-	-	-	-	-	-	-
.	6B:130824-130824	-	-	-	-	-	-	-	-	-	-	-
.	6B:131071-131071	-	-	-	-	-	-	-	-	-	-	-
.	6B:131089-131089	-	-	-	-	-	-	-	-	-	-	-
.	6B:131096-131096	-	-	-	-	-	-	-	-	-	-	-
.	6B:131119-131119	-	-	-	-	-	-	-	-	-	-	-
.	6B:131122-131122	-	-	-	-	-	-	-	-	-	-	-
.	6B:131270-131270	-	-	-	-	-	-	-	-	-	-	-
.	6B:131311-131311	-	-	-	-	-	-	-	-	-	-	-
.	6B:131314-131314	-	-	-	-	-	-	-	-	-	-	-
.	6B:131516-131516	-	-	-	-	-	-	-	-	-	-	-
.	6B:131604-131605	-	-	-	-	-	-	-	-	-	-	-
.	6B:131619-131619	-	-	-	-	-	-	-	-	-	-	-
.	6B:131672-131672	-	-	-	-	-	-	-	-	-	-	-
.	6B:131963-131963	-	-	-	-	-	-	-	-	-	-	-
.	6B:131980-131980	-	-	-	-	-	-	-	-	-	-	-
.	6B:132101-132101	-	-	-	-	-	-	-	-	-	-	-
.	6B:132161-132161	-	-	-	-	-	-	-	-	-	-	-
.	6B:132281-132281	-	-	-	-	-	-	-	-	-	-	-
.	6B:132296-132296	-	-	-	-	-	-	-	-	-	-	-
.	6B:132327-132327	-	-	-	-	-	-	-	-	-	-	-
.	6B:132328-132328	-	-	-	-	-	-	-	-	-	-	-
.	6B:132348-132348	-	-	-	-	-	-	-	-	-	-	-
.	6B:132390-132390	-	-	-	-	-	-	-	-	-	-	-
.	6B:132399-132399	-	-	-	-	-	-	-	-	-	-	-
.	6B:132480-132480	-	-	-	-	-	-	-	-	-	-	-
.	6B:132685-132685	-	-	-	-	-	-	-	-	-	-	-
.	6B:132741-132741	-	-	-	-	-	-	-	-	-	-	-
.	6B:132809-132809	-	-	-	-	-	-	-	-	-	-	-
.	6B:132872-132872	-	-	-	-	-	-	-	-	-	-	-
.	6B:132928-132928	-	-	-	-	-	-	-	-	-	-	-
.	6B:132987-132987	-	-	-	-	-	-	-	-	-	-	-
.	6B:133036-133036	A	TRITD6Bv1G000100	TRITD6Bv1G000100.1	Transcript	synonymous_variant	1092	1092	364	F	ttC/ttT	-	IMPACT=LOW;BIOTYPE=protein_coding;EXON=3/3;STRAND=-1;ENSP=TRITD6Bv1G000100.1;UNIPARC=UPI0010189EA6
.	6B:133046-133046	A	TRITD6Bv1G000100	TRITD6Bv1G000100.1	Transcript	missense_variant	1082	1082	361	S/L	tCg/tTg	-	IMPACT=MODERATE;BIOTYPE=protein_coding;EXON=3/3;STRAND=-1;ENSP=TRITD6Bv1G000100.1;UNIPARC=UPI0010189EA6;SIFT=deleterious_low_confidence(0.02)
.	6B:133071-133071	-	-	-	-	-	-	-	-	-	-	-
.	6B:133090-133092	-	-	-	-	-	-	-	-	-	-	-
.	6B:133214-133214	C	TRITD6Bv1G000100	TRITD6Bv1G000100.2	Transcript	synonymous_variant	1260	1260	420	T	acT/acG	-	IMPACT=LOW;BIOTYPE=protein_coding;EXON=3/3;STRAND=-1;ENSP=TRITD6Bv1G000100.2;UNIPARC=UPI0010175A53
.	6B:133214-133214	C	TRITD6Bv1G000100	TRITD6Bv1G000100.3	Transcript	synonymous_variant	2076	2076	692	T	acT/acG	-	IMPACT=LOW;BIOTYPE=protein_coding;EXON=2/2;STRAND=-1;ENSP=TRITD6Bv1G000100.3;UNIPARC=UPI00101755DC
.	6B:133214-133214	C	TRITD6Bv1G000100	TRITD6Bv1G000100.4	Transcript	synonymous_variant	2367	2367	789	T	acT/acG	-	IMPACT=LOW;BIOTYPE=protein_coding;EXON=4/4;STRAND=-1;ENSP=TRITD6Bv1G000100.4;UNIPARC=UPI00101913BA
.	6B:133230-133230	A	TRITD6Bv1G000100	TRITD6Bv1G000100.2	Transcript	missense_variant	1244	1244	415	H/L	cAt/cTt	-	IMPACT=MODERATE;BIOTYPE=protein_coding;EXON=3/3;STRAND=-1;ENSP=TRITD6Bv1G000100.2;UNIPARC=UPI0010175A53;SIFT=tolerated(0.25)
.	6B:133230-133230	A	TRITD6Bv1G000100	TRITD6Bv1G000100.3	Transcript	missense_variant	2060	2060	687	H/L	cAt/cTt	-	IMPACT=MODERATE;BIOTYPE=protein_coding;EXON=2/2;STRAND=-1;ENSP=TRITD6Bv1G000100.3;UNIPARC=UPI00101755DC;SIFT=tolerated(0.75)
.	6B:133230-133230	A	TRITD6Bv1G000100	TRITD6Bv1G000100.4	Transcript	missense_variant	2351	2351	784	H/L	cAt/cTt	-	IMPACT=MODERATE;BIOTYPE=protein_coding;EXON=4/4;STRAND=-1;ENSP=TRITD6Bv1G000100.4;UNIPARC=UPI00101913BA;SIFT=tolerated(0.31)
.	6B:133592-133592	T	TRITD6Bv1G000100	TRITD6Bv1G000100.1	Transcript	synonymous_variant	783	783	261	V	gtG/gtA	-	IMPACT=LOW;BIOTYPE=protein_coding;EXON=2/3;STRAND=-1;ENSP=TRITD6Bv1G000100.1;UNIPARC=UPI0010189EA6;DOMAINS=PROSITE_profiles:PS50011,CDD:cd14066,PANTHER:PTHR27005,PANTHER:PTHR27005:SF327,Pfam:PF00069,Gene3D:1.10.510.10,SMART:SM00220,Superfamily:SSF56112
.	6B:133592-133592	T	TRITD6Bv1G000100	TRITD6Bv1G000100.2	Transcript	synonymous_variant	882	882	294	V	gtG/gtA	-	IMPACT=LOW;BIOTYPE=protein_coding;EXON=3/3;STRAND=-1;ENSP=TRITD6Bv1G000100.2;UNIPARC=UPI0010175A53;DOMAINS=PROSITE_profiles:PS50011,PANTHER:PTHR27005:SF327,PANTHER:PTHR27005,Gene3D:1.10.510.10,Pfam:PF00069,SMART:SM00220,Superfamily:SSF56112
.	6B:133592-133592	T	TRITD6Bv1G000100	TRITD6Bv1G000100.3	Transcript	synonymous_variant	1698	1698	566	V	gtG/gtA	-	IMPACT=LOW;BIOTYPE=protein_coding;EXON=2/2;STRAND=-1;ENSP=TRITD6Bv1G000100.3;UNIPARC=UPI00101755DC;DOMAINS=PROSITE_profiles:PS50011,CDD:cd14066,PANTHER:PTHR27005:SF327,PANTHER:PTHR27005,Pfam:PF00069,Gene3D:1.10.510.10,SMART:SM00220,Superfamily:SSF56112
.	6B:133592-133592	T	TRITD6Bv1G000100	TRITD6Bv1G000100.4	Transcript	synonymous_variant	1989	1989	663	V	gtG/gtA	-	IMPACT=LOW;BIOTYPE=protein_coding;EXON=4/4;STRAND=-1;ENSP=TRITD6Bv1G000100.4;UNIPARC=UPI00101913BA;DOMAINS=PROSITE_profiles:PS50011,CDD:cd14066,PANTHER:PTHR27005:SF327,PANTHER:PTHR27005,Pfam:PF00069,Gene3D:1.10.510.10,SMART:SM00220,Superfamily:SSF56112
.	6B:133800-133800	A	TRITD6Bv1G000100	TRITD6Bv1G000100.1	Transcript	missense_variant	575	575	192	S/L	tCg/tTg	-	IMPACT=MODERATE;BIOTYPE=protein_coding;EXON=2/3;STRAND=-1;ENSP=TRITD6Bv1G000100.1;UNIPARC=UPI0010189EA6;SIFT=deleterious(0);DOMAINS=Low_complexity_(Seg):seg,PROSITE_profiles:PS50011,CDD:cd14066,PANTHER:PTHR27005,PANTHER:PTHR27005:SF327,Pfam:PF00069,Gene3D:1.10.510.10,SMART:SM00220,Superfamily:SSF56112
.	6B:133800-133800	A	TRITD6Bv1G000100	TRITD6Bv1G000100.2	Transcript	missense_variant	674	674	225	S/L	tCg/tTg	-	IMPACT=MODERATE;BIOTYPE=protein_coding;EXON=3/3;STRAND=-1;ENSP=TRITD6Bv1G000100.2;UNIPARC=UPI0010175A53;SIFT=deleterious(0);DOMAINS=Low_complexity_(Seg):seg,PROSITE_profiles:PS50011,PANTHER:PTHR27005:SF327,PANTHER:PTHR27005,Gene3D:1.10.510.10,Pfam:PF00069,SMART:SM00220,Superfamily:SSF56112
.	6B:133800-133800	A	TRITD6Bv1G000100	TRITD6Bv1G000100.3	Transcript	missense_variant	1490	1490	497	S/L	tCg/tTg	-	IMPACT=MODERATE;BIOTYPE=protein_coding;EXON=2/2;STRAND=-1;ENSP=TRITD6Bv1G000100.3;UNIPARC=UPI00101755DC;SIFT=deleterious(0);DOMAINS=Low_complexity_(Seg):seg,PROSITE_profiles:PS50011,CDD:cd14066,PANTHER:PTHR27005:SF327,PANTHER:PTHR27005,Pfam:PF00069,Gene3D:1.10.510.10,SMART:SM00220,Superfamily:SSF56112
.	6B:133800-133800	A	TRITD6Bv1G000100	TRITD6Bv1G000100.4	Transcript	missense_variant	1781	1781	594	S/L	tCg/tTg	-	IMPACT=MODERATE;BIOTYPE=protein_coding;EXON=4/4;STRAND=-1;ENSP=TRITD6Bv1G000100.4;UNIPARC=UPI00101913BA;SIFT=deleterious(0);DOMAINS=Low_complexity_(Seg):seg,PROSITE_profiles:PS50011,CDD:cd14066,PANTHER:PTHR27005:SF327,PANTHER:PTHR27005,Pfam:PF00069,Gene3D:1.10.510.10,SMART:SM00220,Superfamily:SSF56112
.	6B:133979-133979	C	TRITD6Bv1G000100	TRITD6Bv1G000100.1	Transcript	synonymous_variant	396	396	132	V	gtA/gtG	-	IMPACT=LOW;BIOTYPE=protein_coding;EXON=2/3;STRAND=-1;ENSP=TRITD6Bv1G000100.1;UNIPARC=UPI0010189EA6;DOMAINS=PROSITE_profiles:PS50011,CDD:cd14066,PANTHER:PTHR27005,PANTHER:PTHR27005:SF327,Pfam:PF00069,Gene3D:3.30.200.20,SMART:SM00220,Superfamily:SSF56112
.	6B:133979-133979	C	TRITD6Bv1G000100	TRITD6Bv1G000100.2	Transcript	synonymous_variant	495	495	165	V	gtA/gtG	-	IMPACT=LOW;BIOTYPE=protein_coding;EXON=3/3;STRAND=-1;ENSP=TRITD6Bv1G000100.2;UNIPARC=UPI0010175A53;DOMAINS=PROSITE_profiles:PS50011,PANTHER:PTHR27005:SF327,PANTHER:PTHR27005,Gene3D:3.30.200.20,Pfam:PF00069,SMART:SM00220,Superfamily:SSF56112
.	6B:133979-133979	C	TRITD6Bv1G000100	TRITD6Bv1G000100.3	Transcript	synonymous_variant	1311	1311	437	V	gtA/gtG	-	IMPACT=LOW;BIOTYPE=protein_coding;EXON=2/2;STRAND=-1;ENSP=TRITD6Bv1G000100.3;UNIPARC=UPI00101755DC;DOMAINS=PROSITE_profiles:PS50011,CDD:cd14066,PANTHER:PTHR27005:SF327,PANTHER:PTHR27005,Pfam:PF00069,Gene3D:3.30.200.20,SMART:SM00220,Superfamily:SSF56112
.	6B:133979-133979	C	TRITD6Bv1G000100	TRITD6Bv1G000100.4	Transcript	synonymous_variant	1602	1602	534	V	gtA/gtG	-	IMPACT=LOW;BIOTYPE=protein_coding;EXON=4/4;STRAND=-1;ENSP=TRITD6Bv1G000100.4;UNIPARC=UPI00101913BA;DOMAINS=PROSITE_profiles:PS50011,CDD:cd14066,PANTHER:PTHR27005:SF327,PANTHER:PTHR27005,Pfam:PF00069,Gene3D:3.30.200.20,SMART:SM00220,Superfamily:SSF56112
.	6B:134151-134151	C	TRITD6Bv1G000100	TRITD6Bv1G000100.1	Transcript	missense_variant	224	224	75	N/S	aAc/aGc	-	IMPACT=MODERATE;BIOTYPE=protein_coding;EXON=2/3;STRAND=-1;ENSP=TRITD6Bv1G000100.1;UNIPARC=UPI0010189EA6;SIFT=deleterious(0.03);DOMAINS=PANTHER:PTHR27005,PANTHER:PTHR27005:SF327,Gene3D:3.30.200.20,Superfamily:SSF56112
.	6B:134151-134151	C	TRITD6Bv1G000100	TRITD6Bv1G000100.2	Transcript	missense_variant	323	323	108	N/S	aAc/aGc	-	IMPACT=MODERATE;BIOTYPE=protein_coding;EXON=3/3;STRAND=-1;ENSP=TRITD6Bv1G000100.2;UNIPARC=UPI0010175A53;SIFT=deleterious(0.04);DOMAINS=PANTHER:PTHR27005:SF327,PANTHER:PTHR27005,Gene3D:3.30.200.20,Superfamily:SSF56112
.	6B:134151-134151	C	TRITD6Bv1G000100	TRITD6Bv1G000100.3	Transcript	missense_variant	1139	1139	380	N/S	aAc/aGc	-	IMPACT=MODERATE;BIOTYPE=protein_coding;EXON=2/2;STRAND=-1;ENSP=TRITD6Bv1G000100.3;UNIPARC=UPI00101755DC;SIFT=deleterious(0.01);DOMAINS=PANTHER:PTHR27005:SF327,PANTHER:PTHR27005,Gene3D:3.30.200.20,Superfamily:SSF56112
.	6B:134151-134151	C	TRITD6Bv1G000100	TRITD6Bv1G000100.4	Transcript	missense_variant	1430	1430	477	N/S	aAc/aGc	-	IMPACT=MODERATE;BIOTYPE=protein_coding;EXON=4/4;STRAND=-1;ENSP=TRITD6Bv1G000100.4;UNIPARC=UPI00101913BA;SIFT=deleterious(0);DOMAINS=PANTHER:PTHR27005:SF327,PANTHER:PTHR27005,Gene3D:3.30.200.20,Superfamily:SSF56112
.	6B:134166-134166	C	TRITD6Bv1G000100	TRITD6Bv1G000100.1	Transcript	missense_variant	209	209	70	E/G	gAg/gGg	-	IMPACT=MODERATE;BIOTYPE=protein_coding;EXON=2/3;STRAND=-1;ENSP=TRITD6Bv1G000100.1;UNIPARC=UPI0010189EA6;SIFT=deleterious(0.02);DOMAINS=PANTHER:PTHR27005,PANTHER:PTHR27005:SF327,Gene3D:3.30.200.20,Superfamily:SSF56112
.	6B:134166-134166	C	TRITD6Bv1G000100	TRITD6Bv1G000100.2	Transcript	missense_variant	308	308	103	E/G	gAg/gGg	-	IMPACT=MODERATE;BIOTYPE=protein_coding;EXON=3/3;STRAND=-1;ENSP=TRITD6Bv1G000100.2;UNIPARC=UPI0010175A53;SIFT=deleterious(0.02);DOMAINS=PANTHER:PTHR27005:SF327,PANTHER:PTHR27005,Gene3D:3.30.200.20,Superfamily:SSF56112
.	6B:134166-134166	C	TRITD6Bv1G000100	TRITD6Bv1G000100.3	Transcript	missense_variant	1124	1124	375	E/G	gAg/gGg	-	IMPACT=MODERATE;BIOTYPE=protein_coding;EXON=2/2;STRAND=-1;ENSP=TRITD6Bv1G000100.3;UNIPARC=UPI00101755DC;SIFT=deleterious(0);DOMAINS=PANTHER:PTHR27005:SF327,PANTHER:PTHR27005,Gene3D:3.30.200.20,Superfamily:SSF56112
.	6B:134166-134166	C	TRITD6Bv1G000100	TRITD6Bv1G000100.4	Transcript	missense_variant	1415	1415	472	E/G	gAg/gGg	-	IMPACT=MODERATE;BIOTYPE=protein_coding;EXON=4/4;STRAND=-1;ENSP=TRITD6Bv1G000100.4;UNIPARC=UPI00101913BA;SIFT=deleterious(0);DOMAINS=PANTHER:PTHR27005:SF327,PANTHER:PTHR27005,Gene3D:3.30.200.20,Superfamily:SSF56112
.	6B:134286-134286	T	TRITD6Bv1G000100	TRITD6Bv1G000100.1	Transcript	missense_variant	89	89	30	G/D	gGc/gAc	-	IMPACT=MODERATE;BIOTYPE=protein_coding;EXON=2/3;STRAND=-1;ENSP=TRITD6Bv1G000100.1;UNIPARC=UPI0010189EA6;SIFT=tolerated(0.49);DOMAINS=PANTHER:PTHR27005,PANTHER:PTHR27005:SF327
.	6B:134286-134286	T	TRITD6Bv1G000100	TRITD6Bv1G000100.2	Transcript	missense_variant	188	188	63	G/D	gGc/gAc	-	IMPACT=MODERATE;BIOTYPE=protein_coding;EXON=3/3;STRAND=-1;ENSP=TRITD6Bv1G000100.2;UNIPARC=UPI0010175A53;SIFT=tolerated(0.47);DOMAINS=PANTHER:PTHR27005:SF327,PANTHER:PTHR27005
.	6B:134286-134286	T	TRITD6Bv1G000100	TRITD6Bv1G000100.3	Transcript	missense_variant	1004	1004	335	G/D	gGc/gAc	-	IMPACT=MODERATE;BIOTYPE=protein_coding;EXON=2/2;STRAND=-1;ENSP=TRITD6Bv1G000100.3;UNIPARC=UPI00101755DC;SIFT=tolerated(0.53);DOMAINS=PANTHER:PTHR27005:SF327,PANTHER:PTHR27005
.	6B:134286-134286	T	TRITD6Bv1G000100	TRITD6Bv1G000100.4	Transcript	missense_variant	1295	1295	432	G/D	gGc/gAc	-	IMPACT=MODERATE;BIOTYPE=protein_coding;EXON=4/4;STRAND=-1;ENSP=TRITD6Bv1G000100.4;UNIPARC=UPI00101913BA;SIFT=tolerated(0.48);DOMAINS=PANTHER:PTHR27005:SF327,PANTHER:PTHR27005
.	6B:134494-134494	T	TRITD6Bv1G000100	TRITD6Bv1G000100.2	Transcript	synonymous_variant	66	66	22	G	ggT/ggA	-	IMPACT=LOW;BIOTYPE=protein_coding;EXON=2/3;STRAND=-1;ENSP=TRITD6Bv1G000100.2;UNIPARC=UPI0010175A53
.	6B:134503-134504	TT	TRITD6Bv1G000100	TRITD6Bv1G000100.2	Transcript	frameshift_variant	56	56	19	N/KX	aAt/aAAt	-	IMPACT=HIGH;BIOTYPE=protein_coding;EXON=2/3;STRAND=-1;ENSP=TRITD6Bv1G000100.2;UNIPARC=UPI0010175A53
.	6B:134516-134516	G	TRITD6Bv1G000100	TRITD6Bv1G000100.2	Transcript	missense_variant	44	44	15	I/T	aTa/aCa	-	IMPACT=MODERATE;BIOTYPE=protein_coding;EXON=2/3;STRAND=-1;ENSP=TRITD6Bv1G000100.2;UNIPARC=UPI0010175A53;SIFT=deleterious_low_confidence(0.03)
.	6B:134516-134516	G	TRITD6Bv1G000100	TRITD6Bv1G000100.6	Transcript	stop_lost	1462	1462	488	*/Q	Tag/Cag	-	IMPACT=HIGH;BIOTYPE=protein_coding;EXON=3/3;STRAND=-1;ENSP=TRITD6Bv1G000100.6;UNIPARC=UPI001017BDC8
.	6B:134516-134516	G	TRITD6Bv1G000100	TRITD6Bv1G000100.7	Transcript	stop_lost	1432	1432	478	*/Q	Tag/Cag	-	IMPACT=HIGH;BIOTYPE=protein_coding;EXON=3/3;STRAND=-1;ENSP=TRITD6Bv1G000100.7;UNIPARC=UPI0010176B54
.	6B:134517-134517	A	TRITD6Bv1G000100	TRITD6Bv1G000100.2	Transcript	missense_variant	43	43	15	I/L	Ata/Tta	-	IMPACT=MODERATE;BIOTYPE=protein_coding;EXON=2/3;STRAND=-1;ENSP=TRITD6Bv1G000100.2;UNIPARC=UPI0010175A53;SIFT=tolerated_low_confidence(0.26)
.	6B:134517-134517	A	TRITD6Bv1G000100	TRITD6Bv1G000100.6	Transcript	missense_variant	1461	1461	487	K/N	aaA/aaT	-	IMPACT=MODERATE;BIOTYPE=protein_coding;EXON=3/3;STRAND=-1;ENSP=TRITD6Bv1G000100.6;UNIPARC=UPI001017BDC8;SIFT=deleterious_low_confidence(0)
.	6B:134517-134517	A	TRITD6Bv1G000100	TRITD6Bv1G000100.7	Transcript	missense_variant	1431	1431	477	K/N	aaA/aaT	-	IMPACT=MODERATE;BIOTYPE=protein_coding;EXON=3/3;STRAND=-1;ENSP=TRITD6Bv1G000100.7;UNIPARC=UPI0010176B54
.	6B:134604-134606	-	-	-	-	-	-	-	-	-	-	-
.	6B:134622-134622	-	-	-	-	-	-	-	-	-	-	-
.	6B:134705-134705	-	-	-	-	-	-	-	-	-	-	-
.	6B:134820-134820	C	TRITD6Bv1G000100	TRITD6Bv1G000100.6	Transcript	missense_variant	1348	1348	450	R/G	Cgg/Ggg	-	IMPACT=MODERATE;BIOTYPE=protein_coding;EXON=2/3;STRAND=-1;ENSP=TRITD6Bv1G000100.6;UNIPARC=UPI001017BDC8;SIFT=tolerated(1);DOMAINS=PANTHER:PTHR33491:SF14,PANTHER:PTHR33491,Gene3D:2.10.25.10
.	6B:134820-134820	C	TRITD6Bv1G000100	TRITD6Bv1G000100.7	Transcript	missense_variant	1348	1348	450	R/G	Cgg/Ggg	-	IMPACT=MODERATE;BIOTYPE=protein_coding;EXON=2/3;STRAND=-1;ENSP=TRITD6Bv1G000100.7;UNIPARC=UPI0010176B54;SIFT=tolerated(1);DOMAINS=PANTHER:PTHR33491,PANTHER:PTHR33491:SF14
.	6B:134900-134900	A	TRITD6Bv1G000100	TRITD6Bv1G000100.6	Transcript	missense_variant	1268	1268	423	S/L	tCa/tTa	-	IMPACT=MODERATE;BIOTYPE=protein_coding;EXON=2/3;STRAND=-1;ENSP=TRITD6Bv1G000100.6;UNIPARC=UPI001017BDC8;SIFT=tolerated(1);DOMAINS=PANTHER:PTHR33491:SF14,PANTHER:PTHR33491,Gene3D:2.10.25.10
.	6B:134900-134900	A	TRITD6Bv1G000100	TRITD6Bv1G000100.7	Transcript	missense_variant	1268	1268	423	S/L	tCa/tTa	-	IMPACT=MODERATE;BIOTYPE=protein_coding;EXON=2/3;STRAND=-1;ENSP=TRITD6Bv1G000100.7;UNIPARC=UPI0010176B54;SIFT=tolerated(1);DOMAINS=PANTHER:PTHR33491,PANTHER:PTHR33491:SF14
.	6B:134927-134927	A	TRITD6Bv1G000100	TRITD6Bv1G000100.6	Transcript	missense_variant	1241	1241	414	N/I	aAt/aTt	-	IMPACT=MODERATE;BIOTYPE=protein_coding;EXON=2/3;STRAND=-1;ENSP=TRITD6Bv1G000100.6;UNIPARC=UPI001017BDC8;SIFT=tolerated(0.54);DOMAINS=PANTHER:PTHR33491:SF14,PANTHER:PTHR33491
.	6B:134927-134927	A	TRITD6Bv1G000100	TRITD6Bv1G000100.7	Transcript	missense_variant	1241	1241	414	N/I	aAt/aTt	-	IMPACT=MODERATE;BIOTYPE=protein_coding;EXON=2/3;STRAND=-1;ENSP=TRITD6Bv1G000100.7;UNIPARC=UPI0010176B54;SIFT=tolerated(0.52);DOMAINS=PANTHER:PTHR33491,PANTHER:PTHR33491:SF14
.	6B:314517-314517	-	-	-	-	-	-	-	-	-	-	-
.	6B:314518-314518	-	-	-	-	-	-	-	-	-	-	-
.	6B:314519-314519	-	-	-	-	-	-	-	-	-	-	-
.	6B:314565-314565	-	-	-	-	-	-	-	-	-	-	-
.	6B:314665-314665	-	-	-	-	-	-	-	-	-	-	-
.	6B:352433-352433	-	-	-	-	-	-	-	-	-	-	-
.	6B:352459-352459	-	-	-	-	-	-	-	-	-	-	-
.	6B:374631-374631	-	-	-	-	-	-	-	-	-	-	-
.	6B:374636-374636	-	-	-	-	-	-	-	-	-	-	-
.	6B:374696-374696	-	-	-	-	-	-	-	-	-	-	-
.	6B:527535-527535	G	TRITD6Bv1G000070	TRITD6Bv1G000070.4	Transcript	missense_variant	731	731	244	V/A	gTg/gCg	-	IMPACT=MODERATE;BIOTYPE=protein_coding;EXON=1/2;STRAND=-1;ENSP=TRITD6Bv1G000070.4;UNIPARC=UPI0010183D95;SIFT=tolerated(0.64);DOMAINS=PANTHER:PTHR27005:SF37,PANTHER:PTHR27005
.	6B:527535-527535	G	TRITD6Bv1G000070	TRITD6Bv1G000070.5	Transcript	missense_variant	731	731	244	V/A	gTg/gCg	-	IMPACT=MODERATE;BIOTYPE=protein_coding;EXON=1/2;STRAND=-1;ENSP=TRITD6Bv1G000070.5;UNIPARC=UPI0010198EEC;SIFT=tolerated(0.62);DOMAINS=PANTHER:PTHR27005,PANTHER:PTHR27005:SF37
.	6B:527535-527535	G	TRITD6Bv1G000070	TRITD6Bv1G000070.6	Transcript	missense_variant	731	731	244	V/A	gTg/gCg	-	IMPACT=MODERATE;BIOTYPE=protein_coding;EXON=1/3;STRAND=-1;ENSP=TRITD6Bv1G000070.6;UNIPARC=UPI0010198BD2;SIFT=deleterious(0.03);DOMAINS=PANTHER:PTHR27005,PANTHER:PTHR27005:SF318
.	6B:527535-527535	G	TRITD6Bv1G000070	TRITD6Bv1G000070.7	Transcript	missense_variant	731	731	244	V/A	gTg/gCg	-	IMPACT=MODERATE;BIOTYPE=protein_coding;EXON=1/1;STRAND=-1;ENSP=TRITD6Bv1G000070.7;UNIPARC=UPI001018EDC7;SIFT=tolerated(0.49);DOMAINS=PANTHER:PTHR27005:SF37,PANTHER:PTHR27005
.	6B:527543-527543	C	TRITD6Bv1G000070	TRITD6Bv1G000070.4	Transcript	synonymous_variant	723	723	241	T	acC/acG	-	IMPACT=LOW;BIOTYPE=protein_coding;EXON=1/2;STRAND=-1;ENSP=TRITD6Bv1G000070.4;UNIPARC=UPI0010183D95;DOMAINS=PANTHER:PTHR27005:SF37,PANTHER:PTHR27005
.	6B:527543-527543	C	TRITD6Bv1G000070	TRITD6Bv1G000070.5	Transcript	synonymous_variant	723	723	241	T	acC/acG	-	IMPACT=LOW;BIOTYPE=protein_coding;EXON=1/2;STRAND=-1;ENSP=TRITD6Bv1G000070.5;UNIPARC=UPI0010198EEC;DOMAINS=PANTHER:PTHR27005,PANTHER:PTHR27005:SF37
.	6B:527543-527543	C	TRITD6Bv1G000070	TRITD6Bv1G000070.6	Transcript	synonymous_variant	723	723	241	T	acC/acG	-	IMPACT=LOW;BIOTYPE=protein_coding;EXON=1/3;STRAND=-1;ENSP=TRITD6Bv1G000070.6;UNIPARC=UPI0010198BD2;DOMAINS=PANTHER:PTHR27005,PANTHER:PTHR27005:SF318
.	6B:527543-527543	C	TRITD6Bv1G000070	TRITD6Bv1G000070.7	Transcript	synonymous_variant	723	723	241	T	acC/acG	-	IMPACT=LOW;BIOTYPE=protein_coding;EXON=1/1;STRAND=-1;ENSP=TRITD6Bv1G000070.7;UNIPARC=UPI001018EDC7;DOMAINS=PANTHER:PTHR27005:SF37,PANTHER:PTHR27005
.	6B:527559-527559	C	TRITD6Bv1G000070	TRITD6Bv1G000070.4	Transcript	missense_variant	707	707	236	N/S	aAc/aGc	-	IMPACT=MODERATE;BIOTYPE=protein_coding;EXON=1/2;STRAND=-1;ENSP=TRITD6Bv1G000070.4;UNIPARC=UPI0010183D95;SIFT=tolerated(1);DOMAINS=PANTHER:PTHR27005:SF37,PANTHER:PTHR27005
.	6B:527559-527559	C	TRITD6Bv1G000070	TRITD6Bv1G000070.5	Transcript	missense_variant	707	707	236	N/S	aAc/aGc	-	IMPACT=MODERATE;BIOTYPE=protein_coding;EXON=1/2;STRAND=-1;ENSP=TRITD6Bv1G000070.5;UNIPARC=UPI0010198EEC;SIFT=tolerated(1);DOMAINS=PANTHER:PTHR27005,PANTHER:PTHR27005:SF37
.	6B:527559-527559	C	TRITD6Bv1G000070	TRITD6Bv1G000070.6	Transcript	missense_variant	707	707	236	N/S	aAc/aGc	-	IMPACT=MODERATE;BIOTYPE=protein_coding;EXON=1/3;STRAND=-1;ENSP=TRITD6Bv1G000070.6;UNIPARC=UPI0010198BD2;SIFT=tolerated(0.46);DOMAINS=PANTHER:PTHR27005,PANTHER:PTHR27005:SF318
.	6B:527559-527559	C	TRITD6Bv1G000070	TRITD6Bv1G000070.7	Transcript	missense_variant	707	707	236	N/S	aAc/aGc	-	IMPACT=MODERATE;BIOTYPE=protein_coding;EXON=1/1;STRAND=-1;ENSP=TRITD6Bv1G000070.7;UNIPARC=UPI001018EDC7;SIFT=tolerated(1);DOMAINS=PANTHER:PTHR27005:SF37,PANTHER:PTHR27005
.	6B:527612-527612	G	TRITD6Bv1G000070	TRITD6Bv1G000070.4	Transcript	synonymous_variant	654	654	218	T	acG/acC	-	IMPACT=LOW;BIOTYPE=protein_coding;EXON=1/2;STRAND=-1;ENSP=TRITD6Bv1G000070.4;UNIPARC=UPI0010183D95;DOMAINS=PANTHER:PTHR27005:SF37,PANTHER:PTHR27005
.	6B:527612-527612	G	TRITD6Bv1G000070	TRITD6Bv1G000070.5	Transcript	synonymous_variant	654	654	218	T	acG/acC	-	IMPACT=LOW;BIOTYPE=protein_coding;EXON=1/2;STRAND=-1;ENSP=TRITD6Bv1G000070.5;UNIPARC=UPI0010198EEC;DOMAINS=PANTHER:PTHR27005,PANTHER:PTHR27005:SF37
.	6B:527612-527612	G	TRITD6Bv1G000070	TRITD6Bv1G000070.6	Transcript	synonymous_variant	654	654	218	T	acG/acC	-	IMPACT=LOW;BIOTYPE=protein_coding;EXON=1/3;STRAND=-1;ENSP=TRITD6Bv1G000070.6;UNIPARC=UPI0010198BD2;DOMAINS=PANTHER:PTHR27005,PANTHER:PTHR27005:SF318
.	6B:527612-527612	G	TRITD6Bv1G000070	TRITD6Bv1G000070.7	Transcript	synonymous_variant	654	654	218	T	acG/acC	-	IMPACT=LOW;BIOTYPE=protein_coding;EXON=1/1;STRAND=-1;ENSP=TRITD6Bv1G000070.7;UNIPARC=UPI001018EDC7;DOMAINS=PANTHER:PTHR27005:SF37,PANTHER:PTHR27005
.	6B:527625-527625	C	TRITD6Bv1G000070	TRITD6Bv1G000070.4	Transcript	missense_variant	641	641	214	A/G	gCc/gGc	-	IMPACT=MODERATE;BIOTYPE=protein_coding;EXON=1/2;STRAND=-1;ENSP=TRITD6Bv1G000070.4;UNIPARC=UPI0010183D95;SIFT=tolerated(1);DOMAINS=PANTHER:PTHR27005:SF37,PANTHER:PTHR27005
.	6B:527625-527625	C	TRITD6Bv1G000070	TRITD6Bv1G000070.5	Transcript	missense_variant	641	641	214	A/G	gCc/gGc	-	IMPACT=MODERATE;BIOTYPE=protein_coding;EXON=1/2;STRAND=-1;ENSP=TRITD6Bv1G000070.5;UNIPARC=UPI0010198EEC;SIFT=tolerated(1);DOMAINS=PANTHER:PTHR27005,PANTHER:PTHR27005:SF37
.	6B:527625-527625	C	TRITD6Bv1G000070	TRITD6Bv1G000070.6	Transcript	missense_variant	641	641	214	A/G	gCc/gGc	-	IMPACT=MODERATE;BIOTYPE=protein_coding;EXON=1/3;STRAND=-1;ENSP=TRITD6Bv1G000070.6;UNIPARC=UPI0010198BD2;SIFT=tolerated(0.44);DOMAINS=PANTHER:PTHR27005,PANTHER:PTHR27005:SF318
.	6B:527625-527625	C	TRITD6Bv1G000070	TRITD6Bv1G000070.7	Transcript	missense_variant	641	641	214	A/G	gCc/gGc	-	IMPACT=MODERATE;BIOTYPE=protein_coding;EXON=1/1;STRAND=-1;ENSP=TRITD6Bv1G000070.7;UNIPARC=UPI001018EDC7;SIFT=tolerated(1);DOMAINS=PANTHER:PTHR27005:SF37,PANTHER:PTHR27005
.	6B:527648-527648	G	TRITD6Bv1G000070	TRITD6Bv1G000070.4	Transcript	synonymous_variant	618	618	206	Y	taT/taC	-	IMPACT=LOW;BIOTYPE=protein_coding;EXON=1/2;STRAND=-1;ENSP=TRITD6Bv1G000070.4;UNIPARC=UPI0010183D95;DOMAINS=PANTHER:PTHR27005:SF37,PANTHER:PTHR27005
.	6B:527648-527648	G	TRITD6Bv1G000070	TRITD6Bv1G000070.5	Transcript	synonymous_variant	618	618	206	Y	taT/taC	-	IMPACT=LOW;BIOTYPE=protein_coding;EXON=1/2;STRAND=-1;ENSP=TRITD6Bv1G000070.5;UNIPARC=UPI0010198EEC;DOMAINS=PANTHER:PTHR27005,PANTHER:PTHR27005:SF37
.	6B:527648-527648	G	TRITD6Bv1G000070	TRITD6Bv1G000070.6	Transcript	synonymous_variant	618	618	206	Y	taT/taC	-	IMPACT=LOW;BIOTYPE=protein_coding;EXON=1/3;STRAND=-1;ENSP=TRITD6Bv1G000070.6;UNIPARC=UPI0010198BD2;DOMAINS=PANTHER:PTHR27005,PANTHER:PTHR27005:SF318
.	6B:527648-527648	G	TRITD6Bv1G000070	TRITD6Bv1G000070.7	Transcript	synonymous_variant	618	618	206	Y	taT/taC	-	IMPACT=LOW;BIOTYPE=protein_coding;EXON=1/1;STRAND=-1;ENSP=TRITD6Bv1G000070.7;UNIPARC=UPI001018EDC7;DOMAINS=PANTHER:PTHR27005:SF37,PANTHER:PTHR27005
.	6B:527661-527661	T	TRITD6Bv1G000070	TRITD6Bv1G000070.4	Transcript	missense_variant	605	605	202	R/K	aGg/aAg	-	IMPACT=MODERATE;BIOTYPE=protein_coding;EXON=1/2;STRAND=-1;ENSP=TRITD6Bv1G000070.4;UNIPARC=UPI0010183D95;SIFT=tolerated(1);DOMAINS=PANTHER:PTHR27005:SF37,PANTHER:PTHR27005
.	6B:527661-527661	T	TRITD6Bv1G000070	TRITD6Bv1G000070.5	Transcript	missense_variant	605	605	202	R/K	aGg/aAg	-	IMPACT=MODERATE;BIOTYPE=protein_coding;EXON=1/2;STRAND=-1;ENSP=TRITD6Bv1G000070.5;UNIPARC=UPI0010198EEC;SIFT=tolerated(1);DOMAINS=PANTHER:PTHR27005,PANTHER:PTHR27005:SF37
.	6B:527661-527661	T	TRITD6Bv1G000070	TRITD6Bv1G000070.6	Transcript	missense_variant	605	605	202	R/K	aGg/aAg	-	IMPACT=MODERATE;BIOTYPE=protein_coding;EXON=1/3;STRAND=-1;ENSP=TRITD6Bv1G000070.6;UNIPARC=UPI0010198BD2;SIFT=tolerated(0.34);DOMAINS=PANTHER:PTHR27005,PANTHER:PTHR27005:SF318
.	6B:527661-527661	T	TRITD6Bv1G000070	TRITD6Bv1G000070.7	Transcript	missense_variant	605	605	202	R/K	aGg/aAg	-	IMPACT=MODERATE;BIOTYPE=protein_coding;EXON=1/1;STRAND=-1;ENSP=TRITD6Bv1G000070.7;UNIPARC=UPI001018EDC7;SIFT=tolerated(1);DOMAINS=PANTHER:PTHR27005:SF37,PANTHER:PTHR27005
.	6B:527675-527675	C	TRITD6Bv1G000070	TRITD6Bv1G000070.4	Transcript	synonymous_variant	591	591	197	Q	caA/caG	-	IMPACT=LOW;BIOTYPE=protein_coding;EXON=1/2;STRAND=-1;ENSP=TRITD6Bv1G000070.4;UNIPARC=UPI0010183D95;DOMAINS=PANTHER:PTHR27005:SF37,PANTHER:PTHR27005
.	6B:527675-527675	C	TRITD6Bv1G000070	TRITD6Bv1G000070.5	Transcript	synonymous_variant	591	591	197	Q	caA/caG	-	IMPACT=LOW;BIOTYPE=protein_coding;EXON=1/2;STRAND=-1;ENSP=TRITD6Bv1G000070.5;UNIPARC=UPI0010198EEC;DOMAINS=PANTHER:PTHR27005,PANTHER:PTHR27005:SF37
.	6B:527675-527675	C	TRITD6Bv1G000070	TRITD6Bv1G000070.6	Transcript	synonymous_variant	591	591	197	Q	caA/caG	-	IMPACT=LOW;BIOTYPE=protein_coding;EXON=1/3;STRAND=-1;ENSP=TRITD6Bv1G000070.6;UNIPARC=UPI0010198BD2;DOMAINS=PANTHER:PTHR27005,PANTHER:PTHR27005:SF318
.	6B:527675-527675	C	TRITD6Bv1G000070	TRITD6Bv1G000070.7	Transcript	synonymous_variant	591	591	197	Q	caA/caG	-	IMPACT=LOW;BIOTYPE=protein_coding;EXON=1/1;STRAND=-1;ENSP=TRITD6Bv1G000070.7;UNIPARC=UPI001018EDC7;DOMAINS=PANTHER:PTHR27005:SF37,PANTHER:PTHR27005
.	6B:527721-527721	C	TRITD6Bv1G000070	TRITD6Bv1G000070.4	Transcript	missense_variant	545	545	182	M/R	aTg/aGg	-	IMPACT=MODERATE;BIOTYPE=protein_coding;EXON=1/2;STRAND=-1;ENSP=TRITD6Bv1G000070.4;UNIPARC=UPI0010183D95;SIFT=tolerated(0.4);DOMAINS=PANTHER:PTHR27005:SF37,PANTHER:PTHR27005
.	6B:527721-527721	C	TRITD6Bv1G000070	TRITD6Bv1G000070.5	Transcript	missense_variant	545	545	182	M/R	aTg/aGg	-	IMPACT=MODERATE;BIOTYPE=protein_coding;EXON=1/2;STRAND=-1;ENSP=TRITD6Bv1G000070.5;UNIPARC=UPI0010198EEC;SIFT=tolerated(0.39);DOMAINS=PANTHER:PTHR27005,PANTHER:PTHR27005:SF37
.	6B:527721-527721	C	TRITD6Bv1G000070	TRITD6Bv1G000070.6	Transcript	missense_variant	545	545	182	M/R	aTg/aGg	-	IMPACT=MODERATE;BIOTYPE=protein_coding;EXON=1/3;STRAND=-1;ENSP=TRITD6Bv1G000070.6;UNIPARC=UPI0010198BD2;SIFT=tolerated(0.37);DOMAINS=PANTHER:PTHR27005,PANTHER:PTHR27005:SF318
.	6B:527721-527721	C	TRITD6Bv1G000070	TRITD6Bv1G000070.7	Transcript	missense_variant	545	545	182	M/R	aTg/aGg	-	IMPACT=MODERATE;BIOTYPE=protein_coding;EXON=1/1;STRAND=-1;ENSP=TRITD6Bv1G000070.7;UNIPARC=UPI001018EDC7;SIFT=tolerated(0.41);DOMAINS=PANTHER:PTHR27005:SF37,PANTHER:PTHR27005
.	6B:527750-527750	A	TRITD6Bv1G000070	TRITD6Bv1G000070.4	Transcript	synonymous_variant	516	516	172	C	tgC/tgT	-	IMPACT=LOW;BIOTYPE=protein_coding;EXON=1/2;STRAND=-1;ENSP=TRITD6Bv1G000070.4;UNIPARC=UPI0010183D95;DOMAINS=PANTHER:PTHR27005:SF37,PANTHER:PTHR27005
.	6B:527750-527750	A	TRITD6Bv1G000070	TRITD6Bv1G000070.5	Transcript	synonymous_variant	516	516	172	C	tgC/tgT	-	IMPACT=LOW;BIOTYPE=protein_coding;EXON=1/2;STRAND=-1;ENSP=TRITD6Bv1G000070.5;UNIPARC=UPI0010198EEC;DOMAINS=PANTHER:PTHR27005,PANTHER:PTHR27005:SF37
.	6B:527750-527750	A	TRITD6Bv1G000070	TRITD6Bv1G000070.6	Transcript	synonymous_variant	516	516	172	C	tgC/tgT	-	IMPACT=LOW;BIOTYPE=protein_coding;EXON=1/3;STRAND=-1;ENSP=TRITD6Bv1G000070.6;UNIPARC=UPI0010198BD2;DOMAINS=PANTHER:PTHR27005,PANTHER:PTHR27005:SF318
.	6B:527750-527750	A	TRITD6Bv1G000070	TRITD6Bv1G000070.7	Transcript	synonymous_variant	516	516	172	C	tgC/tgT	-	IMPACT=LOW;BIOTYPE=protein_coding;EXON=1/1;STRAND=-1;ENSP=TRITD6Bv1G000070.7;UNIPARC=UPI001018EDC7;DOMAINS=PANTHER:PTHR27005:SF37,PANTHER:PTHR27005
.	6B:530172-530172	-	-	-	-	-	-	-	-	-	-	-
.	6B:530190-530190	-	-	-	-	-	-	-	-	-	-	-
.	6B:530298-530298	-	-	-	-	-	-	-	-	-	-	-
.	6B:531106-531107	-	-	-	-	-	-	-	-	-	-	-
.	6B:531309-531309	-	-	-	-	-	-	-	-	-	-	-
.	6B:531326-531326	-	-	-	-	-	-	-	-	-	-	-
.	6B:531386-531386	-	-	-	-	-	-	-	-	-	-	-
.	6B:531721-531721	-	-	-	-	-	-	-	-	-	-	-
.	6B:531727-531727	-	-	-	-	-	-	-	-	-	-	-
.	6B:532082-532082	-	-	-	-	-	-	-	-	-	-	-
.	6B:536288-536288	-	-	-	-	-	-	-	-	-	-	-
.	6B:536289-536289	-	-	-	-	-	-	-	-	-	-	-
.	6B:539471-539471	-	-	-	-	-	-	-	-	-	-	-
.	6B:539588-539588	-	-	-	-	-	-	-	-	-	-	-
.	6B:539718-539718	-	-	-	-	-	-	-	-	-	-	-
.	6B:539747-539747	-	-	-	-	-	-	-	-	-	-	-
.	6B:539802-539802	-	-	-	-	-	-	-	-	-	-	-
.	6B:539842-539842	-	-	-	-	-	-	-	-	-	-	-
.	6B:539893-539893	-	-	-	-	-	-	-	-	-	-	-
.	6B:539895-539895	-	-	-	-	-	-	-	-	-	-	-
.	6B:539967-539967	-	-	-	-	-	-	-	-	-	-	-
.	6B:540308-540308	-	-	-	-	-	-	-	-	-	-	-
.	6B:540326-540326	-	-	-	-	-	-	-	-	-	-	-
.	6B:540442-540442	-	-	-	-	-	-	-	-	-	-	-
.	6B:540481-540481	-	-	-	-	-	-	-	-	-	-	-
.	6B:540496-540496	-	-	-	-	-	-	-	-	-	-	-
.	6B:540526-540526	-	-	-	-	-	-	-	-	-	-	-
.	6B:540540-540540	-	-	-	-	-	-	-	-	-	-	-
.	6B:540547-540547	-	-	-	-	-	-	-	-	-	-	-
.	6B:540553-540553	-	-	-	-	-	-	-	-	-	-	-
.	6B:540555-540555	-	-	-	-	-	-	-	-	-	-	-
.	6B:540582-540582	-	-	-	-	-	-	-	-	-	-	-
.	6B:540594-540594	-	-	-	-	-	-	-	-	-	-	-
.	6B:540639-540639	-	-	-	-	-	-	-	-	-	-	-
.	6B:540651-540651	-	-	-	-	-	-	-	-	-	-	-
.	6B:540663-540663	-	-	-	-	-	-	-	-	-	-	-
.	6B:540697-540697	-	-	-	-	-	-	-	-	-	-	-
.	6B:540714-540714	-	-	-	-	-	-	-	-	-	-	-
.	6B:540727-540729	-	-	-	-	-	-	-	-	-	-	-
.	6B:540742-540742	-	-	-	-	-	-	-	-	-	-	-
.	6B:540755-540755	-	-	-	-	-	-	-	-	-	-	-
.	6B:540785-540785	-	-	-	-	-	-	-	-	-	-	-
.	6B:540828-540828	-	-	-	-	-	-	-	-	-	-	-
.	6B:540877-540877	-	-	-	-	-	-	-	-	-	-	-
.	6B:540883-540883	-	-	-	-	-	-	-	-	-	-	-
.	6B:540885-540885	-	-	-	-	-	-	-	-	-	-	-
.	6B:540904-540904	-	-	-	-	-	-	-	-	-	-	-
.	6B:540933-540933	-	-	-	-	-	-	-	-	-	-	-
.	6B:540936-540936	-	-	-	-	-	-	-	-	-	-	-
.	6B:541069-541069	-	-	-	-	-	-	-	-	-	-	-
.	6B:541162-541162	-	-	-	-	-	-	-	-	-	-	-
.	6B:541190-541190	-	-	-	-	-	-	-	-	-	-	-
.	6B:541210-541210	-	-	-	-	-	-	-	-	-	-	-
.	6B:541286-541286	-	-	-	-	-	-	-	-	-	-	-
.	6B:541314-541314	-	-	-	-	-	-	-	-	-	-	-
.	6B:541357-541357	-	-	-	-	-	-	-	-	-	-	-
.	6B:541368-541368	-	-	-	-	-	-	-	-	-	-	-
.	6B:541418-541418	-	-	-	-	-	-	-	-	-	-	-
.	6B:541491-541491	-	-	-	-	-	-	-	-	-	-	-
.	6B:541553-541553	-	-	-	-	-	-	-	-	-	-	-
.	6B:541558-541558	-	-	-	-	-	-	-	-	-	-	-
.	6B:541578-541578	-	-	-	-	-	-	-	-	-	-	-
.	6B:541589-541589	-	-	-	-	-	-	-	-	-	-	-
.	6B:541645-541645	-	-	-	-	-	-	-	-	-	-	-
.	6B:541665-541665	-	-	-	-	-	-	-	-	-	-	-
.	6B:541673-541673	-	-	-	-	-	-	-	-	-	-	-
.	6B:541693-541693	-	-	-	-	-	-	-	-	-	-	-
.	6B:541750-541750	-	-	-	-	-	-	-	-	-	-	-
.	6B:541777-541777	-	-	-	-	-	-	-	-	-	-	-
.	6B:541859-541859	-	-	-	-	-	-	-	-	-	-	-
.	6B:541860-541860	-	-	-	-	-	-	-	-	-	-	-
.	6B:541883-541883	-	-	-	-	-	-	-	-	-	-	-
.	6B:541899-541899	-	-	-	-	-	-	-	-	-	-	-
.	6B:541934-541934	-	-	-	-	-	-	-	-	-	-	-
.	6B:541937-541937	-	-	-	-	-	-	-	-	-	-	-
.	6B:542045-542045	-	-	-	-	-	-	-	-	-	-	-
.	6B:542056-542056	-	-	-	-	-	-	-	-	-	-	-
.	6B:542062-542062	-	-	-	-	-	-	-	-	-	-	-
.	6B:542064-542064	-	-	-	-	-	-	-	-	-	-	-
.	6B:542074-542074	-	-	-	-	-	-	-	-	-	-	-
.	6B:542100-542100	-	-	-	-	-	-	-	-	-	-	-
.	6B:542103-542103	-	-	-	-	-	-	-	-	-	-	-
.	6B:542112-542112	-	-	-	-	-	-	-	-	-	-	-
.	6B:542117-542117	-	-	-	-	-	-	-	-	-	-	-
.	6B:542130-542130	-	-	-	-	-	-	-	-	-	-	-
.	6B:542168-542168	-	-	-	-	-	-	-	-	-	-	-
.	6B:542225-542225	-	-	-	-	-	-	-	-	-	-	-
.	6B:542244-542244	-	-	-	-	-	-	-	-	-	-	-
.	6B:542271-542271	-	-	-	-	-	-	-	-	-	-	-
.	6B:542289-542289	-	-	-	-	-	-	-	-	-	-	-
.	6B:542296-542296	-	-	-	-	-	-	-	-	-	-	-
.	6B:542297-542297	-	-	-	-	-	-	-	-	-	-	-
.	6B:542317-542317	-	-	-	-	-	-	-	-	-	-	-
.	6B:542474-542474	-	-	-	-	-	-	-	-	-	-	-
.	6B:542479-542479	-	-	-	-	-	-	-	-	-	-	-
.	6B:542495-542495	-	-	-	-	-	-	-	-	-	-	-
.	6B:542519-542519	-	-	-	-	-	-	-	-	-	-	-
.	6B:542536-542536	-	-	-	-	-	-	-	-	-	-	-
.	6B:542556-542556	-	-	-	-	-	-	-	-	-	-	-
.	6B:542591-542591	-	-	-	-	-	-	-	-	-	-	-
.	6B:542599-542601	-	-	-	-	-	-	-	-	-	-	-
.	6B:542611-542611	-	-	-	-	-	-	-	-	-	-	-
.	6B:542614-542614	-	-	-	-	-	-	-	-	-	-	-
.	6B:542626-542626	-	-	-	-	-	-	-	-	-	-	-
.	6B:542629-542629	-	-	-	-	-	-	-	-	-	-	-
.	6B:542642-542642	-	-	-	-	-	-	-	-	-	-	-
.	6B:542668-542668	-	-	-	-	-	-	-	-	-	-	-
.	6B:542773-542773	-	-	-	-	-	-	-	-	-	-	-
.	6B:542774-542774	-	-	-	-	-	-	-	-	-	-	-
.	6B:542799-542799	-	-	-	-	-	-	-	-	-	-	-
.	6B:542815-542815	-	-	-	-	-	-	-	-	-	-	-
.	6B:542820-542820	-	-	-	-	-	-	-	-	-	-	-
.	6B:542857-542857	-	-	-	-	-	-	-	-	-	-	-
.	6B:542907-542907	-	-	-	-	-	-	-	-	-	-	-
.	6B:542908-542908	-	-	-	-	-	-	-	-	-	-	-
.	6B:542967-542967	-	-	-	-	-	-	-	-	-	-	-
.	6B:543072-543072	-	-	-	-	-	-	-	-	-	-	-
.	6B:543196-543196	-	-	-	-	-	-	-	-	-	-	-
.	6B:543197-543197	-	-	-	-	-	-	-	-	-	-	-
.	6B:543199-543199	-	-	-	-	-	-	-	-	-	-	-
.	6B:543212-543212	-	-	-	-	-	-	-	-	-	-	-
.	6B:543260-543260	-	-	-	-	-	-	-	-	-	-	-
.	6B:543270-543270	-	-	-	-	-	-	-	-	-	-	-
.	6B:543301-543301	-	-	-	-	-	-	-	-	-	-	-
.	6B:543318-543318	-	-	-	-	-	-	-	-	-	-	-
.	6B:543432-543434	-	-	-	-	-	-	-	-	-	-	-
.	6B:543455-543455	-	-	-	-	-	-	-	-	-	-	-
.	6B:543460-543460	-	-	-	-	-	-	-	-	-	-	-
.	6B:543462-543464	-	-	-	-	-	-	-	-	-	-	-
.	6B:543473-543473	-	-	-	-	-	-	-	-	-	-	-
.	6B:543483-543483	-	-	-	-	-	-	-	-	-	-	-
.	6B:543493-543493	-	-	-	-	-	-	-	-	-	-	-
.	6B:543494-543494	-	-	-	-	-	-	-	-	-	-	-
.	6B:543631-543631	-	-	-	-	-	-	-	-	-	-	-
.	6B:543710-543710	-	-	-	-	-	-	-	-	-	-	-
.	6B:543716-543716	-	-	-	-	-	-	-	-	-	-	-
.	6B:543720-543720	-	-	-	-	-	-	-	-	-	-	-
.	6B:543766-543766	-	-	-	-	-	-	-	-	-	-	-
.	6B:543783-543783	-	-	-	-	-	-	-	-	-	-	-
.	6B:543792-543792	-	-	-	-	-	-	-	-	-	-	-
.	6B:543800-543800	-	-	-	-	-	-	-	-	-	-	-
.	6B:543801-543801	-	-	-	-	-	-	-	-	-	-	-
.	6B:544188-544188	-	-	-	-	-	-	-	-	-	-	-
.	6B:544233-544233	-	-	-	-	-	-	-	-	-	-	-
.	6B:544246-544246	-	-	-	-	-	-	-	-	-	-	-
.	6B:544269-544269	-	-	-	-	-	-	-	-	-	-	-
.	6B:546160-546160	-	-	-	-	-	-	-	-	-	-	-
.	6B:546195-546195	-	-	-	-	-	-	-	-	-	-	-
.	6B:546220-546220	-	-	-	-	-	-	-	-	-	-	-
.	6B:546227-546227	-	-	-	-	-	-	-	-	-	-	-
.	6B:546243-546243	-	-	-	-	-	-	-	-	-	-	-
.	6B:546244-546244	-	-	-	-	-	-	-	-	-	-	-
.	6B:546278-546278	-	-	-	-	-	-	-	-	-	-	-
.	6B:546308-546308	-	-	-	-	-	-	-	-	-	-	-
.	6B:546309-546309	-	-	-	-	-	-	-	-	-	-	-
.	6B:546358-546358	-	-	-	-	-	-	-	-	-	-	-
.	6B:546376-546376	-	-	-	-	-	-	-	-	-	-	-
.	6B:546380-546380	-	-	-	-	-	-	-	-	-	-	-
.	6B:546398-546398	-	-	-	-	-	-	-	-	-	-	-
.	6B:546409-546409	-	-	-	-	-	-	-	-	-	-	-
.	6B:546466-546466	-	-	-	-	-	-	-	-	-	-	-
.	6B:546468-546468	-	-	-	-	-	-	-	-	-	-	-
.	6B:546494-546494	-	-	-	-	-	-	-	-	-	-	-
.	6B:546507-546507	-	-	-	-	-	-	-	-	-	-	-
.	6B:546585-546585	-	-	-	-	-	-	-	-	-	-	-
.	6B:546660-546660	-	-	-	-	-	-	-	-	-	-	-
.	6B:546662-546664	-	-	-	-	-	-	-	-	-	-	-
.	6B:546688-546688	-	-	-	-	-	-	-	-	-	-	-
.	6B:546691-546691	-	-	-	-	-	-	-	-	-	-	-
.	6B:546801-546801	-	-	-	-	-	-	-	-	-	-	-
.	6B:546807-546807	-	-	-	-	-	-	-	-	-	-	-
.	6B:546810-546810	-	-	-	-	-	-	-	-	-	-	-
.	6B:546836-546836	-	-	-	-	-	-	-	-	-	-	-
.	6B:546851-546851	-	-	-	-	-	-	-	-	-	-	-
.	6B:546883-546883	-	-	-	-	-	-	-	-	-	-	-
.	6B:546925-546925	-	-	-	-	-	-	-	-	-	-	-
.	6B:547022-547022	-	-	-	-	-	-	-	-	-	-	-
.	6B:547060-547060	-	-	-	-	-	-	-	-	-	-	-
.	6B:547121-547121	-	-	-	-	-	-	-	-	-	-	-
.	6B:547127-547127	-	-	-	-	-	-	-	-	-	-	-
.	6B:547148-547148	-	-	-	-	-	-	-	-	-	-	-
.	6B:547166-547166	-	-	-	-	-	-	-	-	-	-	-
.	6B:547178-547178	-	-	-	-	-	-	-	-	-	-	-
.	6B:547182-547186	-	-	-	-	-	-	-	-	-	-	-
.	6B:547243-547243	-	-	-	-	-	-	-	-	-	-	-
.	6B:547261-547261	-	-	-	-	-	-	-	-	-	-	-
.	6B:547267-547267	-	-	-	-	-	-	-	-	-	-	-
.	6B:547294-547296	-	-	-	-	-	-	-	-	-	-	-
.	6B:547304-547304	-	-	-	-	-	-	-	-	-	-	-
.	6B:547348-547348	-	-	-	-	-	-	-	-	-	-	-
.	6B:547358-547358	-	-	-	-	-	-	-	-	-	-	-
.	6B:547367-547367	-	-	-	-	-	-	-	-	-	-	-
.	6B:547384-547384	-	-	-	-	-	-	-	-	-	-	-
.	6B:547389-547392	-	-	-	-	-	-	-	-	-	-	-
.	6B:547409-547409	-	-	-	-	-	-	-	-	-	-	-
.	6B:547950-547950	-	-	-	-	-	-	-	-	-	-	-
.	6B:547952-547952	-	-	-	-	-	-	-	-	-	-	-
.	6B:547959-547959	-	-	-	-	-	-	-	-	-	-	-
.	6B:547991-547991	-	-	-	-	-	-	-	-	-	-	-
.	6B:548003-548003	-	-	-	-	-	-	-	-	-	-	-
.	6B:548518-548518	-	-	-	-	-	-	-	-	-	-	-
.	6B:548530-548530	-	-	-	-	-	-	-	-	-	-	-
.	6B:548548-548548	-	-	-	-	-	-	-	-	-	-	-
.	6B:548556-548556	-	-	-	-	-	-	-	-	-	-	-
.	6B:548572-548572	-	-	-	-	-	-	-	-	-	-	-
.	6B:548583-548583	-	-	-	-	-	-	-	-	-	-	-
.	6B:548584-548584	-	-	-	-	-	-	-	-	-	-	-
.	6B:548589-548589	-	-	-	-	-	-	-	-	-	-	-
.	6B:548605-548605	-	-	-	-	-	-	-	-	-	-	-
.	6B:548607-548607	-	-	-	-	-	-	-	-	-	-	-
.	6B:548710-548710	-	-	-	-	-	-	-	-	-	-	-
.	6B:548742-548742	-	-	-	-	-	-	-	-	-	-	-
.	6B:548766-548766	-	-	-	-	-	-	-	-	-	-	-
.	6B:548811-548811	-	-	-	-	-	-	-	-	-	-	-
.	6B:548832-548832	-	-	-	-	-	-	-	-	-	-	-
.	6B:548914-548914	-	-	-	-	-	-	-	-	-	-	-
.	6B:548915-548915	-	-	-	-	-	-	-	-	-	-	-
.	6B:548953-548953	-	-	-	-	-	-	-	-	-	-	-
.	6B:548984-548984	-	-	-	-	-	-	-	-	-	-	-
.	6B:548988-548988	-	-	-	-	-	-	-	-	-	-	-
.	6B:548995-548995	-	-	-	-	-	-	-	-	-	-	-
.	6B:548999-548999	-	-	-	-	-	-	-	-	-	-	-
.	6B:549016-549016	-	-	-	-	-	-	-	-	-	-	-
.	6B:549033-549033	-	-	-	-	-	-	-	-	-	-	-
.	6B:549089-549089	-	-	-	-	-	-	-	-	-	-	-
.	6B:549130-549130	-	-	-	-	-	-	-	-	-	-	-
.	6B:549132-549132	-	-	-	-	-	-	-	-	-	-	-
.	6B:549136-549136	-	-	-	-	-	-	-	-	-	-	-
.	6B:549144-549144	-	-	-	-	-	-	-	-	-	-	-
.	6B:549176-549176	-	-	-	-	-	-	-	-	-	-	-
.	6B:549217-549217	-	-	-	-	-	-	-	-	-	-	-
.	6B:549218-549218	-	-	-	-	-	-	-	-	-	-	-
.	6B:549219-549219	-	-	-	-	-	-	-	-	-	-	-
.	6B:549260-549260	-	-	-	-	-	-	-	-	-	-	-
.	6B:549297-549297	-	-	-	-	-	-	-	-	-	-	-
.	6B:549318-549318	-	-	-	-	-	-	-	-	-	-	-
.	6B:549319-549319	-	-	-	-	-	-	-	-	-	-	-
.	6B:549324-549324	-	-	-	-	-	-	-	-	-	-	-
.	6B:549328-549328	-	-	-	-	-	-	-	-	-	-	-
.	6B:549339-549339	-	-	-	-	-	-	-	-	-	-	-
.	6B:549354-549355	-	-	-	-	-	-	-	-	-	-	-
.	6B:549357-549357	-	-	-	-	-	-	-	-	-	-	-
.	6B:549388-549388	-	-	-	-	-	-	-	-	-	-	-
.	6B:549434-549434	-	-	-	-	-	-	-	-	-	-	-
.	6B:549469-549469	-	-	-	-	-	-	-	-	-	-	-
.	6B:549481-549481	-	-	-	-	-	-	-	-	-	-	-
.	6B:549486-549486	-	-	-	-	-	-	-	-	-	-	-
.	6B:549533-549533	-	-	-	-	-	-	-	-	-	-	-
.	6B:549534-549534	-	-	-	-	-	-	-	-	-	-	-
.	6B:549558-549558	-	-	-	-	-	-	-	-	-	-	-
.	6B:549563-549563	-	-	-	-	-	-	-	-	-	-	-
.	6B:549640-549640	-	-	-	-	-	-	-	-	-	-	-
.	6B:549643-549643	-	-	-	-	-	-	-	-	-	-	-
.	6B:549679-549679	-	-	-	-	-	-	-	-	-	-	-
.	6B:549684-549684	-	-	-	-	-	-	-	-	-	-	-
.	6B:549763-549763	-	-	-	-	-	-	-	-	-	-	-
.	6B:556231-556231	-	-	-	-	-	-	-	-	-	-	-
.	6B:556252-556252	-	-	-	-	-	-	-	-	-	-	-
.	6B:556261-556261	-	-	-	-	-	-	-	-	-	-	-
.	6B:556262-556262	-	-	-	-	-	-	-	-	-	-	-
.	6B:556288-556288	-	-	-	-	-	-	-	-	-	-	-
.	6B:556292-556292	-	-	-	-	-	-	-	-	-	-	-
.	6B:556295-556295	-	-	-	-	-	-	-	-	-	-	-
.	6B:562721-562721	-	-	-	-	-	-	-	-	-	-	-
.	6B:562782-562782	-	-	-	-	-	-	-	-	-	-	-
.	6B:562805-562806	-	-	-	-	-	-	-	-	-	-	-
.	6B:562809-562809	-	-	-	-	-	-	-	-	-	-	-
.	6B:562817-562817	-	-	-	-	-	-	-	-	-	-	-
.	6B:562824-562824	-	-	-	-	-	-	-	-	-	-	-
.	6B:562852-562852	-	-	-	-	-	-	-	-	-	-	-
.	6B:562859-562859	-	-	-	-	-	-	-	-	-	-	-
.	6B:562894-562894	-	-	-	-	-	-	-	-	-	-	-
.	6B:562916-562916	-	-	-	-	-	-	-	-	-	-	-
.	6B:562941-562941	-	-	-	-	-	-	-	-	-	-	-
.	6B:562943-562943	-	-	-	-	-	-	-	-	-	-	-
.	6B:562945-562945	-	-	-	-	-	-	-	-	-	-	-
.	6B:562960-562960	-	-	-	-	-	-	-	-	-	-	-
.	6B:562965-562965	-	-	-	-	-	-	-	-	-	-	-
.	6B:562982-562982	-	-	-	-	-	-	-	-	-	-	-
.	6B:562985-562985	-	-	-	-	-	-	-	-	-	-	-
.	6B:562993-562993	-	-	-	-	-	-	-	-	-	-	-
.	6B:563002-563002	-	-	-	-	-	-	-	-	-	-	-
.	6B:563062-563062	-	-	-	-	-	-	-	-	-	-	-
.	6B:563065-563066	-	-	-	-	-	-	-	-	-	-	-
.	6B:581947-581947	-	-	-	-	-	-	-	-	-	-	-
.	6B:581977-581977	-	-	-	-	-	-	-	-	-	-	-
.	6B:581978-581978	-	-	-	-	-	-	-	-	-	-	-
.	6B:582000-582000	-	-	-	-	-	-	-	-	-	-	-
.	6B:582050-582050	-	-	-	-	-	-	-	-	-	-	-
.	6B:582069-582069	-	-	-	-	-	-	-	-	-	-	-
.	6B:582077-582077	-	-	-	-	-	-	-	-	-	-	-
.	6B:582091-582091	-	-	-	-	-	-	-	-	-	-	-
.	6B:582100-582100	-	-	-	-	-	-	-	-	-	-	-
.	6B:582127-582127	-	-	-	-	-	-	-	-	-	-	-
.	6B:582130-582130	-	-	-	-	-	-	-	-	-	-	-
.	6B:582133-582133	-	-	-	-	-	-	-	-	-	-	-
.	6B:582326-582326	-	-	-	-	-	-	-	-	-	-	-
.	6B:582327-582327	-	-	-	-	-	-	-	-	-	-	-
.	6B:582346-582346	-	-	-	-	-	-	-	-	-	-	-
.	6B:656512-656512	-	-	-	-	-	-	-	-	-	-	-
.	6B:656659-656659	-	-	-	-	-	-	-	-	-	-	-
.	6B:656739-656739	-	-	-	-	-	-	-	-	-	-	-
.	6B:656820-656820	-	-	-	-	-	-	-	-	-	-	-
.	6B:753045-753045	-	-	-	-	-	-	-	-	-	-	-
.	6B:753252-753253	-	-	-	-	-	-	-	-	-	-	-
.	6B:753400-753400	G	TRITD6Bv1G000260	TRITD6Bv1G000260.1	Transcript	missense_variant	2419	2419	807	G/R	Ggg/Cgg	-	IMPACT=MODERATE;BIOTYPE=protein_coding;EXON=2/2;STRAND=-1;ENSP=TRITD6Bv1G000260.1;UNIPARC=UPI001017C2C2;SIFT=tolerated(0.24);DOMAINS=Gene3D:1.10.510.10,PANTHER:PTHR27008,PANTHER:PTHR27008:SF250
.	6B:753410-753410	C	TRITD6Bv1G000260	TRITD6Bv1G000260.1	Transcript	synonymous_variant	2409	2409	803	L	ctC/ctG	-	IMPACT=LOW;BIOTYPE=protein_coding;EXON=2/2;STRAND=-1;ENSP=TRITD6Bv1G000260.1;UNIPARC=UPI001017C2C2;DOMAINS=Gene3D:1.10.510.10,PANTHER:PTHR27008,PANTHER:PTHR27008:SF250
.	6B:753441-753441	C	TRITD6Bv1G000260	TRITD6Bv1G000260.1	Transcript	missense_variant	2378	2378	793	T/R	aCa/aGa	-	IMPACT=MODERATE;BIOTYPE=protein_coding;EXON=2/2;STRAND=-1;ENSP=TRITD6Bv1G000260.1;UNIPARC=UPI001017C2C2;SIFT=tolerated(0.06);DOMAINS=Gene3D:1.10.510.10,PROSITE_profiles:PS50011,PANTHER:PTHR27008,PANTHER:PTHR27008:SF250,SMART:SM00220
.	6B:753581-753581	C	TRITD6Bv1G000260	TRITD6Bv1G000260.1	Transcript	synonymous_variant	2238	2238	746	T	acA/acG	-	IMPACT=LOW;BIOTYPE=protein_coding;EXON=2/2;STRAND=-1;ENSP=TRITD6Bv1G000260.1;UNIPARC=UPI001017C2C2;DOMAINS=Gene3D:1.10.510.10,PROSITE_profiles:PS50011,PANTHER:PTHR27008,PANTHER:PTHR27008:SF250,SMART:SM00220,Superfamily:SSF56112
.	6B:753707-753707	A	TRITD6Bv1G000260	TRITD6Bv1G000260.1	Transcript	synonymous_variant	2112	2112	704	L	ctG/ctT	-	IMPACT=LOW;BIOTYPE=protein_coding;EXON=2/2;STRAND=-1;ENSP=TRITD6Bv1G000260.1;UNIPARC=UPI001017C2C2;DOMAINS=Gene3D:1.10.510.10,Pfam:PF00069,PROSITE_profiles:PS50011,PANTHER:PTHR27008,PANTHER:PTHR27008:SF250,SMART:SM00220,Superfamily:SSF56112
.	6B:753752-753752	G	TRITD6Bv1G000260	TRITD6Bv1G000260.1	Transcript	synonymous_variant	2067	2067	689	Y	taT/taC	-	IMPACT=LOW;BIOTYPE=protein_coding;EXON=2/2;STRAND=-1;ENSP=TRITD6Bv1G000260.1;UNIPARC=UPI001017C2C2;DOMAINS=Gene3D:1.10.510.10,Pfam:PF00069,PROSITE_profiles:PS50011,PANTHER:PTHR27008,PANTHER:PTHR27008:SF250,SMART:SM00220,Superfamily:SSF56112
.	6B:753776-753776	-	-	-	-	-	-	-	-	-	-	-
.	6B:753777-753777	-	-	-	-	-	-	-	-	-	-	-
.	6B:753779-753779	-	-	-	-	-	-	-	-	-	-	-
.	6B:753819-753819	-	-	-	-	-	-	-	-	-	-	-
.	6B:753844-753844	C	TRITD6Bv1G000260	TRITD6Bv1G000260.1	Transcript	missense_variant	2056	2056	686	S/A	Tct/Gct	-	IMPACT=MODERATE;BIOTYPE=protein_coding;EXON=1/2;STRAND=-1;ENSP=TRITD6Bv1G000260.1;UNIPARC=UPI001017C2C2;SIFT=tolerated(1);DOMAINS=Gene3D:1.10.510.10,Pfam:PF00069,PROSITE_profiles:PS50011,PANTHER:PTHR27008,PANTHER:PTHR27008:SF250,SMART:SM00220,Superfamily:SSF56112
.	6B:753865-753865	A	TRITD6Bv1G000260	TRITD6Bv1G000260.1	Transcript	stop_gained	2035	2035	679	R/*	Aga/Tga	-	IMPACT=HIGH;BIOTYPE=protein_coding;EXON=1/2;STRAND=-1;ENSP=TRITD6Bv1G000260.1;UNIPARC=UPI001017C2C2;DOMAINS=Gene3D:1.10.510.10,Pfam:PF00069,PROSITE_profiles:PS50011,PANTHER:PTHR27008,PANTHER:PTHR27008:SF250,SMART:SM00220,Superfamily:SSF56112
.	6B:753869-753869	C	TRITD6Bv1G000260	TRITD6Bv1G000260.1	Transcript	synonymous_variant	2031	2031	677	G	ggA/ggG	-	IMPACT=LOW;BIOTYPE=protein_coding;EXON=1/2;STRAND=-1;ENSP=TRITD6Bv1G000260.1;UNIPARC=UPI001017C2C2;DOMAINS=Gene3D:1.10.510.10,Pfam:PF00069,PROSITE_profiles:PS50011,PANTHER:PTHR27008,PANTHER:PTHR27008:SF250,SMART:SM00220,Superfamily:SSF56112
.	6B:753883-753883	C	TRITD6Bv1G000260	TRITD6Bv1G000260.1	Transcript	missense_variant	2017	2017	673	T/A	Act/Gct	-	IMPACT=MODERATE;BIOTYPE=protein_coding;EXON=1/2;STRAND=-1;ENSP=TRITD6Bv1G000260.1;UNIPARC=UPI001017C2C2;SIFT=tolerated(0.29);DOMAINS=Gene3D:1.10.510.10,Pfam:PF00069,PROSITE_profiles:PS50011,PANTHER:PTHR27008,PANTHER:PTHR27008:SF250,SMART:SM00220,Superfamily:SSF56112
.	6B:753898-753898	T	TRITD6Bv1G000260	TRITD6Bv1G000260.1	Transcript	missense_variant	2002	2002	668	G/S	Ggc/Agc	-	IMPACT=MODERATE;BIOTYPE=protein_coding;EXON=1/2;STRAND=-1;ENSP=TRITD6Bv1G000260.1;UNIPARC=UPI001017C2C2;SIFT=tolerated(1);DOMAINS=Gene3D:1.10.510.10,Pfam:PF00069,PROSITE_profiles:PS50011,PANTHER:PTHR27008,PANTHER:PTHR27008:SF250,SMART:SM00220,Superfamily:SSF56112
.	6B:753954-753954	T	TRITD6Bv1G000260	TRITD6Bv1G000260.1	Transcript	missense_variant	1946	1946	649	G/D	gGc/gAc	-	IMPACT=MODERATE;BIOTYPE=protein_coding;EXON=1/2;STRAND=-1;ENSP=TRITD6Bv1G000260.1;UNIPARC=UPI001017C2C2;SIFT=tolerated(1);DOMAINS=Gene3D:1.10.510.10,Pfam:PF00069,PROSITE_profiles:PS50011,PANTHER:PTHR27008,PANTHER:PTHR27008:SF250,SMART:SM00220,Superfamily:SSF56112
.	6B:753958-753958	C	TRITD6Bv1G000260	TRITD6Bv1G000260.1	Transcript	missense_variant	1942	1942	648	Q/E	Caa/Gaa	-	IMPACT=MODERATE;BIOTYPE=protein_coding;EXON=1/2;STRAND=-1;ENSP=TRITD6Bv1G000260.1;UNIPARC=UPI001017C2C2;SIFT=tolerated(1);DOMAINS=Gene3D:1.10.510.10,Pfam:PF00069,PROSITE_profiles:PS50011,PANTHER:PTHR27008,PANTHER:PTHR27008:SF250,SMART:SM00220,Superfamily:SSF56112
.	6B:753989-753989	G	TRITD6Bv1G000260	TRITD6Bv1G000260.1	Transcript	synonymous_variant	1911	1911	637	C	tgT/tgC	-	IMPACT=LOW;BIOTYPE=protein_coding;EXON=1/2;STRAND=-1;ENSP=TRITD6Bv1G000260.1;UNIPARC=UPI001017C2C2;DOMAINS=Gene3D:1.10.510.10,Pfam:PF00069,PROSITE_patterns:PS00108,PROSITE_profiles:PS50011,PANTHER:PTHR27008,PANTHER:PTHR27008:SF250,SMART:SM00220,Superfamily:SSF56112
.	6B:754010-754010	A	TRITD6Bv1G000260	TRITD6Bv1G000260.1	Transcript	synonymous_variant	1890	1890	630	C	tgC/tgT	-	IMPACT=LOW;BIOTYPE=protein_coding;EXON=1/2;STRAND=-1;ENSP=TRITD6Bv1G000260.1;UNIPARC=UPI001017C2C2;DOMAINS=Gene3D:1.10.510.10,Pfam:PF00069,PROSITE_profiles:PS50011,PANTHER:PTHR27008,PANTHER:PTHR27008:SF250,SMART:SM00220,Superfamily:SSF56112
.	6B:754060-754060	C	TRITD6Bv1G000260	TRITD6Bv1G000260.1	Transcript	missense_variant	1840	1840	614	N/D	Aat/Gat	-	IMPACT=MODERATE;BIOTYPE=protein_coding;EXON=1/2;STRAND=-1;ENSP=TRITD6Bv1G000260.1;UNIPARC=UPI001017C2C2;SIFT=tolerated(1);DOMAINS=Gene3D:1.10.510.10,Pfam:PF00069,PROSITE_profiles:PS50011,PANTHER:PTHR27008,PANTHER:PTHR27008:SF250,SMART:SM00220,Superfamily:SSF56112
.	6B:754125-754125	T	TRITD6Bv1G000260	TRITD6Bv1G000260.1	Transcript	missense_variant	1775	1775	592	R/Q	cGa/cAa	-	IMPACT=MODERATE;BIOTYPE=protein_coding;EXON=1/2;STRAND=-1;ENSP=TRITD6Bv1G000260.1;UNIPARC=UPI001017C2C2;SIFT=tolerated(0.54);DOMAINS=Gene3D:1.10.510.10,Pfam:PF00069,PROSITE_profiles:PS50011,PANTHER:PTHR27008,PANTHER:PTHR27008:SF250,SMART:SM00220,Superfamily:SSF56112
.	6B:754148-754148	A	TRITD6Bv1G000260	TRITD6Bv1G000260.1	Transcript	synonymous_variant	1752	1752	584	F	ttC/ttT	-	IMPACT=LOW;BIOTYPE=protein_coding;EXON=1/2;STRAND=-1;ENSP=TRITD6Bv1G000260.1;UNIPARC=UPI001017C2C2;DOMAINS=Gene3D:3.30.200.20,Pfam:PF00069,PROSITE_profiles:PS50011,PANTHER:PTHR27008,PANTHER:PTHR27008:SF250,SMART:SM00220,Superfamily:SSF56112
.	6B:754196-754196	T	TRITD6Bv1G000260	TRITD6Bv1G000260.1	Transcript	synonymous_variant	1704	1704	568	S	tcG/tcA	-	IMPACT=LOW;BIOTYPE=protein_coding;EXON=1/2;STRAND=-1;ENSP=TRITD6Bv1G000260.1;UNIPARC=UPI001017C2C2;DOMAINS=Gene3D:3.30.200.20,Pfam:PF00069,PROSITE_profiles:PS50011,PANTHER:PTHR27008,PANTHER:PTHR27008:SF250,SMART:SM00220,Superfamily:SSF56112
.	6B:754227-754227	C	TRITD6Bv1G000260	TRITD6Bv1G000260.1	Transcript	missense_variant	1673	1673	558	H/R	cAt/cGt	-	IMPACT=MODERATE;BIOTYPE=protein_coding;EXON=1/2;STRAND=-1;ENSP=TRITD6Bv1G000260.1;UNIPARC=UPI001017C2C2;SIFT=tolerated(1);DOMAINS=Gene3D:3.30.200.20,Pfam:PF00069,PROSITE_profiles:PS50011,PANTHER:PTHR27008,PANTHER:PTHR27008:SF250,SMART:SM00220,Superfamily:SSF56112
.	6B:754232-754232	G	TRITD6Bv1G000260	TRITD6Bv1G000260.1	Transcript	synonymous_variant	1668	1668	556	R	cgA/cgC	-	IMPACT=LOW;BIOTYPE=protein_coding;EXON=1/2;STRAND=-1;ENSP=TRITD6Bv1G000260.1;UNIPARC=UPI001017C2C2;DOMAINS=Gene3D:3.30.200.20,Pfam:PF00069,PROSITE_profiles:PS50011,PANTHER:PTHR27008,PANTHER:PTHR27008:SF250,SMART:SM00220,Superfamily:SSF56112
.	6B:754247-754247	G	TRITD6Bv1G000260	TRITD6Bv1G000260.1	Transcript	synonymous_variant	1653	1653	551	A	gcA/gcC	-	IMPACT=LOW;BIOTYPE=protein_coding;EXON=1/2;STRAND=-1;ENSP=TRITD6Bv1G000260.1;UNIPARC=UPI001017C2C2;DOMAINS=Gene3D:3.30.200.20,Pfam:PF00069,PROSITE_profiles:PS50011,PANTHER:PTHR27008,PANTHER:PTHR27008:SF250,SMART:SM00220,Superfamily:SSF56112
.	6B:754276-754276	G	TRITD6Bv1G000260	TRITD6Bv1G000260.1	Transcript	missense_variant	1624	1624	542	S/P	Tca/Cca	-	IMPACT=MODERATE;BIOTYPE=protein_coding;EXON=1/2;STRAND=-1;ENSP=TRITD6Bv1G000260.1;UNIPARC=UPI001017C2C2;SIFT=deleterious(0.02);DOMAINS=Gene3D:3.30.200.20,Pfam:PF00069,PROSITE_profiles:PS50011,PANTHER:PTHR27008,PANTHER:PTHR27008:SF250,SMART:SM00220,Superfamily:SSF56112
.	6B:754283-754283	A	TRITD6Bv1G000260	TRITD6Bv1G000260.1	Transcript	synonymous_variant	1617	1617	539	S	tcA/tcT	-	IMPACT=LOW;BIOTYPE=protein_coding;EXON=1/2;STRAND=-1;ENSP=TRITD6Bv1G000260.1;UNIPARC=UPI001017C2C2;DOMAINS=Gene3D:3.30.200.20,Pfam:PF00069,PROSITE_profiles:PS50011,PANTHER:PTHR27008,PANTHER:PTHR27008:SF250,SMART:SM00220,Superfamily:SSF56112
.	6B:754315-754315	G	TRITD6Bv1G000260	TRITD6Bv1G000260.1	Transcript	synonymous_variant	1585	1585	529	L	Ttg/Ctg	-	IMPACT=LOW;BIOTYPE=protein_coding;EXON=1/2;STRAND=-1;ENSP=TRITD6Bv1G000260.1;UNIPARC=UPI001017C2C2;DOMAINS=Gene3D:3.30.200.20,Pfam:PF00069,PROSITE_patterns:PS00107,PROSITE_profiles:PS50011,PANTHER:PTHR27008,PANTHER:PTHR27008:SF250,SMART:SM00220,Superfamily:SSF56112
.	6B:754450-754450	T	TRITD6Bv1G000260	TRITD6Bv1G000260.1	Transcript	missense_variant	1450	1450	484	V/I	Gtc/Atc	-	IMPACT=MODERATE;BIOTYPE=protein_coding;EXON=1/2;STRAND=-1;ENSP=TRITD6Bv1G000260.1;UNIPARC=UPI001017C2C2;SIFT=tolerated(1);DOMAINS=Gene3D:3.30.200.20,PANTHER:PTHR27008,PANTHER:PTHR27008:SF250,Superfamily:SSF56112
.	6B:754452-754452	A	TRITD6Bv1G000260	TRITD6Bv1G000260.1	Transcript	missense_variant	1448	1448	483	T/I	aCc/aTc	-	IMPACT=MODERATE;BIOTYPE=protein_coding;EXON=1/2;STRAND=-1;ENSP=TRITD6Bv1G000260.1;UNIPARC=UPI001017C2C2;SIFT=tolerated(0.87);DOMAINS=Gene3D:3.30.200.20,PANTHER:PTHR27008,PANTHER:PTHR27008:SF250,Superfamily:SSF56112
.	6B:754453-754453	C	TRITD6Bv1G000260	TRITD6Bv1G000260.1	Transcript	missense_variant	1447	1447	483	T/A	Acc/Gcc	-	IMPACT=MODERATE;BIOTYPE=protein_coding;EXON=1/2;STRAND=-1;ENSP=TRITD6Bv1G000260.1;UNIPARC=UPI001017C2C2;SIFT=tolerated(0.69);DOMAINS=Gene3D:3.30.200.20,PANTHER:PTHR27008,PANTHER:PTHR27008:SF250,Superfamily:SSF56112
.	6B:754456-754456	A	TRITD6Bv1G000260	TRITD6Bv1G000260.1	Transcript	missense_variant	1444	1444	482	P/S	Cca/Tca	-	IMPACT=MODERATE;BIOTYPE=protein_coding;EXON=1/2;STRAND=-1;ENSP=TRITD6Bv1G000260.1;UNIPARC=UPI001017C2C2;SIFT=tolerated(0.6);DOMAINS=PANTHER:PTHR27008,PANTHER:PTHR27008:SF250,Superfamily:SSF56112
.	6B:754458-754458	G	TRITD6Bv1G000260	TRITD6Bv1G000260.1	Transcript	missense_variant	1442	1442	481	N/T	aAt/aCt	-	IMPACT=MODERATE;BIOTYPE=protein_coding;EXON=1/2;STRAND=-1;ENSP=TRITD6Bv1G000260.1;UNIPARC=UPI001017C2C2;SIFT=tolerated(0.44);DOMAINS=PANTHER:PTHR27008,PANTHER:PTHR27008:SF250,Superfamily:SSF56112
.	6B:754475-754475	T	TRITD6Bv1G000260	TRITD6Bv1G000260.1	Transcript	synonymous_variant	1425	1425	475	K	aaG/aaA	-	IMPACT=LOW;BIOTYPE=protein_coding;EXON=1/2;STRAND=-1;ENSP=TRITD6Bv1G000260.1;UNIPARC=UPI001017C2C2;DOMAINS=PANTHER:PTHR27008,PANTHER:PTHR27008:SF250
.	6B:754494-754494	T	TRITD6Bv1G000260	TRITD6Bv1G000260.1	Transcript	missense_variant	1406	1406	469	R/K	aGg/aAg	-	IMPACT=MODERATE;BIOTYPE=protein_coding;EXON=1/2;STRAND=-1;ENSP=TRITD6Bv1G000260.1;UNIPARC=UPI001017C2C2;SIFT=tolerated(1);DOMAINS=PANTHER:PTHR27008,PANTHER:PTHR27008:SF250
.	6B:754522-754522	A	TRITD6Bv1G000260	TRITD6Bv1G000260.1	Transcript	missense_variant	1378	1378	460	I/F	Att/Ttt	-	IMPACT=MODERATE;BIOTYPE=protein_coding;EXON=1/2;STRAND=-1;ENSP=TRITD6Bv1G000260.1;UNIPARC=UPI001017C2C2;SIFT=tolerated(0.14);DOMAINS=PANTHER:PTHR27008,PANTHER:PTHR27008:SF250,Transmembrane_helices:TMhelix
.	6B:754538-754538	A	TRITD6Bv1G000260	TRITD6Bv1G000260.1	Transcript	synonymous_variant	1362	1362	454	I	atC/atT	-	IMPACT=LOW;BIOTYPE=protein_coding;EXON=1/2;STRAND=-1;ENSP=TRITD6Bv1G000260.1;UNIPARC=UPI001017C2C2;DOMAINS=PANTHER:PTHR27008,PANTHER:PTHR27008:SF250,Transmembrane_helices:TMhelix
.	6B:754541-754541	C	TRITD6Bv1G000260	TRITD6Bv1G000260.1	Transcript	synonymous_variant	1359	1359	453	A	gcA/gcG	-	IMPACT=LOW;BIOTYPE=protein_coding;EXON=1/2;STRAND=-1;ENSP=TRITD6Bv1G000260.1;UNIPARC=UPI001017C2C2;DOMAINS=PANTHER:PTHR27008,PANTHER:PTHR27008:SF250,Transmembrane_helices:TMhelix
.	6B:754552-754552	C	TRITD6Bv1G000260	TRITD6Bv1G000260.1	Transcript	missense_variant	1348	1348	450	L/V	Tta/Gta	-	IMPACT=MODERATE;BIOTYPE=protein_coding;EXON=1/2;STRAND=-1;ENSP=TRITD6Bv1G000260.1;UNIPARC=UPI001017C2C2;SIFT=tolerated(0.5);DOMAINS=PANTHER:PTHR27008,PANTHER:PTHR27008:SF250,Transmembrane_helices:TMhelix
.	6B:754589-754589	C	TRITD6Bv1G000260	TRITD6Bv1G000260.1	Transcript	synonymous_variant	1311	1311	437	R	agA/agG	-	IMPACT=LOW;BIOTYPE=protein_coding;EXON=1/2;STRAND=-1;ENSP=TRITD6Bv1G000260.1;UNIPARC=UPI001017C2C2;DOMAINS=PANTHER:PTHR27008,PANTHER:PTHR27008:SF250
.	6B:754607-754607	A	TRITD6Bv1G000260	TRITD6Bv1G000260.1	Transcript	synonymous_variant	1293	1293	431	D	gaC/gaT	-	IMPACT=LOW;BIOTYPE=protein_coding;EXON=1/2;STRAND=-1;ENSP=TRITD6Bv1G000260.1;UNIPARC=UPI001017C2C2;DOMAINS=PANTHER:PTHR27008,PANTHER:PTHR27008:SF250
.	6B:754631-754631	A	TRITD6Bv1G000260	TRITD6Bv1G000260.1	Transcript	synonymous_variant	1269	1269	423	L	ctC/ctT	-	IMPACT=LOW;BIOTYPE=protein_coding;EXON=1/2;STRAND=-1;ENSP=TRITD6Bv1G000260.1;UNIPARC=UPI001017C2C2;DOMAINS=Gene3D:3.80.10.10,PANTHER:PTHR27008,PANTHER:PTHR27008:SF250
.	6B:754677-754677	A	TRITD6Bv1G000260	TRITD6Bv1G000260.1	Transcript	missense_variant	1223	1223	408	S/L	tCa/tTa	-	IMPACT=MODERATE;BIOTYPE=protein_coding;EXON=1/2;STRAND=-1;ENSP=TRITD6Bv1G000260.1;UNIPARC=UPI001017C2C2;SIFT=tolerated(1);DOMAINS=Gene3D:3.80.10.10,PANTHER:PTHR27008,PANTHER:PTHR27008:SF250,Superfamily:SSF52058
.	6B:754692-754692	T	TRITD6Bv1G000260	TRITD6Bv1G000260.1	Transcript	missense_variant	1208	1208	403	R/K	aGa/aAa	-	IMPACT=MODERATE;BIOTYPE=protein_coding;EXON=1/2;STRAND=-1;ENSP=TRITD6Bv1G000260.1;UNIPARC=UPI001017C2C2;SIFT=tolerated(0.41);DOMAINS=Gene3D:3.80.10.10,PANTHER:PTHR27008,PANTHER:PTHR27008:SF250,SMART:SM00369,Superfamily:SSF52058
.	6B:754700-754700	G	TRITD6Bv1G000260	TRITD6Bv1G000260.1	Transcript	synonymous_variant	1200	1200	400	G	ggT/ggC	-	IMPACT=LOW;BIOTYPE=protein_coding;EXON=1/2;STRAND=-1;ENSP=TRITD6Bv1G000260.1;UNIPARC=UPI001017C2C2;DOMAINS=Gene3D:3.80.10.10,PANTHER:PTHR27008,PANTHER:PTHR27008:SF250,SMART:SM00369,Superfamily:SSF52058
.	6B:754780-754780	T	TRITD6Bv1G000260	TRITD6Bv1G000260.1	Transcript	missense_variant	1120	1120	374	L/I	Tta/Ata	-	IMPACT=MODERATE;BIOTYPE=protein_coding;EXON=1/2;STRAND=-1;ENSP=TRITD6Bv1G000260.1;UNIPARC=UPI001017C2C2;SIFT=tolerated(0.16);DOMAINS=Gene3D:3.80.10.10,PANTHER:PTHR27008,PANTHER:PTHR27008:SF250,SMART:SM00369,Superfamily:SSF52058
.	6B:754801-754801	A	TRITD6Bv1G000260	TRITD6Bv1G000260.1	Transcript	missense_variant	1099	1099	367	N/Y	Aac/Tac	-	IMPACT=MODERATE;BIOTYPE=protein_coding;EXON=1/2;STRAND=-1;ENSP=TRITD6Bv1G000260.1;UNIPARC=UPI001017C2C2;SIFT=deleterious(0.04);DOMAINS=Gene3D:3.80.10.10,PANTHER:PTHR27008,PANTHER:PTHR27008:SF250,SMART:SM00369,Superfamily:SSF52058
.	6B:754823-754823	A	TRITD6Bv1G000260	TRITD6Bv1G000260.1	Transcript	synonymous_variant	1077	1077	359	H	caC/caT	-	IMPACT=LOW;BIOTYPE=protein_coding;EXON=1/2;STRAND=-1;ENSP=TRITD6Bv1G000260.1;UNIPARC=UPI001017C2C2;DOMAINS=Gene3D:3.80.10.10,PANTHER:PTHR27008,PANTHER:PTHR27008:SF250,SMART:SM00369,Superfamily:SSF52058
.	6B:754841-754841	A	TRITD6Bv1G000260	TRITD6Bv1G000260.1	Transcript	synonymous_variant	1059	1059	353	G	ggC/ggT	-	IMPACT=LOW;BIOTYPE=protein_coding;EXON=1/2;STRAND=-1;ENSP=TRITD6Bv1G000260.1;UNIPARC=UPI001017C2C2;DOMAINS=Gene3D:3.80.10.10,PANTHER:PTHR27008,PANTHER:PTHR27008:SF250,Superfamily:SSF52058
.	6B:754880-754880	T	TRITD6Bv1G000260	TRITD6Bv1G000260.1	Transcript	synonymous_variant	1020	1020	340	T	acC/acA	-	IMPACT=LOW;BIOTYPE=protein_coding;EXON=1/2;STRAND=-1;ENSP=TRITD6Bv1G000260.1;UNIPARC=UPI001017C2C2;DOMAINS=Gene3D:3.80.10.10,PANTHER:PTHR27008,PANTHER:PTHR27008:SF250,Superfamily:SSF52058
.	6B:754952-754952	T	TRITD6Bv1G000260	TRITD6Bv1G000260.1	Transcript	missense_variant	948	948	316	D/E	gaC/gaA	-	IMPACT=MODERATE;BIOTYPE=protein_coding;EXON=1/2;STRAND=-1;ENSP=TRITD6Bv1G000260.1;UNIPARC=UPI001017C2C2;SIFT=tolerated(0.06);DOMAINS=Gene3D:3.80.10.10,PANTHER:PTHR27008,PANTHER:PTHR27008:SF250,Superfamily:SSF52058
.	6B:755021-755021	T	TRITD6Bv1G000260	TRITD6Bv1G000260.1	Transcript	synonymous_variant	879	879	293	G	ggT/ggA	-	IMPACT=LOW;BIOTYPE=protein_coding;EXON=1/2;STRAND=-1;ENSP=TRITD6Bv1G000260.1;UNIPARC=UPI001017C2C2;DOMAINS=Gene3D:3.80.10.10,Pfam:PF00560,PANTHER:PTHR27008,PANTHER:PTHR27008:SF250,SMART:SM00369,Superfamily:SSF52058
.	6B:755033-755033	T	TRITD6Bv1G000260	TRITD6Bv1G000260.1	Transcript	synonymous_variant	867	867	289	L	ctG/ctA	-	IMPACT=LOW;BIOTYPE=protein_coding;EXON=1/2;STRAND=-1;ENSP=TRITD6Bv1G000260.1;UNIPARC=UPI001017C2C2;DOMAINS=Gene3D:3.80.10.10,Pfam:PF00560,PANTHER:PTHR27008,PANTHER:PTHR27008:SF250,SMART:SM00369,Superfamily:SSF52058
.	6B:755033-755033	A	TRITD6Bv1G000260	TRITD6Bv1G000260.1	Transcript	synonymous_variant	867	867	289	L	ctG/ctT	-	IMPACT=LOW;BIOTYPE=protein_coding;EXON=1/2;STRAND=-1;ENSP=TRITD6Bv1G000260.1;UNIPARC=UPI001017C2C2;DOMAINS=Gene3D:3.80.10.10,Pfam:PF00560,PANTHER:PTHR27008,PANTHER:PTHR27008:SF250,SMART:SM00369,Superfamily:SSF52058
.	6B:755067-755067	A	TRITD6Bv1G000260	TRITD6Bv1G000260.1	Transcript	missense_variant	833	833	278	T/M	aCg/aTg	-	IMPACT=MODERATE;BIOTYPE=protein_coding;EXON=1/2;STRAND=-1;ENSP=TRITD6Bv1G000260.1;UNIPARC=UPI001017C2C2;SIFT=tolerated(0.22);DOMAINS=Gene3D:3.80.10.10,PANTHER:PTHR27008,PANTHER:PTHR27008:SF250,Superfamily:SSF52058
.	6B:755076-755076	A	TRITD6Bv1G000260	TRITD6Bv1G000260.1	Transcript	missense_variant	824	824	275	P/L	cCc/cTc	-	IMPACT=MODERATE;BIOTYPE=protein_coding;EXON=1/2;STRAND=-1;ENSP=TRITD6Bv1G000260.1;UNIPARC=UPI001017C2C2;SIFT=tolerated(0.07);DOMAINS=Gene3D:3.80.10.10,PANTHER:PTHR27008,PANTHER:PTHR27008:SF250,Superfamily:SSF52058
.	6B:755138-755138	T	TRITD6Bv1G000260	TRITD6Bv1G000260.1	Transcript	synonymous_variant	762	762	254	E	gaG/gaA	-	IMPACT=LOW;BIOTYPE=protein_coding;EXON=1/2;STRAND=-1;ENSP=TRITD6Bv1G000260.1;UNIPARC=UPI001017C2C2;DOMAINS=Gene3D:3.80.10.10,PANTHER:PTHR27008,PANTHER:PTHR27008:SF250,SMART:SM00369,Superfamily:SSF52058
.	6B:755156-755156	G	TRITD6Bv1G000260	TRITD6Bv1G000260.1	Transcript	synonymous_variant	744	744	248	N	aaT/aaC	-	IMPACT=LOW;BIOTYPE=protein_coding;EXON=1/2;STRAND=-1;ENSP=TRITD6Bv1G000260.1;UNIPARC=UPI001017C2C2;DOMAINS=Gene3D:3.80.10.10,PANTHER:PTHR27008,PANTHER:PTHR27008:SF250,SMART:SM00369,Superfamily:SSF52058
.	6B:755168-755168	A	TRITD6Bv1G000260	TRITD6Bv1G000260.1	Transcript	synonymous_variant	732	732	244	N	aaC/aaT	-	IMPACT=LOW;BIOTYPE=protein_coding;EXON=1/2;STRAND=-1;ENSP=TRITD6Bv1G000260.1;UNIPARC=UPI001017C2C2;DOMAINS=Gene3D:3.80.10.10,PANTHER:PTHR27008,PANTHER:PTHR27008:SF250,SMART:SM00369,Superfamily:SSF52058
.	6B:755198-755198	C	TRITD6Bv1G000260	TRITD6Bv1G000260.1	Transcript	synonymous_variant	702	702	234	K	aaA/aaG	-	IMPACT=LOW;BIOTYPE=protein_coding;EXON=1/2;STRAND=-1;ENSP=TRITD6Bv1G000260.1;UNIPARC=UPI001017C2C2;DOMAINS=Gene3D:3.80.10.10,PANTHER:PTHR27008,PANTHER:PTHR27008:SF250,SMART:SM00369,Superfamily:SSF52058
.	6B:755204-755206	T	TRITD6Bv1G000260	TRITD6Bv1G000260.1	Transcript	frameshift_variant	694-695	694-695	232	R/X	CGa/Aa	-	IMPACT=HIGH;BIOTYPE=protein_coding;EXON=1/2;STRAND=-1;ENSP=TRITD6Bv1G000260.1;UNIPARC=UPI001017C2C2;DOMAINS=Gene3D:3.80.10.10,PANTHER:PTHR27008,PANTHER:PTHR27008:SF250,Superfamily:SSF52058
.	6B:755242-755242	A	TRITD6Bv1G000260	TRITD6Bv1G000260.1	Transcript	missense_variant	658	658	220	G/C	Ggc/Tgc	-	IMPACT=MODERATE;BIOTYPE=protein_coding;EXON=1/2;STRAND=-1;ENSP=TRITD6Bv1G000260.1;UNIPARC=UPI001017C2C2;SIFT=tolerated(0.12);DOMAINS=Gene3D:3.80.10.10,PANTHER:PTHR27008,PANTHER:PTHR27008:SF250,Superfamily:SSF52058
.	6B:755258-755258	C	TRITD6Bv1G000260	TRITD6Bv1G000260.1	Transcript	synonymous_variant	642	642	214	S	tcA/tcG	-	IMPACT=LOW;BIOTYPE=protein_coding;EXON=1/2;STRAND=-1;ENSP=TRITD6Bv1G000260.1;UNIPARC=UPI001017C2C2;DOMAINS=Gene3D:3.80.10.10,PANTHER:PTHR27008,PANTHER:PTHR27008:SF250,Superfamily:SSF52058
.	6B:755266-755266	G	TRITD6Bv1G000260	TRITD6Bv1G000260.1	Transcript	synonymous_variant	634	634	212	L	Ttg/Ctg	-	IMPACT=LOW;BIOTYPE=protein_coding;EXON=1/2;STRAND=-1;ENSP=TRITD6Bv1G000260.1;UNIPARC=UPI001017C2C2;DOMAINS=Gene3D:3.80.10.10,PANTHER:PTHR27008,PANTHER:PTHR27008:SF250,Superfamily:SSF52058
.	6B:755267-755267	C	TRITD6Bv1G000260	TRITD6Bv1G000260.1	Transcript	synonymous_variant	633	633	211	Q	caA/caG	-	IMPACT=LOW;BIOTYPE=protein_coding;EXON=1/2;STRAND=-1;ENSP=TRITD6Bv1G000260.1;UNIPARC=UPI001017C2C2;DOMAINS=Gene3D:3.80.10.10,PANTHER:PTHR27008,PANTHER:PTHR27008:SF250,Superfamily:SSF52058
.	6B:755276-755276	G	TRITD6Bv1G000260	TRITD6Bv1G000260.1	Transcript	synonymous_variant	624	624	208	N	aaT/aaC	-	IMPACT=LOW;BIOTYPE=protein_coding;EXON=1/2;STRAND=-1;ENSP=TRITD6Bv1G000260.1;UNIPARC=UPI001017C2C2;DOMAINS=Gene3D:3.80.10.10,PANTHER:PTHR27008,PANTHER:PTHR27008:SF250,SMART:SM00369,Superfamily:SSF52058
.	6B:755300-755300	G	TRITD6Bv1G000260	TRITD6Bv1G000260.1	Transcript	synonymous_variant	600	600	200	G	ggA/ggC	-	IMPACT=LOW;BIOTYPE=protein_coding;EXON=1/2;STRAND=-1;ENSP=TRITD6Bv1G000260.1;UNIPARC=UPI001017C2C2;DOMAINS=Gene3D:3.80.10.10,PANTHER:PTHR27008,PANTHER:PTHR27008:SF250,SMART:SM00369,Superfamily:SSF52058
.	6B:755339-755339	G	TRITD6Bv1G000260	TRITD6Bv1G000260.1	Transcript	missense_variant	561	561	187	K/N	aaA/aaC	-	IMPACT=MODERATE;BIOTYPE=protein_coding;EXON=1/2;STRAND=-1;ENSP=TRITD6Bv1G000260.1;UNIPARC=UPI001017C2C2;SIFT=tolerated(1);DOMAINS=Gene3D:3.80.10.10,Pfam:PF13855,PANTHER:PTHR27008,PANTHER:PTHR27008:SF250,SMART:SM00369,Superfamily:SSF52058
.	6B:755360-755360	T	TRITD6Bv1G000260	TRITD6Bv1G000260.1	Transcript	synonymous_variant	540	540	180	E	gaG/gaA	-	IMPACT=LOW;BIOTYPE=protein_coding;EXON=1/2;STRAND=-1;ENSP=TRITD6Bv1G000260.1;UNIPARC=UPI001017C2C2;DOMAINS=Gene3D:3.80.10.10,Pfam:PF13855,PANTHER:PTHR27008,PANTHER:PTHR27008:SF250,Superfamily:SSF52058
.	6B:755380-755380	A	TRITD6Bv1G000260	TRITD6Bv1G000260.1	Transcript	missense_variant	520	520	174	I/L	Ata/Tta	-	IMPACT=MODERATE;BIOTYPE=protein_coding;EXON=1/2;STRAND=-1;ENSP=TRITD6Bv1G000260.1;UNIPARC=UPI001017C2C2;SIFT=tolerated(0.88);DOMAINS=Gene3D:3.80.10.10,Pfam:PF13855,PANTHER:PTHR27008,PANTHER:PTHR27008:SF250,Superfamily:SSF52058
.	6B:755382-755382	C	TRITD6Bv1G000260	TRITD6Bv1G000260.1	Transcript	missense_variant	518	518	173	Y/C	tAt/tGt	-	IMPACT=MODERATE;BIOTYPE=protein_coding;EXON=1/2;STRAND=-1;ENSP=TRITD6Bv1G000260.1;UNIPARC=UPI001017C2C2;SIFT=tolerated(0.18);DOMAINS=Gene3D:3.80.10.10,Pfam:PF13855,PANTHER:PTHR27008,PANTHER:PTHR27008:SF250,Superfamily:SSF52058
.	6B:755416-755416	T	TRITD6Bv1G000260	TRITD6Bv1G000260.1	Transcript	missense_variant	484	484	162	V/I	Gtt/Att	-	IMPACT=MODERATE;BIOTYPE=protein_coding;EXON=1/2;STRAND=-1;ENSP=TRITD6Bv1G000260.1;UNIPARC=UPI001017C2C2;SIFT=tolerated(0.4);DOMAINS=Gene3D:3.80.10.10,Pfam:PF13855,PANTHER:PTHR27008,PANTHER:PTHR27008:SF250,Superfamily:SSF52058
.	6B:755421-755421	C	TRITD6Bv1G000260	TRITD6Bv1G000260.1	Transcript	missense_variant	479	479	160	N/S	aAt/aGt	-	IMPACT=MODERATE;BIOTYPE=protein_coding;EXON=1/2;STRAND=-1;ENSP=TRITD6Bv1G000260.1;UNIPARC=UPI001017C2C2;SIFT=tolerated(0.09);DOMAINS=Gene3D:3.80.10.10,Pfam:PF13855,PANTHER:PTHR27008,PANTHER:PTHR27008:SF250,SMART:SM00369,Superfamily:SSF52058
.	6B:755431-755431	C	TRITD6Bv1G000260	TRITD6Bv1G000260.1	Transcript	missense_variant	469	469	157	N/D	Aat/Gat	-	IMPACT=MODERATE;BIOTYPE=protein_coding;EXON=1/2;STRAND=-1;ENSP=TRITD6Bv1G000260.1;UNIPARC=UPI001017C2C2;SIFT=tolerated(1);DOMAINS=Gene3D:3.80.10.10,Pfam:PF13855,PANTHER:PTHR27008,PANTHER:PTHR27008:SF250,SMART:SM00369,Superfamily:SSF52058
.	6B:755540-755540	A	TRITD6Bv1G000260	TRITD6Bv1G000260.1	Transcript	synonymous_variant	360	360	120	L	ctC/ctT	-	IMPACT=LOW;BIOTYPE=protein_coding;EXON=1/2;STRAND=-1;ENSP=TRITD6Bv1G000260.1;UNIPARC=UPI001017C2C2;DOMAINS=Gene3D:3.80.10.10,PANTHER:PTHR27008,PANTHER:PTHR27008:SF250,Superfamily:SSF52058,Superfamily:SSF52058
.	6B:755545-755545	C	TRITD6Bv1G000260	TRITD6Bv1G000260.1	Transcript	missense_variant	355	355	119	I/V	Ata/Gta	-	IMPACT=MODERATE;BIOTYPE=protein_coding;EXON=1/2;STRAND=-1;ENSP=TRITD6Bv1G000260.1;UNIPARC=UPI001017C2C2;SIFT=tolerated(0.36);DOMAINS=Gene3D:3.80.10.10,PANTHER:PTHR27008,PANTHER:PTHR27008:SF250,Superfamily:SSF52058,Superfamily:SSF52058
.	6B:755580-755580	A	TRITD6Bv1G000260	TRITD6Bv1G000260.1	Transcript	missense_variant	320	320	107	T/I	aCt/aTt	-	IMPACT=MODERATE;BIOTYPE=protein_coding;EXON=1/2;STRAND=-1;ENSP=TRITD6Bv1G000260.1;UNIPARC=UPI001017C2C2;SIFT=deleterious(0.03);DOMAINS=Gene3D:3.80.10.10,PANTHER:PTHR27008,PANTHER:PTHR27008:SF250,Superfamily:SSF52058,Superfamily:SSF52058
.	6B:755600-755600	A	TRITD6Bv1G000260	TRITD6Bv1G000260.1	Transcript	synonymous_variant	300	300	100	N	aaC/aaT	-	IMPACT=LOW;BIOTYPE=protein_coding;EXON=1/2;STRAND=-1;ENSP=TRITD6Bv1G000260.1;UNIPARC=UPI001017C2C2;DOMAINS=Gene3D:3.80.10.10,PANTHER:PTHR27008,PANTHER:PTHR27008:SF250,Superfamily:SSF52058
.	6B:755617-755617	G	TRITD6Bv1G000260	TRITD6Bv1G000260.1	Transcript	missense_variant	283	283	95	I/L	Att/Ctt	-	IMPACT=MODERATE;BIOTYPE=protein_coding;EXON=1/2;STRAND=-1;ENSP=TRITD6Bv1G000260.1;UNIPARC=UPI001017C2C2;SIFT=tolerated(1);DOMAINS=Gene3D:3.80.10.10,PANTHER:PTHR27008,PANTHER:PTHR27008:SF250,Superfamily:SSF52058
.	6B:755633-755633	A	TRITD6Bv1G000260	TRITD6Bv1G000260.1	Transcript	missense_variant	267	267	89	R/S	agG/agT	-	IMPACT=MODERATE;BIOTYPE=protein_coding;EXON=1/2;STRAND=-1;ENSP=TRITD6Bv1G000260.1;UNIPARC=UPI001017C2C2;SIFT=tolerated(0.44);DOMAINS=Gene3D:3.80.10.10,PANTHER:PTHR27008,PANTHER:PTHR27008:SF250,Superfamily:SSF52058
.	6B:755636-755636	C	TRITD6Bv1G000260	TRITD6Bv1G000260.1	Transcript	synonymous_variant	264	264	88	L	ctC/ctG	-	IMPACT=LOW;BIOTYPE=protein_coding;EXON=1/2;STRAND=-1;ENSP=TRITD6Bv1G000260.1;UNIPARC=UPI001017C2C2;DOMAINS=Gene3D:3.80.10.10,PANTHER:PTHR27008,PANTHER:PTHR27008:SF250,Superfamily:SSF52058
.	6B:755675-755675	T	TRITD6Bv1G000260	TRITD6Bv1G000260.1	Transcript	synonymous_variant	225	225	75	V	gtG/gtA	-	IMPACT=LOW;BIOTYPE=protein_coding;EXON=1/2;STRAND=-1;ENSP=TRITD6Bv1G000260.1;UNIPARC=UPI001017C2C2;DOMAINS=Gene3D:3.80.10.10,PANTHER:PTHR27008,PANTHER:PTHR27008:SF250,Superfamily:SSF52058
.	6B:755687-755687	G	TRITD6Bv1G000260	TRITD6Bv1G000260.1	Transcript	synonymous_variant	213	213	71	F	ttT/ttC	-	IMPACT=LOW;BIOTYPE=protein_coding;EXON=1/2;STRAND=-1;ENSP=TRITD6Bv1G000260.1;UNIPARC=UPI001017C2C2;DOMAINS=Gene3D:3.80.10.10,PANTHER:PTHR27008,PANTHER:PTHR27008:SF250,Superfamily:SSF52058
.	6B:755698-755698	T	TRITD6Bv1G000260	TRITD6Bv1G000260.1	Transcript	missense_variant	202	202	68	D/N	Gat/Aat	-	IMPACT=MODERATE;BIOTYPE=protein_coding;EXON=1/2;STRAND=-1;ENSP=TRITD6Bv1G000260.1;UNIPARC=UPI001017C2C2;SIFT=tolerated(0.6);DOMAINS=Gene3D:3.80.10.10,PANTHER:PTHR27008,PANTHER:PTHR27008:SF250,Superfamily:SSF52058
.	6B:755717-755717	A	TRITD6Bv1G000260	TRITD6Bv1G000260.1	Transcript	synonymous_variant	183	183	61	L	ctC/ctT	-	IMPACT=LOW;BIOTYPE=protein_coding;EXON=1/2;STRAND=-1;ENSP=TRITD6Bv1G000260.1;UNIPARC=UPI001017C2C2;DOMAINS=Gene3D:3.80.10.10,PANTHER:PTHR27008,PANTHER:PTHR27008:SF250,Superfamily:SSF52058
.	6B:755757-755757	G	TRITD6Bv1G000260	TRITD6Bv1G000260.1	Transcript	missense_variant	143	143	48	M/T	aTg/aCg	-	IMPACT=MODERATE;BIOTYPE=protein_coding;EXON=1/2;STRAND=-1;ENSP=TRITD6Bv1G000260.1;UNIPARC=UPI001017C2C2;SIFT=tolerated(1);DOMAINS=Gene3D:3.80.10.10,PANTHER:PTHR27008,PANTHER:PTHR27008:SF250,Superfamily:SSF52058
.	6B:755802-755802	T	TRITD6Bv1G000260	TRITD6Bv1G000260.1	Transcript	missense_variant	98	98	33	M/K	aTg/aAg	-	IMPACT=MODERATE;BIOTYPE=protein_coding;EXON=1/2;STRAND=-1;ENSP=TRITD6Bv1G000260.1;UNIPARC=UPI001017C2C2;SIFT=tolerated(1);DOMAINS=Gene3D:3.80.10.10,PANTHER:PTHR27008,PANTHER:PTHR27008:SF250,Superfamily:SSF52058
.	6B:755834-755834	T	TRITD6Bv1G000260	TRITD6Bv1G000260.1	Transcript	synonymous_variant	66	66	22	L	ttG/ttA	-	IMPACT=LOW;BIOTYPE=protein_coding;EXON=1/2;STRAND=-1;ENSP=TRITD6Bv1G000260.1;UNIPARC=UPI001017C2C2;DOMAINS=Gene3D:3.80.10.10,PANTHER:PTHR27008,PANTHER:PTHR27008:SF250,Superfamily:SSF52058
.	6B:755911-755911	-	-	-	-	-	-	-	-	-	-	-
.	6B:755958-755958	-	-	-	-	-	-	-	-	-	-	-
.	6B:756005-756005	-	-	-	-	-	-	-	-	-	-	-
.	6B:756006-756006	-	-	-	-	-	-	-	-	-	-	-
.	6B:756019-756019	-	-	-	-	-	-	-	-	-	-	-
.	6B:756077-756077	-	-	-	-	-	-	-	-	-	-	-
.	6B:756124-756124	-	-	-	-	-	-	-	-	-	-	-
.	6B:756139-756139	-	-	-	-	-	-	-	-	-	-	-
.	6B:756159-756159	-	-	-	-	-	-	-	-	-	-	-
.	6B:756164-756164	-	-	-	-	-	-	-	-	-	-	-
.	6B:756167-756167	-	-	-	-	-	-	-	-	-	-	-
.	6B:756181-756181	-	-	-	-	-	-	-	-	-	-	-
.	6B:756182-756182	-	-	-	-	-	-	-	-	-	-	-
.	6B:756190-756190	-	-	-	-	-	-	-	-	-	-	-
.	6B:756200-756200	-	-	-	-	-	-	-	-	-	-	-
.	6B:756209-756209	-	-	-	-	-	-	-	-	-	-	-
.	6B:756240-756240	-	-	-	-	-	-	-	-	-	-	-
.	6B:756245-756245	-	-	-	-	-	-	-	-	-	-	-
.	6B:756251-756251	-	-	-	-	-	-	-	-	-	-	-
.	6B:756269-756269	-	-	-	-	-	-	-	-	-	-	-
.	6B:756271-756271	-	-	-	-	-	-	-	-	-	-	-
.	6B:756284-756284	-	-	-	-	-	-	-	-	-	-	-
.	6B:756334-756334	-	-	-	-	-	-	-	-	-	-	-
.	6B:756353-756353	-	-	-	-	-	-	-	-	-	-	-
.	6B:756365-756365	-	-	-	-	-	-	-	-	-	-	-
.	6B:756386-756386	-	-	-	-	-	-	-	-	-	-	-
.	6B:756388-756388	-	-	-	-	-	-	-	-	-	-	-
.	6B:756394-756394	-	-	-	-	-	-	-	-	-	-	-
.	6B:756427-756427	-	-	-	-	-	-	-	-	-	-	-
.	6B:756428-756428	-	-	-	-	-	-	-	-	-	-	-
.	6B:756437-756437	-	-	-	-	-	-	-	-	-	-	-
.	6B:756447-756447	-	-	-	-	-	-	-	-	-	-	-
.	6B:756471-756471	-	-	-	-	-	-	-	-	-	-	-
.	6B:756474-756474	-	-	-	-	-	-	-	-	-	-	-
.	6B:756498-756498	-	-	-	-	-	-	-	-	-	-	-
.	6B:756505-756505	-	-	-	-	-	-	-	-	-	-	-
.	6B:756657-756657	-	-	-	-	-	-	-	-	-	-	-
.	6B:756679-756679	-	-	-	-	-	-	-	-	-	-	-
.	6B:756692-756693	-	-	-	-	-	-	-	-	-	-	-
.	6B:756718-756718	-	-	-	-	-	-	-	-	-	-	-
.	6B:756734-756734	-	-	-	-	-	-	-	-	-	-	-
.	6B:756737-756737	-	-	-	-	-	-	-	-	-	-	-
.	6B:756741-756741	-	-	-	-	-	-	-	-	-	-	-
.	6B:756746-756746	-	-	-	-	-	-	-	-	-	-	-
.	6B:756755-756755	-	-	-	-	-	-	-	-	-	-	-
.	6B:756766-756766	-	-	-	-	-	-	-	-	-	-	-
.	6B:756928-756928	-	-	-	-	-	-	-	-	-	-	-
.	6B:757038-757038	-	-	-	-	-	-	-	-	-	-	-
.	6B:757064-757064	-	-	-	-	-	-	-	-	-	-	-
.	6B:757086-757086	-	-	-	-	-	-	-	-	-	-	-
.	6B:757146-757146	-	-	-	-	-	-	-	-	-	-	-
.	6B:757205-757205	-	-	-	-	-	-	-	-	-	-	-
.	6B:757411-757411	-	-	-	-	-	-	-	-	-	-	-
.	6B:757419-757419	-	-	-	-	-	-	-	-	-	-	-
.	6B:758418-758418	-	-	-	-	-	-	-	-	-	-	-
.	6B:758538-758538	-	-	-	-	-	-	-	-	-	-	-
.	6B:758576-758576	-	-	-	-	-	-	-	-	-	-	-
.	6B:758593-758593	-	-	-	-	-	-	-	-	-	-	-
.	6B:758633-758633	-	-	-	-	-	-	-	-	-	-	-
.	6B:758710-758710	-	-	-	-	-	-	-	-	-	-	-
.	6B:758822-758822	-	-	-	-	-	-	-	-	-	-	-
.	6B:758847-758847	-	-	-	-	-	-	-	-	-	-	-
.	6B:758848-758848	-	-	-	-	-	-	-	-	-	-	-
.	6B:758898-758898	-	-	-	-	-	-	-	-	-	-	-
.	6B:759036-759036	-	-	-	-	-	-	-	-	-	-	-
.	6B:759120-759120	-	-	-	-	-	-	-	-	-	-	-
.	6B:759352-759352	-	-	-	-	-	-	-	-	-	-	-
.	6B:759498-759498	-	-	-	-	-	-	-	-	-	-	-
.	6B:759525-759525	-	-	-	-	-	-	-	-	-	-	-
.	6B:759542-759542	-	-	-	-	-	-	-	-	-	-	-
.	6B:759556-759556	-	-	-	-	-	-	-	-	-	-	-
.	6B:759664-759664	-	-	-	-	-	-	-	-	-	-	-
.	6B:759668-759668	-	-	-	-	-	-	-	-	-	-	-
.	6B:760843-760843	-	-	-	-	-	-	-	-	-	-	-
.	6B:760919-760919	-	-	-	-	-	-	-	-	-	-	-
.	6B:760970-760970	-	-	-	-	-	-	-	-	-	-	-
.	6B:760971-760971	-	-	-	-	-	-	-	-	-	-	-
.	6B:761034-761034	-	-	-	-	-	-	-	-	-	-	-
.	6B:763417-763417	-	-	-	-	-	-	-	-	-	-	-
.	6B:763467-763467	-	-	-	-	-	-	-	-	-	-	-
.	6B:763491-763491	-	-	-	-	-	-	-	-	-	-	-
.	6B:763534-763534	-	-	-	-	-	-	-	-	-	-	-
.	6B:763544-763544	-	-	-	-	-	-	-	-	-	-	-
.	6B:763583-763583	-	-	-	-	-	-	-	-	-	-	-
.	6B:763652-763652	-	-	-	-	-	-	-	-	-	-	-
.	6B:763669-763669	-	-	-	-	-	-	-	-	-	-	-
.	6B:763674-763674	-	-	-	-	-	-	-	-	-	-	-
.	6B:763784-763784	-	-	-	-	-	-	-	-	-	-	-
.	6B:763785-763785	-	-	-	-	-	-	-	-	-	-	-
.	6B:763823-763823	-	-	-	-	-	-	-	-	-	-	-
.	6B:776843-776843	-	-	-	-	-	-	-	-	-	-	-
.	6B:776847-776847	-	-	-	-	-	-	-	-	-	-	-
.	6B:776889-776889	-	-	-	-	-	-	-	-	-	-	-
.	6B:776898-776898	-	-	-	-	-	-	-	-	-	-	-
.	6B:776902-776902	-	-	-	-	-	-	-	-	-	-	-
.	6B:776939-776939	-	-	-	-	-	-	-	-	-	-	-
.	6B:776974-776974	-	-	-	-	-	-	-	-	-	-	-
.	6B:776975-776975	-	-	-	-	-	-	-	-	-	-	-
.	6B:776983-776983	-	-	-	-	-	-	-	-	-	-	-
.	6B:776997-776997	-	-	-	-	-	-	-	-	-	-	-
.	6B:777013-777013	-	-	-	-	-	-	-	-	-	-	-
.	6B:777014-777014	-	-	-	-	-	-	-	-	-	-	-
.	6B:816451-816451	-	-	-	-	-	-	-	-	-	-	-
.	6B:816490-816490	-	-	-	-	-	-	-	-	-	-	-
.	6B:816505-816505	-	-	-	-	-	-	-	-	-	-	-
.	6B:816514-816514	-	-	-	-	-	-	-	-	-	-	-
.	6B:816523-816523	-	-	-	-	-	-	-	-	-	-	-
.	6B:816556-816556	-	-	-	-	-	-	-	-	-	-	-
.	6B:816581-816581	-	-	-	-	-	-	-	-	-	-	-
.	6B:816583-816583	-	-	-	-	-	-	-	-	-	-	-
.	6B:816660-816660	-	-	-	-	-	-	-	-	-	-	-
.	6B:817517-817517	-	-	-	-	-	-	-	-	-	-	-
.	6B:817525-817525	-	-	-	-	-	-	-	-	-	-	-
.	6B:817532-817532	-	-	-	-	-	-	-	-	-	-	-
.	6B:817583-817583	-	-	-	-	-	-	-	-	-	-	-
.	6B:821119-821119	-	-	-	-	-	-	-	-	-	-	-
.	6B:821175-821175	-	-	-	-	-	-	-	-	-	-	-
.	6B:821194-821194	-	-	-	-	-	-	-	-	-	-	-
.	6B:821218-821218	-	-	-	-	-	-	-	-	-	-	-
.	6B:822210-822210	-	-	-	-	-	-	-	-	-	-	-
.	6B:822242-822242	-	-	-	-	-	-	-	-	-	-	-
.	6B:822252-822252	-	-	-	-	-	-	-	-	-	-	-
.	6B:822272-822272	-	-	-	-	-	-	-	-	-	-	-
.	6B:822276-822276	-	-	-	-	-	-	-	-	-	-	-
.	6B:825725-825725	-	-	-	-	-	-	-	-	-	-	-
.	6B:825799-825799	-	-	-	-	-	-	-	-	-	-	-
.	6B:854835-854835	-	-	-	-	-	-	-	-	-	-	-
.	6B:854851-854851	-	-	-	-	-	-	-	-	-	-	-
.	6B:854869-854869	-	-	-	-	-	-	-	-	-	-	-
.	6B:854952-854952	-	-	-	-	-	-	-	-	-	-	-
.	6B:854976-854976	C	TRITD6Bv1G000290	TRITD6Bv1G000290.1	Transcript	missense_variant	1130	1130	377	A/G	gCt/gGt	-	IMPACT=MODERATE;BIOTYPE=protein_coding;EXON=2/2;STRAND=-1;ENSP=TRITD6Bv1G000290.1;UNIPARC=UPI001018F0EC;SIFT=tolerated_low_confidence(0.54);DOMAINS=PANTHER:PTHR12411:SF553,PANTHER:PTHR12411
.	6B:854980-854980	T	TRITD6Bv1G000290	TRITD6Bv1G000290.1	Transcript	missense_variant	1126	1126	376	E/K	Gaa/Aaa	-	IMPACT=MODERATE;BIOTYPE=protein_coding;EXON=2/2;STRAND=-1;ENSP=TRITD6Bv1G000290.1;UNIPARC=UPI001018F0EC;SIFT=tolerated_low_confidence(0.9);DOMAINS=PANTHER:PTHR12411:SF553,PANTHER:PTHR12411,Gene3D:3.90.70.10
.	6B:854996-854996	T	TRITD6Bv1G000290	TRITD6Bv1G000290.1	Transcript	synonymous_variant	1110	1110	370	P	ccG/ccA	-	IMPACT=LOW;BIOTYPE=protein_coding;EXON=2/2;STRAND=-1;ENSP=TRITD6Bv1G000290.1;UNIPARC=UPI001018F0EC;DOMAINS=CDD:cd02248,PANTHER:PTHR12411:SF553,PANTHER:PTHR12411,Gene3D:3.90.70.10,Pfam:PF00112,SMART:SM00645,Superfamily:SSF54001
.	6B:855029-855029	T	TRITD6Bv1G000290	TRITD6Bv1G000290.1	Transcript	missense_variant	1077	1077	359	N/K	aaT/aaA	-	IMPACT=MODERATE;BIOTYPE=protein_coding;EXON=2/2;STRAND=-1;ENSP=TRITD6Bv1G000290.1;UNIPARC=UPI001018F0EC;SIFT=tolerated(1);DOMAINS=CDD:cd02248,PANTHER:PTHR12411:SF553,PANTHER:PTHR12411,Gene3D:3.90.70.10,Pfam:PF00112,SMART:SM00645,Superfamily:SSF54001
.	6B:855039-855039	C	TRITD6Bv1G000290	TRITD6Bv1G000290.1	Transcript	missense_variant	1067	1067	356	E/G	gAa/gGa	-	IMPACT=MODERATE;BIOTYPE=protein_coding;EXON=2/2;STRAND=-1;ENSP=TRITD6Bv1G000290.1;UNIPARC=UPI001018F0EC;SIFT=tolerated(0.63);DOMAINS=CDD:cd02248,PANTHER:PTHR12411:SF553,PANTHER:PTHR12411,Gene3D:3.90.70.10,Pfam:PF00112,SMART:SM00645,Superfamily:SSF54001
.	6B:855083-855083	T	TRITD6Bv1G000290	TRITD6Bv1G000290.1	Transcript	stop_gained	1023	1023	341	W/*	tgG/tgA	-	IMPACT=HIGH;BIOTYPE=protein_coding;EXON=2/2;STRAND=-1;ENSP=TRITD6Bv1G000290.1;UNIPARC=UPI001018F0EC;DOMAINS=CDD:cd02248,PANTHER:PTHR12411:SF553,PANTHER:PTHR12411,PROSITE_patterns:PS00640,Gene3D:3.90.70.10,Pfam:PF00112,SMART:SM00645,Superfamily:SSF54001
.	6B:855490-855490	A	TRITD6Bv1G000290	TRITD6Bv1G000290.1	Transcript	missense_variant	616	616	206	P/S	Cct/Tct	-	IMPACT=MODERATE;BIOTYPE=protein_coding;EXON=2/2;STRAND=-1;ENSP=TRITD6Bv1G000290.1;UNIPARC=UPI001018F0EC;SIFT=tolerated(1);DOMAINS=CDD:cd02248,PANTHER:PTHR12411:SF553,PANTHER:PTHR12411,Gene3D:3.90.70.10,Pfam:PF00112,SMART:SM00645,Superfamily:SSF54001
.	6B:855494-855494	T	TRITD6Bv1G000290	TRITD6Bv1G000290.1	Transcript	synonymous_variant	612	612	204	L	ctG/ctA	-	IMPACT=LOW;BIOTYPE=protein_coding;EXON=2/2;STRAND=-1;ENSP=TRITD6Bv1G000290.1;UNIPARC=UPI001018F0EC;DOMAINS=CDD:cd02248,PANTHER:PTHR12411:SF553,PANTHER:PTHR12411,Gene3D:3.90.70.10,Pfam:PF00112,SMART:SM00645,Superfamily:SSF54001
.	6B:855565-855565	-	-	-	-	-	-	-	-	-	-	-
.	6B:855652-855652	-	-	-	-	-	-	-	-	-	-	-
.	6B:855658-855658	G	TRITD6Bv1G000290	TRITD6Bv1G000290.1	Transcript	splice_region_variant,synonymous_variant	543	543	181	C	tgT/tgC	-	IMPACT=LOW;BIOTYPE=protein_coding;EXON=1/2;STRAND=-1;ENSP=TRITD6Bv1G000290.1;UNIPARC=UPI001018F0EC;DOMAINS=CDD:cd02248,PANTHER:PTHR12411:SF553,PANTHER:PTHR12411,PROSITE_patterns:PS00139,Gene3D:3.90.70.10,Pfam:PF00112,SMART:SM00645,Superfamily:SSF54001,Prints:PR00705
.	6B:855664-855664	T	TRITD6Bv1G000290	TRITD6Bv1G000290.1	Transcript	synonymous_variant	537	537	179	R	cgG/cgA	-	IMPACT=LOW;BIOTYPE=protein_coding;EXON=1/2;STRAND=-1;ENSP=TRITD6Bv1G000290.1;UNIPARC=UPI001018F0EC;DOMAINS=CDD:cd02248,PANTHER:PTHR12411:SF553,PANTHER:PTHR12411,PROSITE_patterns:PS00139,Gene3D:3.90.70.10,Pfam:PF00112,SMART:SM00645,Superfamily:SSF54001,Prints:PR00705
.	6B:855709-855709	T	TRITD6Bv1G000290	TRITD6Bv1G000290.1	Transcript	missense_variant	492	492	164	M/I	atG/atA	-	IMPACT=MODERATE;BIOTYPE=protein_coding;EXON=1/2;STRAND=-1;ENSP=TRITD6Bv1G000290.1;UNIPARC=UPI001018F0EC;SIFT=tolerated(0.46);DOMAINS=CDD:cd02248,PANTHER:PTHR12411:SF553,PANTHER:PTHR12411,Gene3D:3.90.70.10,Pfam:PF00112,SMART:SM00645,Superfamily:SSF54001
.	6B:858579-858579	-	-	-	-	-	-	-	-	-	-	-
.	6B:858622-858625	-	-	-	-	-	-	-	-	-	-	-
.	6B:858698-858698	-	-	-	-	-	-	-	-	-	-	-
.	6B:858712-858712	-	-	-	-	-	-	-	-	-	-	-
.	6B:862205-862205	-	-	-	-	-	-	-	-	-	-	-
.	6B:862274-862274	-	-	-	-	-	-	-	-	-	-	-
.	6B:862877-862878	AC	TRITD6Bv1G000300	TRITD6Bv1G000300.1	Transcript	frameshift_variant	103	103	35	H/TX	Cac/ACac	-	IMPACT=HIGH;BIOTYPE=protein_coding;EXON=1/2;STRAND=1;ENSP=TRITD6Bv1G000300.1;UNIPARC=UPI00101955E7;DOMAINS=Gene3D:3.30.559.10,Pfam:PF02458,PANTHER:PTHR31642,PANTHER:PTHR31642:SF159
.	6B:862938-862938	A	TRITD6Bv1G000300	TRITD6Bv1G000300.1	Transcript	missense_variant	163	163	55	G/S	Ggc/Agc	-	IMPACT=MODERATE;BIOTYPE=protein_coding;EXON=1/2;STRAND=1;ENSP=TRITD6Bv1G000300.1;UNIPARC=UPI00101955E7;SIFT=tolerated(0.42);DOMAINS=Gene3D:3.30.559.10,Pfam:PF02458,PANTHER:PTHR31642,PANTHER:PTHR31642:SF159
.	6B:862943-862943	A	TRITD6Bv1G000300	TRITD6Bv1G000300.1	Transcript	synonymous_variant	168	168	56	E	gaG/gaA	-	IMPACT=LOW;BIOTYPE=protein_coding;EXON=1/2;STRAND=1;ENSP=TRITD6Bv1G000300.1;UNIPARC=UPI00101955E7;DOMAINS=Gene3D:3.30.559.10,Pfam:PF02458,PANTHER:PTHR31642,PANTHER:PTHR31642:SF159
.	6B:862961-862961	C	TRITD6Bv1G000300	TRITD6Bv1G000300.1	Transcript	synonymous_variant	186	186	62	L	ctG/ctC	-	IMPACT=LOW;BIOTYPE=protein_coding;EXON=1/2;STRAND=1;ENSP=TRITD6Bv1G000300.1;UNIPARC=UPI00101955E7;DOMAINS=Gene3D:3.30.559.10,Pfam:PF02458,PANTHER:PTHR31642,PANTHER:PTHR31642:SF159
.	6B:863007-863007	C	TRITD6Bv1G000300	TRITD6Bv1G000300.1	Transcript	missense_variant	232	232	78	W/R	Tgg/Cgg	-	IMPACT=MODERATE;BIOTYPE=protein_coding;EXON=1/2;STRAND=1;ENSP=TRITD6Bv1G000300.1;UNIPARC=UPI00101955E7;SIFT=tolerated(1);DOMAINS=Gene3D:3.30.559.10,Pfam:PF02458,PANTHER:PTHR31642,PANTHER:PTHR31642:SF159
.	6B:863094-863094	A	TRITD6Bv1G000300	TRITD6Bv1G000300.1	Transcript	missense_variant	319	319	107	D/N	Gac/Aac	-	IMPACT=MODERATE;BIOTYPE=protein_coding;EXON=1/2;STRAND=1;ENSP=TRITD6Bv1G000300.1;UNIPARC=UPI00101955E7;SIFT=deleterious(0.02);DOMAINS=Gene3D:3.30.559.10,Pfam:PF02458,PANTHER:PTHR31642,PANTHER:PTHR31642:SF159
.	6B:863095-863095	T	TRITD6Bv1G000300	TRITD6Bv1G000300.1	Transcript	missense_variant	320	320	107	D/V	gAc/gTc	-	IMPACT=MODERATE;BIOTYPE=protein_coding;EXON=1/2;STRAND=1;ENSP=TRITD6Bv1G000300.1;UNIPARC=UPI00101955E7;SIFT=deleterious(0);DOMAINS=Gene3D:3.30.559.10,Pfam:PF02458,PANTHER:PTHR31642,PANTHER:PTHR31642:SF159
.	6B:863099-863099	A	TRITD6Bv1G000300	TRITD6Bv1G000300.1	Transcript	stop_gained	324	324	108	Y/*	taT/taA	-	IMPACT=HIGH;BIOTYPE=protein_coding;EXON=1/2;STRAND=1;ENSP=TRITD6Bv1G000300.1;UNIPARC=UPI00101955E7;DOMAINS=Gene3D:3.30.559.10,Pfam:PF02458,PANTHER:PTHR31642,PANTHER:PTHR31642:SF159
.	6B:863103-863103	A	TRITD6Bv1G000300	TRITD6Bv1G000300.1	Transcript	missense_variant	328	328	110	D/N	Gac/Aac	-	IMPACT=MODERATE;BIOTYPE=protein_coding;EXON=1/2;STRAND=1;ENSP=TRITD6Bv1G000300.1;UNIPARC=UPI00101955E7;SIFT=deleterious(0.03);DOMAINS=Gene3D:3.30.559.10,Pfam:PF02458,PANTHER:PTHR31642,PANTHER:PTHR31642:SF159
.	6B:863108-863108	C	TRITD6Bv1G000300	TRITD6Bv1G000300.1	Transcript	synonymous_variant	333	333	111	F	ttT/ttC	-	IMPACT=LOW;BIOTYPE=protein_coding;EXON=1/2;STRAND=1;ENSP=TRITD6Bv1G000300.1;UNIPARC=UPI00101955E7;DOMAINS=Gene3D:3.30.559.10,Pfam:PF02458,PANTHER:PTHR31642,PANTHER:PTHR31642:SF159
.	6B:864659-864659	-	-	-	-	-	-	-	-	-	-	-
.	6B:864668-864668	-	-	-	-	-	-	-	-	-	-	-
.	6B:864699-864700	-	-	-	-	-	-	-	-	-	-	-
.	6B:864771-864771	-	-	-	-	-	-	-	-	-	-	-
.	6B:864802-864802	T	TRITD6Bv1G000300	TRITD6Bv1G000300.1	Transcript	synonymous_variant	441	441	147	V	gtC/gtT	-	IMPACT=LOW;BIOTYPE=protein_coding;EXON=2/2;STRAND=1;ENSP=TRITD6Bv1G000300.1;UNIPARC=UPI00101955E7;DOMAINS=Gene3D:3.30.559.10,Pfam:PF02458,PANTHER:PTHR31642,PANTHER:PTHR31642:SF159
.	6B:864803-864803	G	TRITD6Bv1G000300	TRITD6Bv1G000300.1	Transcript	missense_variant	442	442	148	S/A	Tcc/Gcc	-	IMPACT=MODERATE;BIOTYPE=protein_coding;EXON=2/2;STRAND=1;ENSP=TRITD6Bv1G000300.1;UNIPARC=UPI00101955E7;SIFT=tolerated(0.36);DOMAINS=Gene3D:3.30.559.10,Pfam:PF02458,PANTHER:PTHR31642,PANTHER:PTHR31642:SF159
.	6B:864820-864820	G	TRITD6Bv1G000300	TRITD6Bv1G000300.1	Transcript	synonymous_variant	459	459	153	T	acA/acG	-	IMPACT=LOW;BIOTYPE=protein_coding;EXON=2/2;STRAND=1;ENSP=TRITD6Bv1G000300.1;UNIPARC=UPI00101955E7;DOMAINS=Gene3D:3.30.559.10,Pfam:PF02458,PANTHER:PTHR31642,PANTHER:PTHR31642:SF159
.	6B:864830-864832	T	TRITD6Bv1G000300	TRITD6Bv1G000300.1	Transcript	frameshift_variant	470-471	470-471	157	V/X	gTT/gT	-	IMPACT=HIGH;BIOTYPE=protein_coding;EXON=2/2;STRAND=1;ENSP=TRITD6Bv1G000300.1;UNIPARC=UPI00101955E7;DOMAINS=Gene3D:3.30.559.10,Pfam:PF02458,PANTHER:PTHR31642,PANTHER:PTHR31642:SF159
.	6B:864854-864854	A	TRITD6Bv1G000300	TRITD6Bv1G000300.1	Transcript	missense_variant	493	493	165	H/N	Cat/Aat	-	IMPACT=MODERATE;BIOTYPE=protein_coding;EXON=2/2;STRAND=1;ENSP=TRITD6Bv1G000300.1;UNIPARC=UPI00101955E7;SIFT=deleterious(0.02);DOMAINS=Gene3D:3.30.559.10,Pfam:PF02458,PANTHER:PTHR31642,PANTHER:PTHR31642:SF159
.	6B:864877-864877	C	TRITD6Bv1G000300	TRITD6Bv1G000300.1	Transcript	synonymous_variant	516	516	172	D	gaT/gaC	-	IMPACT=LOW;BIOTYPE=protein_coding;EXON=2/2;STRAND=1;ENSP=TRITD6Bv1G000300.1;UNIPARC=UPI00101955E7;DOMAINS=Gene3D:3.30.559.10,Pfam:PF02458,PANTHER:PTHR31642,PANTHER:PTHR31642:SF159
.	6B:864885-864885	G	TRITD6Bv1G000300	TRITD6Bv1G000300.1	Transcript	missense_variant	524	524	175	H/R	cAt/cGt	-	IMPACT=MODERATE;BIOTYPE=protein_coding;EXON=2/2;STRAND=1;ENSP=TRITD6Bv1G000300.1;UNIPARC=UPI00101955E7;SIFT=tolerated(1);DOMAINS=Gene3D:3.30.559.10,Pfam:PF02458,PANTHER:PTHR31642,PANTHER:PTHR31642:SF159
.	6B:864929-864929	G	TRITD6Bv1G000300	TRITD6Bv1G000300.1	Transcript	missense_variant	568	568	190	I/V	Atc/Gtc	-	IMPACT=MODERATE;BIOTYPE=protein_coding;EXON=2/2;STRAND=1;ENSP=TRITD6Bv1G000300.1;UNIPARC=UPI00101955E7;SIFT=deleterious(0.03);DOMAINS=Gene3D:3.30.559.10,Pfam:PF02458,PANTHER:PTHR31642,PANTHER:PTHR31642:SF159
.	6B:864938-864938	G	TRITD6Bv1G000300	TRITD6Bv1G000300.1	Transcript	missense_variant	577	577	193	R/G	Aga/Gga	-	IMPACT=MODERATE;BIOTYPE=protein_coding;EXON=2/2;STRAND=1;ENSP=TRITD6Bv1G000300.1;UNIPARC=UPI00101955E7;SIFT=tolerated(0.12);DOMAINS=Gene3D:3.30.559.10,Pfam:PF02458,PANTHER:PTHR31642,PANTHER:PTHR31642:SF159
.	6B:864966-864966	G	TRITD6Bv1G000300	TRITD6Bv1G000300.1	Transcript	missense_variant	605	605	202	H/R	cAt/cGt	-	IMPACT=MODERATE;BIOTYPE=protein_coding;EXON=2/2;STRAND=1;ENSP=TRITD6Bv1G000300.1;UNIPARC=UPI00101955E7;SIFT=deleterious(0);DOMAINS=Gene3D:3.30.559.10,Pfam:PF02458,PANTHER:PTHR31642,PANTHER:PTHR31642:SF159
.	6B:864984-864984	T	TRITD6Bv1G000300	TRITD6Bv1G000300.1	Transcript	missense_variant	623	623	208	S/F	tCc/tTc	-	IMPACT=MODERATE;BIOTYPE=protein_coding;EXON=2/2;STRAND=1;ENSP=TRITD6Bv1G000300.1;UNIPARC=UPI00101955E7;SIFT=tolerated(0.11);DOMAINS=Pfam:PF02458,PANTHER:PTHR31642,PANTHER:PTHR31642:SF159,Low_complexity_(Seg):seg
.	6B:865001-865001	T	TRITD6Bv1G000300	TRITD6Bv1G000300.1	Transcript	missense_variant	640	640	214	P/S	Cca/Tca	-	IMPACT=MODERATE;BIOTYPE=protein_coding;EXON=2/2;STRAND=1;ENSP=TRITD6Bv1G000300.1;UNIPARC=UPI00101955E7;SIFT=tolerated(0.26);DOMAINS=Gene3D:3.30.559.10,Pfam:PF02458,PANTHER:PTHR31642,PANTHER:PTHR31642:SF159,Low_complexity_(Seg):seg
.	6B:865034-865034	A	TRITD6Bv1G000300	TRITD6Bv1G000300.1	Transcript	missense_variant	673	673	225	S/T	Tca/Aca	-	IMPACT=MODERATE;BIOTYPE=protein_coding;EXON=2/2;STRAND=1;ENSP=TRITD6Bv1G000300.1;UNIPARC=UPI00101955E7;SIFT=tolerated(0.67);DOMAINS=Gene3D:3.30.559.10,Pfam:PF02458,PANTHER:PTHR31642,PANTHER:PTHR31642:SF159
.	6B:865078-865078	C	TRITD6Bv1G000300	TRITD6Bv1G000300.1	Transcript	synonymous_variant	717	717	239	S	tcT/tcC	-	IMPACT=LOW;BIOTYPE=protein_coding;EXON=2/2;STRAND=1;ENSP=TRITD6Bv1G000300.1;UNIPARC=UPI00101955E7;DOMAINS=Gene3D:3.30.559.10,Pfam:PF02458,PANTHER:PTHR31642,PANTHER:PTHR31642:SF159
.	6B:865149-865149	A	TRITD6Bv1G000300	TRITD6Bv1G000300.1	Transcript	missense_variant	788	788	263	L/Q	cTa/cAa	-	IMPACT=MODERATE;BIOTYPE=protein_coding;EXON=2/2;STRAND=1;ENSP=TRITD6Bv1G000300.1;UNIPARC=UPI00101955E7;SIFT=deleterious(0);DOMAINS=Gene3D:3.30.559.10,Pfam:PF02458,PANTHER:PTHR31642,PANTHER:PTHR31642:SF159
.	6B:865151-865151	C	TRITD6Bv1G000300	TRITD6Bv1G000300.1	Transcript	missense_variant	790	790	264	S/P	Tct/Cct	-	IMPACT=MODERATE;BIOTYPE=protein_coding;EXON=2/2;STRAND=1;ENSP=TRITD6Bv1G000300.1;UNIPARC=UPI00101955E7;SIFT=deleterious(0);DOMAINS=Gene3D:3.30.559.10,Pfam:PF02458,PANTHER:PTHR31642,PANTHER:PTHR31642:SF159
.	6B:865264-865264	C	TRITD6Bv1G000300	TRITD6Bv1G000300.1	Transcript	synonymous_variant	903	903	301	D	gaT/gaC	-	IMPACT=LOW;BIOTYPE=protein_coding;EXON=2/2;STRAND=1;ENSP=TRITD6Bv1G000300.1;UNIPARC=UPI00101955E7;DOMAINS=Gene3D:3.30.559.10,Pfam:PF02458,PANTHER:PTHR31642,PANTHER:PTHR31642:SF159
.	6B:925334-925334	C	TRITD6Bv1G000320	TRITD6Bv1G000320.1	Transcript	synonymous_variant	1308	1308	436	A	gcG/gcC	-	IMPACT=LOW;BIOTYPE=protein_coding;EXON=2/2;STRAND=1;ENSP=TRITD6Bv1G000320.1;UNIPARC=UPI001019C9A7;DOMAINS=PANTHER:PTHR31325,PANTHER:PTHR31325:SF201
.	6B:925334-925334	C	TRITD6Bv1G000320	TRITD6Bv1G000320.2	Transcript	synonymous_variant	492	492	164	A	gcG/gcC	-	IMPACT=LOW;BIOTYPE=protein_coding;EXON=1/2;STRAND=1;ENSP=TRITD6Bv1G000320.2;UNIPARC=UPI00101761CA;DOMAINS=PANTHER:PTHR31325,PANTHER:PTHR31325:SF201
.	6B:968571-968571	-	-	-	-	-	-	-	-	-	-	-
.	6B:968578-968578	-	-	-	-	-	-	-	-	-	-	-
.	6B:968586-968586	-	-	-	-	-	-	-	-	-	-	-
.	6B:968592-968592	-	-	-	-	-	-	-	-	-	-	-
.	6B:968594-968594	-	-	-	-	-	-	-	-	-	-	-
.	6B:968595-968595	-	-	-	-	-	-	-	-	-	-	-
.	6B:968671-968671	-	-	-	-	-	-	-	-	-	-	-
.	6B:968674-968674	-	-	-	-	-	-	-	-	-	-	-
.	6B:968682-968682	-	-	-	-	-	-	-	-	-	-	-
.	6B:968686-968686	-	-	-	-	-	-	-	-	-	-	-
.	6B:968702-968702	-	-	-	-	-	-	-	-	-	-	-
.	6B:968716-968716	-	-	-	-	-	-	-	-	-	-	-
.	6B:968717-968717	-	-	-	-	-	-	-	-	-	-	-
.	6B:968728-968728	-	-	-	-	-	-	-	-	-	-	-
.	6B:968732-968732	-	-	-	-	-	-	-	-	-	-	-
.	6B:968758-968758	-	-	-	-	-	-	-	-	-	-	-
.	6B:968809-968809	-	-	-	-	-	-	-	-	-	-	-
.	6B:968810-968810	-	-	-	-	-	-	-	-	-	-	-
.	6B:968820-968820	-	-	-	-	-	-	-	-	-	-	-
.	6B:968836-968836	-	-	-	-	-	-	-	-	-	-	-
.	6B:968839-968839	-	-	-	-	-	-	-	-	-	-	-
.	6B:968861-968861	-	-	-	-	-	-	-	-	-	-	-
.	6B:968944-968944	-	-	-	-	-	-	-	-	-	-	-
.	6B:968955-968955	-	-	-	-	-	-	-	-	-	-	-
.	6B:968980-968980	-	-	-	-	-	-	-	-	-	-	-
.	6B:968985-968985	-	-	-	-	-	-	-	-	-	-	-
.	6B:969029-969029	-	-	-	-	-	-	-	-	-	-	-
.	6B:969045-969045	-	-	-	-	-	-	-	-	-	-	-
.	6B:969053-969053	-	-	-	-	-	-	-	-	-	-	-
.	6B:969060-969060	-	-	-	-	-	-	-	-	-	-	-
.	6B:969071-969071	-	-	-	-	-	-	-	-	-	-	-
.	6B:969088-969088	-	-	-	-	-	-	-	-	-	-	-
.	6B:969115-969115	-	-	-	-	-	-	-	-	-	-	-
.	6B:969169-969169	-	-	-	-	-	-	-	-	-	-	-
.	6B:969195-969196	-	-	-	-	-	-	-	-	-	-	-
.	6B:969217-969217	-	-	-	-	-	-	-	-	-	-	-
.	6B:969256-969256	-	-	-	-	-	-	-	-	-	-	-
.	6B:969257-969257	-	-	-	-	-	-	-	-	-	-	-
.	6B:969746-969746	-	-	-	-	-	-	-	-	-	-	-
.	6B:969748-969748	-	-	-	-	-	-	-	-	-	-	-
.	6B:969761-969761	-	-	-	-	-	-	-	-	-	-	-
.	6B:969769-969769	-	-	-	-	-	-	-	-	-	-	-
.	6B:969792-969792	-	-	-	-	-	-	-	-	-	-	-
.	6B:969807-969807	-	-	-	-	-	-	-	-	-	-	-
.	6B:969832-969832	-	-	-	-	-	-	-	-	-	-	-
.	6B:969897-969897	-	-	-	-	-	-	-	-	-	-	-
.	6B:971598-971598	-	-	-	-	-	-	-	-	-	-	-
.	6B:971768-971768	-	-	-	-	-	-	-	-	-	-	-
.	6B:971776-971776	-	-	-	-	-	-	-	-	-	-	-
.	6B:971779-971779	-	-	-	-	-	-	-	-	-	-	-
.	6B:971837-971837	-	-	-	-	-	-	-	-	-	-	-
.	6B:971858-971858	-	-	-	-	-	-	-	-	-	-	-
.	6B:971882-971882	-	-	-	-	-	-	-	-	-	-	-
.	6B:971903-971903	-	-	-	-	-	-	-	-	-	-	-
.	6B:971944-971944	-	-	-	-	-	-	-	-	-	-	-
.	6B:971952-971953	-	-	-	-	-	-	-	-	-	-	-
.	6B:971970-971970	-	-	-	-	-	-	-	-	-	-	-
.	6B:971987-971987	-	-	-	-	-	-	-	-	-	-	-
.	6B:972016-972016	-	-	-	-	-	-	-	-	-	-	-
.	6B:972041-972041	-	-	-	-	-	-	-	-	-	-	-
.	6B:972043-972043	-	-	-	-	-	-	-	-	-	-	-
.	6B:972055-972055	-	-	-	-	-	-	-	-	-	-	-
.	6B:972058-972058	-	-	-	-	-	-	-	-	-	-	-
.	6B:972078-972078	-	-	-	-	-	-	-	-	-	-	-
.	6B:972126-972126	-	-	-	-	-	-	-	-	-	-	-
.	6B:972238-972238	-	-	-	-	-	-	-	-	-	-	-
.	6B:972271-972271	-	-	-	-	-	-	-	-	-	-	-
.	6B:972330-972330	-	-	-	-	-	-	-	-	-	-	-
.	6B:972374-972374	-	-	-	-	-	-	-	-	-	-	-
.	6B:972452-972452	-	-	-	-	-	-	-	-	-	-	-
.	6B:972469-972469	-	-	-	-	-	-	-	-	-	-	-
.	6B:972505-972505	-	-	-	-	-	-	-	-	-	-	-
.	6B:972530-972530	-	-	-	-	-	-	-	-	-	-	-
.	6B:972742-972742	-	-	-	-	-	-	-	-	-	-	-
.	6B:972793-972793	-	-	-	-	-	-	-	-	-	-	-
.	6B:972794-972794	-	-	-	-	-	-	-	-	-	-	-
.	6B:972953-972953	-	-	-	-	-	-	-	-	-	-	-
.	6B:973002-973002	-	-	-	-	-	-	-	-	-	-	-
.	6B:973465-973465	-	-	-	-	-	-	-	-	-	-	-
.	6B:973505-973505	-	-	-	-	-	-	-	-	-	-	-
.	6B:973523-973523	-	-	-	-	-	-	-	-	-	-	-
.	6B:973547-973547	-	-	-	-	-	-	-	-	-	-	-
.	6B:973560-973560	-	-	-	-	-	-	-	-	-	-	-
.	6B:973650-973650	-	-	-	-	-	-	-	-	-	-	-
.	6B:973672-973672	-	-	-	-	-	-	-	-	-	-	-
.	6B:973840-973840	-	-	-	-	-	-	-	-	-	-	-
.	6B:973849-973849	-	-	-	-	-	-	-	-	-	-	-
.	6B:973873-973874	-	-	-	-	-	-	-	-	-	-	-
.	6B:973899-973899	-	-	-	-	-	-	-	-	-	-	-
.	6B:1014301-1014301	-	-	-	-	-	-	-	-	-	-	-
.	6B:1014311-1014311	-	-	-	-	-	-	-	-	-	-	-
.	6B:1014328-1014328	-	-	-	-	-	-	-	-	-	-	-
.	6B:1014357-1014357	-	-	-	-	-	-	-	-	-	-	-
.	6B:1014398-1014398	-	-	-	-	-	-	-	-	-	-	-
.	6B:1014565-1014565	-	-	-	-	-	-	-	-	-	-	-
.	6B:1015084-1015084	-	-	-	-	-	-	-	-	-	-	-
.	6B:1015091-1015091	-	-	-	-	-	-	-	-	-	-	-
.	6B:1015096-1015099	-	-	-	-	-	-	-	-	-	-	-
.	6B:1015270-1015270	-	-	-	-	-	-	-	-	-	-	-
.	6B:1015313-1015313	-	-	-	-	-	-	-	-	-	-	-
.	6B:1015430-1015430	-	-	-	-	-	-	-	-	-	-	-
.	6B:1015686-1015686	-	-	-	-	-	-	-	-	-	-	-
.	6B:1016075-1016075	-	-	-	-	-	-	-	-	-	-	-
.	6B:1016083-1016083	-	-	-	-	-	-	-	-	-	-	-
.	6B:1016104-1016104	-	-	-	-	-	-	-	-	-	-	-
.	6B:1016136-1016136	-	-	-	-	-	-	-	-	-	-	-
.	6B:1016926-1016926	-	-	-	-	-	-	-	-	-	-	-
.	6B:1018399-1018399	-	-	-	-	-	-	-	-	-	-	-
.	6B:1018433-1018433	-	-	-	-	-	-	-	-	-	-	-
.	6B:1019245-1019245	-	-	-	-	-	-	-	-	-	-	-
.	6B:1019271-1019271	-	-	-	-	-	-	-	-	-	-	-
.	6B:1019290-1019290	-	-	-	-	-	-	-	-	-	-	-
.	6B:1020630-1020630	-	-	-	-	-	-	-	-	-	-	-
.	6B:1020631-1020631	-	-	-	-	-	-	-	-	-	-	-
.	6B:1020633-1020633	-	-	-	-	-	-	-	-	-	-	-
.	6B:1020685-1020685	-	-	-	-	-	-	-	-	-	-	-
.	6B:1037503-1037503	-	-	-	-	-	-	-	-	-	-	-
.	6B:1037563-1037563	-	-	-	-	-	-	-	-	-	-	-
.	6B:1037565-1037565	-	-	-	-	-	-	-	-	-	-	-
.	6B:1037638-1037638	-	-	-	-	-	-	-	-	-	-	-
.	6B:1038109-1038109	-	-	-	-	-	-	-	-	-	-	-
.	6B:1038162-1038162	-	-	-	-	-	-	-	-	-	-	-
.	6B:1038164-1038164	-	-	-	-	-	-	-	-	-	-	-
.	6B:1038316-1038316	-	-	-	-	-	-	-	-	-	-	-
.	6B:1038350-1038350	-	-	-	-	-	-	-	-	-	-	-
.	6B:1038368-1038368	-	-	-	-	-	-	-	-	-	-	-
.	6B:1038434-1038434	-	-	-	-	-	-	-	-	-	-	-
.	6B:1038467-1038467	-	-	-	-	-	-	-	-	-	-	-
.	6B:1038550-1038550	-	-	-	-	-	-	-	-	-	-	-
.	6B:1038555-1038555	-	-	-	-	-	-	-	-	-	-	-
.	6B:1038584-1038584	-	-	-	-	-	-	-	-	-	-	-
.	6B:1038612-1038612	-	-	-	-	-	-	-	-	-	-	-
.	6B:1038645-1038645	-	-	-	-	-	-	-	-	-	-	-
.	6B:1038661-1038661	-	-	-	-	-	-	-	-	-	-	-
.	6B:1040705-1040705	-	-	-	-	-	-	-	-	-	-	-
.	6B:1040715-1040715	-	-	-	-	-	-	-	-	-	-	-
.	6B:1040755-1040756	-	-	-	-	-	-	-	-	-	-	-
.	6B:1040797-1040797	-	-	-	-	-	-	-	-	-	-	-
.	6B:1040844-1040844	-	-	-	-	-	-	-	-	-	-	-
.	6B:1040958-1040959	-	-	-	-	-	-	-	-	-	-	-
.	6B:1040983-1040983	-	-	-	-	-	-	-	-	-	-	-
.	6B:1040992-1040992	-	-	-	-	-	-	-	-	-	-	-
.	6B:1041020-1041020	-	-	-	-	-	-	-	-	-	-	-
.	6B:1041057-1041057	-	-	-	-	-	-	-	-	-	-	-
.	6B:1041463-1041463	-	-	-	-	-	-	-	-	-	-	-
.	6B:1041481-1041481	-	-	-	-	-	-	-	-	-	-	-
.	6B:1041523-1041523	-	-	-	-	-	-	-	-	-	-	-
.	6B:1041832-1041832	-	-	-	-	-	-	-	-	-	-	-
.	6B:1041885-1041885	-	-	-	-	-	-	-	-	-	-	-
.	6B:1042156-1042156	-	-	-	-	-	-	-	-	-	-	-
.	6B:1042191-1042191	-	-	-	-	-	-	-	-	-	-	-
.	6B:1042304-1042304	-	-	-	-	-	-	-	-	-	-	-
.	6B:1042492-1042492	-	-	-	-	-	-	-	-	-	-	-
.	6B:1042518-1042518	-	-	-	-	-	-	-	-	-	-	-
.	6B:1042552-1042552	-	-	-	-	-	-	-	-	-	-	-
.	6B:1042558-1042558	-	-	-	-	-	-	-	-	-	-	-
.	6B:1042583-1042583	-	-	-	-	-	-	-	-	-	-	-
.	6B:1042584-1042584	-	-	-	-	-	-	-	-	-	-	-
.	6B:1042668-1042668	-	-	-	-	-	-	-	-	-	-	-
.	6B:1042770-1042770	-	-	-	-	-	-	-	-	-	-	-
.	6B:1042826-1042826	-	-	-	-	-	-	-	-	-	-	-
.	6B:1042952-1042952	-	-	-	-	-	-	-	-	-	-	-
.	6B:1042955-1042955	-	-	-	-	-	-	-	-	-	-	-
.	6B:1042985-1042985	-	-	-	-	-	-	-	-	-	-	-
.	6B:1042999-1042999	-	-	-	-	-	-	-	-	-	-	-
.	6B:1043060-1043060	-	-	-	-	-	-	-	-	-	-	-
.	6B:1043077-1043077	-	-	-	-	-	-	-	-	-	-	-
.	6B:1043090-1043090	-	-	-	-	-	-	-	-	-	-	-
.	6B:1043305-1043305	-	-	-	-	-	-	-	-	-	-	-
.	6B:1043348-1043348	-	-	-	-	-	-	-	-	-	-	-
.	6B:1043423-1043423	-	-	-	-	-	-	-	-	-	-	-
.	6B:1043486-1043486	-	-	-	-	-	-	-	-	-	-	-
.	6B:1043519-1043519	-	-	-	-	-	-	-	-	-	-	-
.	6B:1043528-1043528	-	-	-	-	-	-	-	-	-	-	-
.	6B:1043540-1043540	-	-	-	-	-	-	-	-	-	-	-
.	6B:1043645-1043645	-	-	-	-	-	-	-	-	-	-	-
.	6B:1043676-1043676	-	-	-	-	-	-	-	-	-	-	-
.	6B:1043678-1043678	-	-	-	-	-	-	-	-	-	-	-
.	6B:1045890-1045890	-	-	-	-	-	-	-	-	-	-	-
.	6B:1045905-1045905	-	-	-	-	-	-	-	-	-	-	-
.	6B:1045937-1045937	-	-	-	-	-	-	-	-	-	-	-
.	6B:1046019-1046019	-	-	-	-	-	-	-	-	-	-	-
.	6B:1046027-1046027	-	-	-	-	-	-	-	-	-	-	-
.	6B:1046051-1046051	-	-	-	-	-	-	-	-	-	-	-
.	6B:1046062-1046062	-	-	-	-	-	-	-	-	-	-	-
.	6B:1046070-1046070	-	-	-	-	-	-	-	-	-	-	-
.	6B:1046400-1046400	-	-	-	-	-	-	-	-	-	-	-
.	6B:1046583-1046583	-	-	-	-	-	-	-	-	-	-	-
.	6B:1046642-1046642	-	-	-	-	-	-	-	-	-	-	-
.	6B:1046696-1046696	-	-	-	-	-	-	-	-	-	-	-
.	6B:1046708-1046708	-	-	-	-	-	-	-	-	-	-	-
.	6B:1046736-1046736	-	-	-	-	-	-	-	-	-	-	-
.	6B:1046745-1046745	-	-	-	-	-	-	-	-	-	-	-
.	6B:1046769-1046769	-	-	-	-	-	-	-	-	-	-	-
.	6B:1046821-1046821	-	-	-	-	-	-	-	-	-	-	-
.	6B:1046826-1046827	-	-	-	-	-	-	-	-	-	-	-
.	6B:1046867-1046867	-	-	-	-	-	-	-	-	-	-	-
.	6B:1046872-1046872	-	-	-	-	-	-	-	-	-	-	-
.	6B:1046878-1046878	-	-	-	-	-	-	-	-	-	-	-
.	6B:1047253-1047253	-	-	-	-	-	-	-	-	-	-	-
.	6B:1047260-1047269	-	-	-	-	-	-	-	-	-	-	-
.	6B:1047342-1047347	-	-	-	-	-	-	-	-	-	-	-
.	6B:1047354-1047357	-	-	-	-	-	-	-	-	-	-	-
.	6B:1047476-1047476	-	-	-	-	-	-	-	-	-	-	-
.	6B:1047482-1047482	-	-	-	-	-	-	-	-	-	-	-
.	6B:1047523-1047523	-	-	-	-	-	-	-	-	-	-	-
.	6B:1047554-1047554	-	-	-	-	-	-	-	-	-	-	-
.	6B:1047589-1047589	-	-	-	-	-	-	-	-	-	-	-
.	6B:1047642-1047642	-	-	-	-	-	-	-	-	-	-	-
.	6B:1047675-1047675	-	-	-	-	-	-	-	-	-	-	-
.	6B:1047684-1047684	-	-	-	-	-	-	-	-	-	-	-
.	6B:1047739-1047739	-	-	-	-	-	-	-	-	-	-	-
.	6B:1047803-1047803	-	-	-	-	-	-	-	-	-	-	-
.	6B:1047873-1047873	-	-	-	-	-	-	-	-	-	-	-
.	6B:1047927-1047927	-	-	-	-	-	-	-	-	-	-	-
.	6B:1047967-1047967	-	-	-	-	-	-	-	-	-	-	-
.	6B:1047982-1047982	-	-	-	-	-	-	-	-	-	-	-
.	6B:1048010-1048010	-	-	-	-	-	-	-	-	-	-	-
.	6B:1048026-1048026	-	-	-	-	-	-	-	-	-	-	-
.	6B:1048065-1048065	-	-	-	-	-	-	-	-	-	-	-
.	6B:1048219-1048219	-	-	-	-	-	-	-	-	-	-	-
.	6B:1048227-1048227	-	-	-	-	-	-	-	-	-	-	-
.	6B:1048348-1048348	-	-	-	-	-	-	-	-	-	-	-
.	6B:1048349-1048349	-	-	-	-	-	-	-	-	-	-	-
.	6B:1048413-1048413	-	-	-	-	-	-	-	-	-	-	-
.	6B:1048443-1048443	-	-	-	-	-	-	-	-	-	-	-
.	6B:1048494-1048494	-	-	-	-	-	-	-	-	-	-	-
.	6B:1048503-1048503	-	-	-	-	-	-	-	-	-	-	-
.	6B:1048512-1048512	-	-	-	-	-	-	-	-	-	-	-
.	6B:1048554-1048554	-	-	-	-	-	-	-	-	-	-	-
.	6B:1048567-1048567	-	-	-	-	-	-	-	-	-	-	-
.	6B:1048612-1048612	-	-	-	-	-	-	-	-	-	-	-
.	6B:1048633-1048633	-	-	-	-	-	-	-	-	-	-	-
.	6B:1048725-1048725	-	-	-	-	-	-	-	-	-	-	-
.	6B:1048752-1048752	-	-	-	-	-	-	-	-	-	-	-
.	6B:1048773-1048773	-	-	-	-	-	-	-	-	-	-	-
.	6B:1048813-1048813	-	-	-	-	-	-	-	-	-	-	-
.	6B:1048822-1048822	-	-	-	-	-	-	-	-	-	-	-
.	6B:1048857-1048857	-	-	-	-	-	-	-	-	-	-	-
.	6B:1048888-1048888	-	-	-	-	-	-	-	-	-	-	-
.	6B:1048890-1048890	-	-	-	-	-	-	-	-	-	-	-
.	6B:1048944-1048944	-	-	-	-	-	-	-	-	-	-	-
.	6B:1048988-1048988	-	-	-	-	-	-	-	-	-	-	-
.	6B:1049026-1049026	-	-	-	-	-	-	-	-	-	-	-
.	6B:1049028-1049028	-	-	-	-	-	-	-	-	-	-	-
.	6B:1049045-1049045	-	-	-	-	-	-	-	-	-	-	-
.	6B:1049060-1049060	-	-	-	-	-	-	-	-	-	-	-
.	6B:1049070-1049070	-	-	-	-	-	-	-	-	-	-	-
.	6B:1049154-1049154	-	-	-	-	-	-	-	-	-	-	-
.	6B:1049183-1049183	-	-	-	-	-	-	-	-	-	-	-
.	6B:1049288-1049288	-	-	-	-	-	-	-	-	-	-	-
.	6B:1049295-1049295	-	-	-	-	-	-	-	-	-	-	-
.	6B:1049377-1049377	-	-	-	-	-	-	-	-	-	-	-
.	6B:1049403-1049403	-	-	-	-	-	-	-	-	-	-	-
.	6B:1049438-1049438	-	-	-	-	-	-	-	-	-	-	-
.	6B:1049439-1049439	-	-	-	-	-	-	-	-	-	-	-
.	6B:1049826-1049826	-	-	-	-	-	-	-	-	-	-	-
.	6B:1051999-1051999	-	-	-	-	-	-	-	-	-	-	-
.	6B:1107533-1107533	A	TRITD6Bv1G000370	TRITD6Bv1G000370.1	Transcript	missense_variant	862	862	288	I/L	Ata/Tta	-	IMPACT=MODERATE;BIOTYPE=protein_coding;EXON=1/2;STRAND=-1;ENSP=TRITD6Bv1G000370.1;UNIPARC=UPI0010194B62;SIFT=tolerated(1);DOMAINS=Gene3D:3.80.10.10,PANTHER:PTHR27008,PANTHER:PTHR27008:SF421,SMART:SM00369
.	6B:1107533-1107533	A	TRITD6Bv1G000370	TRITD6Bv1G000370.2	Transcript	missense_variant	862	862	288	I/L	Ata/Tta	-	IMPACT=MODERATE;BIOTYPE=protein_coding;EXON=1/4;STRAND=-1;ENSP=TRITD6Bv1G000370.2;UNIPARC=UPI0010177F22;SIFT=tolerated(1);DOMAINS=Gene3D:3.80.10.10,PANTHER:PTHR27008,PANTHER:PTHR27008:SF421,SMART:SM00369,Superfamily:SSF52058
.	6B:1107533-1107533	A	TRITD6Bv1G000370	TRITD6Bv1G000370.3	Transcript	missense_variant	862	862	288	I/L	Ata/Tta	-	IMPACT=MODERATE;BIOTYPE=protein_coding;EXON=1/1;STRAND=-1;ENSP=TRITD6Bv1G000370.3;UNIPARC=UPI00101749AC;SIFT=tolerated(1);DOMAINS=Gene3D:3.80.10.10,PANTHER:PTHR27008,PANTHER:PTHR27008:SF421,SMART:SM00369
.	6B:1107611-1107611	A	TRITD6Bv1G000370	TRITD6Bv1G000370.1	Transcript	missense_variant	784	784	262	L/F	Ctc/Ttc	-	IMPACT=MODERATE;BIOTYPE=protein_coding;EXON=1/2;STRAND=-1;ENSP=TRITD6Bv1G000370.1;UNIPARC=UPI0010194B62;SIFT=tolerated(0.08);DOMAINS=Gene3D:3.80.10.10,PANTHER:PTHR27008,PANTHER:PTHR27008:SF421,Superfamily:SSF52058
.	6B:1107611-1107611	A	TRITD6Bv1G000370	TRITD6Bv1G000370.2	Transcript	missense_variant	784	784	262	L/F	Ctc/Ttc	-	IMPACT=MODERATE;BIOTYPE=protein_coding;EXON=1/4;STRAND=-1;ENSP=TRITD6Bv1G000370.2;UNIPARC=UPI0010177F22;SIFT=tolerated(0.11);DOMAINS=Gene3D:3.80.10.10,PANTHER:PTHR27008,PANTHER:PTHR27008:SF421,Superfamily:SSF52058
.	6B:1107611-1107611	A	TRITD6Bv1G000370	TRITD6Bv1G000370.3	Transcript	missense_variant	784	784	262	L/F	Ctc/Ttc	-	IMPACT=MODERATE;BIOTYPE=protein_coding;EXON=1/1;STRAND=-1;ENSP=TRITD6Bv1G000370.3;UNIPARC=UPI00101749AC;SIFT=tolerated(0.08);DOMAINS=Gene3D:3.80.10.10,PANTHER:PTHR27008,PANTHER:PTHR27008:SF421,Superfamily:SSF52058
.	6B:1107638-1107638	C	TRITD6Bv1G000370	TRITD6Bv1G000370.1	Transcript	missense_variant	757	757	253	C/G	Tgt/Ggt	-	IMPACT=MODERATE;BIOTYPE=protein_coding;EXON=1/2;STRAND=-1;ENSP=TRITD6Bv1G000370.1;UNIPARC=UPI0010194B62;SIFT=tolerated(0.35);DOMAINS=Gene3D:3.80.10.10,PANTHER:PTHR27008,PANTHER:PTHR27008:SF421,Superfamily:SSF52058
.	6B:1107638-1107638	C	TRITD6Bv1G000370	TRITD6Bv1G000370.2	Transcript	missense_variant	757	757	253	C/G	Tgt/Ggt	-	IMPACT=MODERATE;BIOTYPE=protein_coding;EXON=1/4;STRAND=-1;ENSP=TRITD6Bv1G000370.2;UNIPARC=UPI0010177F22;SIFT=tolerated(0.34);DOMAINS=Gene3D:3.80.10.10,PANTHER:PTHR27008,PANTHER:PTHR27008:SF421,Superfamily:SSF52058
.	6B:1107638-1107638	C	TRITD6Bv1G000370	TRITD6Bv1G000370.3	Transcript	missense_variant	757	757	253	C/G	Tgt/Ggt	-	IMPACT=MODERATE;BIOTYPE=protein_coding;EXON=1/1;STRAND=-1;ENSP=TRITD6Bv1G000370.3;UNIPARC=UPI00101749AC;SIFT=tolerated(0.42);DOMAINS=Gene3D:3.80.10.10,PANTHER:PTHR27008,PANTHER:PTHR27008:SF421,Superfamily:SSF52058
.	6B:1107642-1107642	A	TRITD6Bv1G000370	TRITD6Bv1G000370.1	Transcript	synonymous_variant	753	753	251	L	ctC/ctT	-	IMPACT=LOW;BIOTYPE=protein_coding;EXON=1/2;STRAND=-1;ENSP=TRITD6Bv1G000370.1;UNIPARC=UPI0010194B62;DOMAINS=Gene3D:3.80.10.10,PANTHER:PTHR27008,PANTHER:PTHR27008:SF421,Superfamily:SSF52058
.	6B:1107642-1107642	A	TRITD6Bv1G000370	TRITD6Bv1G000370.2	Transcript	synonymous_variant	753	753	251	L	ctC/ctT	-	IMPACT=LOW;BIOTYPE=protein_coding;EXON=1/4;STRAND=-1;ENSP=TRITD6Bv1G000370.2;UNIPARC=UPI0010177F22;DOMAINS=Gene3D:3.80.10.10,PANTHER:PTHR27008,PANTHER:PTHR27008:SF421,Superfamily:SSF52058
.	6B:1107642-1107642	A	TRITD6Bv1G000370	TRITD6Bv1G000370.3	Transcript	synonymous_variant	753	753	251	L	ctC/ctT	-	IMPACT=LOW;BIOTYPE=protein_coding;EXON=1/1;STRAND=-1;ENSP=TRITD6Bv1G000370.3;UNIPARC=UPI00101749AC;DOMAINS=Gene3D:3.80.10.10,PANTHER:PTHR27008,PANTHER:PTHR27008:SF421,Superfamily:SSF52058
.	6B:1107663-1107663	A	TRITD6Bv1G000370	TRITD6Bv1G000370.1	Transcript	synonymous_variant	732	732	244	L	ctC/ctT	-	IMPACT=LOW;BIOTYPE=protein_coding;EXON=1/2;STRAND=-1;ENSP=TRITD6Bv1G000370.1;UNIPARC=UPI0010194B62;DOMAINS=Gene3D:3.80.10.10,PANTHER:PTHR27008,PANTHER:PTHR27008:SF421,Superfamily:SSF52058
.	6B:1107663-1107663	A	TRITD6Bv1G000370	TRITD6Bv1G000370.2	Transcript	synonymous_variant	732	732	244	L	ctC/ctT	-	IMPACT=LOW;BIOTYPE=protein_coding;EXON=1/4;STRAND=-1;ENSP=TRITD6Bv1G000370.2;UNIPARC=UPI0010177F22;DOMAINS=Gene3D:3.80.10.10,PANTHER:PTHR27008,PANTHER:PTHR27008:SF421,Superfamily:SSF52058
.	6B:1107663-1107663	A	TRITD6Bv1G000370	TRITD6Bv1G000370.3	Transcript	synonymous_variant	732	732	244	L	ctC/ctT	-	IMPACT=LOW;BIOTYPE=protein_coding;EXON=1/1;STRAND=-1;ENSP=TRITD6Bv1G000370.3;UNIPARC=UPI00101749AC;DOMAINS=Gene3D:3.80.10.10,PANTHER:PTHR27008,PANTHER:PTHR27008:SF421,Superfamily:SSF52058
.	6B:1107696-1107696	G	TRITD6Bv1G000370	TRITD6Bv1G000370.1	Transcript	synonymous_variant	699	699	233	S	agT/agC	-	IMPACT=LOW;BIOTYPE=protein_coding;EXON=1/2;STRAND=-1;ENSP=TRITD6Bv1G000370.1;UNIPARC=UPI0010194B62;DOMAINS=Gene3D:3.80.10.10,PANTHER:PTHR27008,PANTHER:PTHR27008:SF421,SMART:SM00369,Superfamily:SSF52058
.	6B:1107696-1107696	G	TRITD6Bv1G000370	TRITD6Bv1G000370.2	Transcript	synonymous_variant	699	699	233	S	agT/agC	-	IMPACT=LOW;BIOTYPE=protein_coding;EXON=1/4;STRAND=-1;ENSP=TRITD6Bv1G000370.2;UNIPARC=UPI0010177F22;DOMAINS=Gene3D:3.80.10.10,PANTHER:PTHR27008,PANTHER:PTHR27008:SF421,SMART:SM00369,Superfamily:SSF52058
.	6B:1107696-1107696	G	TRITD6Bv1G000370	TRITD6Bv1G000370.3	Transcript	synonymous_variant	699	699	233	S	agT/agC	-	IMPACT=LOW;BIOTYPE=protein_coding;EXON=1/1;STRAND=-1;ENSP=TRITD6Bv1G000370.3;UNIPARC=UPI00101749AC;DOMAINS=Gene3D:3.80.10.10,PANTHER:PTHR27008,PANTHER:PTHR27008:SF421,SMART:SM00369,Superfamily:SSF52058
.	6B:1107741-1107741	G	TRITD6Bv1G000370	TRITD6Bv1G000370.1	Transcript	missense_variant	654	654	218	Q/H	caA/caC	-	IMPACT=MODERATE;BIOTYPE=protein_coding;EXON=1/2;STRAND=-1;ENSP=TRITD6Bv1G000370.1;UNIPARC=UPI0010194B62;SIFT=tolerated(0.15);DOMAINS=Gene3D:3.80.10.10,PANTHER:PTHR27008,PANTHER:PTHR27008:SF421,SMART:SM00369,Superfamily:SSF52058
.	6B:1107741-1107741	G	TRITD6Bv1G000370	TRITD6Bv1G000370.2	Transcript	missense_variant	654	654	218	Q/H	caA/caC	-	IMPACT=MODERATE;BIOTYPE=protein_coding;EXON=1/4;STRAND=-1;ENSP=TRITD6Bv1G000370.2;UNIPARC=UPI0010177F22;SIFT=tolerated(0.13);DOMAINS=Gene3D:3.80.10.10,PANTHER:PTHR27008,PANTHER:PTHR27008:SF421,SMART:SM00369,Superfamily:SSF52058
.	6B:1107741-1107741	G	TRITD6Bv1G000370	TRITD6Bv1G000370.3	Transcript	missense_variant	654	654	218	Q/H	caA/caC	-	IMPACT=MODERATE;BIOTYPE=protein_coding;EXON=1/1;STRAND=-1;ENSP=TRITD6Bv1G000370.3;UNIPARC=UPI00101749AC;SIFT=tolerated(0.14);DOMAINS=Gene3D:3.80.10.10,PANTHER:PTHR27008,PANTHER:PTHR27008:SF421,SMART:SM00369,Superfamily:SSF52058
.	6B:1107742-1107742	G	TRITD6Bv1G000370	TRITD6Bv1G000370.1	Transcript	missense_variant	653	653	218	Q/P	cAa/cCa	-	IMPACT=MODERATE;BIOTYPE=protein_coding;EXON=1/2;STRAND=-1;ENSP=TRITD6Bv1G000370.1;UNIPARC=UPI0010194B62;SIFT=tolerated(0.37);DOMAINS=Gene3D:3.80.10.10,PANTHER:PTHR27008,PANTHER:PTHR27008:SF421,SMART:SM00369,Superfamily:SSF52058
.	6B:1107742-1107742	G	TRITD6Bv1G000370	TRITD6Bv1G000370.2	Transcript	missense_variant	653	653	218	Q/P	cAa/cCa	-	IMPACT=MODERATE;BIOTYPE=protein_coding;EXON=1/4;STRAND=-1;ENSP=TRITD6Bv1G000370.2;UNIPARC=UPI0010177F22;SIFT=tolerated(0.33);DOMAINS=Gene3D:3.80.10.10,PANTHER:PTHR27008,PANTHER:PTHR27008:SF421,SMART:SM00369,Superfamily:SSF52058
.	6B:1107742-1107742	G	TRITD6Bv1G000370	TRITD6Bv1G000370.3	Transcript	missense_variant	653	653	218	Q/P	cAa/cCa	-	IMPACT=MODERATE;BIOTYPE=protein_coding;EXON=1/1;STRAND=-1;ENSP=TRITD6Bv1G000370.3;UNIPARC=UPI00101749AC;SIFT=tolerated(0.39);DOMAINS=Gene3D:3.80.10.10,PANTHER:PTHR27008,PANTHER:PTHR27008:SF421,SMART:SM00369,Superfamily:SSF52058
.	6B:1548432-1548432	-	-	-	-	-	-	-	-	-	-	-
.	6B:1548631-1548631	-	-	-	-	-	-	-	-	-	-	-
.	6B:1548635-1548635	-	-	-	-	-	-	-	-	-	-	-
.	6B:1548657-1548657	-	-	-	-	-	-	-	-	-	-	-
.	6B:1548660-1548660	-	-	-	-	-	-	-	-	-	-	-
.	6B:1548700-1548700	-	-	-	-	-	-	-	-	-	-	-
.	6B:1616005-1616005	-	-	-	-	-	-	-	-	-	-	-
.	6B:1616016-1616016	-	-	-	-	-	-	-	-	-	-	-
.	6B:1616017-1616017	-	-	-	-	-	-	-	-	-	-	-
.	6B:1635947-1635947	-	-	-	-	-	-	-	-	-	-	-
.	6B:1635965-1635965	-	-	-	-	-	-	-	-	-	-	-
.	6B:1635967-1635968	-	-	-	-	-	-	-	-	-	-	-
.	6B:1635982-1635982	-	-	-	-	-	-	-	-	-	-	-
.	6B:1635984-1635984	-	-	-	-	-	-	-	-	-	-	-
.	6B:1723640-1723640	-	-	-	-	-	-	-	-	-	-	-
.	6B:1723664-1723666	-	-	-	-	-	-	-	-	-	-	-
.	6B:1786644-1786644	-	-	-	-	-	-	-	-	-	-	-
.	6B:1786689-1786689	-	-	-	-	-	-	-	-	-	-	-
.	6B:1786709-1786709	-	-	-	-	-	-	-	-	-	-	-
.	6B:1786727-1786727	-	-	-	-	-	-	-	-	-	-	-
.	6B:1786750-1786750	-	-	-	-	-	-	-	-	-	-	-
.	6B:1786769-1786769	-	-	-	-	-	-	-	-	-	-	-
.	6B:1786928-1786928	-	-	-	-	-	-	-	-	-	-	-
.	6B:1787023-1787023	-	-	-	-	-	-	-	-	-	-	-
.	6B:1787052-1787052	-	-	-	-	-	-	-	-	-	-	-
.	6B:1803743-1803743	-	-	-	-	-	-	-	-	-	-	-
.	6B:1803913-1803913	-	-	-	-	-	-	-	-	-	-	-
.	6B:1803963-1803963	-	-	-	-	-	-	-	-	-	-	-
.	6B:1804005-1804005	-	-	-	-	-	-	-	-	-	-	-
.	6B:1804477-1804477	-	-	-	-	-	-	-	-	-	-	-
.	6B:1804491-1804491	-	-	-	-	-	-	-	-	-	-	-
.	6B:1804513-1804513	-	-	-	-	-	-	-	-	-	-	-
.	6B:1804699-1804699	-	-	-	-	-	-	-	-	-	-	-
.	6B:1805029-1805029	-	-	-	-	-	-	-	-	-	-	-
.	6B:1805033-1805033	-	-	-	-	-	-	-	-	-	-	-
.	6B:1805100-1805100	-	-	-	-	-	-	-	-	-	-	-
.	6B:1805283-1805283	C	TRITD6Bv1G000510	TRITD6Bv1G000510.1	Transcript	synonymous_variant	150	150	50	L	ctT/ctC	-	IMPACT=LOW;BIOTYPE=protein_coding;EXON=1/1;STRAND=1;ENSP=TRITD6Bv1G000510.1;UNIPARC=UPI001017D034;DOMAINS=PANTHER:PTHR31325,PANTHER:PTHR31325:SF128,Transmembrane_helices:TMhelix
.	6B:1805472-1805472	G	TRITD6Bv1G000510	TRITD6Bv1G000510.1	Transcript	synonymous_variant	339	339	113	L	ctT/ctG	-	IMPACT=LOW;BIOTYPE=protein_coding;EXON=1/1;STRAND=1;ENSP=TRITD6Bv1G000510.1;UNIPARC=UPI001017D034;DOMAINS=Pfam:PF13968,PANTHER:PTHR31325,PANTHER:PTHR31325:SF128
.	6B:1805487-1805487	T	TRITD6Bv1G000510	TRITD6Bv1G000510.1	Transcript	synonymous_variant	354	354	118	V	gtC/gtT	-	IMPACT=LOW;BIOTYPE=protein_coding;EXON=1/1;STRAND=1;ENSP=TRITD6Bv1G000510.1;UNIPARC=UPI001017D034;DOMAINS=Pfam:PF13968,PANTHER:PTHR31325,PANTHER:PTHR31325:SF128
.	6B:1805499-1805499	G	TRITD6Bv1G000510	TRITD6Bv1G000510.1	Transcript	synonymous_variant	366	366	122	G	ggA/ggG	-	IMPACT=LOW;BIOTYPE=protein_coding;EXON=1/1;STRAND=1;ENSP=TRITD6Bv1G000510.1;UNIPARC=UPI001017D034;DOMAINS=Pfam:PF13968,PANTHER:PTHR31325,PANTHER:PTHR31325:SF128
.	6B:1806876-1806876	C	TRITD6Bv1G000510	TRITD6Bv1G000510.1	Transcript	synonymous_variant	1743	1743	581	P	ccT/ccC	AX-89405610	IMPACT=LOW;BIOTYPE=protein_coding;EXON=1/1;STRAND=1;ENSP=TRITD6Bv1G000510.1;UNIPARC=UPI001017D034;DOMAINS=PANTHER:PTHR31325,PANTHER:PTHR31325:SF128
.	6B:1807332-1807332	-	-	-	-	-	-	-	-	-	-	-
.	6B:1807483-1807483	-	-	-	-	-	-	-	-	-	-	-
.	6B:1807575-1807575	-	-	-	-	-	-	-	-	-	-	-
.	6B:1807634-1807634	-	-	-	-	-	-	-	-	-	-	-
.	6B:1807762-1807762	-	-	-	-	-	-	-	-	-	-	-
.	6B:1807851-1807851	-	-	-	-	-	-	-	-	-	-	-
.	6B:1807887-1807887	-	-	-	-	-	-	-	-	-	-	-
.	6B:1807998-1807998	-	-	-	-	-	-	-	-	-	-	-
.	6B:1808093-1808093	-	-	-	-	-	-	-	-	-	-	-
.	6B:1809656-1809656	-	-	-	-	-	-	-	-	-	-	-
.	6B:1809750-1809750	-	-	-	-	-	-	-	-	-	-	-
.	6B:1809849-1809849	-	-	-	-	-	-	-	-	-	-	-
.	6B:1904051-1904051	T	TRITD6Bv1G000540	TRITD6Bv1G000540.1	Transcript	synonymous_variant	201	201	67	D	gaC/gaT	AX-94716355-6B.4	IMPACT=LOW;BIOTYPE=protein_coding;EXON=1/2;STRAND=1;ENSP=TRITD6Bv1G000540.1;UNIPARC=UPI000843D5EB;DOMAINS=CDD:cd14798,PANTHER:PTHR19338:SF16,PANTHER:PTHR19338,Pfam:PF18052
.	6B:1904051-1904051	T	TRITD6Bv1G000540	TRITD6Bv1G000540.2	Transcript	synonymous_variant	201	201	67	D	gaC/gaT	AX-94716355-6B.4	IMPACT=LOW;BIOTYPE=protein_coding;EXON=1/3;STRAND=1;ENSP=TRITD6Bv1G000540.2;UNIPARC=UPI001017EE9E;DOMAINS=Pfam:PF18052,PANTHER:PTHR19338,PANTHER:PTHR19338:SF16,CDD:cd14798
.	6B:1904051-1904051	T	TRITD6Bv1G000540	TRITD6Bv1G000540.3	Transcript	synonymous_variant	201	201	67	D	gaC/gaT	AX-94716355-6B.4	IMPACT=LOW;BIOTYPE=protein_coding;EXON=1/2;STRAND=1;ENSP=TRITD6Bv1G000540.3;UNIPARC=UPI001018F444;DOMAINS=Pfam:PF18052,PANTHER:PTHR19338,PANTHER:PTHR19338:SF16,CDD:cd14798
.	6B:1904051-1904051	T	TRITD6Bv1G000540	TRITD6Bv1G000540.4	Transcript	synonymous_variant	201	201	67	D	gaC/gaT	AX-94716355-6B.4	IMPACT=LOW;BIOTYPE=protein_coding;EXON=1/3;STRAND=1;ENSP=TRITD6Bv1G000540.4;UNIPARC=UPI001017FEC2;DOMAINS=CDD:cd14798,PANTHER:PTHR19338,PANTHER:PTHR19338:SF16,Pfam:PF18052
.	6B:1904051-1904051	T	TRITD6Bv1G000540	TRITD6Bv1G000540.5	Transcript	synonymous_variant	201	201	67	D	gaC/gaT	AX-94716355-6B.4	IMPACT=LOW;BIOTYPE=protein_coding;EXON=1/2;STRAND=1;ENSP=TRITD6Bv1G000540.5;UNIPARC=UPI0010186CA9;DOMAINS=CDD:cd14798,PANTHER:PTHR19338,PANTHER:PTHR19338:SF16,Pfam:PF18052
.	6B:1904051-1904051	T	TRITD6Bv1G000540	TRITD6Bv1G000540.6	Transcript	synonymous_variant	201	201	67	D	gaC/gaT	AX-94716355-6B.4	IMPACT=LOW;BIOTYPE=protein_coding;EXON=1/3;STRAND=1;ENSP=TRITD6Bv1G000540.6;UNIPARC=UPI001019D195;DOMAINS=Pfam:PF18052,PANTHER:PTHR19338,PANTHER:PTHR19338:SF16,CDD:cd14798
.	6B:1904051-1904051	T	TRITD6Bv1G000540	TRITD6Bv1G000540.7	Transcript	synonymous_variant	201	201	67	D	gaC/gaT	AX-94716355-6B.4	IMPACT=LOW;BIOTYPE=protein_coding;EXON=1/3;STRAND=1;ENSP=TRITD6Bv1G000540.7;UNIPARC=UPI0010193E61;DOMAINS=Pfam:PF18052,PANTHER:PTHR23155,PANTHER:PTHR23155:SF1125,CDD:cd14798
.	6B:1904051-1904051	T	TRITD6Bv1G000540	TRITD6Bv1G000540.8	Transcript	synonymous_variant	201	201	67	D	gaC/gaT	AX-94716355-6B.4	IMPACT=LOW;BIOTYPE=protein_coding;EXON=1/3;STRAND=1;ENSP=TRITD6Bv1G000540.8;UNIPARC=UPI0010187F6E;DOMAINS=CDD:cd14798,PANTHER:PTHR19338:SF16,PANTHER:PTHR19338,Pfam:PF18052
.	6B:1904087-1904087	T	TRITD6Bv1G000540	TRITD6Bv1G000540.1	Transcript	synonymous_variant	237	237	79	V	gtC/gtT	-	IMPACT=LOW;BIOTYPE=protein_coding;EXON=1/2;STRAND=1;ENSP=TRITD6Bv1G000540.1;UNIPARC=UPI000843D5EB;DOMAINS=CDD:cd14798,PANTHER:PTHR19338:SF16,PANTHER:PTHR19338,Pfam:PF18052
.	6B:1904087-1904087	T	TRITD6Bv1G000540	TRITD6Bv1G000540.2	Transcript	synonymous_variant	237	237	79	V	gtC/gtT	-	IMPACT=LOW;BIOTYPE=protein_coding;EXON=1/3;STRAND=1;ENSP=TRITD6Bv1G000540.2;UNIPARC=UPI001017EE9E;DOMAINS=Pfam:PF18052,PANTHER:PTHR19338,PANTHER:PTHR19338:SF16,CDD:cd14798
.	6B:1904087-1904087	T	TRITD6Bv1G000540	TRITD6Bv1G000540.3	Transcript	synonymous_variant	237	237	79	V	gtC/gtT	-	IMPACT=LOW;BIOTYPE=protein_coding;EXON=1/2;STRAND=1;ENSP=TRITD6Bv1G000540.3;UNIPARC=UPI001018F444;DOMAINS=Pfam:PF18052,PANTHER:PTHR19338,PANTHER:PTHR19338:SF16,CDD:cd14798
.	6B:1904087-1904087	T	TRITD6Bv1G000540	TRITD6Bv1G000540.4	Transcript	synonymous_variant	237	237	79	V	gtC/gtT	-	IMPACT=LOW;BIOTYPE=protein_coding;EXON=1/3;STRAND=1;ENSP=TRITD6Bv1G000540.4;UNIPARC=UPI001017FEC2;DOMAINS=CDD:cd14798,PANTHER:PTHR19338,PANTHER:PTHR19338:SF16,Pfam:PF18052
.	6B:1904087-1904087	T	TRITD6Bv1G000540	TRITD6Bv1G000540.5	Transcript	synonymous_variant	237	237	79	V	gtC/gtT	-	IMPACT=LOW;BIOTYPE=protein_coding;EXON=1/2;STRAND=1;ENSP=TRITD6Bv1G000540.5;UNIPARC=UPI0010186CA9;DOMAINS=CDD:cd14798,PANTHER:PTHR19338,PANTHER:PTHR19338:SF16,Pfam:PF18052
.	6B:1904087-1904087	T	TRITD6Bv1G000540	TRITD6Bv1G000540.6	Transcript	synonymous_variant	237	237	79	V	gtC/gtT	-	IMPACT=LOW;BIOTYPE=protein_coding;EXON=1/3;STRAND=1;ENSP=TRITD6Bv1G000540.6;UNIPARC=UPI001019D195;DOMAINS=Pfam:PF18052,PANTHER:PTHR19338,PANTHER:PTHR19338:SF16,CDD:cd14798
.	6B:1904087-1904087	T	TRITD6Bv1G000540	TRITD6Bv1G000540.7	Transcript	synonymous_variant	237	237	79	V	gtC/gtT	-	IMPACT=LOW;BIOTYPE=protein_coding;EXON=1/3;STRAND=1;ENSP=TRITD6Bv1G000540.7;UNIPARC=UPI0010193E61;DOMAINS=Pfam:PF18052,PANTHER:PTHR23155,PANTHER:PTHR23155:SF1125,CDD:cd14798
.	6B:1904087-1904087	T	TRITD6Bv1G000540	TRITD6Bv1G000540.8	Transcript	synonymous_variant	237	237	79	V	gtC/gtT	-	IMPACT=LOW;BIOTYPE=protein_coding;EXON=1/3;STRAND=1;ENSP=TRITD6Bv1G000540.8;UNIPARC=UPI0010187F6E;DOMAINS=CDD:cd14798,PANTHER:PTHR19338:SF16,PANTHER:PTHR19338,Pfam:PF18052
.	6B:1904228-1904228	A	TRITD6Bv1G000540	TRITD6Bv1G000540.1	Transcript	synonymous_variant	378	378	126	K	aaG/aaA	-	IMPACT=LOW;BIOTYPE=protein_coding;EXON=1/2;STRAND=1;ENSP=TRITD6Bv1G000540.1;UNIPARC=UPI000843D5EB;DOMAINS=CDD:cd14798,PANTHER:PTHR19338:SF16,PANTHER:PTHR19338
.	6B:1904228-1904228	A	TRITD6Bv1G000540	TRITD6Bv1G000540.2	Transcript	synonymous_variant	378	378	126	K	aaG/aaA	-	IMPACT=LOW;BIOTYPE=protein_coding;EXON=1/3;STRAND=1;ENSP=TRITD6Bv1G000540.2;UNIPARC=UPI001017EE9E;DOMAINS=PANTHER:PTHR19338,PANTHER:PTHR19338:SF16,CDD:cd14798
.	6B:1904228-1904228	A	TRITD6Bv1G000540	TRITD6Bv1G000540.3	Transcript	synonymous_variant	378	378	126	K	aaG/aaA	-	IMPACT=LOW;BIOTYPE=protein_coding;EXON=1/2;STRAND=1;ENSP=TRITD6Bv1G000540.3;UNIPARC=UPI001018F444;DOMAINS=PANTHER:PTHR19338,PANTHER:PTHR19338:SF16,CDD:cd14798
.	6B:1904228-1904228	A	TRITD6Bv1G000540	TRITD6Bv1G000540.4	Transcript	synonymous_variant	378	378	126	K	aaG/aaA	-	IMPACT=LOW;BIOTYPE=protein_coding;EXON=1/3;STRAND=1;ENSP=TRITD6Bv1G000540.4;UNIPARC=UPI001017FEC2;DOMAINS=CDD:cd14798,PANTHER:PTHR19338,PANTHER:PTHR19338:SF16
.	6B:1904228-1904228	A	TRITD6Bv1G000540	TRITD6Bv1G000540.5	Transcript	synonymous_variant	378	378	126	K	aaG/aaA	-	IMPACT=LOW;BIOTYPE=protein_coding;EXON=1/2;STRAND=1;ENSP=TRITD6Bv1G000540.5;UNIPARC=UPI0010186CA9;DOMAINS=CDD:cd14798,PANTHER:PTHR19338,PANTHER:PTHR19338:SF16
.	6B:1904228-1904228	A	TRITD6Bv1G000540	TRITD6Bv1G000540.6	Transcript	synonymous_variant	378	378	126	K	aaG/aaA	-	IMPACT=LOW;BIOTYPE=protein_coding;EXON=1/3;STRAND=1;ENSP=TRITD6Bv1G000540.6;UNIPARC=UPI001019D195;DOMAINS=PANTHER:PTHR19338,PANTHER:PTHR19338:SF16,CDD:cd14798
.	6B:1904228-1904228	A	TRITD6Bv1G000540	TRITD6Bv1G000540.7	Transcript	synonymous_variant	378	378	126	K	aaG/aaA	-	IMPACT=LOW;BIOTYPE=protein_coding;EXON=1/3;STRAND=1;ENSP=TRITD6Bv1G000540.7;UNIPARC=UPI0010193E61;DOMAINS=PANTHER:PTHR23155,PANTHER:PTHR23155:SF1125,CDD:cd14798
.	6B:1904228-1904228	A	TRITD6Bv1G000540	TRITD6Bv1G000540.8	Transcript	synonymous_variant	378	378	126	K	aaG/aaA	-	IMPACT=LOW;BIOTYPE=protein_coding;EXON=1/3;STRAND=1;ENSP=TRITD6Bv1G000540.8;UNIPARC=UPI0010187F6E;DOMAINS=CDD:cd14798,PANTHER:PTHR19338:SF16,PANTHER:PTHR19338
.	6B:1904248-1904248	G	TRITD6Bv1G000540	TRITD6Bv1G000540.1	Transcript	missense_variant	398	398	133	Q/R	cAa/cGa	-	IMPACT=MODERATE;BIOTYPE=protein_coding;EXON=1/2;STRAND=1;ENSP=TRITD6Bv1G000540.1;UNIPARC=UPI000843D5EB;SIFT=tolerated(0.14);DOMAINS=CDD:cd14798,PANTHER:PTHR19338:SF16,PANTHER:PTHR19338
.	6B:1904248-1904248	G	TRITD6Bv1G000540	TRITD6Bv1G000540.2	Transcript	missense_variant	398	398	133	Q/R	cAa/cGa	-	IMPACT=MODERATE;BIOTYPE=protein_coding;EXON=1/3;STRAND=1;ENSP=TRITD6Bv1G000540.2;UNIPARC=UPI001017EE9E;SIFT=tolerated(0.24);DOMAINS=PANTHER:PTHR19338,PANTHER:PTHR19338:SF16,CDD:cd14798
.	6B:1904248-1904248	G	TRITD6Bv1G000540	TRITD6Bv1G000540.3	Transcript	missense_variant	398	398	133	Q/R	cAa/cGa	-	IMPACT=MODERATE;BIOTYPE=protein_coding;EXON=1/2;STRAND=1;ENSP=TRITD6Bv1G000540.3;UNIPARC=UPI001018F444;SIFT=tolerated(0.09);DOMAINS=PANTHER:PTHR19338,PANTHER:PTHR19338:SF16,CDD:cd14798
.	6B:1904248-1904248	G	TRITD6Bv1G000540	TRITD6Bv1G000540.4	Transcript	missense_variant	398	398	133	Q/R	cAa/cGa	-	IMPACT=MODERATE;BIOTYPE=protein_coding;EXON=1/3;STRAND=1;ENSP=TRITD6Bv1G000540.4;UNIPARC=UPI001017FEC2;SIFT=tolerated(0.18);DOMAINS=CDD:cd14798,PANTHER:PTHR19338,PANTHER:PTHR19338:SF16
.	6B:1904248-1904248	G	TRITD6Bv1G000540	TRITD6Bv1G000540.5	Transcript	missense_variant	398	398	133	Q/R	cAa/cGa	-	IMPACT=MODERATE;BIOTYPE=protein_coding;EXON=1/2;STRAND=1;ENSP=TRITD6Bv1G000540.5;UNIPARC=UPI0010186CA9;SIFT=tolerated(0.18);DOMAINS=CDD:cd14798,PANTHER:PTHR19338,PANTHER:PTHR19338:SF16
.	6B:1904248-1904248	G	TRITD6Bv1G000540	TRITD6Bv1G000540.6	Transcript	missense_variant	398	398	133	Q/R	cAa/cGa	-	IMPACT=MODERATE;BIOTYPE=protein_coding;EXON=1/3;STRAND=1;ENSP=TRITD6Bv1G000540.6;UNIPARC=UPI001019D195;SIFT=tolerated(0.22);DOMAINS=PANTHER:PTHR19338,PANTHER:PTHR19338:SF16,CDD:cd14798
.	6B:1904248-1904248	G	TRITD6Bv1G000540	TRITD6Bv1G000540.7	Transcript	missense_variant	398	398	133	Q/R	cAa/cGa	-	IMPACT=MODERATE;BIOTYPE=protein_coding;EXON=1/3;STRAND=1;ENSP=TRITD6Bv1G000540.7;UNIPARC=UPI0010193E61;SIFT=tolerated(0.14);DOMAINS=PANTHER:PTHR23155,PANTHER:PTHR23155:SF1125,CDD:cd14798
.	6B:1904248-1904248	G	TRITD6Bv1G000540	TRITD6Bv1G000540.8	Transcript	missense_variant	398	398	133	Q/R	cAa/cGa	-	IMPACT=MODERATE;BIOTYPE=protein_coding;EXON=1/3;STRAND=1;ENSP=TRITD6Bv1G000540.8;UNIPARC=UPI0010187F6E;SIFT=tolerated(0.12);DOMAINS=CDD:cd14798,PANTHER:PTHR19338:SF16,PANTHER:PTHR19338
.	6B:1904260-1904260	G	TRITD6Bv1G000540	TRITD6Bv1G000540.1	Transcript	missense_variant	410	410	137	D/G	gAc/gGc	-	IMPACT=MODERATE;BIOTYPE=protein_coding;EXON=1/2;STRAND=1;ENSP=TRITD6Bv1G000540.1;UNIPARC=UPI000843D5EB;SIFT=tolerated(0.22);DOMAINS=Low_complexity_(Seg):seg,CDD:cd14798,PANTHER:PTHR19338:SF16,PANTHER:PTHR19338
.	6B:1904260-1904260	G	TRITD6Bv1G000540	TRITD6Bv1G000540.2	Transcript	missense_variant	410	410	137	D/G	gAc/gGc	-	IMPACT=MODERATE;BIOTYPE=protein_coding;EXON=1/3;STRAND=1;ENSP=TRITD6Bv1G000540.2;UNIPARC=UPI001017EE9E;SIFT=tolerated(0.13);DOMAINS=PANTHER:PTHR19338,PANTHER:PTHR19338:SF16,CDD:cd14798,Low_complexity_(Seg):seg
.	6B:1904260-1904260	G	TRITD6Bv1G000540	TRITD6Bv1G000540.3	Transcript	missense_variant	410	410	137	D/G	gAc/gGc	-	IMPACT=MODERATE;BIOTYPE=protein_coding;EXON=1/2;STRAND=1;ENSP=TRITD6Bv1G000540.3;UNIPARC=UPI001018F444;SIFT=tolerated(0.37);DOMAINS=PANTHER:PTHR19338,PANTHER:PTHR19338:SF16,CDD:cd14798,Low_complexity_(Seg):seg
.	6B:1904260-1904260	G	TRITD6Bv1G000540	TRITD6Bv1G000540.4	Transcript	missense_variant	410	410	137	D/G	gAc/gGc	-	IMPACT=MODERATE;BIOTYPE=protein_coding;EXON=1/3;STRAND=1;ENSP=TRITD6Bv1G000540.4;UNIPARC=UPI001017FEC2;SIFT=tolerated(0.14);DOMAINS=Low_complexity_(Seg):seg,CDD:cd14798,PANTHER:PTHR19338,PANTHER:PTHR19338:SF16
.	6B:1904260-1904260	G	TRITD6Bv1G000540	TRITD6Bv1G000540.5	Transcript	missense_variant	410	410	137	D/G	gAc/gGc	-	IMPACT=MODERATE;BIOTYPE=protein_coding;EXON=1/2;STRAND=1;ENSP=TRITD6Bv1G000540.5;UNIPARC=UPI0010186CA9;SIFT=tolerated(0.15);DOMAINS=Low_complexity_(Seg):seg,CDD:cd14798,PANTHER:PTHR19338,PANTHER:PTHR19338:SF16
.	6B:1904260-1904260	G	TRITD6Bv1G000540	TRITD6Bv1G000540.6	Transcript	missense_variant	410	410	137	D/G	gAc/gGc	-	IMPACT=MODERATE;BIOTYPE=protein_coding;EXON=1/3;STRAND=1;ENSP=TRITD6Bv1G000540.6;UNIPARC=UPI001019D195;SIFT=tolerated(0.17);DOMAINS=PANTHER:PTHR19338,PANTHER:PTHR19338:SF16,CDD:cd14798,Low_complexity_(Seg):seg
.	6B:1904260-1904260	G	TRITD6Bv1G000540	TRITD6Bv1G000540.7	Transcript	missense_variant	410	410	137	D/G	gAc/gGc	-	IMPACT=MODERATE;BIOTYPE=protein_coding;EXON=1/3;STRAND=1;ENSP=TRITD6Bv1G000540.7;UNIPARC=UPI0010193E61;SIFT=tolerated(0.12);DOMAINS=PANTHER:PTHR23155,PANTHER:PTHR23155:SF1125,CDD:cd14798,Low_complexity_(Seg):seg
.	6B:1904260-1904260	G	TRITD6Bv1G000540	TRITD6Bv1G000540.8	Transcript	missense_variant	410	410	137	D/G	gAc/gGc	-	IMPACT=MODERATE;BIOTYPE=protein_coding;EXON=1/3;STRAND=1;ENSP=TRITD6Bv1G000540.8;UNIPARC=UPI0010187F6E;SIFT=tolerated(0.37);DOMAINS=Low_complexity_(Seg):seg,CDD:cd14798,PANTHER:PTHR19338:SF16,PANTHER:PTHR19338
.	6B:1904262-1904262	C	TRITD6Bv1G000540	TRITD6Bv1G000540.1	Transcript	synonymous_variant	412	412	138	R	Agg/Cgg	-	IMPACT=LOW;BIOTYPE=protein_coding;EXON=1/2;STRAND=1;ENSP=TRITD6Bv1G000540.1;UNIPARC=UPI000843D5EB;DOMAINS=Low_complexity_(Seg):seg,PANTHER:PTHR19338:SF16,PANTHER:PTHR19338
.	6B:1904262-1904262	C	TRITD6Bv1G000540	TRITD6Bv1G000540.2	Transcript	synonymous_variant	412	412	138	R	Agg/Cgg	-	IMPACT=LOW;BIOTYPE=protein_coding;EXON=1/3;STRAND=1;ENSP=TRITD6Bv1G000540.2;UNIPARC=UPI001017EE9E;DOMAINS=PANTHER:PTHR19338,PANTHER:PTHR19338:SF16,Low_complexity_(Seg):seg
.	6B:1904262-1904262	C	TRITD6Bv1G000540	TRITD6Bv1G000540.3	Transcript	synonymous_variant	412	412	138	R	Agg/Cgg	-	IMPACT=LOW;BIOTYPE=protein_coding;EXON=1/2;STRAND=1;ENSP=TRITD6Bv1G000540.3;UNIPARC=UPI001018F444;DOMAINS=PANTHER:PTHR19338,PANTHER:PTHR19338:SF16,Low_complexity_(Seg):seg
.	6B:1904262-1904262	C	TRITD6Bv1G000540	TRITD6Bv1G000540.4	Transcript	synonymous_variant	412	412	138	R	Agg/Cgg	-	IMPACT=LOW;BIOTYPE=protein_coding;EXON=1/3;STRAND=1;ENSP=TRITD6Bv1G000540.4;UNIPARC=UPI001017FEC2;DOMAINS=Low_complexity_(Seg):seg,PANTHER:PTHR19338,PANTHER:PTHR19338:SF16
.	6B:1904262-1904262	C	TRITD6Bv1G000540	TRITD6Bv1G000540.5	Transcript	synonymous_variant	412	412	138	R	Agg/Cgg	-	IMPACT=LOW;BIOTYPE=protein_coding;EXON=1/2;STRAND=1;ENSP=TRITD6Bv1G000540.5;UNIPARC=UPI0010186CA9;DOMAINS=Low_complexity_(Seg):seg,PANTHER:PTHR19338,PANTHER:PTHR19338:SF16
.	6B:1904262-1904262	C	TRITD6Bv1G000540	TRITD6Bv1G000540.6	Transcript	synonymous_variant	412	412	138	R	Agg/Cgg	-	IMPACT=LOW;BIOTYPE=protein_coding;EXON=1/3;STRAND=1;ENSP=TRITD6Bv1G000540.6;UNIPARC=UPI001019D195;DOMAINS=PANTHER:PTHR19338,PANTHER:PTHR19338:SF16,Low_complexity_(Seg):seg
.	6B:1904262-1904262	C	TRITD6Bv1G000540	TRITD6Bv1G000540.7	Transcript	synonymous_variant	412	412	138	R	Agg/Cgg	-	IMPACT=LOW;BIOTYPE=protein_coding;EXON=1/3;STRAND=1;ENSP=TRITD6Bv1G000540.7;UNIPARC=UPI0010193E61;DOMAINS=PANTHER:PTHR23155,PANTHER:PTHR23155:SF1125,Low_complexity_(Seg):seg
.	6B:1904262-1904262	C	TRITD6Bv1G000540	TRITD6Bv1G000540.8	Transcript	synonymous_variant	412	412	138	R	Agg/Cgg	-	IMPACT=LOW;BIOTYPE=protein_coding;EXON=1/3;STRAND=1;ENSP=TRITD6Bv1G000540.8;UNIPARC=UPI0010187F6E;DOMAINS=Low_complexity_(Seg):seg,PANTHER:PTHR19338:SF16,PANTHER:PTHR19338
.	6B:1904266-1904266	A	TRITD6Bv1G000540	TRITD6Bv1G000540.1	Transcript	missense_variant	416	416	139	R/H	cGt/cAt	-	IMPACT=MODERATE;BIOTYPE=protein_coding;EXON=1/2;STRAND=1;ENSP=TRITD6Bv1G000540.1;UNIPARC=UPI000843D5EB;SIFT=tolerated(0.17);DOMAINS=Low_complexity_(Seg):seg,PANTHER:PTHR19338:SF16,PANTHER:PTHR19338
.	6B:1904266-1904266	A	TRITD6Bv1G000540	TRITD6Bv1G000540.2	Transcript	missense_variant	416	416	139	R/H	cGt/cAt	-	IMPACT=MODERATE;BIOTYPE=protein_coding;EXON=1/3;STRAND=1;ENSP=TRITD6Bv1G000540.2;UNIPARC=UPI001017EE9E;SIFT=tolerated(0.14);DOMAINS=PANTHER:PTHR19338,PANTHER:PTHR19338:SF16,Low_complexity_(Seg):seg
.	6B:1904266-1904266	A	TRITD6Bv1G000540	TRITD6Bv1G000540.3	Transcript	missense_variant	416	416	139	R/H	cGt/cAt	-	IMPACT=MODERATE;BIOTYPE=protein_coding;EXON=1/2;STRAND=1;ENSP=TRITD6Bv1G000540.3;UNIPARC=UPI001018F444;SIFT=tolerated(0.07);DOMAINS=PANTHER:PTHR19338,PANTHER:PTHR19338:SF16,Low_complexity_(Seg):seg
.	6B:1904266-1904266	A	TRITD6Bv1G000540	TRITD6Bv1G000540.4	Transcript	missense_variant	416	416	139	R/H	cGt/cAt	-	IMPACT=MODERATE;BIOTYPE=protein_coding;EXON=1/3;STRAND=1;ENSP=TRITD6Bv1G000540.4;UNIPARC=UPI001017FEC2;SIFT=tolerated(0.17);DOMAINS=Low_complexity_(Seg):seg,PANTHER:PTHR19338,PANTHER:PTHR19338:SF16
.	6B:1904266-1904266	A	TRITD6Bv1G000540	TRITD6Bv1G000540.5	Transcript	missense_variant	416	416	139	R/H	cGt/cAt	-	IMPACT=MODERATE;BIOTYPE=protein_coding;EXON=1/2;STRAND=1;ENSP=TRITD6Bv1G000540.5;UNIPARC=UPI0010186CA9;SIFT=tolerated(0.17);DOMAINS=Low_complexity_(Seg):seg,PANTHER:PTHR19338,PANTHER:PTHR19338:SF16
.	6B:1904266-1904266	A	TRITD6Bv1G000540	TRITD6Bv1G000540.6	Transcript	missense_variant	416	416	139	R/H	cGt/cAt	-	IMPACT=MODERATE;BIOTYPE=protein_coding;EXON=1/3;STRAND=1;ENSP=TRITD6Bv1G000540.6;UNIPARC=UPI001019D195;SIFT=tolerated(0.14);DOMAINS=PANTHER:PTHR19338,PANTHER:PTHR19338:SF16,Low_complexity_(Seg):seg
.	6B:1904266-1904266	A	TRITD6Bv1G000540	TRITD6Bv1G000540.7	Transcript	missense_variant	416	416	139	R/H	cGt/cAt	-	IMPACT=MODERATE;BIOTYPE=protein_coding;EXON=1/3;STRAND=1;ENSP=TRITD6Bv1G000540.7;UNIPARC=UPI0010193E61;SIFT=tolerated(0.16);DOMAINS=PANTHER:PTHR23155,PANTHER:PTHR23155:SF1125,Low_complexity_(Seg):seg
.	6B:1904266-1904266	A	TRITD6Bv1G000540	TRITD6Bv1G000540.8	Transcript	missense_variant	416	416	139	R/H	cGt/cAt	-	IMPACT=MODERATE;BIOTYPE=protein_coding;EXON=1/3;STRAND=1;ENSP=TRITD6Bv1G000540.8;UNIPARC=UPI0010187F6E;SIFT=tolerated(0.09);DOMAINS=Low_complexity_(Seg):seg,PANTHER:PTHR19338:SF16,PANTHER:PTHR19338
.	6B:1904282-1904282	C	TRITD6Bv1G000540	TRITD6Bv1G000540.1	Transcript	synonymous_variant	432	432	144	V	gtT/gtC	-	IMPACT=LOW;BIOTYPE=protein_coding;EXON=1/2;STRAND=1;ENSP=TRITD6Bv1G000540.1;UNIPARC=UPI000843D5EB;DOMAINS=Low_complexity_(Seg):seg,PANTHER:PTHR19338:SF16,PANTHER:PTHR19338
.	6B:1904282-1904282	C	TRITD6Bv1G000540	TRITD6Bv1G000540.2	Transcript	synonymous_variant	432	432	144	V	gtT/gtC	-	IMPACT=LOW;BIOTYPE=protein_coding;EXON=1/3;STRAND=1;ENSP=TRITD6Bv1G000540.2;UNIPARC=UPI001017EE9E;DOMAINS=PANTHER:PTHR19338,PANTHER:PTHR19338:SF16,Low_complexity_(Seg):seg
.	6B:1904282-1904282	C	TRITD6Bv1G000540	TRITD6Bv1G000540.3	Transcript	synonymous_variant	432	432	144	V	gtT/gtC	-	IMPACT=LOW;BIOTYPE=protein_coding;EXON=1/2;STRAND=1;ENSP=TRITD6Bv1G000540.3;UNIPARC=UPI001018F444;DOMAINS=PANTHER:PTHR19338,PANTHER:PTHR19338:SF16,Low_complexity_(Seg):seg
.	6B:1904282-1904282	C	TRITD6Bv1G000540	TRITD6Bv1G000540.4	Transcript	synonymous_variant	432	432	144	V	gtT/gtC	-	IMPACT=LOW;BIOTYPE=protein_coding;EXON=1/3;STRAND=1;ENSP=TRITD6Bv1G000540.4;UNIPARC=UPI001017FEC2;DOMAINS=Low_complexity_(Seg):seg,PANTHER:PTHR19338,PANTHER:PTHR19338:SF16
.	6B:1904282-1904282	C	TRITD6Bv1G000540	TRITD6Bv1G000540.5	Transcript	synonymous_variant	432	432	144	V	gtT/gtC	-	IMPACT=LOW;BIOTYPE=protein_coding;EXON=1/2;STRAND=1;ENSP=TRITD6Bv1G000540.5;UNIPARC=UPI0010186CA9;DOMAINS=Low_complexity_(Seg):seg,PANTHER:PTHR19338,PANTHER:PTHR19338:SF16
.	6B:1904282-1904282	C	TRITD6Bv1G000540	TRITD6Bv1G000540.6	Transcript	synonymous_variant	432	432	144	V	gtT/gtC	-	IMPACT=LOW;BIOTYPE=protein_coding;EXON=1/3;STRAND=1;ENSP=TRITD6Bv1G000540.6;UNIPARC=UPI001019D195;DOMAINS=PANTHER:PTHR19338,PANTHER:PTHR19338:SF16,Low_complexity_(Seg):seg
.	6B:1904282-1904282	C	TRITD6Bv1G000540	TRITD6Bv1G000540.7	Transcript	synonymous_variant	432	432	144	V	gtT/gtC	-	IMPACT=LOW;BIOTYPE=protein_coding;EXON=1/3;STRAND=1;ENSP=TRITD6Bv1G000540.7;UNIPARC=UPI0010193E61;DOMAINS=PANTHER:PTHR23155,PANTHER:PTHR23155:SF1125,Low_complexity_(Seg):seg
.	6B:1904282-1904282	C	TRITD6Bv1G000540	TRITD6Bv1G000540.8	Transcript	synonymous_variant	432	432	144	V	gtT/gtC	-	IMPACT=LOW;BIOTYPE=protein_coding;EXON=1/3;STRAND=1;ENSP=TRITD6Bv1G000540.8;UNIPARC=UPI0010187F6E;DOMAINS=Low_complexity_(Seg):seg,PANTHER:PTHR19338:SF16,PANTHER:PTHR19338
.	6B:1904285-1904285	C	TRITD6Bv1G000540	TRITD6Bv1G000540.1	Transcript	synonymous_variant	435	435	145	D	gaT/gaC	-	IMPACT=LOW;BIOTYPE=protein_coding;EXON=1/2;STRAND=1;ENSP=TRITD6Bv1G000540.1;UNIPARC=UPI000843D5EB;DOMAINS=Low_complexity_(Seg):seg,PANTHER:PTHR19338:SF16,PANTHER:PTHR19338
.	6B:1904285-1904285	C	TRITD6Bv1G000540	TRITD6Bv1G000540.2	Transcript	synonymous_variant	435	435	145	D	gaT/gaC	-	IMPACT=LOW;BIOTYPE=protein_coding;EXON=1/3;STRAND=1;ENSP=TRITD6Bv1G000540.2;UNIPARC=UPI001017EE9E;DOMAINS=PANTHER:PTHR19338,PANTHER:PTHR19338:SF16,Low_complexity_(Seg):seg
.	6B:1904285-1904285	C	TRITD6Bv1G000540	TRITD6Bv1G000540.3	Transcript	synonymous_variant	435	435	145	D	gaT/gaC	-	IMPACT=LOW;BIOTYPE=protein_coding;EXON=1/2;STRAND=1;ENSP=TRITD6Bv1G000540.3;UNIPARC=UPI001018F444;DOMAINS=PANTHER:PTHR19338,PANTHER:PTHR19338:SF16,Low_complexity_(Seg):seg
.	6B:1904285-1904285	C	TRITD6Bv1G000540	TRITD6Bv1G000540.4	Transcript	synonymous_variant	435	435	145	D	gaT/gaC	-	IMPACT=LOW;BIOTYPE=protein_coding;EXON=1/3;STRAND=1;ENSP=TRITD6Bv1G000540.4;UNIPARC=UPI001017FEC2;DOMAINS=Low_complexity_(Seg):seg,PANTHER:PTHR19338,PANTHER:PTHR19338:SF16
.	6B:1904285-1904285	C	TRITD6Bv1G000540	TRITD6Bv1G000540.5	Transcript	synonymous_variant	435	435	145	D	gaT/gaC	-	IMPACT=LOW;BIOTYPE=protein_coding;EXON=1/2;STRAND=1;ENSP=TRITD6Bv1G000540.5;UNIPARC=UPI0010186CA9;DOMAINS=Low_complexity_(Seg):seg,PANTHER:PTHR19338,PANTHER:PTHR19338:SF16
.	6B:1904285-1904285	C	TRITD6Bv1G000540	TRITD6Bv1G000540.6	Transcript	synonymous_variant	435	435	145	D	gaT/gaC	-	IMPACT=LOW;BIOTYPE=protein_coding;EXON=1/3;STRAND=1;ENSP=TRITD6Bv1G000540.6;UNIPARC=UPI001019D195;DOMAINS=PANTHER:PTHR19338,PANTHER:PTHR19338:SF16,Low_complexity_(Seg):seg
.	6B:1904285-1904285	C	TRITD6Bv1G000540	TRITD6Bv1G000540.7	Transcript	synonymous_variant	435	435	145	D	gaT/gaC	-	IMPACT=LOW;BIOTYPE=protein_coding;EXON=1/3;STRAND=1;ENSP=TRITD6Bv1G000540.7;UNIPARC=UPI0010193E61;DOMAINS=PANTHER:PTHR23155,PANTHER:PTHR23155:SF1125,Low_complexity_(Seg):seg
.	6B:1904285-1904285	C	TRITD6Bv1G000540	TRITD6Bv1G000540.8	Transcript	synonymous_variant	435	435	145	D	gaT/gaC	-	IMPACT=LOW;BIOTYPE=protein_coding;EXON=1/3;STRAND=1;ENSP=TRITD6Bv1G000540.8;UNIPARC=UPI0010187F6E;DOMAINS=Low_complexity_(Seg):seg,PANTHER:PTHR19338:SF16,PANTHER:PTHR19338
.	6B:1904288-1904288	G	TRITD6Bv1G000540	TRITD6Bv1G000540.1	Transcript	missense_variant	438	438	146	D/E	gaT/gaG	-	IMPACT=MODERATE;BIOTYPE=protein_coding;EXON=1/2;STRAND=1;ENSP=TRITD6Bv1G000540.1;UNIPARC=UPI000843D5EB;SIFT=tolerated(0.18);DOMAINS=Low_complexity_(Seg):seg,PANTHER:PTHR19338:SF16,PANTHER:PTHR19338
.	6B:1904288-1904288	G	TRITD6Bv1G000540	TRITD6Bv1G000540.2	Transcript	missense_variant	438	438	146	D/E	gaT/gaG	-	IMPACT=MODERATE;BIOTYPE=protein_coding;EXON=1/3;STRAND=1;ENSP=TRITD6Bv1G000540.2;UNIPARC=UPI001017EE9E;SIFT=tolerated(0.14);DOMAINS=PANTHER:PTHR19338,PANTHER:PTHR19338:SF16,Low_complexity_(Seg):seg
.	6B:1904288-1904288	G	TRITD6Bv1G000540	TRITD6Bv1G000540.3	Transcript	missense_variant	438	438	146	D/E	gaT/gaG	-	IMPACT=MODERATE;BIOTYPE=protein_coding;EXON=1/2;STRAND=1;ENSP=TRITD6Bv1G000540.3;UNIPARC=UPI001018F444;SIFT=tolerated(0.36);DOMAINS=PANTHER:PTHR19338,PANTHER:PTHR19338:SF16,Low_complexity_(Seg):seg
.	6B:1904288-1904288	G	TRITD6Bv1G000540	TRITD6Bv1G000540.4	Transcript	missense_variant	438	438	146	D/E	gaT/gaG	-	IMPACT=MODERATE;BIOTYPE=protein_coding;EXON=1/3;STRAND=1;ENSP=TRITD6Bv1G000540.4;UNIPARC=UPI001017FEC2;SIFT=tolerated(0.19);DOMAINS=Low_complexity_(Seg):seg,PANTHER:PTHR19338,PANTHER:PTHR19338:SF16
.	6B:1904288-1904288	G	TRITD6Bv1G000540	TRITD6Bv1G000540.5	Transcript	missense_variant	438	438	146	D/E	gaT/gaG	-	IMPACT=MODERATE;BIOTYPE=protein_coding;EXON=1/2;STRAND=1;ENSP=TRITD6Bv1G000540.5;UNIPARC=UPI0010186CA9;SIFT=tolerated(0.19);DOMAINS=Low_complexity_(Seg):seg,PANTHER:PTHR19338,PANTHER:PTHR19338:SF16
.	6B:1904288-1904288	G	TRITD6Bv1G000540	TRITD6Bv1G000540.6	Transcript	missense_variant	438	438	146	D/E	gaT/gaG	-	IMPACT=MODERATE;BIOTYPE=protein_coding;EXON=1/3;STRAND=1;ENSP=TRITD6Bv1G000540.6;UNIPARC=UPI001019D195;SIFT=tolerated(0.14);DOMAINS=PANTHER:PTHR19338,PANTHER:PTHR19338:SF16,Low_complexity_(Seg):seg
.	6B:1904288-1904288	G	TRITD6Bv1G000540	TRITD6Bv1G000540.7	Transcript	missense_variant	438	438	146	D/E	gaT/gaG	-	IMPACT=MODERATE;BIOTYPE=protein_coding;EXON=1/3;STRAND=1;ENSP=TRITD6Bv1G000540.7;UNIPARC=UPI0010193E61;SIFT=tolerated(0.25);DOMAINS=PANTHER:PTHR23155,PANTHER:PTHR23155:SF1125,Low_complexity_(Seg):seg
.	6B:1904288-1904288	G	TRITD6Bv1G000540	TRITD6Bv1G000540.8	Transcript	missense_variant	438	438	146	D/E	gaT/gaG	-	IMPACT=MODERATE;BIOTYPE=protein_coding;EXON=1/3;STRAND=1;ENSP=TRITD6Bv1G000540.8;UNIPARC=UPI0010187F6E;SIFT=tolerated(0.23);DOMAINS=Low_complexity_(Seg):seg,PANTHER:PTHR19338:SF16,PANTHER:PTHR19338
.	6B:1904290-1904290	C	TRITD6Bv1G000540	TRITD6Bv1G000540.1	Transcript	missense_variant	440	440	147	V/A	gTt/gCt	-	IMPACT=MODERATE;BIOTYPE=protein_coding;EXON=1/2;STRAND=1;ENSP=TRITD6Bv1G000540.1;UNIPARC=UPI000843D5EB;SIFT=tolerated(0.06);DOMAINS=Low_complexity_(Seg):seg,PANTHER:PTHR19338:SF16,PANTHER:PTHR19338
.	6B:1904290-1904290	C	TRITD6Bv1G000540	TRITD6Bv1G000540.2	Transcript	missense_variant	440	440	147	V/A	gTt/gCt	-	IMPACT=MODERATE;BIOTYPE=protein_coding;EXON=1/3;STRAND=1;ENSP=TRITD6Bv1G000540.2;UNIPARC=UPI001017EE9E;SIFT=deleterious(0.05);DOMAINS=PANTHER:PTHR19338,PANTHER:PTHR19338:SF16,Low_complexity_(Seg):seg
.	6B:1904290-1904290	C	TRITD6Bv1G000540	TRITD6Bv1G000540.3	Transcript	missense_variant	440	440	147	V/A	gTt/gCt	-	IMPACT=MODERATE;BIOTYPE=protein_coding;EXON=1/2;STRAND=1;ENSP=TRITD6Bv1G000540.3;UNIPARC=UPI001018F444;SIFT=tolerated(0.05);DOMAINS=PANTHER:PTHR19338,PANTHER:PTHR19338:SF16,Low_complexity_(Seg):seg
.	6B:1904290-1904290	C	TRITD6Bv1G000540	TRITD6Bv1G000540.4	Transcript	missense_variant	440	440	147	V/A	gTt/gCt	-	IMPACT=MODERATE;BIOTYPE=protein_coding;EXON=1/3;STRAND=1;ENSP=TRITD6Bv1G000540.4;UNIPARC=UPI001017FEC2;SIFT=tolerated(0.06);DOMAINS=Low_complexity_(Seg):seg,PANTHER:PTHR19338,PANTHER:PTHR19338:SF16
.	6B:1904290-1904290	C	TRITD6Bv1G000540	TRITD6Bv1G000540.5	Transcript	missense_variant	440	440	147	V/A	gTt/gCt	-	IMPACT=MODERATE;BIOTYPE=protein_coding;EXON=1/2;STRAND=1;ENSP=TRITD6Bv1G000540.5;UNIPARC=UPI0010186CA9;SIFT=tolerated(0.06);DOMAINS=Low_complexity_(Seg):seg,PANTHER:PTHR19338,PANTHER:PTHR19338:SF16
.	6B:1904290-1904290	C	TRITD6Bv1G000540	TRITD6Bv1G000540.6	Transcript	missense_variant	440	440	147	V/A	gTt/gCt	-	IMPACT=MODERATE;BIOTYPE=protein_coding;EXON=1/3;STRAND=1;ENSP=TRITD6Bv1G000540.6;UNIPARC=UPI001019D195;SIFT=tolerated(0.06);DOMAINS=PANTHER:PTHR19338,PANTHER:PTHR19338:SF16,Low_complexity_(Seg):seg
.	6B:1904290-1904290	C	TRITD6Bv1G000540	TRITD6Bv1G000540.7	Transcript	missense_variant	440	440	147	V/A	gTt/gCt	-	IMPACT=MODERATE;BIOTYPE=protein_coding;EXON=1/3;STRAND=1;ENSP=TRITD6Bv1G000540.7;UNIPARC=UPI0010193E61;SIFT=tolerated(0.18);DOMAINS=PANTHER:PTHR23155,PANTHER:PTHR23155:SF1125,Low_complexity_(Seg):seg
.	6B:1904290-1904290	C	TRITD6Bv1G000540	TRITD6Bv1G000540.8	Transcript	missense_variant	440	440	147	V/A	gTt/gCt	-	IMPACT=MODERATE;BIOTYPE=protein_coding;EXON=1/3;STRAND=1;ENSP=TRITD6Bv1G000540.8;UNIPARC=UPI0010187F6E;SIFT=tolerated(0.06);DOMAINS=Low_complexity_(Seg):seg,PANTHER:PTHR19338:SF16,PANTHER:PTHR19338
.	6B:1904291-1904291	A	TRITD6Bv1G000540	TRITD6Bv1G000540.1	Transcript	synonymous_variant	441	441	147	V	gtT/gtA	-	IMPACT=LOW;BIOTYPE=protein_coding;EXON=1/2;STRAND=1;ENSP=TRITD6Bv1G000540.1;UNIPARC=UPI000843D5EB;DOMAINS=Low_complexity_(Seg):seg,PANTHER:PTHR19338:SF16,PANTHER:PTHR19338
.	6B:1904291-1904291	A	TRITD6Bv1G000540	TRITD6Bv1G000540.2	Transcript	synonymous_variant	441	441	147	V	gtT/gtA	-	IMPACT=LOW;BIOTYPE=protein_coding;EXON=1/3;STRAND=1;ENSP=TRITD6Bv1G000540.2;UNIPARC=UPI001017EE9E;DOMAINS=PANTHER:PTHR19338,PANTHER:PTHR19338:SF16,Low_complexity_(Seg):seg
.	6B:1904291-1904291	A	TRITD6Bv1G000540	TRITD6Bv1G000540.3	Transcript	synonymous_variant	441	441	147	V	gtT/gtA	-	IMPACT=LOW;BIOTYPE=protein_coding;EXON=1/2;STRAND=1;ENSP=TRITD6Bv1G000540.3;UNIPARC=UPI001018F444;DOMAINS=PANTHER:PTHR19338,PANTHER:PTHR19338:SF16,Low_complexity_(Seg):seg
.	6B:1904291-1904291	A	TRITD6Bv1G000540	TRITD6Bv1G000540.4	Transcript	synonymous_variant	441	441	147	V	gtT/gtA	-	IMPACT=LOW;BIOTYPE=protein_coding;EXON=1/3;STRAND=1;ENSP=TRITD6Bv1G000540.4;UNIPARC=UPI001017FEC2;DOMAINS=Low_complexity_(Seg):seg,PANTHER:PTHR19338,PANTHER:PTHR19338:SF16
.	6B:1904291-1904291	A	TRITD6Bv1G000540	TRITD6Bv1G000540.5	Transcript	synonymous_variant	441	441	147	V	gtT/gtA	-	IMPACT=LOW;BIOTYPE=protein_coding;EXON=1/2;STRAND=1;ENSP=TRITD6Bv1G000540.5;UNIPARC=UPI0010186CA9;DOMAINS=Low_complexity_(Seg):seg,PANTHER:PTHR19338,PANTHER:PTHR19338:SF16
.	6B:1904291-1904291	A	TRITD6Bv1G000540	TRITD6Bv1G000540.6	Transcript	synonymous_variant	441	441	147	V	gtT/gtA	-	IMPACT=LOW;BIOTYPE=protein_coding;EXON=1/3;STRAND=1;ENSP=TRITD6Bv1G000540.6;UNIPARC=UPI001019D195;DOMAINS=PANTHER:PTHR19338,PANTHER:PTHR19338:SF16,Low_complexity_(Seg):seg
.	6B:1904291-1904291	A	TRITD6Bv1G000540	TRITD6Bv1G000540.7	Transcript	synonymous_variant	441	441	147	V	gtT/gtA	-	IMPACT=LOW;BIOTYPE=protein_coding;EXON=1/3;STRAND=1;ENSP=TRITD6Bv1G000540.7;UNIPARC=UPI0010193E61;DOMAINS=PANTHER:PTHR23155,PANTHER:PTHR23155:SF1125,Low_complexity_(Seg):seg
.	6B:1904291-1904291	A	TRITD6Bv1G000540	TRITD6Bv1G000540.8	Transcript	synonymous_variant	441	441	147	V	gtT/gtA	-	IMPACT=LOW;BIOTYPE=protein_coding;EXON=1/3;STRAND=1;ENSP=TRITD6Bv1G000540.8;UNIPARC=UPI0010187F6E;DOMAINS=Low_complexity_(Seg):seg,PANTHER:PTHR19338:SF16,PANTHER:PTHR19338
.	6B:1904331-1904331	C	TRITD6Bv1G000540	TRITD6Bv1G000540.1	Transcript	missense_variant	481	481	161	V/L	Gtg/Ctg	-	IMPACT=MODERATE;BIOTYPE=protein_coding;EXON=1/2;STRAND=1;ENSP=TRITD6Bv1G000540.1;UNIPARC=UPI000843D5EB;SIFT=tolerated(1);DOMAINS=PANTHER:PTHR19338:SF16,PANTHER:PTHR19338,Gene3D:3.40.50.300,Superfamily:SSF52540
.	6B:1904331-1904331	C	TRITD6Bv1G000540	TRITD6Bv1G000540.2	Transcript	missense_variant	481	481	161	V/L	Gtg/Ctg	-	IMPACT=MODERATE;BIOTYPE=protein_coding;EXON=1/3;STRAND=1;ENSP=TRITD6Bv1G000540.2;UNIPARC=UPI001017EE9E;SIFT=tolerated(1);DOMAINS=Gene3D:3.40.50.300,PANTHER:PTHR19338,PANTHER:PTHR19338:SF16,Superfamily:SSF52540
.	6B:1904331-1904331	C	TRITD6Bv1G000540	TRITD6Bv1G000540.3	Transcript	missense_variant	481	481	161	V/L	Gtg/Ctg	-	IMPACT=MODERATE;BIOTYPE=protein_coding;EXON=1/2;STRAND=1;ENSP=TRITD6Bv1G000540.3;UNIPARC=UPI001018F444;SIFT=tolerated(1);DOMAINS=PANTHER:PTHR19338,PANTHER:PTHR19338:SF16
.	6B:1904331-1904331	C	TRITD6Bv1G000540	TRITD6Bv1G000540.4	Transcript	missense_variant	481	481	161	V/L	Gtg/Ctg	-	IMPACT=MODERATE;BIOTYPE=protein_coding;EXON=1/3;STRAND=1;ENSP=TRITD6Bv1G000540.4;UNIPARC=UPI001017FEC2;SIFT=tolerated(1);DOMAINS=PANTHER:PTHR19338,PANTHER:PTHR19338:SF16,Gene3D:3.40.50.300,Superfamily:SSF52540
.	6B:1904331-1904331	C	TRITD6Bv1G000540	TRITD6Bv1G000540.5	Transcript	missense_variant	481	481	161	V/L	Gtg/Ctg	-	IMPACT=MODERATE;BIOTYPE=protein_coding;EXON=1/2;STRAND=1;ENSP=TRITD6Bv1G000540.5;UNIPARC=UPI0010186CA9;SIFT=tolerated(1);DOMAINS=PANTHER:PTHR19338,PANTHER:PTHR19338:SF16,Gene3D:3.40.50.300,Superfamily:SSF52540
.	6B:1904331-1904331	C	TRITD6Bv1G000540	TRITD6Bv1G000540.6	Transcript	missense_variant	481	481	161	V/L	Gtg/Ctg	-	IMPACT=MODERATE;BIOTYPE=protein_coding;EXON=1/3;STRAND=1;ENSP=TRITD6Bv1G000540.6;UNIPARC=UPI001019D195;SIFT=tolerated(1);DOMAINS=Gene3D:3.40.50.300,PANTHER:PTHR19338,PANTHER:PTHR19338:SF16,Superfamily:SSF52540
.	6B:1904331-1904331	C	TRITD6Bv1G000540	TRITD6Bv1G000540.7	Transcript	missense_variant	481	481	161	V/L	Gtg/Ctg	-	IMPACT=MODERATE;BIOTYPE=protein_coding;EXON=1/3;STRAND=1;ENSP=TRITD6Bv1G000540.7;UNIPARC=UPI0010193E61;SIFT=tolerated(1);DOMAINS=Gene3D:3.40.50.300,PANTHER:PTHR23155,PANTHER:PTHR23155:SF1125,Superfamily:SSF52540
.	6B:1904331-1904331	C	TRITD6Bv1G000540	TRITD6Bv1G000540.8	Transcript	missense_variant	481	481	161	V/L	Gtg/Ctg	-	IMPACT=MODERATE;BIOTYPE=protein_coding;EXON=1/3;STRAND=1;ENSP=TRITD6Bv1G000540.8;UNIPARC=UPI0010187F6E;SIFT=tolerated(1);DOMAINS=PANTHER:PTHR19338:SF16,PANTHER:PTHR19338,Gene3D:3.40.50.300,Superfamily:SSF52540
.	6B:1904337-1904337	A	TRITD6Bv1G000540	TRITD6Bv1G000540.1	Transcript	missense_variant	487	487	163	A/T	Gca/Aca	-	IMPACT=MODERATE;BIOTYPE=protein_coding;EXON=1/2;STRAND=1;ENSP=TRITD6Bv1G000540.1;UNIPARC=UPI000843D5EB;SIFT=tolerated(0.18);DOMAINS=PANTHER:PTHR19338:SF16,PANTHER:PTHR19338,Gene3D:3.40.50.300,Superfamily:SSF52540
.	6B:1904337-1904337	A	TRITD6Bv1G000540	TRITD6Bv1G000540.2	Transcript	missense_variant	487	487	163	A/T	Gca/Aca	-	IMPACT=MODERATE;BIOTYPE=protein_coding;EXON=1/3;STRAND=1;ENSP=TRITD6Bv1G000540.2;UNIPARC=UPI001017EE9E;SIFT=tolerated(0.17);DOMAINS=Gene3D:3.40.50.300,PANTHER:PTHR19338,PANTHER:PTHR19338:SF16,Superfamily:SSF52540
.	6B:1904337-1904337	A	TRITD6Bv1G000540	TRITD6Bv1G000540.3	Transcript	missense_variant	487	487	163	A/T	Gca/Aca	-	IMPACT=MODERATE;BIOTYPE=protein_coding;EXON=1/2;STRAND=1;ENSP=TRITD6Bv1G000540.3;UNIPARC=UPI001018F444;SIFT=tolerated(0.1);DOMAINS=PANTHER:PTHR19338,PANTHER:PTHR19338:SF16
.	6B:1904337-1904337	A	TRITD6Bv1G000540	TRITD6Bv1G000540.4	Transcript	missense_variant	487	487	163	A/T	Gca/Aca	-	IMPACT=MODERATE;BIOTYPE=protein_coding;EXON=1/3;STRAND=1;ENSP=TRITD6Bv1G000540.4;UNIPARC=UPI001017FEC2;SIFT=tolerated(0.18);DOMAINS=PANTHER:PTHR19338,PANTHER:PTHR19338:SF16,Gene3D:3.40.50.300,Superfamily:SSF52540
.	6B:1904337-1904337	A	TRITD6Bv1G000540	TRITD6Bv1G000540.5	Transcript	missense_variant	487	487	163	A/T	Gca/Aca	-	IMPACT=MODERATE;BIOTYPE=protein_coding;EXON=1/2;STRAND=1;ENSP=TRITD6Bv1G000540.5;UNIPARC=UPI0010186CA9;SIFT=tolerated(0.18);DOMAINS=PANTHER:PTHR19338,PANTHER:PTHR19338:SF16,Gene3D:3.40.50.300,Superfamily:SSF52540
.	6B:1904337-1904337	A	TRITD6Bv1G000540	TRITD6Bv1G000540.6	Transcript	missense_variant	487	487	163	A/T	Gca/Aca	-	IMPACT=MODERATE;BIOTYPE=protein_coding;EXON=1/3;STRAND=1;ENSP=TRITD6Bv1G000540.6;UNIPARC=UPI001019D195;SIFT=tolerated(0.15);DOMAINS=Gene3D:3.40.50.300,PANTHER:PTHR19338,PANTHER:PTHR19338:SF16,Superfamily:SSF52540
.	6B:1904337-1904337	A	TRITD6Bv1G000540	TRITD6Bv1G000540.7	Transcript	missense_variant	487	487	163	A/T	Gca/Aca	-	IMPACT=MODERATE;BIOTYPE=protein_coding;EXON=1/3;STRAND=1;ENSP=TRITD6Bv1G000540.7;UNIPARC=UPI0010193E61;SIFT=tolerated(0.18);DOMAINS=Gene3D:3.40.50.300,PANTHER:PTHR23155,PANTHER:PTHR23155:SF1125,Superfamily:SSF52540
.	6B:1904337-1904337	A	TRITD6Bv1G000540	TRITD6Bv1G000540.8	Transcript	missense_variant	487	487	163	A/T	Gca/Aca	-	IMPACT=MODERATE;BIOTYPE=protein_coding;EXON=1/3;STRAND=1;ENSP=TRITD6Bv1G000540.8;UNIPARC=UPI0010187F6E;SIFT=tolerated(0.14);DOMAINS=PANTHER:PTHR19338:SF16,PANTHER:PTHR19338,Gene3D:3.40.50.300,Superfamily:SSF52540
.	6B:1904357-1904357	G	TRITD6Bv1G000540	TRITD6Bv1G000540.1	Transcript	synonymous_variant	507	507	169	K	aaA/aaG	-	IMPACT=LOW;BIOTYPE=protein_coding;EXON=1/2;STRAND=1;ENSP=TRITD6Bv1G000540.1;UNIPARC=UPI000843D5EB;DOMAINS=PANTHER:PTHR19338:SF16,PANTHER:PTHR19338,Gene3D:3.40.50.300,Superfamily:SSF52540
.	6B:1904357-1904357	G	TRITD6Bv1G000540	TRITD6Bv1G000540.2	Transcript	synonymous_variant	507	507	169	K	aaA/aaG	-	IMPACT=LOW;BIOTYPE=protein_coding;EXON=1/3;STRAND=1;ENSP=TRITD6Bv1G000540.2;UNIPARC=UPI001017EE9E;DOMAINS=Gene3D:3.40.50.300,PANTHER:PTHR19338,PANTHER:PTHR19338:SF16,Superfamily:SSF52540
.	6B:1904357-1904357	G	TRITD6Bv1G000540	TRITD6Bv1G000540.3	Transcript	synonymous_variant	507	507	169	K	aaA/aaG	-	IMPACT=LOW;BIOTYPE=protein_coding;EXON=1/2;STRAND=1;ENSP=TRITD6Bv1G000540.3;UNIPARC=UPI001018F444;DOMAINS=PANTHER:PTHR19338,PANTHER:PTHR19338:SF16
.	6B:1904357-1904357	G	TRITD6Bv1G000540	TRITD6Bv1G000540.4	Transcript	synonymous_variant	507	507	169	K	aaA/aaG	-	IMPACT=LOW;BIOTYPE=protein_coding;EXON=1/3;STRAND=1;ENSP=TRITD6Bv1G000540.4;UNIPARC=UPI001017FEC2;DOMAINS=PANTHER:PTHR19338,PANTHER:PTHR19338:SF16,Gene3D:3.40.50.300,Superfamily:SSF52540
.	6B:1904357-1904357	G	TRITD6Bv1G000540	TRITD6Bv1G000540.5	Transcript	synonymous_variant	507	507	169	K	aaA/aaG	-	IMPACT=LOW;BIOTYPE=protein_coding;EXON=1/2;STRAND=1;ENSP=TRITD6Bv1G000540.5;UNIPARC=UPI0010186CA9;DOMAINS=PANTHER:PTHR19338,PANTHER:PTHR19338:SF16,Gene3D:3.40.50.300,Superfamily:SSF52540
.	6B:1904357-1904357	G	TRITD6Bv1G000540	TRITD6Bv1G000540.6	Transcript	synonymous_variant	507	507	169	K	aaA/aaG	-	IMPACT=LOW;BIOTYPE=protein_coding;EXON=1/3;STRAND=1;ENSP=TRITD6Bv1G000540.6;UNIPARC=UPI001019D195;DOMAINS=Gene3D:3.40.50.300,PANTHER:PTHR19338,PANTHER:PTHR19338:SF16,Superfamily:SSF52540
.	6B:1904357-1904357	G	TRITD6Bv1G000540	TRITD6Bv1G000540.7	Transcript	synonymous_variant	507	507	169	K	aaA/aaG	-	IMPACT=LOW;BIOTYPE=protein_coding;EXON=1/3;STRAND=1;ENSP=TRITD6Bv1G000540.7;UNIPARC=UPI0010193E61;DOMAINS=Gene3D:3.40.50.300,PANTHER:PTHR23155,PANTHER:PTHR23155:SF1125,Superfamily:SSF52540
.	6B:1904357-1904357	G	TRITD6Bv1G000540	TRITD6Bv1G000540.8	Transcript	synonymous_variant	507	507	169	K	aaA/aaG	-	IMPACT=LOW;BIOTYPE=protein_coding;EXON=1/3;STRAND=1;ENSP=TRITD6Bv1G000540.8;UNIPARC=UPI0010187F6E;DOMAINS=PANTHER:PTHR19338:SF16,PANTHER:PTHR19338,Gene3D:3.40.50.300,Superfamily:SSF52540
.	6B:1904363-1904363	C	TRITD6Bv1G000540	TRITD6Bv1G000540.1	Transcript	synonymous_variant	513	513	171	L	ctT/ctC	-	IMPACT=LOW;BIOTYPE=protein_coding;EXON=1/2;STRAND=1;ENSP=TRITD6Bv1G000540.1;UNIPARC=UPI000843D5EB;DOMAINS=PANTHER:PTHR19338:SF16,PANTHER:PTHR19338,Gene3D:3.40.50.300,Superfamily:SSF52540
.	6B:1904363-1904363	C	TRITD6Bv1G000540	TRITD6Bv1G000540.2	Transcript	synonymous_variant	513	513	171	L	ctT/ctC	-	IMPACT=LOW;BIOTYPE=protein_coding;EXON=1/3;STRAND=1;ENSP=TRITD6Bv1G000540.2;UNIPARC=UPI001017EE9E;DOMAINS=Gene3D:3.40.50.300,PANTHER:PTHR19338,PANTHER:PTHR19338:SF16,Superfamily:SSF52540
.	6B:1904363-1904363	C	TRITD6Bv1G000540	TRITD6Bv1G000540.3	Transcript	synonymous_variant	513	513	171	L	ctT/ctC	-	IMPACT=LOW;BIOTYPE=protein_coding;EXON=1/2;STRAND=1;ENSP=TRITD6Bv1G000540.3;UNIPARC=UPI001018F444;DOMAINS=PANTHER:PTHR19338,PANTHER:PTHR19338:SF16
.	6B:1904363-1904363	C	TRITD6Bv1G000540	TRITD6Bv1G000540.4	Transcript	synonymous_variant	513	513	171	L	ctT/ctC	-	IMPACT=LOW;BIOTYPE=protein_coding;EXON=1/3;STRAND=1;ENSP=TRITD6Bv1G000540.4;UNIPARC=UPI001017FEC2;DOMAINS=PANTHER:PTHR19338,PANTHER:PTHR19338:SF16,Gene3D:3.40.50.300,Superfamily:SSF52540
.	6B:1904363-1904363	C	TRITD6Bv1G000540	TRITD6Bv1G000540.5	Transcript	synonymous_variant	513	513	171	L	ctT/ctC	-	IMPACT=LOW;BIOTYPE=protein_coding;EXON=1/2;STRAND=1;ENSP=TRITD6Bv1G000540.5;UNIPARC=UPI0010186CA9;DOMAINS=PANTHER:PTHR19338,PANTHER:PTHR19338:SF16,Gene3D:3.40.50.300,Superfamily:SSF52540
.	6B:1904363-1904363	C	TRITD6Bv1G000540	TRITD6Bv1G000540.6	Transcript	synonymous_variant	513	513	171	L	ctT/ctC	-	IMPACT=LOW;BIOTYPE=protein_coding;EXON=1/3;STRAND=1;ENSP=TRITD6Bv1G000540.6;UNIPARC=UPI001019D195;DOMAINS=Gene3D:3.40.50.300,PANTHER:PTHR19338,PANTHER:PTHR19338:SF16,Superfamily:SSF52540
.	6B:1904363-1904363	C	TRITD6Bv1G000540	TRITD6Bv1G000540.7	Transcript	synonymous_variant	513	513	171	L	ctT/ctC	-	IMPACT=LOW;BIOTYPE=protein_coding;EXON=1/3;STRAND=1;ENSP=TRITD6Bv1G000540.7;UNIPARC=UPI0010193E61;DOMAINS=Gene3D:3.40.50.300,PANTHER:PTHR23155,PANTHER:PTHR23155:SF1125,Superfamily:SSF52540
.	6B:1904363-1904363	C	TRITD6Bv1G000540	TRITD6Bv1G000540.8	Transcript	synonymous_variant	513	513	171	L	ctT/ctC	-	IMPACT=LOW;BIOTYPE=protein_coding;EXON=1/3;STRAND=1;ENSP=TRITD6Bv1G000540.8;UNIPARC=UPI0010187F6E;DOMAINS=PANTHER:PTHR19338:SF16,PANTHER:PTHR19338,Gene3D:3.40.50.300,Superfamily:SSF52540
.	6B:1904660-1904660	A	TRITD6Bv1G000540	TRITD6Bv1G000540.1	Transcript	synonymous_variant	810	810	270	Q	caG/caA	-	IMPACT=LOW;BIOTYPE=protein_coding;EXON=1/2;STRAND=1;ENSP=TRITD6Bv1G000540.1;UNIPARC=UPI000843D5EB;DOMAINS=PANTHER:PTHR19338:SF16,PANTHER:PTHR19338,Pfam:PF00931,Gene3D:3.40.50.300,SMART:SM00382,Superfamily:SSF52540
.	6B:1904660-1904660	A	TRITD6Bv1G000540	TRITD6Bv1G000540.2	Transcript	synonymous_variant	810	810	270	Q	caG/caA	-	IMPACT=LOW;BIOTYPE=protein_coding;EXON=1/3;STRAND=1;ENSP=TRITD6Bv1G000540.2;UNIPARC=UPI001017EE9E;DOMAINS=Gene3D:3.40.50.300,Coiled-coils_(Ncoils):Coil,Pfam:PF00931,PANTHER:PTHR19338,PANTHER:PTHR19338:SF16,Superfamily:SSF52540
.	6B:1904660-1904660	A	TRITD6Bv1G000540	TRITD6Bv1G000540.4	Transcript	synonymous_variant	810	810	270	Q	caG/caA	-	IMPACT=LOW;BIOTYPE=protein_coding;EXON=1/3;STRAND=1;ENSP=TRITD6Bv1G000540.4;UNIPARC=UPI001017FEC2;DOMAINS=CDD:cd00009,PANTHER:PTHR19338,PANTHER:PTHR19338:SF16,Pfam:PF00931,Gene3D:3.40.50.300,SMART:SM00382,Superfamily:SSF52540
.	6B:1904660-1904660	A	TRITD6Bv1G000540	TRITD6Bv1G000540.5	Transcript	synonymous_variant	810	810	270	Q	caG/caA	-	IMPACT=LOW;BIOTYPE=protein_coding;EXON=1/2;STRAND=1;ENSP=TRITD6Bv1G000540.5;UNIPARC=UPI0010186CA9;DOMAINS=CDD:cd00009,PANTHER:PTHR19338,PANTHER:PTHR19338:SF16,Pfam:PF00931,Gene3D:3.40.50.300,SMART:SM00382,Superfamily:SSF52540
.	6B:1904660-1904660	A	TRITD6Bv1G000540	TRITD6Bv1G000540.7	Transcript	synonymous_variant	810	810	270	Q	caG/caA	-	IMPACT=LOW;BIOTYPE=protein_coding;EXON=1/3;STRAND=1;ENSP=TRITD6Bv1G000540.7;UNIPARC=UPI0010193E61;DOMAINS=Gene3D:3.40.50.300,Pfam:PF00931,PANTHER:PTHR23155,PANTHER:PTHR23155:SF1125,SMART:SM00382,Superfamily:SSF52540,CDD:cd00009
.	6B:1904682-1904682	T	TRITD6Bv1G000540	TRITD6Bv1G000540.1	Transcript	stop_gained	832	832	278	R/*	Cga/Tga	-	IMPACT=HIGH;BIOTYPE=protein_coding;EXON=1/2;STRAND=1;ENSP=TRITD6Bv1G000540.1;UNIPARC=UPI000843D5EB;DOMAINS=PANTHER:PTHR19338:SF16,PANTHER:PTHR19338,Pfam:PF00931,Gene3D:3.40.50.300,SMART:SM00382,Superfamily:SSF52540,Prints:PR00364
.	6B:1904682-1904682	T	TRITD6Bv1G000540	TRITD6Bv1G000540.2	Transcript	stop_gained	832	832	278	R/*	Cga/Tga	-	IMPACT=HIGH;BIOTYPE=protein_coding;EXON=1/3;STRAND=1;ENSP=TRITD6Bv1G000540.2;UNIPARC=UPI001017EE9E;DOMAINS=Gene3D:3.40.50.300,Coiled-coils_(Ncoils):Coil,Pfam:PF00931,Superfamily:SSF52540
.	6B:1904682-1904682	T	TRITD6Bv1G000540	TRITD6Bv1G000540.4	Transcript	stop_gained	832	832	278	R/*	Cga/Tga	-	IMPACT=HIGH;BIOTYPE=protein_coding;EXON=1/3;STRAND=1;ENSP=TRITD6Bv1G000540.4;UNIPARC=UPI001017FEC2;DOMAINS=CDD:cd00009,PANTHER:PTHR19338,PANTHER:PTHR19338:SF16,Pfam:PF00931,Gene3D:3.40.50.300,SMART:SM00382,Superfamily:SSF52540,Prints:PR00364
.	6B:1904682-1904682	T	TRITD6Bv1G000540	TRITD6Bv1G000540.5	Transcript	stop_gained	832	832	278	R/*	Cga/Tga	-	IMPACT=HIGH;BIOTYPE=protein_coding;EXON=1/2;STRAND=1;ENSP=TRITD6Bv1G000540.5;UNIPARC=UPI0010186CA9;DOMAINS=CDD:cd00009,PANTHER:PTHR19338,PANTHER:PTHR19338:SF16,Pfam:PF00931,Gene3D:3.40.50.300,SMART:SM00382,Superfamily:SSF52540,Prints:PR00364
.	6B:1904682-1904682	T	TRITD6Bv1G000540	TRITD6Bv1G000540.7	Transcript	stop_gained	832	832	278	R/*	Cga/Tga	-	IMPACT=HIGH;BIOTYPE=protein_coding;EXON=1/3;STRAND=1;ENSP=TRITD6Bv1G000540.7;UNIPARC=UPI0010193E61;DOMAINS=Gene3D:3.40.50.300,Pfam:PF00931,Prints:PR00364,PANTHER:PTHR23155,PANTHER:PTHR23155:SF1125,SMART:SM00382,Superfamily:SSF52540,CDD:cd00009
.	6B:1905042-1905042	-	-	-	-	-	-	-	-	-	-	-
.	6B:1905066-1905066	-	-	-	-	-	-	-	-	-	-	-
.	6B:1905092-1905093	-	-	-	-	-	-	-	-	-	-	-
.	6B:1905214-1905214	-	-	-	-	-	-	-	-	-	-	-
.	6B:1905227-1905227	-	-	-	-	-	-	-	-	-	-	-
.	6B:1905233-1905233	-	-	-	-	-	-	-	-	-	-	-
.	6B:1905242-1905242	-	-	-	-	-	-	-	-	-	-	-
.	6B:1905303-1905305	-	-	-	-	-	-	-	-	-	-	-
.	6B:1905307-1905307	-	-	-	-	-	-	-	-	-	-	-
.	6B:1911873-1911873	C	TRITD6Bv1G000540	TRITD6Bv1G000540.6	Transcript	synonymous_variant	819	819	273	L	ctT/ctC	-	IMPACT=LOW;BIOTYPE=protein_coding;EXON=2/3;STRAND=1;ENSP=TRITD6Bv1G000540.6;UNIPARC=UPI001019D195;DOMAINS=Gene3D:3.40.50.300,Pfam:PF00931,PANTHER:PTHR19338,PANTHER:PTHR19338:SF16,SMART:SM00382,Superfamily:SSF52540,CDD:cd00009
.	6B:1911873-1911873	C	TRITD6Bv1G000540	TRITD6Bv1G000540.8	Transcript	synonymous_variant	819	819	273	L	ctT/ctC	-	IMPACT=LOW;BIOTYPE=protein_coding;EXON=2/3;STRAND=1;ENSP=TRITD6Bv1G000540.8;UNIPARC=UPI0010187F6E;DOMAINS=PANTHER:PTHR19338:SF16,PANTHER:PTHR19338,Gene3D:3.40.50.300,Pfam:PF00931,Superfamily:SSF52540
.	6B:1911875-1911875	T	TRITD6Bv1G000540	TRITD6Bv1G000540.6	Transcript	missense_variant	821	821	274	N/I	aAt/aTt	-	IMPACT=MODERATE;BIOTYPE=protein_coding;EXON=2/3;STRAND=1;ENSP=TRITD6Bv1G000540.6;UNIPARC=UPI001019D195;SIFT=tolerated(1);DOMAINS=Gene3D:3.40.50.300,Pfam:PF00931,PANTHER:PTHR19338,PANTHER:PTHR19338:SF16,SMART:SM00382,Superfamily:SSF52540,CDD:cd00009
.	6B:1911875-1911875	T	TRITD6Bv1G000540	TRITD6Bv1G000540.8	Transcript	missense_variant	821	821	274	N/I	aAt/aTt	-	IMPACT=MODERATE;BIOTYPE=protein_coding;EXON=2/3;STRAND=1;ENSP=TRITD6Bv1G000540.8;UNIPARC=UPI0010187F6E;SIFT=tolerated(1);DOMAINS=PANTHER:PTHR19338:SF16,PANTHER:PTHR19338,Gene3D:3.40.50.300,Pfam:PF00931,Superfamily:SSF52540
.	6B:1911905-1911905	G	TRITD6Bv1G000540	TRITD6Bv1G000540.6	Transcript	missense_variant	851	851	284	A/G	gCa/gGa	-	IMPACT=MODERATE;BIOTYPE=protein_coding;EXON=2/3;STRAND=1;ENSP=TRITD6Bv1G000540.6;UNIPARC=UPI001019D195;SIFT=deleterious(0.03);DOMAINS=Gene3D:3.40.50.300,Pfam:PF00931,Prints:PR00364,PANTHER:PTHR19338,PANTHER:PTHR19338:SF16,SMART:SM00382,Superfamily:SSF52540,CDD:cd00009
.	6B:1911905-1911905	G	TRITD6Bv1G000540	TRITD6Bv1G000540.8	Transcript	missense_variant	851	851	284	A/G	gCa/gGa	-	IMPACT=MODERATE;BIOTYPE=protein_coding;EXON=2/3;STRAND=1;ENSP=TRITD6Bv1G000540.8;UNIPARC=UPI0010187F6E;SIFT=deleterious(0.03);DOMAINS=Gene3D:3.40.50.300,Pfam:PF00931
.	6B:1911916-1911916	-	-	-	-	-	-	-	-	-	-	-
.	6B:1911953-1911953	-	-	-	-	-	-	-	-	-	-	-
.	6B:1912962-1912962	T	TRITD6Bv1G000540	TRITD6Bv1G000540.7	Transcript	missense_variant	1187	1187	396	E/V	gAa/gTa	-	IMPACT=MODERATE;BIOTYPE=protein_coding;EXON=3/3;STRAND=1;ENSP=TRITD6Bv1G000540.7;UNIPARC=UPI0010193E61;SIFT=tolerated(1);DOMAINS=Pfam:PF00931,PANTHER:PTHR23155,PANTHER:PTHR23155:SF1125,Superfamily:SSF52540
.	6B:1912962-1912962	T	TRITD6Bv1G000540	TRITD6Bv1G000540.9	Transcript	missense_variant	221	221	74	E/V	gAa/gTa	-	IMPACT=MODERATE;BIOTYPE=protein_coding;EXON=2/2;STRAND=1;ENSP=TRITD6Bv1G000540.9;UNIPARC=UPI0010181A29;SIFT=tolerated(1);DOMAINS=Pfam:PF00931,PANTHER:PTHR23155,PANTHER:PTHR23155:SF1116,Superfamily:SSF52540
.	6B:1912967-1912967	G	TRITD6Bv1G000540	TRITD6Bv1G000540.7	Transcript	missense_variant	1192	1192	398	N/D	Aac/Gac	-	IMPACT=MODERATE;BIOTYPE=protein_coding;EXON=3/3;STRAND=1;ENSP=TRITD6Bv1G000540.7;UNIPARC=UPI0010193E61;SIFT=tolerated(0.66);DOMAINS=Pfam:PF00931,PANTHER:PTHR23155,PANTHER:PTHR23155:SF1125,Superfamily:SSF52540
.	6B:1912967-1912967	G	TRITD6Bv1G000540	TRITD6Bv1G000540.9	Transcript	missense_variant	226	226	76	N/D	Aac/Gac	-	IMPACT=MODERATE;BIOTYPE=protein_coding;EXON=2/2;STRAND=1;ENSP=TRITD6Bv1G000540.9;UNIPARC=UPI0010181A29;SIFT=tolerated(0.4);DOMAINS=Pfam:PF00931,PANTHER:PTHR23155,PANTHER:PTHR23155:SF1116,Superfamily:SSF52540
.	6B:1912972-1912972	A	TRITD6Bv1G000540	TRITD6Bv1G000540.7	Transcript	synonymous_variant	1197	1197	399	S	tcC/tcA	-	IMPACT=LOW;BIOTYPE=protein_coding;EXON=3/3;STRAND=1;ENSP=TRITD6Bv1G000540.7;UNIPARC=UPI0010193E61;DOMAINS=Pfam:PF00931,PANTHER:PTHR23155,PANTHER:PTHR23155:SF1125,Superfamily:SSF52540
.	6B:1912972-1912972	A	TRITD6Bv1G000540	TRITD6Bv1G000540.9	Transcript	synonymous_variant	231	231	77	S	tcC/tcA	-	IMPACT=LOW;BIOTYPE=protein_coding;EXON=2/2;STRAND=1;ENSP=TRITD6Bv1G000540.9;UNIPARC=UPI0010181A29;DOMAINS=Pfam:PF00931,PANTHER:PTHR23155,PANTHER:PTHR23155:SF1116,Superfamily:SSF52540
.	6B:1913017-1913017	A	TRITD6Bv1G000540	TRITD6Bv1G000540.7	Transcript	synonymous_variant	1242	1242	414	T	acG/acA	-	IMPACT=LOW;BIOTYPE=protein_coding;EXON=3/3;STRAND=1;ENSP=TRITD6Bv1G000540.7;UNIPARC=UPI0010193E61;DOMAINS=Pfam:PF00931,PANTHER:PTHR23155,PANTHER:PTHR23155:SF1125,Superfamily:SSF52540
.	6B:1913017-1913017	A	TRITD6Bv1G000540	TRITD6Bv1G000540.9	Transcript	synonymous_variant	276	276	92	T	acG/acA	-	IMPACT=LOW;BIOTYPE=protein_coding;EXON=2/2;STRAND=1;ENSP=TRITD6Bv1G000540.9;UNIPARC=UPI0010181A29;DOMAINS=Pfam:PF00931,PANTHER:PTHR23155,PANTHER:PTHR23155:SF1116,Superfamily:SSF52540
.	6B:1913081-1913081	A	TRITD6Bv1G000540	TRITD6Bv1G000540.7	Transcript	missense_variant	1306	1306	436	L/M	Ctg/Atg	-	IMPACT=MODERATE;BIOTYPE=protein_coding;EXON=3/3;STRAND=1;ENSP=TRITD6Bv1G000540.7;UNIPARC=UPI0010193E61;SIFT=deleterious(0.03);DOMAINS=PANTHER:PTHR23155,PANTHER:PTHR23155:SF1125,Superfamily:SSF52540
.	6B:1913081-1913081	A	TRITD6Bv1G000540	TRITD6Bv1G000540.9	Transcript	missense_variant	340	340	114	L/M	Ctg/Atg	-	IMPACT=MODERATE;BIOTYPE=protein_coding;EXON=2/2;STRAND=1;ENSP=TRITD6Bv1G000540.9;UNIPARC=UPI0010181A29;SIFT=deleterious(0.02);DOMAINS=PANTHER:PTHR23155,PANTHER:PTHR23155:SF1116,Superfamily:SSF52540
.	6B:1913086-1913086	C	TRITD6Bv1G000540	TRITD6Bv1G000540.7	Transcript	synonymous_variant	1311	1311	437	S	agT/agC	-	IMPACT=LOW;BIOTYPE=protein_coding;EXON=3/3;STRAND=1;ENSP=TRITD6Bv1G000540.7;UNIPARC=UPI0010193E61;DOMAINS=PANTHER:PTHR23155,PANTHER:PTHR23155:SF1125
.	6B:1913086-1913086	C	TRITD6Bv1G000540	TRITD6Bv1G000540.9	Transcript	synonymous_variant	345	345	115	S	agT/agC	-	IMPACT=LOW;BIOTYPE=protein_coding;EXON=2/2;STRAND=1;ENSP=TRITD6Bv1G000540.9;UNIPARC=UPI0010181A29;DOMAINS=PANTHER:PTHR23155,PANTHER:PTHR23155:SF1116
.	6B:1913102-1913102	T	TRITD6Bv1G000540	TRITD6Bv1G000540.7	Transcript	missense_variant	1327	1327	443	H/Y	Cat/Tat	-	IMPACT=MODERATE;BIOTYPE=protein_coding;EXON=3/3;STRAND=1;ENSP=TRITD6Bv1G000540.7;UNIPARC=UPI0010193E61;SIFT=tolerated(1);DOMAINS=PANTHER:PTHR23155,PANTHER:PTHR23155:SF1125
.	6B:1913102-1913102	T	TRITD6Bv1G000540	TRITD6Bv1G000540.9	Transcript	missense_variant	361	361	121	H/Y	Cat/Tat	-	IMPACT=MODERATE;BIOTYPE=protein_coding;EXON=2/2;STRAND=1;ENSP=TRITD6Bv1G000540.9;UNIPARC=UPI0010181A29;SIFT=tolerated(1);DOMAINS=PANTHER:PTHR23155,PANTHER:PTHR23155:SF1116
.	6B:1913107-1913107	C	TRITD6Bv1G000540	TRITD6Bv1G000540.7	Transcript	missense_variant	1332	1332	444	L/F	ttG/ttC	-	IMPACT=MODERATE;BIOTYPE=protein_coding;EXON=3/3;STRAND=1;ENSP=TRITD6Bv1G000540.7;UNIPARC=UPI0010193E61;SIFT=tolerated(0.7);DOMAINS=PANTHER:PTHR23155,PANTHER:PTHR23155:SF1125
.	6B:1913107-1913107	C	TRITD6Bv1G000540	TRITD6Bv1G000540.9	Transcript	missense_variant	366	366	122	L/F	ttG/ttC	-	IMPACT=MODERATE;BIOTYPE=protein_coding;EXON=2/2;STRAND=1;ENSP=TRITD6Bv1G000540.9;UNIPARC=UPI0010181A29;SIFT=tolerated(0.71);DOMAINS=PANTHER:PTHR23155,PANTHER:PTHR23155:SF1116
.	6B:1913112-1913112	T	TRITD6Bv1G000540	TRITD6Bv1G000540.7	Transcript	missense_variant	1337	1337	446	R/M	aGg/aTg	-	IMPACT=MODERATE;BIOTYPE=protein_coding;EXON=3/3;STRAND=1;ENSP=TRITD6Bv1G000540.7;UNIPARC=UPI0010193E61;SIFT=tolerated(0.31);DOMAINS=PANTHER:PTHR23155,PANTHER:PTHR23155:SF1125
.	6B:1913112-1913112	T	TRITD6Bv1G000540	TRITD6Bv1G000540.9	Transcript	missense_variant	371	371	124	R/M	aGg/aTg	-	IMPACT=MODERATE;BIOTYPE=protein_coding;EXON=2/2;STRAND=1;ENSP=TRITD6Bv1G000540.9;UNIPARC=UPI0010181A29;SIFT=tolerated(0.19);DOMAINS=PANTHER:PTHR23155,PANTHER:PTHR23155:SF1116
.	6B:1913123-1913123	T	TRITD6Bv1G000540	TRITD6Bv1G000540.7	Transcript	synonymous_variant	1348	1348	450	L	Ctg/Ttg	-	IMPACT=LOW;BIOTYPE=protein_coding;EXON=3/3;STRAND=1;ENSP=TRITD6Bv1G000540.7;UNIPARC=UPI0010193E61;DOMAINS=PANTHER:PTHR23155,PANTHER:PTHR23155:SF1125
.	6B:1913123-1913123	T	TRITD6Bv1G000540	TRITD6Bv1G000540.9	Transcript	synonymous_variant	382	382	128	L	Ctg/Ttg	-	IMPACT=LOW;BIOTYPE=protein_coding;EXON=2/2;STRAND=1;ENSP=TRITD6Bv1G000540.9;UNIPARC=UPI0010181A29;DOMAINS=PANTHER:PTHR23155,PANTHER:PTHR23155:SF1116
.	6B:1913132-1913132	G	TRITD6Bv1G000540	TRITD6Bv1G000540.7	Transcript	missense_variant	1357	1357	453	Q/E	Cag/Gag	-	IMPACT=MODERATE;BIOTYPE=protein_coding;EXON=3/3;STRAND=1;ENSP=TRITD6Bv1G000540.7;UNIPARC=UPI0010193E61;SIFT=deleterious(0.02);DOMAINS=PANTHER:PTHR23155,PANTHER:PTHR23155:SF1125
.	6B:1913132-1913132	G	TRITD6Bv1G000540	TRITD6Bv1G000540.9	Transcript	missense_variant	391	391	131	Q/E	Cag/Gag	-	IMPACT=MODERATE;BIOTYPE=protein_coding;EXON=2/2;STRAND=1;ENSP=TRITD6Bv1G000540.9;UNIPARC=UPI0010181A29;SIFT=deleterious(0.01);DOMAINS=PANTHER:PTHR23155,PANTHER:PTHR23155:SF1116
.	6B:1913134-1913134	A	TRITD6Bv1G000540	TRITD6Bv1G000540.7	Transcript	synonymous_variant	1359	1359	453	Q	caG/caA	-	IMPACT=LOW;BIOTYPE=protein_coding;EXON=3/3;STRAND=1;ENSP=TRITD6Bv1G000540.7;UNIPARC=UPI0010193E61;DOMAINS=PANTHER:PTHR23155,PANTHER:PTHR23155:SF1125
.	6B:1913134-1913134	A	TRITD6Bv1G000540	TRITD6Bv1G000540.9	Transcript	synonymous_variant	393	393	131	Q	caG/caA	-	IMPACT=LOW;BIOTYPE=protein_coding;EXON=2/2;STRAND=1;ENSP=TRITD6Bv1G000540.9;UNIPARC=UPI0010181A29;DOMAINS=PANTHER:PTHR23155,PANTHER:PTHR23155:SF1116
.	6B:1913155-1913155	T	TRITD6Bv1G000540	TRITD6Bv1G000540.7	Transcript	synonymous_variant	1380	1380	460	V	gtC/gtT	-	IMPACT=LOW;BIOTYPE=protein_coding;EXON=3/3;STRAND=1;ENSP=TRITD6Bv1G000540.7;UNIPARC=UPI0010193E61;DOMAINS=PANTHER:PTHR23155,PANTHER:PTHR23155:SF1125
.	6B:1913155-1913155	T	TRITD6Bv1G000540	TRITD6Bv1G000540.9	Transcript	synonymous_variant	414	414	138	V	gtC/gtT	-	IMPACT=LOW;BIOTYPE=protein_coding;EXON=2/2;STRAND=1;ENSP=TRITD6Bv1G000540.9;UNIPARC=UPI0010181A29;DOMAINS=PANTHER:PTHR23155,PANTHER:PTHR23155:SF1116
.	6B:1913157-1913157	T	TRITD6Bv1G000540	TRITD6Bv1G000540.7	Transcript	missense_variant	1382	1382	461	S/I	aGt/aTt	-	IMPACT=MODERATE;BIOTYPE=protein_coding;EXON=3/3;STRAND=1;ENSP=TRITD6Bv1G000540.7;UNIPARC=UPI0010193E61;SIFT=tolerated(0.26);DOMAINS=PANTHER:PTHR23155,PANTHER:PTHR23155:SF1125
.	6B:1913157-1913157	T	TRITD6Bv1G000540	TRITD6Bv1G000540.9	Transcript	missense_variant	416	416	139	S/I	aGt/aTt	-	IMPACT=MODERATE;BIOTYPE=protein_coding;EXON=2/2;STRAND=1;ENSP=TRITD6Bv1G000540.9;UNIPARC=UPI0010181A29;SIFT=tolerated(0.15);DOMAINS=PANTHER:PTHR23155,PANTHER:PTHR23155:SF1116
.	6B:1913243-1913243	A	TRITD6Bv1G000540	TRITD6Bv1G000540.7	Transcript	missense_variant	1468	1468	490	H/N	Cat/Aat	-	IMPACT=MODERATE;BIOTYPE=protein_coding;EXON=3/3;STRAND=1;ENSP=TRITD6Bv1G000540.7;UNIPARC=UPI0010193E61;SIFT=tolerated(0.63);DOMAINS=PANTHER:PTHR23155,PANTHER:PTHR23155:SF1125
.	6B:1913243-1913243	A	TRITD6Bv1G000540	TRITD6Bv1G000540.9	Transcript	missense_variant	502	502	168	H/N	Cat/Aat	-	IMPACT=MODERATE;BIOTYPE=protein_coding;EXON=2/2;STRAND=1;ENSP=TRITD6Bv1G000540.9;UNIPARC=UPI0010181A29;SIFT=tolerated(0.57);DOMAINS=PANTHER:PTHR23155,PANTHER:PTHR23155:SF1116
.	6B:1913246-1913246	G	TRITD6Bv1G000540	TRITD6Bv1G000540.7	Transcript	missense_variant	1471	1471	491	R/G	Cga/Gga	-	IMPACT=MODERATE;BIOTYPE=protein_coding;EXON=3/3;STRAND=1;ENSP=TRITD6Bv1G000540.7;UNIPARC=UPI0010193E61;SIFT=tolerated(0.48);DOMAINS=PANTHER:PTHR23155,PANTHER:PTHR23155:SF1125
.	6B:1913246-1913246	G	TRITD6Bv1G000540	TRITD6Bv1G000540.9	Transcript	missense_variant	505	505	169	R/G	Cga/Gga	-	IMPACT=MODERATE;BIOTYPE=protein_coding;EXON=2/2;STRAND=1;ENSP=TRITD6Bv1G000540.9;UNIPARC=UPI0010181A29;SIFT=tolerated(0.36);DOMAINS=PANTHER:PTHR23155,PANTHER:PTHR23155:SF1116
.	6B:1913247-1913247	C	TRITD6Bv1G000540	TRITD6Bv1G000540.7	Transcript	missense_variant	1472	1472	491	R/P	cGa/cCa	-	IMPACT=MODERATE;BIOTYPE=protein_coding;EXON=3/3;STRAND=1;ENSP=TRITD6Bv1G000540.7;UNIPARC=UPI0010193E61;SIFT=tolerated(0.4);DOMAINS=PANTHER:PTHR23155,PANTHER:PTHR23155:SF1125
.	6B:1913247-1913247	C	TRITD6Bv1G000540	TRITD6Bv1G000540.9	Transcript	missense_variant	506	506	169	R/P	cGa/cCa	-	IMPACT=MODERATE;BIOTYPE=protein_coding;EXON=2/2;STRAND=1;ENSP=TRITD6Bv1G000540.9;UNIPARC=UPI0010181A29;SIFT=tolerated(0.25);DOMAINS=PANTHER:PTHR23155,PANTHER:PTHR23155:SF1116
.	6B:1913249-1913249	C	TRITD6Bv1G000540	TRITD6Bv1G000540.7	Transcript	missense_variant	1474	1474	492	V/L	Gta/Cta	-	IMPACT=MODERATE;BIOTYPE=protein_coding;EXON=3/3;STRAND=1;ENSP=TRITD6Bv1G000540.7;UNIPARC=UPI0010193E61;SIFT=tolerated(0.64);DOMAINS=PANTHER:PTHR23155,PANTHER:PTHR23155:SF1125
.	6B:1913249-1913249	C	TRITD6Bv1G000540	TRITD6Bv1G000540.9	Transcript	missense_variant	508	508	170	V/L	Gta/Cta	-	IMPACT=MODERATE;BIOTYPE=protein_coding;EXON=2/2;STRAND=1;ENSP=TRITD6Bv1G000540.9;UNIPARC=UPI0010181A29;SIFT=tolerated(0.62);DOMAINS=PANTHER:PTHR23155,PANTHER:PTHR23155:SF1116
.	6B:1913254-1913254	A	TRITD6Bv1G000540	TRITD6Bv1G000540.7	Transcript	synonymous_variant	1479	1479	493	T	acG/acA	-	IMPACT=LOW;BIOTYPE=protein_coding;EXON=3/3;STRAND=1;ENSP=TRITD6Bv1G000540.7;UNIPARC=UPI0010193E61;DOMAINS=PANTHER:PTHR23155,PANTHER:PTHR23155:SF1125
.	6B:1913254-1913254	A	TRITD6Bv1G000540	TRITD6Bv1G000540.9	Transcript	synonymous_variant	513	513	171	T	acG/acA	-	IMPACT=LOW;BIOTYPE=protein_coding;EXON=2/2;STRAND=1;ENSP=TRITD6Bv1G000540.9;UNIPARC=UPI0010181A29;DOMAINS=PANTHER:PTHR23155,PANTHER:PTHR23155:SF1116
.	6B:1913259-1913259	A	TRITD6Bv1G000540	TRITD6Bv1G000540.7	Transcript	missense_variant	1484	1484	495	A/E	gCa/gAa	-	IMPACT=MODERATE;BIOTYPE=protein_coding;EXON=3/3;STRAND=1;ENSP=TRITD6Bv1G000540.7;UNIPARC=UPI0010193E61;SIFT=tolerated(1);DOMAINS=PANTHER:PTHR23155,PANTHER:PTHR23155:SF1125
.	6B:1913259-1913259	A	TRITD6Bv1G000540	TRITD6Bv1G000540.9	Transcript	missense_variant	518	518	173	A/E	gCa/gAa	-	IMPACT=MODERATE;BIOTYPE=protein_coding;EXON=2/2;STRAND=1;ENSP=TRITD6Bv1G000540.9;UNIPARC=UPI0010181A29;SIFT=tolerated(0.96);DOMAINS=PANTHER:PTHR23155,PANTHER:PTHR23155:SF1116
.	6B:1913268-1913268	G	TRITD6Bv1G000540	TRITD6Bv1G000540.7	Transcript	missense_variant	1493	1493	498	A/G	gCt/gGt	-	IMPACT=MODERATE;BIOTYPE=protein_coding;EXON=3/3;STRAND=1;ENSP=TRITD6Bv1G000540.7;UNIPARC=UPI0010193E61;SIFT=tolerated(0.85);DOMAINS=PANTHER:PTHR23155,PANTHER:PTHR23155:SF1125
.	6B:1913268-1913268	G	TRITD6Bv1G000540	TRITD6Bv1G000540.9	Transcript	missense_variant	527	527	176	A/G	gCt/gGt	-	IMPACT=MODERATE;BIOTYPE=protein_coding;EXON=2/2;STRAND=1;ENSP=TRITD6Bv1G000540.9;UNIPARC=UPI0010181A29;SIFT=tolerated(0.92);DOMAINS=PANTHER:PTHR23155,PANTHER:PTHR23155:SF1116
.	6B:1913296-1913296	T	TRITD6Bv1G000540	TRITD6Bv1G000540.7	Transcript	synonymous_variant	1521	1521	507	D	gaC/gaT	-	IMPACT=LOW;BIOTYPE=protein_coding;EXON=3/3;STRAND=1;ENSP=TRITD6Bv1G000540.7;UNIPARC=UPI0010193E61;DOMAINS=PANTHER:PTHR23155,PANTHER:PTHR23155:SF1125
.	6B:1913296-1913296	T	TRITD6Bv1G000540	TRITD6Bv1G000540.9	Transcript	synonymous_variant	555	555	185	D	gaC/gaT	-	IMPACT=LOW;BIOTYPE=protein_coding;EXON=2/2;STRAND=1;ENSP=TRITD6Bv1G000540.9;UNIPARC=UPI0010181A29;DOMAINS=PANTHER:PTHR23155,PANTHER:PTHR23155:SF1116
.	6B:1913306-1913306	C	TRITD6Bv1G000540	TRITD6Bv1G000540.7	Transcript	synonymous_variant	1531	1531	511	L	Tta/Cta	-	IMPACT=LOW;BIOTYPE=protein_coding;EXON=3/3;STRAND=1;ENSP=TRITD6Bv1G000540.7;UNIPARC=UPI0010193E61;DOMAINS=PANTHER:PTHR23155,PANTHER:PTHR23155:SF1125
.	6B:1913306-1913306	C	TRITD6Bv1G000540	TRITD6Bv1G000540.9	Transcript	synonymous_variant	565	565	189	L	Tta/Cta	-	IMPACT=LOW;BIOTYPE=protein_coding;EXON=2/2;STRAND=1;ENSP=TRITD6Bv1G000540.9;UNIPARC=UPI0010181A29;DOMAINS=PANTHER:PTHR23155,PANTHER:PTHR23155:SF1116
.	6B:1913313-1913313	C	TRITD6Bv1G000540	TRITD6Bv1G000540.7	Transcript	stop_lost	1538	1538	513	*/S	tGa/tCa	-	IMPACT=HIGH;BIOTYPE=protein_coding;EXON=3/3;STRAND=1;ENSP=TRITD6Bv1G000540.7;UNIPARC=UPI0010193E61
.	6B:1913313-1913313	C	TRITD6Bv1G000540	TRITD6Bv1G000540.9	Transcript	stop_lost	572	572	191	*/S	tGa/tCa	-	IMPACT=HIGH;BIOTYPE=protein_coding;EXON=2/2;STRAND=1;ENSP=TRITD6Bv1G000540.9;UNIPARC=UPI0010181A29
.	6B:1913318-1913318	-	-	-	-	-	-	-	-	-	-	-
.	6B:1913339-1913339	-	-	-	-	-	-	-	-	-	-	-
.	6B:1913342-1913342	-	-	-	-	-	-	-	-	-	-	-
.	6B:1913393-1913393	-	-	-	-	-	-	-	-	-	-	-
.	6B:1913409-1913409	-	-	-	-	-	-	-	-	-	-	-
.	6B:1913416-1913416	-	-	-	-	-	-	-	-	-	-	-
.	6B:1913425-1913425	A	TRITD6Bv1G000540	TRITD6Bv1G000540.10	Transcript	start_lost	3	3	1	M/I	atG/atA	-	IMPACT=HIGH;BIOTYPE=protein_coding;EXON=1/3;STRAND=1;ENSP=TRITD6Bv1G000540.10;UNIPARC=UPI00101896C2;SIFT=tolerated(0.23)
.	6B:1913425-1913425	A	TRITD6Bv1G000540	TRITD6Bv1G000540.11	Transcript	start_lost	3	3	1	M/I	atG/atA	-	IMPACT=HIGH;BIOTYPE=protein_coding;EXON=1/3;STRAND=1;ENSP=TRITD6Bv1G000540.11;UNIPARC=UPI0010188398;SIFT=tolerated(0.23)
.	6B:1913431-1913431	G	TRITD6Bv1G000540	TRITD6Bv1G000540.10	Transcript	missense_variant	9	9	3	I/M	atA/atG	-	IMPACT=MODERATE;BIOTYPE=protein_coding;EXON=1/3;STRAND=1;ENSP=TRITD6Bv1G000540.10;UNIPARC=UPI00101896C2;SIFT=tolerated(0.82);DOMAINS=PANTHER:PTHR23155,PANTHER:PTHR23155:SF1101
.	6B:1913431-1913431	G	TRITD6Bv1G000540	TRITD6Bv1G000540.11	Transcript	missense_variant	9	9	3	I/M	atA/atG	-	IMPACT=MODERATE;BIOTYPE=protein_coding;EXON=1/3;STRAND=1;ENSP=TRITD6Bv1G000540.11;UNIPARC=UPI0010188398;SIFT=tolerated(0.85);DOMAINS=PANTHER:PTHR23155:SF1101,PANTHER:PTHR23155
.	6B:1913433-1913433	A	TRITD6Bv1G000540	TRITD6Bv1G000540.10	Transcript	missense_variant	11	11	4	P/Q	cCa/cAa	-	IMPACT=MODERATE;BIOTYPE=protein_coding;EXON=1/3;STRAND=1;ENSP=TRITD6Bv1G000540.10;UNIPARC=UPI00101896C2;SIFT=tolerated(0.59);DOMAINS=Gene3D:3.80.10.10,PANTHER:PTHR23155,PANTHER:PTHR23155:SF1101,Superfamily:SSF52058
.	6B:1913433-1913433	A	TRITD6Bv1G000540	TRITD6Bv1G000540.11	Transcript	missense_variant	11	11	4	P/Q	cCa/cAa	-	IMPACT=MODERATE;BIOTYPE=protein_coding;EXON=1/3;STRAND=1;ENSP=TRITD6Bv1G000540.11;UNIPARC=UPI0010188398;SIFT=tolerated(0.59);DOMAINS=PANTHER:PTHR23155:SF1101,PANTHER:PTHR23155,Gene3D:3.80.10.10,Superfamily:SSF52058
.	6B:1913434-1913434	G	TRITD6Bv1G000540	TRITD6Bv1G000540.10	Transcript	synonymous_variant	12	12	4	P	ccA/ccG	-	IMPACT=LOW;BIOTYPE=protein_coding;EXON=1/3;STRAND=1;ENSP=TRITD6Bv1G000540.10;UNIPARC=UPI00101896C2;DOMAINS=Gene3D:3.80.10.10,PANTHER:PTHR23155,PANTHER:PTHR23155:SF1101,Superfamily:SSF52058
.	6B:1913434-1913434	G	TRITD6Bv1G000540	TRITD6Bv1G000540.11	Transcript	synonymous_variant	12	12	4	P	ccA/ccG	-	IMPACT=LOW;BIOTYPE=protein_coding;EXON=1/3;STRAND=1;ENSP=TRITD6Bv1G000540.11;UNIPARC=UPI0010188398;DOMAINS=PANTHER:PTHR23155:SF1101,PANTHER:PTHR23155,Gene3D:3.80.10.10,Superfamily:SSF52058
.	6B:1913455-1913455	T	TRITD6Bv1G000540	TRITD6Bv1G000540.10	Transcript	synonymous_variant	33	33	11	A	gcC/gcT	-	IMPACT=LOW;BIOTYPE=protein_coding;EXON=1/3;STRAND=1;ENSP=TRITD6Bv1G000540.10;UNIPARC=UPI00101896C2;DOMAINS=Gene3D:3.80.10.10,PANTHER:PTHR23155,PANTHER:PTHR23155:SF1101,Superfamily:SSF52058
.	6B:1913455-1913455	T	TRITD6Bv1G000540	TRITD6Bv1G000540.11	Transcript	synonymous_variant	33	33	11	A	gcC/gcT	-	IMPACT=LOW;BIOTYPE=protein_coding;EXON=1/3;STRAND=1;ENSP=TRITD6Bv1G000540.11;UNIPARC=UPI0010188398;DOMAINS=PANTHER:PTHR23155:SF1101,PANTHER:PTHR23155,Gene3D:3.80.10.10,Superfamily:SSF52058
.	6B:1913627-1913627	C	TRITD6Bv1G000540	TRITD6Bv1G000540.10	Transcript	missense_variant	205	205	69	A/P	Gca/Cca	-	IMPACT=MODERATE;BIOTYPE=protein_coding;EXON=1/3;STRAND=1;ENSP=TRITD6Bv1G000540.10;UNIPARC=UPI00101896C2;SIFT=tolerated(1);DOMAINS=Gene3D:3.80.10.10,PANTHER:PTHR23155,PANTHER:PTHR23155:SF1101,Superfamily:SSF52058
.	6B:1913627-1913627	C	TRITD6Bv1G000540	TRITD6Bv1G000540.11	Transcript	missense_variant	205	205	69	A/P	Gca/Cca	-	IMPACT=MODERATE;BIOTYPE=protein_coding;EXON=1/3;STRAND=1;ENSP=TRITD6Bv1G000540.11;UNIPARC=UPI0010188398;SIFT=tolerated(1);DOMAINS=PANTHER:PTHR23155:SF1101,PANTHER:PTHR23155,Gene3D:3.80.10.10,Superfamily:SSF52058
.	6B:1913662-1913662	G	TRITD6Bv1G000540	TRITD6Bv1G000540.10	Transcript	synonymous_variant	240	240	80	T	acA/acG	-	IMPACT=LOW;BIOTYPE=protein_coding;EXON=1/3;STRAND=1;ENSP=TRITD6Bv1G000540.10;UNIPARC=UPI00101896C2;DOMAINS=Gene3D:3.80.10.10,PANTHER:PTHR23155,PANTHER:PTHR23155:SF1101,Superfamily:SSF52058
.	6B:1913662-1913662	G	TRITD6Bv1G000540	TRITD6Bv1G000540.11	Transcript	synonymous_variant	240	240	80	T	acA/acG	-	IMPACT=LOW;BIOTYPE=protein_coding;EXON=1/3;STRAND=1;ENSP=TRITD6Bv1G000540.11;UNIPARC=UPI0010188398;DOMAINS=PANTHER:PTHR23155:SF1101,PANTHER:PTHR23155,Gene3D:3.80.10.10,Superfamily:SSF52058
.	6B:1913663-1913663	A	TRITD6Bv1G000540	TRITD6Bv1G000540.10	Transcript	missense_variant	241	241	81	L/M	Ctg/Atg	-	IMPACT=MODERATE;BIOTYPE=protein_coding;EXON=1/3;STRAND=1;ENSP=TRITD6Bv1G000540.10;UNIPARC=UPI00101896C2;SIFT=deleterious(0);DOMAINS=Gene3D:3.80.10.10,PANTHER:PTHR23155,PANTHER:PTHR23155:SF1101,Superfamily:SSF52058
.	6B:1913663-1913663	A	TRITD6Bv1G000540	TRITD6Bv1G000540.11	Transcript	missense_variant	241	241	81	L/M	Ctg/Atg	-	IMPACT=MODERATE;BIOTYPE=protein_coding;EXON=1/3;STRAND=1;ENSP=TRITD6Bv1G000540.11;UNIPARC=UPI0010188398;SIFT=deleterious(0);DOMAINS=PANTHER:PTHR23155:SF1101,PANTHER:PTHR23155,Gene3D:3.80.10.10,Superfamily:SSF52058
.	6B:1913677-1913677	G	TRITD6Bv1G000540	TRITD6Bv1G000540.10	Transcript	synonymous_variant	255	255	85	G	ggC/ggG	-	IMPACT=LOW;BIOTYPE=protein_coding;EXON=1/3;STRAND=1;ENSP=TRITD6Bv1G000540.10;UNIPARC=UPI00101896C2;DOMAINS=Gene3D:3.80.10.10,PANTHER:PTHR23155,PANTHER:PTHR23155:SF1101,Superfamily:SSF52058
.	6B:1913677-1913677	G	TRITD6Bv1G000540	TRITD6Bv1G000540.11	Transcript	synonymous_variant	255	255	85	G	ggC/ggG	-	IMPACT=LOW;BIOTYPE=protein_coding;EXON=1/3;STRAND=1;ENSP=TRITD6Bv1G000540.11;UNIPARC=UPI0010188398;DOMAINS=PANTHER:PTHR23155:SF1101,PANTHER:PTHR23155,Gene3D:3.80.10.10,Superfamily:SSF52058
.	6B:1913692-1913692	A	TRITD6Bv1G000540	TRITD6Bv1G000540.10	Transcript	synonymous_variant	270	270	90	E	gaG/gaA	-	IMPACT=LOW;BIOTYPE=protein_coding;EXON=1/3;STRAND=1;ENSP=TRITD6Bv1G000540.10;UNIPARC=UPI00101896C2;DOMAINS=Gene3D:3.80.10.10,PANTHER:PTHR23155,PANTHER:PTHR23155:SF1101,Superfamily:SSF52058
.	6B:1913692-1913692	A	TRITD6Bv1G000540	TRITD6Bv1G000540.11	Transcript	synonymous_variant	270	270	90	E	gaG/gaA	-	IMPACT=LOW;BIOTYPE=protein_coding;EXON=1/3;STRAND=1;ENSP=TRITD6Bv1G000540.11;UNIPARC=UPI0010188398;DOMAINS=PANTHER:PTHR23155:SF1101,PANTHER:PTHR23155,Gene3D:3.80.10.10,Superfamily:SSF52058
.	6B:1913744-1913744	A	TRITD6Bv1G000540	TRITD6Bv1G000540.10	Transcript	missense_variant	322	322	108	V/M	Gtg/Atg	-	IMPACT=MODERATE;BIOTYPE=protein_coding;EXON=1/3;STRAND=1;ENSP=TRITD6Bv1G000540.10;UNIPARC=UPI00101896C2;SIFT=tolerated(0.09);DOMAINS=Gene3D:3.80.10.10,PANTHER:PTHR23155,PANTHER:PTHR23155:SF1101,Superfamily:SSF52058
.	6B:1913744-1913744	A	TRITD6Bv1G000540	TRITD6Bv1G000540.11	Transcript	missense_variant	322	322	108	V/M	Gtg/Atg	-	IMPACT=MODERATE;BIOTYPE=protein_coding;EXON=1/3;STRAND=1;ENSP=TRITD6Bv1G000540.11;UNIPARC=UPI0010188398;SIFT=tolerated(0.09);DOMAINS=PANTHER:PTHR23155:SF1101,PANTHER:PTHR23155,Gene3D:3.80.10.10,Superfamily:SSF52058
.	6B:1914849-1914849	-	-	-	-	-	-	-	-	-	-	-
.	6B:1914854-1914854	-	-	-	-	-	-	-	-	-	-	-
.	6B:1914897-1914897	-	-	-	-	-	-	-	-	-	-	-
.	6B:1914899-1914899	-	-	-	-	-	-	-	-	-	-	-
.	6B:1914900-1914900	-	-	-	-	-	-	-	-	-	-	-
.	6B:1914936-1914936	-	-	-	-	-	-	-	-	-	-	-
.	6B:1914949-1914949	-	-	-	-	-	-	-	-	-	-	-
.	6B:1914996-1914996	-	-	-	-	-	-	-	-	-	-	-
.	6B:1915014-1915014	-	-	-	-	-	-	-	-	-	-	-
.	6B:1915036-1915036	-	-	-	-	-	-	-	-	-	-	-
.	6B:1917306-1917306	T	TRITD6Bv1G000550	TRITD6Bv1G000550.1	Transcript	missense_variant	443	443	148	R/K	aGg/aAg	-	IMPACT=MODERATE;BIOTYPE=protein_coding;EXON=1/1;STRAND=-1;ENSP=TRITD6Bv1G000550.1;UNIPARC=UPI001017A87F;SIFT=tolerated(1);DOMAINS=Gene3D:3.80.10.10,PANTHER:PTHR33463,PANTHER:PTHR33463:SF54,Superfamily:SSF52047
.	6B:1917364-1917364	A	TRITD6Bv1G000550	TRITD6Bv1G000550.1	Transcript	missense_variant	385	385	129	H/Y	Cac/Tac	-	IMPACT=MODERATE;BIOTYPE=protein_coding;EXON=1/1;STRAND=-1;ENSP=TRITD6Bv1G000550.1;UNIPARC=UPI001017A87F;SIFT=tolerated(0.61);DOMAINS=Gene3D:3.80.10.10,PANTHER:PTHR33463,PANTHER:PTHR33463:SF54,Superfamily:SSF52047
.	6B:1917410-1917410	G	TRITD6Bv1G000550	TRITD6Bv1G000550.1	Transcript	synonymous_variant	339	339	113	A	gcT/gcC	-	IMPACT=LOW;BIOTYPE=protein_coding;EXON=1/1;STRAND=-1;ENSP=TRITD6Bv1G000550.1;UNIPARC=UPI001017A87F;DOMAINS=Gene3D:3.80.10.10,PANTHER:PTHR33463,PANTHER:PTHR33463:SF54,Superfamily:SSF52047
.	6B:1917439-1917439	C	TRITD6Bv1G000550	TRITD6Bv1G000550.1	Transcript	missense_variant	310	310	104	I/V	Atc/Gtc	-	IMPACT=MODERATE;BIOTYPE=protein_coding;EXON=1/1;STRAND=-1;ENSP=TRITD6Bv1G000550.1;UNIPARC=UPI001017A87F;SIFT=tolerated(1);DOMAINS=Gene3D:3.80.10.10,PANTHER:PTHR33463,PANTHER:PTHR33463:SF54,Superfamily:SSF52047
.	6B:1917589-1917589	C	TRITD6Bv1G000550	TRITD6Bv1G000550.1	Transcript	missense_variant	160	160	54	R/G	Cgg/Ggg	-	IMPACT=MODERATE;BIOTYPE=protein_coding;EXON=1/1;STRAND=-1;ENSP=TRITD6Bv1G000550.1;UNIPARC=UPI001017A87F;SIFT=tolerated(0.34);DOMAINS=Gene3D:3.80.10.10,PANTHER:PTHR33463,PANTHER:PTHR33463:SF54,Superfamily:SSF52047
.	6B:1917591-1917591	A	TRITD6Bv1G000550	TRITD6Bv1G000550.1	Transcript	missense_variant	158	158	53	T/I	aCt/aTt	-	IMPACT=MODERATE;BIOTYPE=protein_coding;EXON=1/1;STRAND=-1;ENSP=TRITD6Bv1G000550.1;UNIPARC=UPI001017A87F;SIFT=tolerated(0.44);DOMAINS=Gene3D:3.80.10.10,PANTHER:PTHR33463,PANTHER:PTHR33463:SF54,Superfamily:SSF52047
.	6B:1917593-1917593	T	TRITD6Bv1G000550	TRITD6Bv1G000550.1	Transcript	missense_variant	156	156	52	M/I	atG/atA	-	IMPACT=MODERATE;BIOTYPE=protein_coding;EXON=1/1;STRAND=-1;ENSP=TRITD6Bv1G000550.1;UNIPARC=UPI001017A87F;SIFT=tolerated(0.4);DOMAINS=Gene3D:3.80.10.10,PANTHER:PTHR33463,PANTHER:PTHR33463:SF54,Superfamily:SSF52047
.	6B:1917666-1917666	T	TRITD6Bv1G000550	TRITD6Bv1G000550.1	Transcript	missense_variant	83	83	28	C/Y	tGt/tAt	-	IMPACT=MODERATE;BIOTYPE=protein_coding;EXON=1/1;STRAND=-1;ENSP=TRITD6Bv1G000550.1;UNIPARC=UPI001017A87F;SIFT=tolerated(1);DOMAINS=Gene3D:3.80.10.10,PANTHER:PTHR33463,PANTHER:PTHR33463:SF54
.	6B:1917676-1917676	T	TRITD6Bv1G000550	TRITD6Bv1G000550.1	Transcript	missense_variant	73	73	25	Q/K	Cag/Aag	-	IMPACT=MODERATE;BIOTYPE=protein_coding;EXON=1/1;STRAND=-1;ENSP=TRITD6Bv1G000550.1;UNIPARC=UPI001017A87F;SIFT=tolerated(0.94);DOMAINS=Gene3D:3.80.10.10,PANTHER:PTHR33463,PANTHER:PTHR33463:SF54
.	6B:1917734-1917734	T	TRITD6Bv1G000550	TRITD6Bv1G000550.1	Transcript	synonymous_variant	15	15	5	R	agG/agA	-	IMPACT=LOW;BIOTYPE=protein_coding;EXON=1/1;STRAND=-1;ENSP=TRITD6Bv1G000550.1;UNIPARC=UPI001017A87F;DOMAINS=Gene3D:3.80.10.10,PANTHER:PTHR33463,PANTHER:PTHR33463:SF54
.	6B:1917757-1917757	-	-	-	-	-	-	-	-	-	-	-
.	6B:1917760-1917760	-	-	-	-	-	-	-	-	-	-	-
.	6B:1917770-1917770	-	-	-	-	-	-	-	-	-	-	-
.	6B:1917784-1917784	-	-	-	-	-	-	-	-	-	-	-
.	6B:1917860-1917860	-	-	-	-	-	-	-	-	-	-	-
.	6B:1917883-1917883	-	-	-	-	-	-	-	-	-	-	-
.	6B:1917935-1917935	-	-	-	-	-	-	-	-	-	-	-
.	6B:1917937-1917937	-	-	-	-	-	-	-	-	-	-	-
.	6B:1917946-1917946	-	-	-	-	-	-	-	-	-	-	-
.	6B:1918071-1918071	-	-	-	-	-	-	-	-	-	-	-
.	6B:1918073-1918073	-	-	-	-	-	-	-	-	-	-	-
.	6B:1918126-1918126	-	-	-	-	-	-	-	-	-	-	-
.	6B:1918196-1918196	-	-	-	-	-	-	-	-	-	-	-
.	6B:1918223-1918223	-	-	-	-	-	-	-	-	-	-	-
.	6B:1918264-1918264	-	-	-	-	-	-	-	-	-	-	-
.	6B:1918271-1918271	-	-	-	-	-	-	-	-	-	-	-
.	6B:1918273-1918273	-	-	-	-	-	-	-	-	-	-	-
.	6B:1930223-1930223	-	-	-	-	-	-	-	-	-	-	-
.	6B:1930239-1930240	-	-	-	-	-	-	-	-	-	-	-
.	6B:1931318-1931318	-	-	-	-	-	-	-	-	-	-	-
.	6B:1931486-1931486	-	-	-	-	-	-	-	-	-	-	-
.	6B:1931494-1931494	-	-	-	-	-	-	-	-	-	-	-
.	6B:1931504-1931504	-	-	-	-	-	-	-	-	-	-	-
.	6B:1931545-1931545	-	-	-	-	-	-	-	-	-	-	-
.	6B:1931579-1931579	-	-	-	-	-	-	-	-	-	-	-
.	6B:1931605-1931605	-	-	-	-	-	-	-	-	-	-	-
.	6B:1931676-1931676	-	-	-	-	-	-	-	-	-	-	-
.	6B:1931677-1931677	-	-	-	-	-	-	-	-	-	-	-
.	6B:1931708-1931708	-	-	-	-	-	-	-	-	-	-	-
.	6B:1931710-1931710	-	-	-	-	-	-	-	-	-	-	-
.	6B:1931728-1931728	-	-	-	-	-	-	-	-	-	-	-
.	6B:1931820-1931820	-	-	-	-	-	-	-	-	-	-	-
.	6B:1931825-1931825	-	-	-	-	-	-	-	-	-	-	-
.	6B:1931888-1931888	-	-	-	-	-	-	-	-	-	-	-
.	6B:1931914-1931914	-	-	-	-	-	-	-	-	-	-	-
.	6B:1931923-1931923	-	-	-	-	-	-	-	-	-	-	-
.	6B:1931949-1931949	-	-	-	-	-	-	-	-	-	-	-
.	6B:1931962-1931962	-	-	-	-	-	-	-	-	-	-	-
.	6B:1932217-1932217	-	-	-	-	-	-	-	-	-	-	-
.	6B:1932220-1932220	-	-	-	-	-	-	-	-	-	-	-
.	6B:1932398-1932398	-	-	-	-	-	-	-	-	-	-	-
.	6B:1932422-1932422	-	-	-	-	-	-	-	-	-	-	-
.	6B:1932462-1932462	-	-	-	-	-	-	-	-	-	-	-
.	6B:1932469-1932469	-	-	-	-	-	-	-	-	-	-	-
.	6B:1932505-1932505	-	-	-	-	-	-	-	-	-	-	-
.	6B:1932507-1932507	-	-	-	-	-	-	-	-	-	-	-
.	6B:1932514-1932514	-	-	-	-	-	-	-	-	-	-	-
.	6B:1932525-1932525	-	-	-	-	-	-	-	-	-	-	-
.	6B:1932529-1932529	-	-	-	-	-	-	-	-	-	-	-
.	6B:1932530-1932530	-	-	-	-	-	-	-	-	-	-	-
.	6B:1932551-1932551	-	-	-	-	-	-	-	-	-	-	-
.	6B:1932560-1932560	-	-	-	-	-	-	-	-	-	-	-
.	6B:1932564-1932564	-	-	-	-	-	-	-	-	-	-	-
.	6B:1932652-1932652	-	-	-	-	-	-	-	-	-	-	-
.	6B:1932788-1932788	-	-	-	-	-	-	-	-	-	-	-
.	6B:1932789-1932789	-	-	-	-	-	-	-	-	-	-	-
.	6B:1932852-1932852	-	-	-	-	-	-	-	-	-	-	-
.	6B:1932855-1932855	-	-	-	-	-	-	-	-	-	-	-
.	6B:1932876-1932876	-	-	-	-	-	-	-	-	-	-	-
.	6B:1932946-1932946	-	-	-	-	-	-	-	-	-	-	-
.	6B:1932969-1932969	-	-	-	-	-	-	-	-	-	-	-
.	6B:1932984-1932984	-	-	-	-	-	-	-	-	-	-	-
.	6B:1932993-1932993	-	-	-	-	-	-	-	-	-	-	-
.	6B:1932995-1932995	-	-	-	-	-	-	-	-	-	-	-
.	6B:1933021-1933021	-	-	-	-	-	-	-	-	-	-	-
.	6B:1933124-1933124	-	-	-	-	-	-	-	-	-	-	-
.	6B:1933153-1933153	-	-	-	-	-	-	-	-	-	-	-
.	6B:1933196-1933196	-	-	-	-	-	-	-	-	-	-	-
.	6B:1933218-1933218	-	-	-	-	-	-	-	-	-	-	-
.	6B:1933261-1933261	-	-	-	-	-	-	-	-	-	-	-
.	6B:1933286-1933286	-	-	-	-	-	-	-	-	-	-	-
.	6B:1933419-1933419	-	-	-	-	-	-	-	-	-	-	-
.	6B:1933423-1933423	-	-	-	-	-	-	-	-	-	-	-
.	6B:1933443-1933443	-	-	-	-	-	-	-	-	-	-	-
.	6B:1933554-1933554	-	-	-	-	-	-	-	-	-	-	-
.	6B:1933567-1933567	-	-	-	-	-	-	-	-	-	-	-
.	6B:1933584-1933584	-	-	-	-	-	-	-	-	-	-	-
.	6B:1933590-1933590	-	-	-	-	-	-	-	-	-	-	-
.	6B:1933621-1933621	-	-	-	-	-	-	-	-	-	-	-
.	6B:1933640-1933640	-	-	-	-	-	-	-	-	-	-	-
.	6B:1933677-1933677	-	-	-	-	-	-	-	-	-	-	-
.	6B:1933690-1933690	-	-	-	-	-	-	-	-	-	-	-
.	6B:1933734-1933734	-	-	-	-	-	-	-	-	-	-	-
.	6B:1933777-1933777	-	-	-	-	-	-	-	-	-	-	-
.	6B:1933780-1933780	-	-	-	-	-	-	-	-	-	-	-
.	6B:1933782-1933782	-	-	-	-	-	-	-	-	-	-	-
.	6B:1933786-1933786	-	-	-	-	-	-	-	-	-	-	-
.	6B:1933932-1933932	-	-	-	-	-	-	-	-	-	-	-
.	6B:1933949-1933949	-	-	-	-	-	-	-	-	-	-	-
.	6B:1933961-1933961	-	-	-	-	-	-	-	-	-	-	-
.	6B:1934032-1934033	-	-	-	-	-	-	-	-	-	-	-
.	6B:1934122-1934122	-	-	-	-	-	-	-	-	-	-	-
.	6B:1934146-1934146	-	-	-	-	-	-	-	-	-	-	-
.	6B:1934168-1934168	-	-	-	-	-	-	-	-	-	-	-
.	6B:1934198-1934198	-	-	-	-	-	-	-	-	-	-	-
.	6B:1934228-1934229	-	-	-	-	-	-	-	-	-	-	-
.	6B:1934248-1934248	-	-	-	-	-	-	-	-	-	-	-
.	6B:1934397-1934397	-	-	-	-	-	-	-	-	-	-	-
.	6B:1934547-1934547	-	-	-	-	-	-	-	-	-	-	-
.	6B:1934577-1934577	-	-	-	-	-	-	-	-	-	-	-
.	6B:1934635-1934635	-	-	-	-	-	-	-	-	-	-	-
.	6B:1934648-1934648	-	-	-	-	-	-	-	-	-	-	-
.	6B:1934689-1934689	-	-	-	-	-	-	-	-	-	-	-
.	6B:1934755-1934755	-	-	-	-	-	-	-	-	-	-	-
.	6B:1934806-1934806	-	-	-	-	-	-	-	-	-	-	-
.	6B:1934889-1934889	-	-	-	-	-	-	-	-	-	-	-
.	6B:1934954-1934954	-	-	-	-	-	-	-	-	-	-	-
.	6B:1934963-1934965	-	-	-	-	-	-	-	-	-	-	-
.	6B:1934993-1934993	-	-	-	-	-	-	-	-	-	-	-
.	6B:1934994-1934994	-	-	-	-	-	-	-	-	-	-	-
.	6B:1935627-1935627	-	-	-	-	-	-	-	-	-	-	-
.	6B:1935650-1935650	-	-	-	-	-	-	-	-	-	-	-
.	6B:1935695-1935695	-	-	-	-	-	-	-	-	-	-	-
.	6B:1935718-1935718	-	-	-	-	-	-	-	-	-	-	-
.	6B:1935741-1935741	-	-	-	-	-	-	-	-	-	-	-
.	6B:1935748-1935748	-	-	-	-	-	-	-	-	-	-	-
.	6B:1935868-1935868	-	-	-	-	-	-	-	-	-	-	-
.	6B:1935877-1935877	-	-	-	-	-	-	-	-	-	-	-
.	6B:1935992-1935992	-	-	-	-	-	-	-	-	-	-	-
.	6B:1936016-1936016	-	-	-	-	-	-	-	-	-	-	-
.	6B:1936018-1936018	-	-	-	-	-	-	-	-	-	-	-
.	6B:1936064-1936064	-	-	-	-	-	-	-	-	-	-	-
.	6B:1936131-1936131	-	-	-	-	-	-	-	-	-	-	-
.	6B:1936157-1936157	-	-	-	-	-	-	-	-	-	-	-
.	6B:1936237-1936237	-	-	-	-	-	-	-	-	-	-	-
.	6B:1936293-1936293	-	-	-	-	-	-	-	-	-	-	-
.	6B:1936387-1936387	-	-	-	-	-	-	-	-	-	-	-
.	6B:1936419-1936419	-	-	-	-	-	-	-	-	-	-	-
.	6B:1936822-1936822	-	-	-	-	-	-	-	-	-	-	-
.	6B:1936827-1936827	-	-	-	-	-	-	-	-	-	-	-
.	6B:1936840-1936840	-	-	-	-	-	-	-	-	-	-	-
.	6B:1936864-1936864	-	-	-	-	-	-	-	-	-	-	-
.	6B:1936893-1936893	-	-	-	-	-	-	-	-	-	-	-
.	6B:1936899-1936899	-	-	-	-	-	-	-	-	-	-	-
.	6B:1937033-1937033	-	-	-	-	-	-	-	-	-	-	-
.	6B:1937044-1937044	-	-	-	-	-	-	-	-	-	-	-
.	6B:1937161-1937161	-	-	-	-	-	-	-	-	-	-	-
.	6B:1937168-1937177	-	-	-	-	-	-	-	-	-	-	-
.	6B:1937253-1937253	-	-	-	-	-	-	-	-	-	-	-
.	6B:1937635-1937635	-	-	-	-	-	-	-	-	-	-	-
.	6B:1937646-1937646	-	-	-	-	-	-	-	-	-	-	-
.	6B:1937654-1937654	-	-	-	-	-	-	-	-	-	-	-
.	6B:1937661-1937661	-	-	-	-	-	-	-	-	-	-	-
.	6B:1937667-1937667	-	-	-	-	-	-	-	-	-	-	-
.	6B:1937669-1937669	-	-	-	-	-	-	-	-	-	-	-
.	6B:1937769-1937769	-	-	-	-	-	-	-	-	-	-	-
.	6B:1937866-1937866	-	-	-	-	-	-	-	-	-	-	-
.	6B:1937925-1937925	-	-	-	-	-	-	-	-	-	-	-
.	6B:1937943-1937943	-	-	-	-	-	-	-	-	-	-	-
.	6B:1937952-1937952	-	-	-	-	-	-	-	-	-	-	-
.	6B:1938016-1938022	-	-	-	-	-	-	-	-	-	-	-
.	6B:1938042-1938042	-	-	-	-	-	-	-	-	-	-	-
.	6B:1938074-1938074	-	-	-	-	-	-	-	-	-	-	-
.	6B:1938305-1938305	-	-	-	-	-	-	-	-	-	-	-
.	6B:1938350-1938350	-	-	-	-	-	-	-	-	-	-	-
.	6B:1938573-1938573	-	-	-	-	-	-	-	-	-	-	-
.	6B:1938579-1938579	-	-	-	-	-	-	-	-	-	-	-
.	6B:1938580-1938580	-	-	-	-	-	-	-	-	-	-	-
.	6B:1938643-1938643	-	-	-	-	-	-	-	-	-	-	-
.	6B:1938649-1938649	-	-	-	-	-	-	-	-	-	-	-
.	6B:1938668-1938668	-	-	-	-	-	-	-	-	-	-	-
.	6B:1938707-1938707	-	-	-	-	-	-	-	-	-	-	-
.	6B:1939567-1939567	-	-	-	-	-	-	-	-	-	-	-
.	6B:1939669-1939669	-	-	-	-	-	-	-	-	-	-	-
.	6B:1939814-1939814	-	-	-	-	-	-	-	-	-	-	-
.	6B:1939831-1939831	-	-	-	-	-	-	-	-	-	-	-
.	6B:1939931-1939931	-	-	-	-	-	-	-	-	-	-	-
.	6B:1939947-1939947	-	-	-	-	-	-	-	-	-	-	-
.	6B:1940004-1940004	-	-	-	-	-	-	-	-	-	-	-
.	6B:1940174-1940174	-	-	-	-	-	-	-	-	-	-	-
.	6B:1940209-1940209	-	-	-	-	-	-	-	-	-	-	-
.	6B:1944382-1944382	-	-	-	-	-	-	-	-	-	-	-
.	6B:1944427-1944427	-	-	-	-	-	-	-	-	-	-	-
.	6B:1964394-1964394	-	-	-	-	-	-	-	-	-	-	-
.	6B:1964427-1964427	-	-	-	-	-	-	-	-	-	-	-
.	6B:1964493-1964493	-	-	-	-	-	-	-	-	-	-	-
.	6B:1964535-1964535	-	-	-	-	-	-	-	-	-	-	-
.	6B:1964562-1964562	-	-	-	-	-	-	-	-	-	-	-
.	6B:1964704-1964704	-	-	-	-	-	-	-	-	-	-	-
.	6B:1964723-1964723	-	-	-	-	-	-	-	-	-	-	-
.	6B:1964730-1964730	-	-	-	-	-	-	-	-	-	-	-
.	6B:1964752-1964752	-	-	-	-	-	-	-	-	-	-	-
.	6B:1965067-1965067	-	-	-	-	-	-	-	-	-	-	-
.	6B:1965070-1965070	-	-	-	-	-	-	-	-	-	-	-
.	6B:1965089-1965089	-	-	-	-	-	-	-	-	-	-	-
.	6B:1965129-1965129	-	-	-	-	-	-	-	-	-	-	-
.	6B:1967719-1967719	-	-	-	-	-	-	-	-	-	-	-
.	6B:1967754-1967754	-	-	-	-	-	-	-	-	-	-	-
.	6B:1967854-1967854	-	-	-	-	-	-	-	-	-	-	-
.	6B:1967858-1967858	-	-	-	-	-	-	-	-	-	-	-
.	6B:1967871-1967871	-	-	-	-	-	-	-	-	-	-	-
.	6B:1967879-1967879	-	-	-	-	-	-	-	-	-	-	-
.	6B:1967887-1967887	-	-	-	-	-	-	-	-	-	-	-
.	6B:1968005-1968005	-	-	-	-	-	-	-	-	-	-	-
.	6B:1969062-1969062	-	-	-	-	-	-	-	-	-	-	-
.	6B:1969085-1969085	-	-	-	-	-	-	-	-	-	-	-
.	6B:1969087-1969087	-	-	-	-	-	-	-	-	-	-	-
.	6B:1969091-1969091	-	-	-	-	-	-	-	-	-	-	-
.	6B:1969104-1969104	-	-	-	-	-	-	-	-	-	-	-
.	6B:1969159-1969159	-	-	-	-	-	-	-	-	-	-	-
.	6B:1969198-1969198	-	-	-	-	-	-	-	-	-	-	-
.	6B:1969212-1969212	-	-	-	-	-	-	-	-	-	-	-
.	6B:1969216-1969216	-	-	-	-	-	-	-	-	-	-	-
.	6B:1969219-1969219	-	-	-	-	-	-	-	-	-	-	-
.	6B:1969234-1969234	-	-	-	-	-	-	-	-	-	-	-
.	6B:1969282-1969282	-	-	-	-	-	-	-	-	-	-	-
.	6B:1969306-1969306	-	-	-	-	-	-	-	-	-	-	-
.	6B:1969307-1969307	-	-	-	-	-	-	-	-	-	-	-
.	6B:1969359-1969359	-	-	-	-	-	-	-	-	-	-	-
.	6B:1969391-1969391	-	-	-	-	-	-	-	-	-	-	-
.	6B:1969401-1969401	-	-	-	-	-	-	-	-	-	-	-
.	6B:1974405-1974406	-	-	-	-	-	-	-	-	-	-	-
.	6B:1974409-1974409	-	-	-	-	-	-	-	-	-	-	-
.	6B:1974435-1974435	-	-	-	-	-	-	-	-	-	-	-
.	6B:1974483-1974483	-	-	-	-	-	-	-	-	-	-	-
.	6B:1974488-1974488	-	-	-	-	-	-	-	-	-	-	-
.	6B:1974491-1974491	-	-	-	-	-	-	-	-	-	-	-
.	6B:1974499-1974499	-	-	-	-	-	-	-	-	-	-	-
.	6B:1975079-1975080	-	-	-	-	-	-	-	-	-	-	-
.	6B:1975094-1975094	-	-	-	-	-	-	-	-	-	-	-
.	6B:1975160-1975160	-	-	-	-	-	-	-	-	-	-	-
.	6B:1975225-1975225	-	-	-	-	-	-	-	-	-	-	-
.	6B:1975291-1975291	-	-	-	-	-	-	-	-	-	-	-
.	6B:1975435-1975435	-	-	-	-	-	-	-	-	-	-	-
.	6B:1975522-1975522	-	-	-	-	-	-	-	-	-	-	-
.	6B:1975553-1975553	-	-	-	-	-	-	-	-	-	-	-
.	6B:1975837-1975837	-	-	-	-	-	-	-	-	-	-	-
.	6B:1975870-1975870	-	-	-	-	-	-	-	-	-	-	-
.	6B:1975902-1975902	-	-	-	-	-	-	-	-	-	-	-
.	6B:1976969-1976969	-	-	-	-	-	-	-	-	-	-	-
.	6B:1976983-1976983	-	-	-	-	-	-	-	-	-	-	-
.	6B:1976992-1976992	-	-	-	-	-	-	-	-	-	-	-
.	6B:1978337-1978339	-	-	-	-	-	-	-	-	-	-	-
.	6B:1978360-1978360	-	-	-	-	-	-	-	-	-	-	-
.	6B:1978369-1978369	-	-	-	-	-	-	-	-	-	-	-
.	6B:1979834-1979834	-	-	-	-	-	-	-	-	-	-	-
.	6B:1979835-1979835	-	-	-	-	-	-	-	-	-	-	-
.	6B:1979865-1979865	-	-	-	-	-	-	-	-	-	-	-
.	6B:1979869-1979869	-	-	-	-	-	-	-	-	-	-	-
.	6B:1979877-1979877	-	-	-	-	-	-	-	-	-	-	-
.	6B:1979943-1979943	-	-	-	-	-	-	-	-	-	-	-
.	6B:1980013-1980013	-	-	-	-	-	-	-	-	-	-	-
.	6B:1980054-1980054	-	-	-	-	-	-	-	-	-	-	-
.	6B:1980056-1980056	-	-	-	-	-	-	-	-	-	-	-
.	6B:1980087-1980087	-	-	-	-	-	-	-	-	-	-	-
.	6B:1980096-1980096	-	-	-	-	-	-	-	-	-	-	-
.	6B:1980113-1980113	-	-	-	-	-	-	-	-	-	-	-
.	6B:1980779-1980779	-	-	-	-	-	-	-	-	-	-	-
.	6B:1980805-1980805	-	-	-	-	-	-	-	-	-	-	-
.	6B:1982096-1982096	-	-	-	-	-	-	-	-	-	-	-
.	6B:1982288-1982288	-	-	-	-	-	-	-	-	-	-	-
.	6B:1982316-1982316	-	-	-	-	-	-	-	-	-	-	-
.	6B:1982346-1982346	-	-	-	-	-	-	-	-	-	-	-
.	6B:1982402-1982402	-	-	-	-	-	-	-	-	-	-	-
.	6B:1982523-1982523	-	-	-	-	-	-	-	-	-	-	-
.	6B:1982525-1982525	-	-	-	-	-	-	-	-	-	-	-
.	6B:1982612-1982612	-	-	-	-	-	-	-	-	-	-	-
.	6B:1982657-1982657	-	-	-	-	-	-	-	-	-	-	-
.	6B:1982782-1982782	-	-	-	-	-	-	-	-	-	-	-
.	6B:1982843-1982843	-	-	-	-	-	-	-	-	-	-	-
.	6B:1982845-1982845	-	-	-	-	-	-	-	-	-	-	-
.	6B:1982870-1982870	-	-	-	-	-	-	-	-	-	-	-
.	6B:1983130-1983130	-	-	-	-	-	-	-	-	-	-	-
.	6B:1983160-1983160	-	-	-	-	-	-	-	-	-	-	-
.	6B:1983164-1983164	-	-	-	-	-	-	-	-	-	-	-
.	6B:1983224-1983224	-	-	-	-	-	-	-	-	-	-	-
.	6B:1983233-1983233	-	-	-	-	-	-	-	-	-	-	-
.	6B:1983261-1983264	-	-	-	-	-	-	-	-	-	-	-
.	6B:1983273-1983273	-	-	-	-	-	-	-	-	-	-	-
.	6B:1983279-1983279	-	-	-	-	-	-	-	-	-	-	-
.	6B:1983288-1983288	-	-	-	-	-	-	-	-	-	-	-
.	6B:1983294-1983294	-	-	-	-	-	-	-	-	-	-	-
.	6B:1983298-1983298	-	-	-	-	-	-	-	-	-	-	-
.	6B:1983418-1983419	-	-	-	-	-	-	-	-	-	-	-
.	6B:1983421-1983421	-	-	-	-	-	-	-	-	-	-	-
.	6B:1983427-1983427	-	-	-	-	-	-	-	-	-	-	-
.	6B:1983464-1983464	-	-	-	-	-	-	-	-	-	-	-
.	6B:1983544-1983544	-	-	-	-	-	-	-	-	-	-	-
.	6B:1983592-1983592	-	-	-	-	-	-	-	-	-	-	-
.	6B:1983599-1983599	-	-	-	-	-	-	-	-	-	-	-
.	6B:1983606-1983606	-	-	-	-	-	-	-	-	-	-	-
.	6B:1983625-1983625	-	-	-	-	-	-	-	-	-	-	-
.	6B:1983659-1983659	-	-	-	-	-	-	-	-	-	-	-
.	6B:1985542-1985542	-	-	-	-	-	-	-	-	-	-	-
.	6B:1985570-1985570	-	-	-	-	-	-	-	-	-	-	-
.	6B:1985579-1985579	-	-	-	-	-	-	-	-	-	-	-
.	6B:1985582-1985582	-	-	-	-	-	-	-	-	-	-	-
.	6B:1985609-1985609	-	-	-	-	-	-	-	-	-	-	-
.	6B:1985649-1985649	-	-	-	-	-	-	-	-	-	-	-
.	6B:1986584-1986584	-	-	-	-	-	-	-	-	-	-	-
.	6B:1986613-1986613	-	-	-	-	-	-	-	-	-	-	-
.	6B:1986616-1986616	-	-	-	-	-	-	-	-	-	-	-
.	6B:1986617-1986617	-	-	-	-	-	-	-	-	-	-	-
.	6B:1986666-1986666	-	-	-	-	-	-	-	-	-	-	-
.	6B:1986712-1986712	-	-	-	-	-	-	-	-	-	-	-
.	6B:1986725-1986725	-	-	-	-	-	-	-	-	-	-	-
.	6B:1986790-1986790	-	-	-	-	-	-	-	-	-	-	-
.	6B:1986869-1986869	-	-	-	-	-	-	-	-	-	-	-
.	6B:1986872-1986872	-	-	-	-	-	-	-	-	-	-	-
.	6B:1986877-1986878	-	-	-	-	-	-	-	-	-	-	-
.	6B:1986925-1986925	-	-	-	-	-	-	-	-	-	-	-
.	6B:1986948-1986948	-	-	-	-	-	-	-	-	-	-	-
.	6B:1986953-1986953	-	-	-	-	-	-	-	-	-	-	-
.	6B:1986963-1986963	-	-	-	-	-	-	-	-	-	-	-
.	6B:1986978-1986978	-	-	-	-	-	-	-	-	-	-	-
.	6B:1986980-1986980	-	-	-	-	-	-	-	-	-	-	-
.	6B:1986988-1986988	-	-	-	-	-	-	-	-	-	-	-
.	6B:1986989-1986989	-	-	-	-	-	-	-	-	-	-	-
.	6B:1987161-1987161	-	-	-	-	-	-	-	-	-	-	-
.	6B:1987414-1987414	-	-	-	-	-	-	-	-	-	-	-
.	6B:1987701-1987701	-	-	-	-	-	-	-	-	-	-	-
.	6B:1987722-1987722	-	-	-	-	-	-	-	-	-	-	-
.	6B:1987830-1987830	-	-	-	-	-	-	-	-	-	-	-
.	6B:1987832-1987832	-	-	-	-	-	-	-	-	-	-	-
.	6B:1987833-1987833	-	-	-	-	-	-	-	-	-	-	-
.	6B:1987865-1987865	-	-	-	-	-	-	-	-	-	-	-
.	6B:1987921-1987921	-	-	-	-	-	-	-	-	-	-	-
.	6B:1987953-1987953	-	-	-	-	-	-	-	-	-	-	-
.	6B:1987974-1987974	-	-	-	-	-	-	-	-	-	-	-
.	6B:1987975-1987975	-	-	-	-	-	-	-	-	-	-	-
.	6B:1988102-1988102	-	-	-	-	-	-	-	-	-	-	-
.	6B:1988112-1988112	-	-	-	-	-	-	-	-	-	-	-
.	6B:1988167-1988167	-	-	-	-	-	-	-	-	-	-	-
.	6B:1988171-1988171	-	-	-	-	-	-	-	-	-	-	-
.	6B:1988229-1988229	-	-	-	-	-	-	-	-	-	-	-
.	6B:1988397-1988397	-	-	-	-	-	-	-	-	-	-	-
.	6B:1988399-1988399	-	-	-	-	-	-	-	-	-	-	-
.	6B:1988400-1988400	-	-	-	-	-	-	-	-	-	-	-
.	6B:1988409-1988409	-	-	-	-	-	-	-	-	-	-	-
.	6B:1988635-1988635	-	-	-	-	-	-	-	-	-	-	-
.	6B:1993283-1993283	-	-	-	-	-	-	-	-	-	-	-
.	6B:1993473-1993475	-	-	-	-	-	-	-	-	-	-	-
.	6B:1993543-1993543	-	-	-	-	-	-	-	-	-	-	-
.	6B:1993561-1993561	-	-	-	-	-	-	-	-	-	-	-
.	6B:1993588-1993588	-	-	-	-	-	-	-	-	-	-	-
.	6B:1993612-1993612	-	-	-	-	-	-	-	-	-	-	-
.	6B:1993649-1993649	-	-	-	-	-	-	-	-	-	-	-
.	6B:1993659-1993660	-	-	-	-	-	-	-	-	-	-	-
.	6B:1993671-1993671	-	-	-	-	-	-	-	-	-	-	-
.	6B:2001985-2001985	-	-	-	-	-	-	-	-	-	-	-
.	6B:2002032-2002032	-	-	-	-	-	-	-	-	-	-	-
.	6B:2002167-2002167	-	-	-	-	-	-	-	-	-	-	-
.	6B:2002183-2002183	-	-	-	-	-	-	-	-	-	-	-
.	6B:2002229-2002229	-	-	-	-	-	-	-	-	-	-	-
.	6B:2002232-2002232	-	-	-	-	-	-	-	-	-	-	-
.	6B:2002244-2002244	-	-	-	-	-	-	-	-	-	-	-
.	6B:2003115-2003115	-	-	-	-	-	-	-	-	-	-	-
.	6B:2003132-2003132	-	-	-	-	-	-	-	-	-	-	-
.	6B:2003229-2003229	-	-	-	-	-	-	-	-	-	-	-
.	6B:2003270-2003270	-	-	-	-	-	-	-	-	-	-	-
.	6B:2003431-2003431	-	-	-	-	-	-	-	-	-	-	-
.	6B:2003442-2003442	-	-	-	-	-	-	-	-	-	-	-
.	6B:2003459-2003459	-	-	-	-	-	-	-	-	-	-	-
.	6B:2003640-2003640	-	-	-	-	-	-	-	-	-	-	-
.	6B:2003704-2003704	-	-	-	-	-	-	-	-	-	-	-
.	6B:2003876-2003876	-	-	-	-	-	-	-	-	-	-	-
.	6B:2005166-2005166	-	-	-	-	-	-	-	-	-	-	-
.	6B:2005225-2005225	-	-	-	-	-	-	-	-	-	-	-
.	6B:2012362-2012362	-	-	-	-	-	-	-	-	-	-	-
.	6B:2012394-2012394	-	-	-	-	-	-	-	-	-	-	-
.	6B:2028492-2028493	-	-	-	-	-	-	-	-	-	-	-
.	6B:2028585-2028585	-	-	-	-	-	-	-	-	-	-	-
.	6B:2028658-2028658	-	-	-	-	-	-	-	-	-	-	-
.	6B:2034483-2034483	-	-	-	-	-	-	-	-	-	-	-
.	6B:2034494-2034494	-	-	-	-	-	-	-	-	-	-	-
.	6B:2034725-2034725	-	-	-	-	-	-	-	-	-	-	-
.	6B:2034732-2034732	-	-	-	-	-	-	-	-	-	-	-
.	6B:2034772-2034772	-	-	-	-	-	-	-	-	-	-	-
.	6B:2034780-2034780	-	-	-	-	-	-	-	-	-	-	-
.	6B:2034792-2034792	-	-	-	-	-	-	-	-	-	-	-
.	6B:2034819-2034819	-	-	-	-	-	-	-	-	-	-	-
.	6B:2034826-2034826	-	-	-	-	-	-	-	-	-	-	-
.	6B:2034869-2034869	-	-	-	-	-	-	-	-	-	-	-
.	6B:2034870-2034870	-	-	-	-	-	-	-	-	-	-	-
.	6B:2034914-2034914	-	-	-	-	-	-	-	-	-	-	-
.	6B:2034921-2034921	-	-	-	-	-	-	-	-	-	-	-
.	6B:2034939-2034939	-	-	-	-	-	-	-	-	-	-	-
.	6B:2034941-2034941	-	-	-	-	-	-	-	-	-	-	-
.	6B:2034974-2034974	-	-	-	-	-	-	-	-	-	-	-
.	6B:2034976-2034976	-	-	-	-	-	-	-	-	-	-	-
.	6B:2035009-2035009	-	-	-	-	-	-	-	-	-	-	-
.	6B:2035159-2035163	-	-	-	-	-	-	-	-	-	-	-
.	6B:2035327-2035327	-	-	-	-	-	-	-	-	-	-	-
.	6B:2035748-2035748	-	-	-	-	-	-	-	-	-	-	-
.	6B:2035883-2035883	-	-	-	-	-	-	-	-	-	-	-
.	6B:2036001-2036001	-	-	-	-	-	-	-	-	-	-	-
.	6B:2036054-2036054	-	-	-	-	-	-	-	-	-	-	-
.	6B:2036131-2036131	-	-	-	-	-	-	-	-	-	-	-
.	6B:2036170-2036170	-	-	-	-	-	-	-	-	-	-	-
.	6B:2036213-2036213	-	-	-	-	-	-	-	-	-	-	-
.	6B:2036256-2036257	-	-	-	-	-	-	-	-	-	-	-
.	6B:2036259-2036259	-	-	-	-	-	-	-	-	-	-	-
.	6B:2036286-2036289	-	-	-	-	-	-	-	-	-	-	-
.	6B:2040073-2040073	-	-	-	-	-	-	-	-	-	-	-
.	6B:2041797-2041797	-	-	-	-	-	-	-	-	-	-	-
.	6B:2041904-2041904	-	-	-	-	-	-	-	-	-	-	-
.	6B:2041915-2041915	-	-	-	-	-	-	-	-	-	-	-
.	6B:2041916-2041916	-	-	-	-	-	-	-	-	-	-	-
.	6B:2042921-2042921	-	-	-	-	-	-	-	-	-	-	-
.	6B:2042962-2042962	-	-	-	-	-	-	-	-	-	-	-
.	6B:2043078-2043078	-	-	-	-	-	-	-	-	-	-	-
.	6B:2043088-2043088	-	-	-	-	-	-	-	-	-	-	-
.	6B:2043089-2043089	-	-	-	-	-	-	-	-	-	-	-
.	6B:2043182-2043184	-	-	-	-	-	-	-	-	-	-	-
.	6B:2047447-2047447	-	-	-	-	-	-	-	-	-	-	-
.	6B:2047464-2047464	-	-	-	-	-	-	-	-	-	-	-
.	6B:2047466-2047466	-	-	-	-	-	-	-	-	-	-	-
.	6B:2047497-2047497	-	-	-	-	-	-	-	-	-	-	-
.	6B:2047501-2047501	-	-	-	-	-	-	-	-	-	-	-
.	6B:2047521-2047521	-	-	-	-	-	-	-	-	-	-	-
.	6B:2047522-2047522	-	-	-	-	-	-	-	-	-	-	-
.	6B:2047546-2047546	-	-	-	-	-	-	-	-	-	-	-
.	6B:2047551-2047551	-	-	-	-	-	-	-	-	-	-	-
.	6B:2047576-2047576	-	-	-	-	-	-	-	-	-	-	-
.	6B:2047600-2047600	-	-	-	-	-	-	-	-	-	-	-
.	6B:2047611-2047611	-	-	-	-	-	-	-	-	-	-	-
.	6B:2047612-2047612	-	-	-	-	-	-	-	-	-	-	-
.	6B:2047668-2047668	-	-	-	-	-	-	-	-	-	-	-
.	6B:2047683-2047683	-	-	-	-	-	-	-	-	-	-	-
.	6B:2047703-2047703	-	-	-	-	-	-	-	-	-	-	-
.	6B:2047796-2047796	-	-	-	-	-	-	-	-	-	-	-
.	6B:2047810-2047810	-	-	-	-	-	-	-	-	-	-	-
.	6B:2047844-2047846	-	-	-	-	-	-	-	-	-	-	-
.	6B:2047849-2047849	-	-	-	-	-	-	-	-	-	-	-
.	6B:2047892-2047892	-	-	-	-	-	-	-	-	-	-	-
.	6B:2047896-2047896	-	-	-	-	-	-	-	-	-	-	-
.	6B:2047958-2047958	-	-	-	-	-	-	-	-	-	-	-
.	6B:2047967-2047967	-	-	-	-	-	-	-	-	-	-	-
.	6B:2047971-2047971	-	-	-	-	-	-	-	-	-	-	-
.	6B:2047974-2047974	-	-	-	-	-	-	-	-	-	-	-
.	6B:2047983-2047983	-	-	-	-	-	-	-	-	-	-	-
.	6B:2048008-2048008	-	-	-	-	-	-	-	-	-	-	-
.	6B:2048021-2048021	-	-	-	-	-	-	-	-	-	-	-
.	6B:2048027-2048027	-	-	-	-	-	-	-	-	-	-	-
.	6B:2048059-2048059	-	-	-	-	-	-	-	-	-	-	-
.	6B:2048102-2048102	-	-	-	-	-	-	-	-	-	-	-
.	6B:2048114-2048114	-	-	-	-	-	-	-	-	-	-	-
.	6B:2048121-2048121	-	-	-	-	-	-	-	-	-	-	-
.	6B:2048169-2048169	-	-	-	-	-	-	-	-	-	-	-
.	6B:2048175-2048175	-	-	-	-	-	-	-	-	-	-	-
.	6B:2048483-2048483	-	-	-	-	-	-	-	-	-	-	-
.	6B:2048566-2048566	-	-	-	-	-	-	-	-	-	-	-
.	6B:2048587-2048587	-	-	-	-	-	-	-	-	-	-	-
.	6B:2048868-2048868	-	-	-	-	-	-	-	-	-	-	-
.	6B:2048937-2048937	-	-	-	-	-	-	-	-	-	-	-
.	6B:2048942-2048942	-	-	-	-	-	-	-	-	-	-	-
.	6B:2048964-2048964	-	-	-	-	-	-	-	-	-	-	-
.	6B:2049005-2049005	-	-	-	-	-	-	-	-	-	-	-
.	6B:2049070-2049070	-	-	-	-	-	-	-	-	-	-	-
.	6B:2049237-2049237	-	-	-	-	-	-	-	-	-	-	-
.	6B:2049283-2049283	-	-	-	-	-	-	-	-	-	-	-
.	6B:2049401-2049401	-	-	-	-	-	-	-	-	-	-	-
.	6B:2049403-2049403	-	-	-	-	-	-	-	-	-	-	-
.	6B:2049507-2049507	-	-	-	-	-	-	-	-	-	-	-
.	6B:2049559-2049574	-	-	-	-	-	-	-	-	-	-	-
.	6B:2049599-2049599	-	-	-	-	-	-	-	-	-	-	-
.	6B:2049668-2049668	-	-	-	-	-	-	-	-	-	-	-
.	6B:2049671-2049671	-	-	-	-	-	-	-	-	-	-	-
.	6B:2049843-2049843	-	-	-	-	-	-	-	-	-	-	-
.	6B:2052003-2052003	-	-	-	-	-	-	-	-	-	-	-
.	6B:2052015-2052015	-	-	-	-	-	-	-	-	-	-	-
.	6B:2052016-2052016	-	-	-	-	-	-	-	-	-	-	-
.	6B:2052019-2052019	T	TRITD6Bv1G000650	TRITD6Bv1G000650.1	Transcript	missense_variant,splice_region_variant	380	380	127	P/L	cCa/cTa	-	IMPACT=MODERATE;BIOTYPE=protein_coding;EXON=2/2;STRAND=1;ENSP=TRITD6Bv1G000650.1;UNIPARC=UPI000DF558C0;SIFT=deleterious_low_confidence(0);DOMAINS=MobiDB_lite:mobidb-lite,Low_complexity_(Seg):seg
.	6B:2052029-2052029	A	TRITD6Bv1G000650	TRITD6Bv1G000650.1	Transcript	synonymous_variant	390	390	130	Q	caG/caA	AX-94830472-6B.4	IMPACT=LOW;BIOTYPE=protein_coding;EXON=2/2;STRAND=1;ENSP=TRITD6Bv1G000650.1;UNIPARC=UPI000DF558C0;DOMAINS=MobiDB_lite:mobidb-lite,MobiDB_lite:mobidb-lite,Low_complexity_(Seg):seg
.	6B:2052035-2052035	T	TRITD6Bv1G000650	TRITD6Bv1G000650.1	Transcript	synonymous_variant	396	396	132	N	aaC/aaT	-	IMPACT=LOW;BIOTYPE=protein_coding;EXON=2/2;STRAND=1;ENSP=TRITD6Bv1G000650.1;UNIPARC=UPI000DF558C0;DOMAINS=MobiDB_lite:mobidb-lite,MobiDB_lite:mobidb-lite,Low_complexity_(Seg):seg
.	6B:2052065-2052065	C	TRITD6Bv1G000650	TRITD6Bv1G000650.1	Transcript	missense_variant	426	426	142	Q/H	caG/caC	-	IMPACT=MODERATE;BIOTYPE=protein_coding;EXON=2/2;STRAND=1;ENSP=TRITD6Bv1G000650.1;UNIPARC=UPI000DF558C0;SIFT=tolerated(0.2);DOMAINS=MobiDB_lite:mobidb-lite,MobiDB_lite:mobidb-lite,Low_complexity_(Seg):seg
.	6B:2052083-2052083	A	TRITD6Bv1G000650	TRITD6Bv1G000650.1	Transcript	missense_variant	444	444	148	H/Q	caC/caA	-	IMPACT=MODERATE;BIOTYPE=protein_coding;EXON=2/2;STRAND=1;ENSP=TRITD6Bv1G000650.1;UNIPARC=UPI000DF558C0;SIFT=tolerated(0.83);DOMAINS=MobiDB_lite:mobidb-lite,MobiDB_lite:mobidb-lite,Low_complexity_(Seg):seg
.	6B:2052104-2052104	A	TRITD6Bv1G000650	TRITD6Bv1G000650.1	Transcript	synonymous_variant	465	465	155	P	ccG/ccA	-	IMPACT=LOW;BIOTYPE=protein_coding;EXON=2/2;STRAND=1;ENSP=TRITD6Bv1G000650.1;UNIPARC=UPI000DF558C0;DOMAINS=MobiDB_lite:mobidb-lite,MobiDB_lite:mobidb-lite,Low_complexity_(Seg):seg
.	6B:2052110-2052110	T	TRITD6Bv1G000650	TRITD6Bv1G000650.1	Transcript	synonymous_variant	471	471	157	P	ccA/ccT	-	IMPACT=LOW;BIOTYPE=protein_coding;EXON=2/2;STRAND=1;ENSP=TRITD6Bv1G000650.1;UNIPARC=UPI000DF558C0;DOMAINS=MobiDB_lite:mobidb-lite,MobiDB_lite:mobidb-lite,Low_complexity_(Seg):seg
.	6B:2052161-2052161	G	TRITD6Bv1G000650	TRITD6Bv1G000650.1	Transcript	synonymous_variant	522	522	174	Q	caA/caG	AX-95026345-6B.4	IMPACT=LOW;BIOTYPE=protein_coding;EXON=2/2;STRAND=1;ENSP=TRITD6Bv1G000650.1;UNIPARC=UPI000DF558C0;DOMAINS=MobiDB_lite:mobidb-lite,MobiDB_lite:mobidb-lite,Low_complexity_(Seg):seg
.	6B:2052191-2052191	A	TRITD6Bv1G000650	TRITD6Bv1G000650.1	Transcript	missense_variant	552	552	184	D/E	gaC/gaA	-	IMPACT=MODERATE;BIOTYPE=protein_coding;EXON=2/2;STRAND=1;ENSP=TRITD6Bv1G000650.1;UNIPARC=UPI000DF558C0;SIFT=tolerated_low_confidence(1);DOMAINS=MobiDB_lite:mobidb-lite,MobiDB_lite:mobidb-lite,Low_complexity_(Seg):seg
.	6B:2053668-2053668	-	-	-	-	-	-	-	-	-	-	-
.	6B:2053717-2053717	-	-	-	-	-	-	-	-	-	-	-
.	6B:2053719-2053719	-	-	-	-	-	-	-	-	-	-	-
.	6B:2053753-2053753	-	-	-	-	-	-	-	-	-	-	-
.	6B:2053803-2053803	-	-	-	-	-	-	-	-	-	-	-
.	6B:2053817-2053817	-	-	-	-	-	-	-	-	-	-	-
.	6B:2053821-2053821	-	-	-	-	-	-	-	-	-	-	-
.	6B:2053851-2053851	-	-	-	-	-	-	-	-	-	-	-
.	6B:2054028-2054028	-	-	-	-	-	-	-	-	-	-	-
.	6B:2057402-2057402	-	-	-	-	-	-	-	-	-	-	-
.	6B:2057488-2057488	-	-	-	-	-	-	-	-	-	-	-
.	6B:2057490-2057490	-	-	-	-	-	-	-	-	-	-	-
.	6B:2057496-2057496	-	-	-	-	-	-	-	-	-	-	-
.	6B:2057910-2057912	-	-	-	-	-	-	-	-	-	-	-
.	6B:2057937-2057938	-	-	-	-	-	-	-	-	-	-	-
.	6B:2057946-2057946	-	-	-	-	-	-	-	-	-	-	-
.	6B:2058050-2058050	-	-	-	-	-	-	-	-	-	-	-
.	6B:2058270-2058270	-	-	-	-	-	-	-	-	-	-	-
.	6B:2058451-2058451	-	-	-	-	-	-	-	-	-	-	-
.	6B:2058464-2058464	-	-	-	-	-	-	-	-	-	-	-
.	6B:2058486-2058486	-	-	-	-	-	-	-	-	-	-	-
.	6B:2058586-2058586	-	-	-	-	-	-	-	-	-	-	-
.	6B:2060837-2060838	-	-	-	-	-	-	-	-	-	-	-
.	6B:2061739-2061739	-	-	-	-	-	-	-	-	-	-	-
.	6B:2063136-2063136	A	TRITD6Bv1G000680	TRITD6Bv1G000680.1	Transcript	synonymous_variant	474	474	158	P	ccC/ccT	-	IMPACT=LOW;BIOTYPE=protein_coding;EXON=3/3;STRAND=-1;ENSP=TRITD6Bv1G000680.1;UNIPARC=UPI0008448EC7;DOMAINS=MobiDB_lite:mobidb-lite,PANTHER:PTHR46158:SF4,PANTHER:PTHR46158
.	6B:2063369-2063369	A	TRITD6Bv1G000680	TRITD6Bv1G000680.1	Transcript	synonymous_variant	342	342	114	D	gaC/gaT	-	IMPACT=LOW;BIOTYPE=protein_coding;EXON=2/3;STRAND=-1;ENSP=TRITD6Bv1G000680.1;UNIPARC=UPI0008448EC7;DOMAINS=PANTHER:PTHR46158:SF4,PANTHER:PTHR46158
.	6B:2063415-2063415	C	TRITD6Bv1G000680	TRITD6Bv1G000680.1	Transcript	missense_variant	296	296	99	N/S	aAc/aGc	-	IMPACT=MODERATE;BIOTYPE=protein_coding;EXON=2/3;STRAND=-1;ENSP=TRITD6Bv1G000680.1;UNIPARC=UPI0008448EC7;SIFT=tolerated(0.59);DOMAINS=Low_complexity_(Seg):seg,PANTHER:PTHR46158:SF4,PANTHER:PTHR46158
.	6B:2063500-2063500	G	TRITD6Bv1G000680	TRITD6Bv1G000680.1	Transcript	missense_variant	211	211	71	S/P	Tca/Cca	-	IMPACT=MODERATE;BIOTYPE=protein_coding;EXON=2/3;STRAND=-1;ENSP=TRITD6Bv1G000680.1;UNIPARC=UPI0008448EC7;SIFT=deleterious(0.05);DOMAINS=Low_complexity_(Seg):seg,MobiDB_lite:mobidb-lite,MobiDB_lite:mobidb-lite,PANTHER:PTHR46158:SF4,PANTHER:PTHR46158
.	6B:2063519-2063519	C	TRITD6Bv1G000680	TRITD6Bv1G000680.1	Transcript	missense_variant	192	192	64	S/R	agC/agG	-	IMPACT=MODERATE;BIOTYPE=protein_coding;EXON=2/3;STRAND=-1;ENSP=TRITD6Bv1G000680.1;UNIPARC=UPI0008448EC7;SIFT=tolerated(0.49);DOMAINS=Low_complexity_(Seg):seg,MobiDB_lite:mobidb-lite,MobiDB_lite:mobidb-lite,PANTHER:PTHR46158:SF4,PANTHER:PTHR46158
.	6B:2063609-2063609	C	TRITD6Bv1G000680	TRITD6Bv1G000680.1	Transcript	synonymous_variant	102	102	34	E	gaA/gaG	-	IMPACT=LOW;BIOTYPE=protein_coding;EXON=2/3;STRAND=-1;ENSP=TRITD6Bv1G000680.1;UNIPARC=UPI0008448EC7;DOMAINS=MobiDB_lite:mobidb-lite,MobiDB_lite:mobidb-lite,PANTHER:PTHR46158:SF4,PANTHER:PTHR46158
.	6B:2063896-2063896	-	-	-	-	-	-	-	-	-	-	-
.	6B:2063971-2063971	-	-	-	-	-	-	-	-	-	-	-
.	6B:2064019-2064019	-	-	-	-	-	-	-	-	-	-	-
.	6B:2064164-2064164	-	-	-	-	-	-	-	-	-	-	-
.	6B:2064205-2064206	-	-	-	-	-	-	-	-	-	-	-
.	6B:2064211-2064211	-	-	-	-	-	-	-	-	-	-	-
.	6B:2064247-2064247	-	-	-	-	-	-	-	-	-	-	-
.	6B:2064248-2064248	-	-	-	-	-	-	-	-	-	-	-
.	6B:2064505-2064505	-	-	-	-	-	-	-	-	-	-	-
.	6B:2065110-2065110	-	-	-	-	-	-	-	-	-	-	-
.	6B:2065175-2065175	-	-	-	-	-	-	-	-	-	-	-
.	6B:2065176-2065176	-	-	-	-	-	-	-	-	-	-	-
.	6B:2065193-2065193	-	-	-	-	-	-	-	-	-	-	-
.	6B:2065196-2065196	-	-	-	-	-	-	-	-	-	-	-
.	6B:2065211-2065211	-	-	-	-	-	-	-	-	-	-	-
.	6B:2065215-2065215	-	-	-	-	-	-	-	-	-	-	-
.	6B:2065286-2065286	-	-	-	-	-	-	-	-	-	-	-
.	6B:2065723-2065725	-	-	-	-	-	-	-	-	-	-	-
.	6B:2065796-2065796	-	-	-	-	-	-	-	-	-	-	-
.	6B:2065984-2065984	-	-	-	-	-	-	-	-	-	-	-
.	6B:2066024-2066024	-	-	-	-	-	-	-	-	-	-	-
.	6B:2067658-2067658	-	-	-	-	-	-	-	-	-	-	-
.	6B:2067709-2067712	-	-	-	-	-	-	-	-	-	-	-
.	6B:2067716-2067718	-	-	-	-	-	-	-	-	-	-	-
.	6B:2067764-2067764	C	TRITD6Bv1G000720	TRITD6Bv1G000720.1	Transcript	synonymous_variant	2535	2535	845	V	gtA/gtG	-	IMPACT=LOW;BIOTYPE=protein_coding;EXON=4/4;STRAND=-1;ENSP=TRITD6Bv1G000720.1;UNIPARC=UPI001017C581;DOMAINS=PANTHER:PTHR14898:SF2,PANTHER:PTHR14898
.	6B:2070720-2070720	A	TRITD6Bv1G000720	TRITD6Bv1G000720.1	Transcript	missense_variant	641	641	214	S/L	tCg/tTg	-	IMPACT=MODERATE;BIOTYPE=protein_coding;EXON=1/4;STRAND=-1;ENSP=TRITD6Bv1G000720.1;UNIPARC=UPI001017C581;SIFT=tolerated(0.11);DOMAINS=Low_complexity_(Seg):seg,PANTHER:PTHR14898:SF2,PANTHER:PTHR14898
.	6B:2070720-2070720	A	TRITD6Bv1G000720	TRITD6Bv1G000720.2	Transcript	missense_variant	641	641	214	S/L	tCg/tTg	-	IMPACT=MODERATE;BIOTYPE=protein_coding;EXON=1/4;STRAND=-1;ENSP=TRITD6Bv1G000720.2;UNIPARC=UPI001017499A;SIFT=tolerated(0.11);DOMAINS=Low_complexity_(Seg):seg,PANTHER:PTHR14898,PANTHER:PTHR14898:SF2
.	6B:2070773-2070773	G	TRITD6Bv1G000720	TRITD6Bv1G000720.1	Transcript	synonymous_variant	588	588	196	A	gcT/gcC	-	IMPACT=LOW;BIOTYPE=protein_coding;EXON=1/4;STRAND=-1;ENSP=TRITD6Bv1G000720.1;UNIPARC=UPI001017C581;DOMAINS=PANTHER:PTHR14898:SF2,PANTHER:PTHR14898
.	6B:2070773-2070773	G	TRITD6Bv1G000720	TRITD6Bv1G000720.2	Transcript	synonymous_variant	588	588	196	A	gcT/gcC	-	IMPACT=LOW;BIOTYPE=protein_coding;EXON=1/4;STRAND=-1;ENSP=TRITD6Bv1G000720.2;UNIPARC=UPI001017499A;DOMAINS=PANTHER:PTHR14898,PANTHER:PTHR14898:SF2
.	6B:2070952-2070952	C	TRITD6Bv1G000720	TRITD6Bv1G000720.1	Transcript	missense_variant	409	409	137	S/G	Agc/Ggc	-	IMPACT=MODERATE;BIOTYPE=protein_coding;EXON=1/4;STRAND=-1;ENSP=TRITD6Bv1G000720.1;UNIPARC=UPI001017C581;SIFT=tolerated(0.28);DOMAINS=Low_complexity_(Seg):seg,PANTHER:PTHR14898:SF2,PANTHER:PTHR14898
.	6B:2070952-2070952	C	TRITD6Bv1G000720	TRITD6Bv1G000720.2	Transcript	missense_variant	409	409	137	S/G	Agc/Ggc	-	IMPACT=MODERATE;BIOTYPE=protein_coding;EXON=1/4;STRAND=-1;ENSP=TRITD6Bv1G000720.2;UNIPARC=UPI001017499A;SIFT=tolerated(0.31);DOMAINS=Low_complexity_(Seg):seg,PANTHER:PTHR14898,PANTHER:PTHR14898:SF2
.	6B:2071313-2071313	G	TRITD6Bv1G000720	TRITD6Bv1G000720.1	Transcript	synonymous_variant	48	48	16	P	ccA/ccC	-	IMPACT=LOW;BIOTYPE=protein_coding;EXON=1/4;STRAND=-1;ENSP=TRITD6Bv1G000720.1;UNIPARC=UPI001017C581;DOMAINS=Low_complexity_(Seg):seg,MobiDB_lite:mobidb-lite,MobiDB_lite:mobidb-lite
.	6B:2071313-2071313	G	TRITD6Bv1G000720	TRITD6Bv1G000720.2	Transcript	synonymous_variant	48	48	16	P	ccA/ccC	-	IMPACT=LOW;BIOTYPE=protein_coding;EXON=1/4;STRAND=-1;ENSP=TRITD6Bv1G000720.2;UNIPARC=UPI001017499A;DOMAINS=Low_complexity_(Seg):seg,MobiDB_lite:mobidb-lite,MobiDB_lite:mobidb-lite
.	6B:2072149-2072149	-	-	-	-	-	-	-	-	-	-	-
.	6B:2072742-2072742	-	-	-	-	-	-	-	-	-	-	-
.	6B:2072772-2072772	-	-	-	-	-	-	-	-	-	-	-
.	6B:2072958-2072958	-	-	-	-	-	-	-	-	-	-	-
.	6B:2073339-2073339	-	-	-	-	-	-	-	-	-	-	-
.	6B:2127802-2127802	-	-	-	-	-	-	-	-	-	-	-
.	6B:2129160-2129160	-	-	-	-	-	-	-	-	-	-	-
.	6B:2129183-2129183	-	-	-	-	-	-	-	-	-	-	-
.	6B:2129202-2129203	-	-	-	-	-	-	-	-	-	-	-
.	6B:2129225-2129225	-	-	-	-	-	-	-	-	-	-	-
.	6B:2129234-2129234	-	-	-	-	-	-	-	-	-	-	-
.	6B:2129285-2129285	-	-	-	-	-	-	-	-	-	-	-
.	6B:2129359-2129359	-	-	-	-	-	-	-	-	-	-	-
.	6B:2129394-2129394	-	-	-	-	-	-	-	-	-	-	-
.	6B:2129415-2129415	-	-	-	-	-	-	-	-	-	-	-
.	6B:2129457-2129457	-	-	-	-	-	-	-	-	-	-	-
.	6B:2129496-2129496	-	-	-	-	-	-	-	-	-	-	-
.	6B:2129591-2129592	-	-	-	-	-	-	-	-	-	-	-
.	6B:2129752-2129754	-	-	-	-	-	-	-	-	-	-	-
.	6B:2129788-2129788	-	-	-	-	-	-	-	-	-	-	-
.	6B:2129918-2129918	-	-	-	-	-	-	-	-	-	-	-
.	6B:2129981-2129981	-	-	-	-	-	-	-	-	-	-	-
.	6B:2130137-2130137	-	-	-	-	-	-	-	-	-	-	-
.	6B:2130142-2130142	-	-	-	-	-	-	-	-	-	-	-
.	6B:2130311-2130311	-	-	-	-	-	-	-	-	-	-	-
.	6B:2131045-2131045	-	-	-	-	-	-	-	-	-	-	-
.	6B:2131057-2131057	-	-	-	-	-	-	-	-	-	-	-
.	6B:2133185-2133185	-	-	-	-	-	-	-	-	-	-	-
.	6B:2133502-2133502	-	-	-	-	-	-	-	-	-	-	-
.	6B:2133578-2133578	-	-	-	-	-	-	-	-	-	-	-
.	6B:2136880-2136880	-	-	-	-	-	-	-	-	-	-	-
.	6B:2140834-2140834	-	-	-	-	-	-	-	-	-	-	-
.	6B:2140925-2140925	-	-	-	-	-	-	-	-	-	-	-
.	6B:2141069-2141069	-	-	-	-	-	-	-	-	-	-	-
.	6B:2141430-2141430	-	-	-	-	-	-	-	-	-	-	-
.	6B:2141605-2141605	-	-	-	-	-	-	-	-	-	-	-
.	6B:2141640-2141640	-	-	-	-	-	-	-	-	-	-	-
.	6B:2141666-2141666	-	-	-	-	-	-	-	-	-	-	-
.	6B:2141933-2141933	-	-	-	-	-	-	-	-	-	-	-
.	6B:2141957-2141957	-	-	-	-	-	-	-	-	-	-	-
.	6B:2142903-2142903	-	-	-	-	-	-	-	-	-	-	-
.	6B:2143033-2143033	-	-	-	-	-	-	-	-	-	-	-
.	6B:2143050-2143050	-	-	-	-	-	-	-	-	-	-	-
.	6B:2147705-2147705	-	-	-	-	-	-	-	-	-	-	-
.	6B:2147784-2147784	-	-	-	-	-	-	-	-	-	-	-
.	6B:2148156-2148156	-	-	-	-	-	-	-	-	-	-	-
.	6B:2148190-2148190	-	-	-	-	-	-	-	-	-	-	-
.	6B:2149431-2149431	-	-	-	-	-	-	-	-	-	-	-
.	6B:2149708-2149708	-	-	-	-	-	-	-	-	-	-	-
.	6B:2151228-2151228	-	-	-	-	-	-	-	-	-	-	-
.	6B:2151641-2151641	-	-	-	-	-	-	-	-	-	-	-
.	6B:2152419-2152419	-	-	-	-	-	-	-	-	-	-	-
.	6B:2152440-2152440	-	-	-	-	-	-	-	-	-	-	-
.	6B:2152565-2152565	-	-	-	-	-	-	-	-	-	-	-
.	6B:2154021-2154021	-	-	-	-	-	-	-	-	-	-	-
.	6B:2154206-2154206	-	-	-	-	-	-	-	-	-	-	-
.	6B:2154281-2154281	-	-	-	-	-	-	-	-	-	-	-
.	6B:2156450-2156450	-	-	-	-	-	-	-	-	-	-	-
.	6B:2157394-2157394	-	-	-	-	-	-	-	-	-	-	-
.	6B:2157435-2157435	-	-	-	-	-	-	-	-	-	-	-
.	6B:2158876-2158876	-	-	-	-	-	-	-	-	-	-	-
.	6B:2188792-2188792	-	-	-	-	-	-	-	-	-	-	-
.	6B:2188858-2188858	-	-	-	-	-	-	-	-	-	-	-
.	6B:2188919-2188919	-	-	-	-	-	-	-	-	-	-	-
.	6B:2193494-2193494	-	-	-	-	-	-	-	-	-	-	-
.	6B:2193575-2193575	-	-	-	-	-	-	-	-	-	-	-
.	6B:2193720-2193720	-	-	-	-	-	-	-	-	-	-	-
.	6B:2193754-2193754	-	-	-	-	-	-	-	-	-	-	-
.	6B:2194036-2194036	-	-	-	-	-	-	-	-	-	-	-
.	6B:2194195-2194195	-	-	-	-	-	-	-	-	-	-	-
.	6B:2194248-2194248	-	-	-	-	-	-	-	-	-	-	-
.	6B:2194405-2194405	-	-	-	-	-	-	-	-	-	-	-
.	6B:2194528-2194528	-	-	-	-	-	-	-	-	-	-	-
.	6B:2194577-2194577	-	-	-	-	-	-	-	-	-	-	-
.	6B:2195105-2195105	-	-	-	-	-	-	-	-	-	-	-
.	6B:2195117-2195117	-	-	-	-	-	-	-	-	-	-	-
.	6B:2195357-2195357	-	-	-	-	-	-	-	-	-	-	-
.	6B:2196449-2196449	-	-	-	-	-	-	-	-	-	-	-
.	6B:2196456-2196456	-	-	-	-	-	-	-	-	-	-	-
.	6B:2198086-2198086	-	-	-	-	-	-	-	-	-	-	-
.	6B:2199340-2199341	-	-	-	-	-	-	-	-	-	-	-
.	6B:2199388-2199388	-	-	-	-	-	-	-	-	-	-	-
.	6B:2199394-2199394	-	-	-	-	-	-	-	-	-	-	-
.	6B:2200564-2200564	-	-	-	-	-	-	-	-	-	-	-
.	6B:2200600-2200600	-	-	-	-	-	-	-	-	-	-	-
.	6B:2201258-2201258	-	-	-	-	-	-	-	-	-	-	-
.	6B:2201380-2201380	-	-	-	-	-	-	-	-	-	-	-
.	6B:2214673-2214673	-	-	-	-	-	-	-	-	-	-	-
.	6B:2217559-2217559	-	-	-	-	-	-	-	-	-	-	-
.	6B:2217589-2217589	-	-	-	-	-	-	-	-	-	-	-
.	6B:2220558-2220558	-	-	-	-	-	-	-	-	-	-	-
.	6B:2225261-2225261	-	-	-	-	-	-	-	-	-	-	-
.	6B:2225287-2225287	-	-	-	-	-	-	-	-	-	-	-
.	6B:2227074-2227074	-	-	-	-	-	-	-	-	-	-	-
.	6B:2227090-2227090	-	-	-	-	-	-	-	-	-	-	-
.	6B:2227091-2227091	-	-	-	-	-	-	-	-	-	-	-
.	6B:2227302-2227302	-	-	-	-	-	-	-	-	-	-	-
.	6B:2227352-2227352	-	-	-	-	-	-	-	-	-	-	-
.	6B:2227557-2227557	-	-	-	-	-	-	-	-	-	-	-
.	6B:2227792-2227792	-	-	-	-	-	-	-	-	-	-	-
.	6B:2227872-2227872	-	-	-	-	-	-	-	-	-	-	-
.	6B:2228181-2228181	-	-	-	-	-	-	-	-	-	-	-
.	6B:2228382-2228385	-	-	-	-	-	-	-	-	-	-	-
.	6B:2228537-2228537	-	-	-	-	-	-	-	-	-	-	-
.	6B:2228837-2228837	-	-	-	-	-	-	-	-	-	-	-
.	6B:2234347-2234347	-	-	-	-	-	-	-	-	-	-	-
.	6B:2237169-2237169	-	-	-	-	-	-	-	-	-	-	-
.	6B:2240821-2240821	-	-	-	-	-	-	-	-	-	-	-
.	6B:2240835-2240835	-	-	-	-	-	-	-	-	-	-	-
.	6B:2240942-2240942	-	-	-	-	-	-	-	-	-	-	-
.	6B:2242030-2242030	-	-	-	-	-	-	-	-	-	-	-
.	6B:2242556-2242556	-	-	-	-	-	-	-	-	-	-	-
.	6B:2242741-2242741	-	-	-	-	-	-	-	-	-	-	-
.	6B:2242780-2242780	-	-	-	-	-	-	-	-	-	-	-
.	6B:2242803-2242803	-	-	-	-	-	-	-	-	-	-	-
.	6B:2244382-2244382	-	-	-	-	-	-	-	-	-	-	-
.	6B:2244524-2244524	-	-	-	-	-	-	-	-	-	-	-
.	6B:2244692-2244692	-	-	-	-	-	-	-	-	-	-	-
.	6B:2248087-2248087	-	-	-	-	-	-	-	-	-	-	-
.	6B:2250709-2250709	-	-	-	-	-	-	-	-	-	-	-
.	6B:2251636-2251636	-	-	-	-	-	-	-	-	-	-	-
.	6B:2252132-2252132	-	-	-	-	-	-	-	-	-	-	-
.	6B:2252615-2252615	-	-	-	-	-	-	-	-	-	-	-
.	6B:2261441-2261442	-	-	-	-	-	-	-	-	-	-	-
.	6B:2261910-2261910	-	-	-	-	-	-	-	-	-	-	-
.	6B:2264441-2264441	-	-	-	-	-	-	-	-	-	-	-
.	6B:2265197-2265197	-	-	-	-	-	-	-	-	-	-	-
.	6B:2276456-2276456	-	-	-	-	-	-	-	-	-	-	-
.	6B:2276676-2276676	-	-	-	-	-	-	-	-	-	-	-
.	6B:2290851-2290851	-	-	-	-	-	-	-	-	-	-	-
.	6B:2297505-2297505	-	-	-	-	-	-	-	-	-	-	-
.	6B:2300703-2300704	-	-	-	-	-	-	-	-	-	-	-
[truncated: 418,345 more rows]
