# Supplementary material for: Whole-genome resequencing-based characterization of a durum wheat landrace showing similarity to ‘Senatore Cappelli’
Source: PLoS One. 2023 Sep 21;18(9):e0291430. doi: 10.1371/journal.pone.0291430 (PMC10513328; doi:10.1371/journal.pone.0291430)
Supplement: S13 File — (ZIP) [file pone.0291430.s018.zip › S13 File.txt]

#Uploaded_variation	Location	Allele	Gene	Feature	Feature_type	Consequence	cDNA_position	CDS_position	Protein_position	Amino_acids	Codons	Existing_variation	Extra
.	7A:4773-4773	-	-	-	-	-	-	-	-	-	-	-
.	7A:4871-4871	-	-	-	-	-	-	-	-	-	-	-
.	7A:11745-11745	-	-	-	-	-	-	-	-	-	-	-
.	7A:21529-21529	-	-	-	-	-	-	-	-	-	-	-
.	7A:25397-25397	-	-	-	-	-	-	-	-	-	-	-
.	7A:25818-25818	-	-	-	-	-	-	-	-	-	-	-
.	7A:26006-26006	-	-	-	-	-	-	-	-	-	-	-
.	7A:26227-26227	-	-	-	-	-	-	-	-	-	-	-
.	7A:26555-26555	-	-	-	-	-	-	-	-	-	-	-
.	7A:26705-26705	-	-	-	-	-	-	-	-	-	-	-
.	7A:26732-26732	-	-	-	-	-	-	-	-	-	-	-
.	7A:26755-26755	-	-	-	-	-	-	-	-	-	-	-
.	7A:26799-26799	-	-	-	-	-	-	-	-	-	-	-
.	7A:27019-27019	-	-	-	-	-	-	-	-	-	-	-
.	7A:27090-27092	-	-	-	-	-	-	-	-	-	-	-
.	7A:27330-27330	-	-	-	-	-	-	-	-	-	-	-
.	7A:27888-27888	-	-	-	-	-	-	-	-	-	-	-
.	7A:28225-28225	-	-	-	-	-	-	-	-	-	-	-
.	7A:29089-29089	-	-	-	-	-	-	-	-	-	-	-
.	7A:29368-29368	-	-	-	-	-	-	-	-	-	-	-
.	7A:29400-29400	-	-	-	-	-	-	-	-	-	-	-
.	7A:29406-29406	-	-	-	-	-	-	-	-	-	-	-
.	7A:29754-29754	-	-	-	-	-	-	-	-	-	-	-
.	7A:29879-29879	-	-	-	-	-	-	-	-	-	-	-
.	7A:29969-29969	-	-	-	-	-	-	-	-	-	-	-
.	7A:30141-30141	-	-	-	-	-	-	-	-	-	-	-
.	7A:30158-30158	-	-	-	-	-	-	-	-	-	-	-
.	7A:30475-30475	-	-	-	-	-	-	-	-	-	-	-
.	7A:30494-30494	-	-	-	-	-	-	-	-	-	-	-
.	7A:30547-30547	-	-	-	-	-	-	-	-	-	-	-
.	7A:30622-30622	-	-	-	-	-	-	-	-	-	-	-
.	7A:30826-30826	-	-	-	-	-	-	-	-	-	-	-
.	7A:30837-30837	-	-	-	-	-	-	-	-	-	-	-
.	7A:32191-32191	-	-	-	-	-	-	-	-	-	-	-
.	7A:32552-32552	-	-	-	-	-	-	-	-	-	-	-
.	7A:32796-32796	-	-	-	-	-	-	-	-	-	-	-
.	7A:32864-32864	-	-	-	-	-	-	-	-	-	-	-
.	7A:32945-32945	-	-	-	-	-	-	-	-	-	-	-
.	7A:33042-33044	-	-	-	-	-	-	-	-	-	-	-
.	7A:33842-33842	-	-	-	-	-	-	-	-	-	-	-
.	7A:33997-33997	-	-	-	-	-	-	-	-	-	-	-
.	7A:34062-34062	-	-	-	-	-	-	-	-	-	-	-
.	7A:35727-35727	-	-	-	-	-	-	-	-	-	-	-
.	7A:41865-41865	-	-	-	-	-	-	-	-	-	-	-
.	7A:42267-42267	-	-	-	-	-	-	-	-	-	-	-
.	7A:42300-42300	-	-	-	-	-	-	-	-	-	-	-
.	7A:42309-42309	-	-	-	-	-	-	-	-	-	-	-
.	7A:42429-42429	-	-	-	-	-	-	-	-	-	-	-
.	7A:46030-46030	-	-	-	-	-	-	-	-	-	-	-
.	7A:50267-50267	-	-	-	-	-	-	-	-	-	-	-
.	7A:50269-50269	-	-	-	-	-	-	-	-	-	-	-
.	7A:50279-50279	-	-	-	-	-	-	-	-	-	-	-
.	7A:52078-52078	-	-	-	-	-	-	-	-	-	-	-
.	7A:52082-52082	-	-	-	-	-	-	-	-	-	-	-
.	7A:53448-53448	-	-	-	-	-	-	-	-	-	-	-
.	7A:53582-53582	-	-	-	-	-	-	-	-	-	-	-
.	7A:53634-53634	-	-	-	-	-	-	-	-	-	-	-
.	7A:53801-53801	-	-	-	-	-	-	-	-	-	-	-
.	7A:53853-53853	-	-	-	-	-	-	-	-	-	-	-
.	7A:54859-54859	-	-	-	-	-	-	-	-	-	-	-
.	7A:54908-54908	-	-	-	-	-	-	-	-	-	-	-
.	7A:55700-55700	-	-	-	-	-	-	-	-	-	-	-
.	7A:55702-55702	-	-	-	-	-	-	-	-	-	-	-
.	7A:55803-55803	-	-	-	-	-	-	-	-	-	-	-
.	7A:56783-56783	-	-	-	-	-	-	-	-	-	-	-
.	7A:57492-57492	-	-	-	-	-	-	-	-	-	-	-
.	7A:57571-57571	-	-	-	-	-	-	-	-	-	-	-
.	7A:57797-57797	-	-	-	-	-	-	-	-	-	-	-
.	7A:59064-59064	-	-	-	-	-	-	-	-	-	-	-
.	7A:60779-60779	-	-	-	-	-	-	-	-	-	-	-
.	7A:67500-67500	-	-	-	-	-	-	-	-	-	-	-
.	7A:67611-67611	-	-	-	-	-	-	-	-	-	-	-
.	7A:67880-67880	-	-	-	-	-	-	-	-	-	-	-
.	7A:68080-68081	-	-	-	-	-	-	-	-	-	-	-
.	7A:69214-69214	-	-	-	-	-	-	-	-	-	-	-
.	7A:70451-70451	-	-	-	-	-	-	-	-	-	-	-
.	7A:73541-73541	-	-	-	-	-	-	-	-	-	-	-
.	7A:75877-75877	-	-	-	-	-	-	-	-	-	-	-
.	7A:82784-82784	-	-	-	-	-	-	-	-	-	-	-
.	7A:90422-90422	-	-	-	-	-	-	-	-	-	-	-
.	7A:90934-90934	-	-	-	-	-	-	-	-	-	-	-
.	7A:91052-91052	-	-	-	-	-	-	-	-	-	-	-
.	7A:100886-100886	-	-	-	-	-	-	-	-	-	-	-
.	7A:101002-101002	-	-	-	-	-	-	-	-	-	-	-
.	7A:104738-104738	-	-	-	-	-	-	-	-	-	-	-
.	7A:106329-106329	-	-	-	-	-	-	-	-	-	-	-
.	7A:107834-107834	-	-	-	-	-	-	-	-	-	-	-
.	7A:107884-107884	-	-	-	-	-	-	-	-	-	-	-
.	7A:108401-108401	-	-	-	-	-	-	-	-	-	-	-
.	7A:108408-108408	-	-	-	-	-	-	-	-	-	-	-
.	7A:108650-108650	-	-	-	-	-	-	-	-	-	-	-
.	7A:109453-109454	-	-	-	-	-	-	-	-	-	-	-
.	7A:110127-110127	-	-	-	-	-	-	-	-	-	-	-
.	7A:112432-112432	-	-	-	-	-	-	-	-	-	-	-
.	7A:112592-112592	-	-	-	-	-	-	-	-	-	-	-
.	7A:115434-115434	-	-	-	-	-	-	-	-	-	-	-
.	7A:117714-117714	-	-	-	-	-	-	-	-	-	-	-
.	7A:118611-118611	-	-	-	-	-	-	-	-	-	-	-
.	7A:119411-119411	-	-	-	-	-	-	-	-	-	-	-
.	7A:120289-120289	-	-	-	-	-	-	-	-	-	-	-
.	7A:120637-120637	-	-	-	-	-	-	-	-	-	-	-
.	7A:120813-120813	-	-	-	-	-	-	-	-	-	-	-
.	7A:121366-121366	-	-	-	-	-	-	-	-	-	-	-
.	7A:121623-121627	-	-	-	-	-	-	-	-	-	-	-
.	7A:122180-122180	-	-	-	-	-	-	-	-	-	-	-
.	7A:122356-122356	-	-	-	-	-	-	-	-	-	-	-
.	7A:122908-122908	-	-	-	-	-	-	-	-	-	-	-
.	7A:124067-124067	-	-	-	-	-	-	-	-	-	-	-
.	7A:124843-124843	-	-	-	-	-	-	-	-	-	-	-
.	7A:125447-125447	-	-	-	-	-	-	-	-	-	-	-
.	7A:125645-125645	-	-	-	-	-	-	-	-	-	-	-
.	7A:125961-125961	-	-	-	-	-	-	-	-	-	-	-
.	7A:126453-126455	-	-	-	-	-	-	-	-	-	-	-
.	7A:127283-127284	-	-	-	-	-	-	-	-	-	-	-
.	7A:127718-127718	-	-	-	-	-	-	-	-	-	-	-
.	7A:128012-128012	-	-	-	-	-	-	-	-	-	-	-
.	7A:129447-129448	-	-	-	-	-	-	-	-	-	-	-
.	7A:129641-129641	-	-	-	-	-	-	-	-	-	-	-
.	7A:130576-130576	-	-	-	-	-	-	-	-	-	-	-
.	7A:131269-131269	-	-	-	-	-	-	-	-	-	-	-
.	7A:133650-133650	C	TRITD7Av1G000040	TRITD7Av1G000040.1	Transcript	missense_variant	1226	1226	409	V/A	gTg/gCg	-	IMPACT=MODERATE;BIOTYPE=protein_coding;EXON=1/1;STRAND=1;ENSP=TRITD7Av1G000040.1;UNIPARC=UPI000842F3B8;SIFT=tolerated(0.11);DOMAINS=Gene3D:3.30.559.10,Pfam:PF02458,PANTHER:PTHR31896,PANTHER:PTHR31896:SF37
.	7A:133650-133650	C	TRITD7Av1G000040	TRITD7Av1G000040.2	Transcript	missense_variant	1226	1226	409	V/A	gTg/gCg	-	IMPACT=MODERATE;BIOTYPE=protein_coding;EXON=1/2;STRAND=1;ENSP=TRITD7Av1G000040.2;UNIPARC=UPI00101955DE;SIFT=tolerated(0.08);DOMAINS=Gene3D:3.30.559.10,Pfam:PF02458,PANTHER:PTHR31896,PANTHER:PTHR31896:SF37
.	7A:133901-133901	-	-	-	-	-	-	-	-	-	-	-
.	7A:134054-134054	-	-	-	-	-	-	-	-	-	-	-
.	7A:134887-134887	-	-	-	-	-	-	-	-	-	-	-
.	7A:138162-138162	-	-	-	-	-	-	-	-	-	-	-
.	7A:140406-140406	-	-	-	-	-	-	-	-	-	-	-
.	7A:140425-140425	-	-	-	-	-	-	-	-	-	-	-
.	7A:143077-143081	-	-	-	-	-	-	-	-	-	-	-
.	7A:154664-154665	-	-	-	-	-	-	-	-	-	-	-
.	7A:154798-154798	-	-	-	-	-	-	-	-	-	-	-
.	7A:155710-155713	-	-	-	-	-	-	-	-	-	-	-
.	7A:156170-156170	-	-	-	-	-	-	-	-	-	-	-
.	7A:156806-156806	-	-	-	-	-	-	-	-	-	-	-
.	7A:157928-157928	-	-	-	-	-	-	-	-	-	-	-
.	7A:158344-158344	-	-	-	-	-	-	-	-	-	-	-
.	7A:158947-158947	-	-	-	-	-	-	-	-	-	-	-
.	7A:159605-159605	-	-	-	-	-	-	-	-	-	-	-
.	7A:160820-160820	-	-	-	-	-	-	-	-	-	-	-
.	7A:161063-161063	-	-	-	-	-	-	-	-	-	-	-
.	7A:163415-163417	-	-	-	-	-	-	-	-	-	-	-
.	7A:163512-163512	-	-	-	-	-	-	-	-	-	-	-
.	7A:164299-164299	-	-	-	-	-	-	-	-	-	-	-
.	7A:164511-164511	-	-	-	-	-	-	-	-	-	-	-
.	7A:174247-174247	G	TRITD7Av1G000100	TRITD7Av1G000100.10	Transcript	synonymous_variant	793	793	265	L	Ttg/Ctg	-	IMPACT=LOW;BIOTYPE=protein_coding;EXON=4/12;STRAND=-1;ENSP=TRITD7Av1G000100.10;UNIPARC=UPI0010182337;DOMAINS=Gene3D:3.30.70.330,Pfam:PF00076,PROSITE_profiles:PS50102,PANTHER:PTHR23189,PANTHER:PTHR23189:SF97,SMART:SM00360,Superfamily:SSF54928,CDD:cd12524
.	7A:174247-174247	G	TRITD7Av1G000100	TRITD7Av1G000100.11	Transcript	synonymous_variant	643	643	215	L	Ttg/Ctg	-	IMPACT=LOW;BIOTYPE=protein_coding;EXON=3/10;STRAND=-1;ENSP=TRITD7Av1G000100.11;UNIPARC=UPI0010173DA4;DOMAINS=Gene3D:3.30.70.330,Pfam:PF00076,PROSITE_profiles:PS50102,PANTHER:PTHR23189,PANTHER:PTHR23189:SF97,SMART:SM00360,Superfamily:SSF54928,CDD:cd12524
.	7A:174247-174247	G	TRITD7Av1G000100	TRITD7Av1G000100.13	Transcript	synonymous_variant	793	793	265	L	Ttg/Ctg	-	IMPACT=LOW;BIOTYPE=protein_coding;EXON=4/11;STRAND=-1;ENSP=TRITD7Av1G000100.13;UNIPARC=UPI00101886B3;DOMAINS=Gene3D:3.30.70.330,Pfam:PF00076,PROSITE_profiles:PS50102,PANTHER:PTHR23189,PANTHER:PTHR23189:SF97,SMART:SM00360,Superfamily:SSF54928,CDD:cd12524
.	7A:174247-174247	G	TRITD7Av1G000100	TRITD7Av1G000100.14	Transcript	synonymous_variant	793	793	265	L	Ttg/Ctg	-	IMPACT=LOW;BIOTYPE=protein_coding;EXON=4/7;STRAND=-1;ENSP=TRITD7Av1G000100.14;UNIPARC=UPI001017602B;DOMAINS=Gene3D:3.30.70.330,Pfam:PF00076,PROSITE_profiles:PS50102,PANTHER:PTHR23189,PANTHER:PTHR23189:SF97,SMART:SM00360,Superfamily:SSF54928,CDD:cd12524
.	7A:174247-174247	G	TRITD7Av1G000100	TRITD7Av1G000100.15	Transcript	synonymous_variant	793	793	265	L	Ttg/Ctg	-	IMPACT=LOW;BIOTYPE=protein_coding;EXON=4/8;STRAND=-1;ENSP=TRITD7Av1G000100.15;UNIPARC=UPI001019E7DD;DOMAINS=Gene3D:3.30.70.330,Pfam:PF00076,PROSITE_profiles:PS50102,PANTHER:PTHR23189,PANTHER:PTHR23189:SF97,SMART:SM00360,Superfamily:SSF54928,CDD:cd12524
.	7A:174247-174247	G	TRITD7Av1G000100	TRITD7Av1G000100.2	Transcript	synonymous_variant	643	643	215	L	Ttg/Ctg	-	IMPACT=LOW;BIOTYPE=protein_coding;EXON=3/11;STRAND=-1;ENSP=TRITD7Av1G000100.2;UNIPARC=UPI00101883F9;DOMAINS=Gene3D:3.30.70.330,Pfam:PF00076,PROSITE_profiles:PS50102,PANTHER:PTHR23189,PANTHER:PTHR23189:SF97,SMART:SM00360,Superfamily:SSF54928,CDD:cd12524
.	7A:174247-174247	G	TRITD7Av1G000100	TRITD7Av1G000100.3	Transcript	synonymous_variant	573	571	191	L	Ttg/Ctg	-	IMPACT=LOW;BIOTYPE=protein_coding;EXON=2/10;STRAND=-1;ENSP=TRITD7Av1G000100.3;DOMAINS=Gene3D:3.30.70.330,Pfam:PF00076,PROSITE_profiles:PS50102,PANTHER:PTHR23189,PANTHER:PTHR23189:SF97,SMART:SM00360,Superfamily:SSF54928,CDD:cd12524
.	7A:174247-174247	G	TRITD7Av1G000100	TRITD7Av1G000100.4	Transcript	synonymous_variant	640	640	214	L	Ttg/Ctg	-	IMPACT=LOW;BIOTYPE=protein_coding;EXON=3/11;STRAND=-1;ENSP=TRITD7Av1G000100.4;UNIPARC=UPI001017F786;DOMAINS=Gene3D:3.30.70.330,Pfam:PF00076,PROSITE_profiles:PS50102,PANTHER:PTHR23189,PANTHER:PTHR23189:SF97,SMART:SM00360,Superfamily:SSF54928,CDD:cd12524
.	7A:174247-174247	G	TRITD7Av1G000100	TRITD7Av1G000100.5	Transcript	synonymous_variant	622	622	208	L	Ttg/Ctg	-	IMPACT=LOW;BIOTYPE=protein_coding;EXON=3/11;STRAND=-1;ENSP=TRITD7Av1G000100.5;UNIPARC=UPI001018AF4A;DOMAINS=Gene3D:3.30.70.330,Pfam:PF00076,PROSITE_profiles:PS50102,PANTHER:PTHR23189,PANTHER:PTHR23189:SF97,SMART:SM00360,Superfamily:SSF54928,CDD:cd12524
.	7A:174247-174247	G	TRITD7Av1G000100	TRITD7Av1G000100.6	Transcript	synonymous_variant	637	637	213	L	Ttg/Ctg	-	IMPACT=LOW;BIOTYPE=protein_coding;EXON=3/11;STRAND=-1;ENSP=TRITD7Av1G000100.6;UNIPARC=UPI001017CDCE;DOMAINS=Gene3D:3.30.70.330,Pfam:PF00076,PROSITE_profiles:PS50102,PANTHER:PTHR23189,PANTHER:PTHR23189:SF97,SMART:SM00360,Superfamily:SSF54928,CDD:cd12524
.	7A:174247-174247	G	TRITD7Av1G000100	TRITD7Av1G000100.7	Transcript	synonymous_variant	793	793	265	L	Ttg/Ctg	-	IMPACT=LOW;BIOTYPE=protein_coding;EXON=4/12;STRAND=-1;ENSP=TRITD7Av1G000100.7;UNIPARC=UPI001017EB56;DOMAINS=Gene3D:3.30.70.330,Pfam:PF00076,PROSITE_profiles:PS50102,PANTHER:PTHR23189,PANTHER:PTHR23189:SF97,SMART:SM00360,Superfamily:SSF54928,CDD:cd12524
.	7A:174247-174247	G	TRITD7Av1G000100	TRITD7Av1G000100.8	Transcript	synonymous_variant	673	673	225	L	Ttg/Ctg	-	IMPACT=LOW;BIOTYPE=protein_coding;EXON=4/12;STRAND=-1;ENSP=TRITD7Av1G000100.8;UNIPARC=UPI001019D063;DOMAINS=Gene3D:3.30.70.330,Pfam:PF00076,PROSITE_profiles:PS50102,PANTHER:PTHR23189,PANTHER:PTHR23189:SF97,SMART:SM00360,Superfamily:SSF54928,CDD:cd12524
.	7A:174247-174247	G	TRITD7Av1G000100	TRITD7Av1G000100.9	Transcript	synonymous_variant	640	640	214	L	Ttg/Ctg	-	IMPACT=LOW;BIOTYPE=protein_coding;EXON=3/11;STRAND=-1;ENSP=TRITD7Av1G000100.9;UNIPARC=UPI001018250E;DOMAINS=Gene3D:3.30.70.330,Pfam:PF00076,PROSITE_profiles:PS50102,PANTHER:PTHR23189,PANTHER:PTHR23189:SF97,SMART:SM00360,Superfamily:SSF54928,CDD:cd12524
.	7A:174257-174257	C	TRITD7Av1G000100	TRITD7Av1G000100.10	Transcript	synonymous_variant	783	783	261	A	gcA/gcG	-	IMPACT=LOW;BIOTYPE=protein_coding;EXON=4/12;STRAND=-1;ENSP=TRITD7Av1G000100.10;UNIPARC=UPI0010182337;DOMAINS=Gene3D:3.30.70.330,Pfam:PF00076,PROSITE_profiles:PS50102,PANTHER:PTHR23189,PANTHER:PTHR23189:SF97,SMART:SM00360,Superfamily:SSF54928,CDD:cd12524
.	7A:174257-174257	C	TRITD7Av1G000100	TRITD7Av1G000100.11	Transcript	synonymous_variant	633	633	211	A	gcA/gcG	-	IMPACT=LOW;BIOTYPE=protein_coding;EXON=3/10;STRAND=-1;ENSP=TRITD7Av1G000100.11;UNIPARC=UPI0010173DA4;DOMAINS=Gene3D:3.30.70.330,Pfam:PF00076,PROSITE_profiles:PS50102,PANTHER:PTHR23189,PANTHER:PTHR23189:SF97,SMART:SM00360,Superfamily:SSF54928,CDD:cd12524
.	7A:174257-174257	C	TRITD7Av1G000100	TRITD7Av1G000100.13	Transcript	synonymous_variant	783	783	261	A	gcA/gcG	-	IMPACT=LOW;BIOTYPE=protein_coding;EXON=4/11;STRAND=-1;ENSP=TRITD7Av1G000100.13;UNIPARC=UPI00101886B3;DOMAINS=Gene3D:3.30.70.330,Pfam:PF00076,PROSITE_profiles:PS50102,PANTHER:PTHR23189,PANTHER:PTHR23189:SF97,SMART:SM00360,Superfamily:SSF54928,CDD:cd12524
.	7A:174257-174257	C	TRITD7Av1G000100	TRITD7Av1G000100.14	Transcript	synonymous_variant	783	783	261	A	gcA/gcG	-	IMPACT=LOW;BIOTYPE=protein_coding;EXON=4/7;STRAND=-1;ENSP=TRITD7Av1G000100.14;UNIPARC=UPI001017602B;DOMAINS=Gene3D:3.30.70.330,Pfam:PF00076,PROSITE_profiles:PS50102,PANTHER:PTHR23189,PANTHER:PTHR23189:SF97,SMART:SM00360,Superfamily:SSF54928,CDD:cd12524
.	7A:174257-174257	C	TRITD7Av1G000100	TRITD7Av1G000100.15	Transcript	synonymous_variant	783	783	261	A	gcA/gcG	-	IMPACT=LOW;BIOTYPE=protein_coding;EXON=4/8;STRAND=-1;ENSP=TRITD7Av1G000100.15;UNIPARC=UPI001019E7DD;DOMAINS=Gene3D:3.30.70.330,Pfam:PF00076,PROSITE_profiles:PS50102,PANTHER:PTHR23189,PANTHER:PTHR23189:SF97,SMART:SM00360,Superfamily:SSF54928,CDD:cd12524
.	7A:174257-174257	C	TRITD7Av1G000100	TRITD7Av1G000100.2	Transcript	synonymous_variant	633	633	211	A	gcA/gcG	-	IMPACT=LOW;BIOTYPE=protein_coding;EXON=3/11;STRAND=-1;ENSP=TRITD7Av1G000100.2;UNIPARC=UPI00101883F9;DOMAINS=Gene3D:3.30.70.330,Pfam:PF00076,PROSITE_profiles:PS50102,PANTHER:PTHR23189,PANTHER:PTHR23189:SF97,SMART:SM00360,Superfamily:SSF54928,CDD:cd12524
.	7A:174257-174257	C	TRITD7Av1G000100	TRITD7Av1G000100.3	Transcript	synonymous_variant	563	561	187	A	gcA/gcG	-	IMPACT=LOW;BIOTYPE=protein_coding;EXON=2/10;STRAND=-1;ENSP=TRITD7Av1G000100.3;DOMAINS=Gene3D:3.30.70.330,Pfam:PF00076,PROSITE_profiles:PS50102,PANTHER:PTHR23189,PANTHER:PTHR23189:SF97,SMART:SM00360,Superfamily:SSF54928,CDD:cd12524
.	7A:174257-174257	C	TRITD7Av1G000100	TRITD7Av1G000100.4	Transcript	synonymous_variant	630	630	210	A	gcA/gcG	-	IMPACT=LOW;BIOTYPE=protein_coding;EXON=3/11;STRAND=-1;ENSP=TRITD7Av1G000100.4;UNIPARC=UPI001017F786;DOMAINS=Gene3D:3.30.70.330,Pfam:PF00076,PROSITE_profiles:PS50102,PANTHER:PTHR23189,PANTHER:PTHR23189:SF97,SMART:SM00360,Superfamily:SSF54928,CDD:cd12524
.	7A:174257-174257	C	TRITD7Av1G000100	TRITD7Av1G000100.5	Transcript	synonymous_variant	612	612	204	A	gcA/gcG	-	IMPACT=LOW;BIOTYPE=protein_coding;EXON=3/11;STRAND=-1;ENSP=TRITD7Av1G000100.5;UNIPARC=UPI001018AF4A;DOMAINS=Gene3D:3.30.70.330,Pfam:PF00076,PROSITE_profiles:PS50102,PANTHER:PTHR23189,PANTHER:PTHR23189:SF97,SMART:SM00360,Superfamily:SSF54928,CDD:cd12524
.	7A:174257-174257	C	TRITD7Av1G000100	TRITD7Av1G000100.6	Transcript	synonymous_variant	627	627	209	A	gcA/gcG	-	IMPACT=LOW;BIOTYPE=protein_coding;EXON=3/11;STRAND=-1;ENSP=TRITD7Av1G000100.6;UNIPARC=UPI001017CDCE;DOMAINS=Gene3D:3.30.70.330,Pfam:PF00076,PROSITE_profiles:PS50102,PANTHER:PTHR23189,PANTHER:PTHR23189:SF97,SMART:SM00360,Superfamily:SSF54928,CDD:cd12524
.	7A:174257-174257	C	TRITD7Av1G000100	TRITD7Av1G000100.7	Transcript	synonymous_variant	783	783	261	A	gcA/gcG	-	IMPACT=LOW;BIOTYPE=protein_coding;EXON=4/12;STRAND=-1;ENSP=TRITD7Av1G000100.7;UNIPARC=UPI001017EB56;DOMAINS=Gene3D:3.30.70.330,Pfam:PF00076,PROSITE_profiles:PS50102,PANTHER:PTHR23189,PANTHER:PTHR23189:SF97,SMART:SM00360,Superfamily:SSF54928,CDD:cd12524
.	7A:174257-174257	C	TRITD7Av1G000100	TRITD7Av1G000100.8	Transcript	synonymous_variant	663	663	221	A	gcA/gcG	-	IMPACT=LOW;BIOTYPE=protein_coding;EXON=4/12;STRAND=-1;ENSP=TRITD7Av1G000100.8;UNIPARC=UPI001019D063;DOMAINS=Gene3D:3.30.70.330,Pfam:PF00076,PROSITE_profiles:PS50102,PANTHER:PTHR23189,PANTHER:PTHR23189:SF97,SMART:SM00360,Superfamily:SSF54928,CDD:cd12524
.	7A:174257-174257	C	TRITD7Av1G000100	TRITD7Av1G000100.9	Transcript	synonymous_variant	630	630	210	A	gcA/gcG	-	IMPACT=LOW;BIOTYPE=protein_coding;EXON=3/11;STRAND=-1;ENSP=TRITD7Av1G000100.9;UNIPARC=UPI001018250E;DOMAINS=Gene3D:3.30.70.330,Pfam:PF00076,PROSITE_profiles:PS50102,PANTHER:PTHR23189,PANTHER:PTHR23189:SF97,SMART:SM00360,Superfamily:SSF54928,CDD:cd12524
.	7A:174263-174263	A	TRITD7Av1G000100	TRITD7Av1G000100.10	Transcript	synonymous_variant	777	777	259	R	cgC/cgT	AX-94543769-7A.2	IMPACT=LOW;BIOTYPE=protein_coding;EXON=4/12;STRAND=-1;ENSP=TRITD7Av1G000100.10;UNIPARC=UPI0010182337;DOMAINS=Gene3D:3.30.70.330,Pfam:PF00076,PROSITE_profiles:PS50102,PANTHER:PTHR23189,PANTHER:PTHR23189:SF97,SMART:SM00360,Superfamily:SSF54928,CDD:cd12524
.	7A:174263-174263	A	TRITD7Av1G000100	TRITD7Av1G000100.11	Transcript	synonymous_variant	627	627	209	R	cgC/cgT	AX-94543769-7A.2	IMPACT=LOW;BIOTYPE=protein_coding;EXON=3/10;STRAND=-1;ENSP=TRITD7Av1G000100.11;UNIPARC=UPI0010173DA4;DOMAINS=Gene3D:3.30.70.330,Pfam:PF00076,PROSITE_profiles:PS50102,PANTHER:PTHR23189,PANTHER:PTHR23189:SF97,SMART:SM00360,Superfamily:SSF54928,CDD:cd12524
.	7A:174263-174263	A	TRITD7Av1G000100	TRITD7Av1G000100.13	Transcript	synonymous_variant	777	777	259	R	cgC/cgT	AX-94543769-7A.2	IMPACT=LOW;BIOTYPE=protein_coding;EXON=4/11;STRAND=-1;ENSP=TRITD7Av1G000100.13;UNIPARC=UPI00101886B3;DOMAINS=Gene3D:3.30.70.330,Pfam:PF00076,PROSITE_profiles:PS50102,PANTHER:PTHR23189,PANTHER:PTHR23189:SF97,SMART:SM00360,Superfamily:SSF54928,CDD:cd12524
.	7A:174263-174263	A	TRITD7Av1G000100	TRITD7Av1G000100.14	Transcript	synonymous_variant	777	777	259	R	cgC/cgT	AX-94543769-7A.2	IMPACT=LOW;BIOTYPE=protein_coding;EXON=4/7;STRAND=-1;ENSP=TRITD7Av1G000100.14;UNIPARC=UPI001017602B;DOMAINS=Gene3D:3.30.70.330,Pfam:PF00076,PROSITE_profiles:PS50102,PANTHER:PTHR23189,PANTHER:PTHR23189:SF97,SMART:SM00360,Superfamily:SSF54928,CDD:cd12524
.	7A:174263-174263	A	TRITD7Av1G000100	TRITD7Av1G000100.15	Transcript	synonymous_variant	777	777	259	R	cgC/cgT	AX-94543769-7A.2	IMPACT=LOW;BIOTYPE=protein_coding;EXON=4/8;STRAND=-1;ENSP=TRITD7Av1G000100.15;UNIPARC=UPI001019E7DD;DOMAINS=Gene3D:3.30.70.330,Pfam:PF00076,PROSITE_profiles:PS50102,PANTHER:PTHR23189,PANTHER:PTHR23189:SF97,SMART:SM00360,Superfamily:SSF54928,CDD:cd12524
.	7A:174263-174263	A	TRITD7Av1G000100	TRITD7Av1G000100.2	Transcript	synonymous_variant	627	627	209	R	cgC/cgT	AX-94543769-7A.2	IMPACT=LOW;BIOTYPE=protein_coding;EXON=3/11;STRAND=-1;ENSP=TRITD7Av1G000100.2;UNIPARC=UPI00101883F9;DOMAINS=Gene3D:3.30.70.330,Pfam:PF00076,PROSITE_profiles:PS50102,PANTHER:PTHR23189,PANTHER:PTHR23189:SF97,SMART:SM00360,Superfamily:SSF54928,CDD:cd12524
.	7A:174263-174263	A	TRITD7Av1G000100	TRITD7Av1G000100.3	Transcript	synonymous_variant	557	555	185	R	cgC/cgT	AX-94543769-7A.2	IMPACT=LOW;BIOTYPE=protein_coding;EXON=2/10;STRAND=-1;ENSP=TRITD7Av1G000100.3;DOMAINS=Gene3D:3.30.70.330,Pfam:PF00076,PROSITE_profiles:PS50102,PANTHER:PTHR23189,PANTHER:PTHR23189:SF97,SMART:SM00360,Superfamily:SSF54928,CDD:cd12524
.	7A:174263-174263	A	TRITD7Av1G000100	TRITD7Av1G000100.4	Transcript	synonymous_variant	624	624	208	R	cgC/cgT	AX-94543769-7A.2	IMPACT=LOW;BIOTYPE=protein_coding;EXON=3/11;STRAND=-1;ENSP=TRITD7Av1G000100.4;UNIPARC=UPI001017F786;DOMAINS=Gene3D:3.30.70.330,Pfam:PF00076,PROSITE_profiles:PS50102,PANTHER:PTHR23189,PANTHER:PTHR23189:SF97,SMART:SM00360,Superfamily:SSF54928,CDD:cd12524
.	7A:174263-174263	A	TRITD7Av1G000100	TRITD7Av1G000100.5	Transcript	synonymous_variant	606	606	202	R	cgC/cgT	AX-94543769-7A.2	IMPACT=LOW;BIOTYPE=protein_coding;EXON=3/11;STRAND=-1;ENSP=TRITD7Av1G000100.5;UNIPARC=UPI001018AF4A;DOMAINS=Gene3D:3.30.70.330,Pfam:PF00076,PROSITE_profiles:PS50102,PANTHER:PTHR23189,PANTHER:PTHR23189:SF97,SMART:SM00360,Superfamily:SSF54928,CDD:cd12524
.	7A:174263-174263	A	TRITD7Av1G000100	TRITD7Av1G000100.6	Transcript	synonymous_variant	621	621	207	R	cgC/cgT	AX-94543769-7A.2	IMPACT=LOW;BIOTYPE=protein_coding;EXON=3/11;STRAND=-1;ENSP=TRITD7Av1G000100.6;UNIPARC=UPI001017CDCE;DOMAINS=Gene3D:3.30.70.330,Pfam:PF00076,PROSITE_profiles:PS50102,PANTHER:PTHR23189,PANTHER:PTHR23189:SF97,SMART:SM00360,Superfamily:SSF54928,CDD:cd12524
.	7A:174263-174263	A	TRITD7Av1G000100	TRITD7Av1G000100.7	Transcript	synonymous_variant	777	777	259	R	cgC/cgT	AX-94543769-7A.2	IMPACT=LOW;BIOTYPE=protein_coding;EXON=4/12;STRAND=-1;ENSP=TRITD7Av1G000100.7;UNIPARC=UPI001017EB56;DOMAINS=Gene3D:3.30.70.330,Pfam:PF00076,PROSITE_profiles:PS50102,PANTHER:PTHR23189,PANTHER:PTHR23189:SF97,SMART:SM00360,Superfamily:SSF54928,CDD:cd12524
.	7A:174263-174263	A	TRITD7Av1G000100	TRITD7Av1G000100.8	Transcript	synonymous_variant	657	657	219	R	cgC/cgT	AX-94543769-7A.2	IMPACT=LOW;BIOTYPE=protein_coding;EXON=4/12;STRAND=-1;ENSP=TRITD7Av1G000100.8;UNIPARC=UPI001019D063;DOMAINS=Gene3D:3.30.70.330,Pfam:PF00076,PROSITE_profiles:PS50102,PANTHER:PTHR23189,PANTHER:PTHR23189:SF97,SMART:SM00360,Superfamily:SSF54928,CDD:cd12524
.	7A:174263-174263	A	TRITD7Av1G000100	TRITD7Av1G000100.9	Transcript	synonymous_variant	624	624	208	R	cgC/cgT	AX-94543769-7A.2	IMPACT=LOW;BIOTYPE=protein_coding;EXON=3/11;STRAND=-1;ENSP=TRITD7Av1G000100.9;UNIPARC=UPI001018250E;DOMAINS=Gene3D:3.30.70.330,Pfam:PF00076,PROSITE_profiles:PS50102,PANTHER:PTHR23189,PANTHER:PTHR23189:SF97,SMART:SM00360,Superfamily:SSF54928,CDD:cd12524
.	7A:174266-174266	C	TRITD7Av1G000100	TRITD7Av1G000100.10	Transcript	synonymous_variant	774	774	258	A	gcA/gcG	-	IMPACT=LOW;BIOTYPE=protein_coding;EXON=4/12;STRAND=-1;ENSP=TRITD7Av1G000100.10;UNIPARC=UPI0010182337;DOMAINS=Gene3D:3.30.70.330,Pfam:PF00076,PROSITE_profiles:PS50102,PANTHER:PTHR23189,PANTHER:PTHR23189:SF97,SMART:SM00360,Superfamily:SSF54928,CDD:cd12524
.	7A:174266-174266	C	TRITD7Av1G000100	TRITD7Av1G000100.11	Transcript	synonymous_variant	624	624	208	A	gcA/gcG	-	IMPACT=LOW;BIOTYPE=protein_coding;EXON=3/10;STRAND=-1;ENSP=TRITD7Av1G000100.11;UNIPARC=UPI0010173DA4;DOMAINS=Gene3D:3.30.70.330,Pfam:PF00076,PROSITE_profiles:PS50102,PANTHER:PTHR23189,PANTHER:PTHR23189:SF97,SMART:SM00360,Superfamily:SSF54928,CDD:cd12524
.	7A:174266-174266	C	TRITD7Av1G000100	TRITD7Av1G000100.13	Transcript	synonymous_variant	774	774	258	A	gcA/gcG	-	IMPACT=LOW;BIOTYPE=protein_coding;EXON=4/11;STRAND=-1;ENSP=TRITD7Av1G000100.13;UNIPARC=UPI00101886B3;DOMAINS=Gene3D:3.30.70.330,Pfam:PF00076,PROSITE_profiles:PS50102,PANTHER:PTHR23189,PANTHER:PTHR23189:SF97,SMART:SM00360,Superfamily:SSF54928,CDD:cd12524
.	7A:174266-174266	C	TRITD7Av1G000100	TRITD7Av1G000100.14	Transcript	synonymous_variant	774	774	258	A	gcA/gcG	-	IMPACT=LOW;BIOTYPE=protein_coding;EXON=4/7;STRAND=-1;ENSP=TRITD7Av1G000100.14;UNIPARC=UPI001017602B;DOMAINS=Gene3D:3.30.70.330,Pfam:PF00076,PROSITE_profiles:PS50102,PANTHER:PTHR23189,PANTHER:PTHR23189:SF97,SMART:SM00360,Superfamily:SSF54928,CDD:cd12524
.	7A:174266-174266	C	TRITD7Av1G000100	TRITD7Av1G000100.15	Transcript	synonymous_variant	774	774	258	A	gcA/gcG	-	IMPACT=LOW;BIOTYPE=protein_coding;EXON=4/8;STRAND=-1;ENSP=TRITD7Av1G000100.15;UNIPARC=UPI001019E7DD;DOMAINS=Gene3D:3.30.70.330,Pfam:PF00076,PROSITE_profiles:PS50102,PANTHER:PTHR23189,PANTHER:PTHR23189:SF97,SMART:SM00360,Superfamily:SSF54928,CDD:cd12524
.	7A:174266-174266	C	TRITD7Av1G000100	TRITD7Av1G000100.2	Transcript	synonymous_variant	624	624	208	A	gcA/gcG	-	IMPACT=LOW;BIOTYPE=protein_coding;EXON=3/11;STRAND=-1;ENSP=TRITD7Av1G000100.2;UNIPARC=UPI00101883F9;DOMAINS=Gene3D:3.30.70.330,Pfam:PF00076,PROSITE_profiles:PS50102,PANTHER:PTHR23189,PANTHER:PTHR23189:SF97,SMART:SM00360,Superfamily:SSF54928,CDD:cd12524
.	7A:174266-174266	C	TRITD7Av1G000100	TRITD7Av1G000100.3	Transcript	synonymous_variant	554	552	184	A	gcA/gcG	-	IMPACT=LOW;BIOTYPE=protein_coding;EXON=2/10;STRAND=-1;ENSP=TRITD7Av1G000100.3;DOMAINS=Gene3D:3.30.70.330,Pfam:PF00076,PROSITE_profiles:PS50102,PANTHER:PTHR23189,PANTHER:PTHR23189:SF97,SMART:SM00360,Superfamily:SSF54928,CDD:cd12524
.	7A:174266-174266	C	TRITD7Av1G000100	TRITD7Av1G000100.4	Transcript	synonymous_variant	621	621	207	A	gcA/gcG	-	IMPACT=LOW;BIOTYPE=protein_coding;EXON=3/11;STRAND=-1;ENSP=TRITD7Av1G000100.4;UNIPARC=UPI001017F786;DOMAINS=Gene3D:3.30.70.330,Pfam:PF00076,PROSITE_profiles:PS50102,PANTHER:PTHR23189,PANTHER:PTHR23189:SF97,SMART:SM00360,Superfamily:SSF54928,CDD:cd12524
.	7A:174266-174266	C	TRITD7Av1G000100	TRITD7Av1G000100.5	Transcript	synonymous_variant	603	603	201	A	gcA/gcG	-	IMPACT=LOW;BIOTYPE=protein_coding;EXON=3/11;STRAND=-1;ENSP=TRITD7Av1G000100.5;UNIPARC=UPI001018AF4A;DOMAINS=Gene3D:3.30.70.330,Pfam:PF00076,PROSITE_profiles:PS50102,PANTHER:PTHR23189,PANTHER:PTHR23189:SF97,SMART:SM00360,Superfamily:SSF54928,CDD:cd12524
.	7A:174266-174266	C	TRITD7Av1G000100	TRITD7Av1G000100.6	Transcript	synonymous_variant	618	618	206	A	gcA/gcG	-	IMPACT=LOW;BIOTYPE=protein_coding;EXON=3/11;STRAND=-1;ENSP=TRITD7Av1G000100.6;UNIPARC=UPI001017CDCE;DOMAINS=Gene3D:3.30.70.330,Pfam:PF00076,PROSITE_profiles:PS50102,PANTHER:PTHR23189,PANTHER:PTHR23189:SF97,SMART:SM00360,Superfamily:SSF54928,CDD:cd12524
.	7A:174266-174266	C	TRITD7Av1G000100	TRITD7Av1G000100.7	Transcript	synonymous_variant	774	774	258	A	gcA/gcG	-	IMPACT=LOW;BIOTYPE=protein_coding;EXON=4/12;STRAND=-1;ENSP=TRITD7Av1G000100.7;UNIPARC=UPI001017EB56;DOMAINS=Gene3D:3.30.70.330,Pfam:PF00076,PROSITE_profiles:PS50102,PANTHER:PTHR23189,PANTHER:PTHR23189:SF97,SMART:SM00360,Superfamily:SSF54928,CDD:cd12524
.	7A:174266-174266	C	TRITD7Av1G000100	TRITD7Av1G000100.8	Transcript	synonymous_variant	654	654	218	A	gcA/gcG	-	IMPACT=LOW;BIOTYPE=protein_coding;EXON=4/12;STRAND=-1;ENSP=TRITD7Av1G000100.8;UNIPARC=UPI001019D063;DOMAINS=Gene3D:3.30.70.330,Pfam:PF00076,PROSITE_profiles:PS50102,PANTHER:PTHR23189,PANTHER:PTHR23189:SF97,SMART:SM00360,Superfamily:SSF54928,CDD:cd12524
.	7A:174266-174266	C	TRITD7Av1G000100	TRITD7Av1G000100.9	Transcript	synonymous_variant	621	621	207	A	gcA/gcG	-	IMPACT=LOW;BIOTYPE=protein_coding;EXON=3/11;STRAND=-1;ENSP=TRITD7Av1G000100.9;UNIPARC=UPI001018250E;DOMAINS=Gene3D:3.30.70.330,Pfam:PF00076,PROSITE_profiles:PS50102,PANTHER:PTHR23189,PANTHER:PTHR23189:SF97,SMART:SM00360,Superfamily:SSF54928,CDD:cd12524
.	7A:175142-175142	-	-	-	-	-	-	-	-	-	-	-
.	7A:175221-175221	G	TRITD7Av1G000100	TRITD7Av1G000100.11	Transcript	missense_variant	4	4	2	Y/H	Tat/Cat	-	IMPACT=MODERATE;BIOTYPE=protein_coding;EXON=1/10;STRAND=-1;ENSP=TRITD7Av1G000100.11;UNIPARC=UPI0010173DA4
.	7A:175221-175221	G	TRITD7Av1G000100	TRITD7Av1G000100.2	Transcript	missense_variant	4	4	2	Y/H	Tat/Cat	-	IMPACT=MODERATE;BIOTYPE=protein_coding;EXON=1/11;STRAND=-1;ENSP=TRITD7Av1G000100.2;UNIPARC=UPI00101883F9
.	7A:175305-175305	-	-	-	-	-	-	-	-	-	-	-
.	7A:177719-177719	-	-	-	-	-	-	-	-	-	-	-
.	7A:177766-177766	-	-	-	-	-	-	-	-	-	-	-
.	7A:177789-177789	-	-	-	-	-	-	-	-	-	-	-
.	7A:177802-177802	-	-	-	-	-	-	-	-	-	-	-
.	7A:177808-177808	-	-	-	-	-	-	-	-	-	-	-
.	7A:177817-177817	-	-	-	-	-	-	-	-	-	-	-
.	7A:178021-178021	-	-	-	-	-	-	-	-	-	-	-
.	7A:178026-178026	-	-	-	-	-	-	-	-	-	-	-
.	7A:178047-178047	-	-	-	-	-	-	-	-	-	-	-
.	7A:178518-178519	-	-	-	-	-	-	-	-	-	-	-
.	7A:178528-178528	-	-	-	-	-	-	-	-	-	-	-
.	7A:178639-178639	-	-	-	-	-	-	-	-	-	-	-
.	7A:178653-178653	-	-	-	-	-	-	-	-	-	-	-
.	7A:178669-178669	-	-	-	-	-	-	-	-	-	-	-
.	7A:178672-178672	-	-	-	-	-	-	-	-	-	-	-
.	7A:178748-178749	-	-	-	-	-	-	-	-	-	-	-
.	7A:178760-178760	-	-	-	-	-	-	-	-	-	-	-
.	7A:178776-178776	-	-	-	-	-	-	-	-	-	-	-
.	7A:178795-178795	-	-	-	-	-	-	-	-	-	-	-
.	7A:178807-178807	-	-	-	-	-	-	-	-	-	-	-
.	7A:178840-178840	-	-	-	-	-	-	-	-	-	-	-
.	7A:179602-179602	-	-	-	-	-	-	-	-	-	-	-
.	7A:179624-179624	-	-	-	-	-	-	-	-	-	-	-
.	7A:179631-179635	-	-	-	-	-	-	-	-	-	-	-
.	7A:179641-179641	-	-	-	-	-	-	-	-	-	-	-
.	7A:179642-179642	-	-	-	-	-	-	-	-	-	-	-
.	7A:179692-179692	-	-	-	-	-	-	-	-	-	-	-
.	7A:179727-179727	-	-	-	-	-	-	-	-	-	-	-
.	7A:179728-179728	-	-	-	-	-	-	-	-	-	-	-
.	7A:179768-179768	-	-	-	-	-	-	-	-	-	-	-
.	7A:179785-179785	-	-	-	-	-	-	-	-	-	-	-
.	7A:179830-179830	-	-	-	-	-	-	-	-	-	-	-
.	7A:179837-179837	-	-	-	-	-	-	-	-	-	-	-
.	7A:179985-179985	-	-	-	-	-	-	-	-	-	-	-
.	7A:180010-180010	-	-	-	-	-	-	-	-	-	-	-
.	7A:180186-180186	-	-	-	-	-	-	-	-	-	-	-
.	7A:180209-180209	-	-	-	-	-	-	-	-	-	-	-
.	7A:180224-180224	-	-	-	-	-	-	-	-	-	-	-
.	7A:180274-180274	-	-	-	-	-	-	-	-	-	-	-
.	7A:180302-180302	-	-	-	-	-	-	-	-	-	-	-
.	7A:180344-180344	-	-	-	-	-	-	-	-	-	-	-
.	7A:180433-180433	-	-	-	-	-	-	-	-	-	-	-
.	7A:180470-180470	-	-	-	-	-	-	-	-	-	-	-
.	7A:180496-180496	-	-	-	-	-	-	-	-	-	-	-
.	7A:180497-180497	-	-	-	-	-	-	-	-	-	-	-
.	7A:180500-180500	-	-	-	-	-	-	-	-	-	-	-
.	7A:180529-180529	-	-	-	-	-	-	-	-	-	-	-
.	7A:180547-180547	-	-	-	-	-	-	-	-	-	-	-
.	7A:180568-180568	-	-	-	-	-	-	-	-	-	-	-
.	7A:180615-180615	-	-	-	-	-	-	-	-	-	-	-
.	7A:180617-180617	-	-	-	-	-	-	-	-	-	-	-
.	7A:181872-181873	-	-	-	-	-	-	-	-	-	-	-
.	7A:181936-181936	-	-	-	-	-	-	-	-	-	-	-
.	7A:181962-181962	-	-	-	-	-	-	-	-	-	-	-
.	7A:182018-182018	-	-	-	-	-	-	-	-	-	-	-
.	7A:182063-182063	-	-	-	-	-	-	-	-	-	-	-
.	7A:182131-182131	-	-	-	-	-	-	-	-	-	-	-
.	7A:182165-182165	-	-	-	-	-	-	-	-	-	-	-
.	7A:182202-182202	-	-	-	-	-	-	-	-	-	-	-
.	7A:182212-182212	-	-	-	-	-	-	-	-	-	-	-
.	7A:182421-182421	-	-	-	-	-	-	-	-	-	-	-
.	7A:182595-182595	-	-	-	-	-	-	-	-	-	-	-
.	7A:182663-182663	-	-	-	-	-	-	-	-	-	-	-
.	7A:182681-182681	-	-	-	-	-	-	-	-	-	-	-
.	7A:182744-182744	-	-	-	-	-	-	-	-	-	-	-
.	7A:183076-183076	-	-	-	-	-	-	-	-	-	-	-
.	7A:183163-183163	-	-	-	-	-	-	-	-	-	-	-
.	7A:183350-183351	-	-	-	-	-	-	-	-	-	-	-
.	7A:183367-183367	-	-	-	-	-	-	-	-	-	-	-
.	7A:183443-183443	-	-	-	-	-	-	-	-	-	-	-
.	7A:183487-183487	-	-	-	-	-	-	-	-	-	-	-
.	7A:183500-183501	-	-	-	-	-	-	-	-	-	-	-
.	7A:184535-184535	-	-	-	-	-	-	-	-	-	-	-
.	7A:184538-184538	-	-	-	-	-	-	-	-	-	-	-
.	7A:184563-184563	-	-	-	-	-	-	-	-	-	-	-
.	7A:184874-184874	-	-	-	-	-	-	-	-	-	-	-
.	7A:184978-184983	-	-	-	-	-	-	-	-	-	-	-
.	7A:185009-185009	-	-	-	-	-	-	-	-	-	-	-
.	7A:190851-190851	-	-	-	-	-	-	-	-	-	-	-
.	7A:191030-191030	-	-	-	-	-	-	-	-	-	-	-
.	7A:191051-191051	-	-	-	-	-	-	-	-	-	-	-
.	7A:191116-191116	-	-	-	-	-	-	-	-	-	-	-
.	7A:191120-191120	-	-	-	-	-	-	-	-	-	-	-
.	7A:191121-191121	-	-	-	-	-	-	-	-	-	-	-
.	7A:191162-191162	-	-	-	-	-	-	-	-	-	-	-
.	7A:191335-191335	-	-	-	-	-	-	-	-	-	-	-
.	7A:191540-191540	-	-	-	-	-	-	-	-	-	-	-
.	7A:191575-191575	-	-	-	-	-	-	-	-	-	-	-
.	7A:191606-191606	-	-	-	-	-	-	-	-	-	-	-
.	7A:191637-191637	-	-	-	-	-	-	-	-	-	-	-
.	7A:191657-191657	-	-	-	-	-	-	-	-	-	-	-
.	7A:191661-191661	-	-	-	-	-	-	-	-	-	-	-
.	7A:193548-193548	-	-	-	-	-	-	-	-	-	-	-
.	7A:193821-193821	-	-	-	-	-	-	-	-	-	-	-
.	7A:193846-193850	-	-	-	-	-	-	-	-	-	-	-
.	7A:193898-193898	-	-	-	-	-	-	-	-	-	-	-
.	7A:193945-193945	-	-	-	-	-	-	-	-	-	-	-
.	7A:194169-194169	-	-	-	-	-	-	-	-	-	-	-
.	7A:194471-194471	-	-	-	-	-	-	-	-	-	-	-
.	7A:194675-194675	-	-	-	-	-	-	-	-	-	-	-
.	7A:195785-195786	-	-	-	-	-	-	-	-	-	-	-
.	7A:195811-195811	-	-	-	-	-	-	-	-	-	-	-
.	7A:195812-195812	-	-	-	-	-	-	-	-	-	-	-
.	7A:196105-196105	-	-	-	-	-	-	-	-	-	-	-
.	7A:196108-196110	-	-	-	-	-	-	-	-	-	-	-
.	7A:196117-196118	-	-	-	-	-	-	-	-	-	-	-
.	7A:196159-196159	-	-	-	-	-	-	-	-	-	-	-
.	7A:196815-196815	-	-	-	-	-	-	-	-	-	-	-
.	7A:197007-197007	-	-	-	-	-	-	-	-	-	-	-
.	7A:197096-197096	-	-	-	-	-	-	-	-	-	-	-
.	7A:197532-197532	-	-	-	-	-	-	-	-	-	-	-
.	7A:197554-197554	-	-	-	-	-	-	-	-	-	-	-
.	7A:199127-199127	-	-	-	-	-	-	-	-	-	-	-
.	7A:199216-199218	-	-	-	-	-	-	-	-	-	-	-
.	7A:199926-199926	-	-	-	-	-	-	-	-	-	-	-
.	7A:199958-199960	-	-	-	-	-	-	-	-	-	-	-
.	7A:200019-200019	-	-	-	-	-	-	-	-	-	-	-
.	7A:201427-201427	-	-	-	-	-	-	-	-	-	-	-
.	7A:201488-201488	-	-	-	-	-	-	-	-	-	-	-
.	7A:201535-201535	-	-	-	-	-	-	-	-	-	-	-
.	7A:201563-201563	-	-	-	-	-	-	-	-	-	-	-
.	7A:201574-201574	-	-	-	-	-	-	-	-	-	-	-
.	7A:201602-201602	-	-	-	-	-	-	-	-	-	-	-
.	7A:201606-201606	-	-	-	-	-	-	-	-	-	-	-
.	7A:201869-201869	-	-	-	-	-	-	-	-	-	-	-
.	7A:201953-201953	T	TRITD7Av1G000130	TRITD7Av1G000130.1	Transcript	missense_variant	313	313	105	E/K	Gaa/Aaa	-	IMPACT=MODERATE;BIOTYPE=protein_coding;EXON=3/12;STRAND=-1;ENSP=TRITD7Av1G000130.1;UNIPARC=UPI0010192DCA;SIFT=tolerated(1);DOMAINS=PANTHER:PTHR12174,PANTHER:PTHR12174:SF85
.	7A:201957-201957	G	TRITD7Av1G000130	TRITD7Av1G000130.1	Transcript	synonymous_variant	309	309	103	T	acT/acC	-	IMPACT=LOW;BIOTYPE=protein_coding;EXON=3/12;STRAND=-1;ENSP=TRITD7Av1G000130.1;UNIPARC=UPI0010192DCA;DOMAINS=PANTHER:PTHR12174,PANTHER:PTHR12174:SF85
.	7A:201977-201977	A	TRITD7Av1G000130	TRITD7Av1G000130.1	Transcript	missense_variant	289	289	97	R/C	Cgt/Tgt	-	IMPACT=MODERATE;BIOTYPE=protein_coding;EXON=3/12;STRAND=-1;ENSP=TRITD7Av1G000130.1;UNIPARC=UPI0010192DCA;SIFT=deleterious(0);DOMAINS=PANTHER:PTHR12174,PANTHER:PTHR12174:SF85
.	7A:202124-202124	C	TRITD7Av1G000130	TRITD7Av1G000130.1	Transcript	missense_variant	242	242	81	Y/C	tAc/tGc	-	IMPACT=MODERATE;BIOTYPE=protein_coding;EXON=2/12;STRAND=-1;ENSP=TRITD7Av1G000130.1;UNIPARC=UPI0010192DCA;SIFT=tolerated(1);DOMAINS=PANTHER:PTHR12174,PANTHER:PTHR12174:SF85
.	7A:202362-202365	-	-	-	-	-	-	-	-	-	-	-
.	7A:202396-202396	-	-	-	-	-	-	-	-	-	-	-
.	7A:202455-202471	-	-	-	-	-	-	-	-	-	-	-
.	7A:202497-202497	-	-	-	-	-	-	-	-	-	-	-
.	7A:202846-202846	-	-	-	-	-	-	-	-	-	-	-
.	7A:202908-202908	-	-	-	-	-	-	-	-	-	-	-
.	7A:202920-202920	-	-	-	-	-	-	-	-	-	-	-
.	7A:202922-202924	-	-	-	-	-	-	-	-	-	-	-
.	7A:202982-202983	-	-	-	-	-	-	-	-	-	-	-
.	7A:202994-202994	-	-	-	-	-	-	-	-	-	-	-
.	7A:203010-203010	-	-	-	-	-	-	-	-	-	-	-
.	7A:203272-203272	-	-	-	-	-	-	-	-	-	-	-
.	7A:203285-203285	-	-	-	-	-	-	-	-	-	-	-
.	7A:203286-203286	-	-	-	-	-	-	-	-	-	-	-
.	7A:203607-203608	-	-	-	-	-	-	-	-	-	-	-
.	7A:203641-203641	-	-	-	-	-	-	-	-	-	-	-
.	7A:203642-203642	-	-	-	-	-	-	-	-	-	-	-
.	7A:240369-240369	-	-	-	-	-	-	-	-	-	-	-
.	7A:240400-240400	-	-	-	-	-	-	-	-	-	-	-
.	7A:241748-241748	-	-	-	-	-	-	-	-	-	-	-
.	7A:241772-241772	-	-	-	-	-	-	-	-	-	-	-
.	7A:241821-241822	-	-	-	-	-	-	-	-	-	-	-
.	7A:241834-241834	-	-	-	-	-	-	-	-	-	-	-
.	7A:241839-241839	-	-	-	-	-	-	-	-	-	-	-
.	7A:241883-241883	-	-	-	-	-	-	-	-	-	-	-
.	7A:241957-241957	-	-	-	-	-	-	-	-	-	-	-
.	7A:241971-241971	-	-	-	-	-	-	-	-	-	-	-
.	7A:242008-242008	-	-	-	-	-	-	-	-	-	-	-
.	7A:242019-242019	-	-	-	-	-	-	-	-	-	-	-
.	7A:242036-242036	-	-	-	-	-	-	-	-	-	-	-
.	7A:243299-243299	-	-	-	-	-	-	-	-	-	-	-
.	7A:243332-243332	-	-	-	-	-	-	-	-	-	-	-
.	7A:243392-243392	-	-	-	-	-	-	-	-	-	-	-
.	7A:243394-243394	-	-	-	-	-	-	-	-	-	-	-
.	7A:243440-243442	-	-	-	-	-	-	-	-	-	-	-
.	7A:243451-243451	-	-	-	-	-	-	-	-	-	-	-
.	7A:243507-243507	-	-	-	-	-	-	-	-	-	-	-
.	7A:243517-243517	-	-	-	-	-	-	-	-	-	-	-
.	7A:243522-243523	-	-	-	-	-	-	-	-	-	-	-
.	7A:243551-243551	-	-	-	-	-	-	-	-	-	-	-
.	7A:243556-243556	-	-	-	-	-	-	-	-	-	-	-
.	7A:243594-243594	-	-	-	-	-	-	-	-	-	-	-
.	7A:243608-243608	-	-	-	-	-	-	-	-	-	-	-
.	7A:243628-243628	-	-	-	-	-	-	-	-	-	-	-
.	7A:243629-243629	-	-	-	-	-	-	-	-	-	-	-
.	7A:243758-243758	-	-	-	-	-	-	-	-	-	-	-
.	7A:243762-243773	-	-	-	-	-	-	-	-	-	-	-
.	7A:243807-243807	-	-	-	-	-	-	-	-	-	-	-
.	7A:243808-243808	-	-	-	-	-	-	-	-	-	-	-
.	7A:243822-243823	-	-	-	-	-	-	-	-	-	-	-
.	7A:243868-243868	-	-	-	-	-	-	-	-	-	-	-
.	7A:246976-246976	-	-	-	-	-	-	-	-	-	-	-
.	7A:246980-246980	-	-	-	-	-	-	-	-	-	-	-
.	7A:247010-247010	-	-	-	-	-	-	-	-	-	-	-
.	7A:247030-247030	-	-	-	-	-	-	-	-	-	-	-
.	7A:247038-247043	-	-	-	-	-	-	-	-	-	-	-
.	7A:247073-247073	-	-	-	-	-	-	-	-	-	-	-
.	7A:247091-247091	-	-	-	-	-	-	-	-	-	-	-
.	7A:247110-247110	-	-	-	-	-	-	-	-	-	-	-
.	7A:247139-247139	-	-	-	-	-	-	-	-	-	-	-
.	7A:247179-247179	-	-	-	-	-	-	-	-	-	-	-
.	7A:247180-247180	-	-	-	-	-	-	-	-	-	-	-
.	7A:247218-247218	-	-	-	-	-	-	-	-	-	-	-
.	7A:247222-247222	-	-	-	-	-	-	-	-	-	-	-
.	7A:247236-247236	-	-	-	-	-	-	-	-	-	-	-
.	7A:247240-247240	-	-	-	-	-	-	-	-	-	-	-
.	7A:247316-247316	-	-	-	-	-	-	-	-	-	-	-
.	7A:247331-247331	-	-	-	-	-	-	-	-	-	-	-
.	7A:247389-247389	-	-	-	-	-	-	-	-	-	-	-
.	7A:247442-247442	-	-	-	-	-	-	-	-	-	-	-
.	7A:247445-247445	-	-	-	-	-	-	-	-	-	-	-
.	7A:247475-247475	-	-	-	-	-	-	-	-	-	-	-
.	7A:247479-247479	-	-	-	-	-	-	-	-	-	-	-
.	7A:247517-247517	-	-	-	-	-	-	-	-	-	-	-
.	7A:247521-247521	-	-	-	-	-	-	-	-	-	-	-
.	7A:247558-247558	-	-	-	-	-	-	-	-	-	-	-
.	7A:247570-247570	-	-	-	-	-	-	-	-	-	-	-
.	7A:247588-247588	-	-	-	-	-	-	-	-	-	-	-
.	7A:247634-247634	-	-	-	-	-	-	-	-	-	-	-
.	7A:247668-247668	-	-	-	-	-	-	-	-	-	-	-
.	7A:247689-247689	-	-	-	-	-	-	-	-	-	-	-
.	7A:247705-247705	-	-	-	-	-	-	-	-	-	-	-
.	7A:247770-247770	-	-	-	-	-	-	-	-	-	-	-
.	7A:247773-247773	-	-	-	-	-	-	-	-	-	-	-
.	7A:247799-247799	-	-	-	-	-	-	-	-	-	-	-
.	7A:247815-247815	-	-	-	-	-	-	-	-	-	-	-
.	7A:247817-247817	-	-	-	-	-	-	-	-	-	-	-
.	7A:247851-247851	-	-	-	-	-	-	-	-	-	-	-
.	7A:247868-247868	-	-	-	-	-	-	-	-	-	-	-
.	7A:247959-247959	-	-	-	-	-	-	-	-	-	-	-
.	7A:247980-247980	-	-	-	-	-	-	-	-	-	-	-
.	7A:247983-247983	-	-	-	-	-	-	-	-	-	-	-
.	7A:247993-247993	-	-	-	-	-	-	-	-	-	-	-
.	7A:248000-248000	-	-	-	-	-	-	-	-	-	-	-
.	7A:248016-248016	-	-	-	-	-	-	-	-	-	-	-
.	7A:248027-248027	-	-	-	-	-	-	-	-	-	-	-
.	7A:248073-248073	-	-	-	-	-	-	-	-	-	-	-
.	7A:248074-248074	-	-	-	-	-	-	-	-	-	-	-
.	7A:248110-248110	-	-	-	-	-	-	-	-	-	-	-
.	7A:248138-248138	-	-	-	-	-	-	-	-	-	-	-
.	7A:248160-248160	-	-	-	-	-	-	-	-	-	-	-
.	7A:248163-248163	-	-	-	-	-	-	-	-	-	-	-
.	7A:248167-248167	-	-	-	-	-	-	-	-	-	-	-
.	7A:248173-248173	-	-	-	-	-	-	-	-	-	-	-
.	7A:248224-248224	-	-	-	-	-	-	-	-	-	-	-
.	7A:248312-248312	-	-	-	-	-	-	-	-	-	-	-
.	7A:248342-248342	-	-	-	-	-	-	-	-	-	-	-
.	7A:248374-248374	-	-	-	-	-	-	-	-	-	-	-
.	7A:248441-248441	-	-	-	-	-	-	-	-	-	-	-
.	7A:248463-248463	-	-	-	-	-	-	-	-	-	-	-
.	7A:248491-248491	-	-	-	-	-	-	-	-	-	-	-
.	7A:248581-248581	-	-	-	-	-	-	-	-	-	-	-
.	7A:248588-248588	-	-	-	-	-	-	-	-	-	-	-
.	7A:248602-248602	-	-	-	-	-	-	-	-	-	-	-
.	7A:248613-248613	-	-	-	-	-	-	-	-	-	-	-
.	7A:248617-248617	-	-	-	-	-	-	-	-	-	-	-
.	7A:248627-248627	-	-	-	-	-	-	-	-	-	-	-
.	7A:248660-248660	-	-	-	-	-	-	-	-	-	-	-
.	7A:248749-248749	-	-	-	-	-	-	-	-	-	-	-
.	7A:248759-248759	-	-	-	-	-	-	-	-	-	-	-
.	7A:248767-248769	-	-	-	-	-	-	-	-	-	-	-
.	7A:248887-248887	-	-	-	-	-	-	-	-	-	-	-
.	7A:248904-248904	-	-	-	-	-	-	-	-	-	-	-
.	7A:248974-248974	-	-	-	-	-	-	-	-	-	-	-
.	7A:249006-249006	-	-	-	-	-	-	-	-	-	-	-
.	7A:249025-249025	-	-	-	-	-	-	-	-	-	-	-
.	7A:249040-249040	-	-	-	-	-	-	-	-	-	-	-
.	7A:249139-249139	-	-	-	-	-	-	-	-	-	-	-
.	7A:249156-249156	-	-	-	-	-	-	-	-	-	-	-
.	7A:249176-249176	-	-	-	-	-	-	-	-	-	-	-
.	7A:249185-249185	-	-	-	-	-	-	-	-	-	-	-
.	7A:249273-249273	-	-	-	-	-	-	-	-	-	-	-
.	7A:249422-249422	-	-	-	-	-	-	-	-	-	-	-
.	7A:249473-249473	-	-	-	-	-	-	-	-	-	-	-
.	7A:249479-249479	-	-	-	-	-	-	-	-	-	-	-
.	7A:249484-249484	-	-	-	-	-	-	-	-	-	-	-
.	7A:249545-249549	-	-	-	-	-	-	-	-	-	-	-
.	7A:249624-249624	-	-	-	-	-	-	-	-	-	-	-
.	7A:249644-249646	-	-	-	-	-	-	-	-	-	-	-
.	7A:249651-249651	-	-	-	-	-	-	-	-	-	-	-
.	7A:249664-249664	-	-	-	-	-	-	-	-	-	-	-
.	7A:249668-249668	-	-	-	-	-	-	-	-	-	-	-
.	7A:249706-249708	-	-	-	-	-	-	-	-	-	-	-
.	7A:249724-249724	-	-	-	-	-	-	-	-	-	-	-
.	7A:249734-249734	-	-	-	-	-	-	-	-	-	-	-
.	7A:249791-249791	-	-	-	-	-	-	-	-	-	-	-
.	7A:249817-249817	-	-	-	-	-	-	-	-	-	-	-
.	7A:249841-249841	-	-	-	-	-	-	-	-	-	-	-
.	7A:249868-249868	-	-	-	-	-	-	-	-	-	-	-
.	7A:249904-249904	-	-	-	-	-	-	-	-	-	-	-
.	7A:249919-249919	-	-	-	-	-	-	-	-	-	-	-
.	7A:249954-249954	-	-	-	-	-	-	-	-	-	-	-
.	7A:250019-250019	-	-	-	-	-	-	-	-	-	-	-
.	7A:250363-250363	-	-	-	-	-	-	-	-	-	-	-
.	7A:250428-250430	-	-	-	-	-	-	-	-	-	-	-
.	7A:250463-250463	-	-	-	-	-	-	-	-	-	-	-
.	7A:250490-250490	-	-	-	-	-	-	-	-	-	-	-
.	7A:250496-250496	-	-	-	-	-	-	-	-	-	-	-
.	7A:250516-250516	-	-	-	-	-	-	-	-	-	-	-
.	7A:250525-250525	-	-	-	-	-	-	-	-	-	-	-
.	7A:250596-250596	-	-	-	-	-	-	-	-	-	-	-
.	7A:250608-250608	-	-	-	-	-	-	-	-	-	-	-
.	7A:250609-250609	-	-	-	-	-	-	-	-	-	-	-
.	7A:250639-250639	-	-	-	-	-	-	-	-	-	-	-
.	7A:250641-250641	-	-	-	-	-	-	-	-	-	-	-
.	7A:250804-250804	-	-	-	-	-	-	-	-	-	-	-
.	7A:250807-250807	-	-	-	-	-	-	-	-	-	-	-
.	7A:250815-250815	-	-	-	-	-	-	-	-	-	-	-
.	7A:250831-250831	-	-	-	-	-	-	-	-	-	-	-
.	7A:250849-250849	-	-	-	-	-	-	-	-	-	-	-
.	7A:250856-250856	-	-	-	-	-	-	-	-	-	-	-
.	7A:250883-250883	-	-	-	-	-	-	-	-	-	-	-
.	7A:250936-250936	-	-	-	-	-	-	-	-	-	-	-
.	7A:251012-251012	-	-	-	-	-	-	-	-	-	-	-
.	7A:251045-251045	-	-	-	-	-	-	-	-	-	-	-
.	7A:251069-251069	-	-	-	-	-	-	-	-	-	-	-
.	7A:251092-251092	-	-	-	-	-	-	-	-	-	-	-
.	7A:251109-251109	-	-	-	-	-	-	-	-	-	-	-
.	7A:251116-251116	-	-	-	-	-	-	-	-	-	-	-
.	7A:251118-251118	-	-	-	-	-	-	-	-	-	-	-
.	7A:251149-251149	-	-	-	-	-	-	-	-	-	-	-
.	7A:251175-251175	-	-	-	-	-	-	-	-	-	-	-
.	7A:251188-251188	-	-	-	-	-	-	-	-	-	-	-
.	7A:251193-251193	-	-	-	-	-	-	-	-	-	-	-
.	7A:251231-251231	-	-	-	-	-	-	-	-	-	-	-
.	7A:251249-251249	-	-	-	-	-	-	-	-	-	-	-
.	7A:251288-251288	-	-	-	-	-	-	-	-	-	-	-
.	7A:251289-251289	-	-	-	-	-	-	-	-	-	-	-
.	7A:251297-251297	-	-	-	-	-	-	-	-	-	-	-
.	7A:252817-252817	-	-	-	-	-	-	-	-	-	-	-
.	7A:252823-252824	-	-	-	-	-	-	-	-	-	-	-
.	7A:252826-252826	-	-	-	-	-	-	-	-	-	-	-
.	7A:252858-252858	-	-	-	-	-	-	-	-	-	-	-
.	7A:252935-252935	-	-	-	-	-	-	-	-	-	-	-
.	7A:252938-252938	-	-	-	-	-	-	-	-	-	-	-
.	7A:252956-252956	-	-	-	-	-	-	-	-	-	-	-
.	7A:252957-252957	-	-	-	-	-	-	-	-	-	-	-
.	7A:253277-253277	-	-	-	-	-	-	-	-	-	-	-
.	7A:253279-253279	-	-	-	-	-	-	-	-	-	-	-
.	7A:253280-253280	-	-	-	-	-	-	-	-	-	-	-
.	7A:253313-253313	-	-	-	-	-	-	-	-	-	-	-
.	7A:253345-253345	-	-	-	-	-	-	-	-	-	-	-
.	7A:253373-253375	-	-	-	-	-	-	-	-	-	-	-
.	7A:253380-253380	-	-	-	-	-	-	-	-	-	-	-
.	7A:253429-253430	-	-	-	-	-	-	-	-	-	-	-
.	7A:253432-253432	-	-	-	-	-	-	-	-	-	-	-
.	7A:253531-253531	-	-	-	-	-	-	-	-	-	-	-
.	7A:253532-253532	-	-	-	-	-	-	-	-	-	-	-
.	7A:253564-253564	-	-	-	-	-	-	-	-	-	-	-
.	7A:253568-253568	-	-	-	-	-	-	-	-	-	-	-
.	7A:253632-253632	-	-	-	-	-	-	-	-	-	-	-
.	7A:253655-253655	-	-	-	-	-	-	-	-	-	-	-
.	7A:253657-253657	-	-	-	-	-	-	-	-	-	-	-
.	7A:253680-253680	-	-	-	-	-	-	-	-	-	-	-
.	7A:253682-253682	-	-	-	-	-	-	-	-	-	-	-
.	7A:253723-253723	-	-	-	-	-	-	-	-	-	-	-
.	7A:253733-253733	-	-	-	-	-	-	-	-	-	-	-
.	7A:253761-253761	-	-	-	-	-	-	-	-	-	-	-
.	7A:253781-253781	-	-	-	-	-	-	-	-	-	-	-
.	7A:253794-253794	-	-	-	-	-	-	-	-	-	-	-
.	7A:253817-253817	-	-	-	-	-	-	-	-	-	-	-
.	7A:253826-253826	-	-	-	-	-	-	-	-	-	-	-
.	7A:253833-253833	-	-	-	-	-	-	-	-	-	-	-
.	7A:253861-253861	-	-	-	-	-	-	-	-	-	-	-
.	7A:253872-253872	-	-	-	-	-	-	-	-	-	-	-
.	7A:253877-253877	-	-	-	-	-	-	-	-	-	-	-
.	7A:253878-253878	-	-	-	-	-	-	-	-	-	-	-
.	7A:253892-253892	-	-	-	-	-	-	-	-	-	-	-
.	7A:253960-253960	-	-	-	-	-	-	-	-	-	-	-
.	7A:253973-253973	-	-	-	-	-	-	-	-	-	-	-
.	7A:253996-253996	-	-	-	-	-	-	-	-	-	-	-
.	7A:254021-254024	-	-	-	-	-	-	-	-	-	-	-
.	7A:254033-254033	-	-	-	-	-	-	-	-	-	-	-
.	7A:254034-254034	-	-	-	-	-	-	-	-	-	-	-
.	7A:254046-254046	-	-	-	-	-	-	-	-	-	-	-
.	7A:254049-254049	-	-	-	-	-	-	-	-	-	-	-
.	7A:254070-254070	-	-	-	-	-	-	-	-	-	-	-
.	7A:254094-254094	-	-	-	-	-	-	-	-	-	-	-
.	7A:254134-254134	-	-	-	-	-	-	-	-	-	-	-
.	7A:254135-254135	-	-	-	-	-	-	-	-	-	-	-
.	7A:254157-254157	-	-	-	-	-	-	-	-	-	-	-
.	7A:254162-254162	-	-	-	-	-	-	-	-	-	-	-
.	7A:254176-254176	-	-	-	-	-	-	-	-	-	-	-
.	7A:254267-254267	-	-	-	-	-	-	-	-	-	-	-
.	7A:254280-254280	-	-	-	-	-	-	-	-	-	-	-
.	7A:254290-254290	-	-	-	-	-	-	-	-	-	-	-
.	7A:254311-254311	-	-	-	-	-	-	-	-	-	-	-
.	7A:254339-254339	-	-	-	-	-	-	-	-	-	-	-
.	7A:254428-254428	-	-	-	-	-	-	-	-	-	-	-
.	7A:254458-254458	-	-	-	-	-	-	-	-	-	-	-
.	7A:254462-254462	-	-	-	-	-	-	-	-	-	-	-
.	7A:254500-254500	-	-	-	-	-	-	-	-	-	-	-
.	7A:278584-278584	-	-	-	-	-	-	-	-	-	-	-
.	7A:278593-278593	-	-	-	-	-	-	-	-	-	-	-
.	7A:278636-278636	-	-	-	-	-	-	-	-	-	-	-
.	7A:278738-278738	-	-	-	-	-	-	-	-	-	-	-
.	7A:278739-278739	-	-	-	-	-	-	-	-	-	-	-
.	7A:280313-280315	-	-	-	-	-	-	-	-	-	-	-
.	7A:317449-317449	-	-	-	-	-	-	-	-	-	-	-
.	7A:317476-317476	-	-	-	-	-	-	-	-	-	-	-
.	7A:317579-317579	-	-	-	-	-	-	-	-	-	-	-
.	7A:317651-317651	-	-	-	-	-	-	-	-	-	-	-
.	7A:317682-317682	-	-	-	-	-	-	-	-	-	-	-
.	7A:317705-317705	-	-	-	-	-	-	-	-	-	-	-
.	7A:317965-317965	-	-	-	-	-	-	-	-	-	-	-
.	7A:318014-318014	-	-	-	-	-	-	-	-	-	-	-
.	7A:318048-318048	-	-	-	-	-	-	-	-	-	-	-
.	7A:318057-318057	-	-	-	-	-	-	-	-	-	-	-
.	7A:318067-318067	-	-	-	-	-	-	-	-	-	-	-
.	7A:318070-318070	-	-	-	-	-	-	-	-	-	-	-
.	7A:318191-318191	-	-	-	-	-	-	-	-	-	-	-
.	7A:318207-318207	-	-	-	-	-	-	-	-	-	-	-
.	7A:318777-318777	-	-	-	-	-	-	-	-	-	-	-
.	7A:318784-318784	-	-	-	-	-	-	-	-	-	-	-
.	7A:319191-319191	-	-	-	-	-	-	-	-	-	-	-
.	7A:319254-319254	-	-	-	-	-	-	-	-	-	-	-
.	7A:319296-319296	-	-	-	-	-	-	-	-	-	-	-
.	7A:319319-319319	-	-	-	-	-	-	-	-	-	-	-
.	7A:319320-319320	-	-	-	-	-	-	-	-	-	-	-
.	7A:319502-319502	-	-	-	-	-	-	-	-	-	-	-
.	7A:319515-319515	-	-	-	-	-	-	-	-	-	-	-
.	7A:319650-319650	-	-	-	-	-	-	-	-	-	-	-
.	7A:319653-319653	-	-	-	-	-	-	-	-	-	-	-
.	7A:319685-319685	-	-	-	-	-	-	-	-	-	-	-
.	7A:319686-319686	-	-	-	-	-	-	-	-	-	-	-
.	7A:319762-319762	-	-	-	-	-	-	-	-	-	-	-
.	7A:319794-319794	-	-	-	-	-	-	-	-	-	-	-
.	7A:319799-319799	-	-	-	-	-	-	-	-	-	-	-
.	7A:320058-320058	-	-	-	-	-	-	-	-	-	-	-
.	7A:320159-320159	-	-	-	-	-	-	-	-	-	-	-
.	7A:320220-320220	-	-	-	-	-	-	-	-	-	-	-
.	7A:320228-320228	-	-	-	-	-	-	-	-	-	-	-
.	7A:320239-320239	-	-	-	-	-	-	-	-	-	-	-
.	7A:320251-320251	-	-	-	-	-	-	-	-	-	-	-
.	7A:321821-321821	-	-	-	-	-	-	-	-	-	-	-
.	7A:322119-322122	-	-	-	-	-	-	-	-	-	-	-
.	7A:322143-322145	-	-	-	-	-	-	-	-	-	-	-
.	7A:322222-322222	-	-	-	-	-	-	-	-	-	-	-
.	7A:322238-322238	-	-	-	-	-	-	-	-	-	-	-
.	7A:322341-322341	-	-	-	-	-	-	-	-	-	-	-
.	7A:322344-322344	-	-	-	-	-	-	-	-	-	-	-
.	7A:322600-322600	-	-	-	-	-	-	-	-	-	-	-
.	7A:322628-322628	-	-	-	-	-	-	-	-	-	-	-
.	7A:322653-322653	-	-	-	-	-	-	-	-	-	-	-
.	7A:322674-322674	-	-	-	-	-	-	-	-	-	-	-
.	7A:322703-322703	-	-	-	-	-	-	-	-	-	-	-
.	7A:322706-322706	-	-	-	-	-	-	-	-	-	-	-
.	7A:322732-322732	-	-	-	-	-	-	-	-	-	-	-
.	7A:322752-322752	-	-	-	-	-	-	-	-	-	-	-
.	7A:322831-322831	-	-	-	-	-	-	-	-	-	-	-
.	7A:322905-322905	-	-	-	-	-	-	-	-	-	-	-
.	7A:322907-322907	-	-	-	-	-	-	-	-	-	-	-
.	7A:322947-322949	-	-	-	-	-	-	-	-	-	-	-
.	7A:322971-322971	-	-	-	-	-	-	-	-	-	-	-
.	7A:322983-322983	-	-	-	-	-	-	-	-	-	-	-
.	7A:323297-323297	-	-	-	-	-	-	-	-	-	-	-
.	7A:323338-323338	-	-	-	-	-	-	-	-	-	-	-
.	7A:323361-323361	-	-	-	-	-	-	-	-	-	-	-
.	7A:323393-323393	-	-	-	-	-	-	-	-	-	-	-
.	7A:323802-323802	-	-	-	-	-	-	-	-	-	-	-
.	7A:323803-323803	-	-	-	-	-	-	-	-	-	-	-
.	7A:324782-324782	-	-	-	-	-	-	-	-	-	-	-
.	7A:324802-324802	-	-	-	-	-	-	-	-	-	-	-
.	7A:324833-324833	-	-	-	-	-	-	-	-	-	-	-
.	7A:324885-324885	-	-	-	-	-	-	-	-	-	-	-
.	7A:324895-324895	-	-	-	-	-	-	-	-	-	-	-
.	7A:325363-325363	-	-	-	-	-	-	-	-	-	-	-
.	7A:325731-325731	-	-	-	-	-	-	-	-	-	-	-
.	7A:325972-325972	-	-	-	-	-	-	-	-	-	-	-
.	7A:325988-325988	-	-	-	-	-	-	-	-	-	-	-
.	7A:325997-325997	-	-	-	-	-	-	-	-	-	-	-
.	7A:326002-326002	-	-	-	-	-	-	-	-	-	-	-
.	7A:326018-326020	-	-	-	-	-	-	-	-	-	-	-
.	7A:326050-326050	-	-	-	-	-	-	-	-	-	-	-
.	7A:326079-326079	-	-	-	-	-	-	-	-	-	-	-
.	7A:326092-326092	-	-	-	-	-	-	-	-	-	-	-
.	7A:326120-326120	-	-	-	-	-	-	-	-	-	-	-
.	7A:326121-326121	-	-	-	-	-	-	-	-	-	-	-
.	7A:326224-326224	-	-	-	-	-	-	-	-	-	-	-
.	7A:326337-326338	-	-	-	-	-	-	-	-	-	-	-
.	7A:326394-326394	-	-	-	-	-	-	-	-	-	-	-
.	7A:326463-326463	-	-	-	-	-	-	-	-	-	-	-
.	7A:326474-326474	-	-	-	-	-	-	-	-	-	-	-
.	7A:326619-326619	-	-	-	-	-	-	-	-	-	-	-
.	7A:326630-326630	-	-	-	-	-	-	-	-	-	-	-
.	7A:326645-326645	-	-	-	-	-	-	-	-	-	-	-
.	7A:326687-326687	-	-	-	-	-	-	-	-	-	-	-
.	7A:326701-326701	-	-	-	-	-	-	-	-	-	-	-
.	7A:326720-326720	-	-	-	-	-	-	-	-	-	-	-
.	7A:326732-326732	-	-	-	-	-	-	-	-	-	-	-
.	7A:326760-326760	-	-	-	-	-	-	-	-	-	-	-
.	7A:326786-326787	-	-	-	-	-	-	-	-	-	-	-
.	7A:326949-326949	-	-	-	-	-	-	-	-	-	-	-
.	7A:326960-326960	-	-	-	-	-	-	-	-	-	-	-
.	7A:327029-327029	-	-	-	-	-	-	-	-	-	-	-
.	7A:327047-327047	-	-	-	-	-	-	-	-	-	-	-
.	7A:327055-327055	-	-	-	-	-	-	-	-	-	-	-
.	7A:327079-327079	-	-	-	-	-	-	-	-	-	-	-
.	7A:327148-327148	-	-	-	-	-	-	-	-	-	-	-
.	7A:327167-327167	-	-	-	-	-	-	-	-	-	-	-
.	7A:327191-327191	-	-	-	-	-	-	-	-	-	-	-
.	7A:327219-327219	-	-	-	-	-	-	-	-	-	-	-
.	7A:327270-327270	-	-	-	-	-	-	-	-	-	-	-
.	7A:327271-327271	-	-	-	-	-	-	-	-	-	-	-
.	7A:327292-327292	-	-	-	-	-	-	-	-	-	-	-
.	7A:327327-327327	-	-	-	-	-	-	-	-	-	-	-
.	7A:327432-327432	-	-	-	-	-	-	-	-	-	-	-
.	7A:327464-327464	-	-	-	-	-	-	-	-	-	-	-
.	7A:327502-327502	-	-	-	-	-	-	-	-	-	-	-
.	7A:327507-327507	-	-	-	-	-	-	-	-	-	-	-
.	7A:327510-327512	-	-	-	-	-	-	-	-	-	-	-
.	7A:327530-327530	-	-	-	-	-	-	-	-	-	-	-
.	7A:327574-327574	-	-	-	-	-	-	-	-	-	-	-
.	7A:327650-327650	-	-	-	-	-	-	-	-	-	-	-
.	7A:327696-327696	-	-	-	-	-	-	-	-	-	-	-
.	7A:327697-327697	-	-	-	-	-	-	-	-	-	-	-
.	7A:327712-327712	-	-	-	-	-	-	-	-	-	-	-
.	7A:327762-327762	-	-	-	-	-	-	-	-	-	-	-
.	7A:327815-327815	-	-	-	-	-	-	-	-	-	-	-
.	7A:327816-327816	-	-	-	-	-	-	-	-	-	-	-
.	7A:327835-327835	-	-	-	-	-	-	-	-	-	-	-
.	7A:327883-327883	-	-	-	-	-	-	-	-	-	-	-
.	7A:329251-329251	-	-	-	-	-	-	-	-	-	-	-
.	7A:329256-329256	-	-	-	-	-	-	-	-	-	-	-
.	7A:329294-329295	-	-	-	-	-	-	-	-	-	-	-
.	7A:329312-329312	-	-	-	-	-	-	-	-	-	-	-
.	7A:329323-329323	-	-	-	-	-	-	-	-	-	-	-
.	7A:329725-329725	-	-	-	-	-	-	-	-	-	-	-
.	7A:329762-329762	-	-	-	-	-	-	-	-	-	-	-
.	7A:329786-329786	-	-	-	-	-	-	-	-	-	-	-
.	7A:329826-329826	-	-	-	-	-	-	-	-	-	-	-
.	7A:329903-329903	-	-	-	-	-	-	-	-	-	-	-
.	7A:329915-329915	-	-	-	-	-	-	-	-	-	-	-
.	7A:329917-329917	-	-	-	-	-	-	-	-	-	-	-
.	7A:330214-330214	-	-	-	-	-	-	-	-	-	-	-
.	7A:330255-330255	-	-	-	-	-	-	-	-	-	-	-
.	7A:330257-330258	-	-	-	-	-	-	-	-	-	-	-
.	7A:330302-330302	-	-	-	-	-	-	-	-	-	-	-
.	7A:330379-330379	-	-	-	-	-	-	-	-	-	-	-
.	7A:330506-330506	-	-	-	-	-	-	-	-	-	-	-
.	7A:330548-330548	-	-	-	-	-	-	-	-	-	-	-
.	7A:330578-330578	-	-	-	-	-	-	-	-	-	-	-
.	7A:330613-330613	-	-	-	-	-	-	-	-	-	-	-
.	7A:330654-330654	-	-	-	-	-	-	-	-	-	-	-
.	7A:330675-330675	-	-	-	-	-	-	-	-	-	-	-
.	7A:330691-330691	-	-	-	-	-	-	-	-	-	-	-
.	7A:330795-330795	-	-	-	-	-	-	-	-	-	-	-
.	7A:330859-330859	-	-	-	-	-	-	-	-	-	-	-
.	7A:330875-330878	-	-	-	-	-	-	-	-	-	-	-
.	7A:330891-330891	-	-	-	-	-	-	-	-	-	-	-
.	7A:330949-330949	-	-	-	-	-	-	-	-	-	-	-
.	7A:330987-330987	-	-	-	-	-	-	-	-	-	-	-
.	7A:331920-331920	-	-	-	-	-	-	-	-	-	-	-
.	7A:331924-331924	-	-	-	-	-	-	-	-	-	-	-
.	7A:331925-331925	-	-	-	-	-	-	-	-	-	-	-
.	7A:331981-331981	-	-	-	-	-	-	-	-	-	-	-
.	7A:332020-332020	-	-	-	-	-	-	-	-	-	-	-
.	7A:332090-332090	-	-	-	-	-	-	-	-	-	-	-
.	7A:332104-332104	-	-	-	-	-	-	-	-	-	-	-
.	7A:332106-332106	-	-	-	-	-	-	-	-	-	-	-
.	7A:332160-332160	-	-	-	-	-	-	-	-	-	-	-
.	7A:332162-332162	-	-	-	-	-	-	-	-	-	-	-
.	7A:332175-332175	-	-	-	-	-	-	-	-	-	-	-
.	7A:332187-332187	-	-	-	-	-	-	-	-	-	-	-
.	7A:332220-332220	-	-	-	-	-	-	-	-	-	-	-
.	7A:366115-366115	-	-	-	-	-	-	-	-	-	-	-
.	7A:366154-366154	-	-	-	-	-	-	-	-	-	-	-
.	7A:366191-366191	-	-	-	-	-	-	-	-	-	-	-
.	7A:366202-366202	-	-	-	-	-	-	-	-	-	-	-
.	7A:366227-366227	-	-	-	-	-	-	-	-	-	-	-
.	7A:366363-366363	-	-	-	-	-	-	-	-	-	-	-
.	7A:366417-366417	-	-	-	-	-	-	-	-	-	-	-
.	7A:366518-366518	A	TRITD7Av1G000230	TRITD7Av1G000230.1	Transcript	synonymous_variant	387	387	129	N	aaC/aaT	-	IMPACT=LOW;BIOTYPE=protein_coding;EXON=5/5;STRAND=-1;ENSP=TRITD7Av1G000230.1;UNIPARC=UPI001017B3DB;DOMAINS=Gene3D:1.50.10.20,Pfam:PF13243,PANTHER:PTHR11764,PANTHER:PTHR11764:SF17,Superfamily:SSF48239
.	7A:366518-366518	A	TRITD7Av1G000230	TRITD7Av1G000230.2	Transcript	synonymous_variant	1008	1008	336	N	aaC/aaT	-	IMPACT=LOW;BIOTYPE=protein_coding;EXON=11/11;STRAND=-1;ENSP=TRITD7Av1G000230.2;UNIPARC=UPI001017ED0F;DOMAINS=Gene3D:1.50.10.20,Pfam:PF13243,PANTHER:PTHR11764,PANTHER:PTHR11764:SF17,Superfamily:SSF48239,TIGRFAM:TIGR01787
.	7A:366518-366518	A	TRITD7Av1G000230	TRITD7Av1G000230.3	Transcript	synonymous_variant	1011	1011	337	N	aaC/aaT	-	IMPACT=LOW;BIOTYPE=protein_coding;EXON=11/11;STRAND=-1;ENSP=TRITD7Av1G000230.3;UNIPARC=UPI0010193D71;DOMAINS=PANTHER:PTHR11764,PANTHER:PTHR11764:SF17,Pfam:PF13243,TIGRFAM:TIGR01787,Gene3D:1.50.10.20,Superfamily:SSF48239
.	7A:366518-366518	A	TRITD7Av1G000230	TRITD7Av1G000230.4	Transcript	synonymous_variant	1143	1143	381	N	aaC/aaT	-	IMPACT=LOW;BIOTYPE=protein_coding;EXON=12/12;STRAND=-1;ENSP=TRITD7Av1G000230.4;UNIPARC=UPI001019D589;DOMAINS=Gene3D:1.50.10.20,Pfam:PF13243,PANTHER:PTHR11764,PANTHER:PTHR11764:SF17,Superfamily:SSF48239,TIGRFAM:TIGR01787
.	7A:366518-366518	A	TRITD7Av1G000230	TRITD7Av1G000230.5	Transcript	synonymous_variant	2223	2223	741	N	aaC/aaT	-	IMPACT=LOW;BIOTYPE=protein_coding;EXON=18/18;STRAND=-1;ENSP=TRITD7Av1G000230.5;UNIPARC=UPI00101969B1;DOMAINS=SFLD:SFLDG01016,CDD:cd02892,PANTHER:PTHR11764:SF17,PANTHER:PTHR11764,Pfam:PF13243,Gene3D:1.50.10.20,TIGRFAM:TIGR01787,Superfamily:SSF48239
.	7A:366518-366518	A	TRITD7Av1G000230	TRITD7Av1G000230.6	Transcript	synonymous_variant	2127	2127	709	N	aaC/aaT	-	IMPACT=LOW;BIOTYPE=protein_coding;EXON=19/19;STRAND=-1;ENSP=TRITD7Av1G000230.6;UNIPARC=UPI001017EEF3;DOMAINS=Gene3D:1.50.10.20,Pfam:PF13243,PANTHER:PTHR11764,PANTHER:PTHR11764:SF17,Superfamily:SSF48239,TIGRFAM:TIGR01787,SFLD:SFLDG01016,CDD:cd02892
.	7A:366651-366651	-	-	-	-	-	-	-	-	-	-	-
.	7A:366686-366686	-	-	-	-	-	-	-	-	-	-	-
.	7A:366693-366694	-	-	-	-	-	-	-	-	-	-	-
.	7A:366759-366759	A	TRITD7Av1G000230	TRITD7Av1G000230.1	Transcript	missense_variant	272	272	91	H/L	cAc/cTc	-	IMPACT=MODERATE;BIOTYPE=protein_coding;EXON=4/5;STRAND=-1;ENSP=TRITD7Av1G000230.1;UNIPARC=UPI001017B3DB;SIFT=deleterious(0);DOMAINS=Gene3D:1.50.10.20,Pfam:PF13243,PANTHER:PTHR11764,PANTHER:PTHR11764:SF17,Superfamily:SSF48239
.	7A:366759-366759	A	TRITD7Av1G000230	TRITD7Av1G000230.2	Transcript	missense_variant	893	893	298	H/L	cAc/cTc	-	IMPACT=MODERATE;BIOTYPE=protein_coding;EXON=10/11;STRAND=-1;ENSP=TRITD7Av1G000230.2;UNIPARC=UPI001017ED0F;SIFT=deleterious(0);DOMAINS=Gene3D:1.50.10.20,Pfam:PF13243,PANTHER:PTHR11764,PANTHER:PTHR11764:SF17,Superfamily:SSF48239,TIGRFAM:TIGR01787
.	7A:366759-366759	A	TRITD7Av1G000230	TRITD7Av1G000230.3	Transcript	missense_variant	896	896	299	H/L	cAc/cTc	-	IMPACT=MODERATE;BIOTYPE=protein_coding;EXON=10/11;STRAND=-1;ENSP=TRITD7Av1G000230.3;UNIPARC=UPI0010193D71;SIFT=deleterious(0);DOMAINS=PANTHER:PTHR11764,PANTHER:PTHR11764:SF17,Pfam:PF13243,TIGRFAM:TIGR01787,Gene3D:1.50.10.20,Superfamily:SSF48239
.	7A:366759-366759	A	TRITD7Av1G000230	TRITD7Av1G000230.4	Transcript	missense_variant	1028	1028	343	H/L	cAc/cTc	-	IMPACT=MODERATE;BIOTYPE=protein_coding;EXON=11/12;STRAND=-1;ENSP=TRITD7Av1G000230.4;UNIPARC=UPI001019D589;SIFT=deleterious(0);DOMAINS=Gene3D:1.50.10.20,Pfam:PF13243,PANTHER:PTHR11764,PANTHER:PTHR11764:SF17,Superfamily:SSF48239,TIGRFAM:TIGR01787
.	7A:366759-366759	A	TRITD7Av1G000230	TRITD7Av1G000230.5	Transcript	missense_variant	2108	2108	703	H/L	cAc/cTc	-	IMPACT=MODERATE;BIOTYPE=protein_coding;EXON=17/18;STRAND=-1;ENSP=TRITD7Av1G000230.5;UNIPARC=UPI00101969B1;SIFT=deleterious(0);DOMAINS=SFLD:SFLDG01016,CDD:cd02892,PANTHER:PTHR11764:SF17,PANTHER:PTHR11764,Pfam:PF13243,Gene3D:1.50.10.20,TIGRFAM:TIGR01787,Superfamily:SSF48239
.	7A:366759-366759	A	TRITD7Av1G000230	TRITD7Av1G000230.6	Transcript	missense_variant	2012	2012	671	H/L	cAc/cTc	-	IMPACT=MODERATE;BIOTYPE=protein_coding;EXON=18/19;STRAND=-1;ENSP=TRITD7Av1G000230.6;UNIPARC=UPI001017EEF3;SIFT=deleterious(0);DOMAINS=Gene3D:1.50.10.20,Pfam:PF13243,PANTHER:PTHR11764,PANTHER:PTHR11764:SF17,Superfamily:SSF48239,TIGRFAM:TIGR01787,SFLD:SFLDG01016,CDD:cd02892
.	7A:366783-366783	G	TRITD7Av1G000230	TRITD7Av1G000230.2	Transcript	missense_variant,splice_region_variant	869	869	290	G/A	gGc/gCc	-	IMPACT=MODERATE;BIOTYPE=protein_coding;EXON=10/11;STRAND=-1;ENSP=TRITD7Av1G000230.2;UNIPARC=UPI001017ED0F;SIFT=tolerated(1);DOMAINS=Gene3D:1.50.10.20,Pfam:PF13243,PANTHER:PTHR11764,PANTHER:PTHR11764:SF17,Superfamily:SSF48239,TIGRFAM:TIGR01787
.	7A:366783-366783	G	TRITD7Av1G000230	TRITD7Av1G000230.3	Transcript	missense_variant,splice_region_variant	872	872	291	G/A	gGc/gCc	-	IMPACT=MODERATE;BIOTYPE=protein_coding;EXON=10/11;STRAND=-1;ENSP=TRITD7Av1G000230.3;UNIPARC=UPI0010193D71;SIFT=tolerated(1);DOMAINS=PANTHER:PTHR11764,PANTHER:PTHR11764:SF17,Pfam:PF13243,TIGRFAM:TIGR01787,Gene3D:1.50.10.20,Superfamily:SSF48239
.	7A:366783-366783	G	TRITD7Av1G000230	TRITD7Av1G000230.4	Transcript	missense_variant,splice_region_variant	1004	1004	335	G/A	gGc/gCc	-	IMPACT=MODERATE;BIOTYPE=protein_coding;EXON=11/12;STRAND=-1;ENSP=TRITD7Av1G000230.4;UNIPARC=UPI001019D589;SIFT=tolerated(1);DOMAINS=Gene3D:1.50.10.20,Pfam:PF13243,PANTHER:PTHR11764,PANTHER:PTHR11764:SF17,Superfamily:SSF48239,TIGRFAM:TIGR01787
.	7A:366783-366783	G	TRITD7Av1G000230	TRITD7Av1G000230.5	Transcript	missense_variant,splice_region_variant	2084	2084	695	G/A	gGc/gCc	-	IMPACT=MODERATE;BIOTYPE=protein_coding;EXON=17/18;STRAND=-1;ENSP=TRITD7Av1G000230.5;UNIPARC=UPI00101969B1;SIFT=tolerated(1);DOMAINS=SFLD:SFLDG01016,CDD:cd02892,PANTHER:PTHR11764:SF17,PANTHER:PTHR11764,Pfam:PF13243,Gene3D:1.50.10.20,TIGRFAM:TIGR01787,Superfamily:SSF48239
.	7A:366783-366783	G	TRITD7Av1G000230	TRITD7Av1G000230.6	Transcript	missense_variant,splice_region_variant	1988	1988	663	G/A	gGc/gCc	-	IMPACT=MODERATE;BIOTYPE=protein_coding;EXON=18/19;STRAND=-1;ENSP=TRITD7Av1G000230.6;UNIPARC=UPI001017EEF3;SIFT=tolerated(1);DOMAINS=Gene3D:1.50.10.20,Pfam:PF13243,PANTHER:PTHR11764,PANTHER:PTHR11764:SF17,Superfamily:SSF48239,TIGRFAM:TIGR01787,SFLD:SFLDG01016,CDD:cd02892
.	7A:366817-366817	-	-	-	-	-	-	-	-	-	-	-
.	7A:366838-366838	T	TRITD7Av1G000230	TRITD7Av1G000230.7	Transcript	missense_variant	2111	2111	704	S/N	aGt/aAt	-	IMPACT=MODERATE;BIOTYPE=protein_coding;EXON=17/17;STRAND=-1;ENSP=TRITD7Av1G000230.7;UNIPARC=UPI00101868EC;SIFT=tolerated(1)
.	7A:366880-366880	-	-	-	-	-	-	-	-	-	-	-
.	7A:367017-367017	T	TRITD7Av1G000230	TRITD7Av1G000230.1	Transcript	synonymous_variant	240	240	80	L	ttG/ttA	-	IMPACT=LOW;BIOTYPE=protein_coding;EXON=3/5;STRAND=-1;ENSP=TRITD7Av1G000230.1;UNIPARC=UPI001017B3DB;DOMAINS=Gene3D:1.50.10.20,Pfam:PF13243,PANTHER:PTHR11764,PANTHER:PTHR11764:SF17,Superfamily:SSF48239
.	7A:367017-367017	T	TRITD7Av1G000230	TRITD7Av1G000230.2	Transcript	synonymous_variant	846	846	282	L	ttG/ttA	-	IMPACT=LOW;BIOTYPE=protein_coding;EXON=9/11;STRAND=-1;ENSP=TRITD7Av1G000230.2;UNIPARC=UPI001017ED0F;DOMAINS=Gene3D:1.50.10.20,Pfam:PF13243,PANTHER:PTHR11764,PANTHER:PTHR11764:SF17,Superfamily:SSF48239,TIGRFAM:TIGR01787
.	7A:367017-367017	T	TRITD7Av1G000230	TRITD7Av1G000230.3	Transcript	synonymous_variant	849	849	283	L	ttG/ttA	-	IMPACT=LOW;BIOTYPE=protein_coding;EXON=9/11;STRAND=-1;ENSP=TRITD7Av1G000230.3;UNIPARC=UPI0010193D71;DOMAINS=PANTHER:PTHR11764,PANTHER:PTHR11764:SF17,Pfam:PF13243,TIGRFAM:TIGR01787,Gene3D:1.50.10.20,Superfamily:SSF48239
.	7A:367017-367017	T	TRITD7Av1G000230	TRITD7Av1G000230.4	Transcript	synonymous_variant	981	981	327	L	ttG/ttA	-	IMPACT=LOW;BIOTYPE=protein_coding;EXON=10/12;STRAND=-1;ENSP=TRITD7Av1G000230.4;UNIPARC=UPI001019D589;DOMAINS=Gene3D:1.50.10.20,Pfam:PF13243,PANTHER:PTHR11764,PANTHER:PTHR11764:SF17,Superfamily:SSF48239,TIGRFAM:TIGR01787
.	7A:367017-367017	T	TRITD7Av1G000230	TRITD7Av1G000230.5	Transcript	synonymous_variant	2061	2061	687	L	ttG/ttA	-	IMPACT=LOW;BIOTYPE=protein_coding;EXON=16/18;STRAND=-1;ENSP=TRITD7Av1G000230.5;UNIPARC=UPI00101969B1;DOMAINS=SFLD:SFLDG01016,CDD:cd02892,PANTHER:PTHR11764:SF17,PANTHER:PTHR11764,Pfam:PF13243,Gene3D:1.50.10.20,TIGRFAM:TIGR01787,Superfamily:SSF48239
.	7A:367017-367017	T	TRITD7Av1G000230	TRITD7Av1G000230.6	Transcript	synonymous_variant	1965	1965	655	L	ttG/ttA	-	IMPACT=LOW;BIOTYPE=protein_coding;EXON=17/19;STRAND=-1;ENSP=TRITD7Av1G000230.6;UNIPARC=UPI001017EEF3;DOMAINS=Gene3D:1.50.10.20,Pfam:PF13243,PANTHER:PTHR11764,PANTHER:PTHR11764:SF17,Superfamily:SSF48239,TIGRFAM:TIGR01787,SFLD:SFLDG01016,CDD:cd02892
.	7A:367017-367017	T	TRITD7Av1G000230	TRITD7Av1G000230.7	Transcript	synonymous_variant	2061	2061	687	L	ttG/ttA	-	IMPACT=LOW;BIOTYPE=protein_coding;EXON=16/17;STRAND=-1;ENSP=TRITD7Av1G000230.7;UNIPARC=UPI00101868EC;DOMAINS=Gene3D:1.50.10.20,Pfam:PF13243,PANTHER:PTHR11764,PANTHER:PTHR11764:SF17,SFLD:SFLDG01016,Superfamily:SSF48239,TIGRFAM:TIGR01787,CDD:cd02892
.	7A:367082-367082	-	-	-	-	-	-	-	-	-	-	-
.	7A:367192-367192	-	-	-	-	-	-	-	-	-	-	-
.	7A:367197-367197	-	-	-	-	-	-	-	-	-	-	-
.	7A:367239-367239	-	-	-	-	-	-	-	-	-	-	-
.	7A:367243-367243	-	-	-	-	-	-	-	-	-	-	-
.	7A:367250-367250	-	-	-	-	-	-	-	-	-	-	-
.	7A:367445-367445	T	TRITD7Av1G000230	TRITD7Av1G000230.1	Transcript	missense_variant	53	53	18	G/E	gGg/gAg	-	IMPACT=MODERATE;BIOTYPE=protein_coding;EXON=2/5;STRAND=-1;ENSP=TRITD7Av1G000230.1;UNIPARC=UPI001017B3DB;SIFT=tolerated(0.39);DOMAINS=Gene3D:1.50.10.20,Pfam:PF13243,PANTHER:PTHR11764,PANTHER:PTHR11764:SF17,Superfamily:SSF48239,Transmembrane_helices:TMhelix,Cleavage_site_(Signalp):SignalP-noTM
.	7A:367445-367445	T	TRITD7Av1G000230	TRITD7Av1G000230.2	Transcript	missense_variant	659	659	220	G/E	gGg/gAg	-	IMPACT=MODERATE;BIOTYPE=protein_coding;EXON=8/11;STRAND=-1;ENSP=TRITD7Av1G000230.2;UNIPARC=UPI001017ED0F;SIFT=tolerated(0.47);DOMAINS=Gene3D:1.50.10.20,Pfam:PF13243,PANTHER:PTHR11764,PANTHER:PTHR11764:SF17,Superfamily:SSF48239,TIGRFAM:TIGR01787
.	7A:367445-367445	T	TRITD7Av1G000230	TRITD7Av1G000230.3	Transcript	missense_variant	662	662	221	G/E	gGg/gAg	-	IMPACT=MODERATE;BIOTYPE=protein_coding;EXON=8/11;STRAND=-1;ENSP=TRITD7Av1G000230.3;UNIPARC=UPI0010193D71;SIFT=tolerated(0.47);DOMAINS=PANTHER:PTHR11764,PANTHER:PTHR11764:SF17,Pfam:PF13243,TIGRFAM:TIGR01787,Gene3D:1.50.10.20,Superfamily:SSF48239
.	7A:367445-367445	T	TRITD7Av1G000230	TRITD7Av1G000230.4	Transcript	missense_variant	794	794	265	G/E	gGg/gAg	-	IMPACT=MODERATE;BIOTYPE=protein_coding;EXON=9/12;STRAND=-1;ENSP=TRITD7Av1G000230.4;UNIPARC=UPI001019D589;SIFT=tolerated(0.43);DOMAINS=Gene3D:1.50.10.20,Pfam:PF13243,PANTHER:PTHR11764,PANTHER:PTHR11764:SF17,Superfamily:SSF48239,TIGRFAM:TIGR01787
.	7A:367445-367445	T	TRITD7Av1G000230	TRITD7Av1G000230.5	Transcript	missense_variant	1874	1874	625	G/E	gGg/gAg	-	IMPACT=MODERATE;BIOTYPE=protein_coding;EXON=15/18;STRAND=-1;ENSP=TRITD7Av1G000230.5;UNIPARC=UPI00101969B1;SIFT=tolerated(0.39);DOMAINS=SFLD:SFLDG01016,CDD:cd02892,PANTHER:PTHR11764:SF17,PANTHER:PTHR11764,Pfam:PF13243,Gene3D:1.50.10.20,TIGRFAM:TIGR01787,Superfamily:SSF48239
.	7A:367445-367445	T	TRITD7Av1G000230	TRITD7Av1G000230.6	Transcript	missense_variant	1778	1778	593	G/E	gGg/gAg	-	IMPACT=MODERATE;BIOTYPE=protein_coding;EXON=16/19;STRAND=-1;ENSP=TRITD7Av1G000230.6;UNIPARC=UPI001017EEF3;SIFT=tolerated(0.38);DOMAINS=Gene3D:1.50.10.20,Pfam:PF13243,PANTHER:PTHR11764,PANTHER:PTHR11764:SF17,Superfamily:SSF48239,TIGRFAM:TIGR01787,SFLD:SFLDG01016,CDD:cd02892
.	7A:367445-367445	T	TRITD7Av1G000230	TRITD7Av1G000230.7	Transcript	missense_variant	1874	1874	625	G/E	gGg/gAg	-	IMPACT=MODERATE;BIOTYPE=protein_coding;EXON=15/17;STRAND=-1;ENSP=TRITD7Av1G000230.7;UNIPARC=UPI00101868EC;SIFT=tolerated(0.39);DOMAINS=Gene3D:1.50.10.20,Pfam:PF13243,PANTHER:PTHR11764,PANTHER:PTHR11764:SF17,SFLD:SFLDG01016,Superfamily:SSF48239,TIGRFAM:TIGR01787,CDD:cd02892
.	7A:367445-367445	T	TRITD7Av1G000230	TRITD7Av1G000230.8	Transcript	stop_gained,splice_region_variant	1767	1767	589	W/*	tgG/tgA	-	IMPACT=HIGH;BIOTYPE=protein_coding;EXON=14/14;STRAND=-1;ENSP=TRITD7Av1G000230.8;UNIPARC=UPI0010190F71;DOMAINS=Gene3D:1.50.10.20,Pfam:PF00432,PANTHER:PTHR11764,PANTHER:PTHR11764:SF17,Superfamily:SSF48239,TIGRFAM:TIGR01787
.	7A:368543-368543	-	-	-	-	-	-	-	-	-	-	-
.	7A:368569-368569	-	-	-	-	-	-	-	-	-	-	-
.	7A:368751-368751	-	-	-	-	-	-	-	-	-	-	-
.	7A:369487-369487	-	-	-	-	-	-	-	-	-	-	-
.	7A:369512-369512	-	-	-	-	-	-	-	-	-	-	-
.	7A:369523-369523	-	-	-	-	-	-	-	-	-	-	-
.	7A:369624-369624	-	-	-	-	-	-	-	-	-	-	-
.	7A:370631-370631	-	-	-	-	-	-	-	-	-	-	-
.	7A:370637-370638	-	-	-	-	-	-	-	-	-	-	-
.	7A:370738-370738	T	TRITD7Av1G000230	TRITD7Av1G000230.10	Transcript	splice_region_variant,synonymous_variant	393	393	131	I	atC/atA	-	IMPACT=LOW;BIOTYPE=protein_coding;EXON=3/13;STRAND=-1;ENSP=TRITD7Av1G000230.10;UNIPARC=UPI001019B029;DOMAINS=Gene3D:1.50.10.20,Gene3D:1.50.10.20,Pfam:PF13249,PANTHER:PTHR11764,PANTHER:PTHR11764:SF17,Superfamily:SSF48239,TIGRFAM:TIGR01787
.	7A:370738-370738	T	TRITD7Av1G000230	TRITD7Av1G000230.11	Transcript	splice_region_variant,synonymous_variant	393	393	131	I	atC/atA	-	IMPACT=LOW;BIOTYPE=protein_coding;EXON=3/11;STRAND=-1;ENSP=TRITD7Av1G000230.11;UNIPARC=UPI0010190C45;DOMAINS=PANTHER:PTHR11764:SF17,PANTHER:PTHR11764,Pfam:PF13249,Gene3D:1.50.10.20,Gene3D:1.50.10.20,Superfamily:SSF48239,TIGRFAM:TIGR01787
.	7A:370738-370738	T	TRITD7Av1G000230	TRITD7Av1G000230.12	Transcript	splice_region_variant,synonymous_variant	393	393	131	I	atC/atA	-	IMPACT=LOW;BIOTYPE=protein_coding;EXON=3/8;STRAND=-1;ENSP=TRITD7Av1G000230.12;UNIPARC=UPI001018834D;DOMAINS=Gene3D:1.50.10.20,Pfam:PF13249,PANTHER:PTHR11764,PANTHER:PTHR11764:SF17,Superfamily:SSF48239
.	7A:370738-370738	T	TRITD7Av1G000230	TRITD7Av1G000230.13	Transcript	splice_region_variant,synonymous_variant	393	393	131	I	atC/atA	-	IMPACT=LOW;BIOTYPE=protein_coding;EXON=3/8;STRAND=-1;ENSP=TRITD7Av1G000230.13;UNIPARC=UPI001019B800;DOMAINS=PANTHER:PTHR11764,PANTHER:PTHR11764:SF17,Pfam:PF13249,Gene3D:1.50.10.20,Superfamily:SSF48239
.	7A:370738-370738	T	TRITD7Av1G000230	TRITD7Av1G000230.14	Transcript	splice_region_variant,synonymous_variant	393	393	131	I	atC/atA	-	IMPACT=LOW;BIOTYPE=protein_coding;EXON=3/8;STRAND=-1;ENSP=TRITD7Av1G000230.14;UNIPARC=UPI001019B0D2;DOMAINS=Gene3D:1.50.10.20,Pfam:PF13249,PANTHER:PTHR11764,PANTHER:PTHR11764:SF17,Superfamily:SSF48239
.	7A:370738-370738	T	TRITD7Av1G000230	TRITD7Av1G000230.15	Transcript	splice_region_variant,synonymous_variant	393	393	131	I	atC/atA	-	IMPACT=LOW;BIOTYPE=protein_coding;EXON=3/7;STRAND=-1;ENSP=TRITD7Av1G000230.15;UNIPARC=UPI0010195CC2;DOMAINS=Gene3D:1.50.10.20,Pfam:PF13249,PANTHER:PTHR11764,PANTHER:PTHR11764:SF17,Superfamily:SSF48239
.	7A:370738-370738	T	TRITD7Av1G000230	TRITD7Av1G000230.16	Transcript	splice_region_variant,synonymous_variant	393	393	131	I	atC/atA	-	IMPACT=LOW;BIOTYPE=protein_coding;EXON=3/5;STRAND=-1;ENSP=TRITD7Av1G000230.16;UNIPARC=UPI00101857C4;DOMAINS=PANTHER:PTHR11764,PANTHER:PTHR11764:SF17,Pfam:PF13249,Gene3D:1.50.10.20,Superfamily:SSF48239
.	7A:370738-370738	T	TRITD7Av1G000230	TRITD7Av1G000230.17	Transcript	splice_region_variant,synonymous_variant	393	393	131	I	atC/atA	-	IMPACT=LOW;BIOTYPE=protein_coding;EXON=3/4;STRAND=-1;ENSP=TRITD7Av1G000230.17;UNIPARC=UPI0010181F07;DOMAINS=Gene3D:1.50.10.20,Pfam:PF13249,PANTHER:PTHR11764,PANTHER:PTHR11764:SF17,Superfamily:SSF48239
.	7A:370738-370738	T	TRITD7Av1G000230	TRITD7Av1G000230.5	Transcript	splice_region_variant,synonymous_variant	393	393	131	I	atC/atA	-	IMPACT=LOW;BIOTYPE=protein_coding;EXON=3/18;STRAND=-1;ENSP=TRITD7Av1G000230.5;UNIPARC=UPI00101969B1;DOMAINS=SFLD:SFLDG01016,CDD:cd02892,PANTHER:PTHR11764:SF17,PANTHER:PTHR11764,Pfam:PF13249,Gene3D:1.50.10.20,Gene3D:1.50.10.20,TIGRFAM:TIGR01787,Superfamily:SSF48239
.	7A:370738-370738	T	TRITD7Av1G000230	TRITD7Av1G000230.6	Transcript	splice_region_variant,synonymous_variant	393	393	131	I	atC/atA	-	IMPACT=LOW;BIOTYPE=protein_coding;EXON=3/19;STRAND=-1;ENSP=TRITD7Av1G000230.6;UNIPARC=UPI001017EEF3;DOMAINS=Gene3D:1.50.10.20,Pfam:PF13249,PANTHER:PTHR11764,PANTHER:PTHR11764:SF17,Superfamily:SSF48239,CDD:cd02892
.	7A:370738-370738	T	TRITD7Av1G000230	TRITD7Av1G000230.7	Transcript	splice_region_variant,synonymous_variant	393	393	131	I	atC/atA	-	IMPACT=LOW;BIOTYPE=protein_coding;EXON=3/17;STRAND=-1;ENSP=TRITD7Av1G000230.7;UNIPARC=UPI00101868EC;DOMAINS=Gene3D:1.50.10.20,Gene3D:1.50.10.20,Pfam:PF13249,PANTHER:PTHR11764,PANTHER:PTHR11764:SF17,SFLD:SFLDG01016,Superfamily:SSF48239,TIGRFAM:TIGR01787,CDD:cd02892
.	7A:370738-370738	T	TRITD7Av1G000230	TRITD7Av1G000230.8	Transcript	splice_region_variant,synonymous_variant	393	393	131	I	atC/atA	-	IMPACT=LOW;BIOTYPE=protein_coding;EXON=3/14;STRAND=-1;ENSP=TRITD7Av1G000230.8;UNIPARC=UPI0010190F71;DOMAINS=Gene3D:1.50.10.20,Gene3D:1.50.10.20,Pfam:PF13249,PANTHER:PTHR11764,PANTHER:PTHR11764:SF17,Superfamily:SSF48239,TIGRFAM:TIGR01787
.	7A:370738-370738	T	TRITD7Av1G000230	TRITD7Av1G000230.9	Transcript	splice_region_variant,synonymous_variant	393	393	131	I	atC/atA	-	IMPACT=LOW;BIOTYPE=protein_coding;EXON=3/14;STRAND=-1;ENSP=TRITD7Av1G000230.9;UNIPARC=UPI00101783BE;DOMAINS=CDD:cd02892,PANTHER:PTHR11764:SF17,PANTHER:PTHR11764,Gene3D:1.50.10.20,Pfam:PF13249,Gene3D:1.50.10.20,TIGRFAM:TIGR01787,Superfamily:SSF48239
.	7A:370884-370884	-	-	-	-	-	-	-	-	-	-	-
.	7A:378050-378050	-	-	-	-	-	-	-	-	-	-	-
.	7A:378167-378167	-	-	-	-	-	-	-	-	-	-	-
.	7A:378245-378247	-	-	-	-	-	-	-	-	-	-	-
.	7A:378339-378339	-	-	-	-	-	-	-	-	-	-	-
.	7A:378506-378506	-	-	-	-	-	-	-	-	-	-	-
.	7A:378692-378692	-	-	-	-	-	-	-	-	-	-	-
.	7A:379480-379480	A	TRITD7Av1G000240	TRITD7Av1G000240.1	Transcript	synonymous_variant	927	927	309	D	gaC/gaT	-	IMPACT=LOW;BIOTYPE=protein_coding;EXON=5/5;STRAND=-1;ENSP=TRITD7Av1G000240.1;UNIPARC=UPI001019E18C;DOMAINS=Low_complexity_(Seg):seg
.	7A:379480-379480	A	TRITD7Av1G000240	TRITD7Av1G000240.2	Transcript	synonymous_variant	1239	1239	413	D	gaC/gaT	-	IMPACT=LOW;BIOTYPE=protein_coding;EXON=7/7;STRAND=-1;ENSP=TRITD7Av1G000240.2;UNIPARC=UPI001018E952;DOMAINS=Low_complexity_(Seg):seg
.	7A:379480-379480	A	TRITD7Av1G000240	TRITD7Av1G000240.3	Transcript	synonymous_variant	1521	1521	507	D	gaC/gaT	-	IMPACT=LOW;BIOTYPE=protein_coding;EXON=8/8;STRAND=-1;ENSP=TRITD7Av1G000240.3;UNIPARC=UPI0010173843;DOMAINS=Low_complexity_(Seg):seg
.	7A:379605-379605	A	TRITD7Av1G000240	TRITD7Av1G000240.1	Transcript	missense_variant	802	802	268	S/C	Agc/Tgc	-	IMPACT=MODERATE;BIOTYPE=protein_coding;EXON=5/5;STRAND=-1;ENSP=TRITD7Av1G000240.1;UNIPARC=UPI001019E18C;SIFT=tolerated(0.15);DOMAINS=PANTHER:PTHR11056:SF0,PANTHER:PTHR11056,Pfam:PF04209,Superfamily:SSF51182
.	7A:379605-379605	A	TRITD7Av1G000240	TRITD7Av1G000240.2	Transcript	missense_variant	1114	1114	372	S/C	Agc/Tgc	-	IMPACT=MODERATE;BIOTYPE=protein_coding;EXON=7/7;STRAND=-1;ENSP=TRITD7Av1G000240.2;UNIPARC=UPI001018E952;SIFT=tolerated(0.12);DOMAINS=Pfam:PF04209,PANTHER:PTHR11056,PANTHER:PTHR11056:SF0,Superfamily:SSF51182
.	7A:379605-379605	A	TRITD7Av1G000240	TRITD7Av1G000240.3	Transcript	missense_variant	1396	1396	466	S/C	Agc/Tgc	-	IMPACT=MODERATE;BIOTYPE=protein_coding;EXON=8/8;STRAND=-1;ENSP=TRITD7Av1G000240.3;UNIPARC=UPI0010173843;SIFT=tolerated(0.14);DOMAINS=Pfam:PF04209,PANTHER:PTHR11056,PANTHER:PTHR11056:SF0,Superfamily:SSF51182,TIGRFAM:TIGR01015
.	7A:379639-379639	C	TRITD7Av1G000240	TRITD7Av1G000240.1	Transcript	synonymous_variant	768	768	256	A	gcA/gcG	-	IMPACT=LOW;BIOTYPE=protein_coding;EXON=5/5;STRAND=-1;ENSP=TRITD7Av1G000240.1;UNIPARC=UPI001019E18C;DOMAINS=PANTHER:PTHR11056:SF0,PANTHER:PTHR11056,Gene3D:2.60.120.10,Pfam:PF04209,Superfamily:SSF51182
.	7A:379639-379639	C	TRITD7Av1G000240	TRITD7Av1G000240.2	Transcript	synonymous_variant	1080	1080	360	A	gcA/gcG	-	IMPACT=LOW;BIOTYPE=protein_coding;EXON=7/7;STRAND=-1;ENSP=TRITD7Av1G000240.2;UNIPARC=UPI001018E952;DOMAINS=Gene3D:2.60.120.10,Pfam:PF04209,PANTHER:PTHR11056,PANTHER:PTHR11056:SF0,Superfamily:SSF51182
.	7A:379639-379639	C	TRITD7Av1G000240	TRITD7Av1G000240.3	Transcript	synonymous_variant	1362	1362	454	A	gcA/gcG	-	IMPACT=LOW;BIOTYPE=protein_coding;EXON=8/8;STRAND=-1;ENSP=TRITD7Av1G000240.3;UNIPARC=UPI0010173843;DOMAINS=Gene3D:2.60.120.10,Pfam:PF04209,PANTHER:PTHR11056,PANTHER:PTHR11056:SF0,Superfamily:SSF51182,TIGRFAM:TIGR01015
.	7A:379661-379661	G	TRITD7Av1G000240	TRITD7Av1G000240.1	Transcript	missense_variant	746	746	249	M/T	aTg/aCg	-	IMPACT=MODERATE;BIOTYPE=protein_coding;EXON=5/5;STRAND=-1;ENSP=TRITD7Av1G000240.1;UNIPARC=UPI001019E18C;SIFT=tolerated(0.48);DOMAINS=PANTHER:PTHR11056:SF0,PANTHER:PTHR11056,Gene3D:2.60.120.10,Pfam:PF04209,Superfamily:SSF51182
.	7A:379661-379661	G	TRITD7Av1G000240	TRITD7Av1G000240.2	Transcript	missense_variant	1058	1058	353	M/T	aTg/aCg	-	IMPACT=MODERATE;BIOTYPE=protein_coding;EXON=7/7;STRAND=-1;ENSP=TRITD7Av1G000240.2;UNIPARC=UPI001018E952;SIFT=tolerated(0.47);DOMAINS=Gene3D:2.60.120.10,Pfam:PF04209,PANTHER:PTHR11056,PANTHER:PTHR11056:SF0,Superfamily:SSF51182
.	7A:379661-379661	G	TRITD7Av1G000240	TRITD7Av1G000240.3	Transcript	missense_variant	1340	1340	447	M/T	aTg/aCg	-	IMPACT=MODERATE;BIOTYPE=protein_coding;EXON=8/8;STRAND=-1;ENSP=TRITD7Av1G000240.3;UNIPARC=UPI0010173843;SIFT=tolerated(0.44);DOMAINS=Gene3D:2.60.120.10,Pfam:PF04209,PANTHER:PTHR11056,PANTHER:PTHR11056:SF0,Superfamily:SSF51182,TIGRFAM:TIGR01015
.	7A:379777-379777	A	TRITD7Av1G000240	TRITD7Av1G000240.1	Transcript	synonymous_variant	630	630	210	D	gaC/gaT	AX-94705090-7A.2	IMPACT=LOW;BIOTYPE=protein_coding;EXON=5/5;STRAND=-1;ENSP=TRITD7Av1G000240.1;UNIPARC=UPI001019E18C;DOMAINS=PANTHER:PTHR11056:SF0,PANTHER:PTHR11056,Gene3D:2.60.120.10,Pfam:PF04209,Superfamily:SSF51182
.	7A:379777-379777	A	TRITD7Av1G000240	TRITD7Av1G000240.2	Transcript	synonymous_variant	942	942	314	D	gaC/gaT	AX-94705090-7A.2	IMPACT=LOW;BIOTYPE=protein_coding;EXON=7/7;STRAND=-1;ENSP=TRITD7Av1G000240.2;UNIPARC=UPI001018E952;DOMAINS=Gene3D:2.60.120.10,Pfam:PF04209,PANTHER:PTHR11056,PANTHER:PTHR11056:SF0,Superfamily:SSF51182
.	7A:379777-379777	A	TRITD7Av1G000240	TRITD7Av1G000240.3	Transcript	synonymous_variant	1224	1224	408	D	gaC/gaT	AX-94705090-7A.2	IMPACT=LOW;BIOTYPE=protein_coding;EXON=8/8;STRAND=-1;ENSP=TRITD7Av1G000240.3;UNIPARC=UPI0010173843;DOMAINS=Gene3D:2.60.120.10,Pfam:PF04209,PANTHER:PTHR11056,PANTHER:PTHR11056:SF0,Superfamily:SSF51182,TIGRFAM:TIGR01015
.	7A:379833-379833	-	-	-	-	-	-	-	-	-	-	-
.	7A:380336-380336	-	-	-	-	-	-	-	-	-	-	-
.	7A:380447-380447	G	TRITD7Av1G000240	TRITD7Av1G000240.1	Transcript	synonymous_variant	357	357	119	N	aaT/aaC	-	IMPACT=LOW;BIOTYPE=protein_coding;EXON=2/5;STRAND=-1;ENSP=TRITD7Av1G000240.1;UNIPARC=UPI001019E18C;DOMAINS=PANTHER:PTHR11056:SF0,PANTHER:PTHR11056,Pfam:PF04209,Superfamily:SSF51182
.	7A:380447-380447	G	TRITD7Av1G000240	TRITD7Av1G000240.2	Transcript	synonymous_variant	669	669	223	N	aaT/aaC	-	IMPACT=LOW;BIOTYPE=protein_coding;EXON=4/7;STRAND=-1;ENSP=TRITD7Av1G000240.2;UNIPARC=UPI001018E952;DOMAINS=Pfam:PF04209,PANTHER:PTHR11056,PANTHER:PTHR11056:SF0,Superfamily:SSF51182
.	7A:380447-380447	G	TRITD7Av1G000240	TRITD7Av1G000240.3	Transcript	synonymous_variant	951	951	317	N	aaT/aaC	-	IMPACT=LOW;BIOTYPE=protein_coding;EXON=5/8;STRAND=-1;ENSP=TRITD7Av1G000240.3;UNIPARC=UPI0010173843;DOMAINS=Pfam:PF04209,PANTHER:PTHR11056,PANTHER:PTHR11056:SF0,Superfamily:SSF51182,TIGRFAM:TIGR01015
.	7A:380573-380573	C	TRITD7Av1G000240	TRITD7Av1G000240.1	Transcript	synonymous_variant	231	231	77	L	ttA/ttG	-	IMPACT=LOW;BIOTYPE=protein_coding;EXON=2/5;STRAND=-1;ENSP=TRITD7Av1G000240.1;UNIPARC=UPI001019E18C;DOMAINS=PANTHER:PTHR11056:SF0,PANTHER:PTHR11056,Pfam:PF04209,Superfamily:SSF51182
.	7A:380573-380573	C	TRITD7Av1G000240	TRITD7Av1G000240.2	Transcript	synonymous_variant	543	543	181	L	ttA/ttG	-	IMPACT=LOW;BIOTYPE=protein_coding;EXON=4/7;STRAND=-1;ENSP=TRITD7Av1G000240.2;UNIPARC=UPI001018E952;DOMAINS=Pfam:PF04209,PANTHER:PTHR11056,PANTHER:PTHR11056:SF0,Superfamily:SSF51182
.	7A:380573-380573	C	TRITD7Av1G000240	TRITD7Av1G000240.3	Transcript	synonymous_variant	825	825	275	L	ttA/ttG	-	IMPACT=LOW;BIOTYPE=protein_coding;EXON=5/8;STRAND=-1;ENSP=TRITD7Av1G000240.3;UNIPARC=UPI0010173843;DOMAINS=Pfam:PF04209,PANTHER:PTHR11056,PANTHER:PTHR11056:SF0,Superfamily:SSF51182,TIGRFAM:TIGR01015
.	7A:381144-381144	-	-	-	-	-	-	-	-	-	-	-
.	7A:381219-381219	-	-	-	-	-	-	-	-	-	-	-
.	7A:381224-381224	-	-	-	-	-	-	-	-	-	-	-
.	7A:381365-381365	-	-	-	-	-	-	-	-	-	-	-
.	7A:387702-387702	A	TRITD7Av1G000260	TRITD7Av1G000260.1	Transcript	synonymous_variant	84	84	28	P	ccG/ccA	-	IMPACT=LOW;BIOTYPE=protein_coding;EXON=1/5;STRAND=1;ENSP=TRITD7Av1G000260.1;UNIPARC=UPI0010180461;DOMAINS=Low_complexity_(Seg):seg,MobiDB_lite:mobidb-lite,Prints:PR01217
.	7A:387702-387702	A	TRITD7Av1G000260	TRITD7Av1G000260.2	Transcript	synonymous_variant	84	84	28	P	ccG/ccA	-	IMPACT=LOW;BIOTYPE=protein_coding;EXON=1/5;STRAND=1;ENSP=TRITD7Av1G000260.2;UNIPARC=UPI0010189BFD;DOMAINS=Prints:PR01217,MobiDB_lite:mobidb-lite,Low_complexity_(Seg):seg
.	7A:387723-387723	G	TRITD7Av1G000260	TRITD7Av1G000260.1	Transcript	synonymous_variant	105	105	35	S	tcC/tcG	-	IMPACT=LOW;BIOTYPE=protein_coding;EXON=1/5;STRAND=1;ENSP=TRITD7Av1G000260.1;UNIPARC=UPI0010180461;DOMAINS=Low_complexity_(Seg):seg,MobiDB_lite:mobidb-lite,MobiDB_lite:mobidb-lite,Prints:PR01217
.	7A:387723-387723	G	TRITD7Av1G000260	TRITD7Av1G000260.2	Transcript	synonymous_variant	105	105	35	S	tcC/tcG	-	IMPACT=LOW;BIOTYPE=protein_coding;EXON=1/5;STRAND=1;ENSP=TRITD7Av1G000260.2;UNIPARC=UPI0010189BFD;DOMAINS=Prints:PR01217,MobiDB_lite:mobidb-lite,MobiDB_lite:mobidb-lite,Low_complexity_(Seg):seg
.	7A:387863-387863	C	TRITD7Av1G000260	TRITD7Av1G000260.1	Transcript	missense_variant	245	245	82	L/P	cTg/cCg	-	IMPACT=MODERATE;BIOTYPE=protein_coding;EXON=1/5;STRAND=1;ENSP=TRITD7Av1G000260.1;UNIPARC=UPI0010180461;SIFT=tolerated_low_confidence(0.11);DOMAINS=Low_complexity_(Seg):seg,MobiDB_lite:mobidb-lite,MobiDB_lite:mobidb-lite,Prints:PR01217
.	7A:387863-387863	C	TRITD7Av1G000260	TRITD7Av1G000260.2	Transcript	missense_variant	245	245	82	L/P	cTg/cCg	-	IMPACT=MODERATE;BIOTYPE=protein_coding;EXON=1/5;STRAND=1;ENSP=TRITD7Av1G000260.2;UNIPARC=UPI0010189BFD;SIFT=tolerated_low_confidence(0.11);DOMAINS=Prints:PR01217,MobiDB_lite:mobidb-lite,MobiDB_lite:mobidb-lite,Low_complexity_(Seg):seg
.	7A:388966-388966	A	TRITD7Av1G000260	TRITD7Av1G000260.1	Transcript	synonymous_variant	804	804	268	R	cgG/cgA	-	IMPACT=LOW;BIOTYPE=protein_coding;EXON=3/5;STRAND=1;ENSP=TRITD7Av1G000260.1;UNIPARC=UPI0010180461;DOMAINS=CDD:cd01837,PANTHER:PTHR45642:SF19,PANTHER:PTHR45642,Pfam:PF00657,Gene3D:3.40.50.1110,Superfamily:SSF52266
.	7A:388966-388966	A	TRITD7Av1G000260	TRITD7Av1G000260.2	Transcript	synonymous_variant	804	804	268	R	cgG/cgA	-	IMPACT=LOW;BIOTYPE=protein_coding;EXON=3/5;STRAND=1;ENSP=TRITD7Av1G000260.2;UNIPARC=UPI0010189BFD;DOMAINS=Gene3D:3.40.50.1110,Pfam:PF00657,PANTHER:PTHR45642,PANTHER:PTHR45642:SF19,Superfamily:SSF52266,CDD:cd01837
.	7A:388966-388966	A	TRITD7Av1G000260	TRITD7Av1G000260.3	Transcript	synonymous_variant	150	150	50	R	cgG/cgA	-	IMPACT=LOW;BIOTYPE=protein_coding;EXON=2/4;STRAND=1;ENSP=TRITD7Av1G000260.3;UNIPARC=UPI0010174A34;DOMAINS=PANTHER:PTHR45642,PANTHER:PTHR45642:SF7,Pfam:PF00657,Gene3D:3.40.50.1110
.	7A:388966-388966	A	TRITD7Av1G000260	TRITD7Av1G000260.4	Transcript	synonymous_variant	93	93	31	R	cgG/cgA	-	IMPACT=LOW;BIOTYPE=protein_coding;EXON=2/4;STRAND=1;ENSP=TRITD7Av1G000260.4;UNIPARC=UPI0010182493;DOMAINS=PANTHER:PTHR45642:SF7,PANTHER:PTHR45642,Gene3D:3.40.50.1110,Pfam:PF00657
.	7A:388981-388981	T	TRITD7Av1G000260	TRITD7Av1G000260.1	Transcript	synonymous_variant	819	819	273	A	gcG/gcT	-	IMPACT=LOW;BIOTYPE=protein_coding;EXON=3/5;STRAND=1;ENSP=TRITD7Av1G000260.1;UNIPARC=UPI0010180461;DOMAINS=CDD:cd01837,PANTHER:PTHR45642:SF19,PANTHER:PTHR45642,Pfam:PF00657,Gene3D:3.40.50.1110,Superfamily:SSF52266
.	7A:388981-388981	T	TRITD7Av1G000260	TRITD7Av1G000260.2	Transcript	synonymous_variant	819	819	273	A	gcG/gcT	-	IMPACT=LOW;BIOTYPE=protein_coding;EXON=3/5;STRAND=1;ENSP=TRITD7Av1G000260.2;UNIPARC=UPI0010189BFD;DOMAINS=Gene3D:3.40.50.1110,Pfam:PF00657,PANTHER:PTHR45642,PANTHER:PTHR45642:SF19,Superfamily:SSF52266,CDD:cd01837
.	7A:388981-388981	T	TRITD7Av1G000260	TRITD7Av1G000260.3	Transcript	synonymous_variant	165	165	55	A	gcG/gcT	-	IMPACT=LOW;BIOTYPE=protein_coding;EXON=2/4;STRAND=1;ENSP=TRITD7Av1G000260.3;UNIPARC=UPI0010174A34;DOMAINS=PANTHER:PTHR45642,PANTHER:PTHR45642:SF7,Pfam:PF00657,Gene3D:3.40.50.1110,Superfamily:SSF52266
.	7A:388981-388981	T	TRITD7Av1G000260	TRITD7Av1G000260.4	Transcript	synonymous_variant	108	108	36	A	gcG/gcT	-	IMPACT=LOW;BIOTYPE=protein_coding;EXON=2/4;STRAND=1;ENSP=TRITD7Av1G000260.4;UNIPARC=UPI0010182493;DOMAINS=PANTHER:PTHR45642:SF7,PANTHER:PTHR45642,Gene3D:3.40.50.1110,Pfam:PF00657,Superfamily:SSF52266
.	7A:389032-389032	G	TRITD7Av1G000260	TRITD7Av1G000260.1	Transcript	synonymous_variant	870	870	290	A	gcA/gcG	-	IMPACT=LOW;BIOTYPE=protein_coding;EXON=3/5;STRAND=1;ENSP=TRITD7Av1G000260.1;UNIPARC=UPI0010180461;DOMAINS=CDD:cd01837,PANTHER:PTHR45642:SF19,PANTHER:PTHR45642,Pfam:PF00657,Gene3D:3.40.50.1110,Superfamily:SSF52266
.	7A:389032-389032	G	TRITD7Av1G000260	TRITD7Av1G000260.2	Transcript	synonymous_variant	870	870	290	A	gcA/gcG	-	IMPACT=LOW;BIOTYPE=protein_coding;EXON=3/5;STRAND=1;ENSP=TRITD7Av1G000260.2;UNIPARC=UPI0010189BFD;DOMAINS=Gene3D:3.40.50.1110,Pfam:PF00657,PANTHER:PTHR45642,PANTHER:PTHR45642:SF19,Superfamily:SSF52266,CDD:cd01837
.	7A:389032-389032	G	TRITD7Av1G000260	TRITD7Av1G000260.3	Transcript	synonymous_variant	216	216	72	A	gcA/gcG	-	IMPACT=LOW;BIOTYPE=protein_coding;EXON=2/4;STRAND=1;ENSP=TRITD7Av1G000260.3;UNIPARC=UPI0010174A34;DOMAINS=PANTHER:PTHR45642,PANTHER:PTHR45642:SF7,Pfam:PF00657,Gene3D:3.40.50.1110,Superfamily:SSF52266
.	7A:389032-389032	G	TRITD7Av1G000260	TRITD7Av1G000260.4	Transcript	synonymous_variant	159	159	53	A	gcA/gcG	-	IMPACT=LOW;BIOTYPE=protein_coding;EXON=2/4;STRAND=1;ENSP=TRITD7Av1G000260.4;UNIPARC=UPI0010182493;DOMAINS=PANTHER:PTHR45642:SF7,PANTHER:PTHR45642,Gene3D:3.40.50.1110,Pfam:PF00657,Superfamily:SSF52266
.	7A:389035-389035	A	TRITD7Av1G000260	TRITD7Av1G000260.1	Transcript	synonymous_variant	873	873	291	S	tcG/tcA	-	IMPACT=LOW;BIOTYPE=protein_coding;EXON=3/5;STRAND=1;ENSP=TRITD7Av1G000260.1;UNIPARC=UPI0010180461;DOMAINS=CDD:cd01837,PANTHER:PTHR45642:SF19,PANTHER:PTHR45642,Pfam:PF00657,Gene3D:3.40.50.1110,Superfamily:SSF52266
.	7A:389035-389035	A	TRITD7Av1G000260	TRITD7Av1G000260.2	Transcript	synonymous_variant	873	873	291	S	tcG/tcA	-	IMPACT=LOW;BIOTYPE=protein_coding;EXON=3/5;STRAND=1;ENSP=TRITD7Av1G000260.2;UNIPARC=UPI0010189BFD;DOMAINS=Gene3D:3.40.50.1110,Pfam:PF00657,PANTHER:PTHR45642,PANTHER:PTHR45642:SF19,Superfamily:SSF52266,CDD:cd01837
.	7A:389035-389035	A	TRITD7Av1G000260	TRITD7Av1G000260.3	Transcript	synonymous_variant	219	219	73	S	tcG/tcA	-	IMPACT=LOW;BIOTYPE=protein_coding;EXON=2/4;STRAND=1;ENSP=TRITD7Av1G000260.3;UNIPARC=UPI0010174A34;DOMAINS=PANTHER:PTHR45642,PANTHER:PTHR45642:SF7,Pfam:PF00657,Gene3D:3.40.50.1110,Superfamily:SSF52266
.	7A:389035-389035	A	TRITD7Av1G000260	TRITD7Av1G000260.4	Transcript	synonymous_variant	162	162	54	S	tcG/tcA	-	IMPACT=LOW;BIOTYPE=protein_coding;EXON=2/4;STRAND=1;ENSP=TRITD7Av1G000260.4;UNIPARC=UPI0010182493;DOMAINS=PANTHER:PTHR45642:SF7,PANTHER:PTHR45642,Gene3D:3.40.50.1110,Pfam:PF00657,Superfamily:SSF52266
.	7A:389071-389071	C	TRITD7Av1G000260	TRITD7Av1G000260.1	Transcript	synonymous_variant	909	909	303	Y	taT/taC	-	IMPACT=LOW;BIOTYPE=protein_coding;EXON=3/5;STRAND=1;ENSP=TRITD7Av1G000260.1;UNIPARC=UPI0010180461;DOMAINS=CDD:cd01837,PANTHER:PTHR45642:SF19,PANTHER:PTHR45642,Pfam:PF00657,Gene3D:3.40.50.1110,Superfamily:SSF52266
.	7A:389071-389071	C	TRITD7Av1G000260	TRITD7Av1G000260.2	Transcript	synonymous_variant	909	909	303	Y	taT/taC	-	IMPACT=LOW;BIOTYPE=protein_coding;EXON=3/5;STRAND=1;ENSP=TRITD7Av1G000260.2;UNIPARC=UPI0010189BFD;DOMAINS=Gene3D:3.40.50.1110,Pfam:PF00657,PANTHER:PTHR45642,PANTHER:PTHR45642:SF19,Superfamily:SSF52266,CDD:cd01837
.	7A:389071-389071	C	TRITD7Av1G000260	TRITD7Av1G000260.3	Transcript	synonymous_variant	255	255	85	Y	taT/taC	-	IMPACT=LOW;BIOTYPE=protein_coding;EXON=2/4;STRAND=1;ENSP=TRITD7Av1G000260.3;UNIPARC=UPI0010174A34;DOMAINS=PANTHER:PTHR45642,PANTHER:PTHR45642:SF7,Pfam:PF00657,Gene3D:3.40.50.1110,Superfamily:SSF52266
.	7A:389071-389071	C	TRITD7Av1G000260	TRITD7Av1G000260.4	Transcript	synonymous_variant	198	198	66	Y	taT/taC	-	IMPACT=LOW;BIOTYPE=protein_coding;EXON=2/4;STRAND=1;ENSP=TRITD7Av1G000260.4;UNIPARC=UPI0010182493;DOMAINS=PANTHER:PTHR45642:SF7,PANTHER:PTHR45642,Gene3D:3.40.50.1110,Pfam:PF00657,Superfamily:SSF52266
.	7A:389090-389090	T	TRITD7Av1G000260	TRITD7Av1G000260.1	Transcript	missense_variant	928	928	310	R/C	Cgc/Tgc	-	IMPACT=MODERATE;BIOTYPE=protein_coding;EXON=3/5;STRAND=1;ENSP=TRITD7Av1G000260.1;UNIPARC=UPI0010180461;SIFT=tolerated(0.2);DOMAINS=CDD:cd01837,PANTHER:PTHR45642:SF19,PANTHER:PTHR45642,Pfam:PF00657,Gene3D:3.40.50.1110,Superfamily:SSF52266
.	7A:389090-389090	T	TRITD7Av1G000260	TRITD7Av1G000260.3	Transcript	missense_variant	274	274	92	R/C	Cgc/Tgc	-	IMPACT=MODERATE;BIOTYPE=protein_coding;EXON=2/4;STRAND=1;ENSP=TRITD7Av1G000260.3;UNIPARC=UPI0010174A34;SIFT=tolerated(0.21);DOMAINS=PANTHER:PTHR45642,PANTHER:PTHR45642:SF7,Pfam:PF00657,Gene3D:3.40.50.1110,Superfamily:SSF52266
.	7A:389090-389090	T	TRITD7Av1G000260	TRITD7Av1G000260.4	Transcript	missense_variant	217	217	73	R/C	Cgc/Tgc	-	IMPACT=MODERATE;BIOTYPE=protein_coding;EXON=2/4;STRAND=1;ENSP=TRITD7Av1G000260.4;UNIPARC=UPI0010182493;SIFT=tolerated(0.25);DOMAINS=PANTHER:PTHR45642:SF7,PANTHER:PTHR45642,Gene3D:3.40.50.1110,Pfam:PF00657,Superfamily:SSF52266
.	7A:389123-389123	-	-	-	-	-	-	-	-	-	-	-
.	7A:389148-389148	-	-	-	-	-	-	-	-	-	-	-
.	7A:389472-389472	-	-	-	-	-	-	-	-	-	-	-
.	7A:392588-392588	-	-	-	-	-	-	-	-	-	-	-
.	7A:392612-392612	-	-	-	-	-	-	-	-	-	-	-
.	7A:392613-392613	-	-	-	-	-	-	-	-	-	-	-
.	7A:392614-392614	-	-	-	-	-	-	-	-	-	-	-
.	7A:392651-392651	-	-	-	-	-	-	-	-	-	-	-
.	7A:392673-392673	-	-	-	-	-	-	-	-	-	-	-
.	7A:396784-396784	T	TRITD7Av1G000280	TRITD7Av1G000280.1	Transcript	synonymous_variant	141	141	47	L	ctC/ctT	-	IMPACT=LOW;BIOTYPE=protein_coding;EXON=1/1;STRAND=1;ENSP=TRITD7Av1G000280.1;UNIPARC=UPI001019D923;DOMAINS=Gene3D:2.60.120.200,Pfam:PF00139,PANTHER:PTHR27007,PANTHER:PTHR27007:SF4,Superfamily:SSF49899,CDD:cd06899
.	7A:397197-397197	A	TRITD7Av1G000280	TRITD7Av1G000280.1	Transcript	missense_variant	554	554	185	S/N	aGt/aAt	-	IMPACT=MODERATE;BIOTYPE=protein_coding;EXON=1/1;STRAND=1;ENSP=TRITD7Av1G000280.1;UNIPARC=UPI001019D923;SIFT=tolerated(0.14);DOMAINS=Gene3D:2.60.120.200,Pfam:PF00139,PANTHER:PTHR27007,PANTHER:PTHR27007:SF4,Superfamily:SSF49899,CDD:cd06899
.	7A:397197-397197	A	TRITD7Av1G000280	TRITD7Av1G000280.2	Transcript	missense_variant	176	176	59	S/N	aGt/aAt	-	IMPACT=MODERATE;BIOTYPE=protein_coding;EXON=2/2;STRAND=1;ENSP=TRITD7Av1G000280.2;UNIPARC=UPI001019A1A4;SIFT=tolerated(0.15);DOMAINS=Gene3D:2.60.120.200,Pfam:PF00139,PANTHER:PTHR27007,PANTHER:PTHR27007:SF4,Superfamily:SSF49899,CDD:cd06899
.	7A:397252-397252	C	TRITD7Av1G000280	TRITD7Av1G000280.1	Transcript	synonymous_variant	609	609	203	P	ccA/ccC	-	IMPACT=LOW;BIOTYPE=protein_coding;EXON=1/1;STRAND=1;ENSP=TRITD7Av1G000280.1;UNIPARC=UPI001019D923;DOMAINS=Gene3D:2.60.120.200,Pfam:PF00139,PANTHER:PTHR27007,PANTHER:PTHR27007:SF4,Superfamily:SSF49899,CDD:cd06899
.	7A:397252-397252	C	TRITD7Av1G000280	TRITD7Av1G000280.2	Transcript	synonymous_variant	231	231	77	P	ccA/ccC	-	IMPACT=LOW;BIOTYPE=protein_coding;EXON=2/2;STRAND=1;ENSP=TRITD7Av1G000280.2;UNIPARC=UPI001019A1A4;DOMAINS=Gene3D:2.60.120.200,Pfam:PF00139,PANTHER:PTHR27007,PANTHER:PTHR27007:SF4,Superfamily:SSF49899,CDD:cd06899
.	7A:397283-397283	G	TRITD7Av1G000280	TRITD7Av1G000280.1	Transcript	missense_variant	640	640	214	S/A	Tcc/Gcc	-	IMPACT=MODERATE;BIOTYPE=protein_coding;EXON=1/1;STRAND=1;ENSP=TRITD7Av1G000280.1;UNIPARC=UPI001019D923;SIFT=tolerated(1);DOMAINS=Gene3D:2.60.120.200,Pfam:PF00139,PANTHER:PTHR27007,PANTHER:PTHR27007:SF4,Superfamily:SSF49899,CDD:cd06899
.	7A:397283-397283	G	TRITD7Av1G000280	TRITD7Av1G000280.2	Transcript	missense_variant	262	262	88	S/A	Tcc/Gcc	-	IMPACT=MODERATE;BIOTYPE=protein_coding;EXON=2/2;STRAND=1;ENSP=TRITD7Av1G000280.2;UNIPARC=UPI001019A1A4;SIFT=tolerated(1);DOMAINS=Gene3D:2.60.120.200,Pfam:PF00139,PANTHER:PTHR27007,PANTHER:PTHR27007:SF4,Superfamily:SSF49899,CDD:cd06899
.	7A:397291-397291	A	TRITD7Av1G000280	TRITD7Av1G000280.1	Transcript	synonymous_variant	648	648	216	Q	caG/caA	-	IMPACT=LOW;BIOTYPE=protein_coding;EXON=1/1;STRAND=1;ENSP=TRITD7Av1G000280.1;UNIPARC=UPI001019D923;DOMAINS=Gene3D:2.60.120.200,Pfam:PF00139,PANTHER:PTHR27007,PANTHER:PTHR27007:SF4,Superfamily:SSF49899,CDD:cd06899
.	7A:397291-397291	A	TRITD7Av1G000280	TRITD7Av1G000280.2	Transcript	synonymous_variant	270	270	90	Q	caG/caA	-	IMPACT=LOW;BIOTYPE=protein_coding;EXON=2/2;STRAND=1;ENSP=TRITD7Av1G000280.2;UNIPARC=UPI001019A1A4;DOMAINS=Gene3D:2.60.120.200,Pfam:PF00139,PANTHER:PTHR27007,PANTHER:PTHR27007:SF4,Superfamily:SSF49899,CDD:cd06899
.	7A:397408-397408	G	TRITD7Av1G000280	TRITD7Av1G000280.1	Transcript	synonymous_variant	765	765	255	S	tcA/tcG	-	IMPACT=LOW;BIOTYPE=protein_coding;EXON=1/1;STRAND=1;ENSP=TRITD7Av1G000280.1;UNIPARC=UPI001019D923;DOMAINS=Gene3D:2.60.120.200,Pfam:PF00139,PANTHER:PTHR27007,PANTHER:PTHR27007:SF4,Superfamily:SSF49899,CDD:cd06899,Low_complexity_(Seg):seg
.	7A:397408-397408	G	TRITD7Av1G000280	TRITD7Av1G000280.2	Transcript	synonymous_variant	387	387	129	S	tcA/tcG	-	IMPACT=LOW;BIOTYPE=protein_coding;EXON=2/2;STRAND=1;ENSP=TRITD7Av1G000280.2;UNIPARC=UPI001019A1A4;DOMAINS=Gene3D:2.60.120.200,Pfam:PF00139,PANTHER:PTHR27007,PANTHER:PTHR27007:SF4,Superfamily:SSF49899,CDD:cd06899,Low_complexity_(Seg):seg
.	7A:397465-397465	T	TRITD7Av1G000280	TRITD7Av1G000280.1	Transcript	synonymous_variant	822	822	274	T	acC/acT	-	IMPACT=LOW;BIOTYPE=protein_coding;EXON=1/1;STRAND=1;ENSP=TRITD7Av1G000280.1;UNIPARC=UPI001019D923;DOMAINS=Gene3D:2.60.120.200,Pfam:PF00139,PANTHER:PTHR27007,PANTHER:PTHR27007:SF4,Superfamily:SSF49899
.	7A:397465-397465	T	TRITD7Av1G000280	TRITD7Av1G000280.2	Transcript	synonymous_variant	444	444	148	T	acC/acT	-	IMPACT=LOW;BIOTYPE=protein_coding;EXON=2/2;STRAND=1;ENSP=TRITD7Av1G000280.2;UNIPARC=UPI001019A1A4;DOMAINS=Gene3D:2.60.120.200,Pfam:PF00139,PANTHER:PTHR27007,PANTHER:PTHR27007:SF4,Superfamily:SSF49899
.	7A:397468-397468	T	TRITD7Av1G000280	TRITD7Av1G000280.1	Transcript	synonymous_variant	825	825	275	P	ccC/ccT	-	IMPACT=LOW;BIOTYPE=protein_coding;EXON=1/1;STRAND=1;ENSP=TRITD7Av1G000280.1;UNIPARC=UPI001019D923;DOMAINS=Gene3D:2.60.120.200,Pfam:PF00139,PANTHER:PTHR27007,PANTHER:PTHR27007:SF4,Superfamily:SSF49899
.	7A:397468-397468	T	TRITD7Av1G000280	TRITD7Av1G000280.2	Transcript	synonymous_variant	447	447	149	P	ccC/ccT	-	IMPACT=LOW;BIOTYPE=protein_coding;EXON=2/2;STRAND=1;ENSP=TRITD7Av1G000280.2;UNIPARC=UPI001019A1A4;DOMAINS=Gene3D:2.60.120.200,Pfam:PF00139,PANTHER:PTHR27007,PANTHER:PTHR27007:SF4,Superfamily:SSF49899
.	7A:397513-397513	G	TRITD7Av1G000280	TRITD7Av1G000280.1	Transcript	synonymous_variant	870	870	290	L	ctT/ctG	-	IMPACT=LOW;BIOTYPE=protein_coding;EXON=1/1;STRAND=1;ENSP=TRITD7Av1G000280.1;UNIPARC=UPI001019D923;DOMAINS=PANTHER:PTHR27007,PANTHER:PTHR27007:SF4,Superfamily:SSF49899
.	7A:397513-397513	G	TRITD7Av1G000280	TRITD7Av1G000280.2	Transcript	synonymous_variant	492	492	164	L	ctT/ctG	-	IMPACT=LOW;BIOTYPE=protein_coding;EXON=2/2;STRAND=1;ENSP=TRITD7Av1G000280.2;UNIPARC=UPI001019A1A4;DOMAINS=PANTHER:PTHR27007,PANTHER:PTHR27007:SF4,Superfamily:SSF49899
.	7A:397521-397521	T	TRITD7Av1G000280	TRITD7Av1G000280.1	Transcript	missense_variant	878	878	293	T/I	aCa/aTa	-	IMPACT=MODERATE;BIOTYPE=protein_coding;EXON=1/1;STRAND=1;ENSP=TRITD7Av1G000280.1;UNIPARC=UPI001019D923;SIFT=deleterious(0.02);DOMAINS=PANTHER:PTHR27007,PANTHER:PTHR27007:SF4
.	7A:397521-397521	T	TRITD7Av1G000280	TRITD7Av1G000280.2	Transcript	missense_variant	500	500	167	T/I	aCa/aTa	-	IMPACT=MODERATE;BIOTYPE=protein_coding;EXON=2/2;STRAND=1;ENSP=TRITD7Av1G000280.2;UNIPARC=UPI001019A1A4;SIFT=deleterious(0.01);DOMAINS=PANTHER:PTHR27007,PANTHER:PTHR27007:SF4,Superfamily:SSF49899
.	7A:397581-397581	C	TRITD7Av1G000280	TRITD7Av1G000280.1	Transcript	missense_variant	938	938	313	V/A	gTt/gCt	-	IMPACT=MODERATE;BIOTYPE=protein_coding;EXON=1/1;STRAND=1;ENSP=TRITD7Av1G000280.1;UNIPARC=UPI001019D923;SIFT=tolerated(1);DOMAINS=PANTHER:PTHR27007,PANTHER:PTHR27007:SF4,Transmembrane_helices:TMhelix,Low_complexity_(Seg):seg
.	7A:397581-397581	C	TRITD7Av1G000280	TRITD7Av1G000280.2	Transcript	missense_variant	560	560	187	V/A	gTt/gCt	-	IMPACT=MODERATE;BIOTYPE=protein_coding;EXON=2/2;STRAND=1;ENSP=TRITD7Av1G000280.2;UNIPARC=UPI001019A1A4;SIFT=tolerated(1);DOMAINS=PANTHER:PTHR27007,PANTHER:PTHR27007:SF4,Superfamily:SSF49899,Transmembrane_helices:TMhelix,Low_complexity_(Seg):seg
.	7A:397595-397595	T	TRITD7Av1G000280	TRITD7Av1G000280.1	Transcript	missense_variant	952	952	318	G/C	Ggt/Tgt	-	IMPACT=MODERATE;BIOTYPE=protein_coding;EXON=1/1;STRAND=1;ENSP=TRITD7Av1G000280.1;UNIPARC=UPI001019D923;SIFT=tolerated(0.07);DOMAINS=PANTHER:PTHR27007,PANTHER:PTHR27007:SF4,Transmembrane_helices:TMhelix,Low_complexity_(Seg):seg
.	7A:397595-397595	T	TRITD7Av1G000280	TRITD7Av1G000280.2	Transcript	missense_variant	574	574	192	G/C	Ggt/Tgt	-	IMPACT=MODERATE;BIOTYPE=protein_coding;EXON=2/2;STRAND=1;ENSP=TRITD7Av1G000280.2;UNIPARC=UPI001019A1A4;SIFT=tolerated(0.06);DOMAINS=PANTHER:PTHR27007,PANTHER:PTHR27007:SF4,Superfamily:SSF49899,Transmembrane_helices:TMhelix,Low_complexity_(Seg):seg
.	7A:397668-397668	G	TRITD7Av1G000280	TRITD7Av1G000280.1	Transcript	missense_variant	1025	1025	342	H/R	cAc/cGc	-	IMPACT=MODERATE;BIOTYPE=protein_coding;EXON=1/1;STRAND=1;ENSP=TRITD7Av1G000280.1;UNIPARC=UPI001019D923;SIFT=deleterious(0.03);DOMAINS=Gene3D:3.30.200.20,PANTHER:PTHR27007,PANTHER:PTHR27007:SF4,Superfamily:SSF56112
.	7A:397668-397668	G	TRITD7Av1G000280	TRITD7Av1G000280.2	Transcript	missense_variant	647	647	216	H/R	cAc/cGc	-	IMPACT=MODERATE;BIOTYPE=protein_coding;EXON=2/2;STRAND=1;ENSP=TRITD7Av1G000280.2;UNIPARC=UPI001019A1A4;SIFT=deleterious(0.03);DOMAINS=Gene3D:3.30.200.20,PANTHER:PTHR27007,PANTHER:PTHR27007:SF4,Superfamily:SSF49899,Superfamily:SSF56112
.	7A:397695-397695	G	TRITD7Av1G000280	TRITD7Av1G000280.1	Transcript	missense_variant	1052	1052	351	H/R	cAt/cGt	-	IMPACT=MODERATE;BIOTYPE=protein_coding;EXON=1/1;STRAND=1;ENSP=TRITD7Av1G000280.1;UNIPARC=UPI001019D923;SIFT=tolerated(0.5);DOMAINS=Gene3D:3.30.200.20,PANTHER:PTHR27007,PANTHER:PTHR27007:SF4,Superfamily:SSF56112
.	7A:397695-397695	G	TRITD7Av1G000280	TRITD7Av1G000280.2	Transcript	missense_variant	674	674	225	H/R	cAt/cGt	-	IMPACT=MODERATE;BIOTYPE=protein_coding;EXON=2/2;STRAND=1;ENSP=TRITD7Av1G000280.2;UNIPARC=UPI001019A1A4;SIFT=tolerated(0.56);DOMAINS=Gene3D:3.30.200.20,PANTHER:PTHR27007,PANTHER:PTHR27007:SF4,Superfamily:SSF49899,Superfamily:SSF56112
.	7A:397719-397719	A	TRITD7Av1G000280	TRITD7Av1G000280.1	Transcript	missense_variant	1076	1076	359	R/K	aGg/aAg	-	IMPACT=MODERATE;BIOTYPE=protein_coding;EXON=1/1;STRAND=1;ENSP=TRITD7Av1G000280.1;UNIPARC=UPI001019D923;SIFT=tolerated(1);DOMAINS=Gene3D:3.30.200.20,Pfam:PF00069,PROSITE_profiles:PS50011,PANTHER:PTHR27007,PANTHER:PTHR27007:SF4,SMART:SM00220,Superfamily:SSF56112
.	7A:397719-397719	A	TRITD7Av1G000280	TRITD7Av1G000280.2	Transcript	missense_variant	698	698	233	R/K	aGg/aAg	-	IMPACT=MODERATE;BIOTYPE=protein_coding;EXON=2/2;STRAND=1;ENSP=TRITD7Av1G000280.2;UNIPARC=UPI001019A1A4;SIFT=tolerated(1);DOMAINS=Gene3D:3.30.200.20,Pfam:PF00069,PROSITE_profiles:PS50011,PANTHER:PTHR27007,PANTHER:PTHR27007:SF4,SMART:SM00220,Superfamily:SSF49899,Superfamily:SSF56112
.	7A:397792-397792	C	TRITD7Av1G000280	TRITD7Av1G000280.1	Transcript	synonymous_variant	1149	1149	383	A	gcT/gcC	-	IMPACT=LOW;BIOTYPE=protein_coding;EXON=1/1;STRAND=1;ENSP=TRITD7Av1G000280.1;UNIPARC=UPI001019D923;DOMAINS=Gene3D:3.30.200.20,Pfam:PF00069,PROSITE_patterns:PS00107,PROSITE_profiles:PS50011,PANTHER:PTHR27007,PANTHER:PTHR27007:SF4,SMART:SM00220,Superfamily:SSF56112,CDD:cd14066
.	7A:397792-397792	C	TRITD7Av1G000280	TRITD7Av1G000280.2	Transcript	synonymous_variant	771	771	257	A	gcT/gcC	-	IMPACT=LOW;BIOTYPE=protein_coding;EXON=2/2;STRAND=1;ENSP=TRITD7Av1G000280.2;UNIPARC=UPI001019A1A4;DOMAINS=Gene3D:3.30.200.20,Pfam:PF00069,PROSITE_patterns:PS00107,PROSITE_profiles:PS50011,PANTHER:PTHR27007,PANTHER:PTHR27007:SF4,SMART:SM00220,Superfamily:SSF56112,CDD:cd14066
.	7A:397826-397826	G	TRITD7Av1G000280	TRITD7Av1G000280.1	Transcript	missense_variant	1183	1183	395	I/V	Ata/Gta	-	IMPACT=MODERATE;BIOTYPE=protein_coding;EXON=1/1;STRAND=1;ENSP=TRITD7Av1G000280.1;UNIPARC=UPI001019D923;SIFT=tolerated(0.14);DOMAINS=Gene3D:3.30.200.20,Pfam:PF00069,PROSITE_profiles:PS50011,PANTHER:PTHR27007,PANTHER:PTHR27007:SF4,SMART:SM00220,Superfamily:SSF56112,CDD:cd14066
.	7A:397826-397826	G	TRITD7Av1G000280	TRITD7Av1G000280.2	Transcript	missense_variant	805	805	269	I/V	Ata/Gta	-	IMPACT=MODERATE;BIOTYPE=protein_coding;EXON=2/2;STRAND=1;ENSP=TRITD7Av1G000280.2;UNIPARC=UPI001019A1A4;SIFT=tolerated(0.13);DOMAINS=Gene3D:3.30.200.20,Pfam:PF00069,PROSITE_profiles:PS50011,PANTHER:PTHR27007,PANTHER:PTHR27007:SF4,SMART:SM00220,Superfamily:SSF56112,CDD:cd14066
.	7A:397862-397862	C	TRITD7Av1G000280	TRITD7Av1G000280.1	Transcript	missense_variant	1219	1219	407	Y/H	Tat/Cat	-	IMPACT=MODERATE;BIOTYPE=protein_coding;EXON=1/1;STRAND=1;ENSP=TRITD7Av1G000280.1;UNIPARC=UPI001019D923;SIFT=tolerated(0.12);DOMAINS=Gene3D:3.30.200.20,Pfam:PF00069,PROSITE_profiles:PS50011,PANTHER:PTHR27007,PANTHER:PTHR27007:SF4,SMART:SM00220,Superfamily:SSF56112,CDD:cd14066
.	7A:397862-397862	C	TRITD7Av1G000280	TRITD7Av1G000280.2	Transcript	missense_variant	841	841	281	Y/H	Tat/Cat	-	IMPACT=MODERATE;BIOTYPE=protein_coding;EXON=2/2;STRAND=1;ENSP=TRITD7Av1G000280.2;UNIPARC=UPI001019A1A4;SIFT=tolerated(0.14);DOMAINS=Gene3D:3.30.200.20,Pfam:PF00069,PROSITE_profiles:PS50011,PANTHER:PTHR27007,PANTHER:PTHR27007:SF4,SMART:SM00220,Superfamily:SSF56112,CDD:cd14066
.	7A:397888-397888	G	TRITD7Av1G000280	TRITD7Av1G000280.1	Transcript	synonymous_variant	1245	1245	415	Q	caA/caG	-	IMPACT=LOW;BIOTYPE=protein_coding;EXON=1/1;STRAND=1;ENSP=TRITD7Av1G000280.1;UNIPARC=UPI001019D923;DOMAINS=Gene3D:3.30.200.20,Pfam:PF00069,PROSITE_profiles:PS50011,PANTHER:PTHR27007,PANTHER:PTHR27007:SF4,SMART:SM00220,Superfamily:SSF56112,CDD:cd14066
.	7A:397888-397888	G	TRITD7Av1G000280	TRITD7Av1G000280.2	Transcript	synonymous_variant	867	867	289	Q	caA/caG	-	IMPACT=LOW;BIOTYPE=protein_coding;EXON=2/2;STRAND=1;ENSP=TRITD7Av1G000280.2;UNIPARC=UPI001019A1A4;DOMAINS=Gene3D:3.30.200.20,Pfam:PF00069,PROSITE_profiles:PS50011,PANTHER:PTHR27007,PANTHER:PTHR27007:SF4,SMART:SM00220,Superfamily:SSF56112,CDD:cd14066
.	7A:397892-397892	G	TRITD7Av1G000280	TRITD7Av1G000280.1	Transcript	missense_variant	1249	1249	417	L/V	Ctt/Gtt	-	IMPACT=MODERATE;BIOTYPE=protein_coding;EXON=1/1;STRAND=1;ENSP=TRITD7Av1G000280.1;UNIPARC=UPI001019D923;SIFT=deleterious(0.01);DOMAINS=Gene3D:3.30.200.20,Pfam:PF00069,PROSITE_profiles:PS50011,PANTHER:PTHR27007,PANTHER:PTHR27007:SF4,SMART:SM00220,Superfamily:SSF56112,CDD:cd14066
.	7A:397892-397892	G	TRITD7Av1G000280	TRITD7Av1G000280.2	Transcript	missense_variant	871	871	291	L/V	Ctt/Gtt	-	IMPACT=MODERATE;BIOTYPE=protein_coding;EXON=2/2;STRAND=1;ENSP=TRITD7Av1G000280.2;UNIPARC=UPI001019A1A4;SIFT=deleterious(0);DOMAINS=Gene3D:3.30.200.20,Pfam:PF00069,PROSITE_profiles:PS50011,PANTHER:PTHR27007,PANTHER:PTHR27007:SF4,SMART:SM00220,Superfamily:SSF56112,CDD:cd14066
.	7A:397936-397936	C	TRITD7Av1G000280	TRITD7Av1G000280.1	Transcript	synonymous_variant	1293	1293	431	D	gaT/gaC	-	IMPACT=LOW;BIOTYPE=protein_coding;EXON=1/1;STRAND=1;ENSP=TRITD7Av1G000280.1;UNIPARC=UPI001019D923;DOMAINS=Gene3D:3.30.200.20,Pfam:PF00069,PROSITE_profiles:PS50011,PANTHER:PTHR27007,PANTHER:PTHR27007:SF4,SMART:SM00220,Superfamily:SSF56112,CDD:cd14066
.	7A:397936-397936	C	TRITD7Av1G000280	TRITD7Av1G000280.2	Transcript	synonymous_variant	915	915	305	D	gaT/gaC	-	IMPACT=LOW;BIOTYPE=protein_coding;EXON=2/2;STRAND=1;ENSP=TRITD7Av1G000280.2;UNIPARC=UPI001019A1A4;DOMAINS=Gene3D:3.30.200.20,Pfam:PF00069,PROSITE_profiles:PS50011,PANTHER:PTHR27007,PANTHER:PTHR27007:SF4,SMART:SM00220,Superfamily:SSF56112,CDD:cd14066
.	7A:397945-397945	A	TRITD7Av1G000280	TRITD7Av1G000280.1	Transcript	synonymous_variant	1302	1302	434	A	gcG/gcA	-	IMPACT=LOW;BIOTYPE=protein_coding;EXON=1/1;STRAND=1;ENSP=TRITD7Av1G000280.1;UNIPARC=UPI001019D923;DOMAINS=Gene3D:1.10.510.10,Pfam:PF00069,PROSITE_profiles:PS50011,PANTHER:PTHR27007,PANTHER:PTHR27007:SF4,SMART:SM00220,Superfamily:SSF56112,CDD:cd14066
.	7A:397945-397945	A	TRITD7Av1G000280	TRITD7Av1G000280.2	Transcript	synonymous_variant	924	924	308	A	gcG/gcA	-	IMPACT=LOW;BIOTYPE=protein_coding;EXON=2/2;STRAND=1;ENSP=TRITD7Av1G000280.2;UNIPARC=UPI001019A1A4;DOMAINS=Gene3D:1.10.510.10,Pfam:PF00069,PROSITE_profiles:PS50011,PANTHER:PTHR27007,PANTHER:PTHR27007:SF4,SMART:SM00220,Superfamily:SSF56112,CDD:cd14066
.	7A:397969-397969	G	TRITD7Av1G000280	TRITD7Av1G000280.1	Transcript	synonymous_variant	1326	1326	442	L	ttA/ttG	-	IMPACT=LOW;BIOTYPE=protein_coding;EXON=1/1;STRAND=1;ENSP=TRITD7Av1G000280.1;UNIPARC=UPI001019D923;DOMAINS=Gene3D:1.10.510.10,Pfam:PF00069,PROSITE_profiles:PS50011,PANTHER:PTHR27007,PANTHER:PTHR27007:SF4,SMART:SM00220,Superfamily:SSF56112,CDD:cd14066
.	7A:397969-397969	G	TRITD7Av1G000280	TRITD7Av1G000280.2	Transcript	synonymous_variant	948	948	316	L	ttA/ttG	-	IMPACT=LOW;BIOTYPE=protein_coding;EXON=2/2;STRAND=1;ENSP=TRITD7Av1G000280.2;UNIPARC=UPI001019A1A4;DOMAINS=Gene3D:1.10.510.10,Pfam:PF00069,PROSITE_profiles:PS50011,PANTHER:PTHR27007,PANTHER:PTHR27007:SF4,SMART:SM00220,Superfamily:SSF56112,CDD:cd14066
.	7A:397999-397999	G	TRITD7Av1G000280	TRITD7Av1G000280.1	Transcript	synonymous_variant	1356	1356	452	G	ggC/ggG	-	IMPACT=LOW;BIOTYPE=protein_coding;EXON=1/1;STRAND=1;ENSP=TRITD7Av1G000280.1;UNIPARC=UPI001019D923;DOMAINS=Gene3D:1.10.510.10,Pfam:PF00069,PROSITE_profiles:PS50011,PANTHER:PTHR27007,PANTHER:PTHR27007:SF4,SMART:SM00220,Superfamily:SSF56112,CDD:cd14066
.	7A:397999-397999	G	TRITD7Av1G000280	TRITD7Av1G000280.2	Transcript	synonymous_variant	978	978	326	G	ggC/ggG	-	IMPACT=LOW;BIOTYPE=protein_coding;EXON=2/2;STRAND=1;ENSP=TRITD7Av1G000280.2;UNIPARC=UPI001019A1A4;DOMAINS=Gene3D:1.10.510.10,Pfam:PF00069,PROSITE_profiles:PS50011,PANTHER:PTHR27007,PANTHER:PTHR27007:SF4,SMART:SM00220,Superfamily:SSF56112,CDD:cd14066
.	7A:398040-398040	C	TRITD7Av1G000280	TRITD7Av1G000280.1	Transcript	missense_variant	1397	1397	466	G/A	gGt/gCt	-	IMPACT=MODERATE;BIOTYPE=protein_coding;EXON=1/1;STRAND=1;ENSP=TRITD7Av1G000280.1;UNIPARC=UPI001019D923;SIFT=tolerated(0.15);DOMAINS=Gene3D:1.10.510.10,Pfam:PF00069,PROSITE_profiles:PS50011,PANTHER:PTHR27007,PANTHER:PTHR27007:SF4,SMART:SM00220,Superfamily:SSF56112,CDD:cd14066
.	7A:398040-398040	C	TRITD7Av1G000280	TRITD7Av1G000280.2	Transcript	missense_variant	1019	1019	340	G/A	gGt/gCt	-	IMPACT=MODERATE;BIOTYPE=protein_coding;EXON=2/2;STRAND=1;ENSP=TRITD7Av1G000280.2;UNIPARC=UPI001019A1A4;SIFT=tolerated(0.14);DOMAINS=Gene3D:1.10.510.10,Pfam:PF00069,PROSITE_profiles:PS50011,PANTHER:PTHR27007,PANTHER:PTHR27007:SF4,SMART:SM00220,Superfamily:SSF56112,CDD:cd14066
.	7A:398068-398068	C	TRITD7Av1G000280	TRITD7Av1G000280.1	Transcript	missense_variant	1425	1425	475	E/D	gaA/gaC	-	IMPACT=MODERATE;BIOTYPE=protein_coding;EXON=1/1;STRAND=1;ENSP=TRITD7Av1G000280.1;UNIPARC=UPI001019D923;SIFT=tolerated(0.1);DOMAINS=Gene3D:1.10.510.10,Pfam:PF00069,PROSITE_profiles:PS50011,PANTHER:PTHR27007,PANTHER:PTHR27007:SF4,SMART:SM00220,Superfamily:SSF56112,CDD:cd14066
.	7A:398068-398068	C	TRITD7Av1G000280	TRITD7Av1G000280.2	Transcript	missense_variant	1047	1047	349	E/D	gaA/gaC	-	IMPACT=MODERATE;BIOTYPE=protein_coding;EXON=2/2;STRAND=1;ENSP=TRITD7Av1G000280.2;UNIPARC=UPI001019A1A4;SIFT=tolerated(0.1);DOMAINS=Gene3D:1.10.510.10,Pfam:PF00069,PROSITE_profiles:PS50011,PANTHER:PTHR27007,PANTHER:PTHR27007:SF4,SMART:SM00220,Superfamily:SSF56112,CDD:cd14066
.	7A:398074-398074	T	TRITD7Av1G000280	TRITD7Av1G000280.1	Transcript	synonymous_variant	1431	1431	477	V	gtC/gtT	-	IMPACT=LOW;BIOTYPE=protein_coding;EXON=1/1;STRAND=1;ENSP=TRITD7Av1G000280.1;UNIPARC=UPI001019D923;DOMAINS=Gene3D:1.10.510.10,Pfam:PF00069,PROSITE_profiles:PS50011,PANTHER:PTHR27007,PANTHER:PTHR27007:SF4,SMART:SM00220,Superfamily:SSF56112,CDD:cd14066
.	7A:398074-398074	T	TRITD7Av1G000280	TRITD7Av1G000280.2	Transcript	synonymous_variant	1053	1053	351	V	gtC/gtT	-	IMPACT=LOW;BIOTYPE=protein_coding;EXON=2/2;STRAND=1;ENSP=TRITD7Av1G000280.2;UNIPARC=UPI001019A1A4;DOMAINS=Gene3D:1.10.510.10,Pfam:PF00069,PROSITE_profiles:PS50011,PANTHER:PTHR27007,PANTHER:PTHR27007:SF4,SMART:SM00220,Superfamily:SSF56112,CDD:cd14066
.	7A:398230-398230	G	TRITD7Av1G000280	TRITD7Av1G000280.1	Transcript	synonymous_variant	1587	1587	529	L	ctA/ctG	-	IMPACT=LOW;BIOTYPE=protein_coding;EXON=1/1;STRAND=1;ENSP=TRITD7Av1G000280.1;UNIPARC=UPI001019D923;DOMAINS=Gene3D:1.10.510.10,Pfam:PF00069,PROSITE_profiles:PS50011,PANTHER:PTHR27007,PANTHER:PTHR27007:SF4,SMART:SM00220,Superfamily:SSF56112,CDD:cd14066
.	7A:398230-398230	G	TRITD7Av1G000280	TRITD7Av1G000280.2	Transcript	synonymous_variant	1209	1209	403	L	ctA/ctG	-	IMPACT=LOW;BIOTYPE=protein_coding;EXON=2/2;STRAND=1;ENSP=TRITD7Av1G000280.2;UNIPARC=UPI001019A1A4;DOMAINS=Gene3D:1.10.510.10,Pfam:PF00069,PROSITE_profiles:PS50011,PANTHER:PTHR27007,PANTHER:PTHR27007:SF4,SMART:SM00220,Superfamily:SSF56112,CDD:cd14066
.	7A:398315-398315	G	TRITD7Av1G000280	TRITD7Av1G000280.1	Transcript	missense_variant	1672	1672	558	I/V	Atc/Gtc	-	IMPACT=MODERATE;BIOTYPE=protein_coding;EXON=1/1;STRAND=1;ENSP=TRITD7Av1G000280.1;UNIPARC=UPI001019D923;SIFT=tolerated(0.35);DOMAINS=Gene3D:1.10.510.10,Pfam:PF00069,PROSITE_profiles:PS50011,PANTHER:PTHR27007,PANTHER:PTHR27007:SF4,SMART:SM00220,Superfamily:SSF56112,CDD:cd14066
.	7A:398315-398315	G	TRITD7Av1G000280	TRITD7Av1G000280.2	Transcript	missense_variant	1294	1294	432	I/V	Atc/Gtc	-	IMPACT=MODERATE;BIOTYPE=protein_coding;EXON=2/2;STRAND=1;ENSP=TRITD7Av1G000280.2;UNIPARC=UPI001019A1A4;SIFT=tolerated(0.38);DOMAINS=Gene3D:1.10.510.10,Pfam:PF00069,PROSITE_profiles:PS50011,PANTHER:PTHR27007,PANTHER:PTHR27007:SF4,SMART:SM00220,Superfamily:SSF56112,CDD:cd14066
.	7A:398348-398348	T	TRITD7Av1G000280	TRITD7Av1G000280.1	Transcript	synonymous_variant	1705	1705	569	L	Ctg/Ttg	-	IMPACT=LOW;BIOTYPE=protein_coding;EXON=1/1;STRAND=1;ENSP=TRITD7Av1G000280.1;UNIPARC=UPI001019D923;DOMAINS=Gene3D:1.10.510.10,Pfam:PF00069,PROSITE_profiles:PS50011,PANTHER:PTHR27007,PANTHER:PTHR27007:SF4,SMART:SM00220,Superfamily:SSF56112,CDD:cd14066
.	7A:398348-398348	T	TRITD7Av1G000280	TRITD7Av1G000280.2	Transcript	synonymous_variant	1327	1327	443	L	Ctg/Ttg	-	IMPACT=LOW;BIOTYPE=protein_coding;EXON=2/2;STRAND=1;ENSP=TRITD7Av1G000280.2;UNIPARC=UPI001019A1A4;DOMAINS=Gene3D:1.10.510.10,Pfam:PF00069,PROSITE_profiles:PS50011,PANTHER:PTHR27007,PANTHER:PTHR27007:SF4,SMART:SM00220,Superfamily:SSF56112,CDD:cd14066
.	7A:398427-398427	A	TRITD7Av1G000280	TRITD7Av1G000280.1	Transcript	missense_variant	1784	1784	595	A/D	gCc/gAc	-	IMPACT=MODERATE;BIOTYPE=protein_coding;EXON=1/1;STRAND=1;ENSP=TRITD7Av1G000280.1;UNIPARC=UPI001019D923;SIFT=tolerated(1);DOMAINS=Gene3D:1.10.510.10,Pfam:PF00069,PROSITE_profiles:PS50011,PANTHER:PTHR27007,PANTHER:PTHR27007:SF4,SMART:SM00220,Superfamily:SSF56112,CDD:cd14066
.	7A:398427-398427	A	TRITD7Av1G000280	TRITD7Av1G000280.2	Transcript	missense_variant	1406	1406	469	A/D	gCc/gAc	-	IMPACT=MODERATE;BIOTYPE=protein_coding;EXON=2/2;STRAND=1;ENSP=TRITD7Av1G000280.2;UNIPARC=UPI001019A1A4;SIFT=tolerated(1);DOMAINS=Gene3D:1.10.510.10,Pfam:PF00069,PROSITE_profiles:PS50011,PANTHER:PTHR27007,PANTHER:PTHR27007:SF4,SMART:SM00220,Superfamily:SSF56112,CDD:cd14066
.	7A:398433-398433	C	TRITD7Av1G000280	TRITD7Av1G000280.1	Transcript	missense_variant	1790	1790	597	S/T	aGt/aCt	-	IMPACT=MODERATE;BIOTYPE=protein_coding;EXON=1/1;STRAND=1;ENSP=TRITD7Av1G000280.1;UNIPARC=UPI001019D923;SIFT=deleterious(0.04);DOMAINS=Gene3D:1.10.510.10,Pfam:PF00069,PROSITE_profiles:PS50011,PANTHER:PTHR27007,PANTHER:PTHR27007:SF4,SMART:SM00220,Superfamily:SSF56112,CDD:cd14066
.	7A:398433-398433	C	TRITD7Av1G000280	TRITD7Av1G000280.2	Transcript	missense_variant	1412	1412	471	S/T	aGt/aCt	-	IMPACT=MODERATE;BIOTYPE=protein_coding;EXON=2/2;STRAND=1;ENSP=TRITD7Av1G000280.2;UNIPARC=UPI001019A1A4;SIFT=deleterious(0.04);DOMAINS=Gene3D:1.10.510.10,Pfam:PF00069,PROSITE_profiles:PS50011,PANTHER:PTHR27007,PANTHER:PTHR27007:SF4,SMART:SM00220,Superfamily:SSF56112,CDD:cd14066
.	7A:398439-398439	C	TRITD7Av1G000280	TRITD7Av1G000280.1	Transcript	missense_variant	1796	1796	599	V/A	gTg/gCg	-	IMPACT=MODERATE;BIOTYPE=protein_coding;EXON=1/1;STRAND=1;ENSP=TRITD7Av1G000280.1;UNIPARC=UPI001019D923;SIFT=tolerated(1);DOMAINS=Gene3D:1.10.510.10,Pfam:PF00069,PROSITE_profiles:PS50011,PANTHER:PTHR27007,PANTHER:PTHR27007:SF4,SMART:SM00220,Superfamily:SSF56112,CDD:cd14066
.	7A:398439-398439	C	TRITD7Av1G000280	TRITD7Av1G000280.2	Transcript	missense_variant	1418	1418	473	V/A	gTg/gCg	-	IMPACT=MODERATE;BIOTYPE=protein_coding;EXON=2/2;STRAND=1;ENSP=TRITD7Av1G000280.2;UNIPARC=UPI001019A1A4;SIFT=tolerated(1);DOMAINS=Gene3D:1.10.510.10,Pfam:PF00069,PROSITE_profiles:PS50011,PANTHER:PTHR27007,PANTHER:PTHR27007:SF4,SMART:SM00220,Superfamily:SSF56112,CDD:cd14066
.	7A:398494-398494	G	TRITD7Av1G000280	TRITD7Av1G000280.1	Transcript	synonymous_variant	1851	1851	617	R	agA/agG	-	IMPACT=LOW;BIOTYPE=protein_coding;EXON=1/1;STRAND=1;ENSP=TRITD7Av1G000280.1;UNIPARC=UPI001019D923;DOMAINS=Gene3D:1.10.510.10,Pfam:PF00069,PROSITE_profiles:PS50011,PANTHER:PTHR27007,PANTHER:PTHR27007:SF4,SMART:SM00220,Superfamily:SSF56112,CDD:cd14066
.	7A:398494-398494	G	TRITD7Av1G000280	TRITD7Av1G000280.2	Transcript	synonymous_variant	1473	1473	491	R	agA/agG	-	IMPACT=LOW;BIOTYPE=protein_coding;EXON=2/2;STRAND=1;ENSP=TRITD7Av1G000280.2;UNIPARC=UPI001019A1A4;DOMAINS=Gene3D:1.10.510.10,Pfam:PF00069,PROSITE_profiles:PS50011,PANTHER:PTHR27007,PANTHER:PTHR27007:SF4,SMART:SM00220,Superfamily:SSF56112,CDD:cd14066
.	7A:398502-398502	T	TRITD7Av1G000280	TRITD7Av1G000280.1	Transcript	missense_variant	1859	1859	620	T/M	aCg/aTg	-	IMPACT=MODERATE;BIOTYPE=protein_coding;EXON=1/1;STRAND=1;ENSP=TRITD7Av1G000280.1;UNIPARC=UPI001019D923;SIFT=tolerated(1);DOMAINS=Gene3D:1.10.510.10,Pfam:PF00069,PROSITE_profiles:PS50011,PANTHER:PTHR27007,PANTHER:PTHR27007:SF4,SMART:SM00220,Superfamily:SSF56112,CDD:cd14066
.	7A:398502-398502	T	TRITD7Av1G000280	TRITD7Av1G000280.2	Transcript	missense_variant	1481	1481	494	T/M	aCg/aTg	-	IMPACT=MODERATE;BIOTYPE=protein_coding;EXON=2/2;STRAND=1;ENSP=TRITD7Av1G000280.2;UNIPARC=UPI001019A1A4;SIFT=tolerated(1);DOMAINS=Gene3D:1.10.510.10,Pfam:PF00069,PROSITE_profiles:PS50011,PANTHER:PTHR27007,PANTHER:PTHR27007:SF4,SMART:SM00220,Superfamily:SSF56112,CDD:cd14066
.	7A:398557-398557	A	TRITD7Av1G000280	TRITD7Av1G000280.1	Transcript	synonymous_variant	1914	1914	638	P	ccG/ccA	-	IMPACT=LOW;BIOTYPE=protein_coding;EXON=1/1;STRAND=1;ENSP=TRITD7Av1G000280.1;UNIPARC=UPI001019D923;DOMAINS=Superfamily:SSF56112
.	7A:398557-398557	A	TRITD7Av1G000280	TRITD7Av1G000280.2	Transcript	synonymous_variant	1536	1536	512	P	ccG/ccA	-	IMPACT=LOW;BIOTYPE=protein_coding;EXON=2/2;STRAND=1;ENSP=TRITD7Av1G000280.2;UNIPARC=UPI001019A1A4;DOMAINS=Superfamily:SSF56112
.	7A:398560-398560	G	TRITD7Av1G000280	TRITD7Av1G000280.1	Transcript	synonymous_variant	1917	1917	639	A	gcA/gcG	-	IMPACT=LOW;BIOTYPE=protein_coding;EXON=1/1;STRAND=1;ENSP=TRITD7Av1G000280.1;UNIPARC=UPI001019D923;DOMAINS=Superfamily:SSF56112
.	7A:398560-398560	G	TRITD7Av1G000280	TRITD7Av1G000280.2	Transcript	synonymous_variant	1539	1539	513	A	gcA/gcG	-	IMPACT=LOW;BIOTYPE=protein_coding;EXON=2/2;STRAND=1;ENSP=TRITD7Av1G000280.2;UNIPARC=UPI001019A1A4;DOMAINS=Superfamily:SSF56112
.	7A:398620-398620	G	TRITD7Av1G000280	TRITD7Av1G000280.1	Transcript	synonymous_variant	1977	1977	659	T	acA/acG	-	IMPACT=LOW;BIOTYPE=protein_coding;EXON=1/1;STRAND=1;ENSP=TRITD7Av1G000280.1;UNIPARC=UPI001019D923
.	7A:398620-398620	G	TRITD7Av1G000280	TRITD7Av1G000280.2	Transcript	synonymous_variant	1599	1599	533	T	acA/acG	-	IMPACT=LOW;BIOTYPE=protein_coding;EXON=2/2;STRAND=1;ENSP=TRITD7Av1G000280.2;UNIPARC=UPI001019A1A4
.	7A:398678-398678	G	TRITD7Av1G000280	TRITD7Av1G000280.1	Transcript	missense_variant	2035	2035	679	I/V	Ata/Gta	-	IMPACT=MODERATE;BIOTYPE=protein_coding;EXON=1/1;STRAND=1;ENSP=TRITD7Av1G000280.1;UNIPARC=UPI001019D923;SIFT=tolerated(0.49)
.	7A:398678-398678	G	TRITD7Av1G000280	TRITD7Av1G000280.2	Transcript	missense_variant	1657	1657	553	I/V	Ata/Gta	-	IMPACT=MODERATE;BIOTYPE=protein_coding;EXON=2/2;STRAND=1;ENSP=TRITD7Av1G000280.2;UNIPARC=UPI001019A1A4;SIFT=tolerated_low_confidence(0.86)
.	7A:398718-398718	-	-	-	-	-	-	-	-	-	-	-
.	7A:398750-398754	-	-	-	-	-	-	-	-	-	-	-
.	7A:398790-398790	-	-	-	-	-	-	-	-	-	-	-
.	7A:398824-398825	-	-	-	-	-	-	-	-	-	-	-
.	7A:398871-398871	-	-	-	-	-	-	-	-	-	-	-
.	7A:398897-398897	-	-	-	-	-	-	-	-	-	-	-
.	7A:398915-398915	-	-	-	-	-	-	-	-	-	-	-
.	7A:398918-398918	-	-	-	-	-	-	-	-	-	-	-
.	7A:398940-398940	-	-	-	-	-	-	-	-	-	-	-
.	7A:475037-475037	G	TRITD7Av1G000290	TRITD7Av1G000290.1	Transcript	synonymous_variant	51	51	17	T	acC/acG	-	IMPACT=LOW;BIOTYPE=protein_coding;EXON=1/8;STRAND=1;ENSP=TRITD7Av1G000290.1;UNIPARC=UPI0010180F14;DOMAINS=PANTHER:PTHR10909,PANTHER:PTHR10909:SF380
.	7A:475037-475037	G	TRITD7Av1G000290	TRITD7Av1G000290.2	Transcript	synonymous_variant	51	51	17	T	acC/acG	-	IMPACT=LOW;BIOTYPE=protein_coding;EXON=1/9;STRAND=1;ENSP=TRITD7Av1G000290.2;UNIPARC=UPI00101773D8;DOMAINS=PANTHER:PTHR10909,PANTHER:PTHR10909:SF380
.	7A:475037-475037	G	TRITD7Av1G000290	TRITD7Av1G000290.3	Transcript	synonymous_variant	51	51	17	T	acC/acG	-	IMPACT=LOW;BIOTYPE=protein_coding;EXON=1/12;STRAND=1;ENSP=TRITD7Av1G000290.3;UNIPARC=UPI0010196EFE;DOMAINS=PANTHER:PTHR10909,PANTHER:PTHR10909:SF380
.	7A:475037-475037	G	TRITD7Av1G000290	TRITD7Av1G000290.4	Transcript	synonymous_variant	51	51	17	T	acC/acG	-	IMPACT=LOW;BIOTYPE=protein_coding;EXON=1/14;STRAND=1;ENSP=TRITD7Av1G000290.4;UNIPARC=UPI00101869C1;DOMAINS=PANTHER:PTHR10909,PANTHER:PTHR10909:SF380,PIRSF:PIRSF000168
.	7A:475037-475037	G	TRITD7Av1G000290	TRITD7Av1G000290.5	Transcript	synonymous_variant	51	51	17	T	acC/acG	-	IMPACT=LOW;BIOTYPE=protein_coding;EXON=1/15;STRAND=1;ENSP=TRITD7Av1G000290.5;UNIPARC=UPI001018A6D8;DOMAINS=PIRSF:PIRSF000168,PANTHER:PTHR10909,PANTHER:PTHR10909:SF380
.	7A:475037-475037	G	TRITD7Av1G000290	TRITD7Av1G000290.6	Transcript	synonymous_variant	51	51	17	T	acC/acG	-	IMPACT=LOW;BIOTYPE=protein_coding;EXON=1/14;STRAND=1;ENSP=TRITD7Av1G000290.6;UNIPARC=UPI0010176159;DOMAINS=PIRSF:PIRSF000168,PANTHER:PTHR10909,PANTHER:PTHR10909:SF380
.	7A:475052-475052	C	TRITD7Av1G000290	TRITD7Av1G000290.1	Transcript	synonymous_variant	66	66	22	V	gtG/gtC	-	IMPACT=LOW;BIOTYPE=protein_coding;EXON=1/8;STRAND=1;ENSP=TRITD7Av1G000290.1;UNIPARC=UPI0010180F14;DOMAINS=Gene3D:1.10.540.10,Pfam:PF14749,PANTHER:PTHR10909,PANTHER:PTHR10909:SF380
.	7A:475052-475052	C	TRITD7Av1G000290	TRITD7Av1G000290.2	Transcript	synonymous_variant	66	66	22	V	gtG/gtC	-	IMPACT=LOW;BIOTYPE=protein_coding;EXON=1/9;STRAND=1;ENSP=TRITD7Av1G000290.2;UNIPARC=UPI00101773D8;DOMAINS=Gene3D:1.10.540.10,Pfam:PF14749,PANTHER:PTHR10909,PANTHER:PTHR10909:SF380
.	7A:475052-475052	C	TRITD7Av1G000290	TRITD7Av1G000290.3	Transcript	synonymous_variant	66	66	22	V	gtG/gtC	-	IMPACT=LOW;BIOTYPE=protein_coding;EXON=1/12;STRAND=1;ENSP=TRITD7Av1G000290.3;UNIPARC=UPI0010196EFE;DOMAINS=Gene3D:1.10.540.10,Pfam:PF14749,PANTHER:PTHR10909,PANTHER:PTHR10909:SF380
.	7A:475052-475052	C	TRITD7Av1G000290	TRITD7Av1G000290.4	Transcript	synonymous_variant	66	66	22	V	gtG/gtC	-	IMPACT=LOW;BIOTYPE=protein_coding;EXON=1/14;STRAND=1;ENSP=TRITD7Av1G000290.4;UNIPARC=UPI00101869C1;DOMAINS=Pfam:PF14749,PANTHER:PTHR10909,PANTHER:PTHR10909:SF380,Gene3D:1.10.540.10,PIRSF:PIRSF000168
.	7A:475052-475052	C	TRITD7Av1G000290	TRITD7Av1G000290.5	Transcript	synonymous_variant	66	66	22	V	gtG/gtC	-	IMPACT=LOW;BIOTYPE=protein_coding;EXON=1/15;STRAND=1;ENSP=TRITD7Av1G000290.5;UNIPARC=UPI001018A6D8;DOMAINS=Gene3D:1.10.540.10,Pfam:PF14749,PIRSF:PIRSF000168,PANTHER:PTHR10909,PANTHER:PTHR10909:SF380
.	7A:475052-475052	C	TRITD7Av1G000290	TRITD7Av1G000290.6	Transcript	synonymous_variant	66	66	22	V	gtG/gtC	-	IMPACT=LOW;BIOTYPE=protein_coding;EXON=1/14;STRAND=1;ENSP=TRITD7Av1G000290.6;UNIPARC=UPI0010176159;DOMAINS=Gene3D:1.10.540.10,Pfam:PF14749,PIRSF:PIRSF000168,PANTHER:PTHR10909,PANTHER:PTHR10909:SF380
.	7A:477507-477507	T	TRITD7Av1G000290	TRITD7Av1G000290.1	Transcript	synonymous_variant	795	795	265	V	gtC/gtT	-	IMPACT=LOW;BIOTYPE=protein_coding;EXON=7/8;STRAND=1;ENSP=TRITD7Av1G000290.1;UNIPARC=UPI0010180F14;DOMAINS=Gene3D:2.40.110.10,PANTHER:PTHR10909,PANTHER:PTHR10909:SF380
.	7A:477507-477507	T	TRITD7Av1G000290	TRITD7Av1G000290.2	Transcript	synonymous_variant	795	795	265	V	gtC/gtT	-	IMPACT=LOW;BIOTYPE=protein_coding;EXON=7/9;STRAND=1;ENSP=TRITD7Av1G000290.2;UNIPARC=UPI00101773D8;DOMAINS=Gene3D:2.40.110.10,PANTHER:PTHR10909,PANTHER:PTHR10909:SF380
.	7A:477507-477507	T	TRITD7Av1G000290	TRITD7Av1G000290.3	Transcript	synonymous_variant	795	795	265	V	gtC/gtT	-	IMPACT=LOW;BIOTYPE=protein_coding;EXON=7/12;STRAND=1;ENSP=TRITD7Av1G000290.3;UNIPARC=UPI0010196EFE;DOMAINS=Gene3D:2.40.110.10,PANTHER:PTHR10909,PANTHER:PTHR10909:SF380
.	7A:477507-477507	T	TRITD7Av1G000290	TRITD7Av1G000290.4	Transcript	synonymous_variant	795	795	265	V	gtC/gtT	-	IMPACT=LOW;BIOTYPE=protein_coding;EXON=7/14;STRAND=1;ENSP=TRITD7Av1G000290.4;UNIPARC=UPI00101869C1;DOMAINS=PANTHER:PTHR10909,PANTHER:PTHR10909:SF380,Gene3D:2.40.110.10,PIRSF:PIRSF000168
.	7A:477507-477507	T	TRITD7Av1G000290	TRITD7Av1G000290.5	Transcript	synonymous_variant	795	795	265	V	gtC/gtT	-	IMPACT=LOW;BIOTYPE=protein_coding;EXON=7/15;STRAND=1;ENSP=TRITD7Av1G000290.5;UNIPARC=UPI001018A6D8;DOMAINS=Gene3D:2.40.110.10,PIRSF:PIRSF000168,PANTHER:PTHR10909,PANTHER:PTHR10909:SF380
.	7A:477507-477507	T	TRITD7Av1G000290	TRITD7Av1G000290.6	Transcript	synonymous_variant	795	795	265	V	gtC/gtT	-	IMPACT=LOW;BIOTYPE=protein_coding;EXON=7/14;STRAND=1;ENSP=TRITD7Av1G000290.6;UNIPARC=UPI0010176159;DOMAINS=Gene3D:2.40.110.10,PIRSF:PIRSF000168,PANTHER:PTHR10909,PANTHER:PTHR10909:SF380
.	7A:477507-477507	T	TRITD7Av1G000290	TRITD7Av1G000290.7	Transcript	synonymous_variant	723	723	241	V	gtC/gtT	-	IMPACT=LOW;BIOTYPE=protein_coding;EXON=7/9;STRAND=1;ENSP=TRITD7Av1G000290.7;UNIPARC=UPI001017AC99;DOMAINS=Gene3D:2.40.110.10,PANTHER:PTHR10909,PANTHER:PTHR10909:SF380
.	7A:477507-477507	T	TRITD7Av1G000290	TRITD7Av1G000290.8	Transcript	synonymous_variant	723	723	241	V	gtC/gtT	-	IMPACT=LOW;BIOTYPE=protein_coding;EXON=7/12;STRAND=1;ENSP=TRITD7Av1G000290.8;UNIPARC=UPI001019E3A8;DOMAINS=Gene3D:2.40.110.10,PANTHER:PTHR10909,PANTHER:PTHR10909:SF380
.	7A:477540-477540	A	TRITD7Av1G000290	TRITD7Av1G000290.1	Transcript	synonymous_variant	828	828	276	V	gtG/gtA	-	IMPACT=LOW;BIOTYPE=protein_coding;EXON=7/8;STRAND=1;ENSP=TRITD7Av1G000290.1;UNIPARC=UPI0010180F14;DOMAINS=PANTHER:PTHR10909,PANTHER:PTHR10909:SF380
.	7A:477540-477540	A	TRITD7Av1G000290	TRITD7Av1G000290.2	Transcript	synonymous_variant	828	828	276	V	gtG/gtA	-	IMPACT=LOW;BIOTYPE=protein_coding;EXON=7/9;STRAND=1;ENSP=TRITD7Av1G000290.2;UNIPARC=UPI00101773D8;DOMAINS=PANTHER:PTHR10909,PANTHER:PTHR10909:SF380
.	7A:477540-477540	A	TRITD7Av1G000290	TRITD7Av1G000290.3	Transcript	synonymous_variant	828	828	276	V	gtG/gtA	-	IMPACT=LOW;BIOTYPE=protein_coding;EXON=7/12;STRAND=1;ENSP=TRITD7Av1G000290.3;UNIPARC=UPI0010196EFE;DOMAINS=PANTHER:PTHR10909,PANTHER:PTHR10909:SF380
.	7A:477540-477540	A	TRITD7Av1G000290	TRITD7Av1G000290.4	Transcript	synonymous_variant	828	828	276	V	gtG/gtA	-	IMPACT=LOW;BIOTYPE=protein_coding;EXON=7/14;STRAND=1;ENSP=TRITD7Av1G000290.4;UNIPARC=UPI00101869C1;DOMAINS=PANTHER:PTHR10909,PANTHER:PTHR10909:SF380,PIRSF:PIRSF000168
.	7A:477540-477540	A	TRITD7Av1G000290	TRITD7Av1G000290.5	Transcript	synonymous_variant	828	828	276	V	gtG/gtA	-	IMPACT=LOW;BIOTYPE=protein_coding;EXON=7/15;STRAND=1;ENSP=TRITD7Av1G000290.5;UNIPARC=UPI001018A6D8;DOMAINS=PIRSF:PIRSF000168,PANTHER:PTHR10909,PANTHER:PTHR10909:SF380
.	7A:477540-477540	A	TRITD7Av1G000290	TRITD7Av1G000290.6	Transcript	synonymous_variant	828	828	276	V	gtG/gtA	-	IMPACT=LOW;BIOTYPE=protein_coding;EXON=7/14;STRAND=1;ENSP=TRITD7Av1G000290.6;UNIPARC=UPI0010176159;DOMAINS=PIRSF:PIRSF000168,PANTHER:PTHR10909,PANTHER:PTHR10909:SF380
.	7A:477540-477540	A	TRITD7Av1G000290	TRITD7Av1G000290.7	Transcript	synonymous_variant	756	756	252	V	gtG/gtA	-	IMPACT=LOW;BIOTYPE=protein_coding;EXON=7/9;STRAND=1;ENSP=TRITD7Av1G000290.7;UNIPARC=UPI001017AC99;DOMAINS=PANTHER:PTHR10909,PANTHER:PTHR10909:SF380
.	7A:477540-477540	A	TRITD7Av1G000290	TRITD7Av1G000290.8	Transcript	synonymous_variant	756	756	252	V	gtG/gtA	-	IMPACT=LOW;BIOTYPE=protein_coding;EXON=7/12;STRAND=1;ENSP=TRITD7Av1G000290.8;UNIPARC=UPI001019E3A8;DOMAINS=PANTHER:PTHR10909,PANTHER:PTHR10909:SF380
.	7A:478200-478200	-	-	-	-	-	-	-	-	-	-	-
.	7A:478244-478244	-	-	-	-	-	-	-	-	-	-	-
.	7A:478259-478259	-	-	-	-	-	-	-	-	-	-	-
.	7A:478265-478265	-	-	-	-	-	-	-	-	-	-	-
.	7A:478268-478269	-	-	-	-	-	-	-	-	-	-	-
.	7A:478283-478283	-	-	-	-	-	-	-	-	-	-	-
.	7A:478289-478289	-	-	-	-	-	-	-	-	-	-	-
.	7A:478317-478317	-	-	-	-	-	-	-	-	-	-	-
.	7A:478449-478449	C	TRITD7Av1G000290	TRITD7Av1G000290.3	Transcript	synonymous_variant	1296	1296	432	V	gtT/gtC	-	IMPACT=LOW;BIOTYPE=protein_coding;EXON=9/12;STRAND=1;ENSP=TRITD7Av1G000290.3;UNIPARC=UPI0010196EFE;DOMAINS=Gene3D:1.20.140.10,PANTHER:PTHR10909,PANTHER:PTHR10909:SF380,Superfamily:SSF47203
.	7A:478449-478449	C	TRITD7Av1G000290	TRITD7Av1G000290.4	Transcript	synonymous_variant	1296	1296	432	V	gtT/gtC	-	IMPACT=LOW;BIOTYPE=protein_coding;EXON=9/14;STRAND=1;ENSP=TRITD7Av1G000290.4;UNIPARC=UPI00101869C1;DOMAINS=PANTHER:PTHR10909,PANTHER:PTHR10909:SF380,Gene3D:1.20.140.10,Superfamily:SSF47203,Low_complexity_(Seg):seg,PIRSF:PIRSF000168
.	7A:478449-478449	C	TRITD7Av1G000290	TRITD7Av1G000290.5	Transcript	synonymous_variant	1296	1296	432	V	gtT/gtC	-	IMPACT=LOW;BIOTYPE=protein_coding;EXON=9/15;STRAND=1;ENSP=TRITD7Av1G000290.5;UNIPARC=UPI001018A6D8;DOMAINS=Gene3D:1.20.140.10,PIRSF:PIRSF000168,PANTHER:PTHR10909,PANTHER:PTHR10909:SF380,Superfamily:SSF47203
.	7A:478449-478449	C	TRITD7Av1G000290	TRITD7Av1G000290.8	Transcript	synonymous_variant	1224	1224	408	V	gtT/gtC	-	IMPACT=LOW;BIOTYPE=protein_coding;EXON=9/12;STRAND=1;ENSP=TRITD7Av1G000290.8;UNIPARC=UPI001019E3A8;DOMAINS=Gene3D:1.20.140.10,PANTHER:PTHR10909,PANTHER:PTHR10909:SF380,Superfamily:SSF47203
.	7A:478456-478456	C	TRITD7Av1G000290	TRITD7Av1G000290.3	Transcript	synonymous_variant	1303	1303	435	L	Ttg/Ctg	-	IMPACT=LOW;BIOTYPE=protein_coding;EXON=9/12;STRAND=1;ENSP=TRITD7Av1G000290.3;UNIPARC=UPI0010196EFE;DOMAINS=Gene3D:1.20.140.10,PANTHER:PTHR10909,PANTHER:PTHR10909:SF380,Superfamily:SSF47203
.	7A:478456-478456	C	TRITD7Av1G000290	TRITD7Av1G000290.4	Transcript	synonymous_variant	1303	1303	435	L	Ttg/Ctg	-	IMPACT=LOW;BIOTYPE=protein_coding;EXON=9/14;STRAND=1;ENSP=TRITD7Av1G000290.4;UNIPARC=UPI00101869C1;DOMAINS=PANTHER:PTHR10909,PANTHER:PTHR10909:SF380,Gene3D:1.20.140.10,Superfamily:SSF47203,Low_complexity_(Seg):seg,PIRSF:PIRSF000168
.	7A:478456-478456	C	TRITD7Av1G000290	TRITD7Av1G000290.5	Transcript	synonymous_variant	1303	1303	435	L	Ttg/Ctg	-	IMPACT=LOW;BIOTYPE=protein_coding;EXON=9/15;STRAND=1;ENSP=TRITD7Av1G000290.5;UNIPARC=UPI001018A6D8;DOMAINS=Gene3D:1.20.140.10,PIRSF:PIRSF000168,PANTHER:PTHR10909,PANTHER:PTHR10909:SF380,Superfamily:SSF47203
.	7A:478456-478456	C	TRITD7Av1G000290	TRITD7Av1G000290.8	Transcript	synonymous_variant	1231	1231	411	L	Ttg/Ctg	-	IMPACT=LOW;BIOTYPE=protein_coding;EXON=9/12;STRAND=1;ENSP=TRITD7Av1G000290.8;UNIPARC=UPI001019E3A8;DOMAINS=Gene3D:1.20.140.10,PANTHER:PTHR10909,PANTHER:PTHR10909:SF380,Superfamily:SSF47203
.	7A:478458-478458	C	TRITD7Av1G000290	TRITD7Av1G000290.3	Transcript	missense_variant	1305	1305	435	L/F	ttG/ttC	-	IMPACT=MODERATE;BIOTYPE=protein_coding;EXON=9/12;STRAND=1;ENSP=TRITD7Av1G000290.3;UNIPARC=UPI0010196EFE;SIFT=tolerated(0.07);DOMAINS=Gene3D:1.20.140.10,PANTHER:PTHR10909,PANTHER:PTHR10909:SF380,Superfamily:SSF47203
.	7A:478458-478458	C	TRITD7Av1G000290	TRITD7Av1G000290.4	Transcript	missense_variant	1305	1305	435	L/F	ttG/ttC	-	IMPACT=MODERATE;BIOTYPE=protein_coding;EXON=9/14;STRAND=1;ENSP=TRITD7Av1G000290.4;UNIPARC=UPI00101869C1;SIFT=tolerated(0.14);DOMAINS=PANTHER:PTHR10909,PANTHER:PTHR10909:SF380,Gene3D:1.20.140.10,Superfamily:SSF47203,Low_complexity_(Seg):seg,PIRSF:PIRSF000168
.	7A:478458-478458	C	TRITD7Av1G000290	TRITD7Av1G000290.5	Transcript	missense_variant	1305	1305	435	L/F	ttG/ttC	-	IMPACT=MODERATE;BIOTYPE=protein_coding;EXON=9/15;STRAND=1;ENSP=TRITD7Av1G000290.5;UNIPARC=UPI001018A6D8;SIFT=tolerated(0.16);DOMAINS=Gene3D:1.20.140.10,PIRSF:PIRSF000168,PANTHER:PTHR10909,PANTHER:PTHR10909:SF380,Superfamily:SSF47203
.	7A:478458-478458	C	TRITD7Av1G000290	TRITD7Av1G000290.8	Transcript	missense_variant	1233	1233	411	L/F	ttG/ttC	-	IMPACT=MODERATE;BIOTYPE=protein_coding;EXON=9/12;STRAND=1;ENSP=TRITD7Av1G000290.8;UNIPARC=UPI001019E3A8;SIFT=tolerated(0.1);DOMAINS=Gene3D:1.20.140.10,PANTHER:PTHR10909,PANTHER:PTHR10909:SF380,Superfamily:SSF47203
.	7A:478496-478496	-	-	-	-	-	-	-	-	-	-	-
.	7A:478500-478502	-	-	-	-	-	-	-	-	-	-	-
.	7A:478512-478514	-	-	-	-	-	-	-	-	-	-	-
.	7A:478548-478548	-	-	-	-	-	-	-	-	-	-	-
.	7A:529136-529136	-	-	-	-	-	-	-	-	-	-	-
.	7A:529186-529186	-	-	-	-	-	-	-	-	-	-	-
.	7A:529195-529195	-	-	-	-	-	-	-	-	-	-	-
.	7A:529201-529201	-	-	-	-	-	-	-	-	-	-	-
.	7A:529263-529263	-	-	-	-	-	-	-	-	-	-	-
.	7A:529439-529439	-	-	-	-	-	-	-	-	-	-	-
.	7A:529690-529690	-	-	-	-	-	-	-	-	-	-	-
.	7A:529772-529772	-	-	-	-	-	-	-	-	-	-	-
.	7A:529805-529805	-	-	-	-	-	-	-	-	-	-	-
.	7A:529857-529857	-	-	-	-	-	-	-	-	-	-	-
.	7A:529859-529859	-	-	-	-	-	-	-	-	-	-	-
.	7A:529869-529869	-	-	-	-	-	-	-	-	-	-	-
.	7A:529889-529889	-	-	-	-	-	-	-	-	-	-	-
.	7A:529966-529966	-	-	-	-	-	-	-	-	-	-	-
.	7A:530001-530001	-	-	-	-	-	-	-	-	-	-	-
.	7A:530037-530037	-	-	-	-	-	-	-	-	-	-	-
.	7A:530039-530039	-	-	-	-	-	-	-	-	-	-	-
.	7A:530089-530089	-	-	-	-	-	-	-	-	-	-	-
.	7A:530103-530103	-	-	-	-	-	-	-	-	-	-	-
.	7A:530110-530110	-	-	-	-	-	-	-	-	-	-	-
.	7A:530276-530276	-	-	-	-	-	-	-	-	-	-	-
.	7A:530322-530323	-	-	-	-	-	-	-	-	-	-	-
.	7A:530439-530439	-	-	-	-	-	-	-	-	-	-	-
.	7A:530804-530805	-	-	-	-	-	-	-	-	-	-	-
.	7A:530818-530821	-	-	-	-	-	-	-	-	-	-	-
.	7A:530832-530832	-	-	-	-	-	-	-	-	-	-	-
.	7A:531441-531441	-	-	-	-	-	-	-	-	-	-	-
.	7A:531455-531460	-	-	-	-	-	-	-	-	-	-	-
.	7A:531471-531471	-	-	-	-	-	-	-	-	-	-	-
.	7A:531474-531474	-	-	-	-	-	-	-	-	-	-	-
.	7A:531688-531693	-	-	-	-	-	-	-	-	-	-	-
.	7A:532080-532080	-	-	-	-	-	-	-	-	-	-	-
.	7A:532548-532548	-	-	-	-	-	-	-	-	-	-	-
.	7A:538011-538011	-	-	-	-	-	-	-	-	-	-	-
.	7A:538014-538014	-	-	-	-	-	-	-	-	-	-	-
.	7A:538056-538056	-	-	-	-	-	-	-	-	-	-	-
.	7A:538077-538078	-	-	-	-	-	-	-	-	-	-	-
.	7A:538087-538087	-	-	-	-	-	-	-	-	-	-	-
.	7A:538089-538089	-	-	-	-	-	-	-	-	-	-	-
.	7A:538093-538093	-	-	-	-	-	-	-	-	-	-	-
.	7A:538127-538127	-	-	-	-	-	-	-	-	-	-	-
.	7A:538157-538157	C	TRITD7Av1G000320	TRITD7Av1G000320.10	Transcript	synonymous_variant	2169	2169	723	A	gcT/gcC	-	IMPACT=LOW;BIOTYPE=protein_coding;EXON=25/35;STRAND=1;ENSP=TRITD7Av1G000320.10;UNIPARC=UPI0010185AF6;DOMAINS=HAMAP:MF_00255,PANTHER:PTHR30075,TIGRFAM:TIGR00211,Pfam:PF02092
.	7A:538157-538157	C	TRITD7Av1G000320	TRITD7Av1G000320.11	Transcript	synonymous_variant	2169	2169	723	A	gcT/gcC	-	IMPACT=LOW;BIOTYPE=protein_coding;EXON=25/35;STRAND=1;ENSP=TRITD7Av1G000320.11;UNIPARC=UPI001019B862;DOMAINS=HAMAP:MF_00255,PANTHER:PTHR30075,Pfam:PF02092,TIGRFAM:TIGR00211
.	7A:538157-538157	C	TRITD7Av1G000320	TRITD7Av1G000320.12	Transcript	synonymous_variant	1857	1857	619	A	gcT/gcC	-	IMPACT=LOW;BIOTYPE=protein_coding;EXON=25/35;STRAND=1;ENSP=TRITD7Av1G000320.12;UNIPARC=UPI001017914B;DOMAINS=HAMAP:MF_00255,PANTHER:PTHR30075,TIGRFAM:TIGR00211,Pfam:PF02092
.	7A:538157-538157	C	TRITD7Av1G000320	TRITD7Av1G000320.13	Transcript	synonymous_variant	1707	1707	569	A	gcT/gcC	-	IMPACT=LOW;BIOTYPE=protein_coding;EXON=23/33;STRAND=1;ENSP=TRITD7Av1G000320.13;UNIPARC=UPI0010192717;DOMAINS=PANTHER:PTHR30075,Pfam:PF02092,TIGRFAM:TIGR00211,Prints:PR01045,HAMAP:MF_00255
.	7A:538157-538157	C	TRITD7Av1G000320	TRITD7Av1G000320.14	Transcript	synonymous_variant	1608	1608	536	A	gcT/gcC	-	IMPACT=LOW;BIOTYPE=protein_coding;EXON=21/31;STRAND=1;ENSP=TRITD7Av1G000320.14;UNIPARC=UPI0010176816;DOMAINS=HAMAP:MF_00255,PANTHER:PTHR30075,TIGRFAM:TIGR00211,Pfam:PF02092,Prints:PR01045
.	7A:538157-538157	C	TRITD7Av1G000320	TRITD7Av1G000320.15	Transcript	synonymous_variant	1326	1326	442	A	gcT/gcC	-	IMPACT=LOW;BIOTYPE=protein_coding;EXON=17/26;STRAND=1;ENSP=TRITD7Av1G000320.15;UNIPARC=UPI00101991D1;DOMAINS=HAMAP:MF_00255,Pfam:PF02092,Prints:PR01045,PANTHER:PTHR30075,TIGRFAM:TIGR00211
.	7A:538157-538157	C	TRITD7Av1G000320	TRITD7Av1G000320.7	Transcript	synonymous_variant	2169	2169	723	A	gcT/gcC	-	IMPACT=LOW;BIOTYPE=protein_coding;EXON=25/34;STRAND=1;ENSP=TRITD7Av1G000320.7;UNIPARC=UPI001018A577;DOMAINS=HAMAP:MF_00255,PANTHER:PTHR30075,Pfam:PF02092,TIGRFAM:TIGR00211
.	7A:538157-538157	C	TRITD7Av1G000320	TRITD7Av1G000320.8	Transcript	synonymous_variant	2169	2169	723	A	gcT/gcC	-	IMPACT=LOW;BIOTYPE=protein_coding;EXON=25/35;STRAND=1;ENSP=TRITD7Av1G000320.8;UNIPARC=UPI001019D774;DOMAINS=HAMAP:MF_00255,PANTHER:PTHR30075,TIGRFAM:TIGR00211,Pfam:PF02092
.	7A:538157-538157	C	TRITD7Av1G000320	TRITD7Av1G000320.9	Transcript	synonymous_variant	2163	2163	721	A	gcT/gcC	-	IMPACT=LOW;BIOTYPE=protein_coding;EXON=25/35;STRAND=1;ENSP=TRITD7Av1G000320.9;UNIPARC=UPI0010199915;DOMAINS=HAMAP:MF_00255,Pfam:PF02092,PANTHER:PTHR30075,TIGRFAM:TIGR00211
.	7A:538169-538169	C	TRITD7Av1G000320	TRITD7Av1G000320.10	Transcript	synonymous_variant	2181	2181	727	Y	taT/taC	-	IMPACT=LOW;BIOTYPE=protein_coding;EXON=25/35;STRAND=1;ENSP=TRITD7Av1G000320.10;UNIPARC=UPI0010185AF6;DOMAINS=HAMAP:MF_00255,PANTHER:PTHR30075,TIGRFAM:TIGR00211,Pfam:PF02092
.	7A:538169-538169	C	TRITD7Av1G000320	TRITD7Av1G000320.11	Transcript	synonymous_variant	2181	2181	727	Y	taT/taC	-	IMPACT=LOW;BIOTYPE=protein_coding;EXON=25/35;STRAND=1;ENSP=TRITD7Av1G000320.11;UNIPARC=UPI001019B862;DOMAINS=HAMAP:MF_00255,PANTHER:PTHR30075,Pfam:PF02092,TIGRFAM:TIGR00211
.	7A:538169-538169	C	TRITD7Av1G000320	TRITD7Av1G000320.12	Transcript	synonymous_variant	1869	1869	623	Y	taT/taC	-	IMPACT=LOW;BIOTYPE=protein_coding;EXON=25/35;STRAND=1;ENSP=TRITD7Av1G000320.12;UNIPARC=UPI001017914B;DOMAINS=HAMAP:MF_00255,PANTHER:PTHR30075,TIGRFAM:TIGR00211,Pfam:PF02092
.	7A:538169-538169	C	TRITD7Av1G000320	TRITD7Av1G000320.13	Transcript	synonymous_variant	1719	1719	573	Y	taT/taC	-	IMPACT=LOW;BIOTYPE=protein_coding;EXON=23/33;STRAND=1;ENSP=TRITD7Av1G000320.13;UNIPARC=UPI0010192717;DOMAINS=PANTHER:PTHR30075,Pfam:PF02092,TIGRFAM:TIGR00211,Prints:PR01045,HAMAP:MF_00255
.	7A:538169-538169	C	TRITD7Av1G000320	TRITD7Av1G000320.14	Transcript	synonymous_variant	1620	1620	540	Y	taT/taC	-	IMPACT=LOW;BIOTYPE=protein_coding;EXON=21/31;STRAND=1;ENSP=TRITD7Av1G000320.14;UNIPARC=UPI0010176816;DOMAINS=HAMAP:MF_00255,PANTHER:PTHR30075,TIGRFAM:TIGR00211,Pfam:PF02092,Prints:PR01045
.	7A:538169-538169	C	TRITD7Av1G000320	TRITD7Av1G000320.15	Transcript	synonymous_variant	1338	1338	446	Y	taT/taC	-	IMPACT=LOW;BIOTYPE=protein_coding;EXON=17/26;STRAND=1;ENSP=TRITD7Av1G000320.15;UNIPARC=UPI00101991D1;DOMAINS=HAMAP:MF_00255,Pfam:PF02092,Prints:PR01045,PANTHER:PTHR30075,TIGRFAM:TIGR00211
.	7A:538169-538169	C	TRITD7Av1G000320	TRITD7Av1G000320.7	Transcript	synonymous_variant	2181	2181	727	Y	taT/taC	-	IMPACT=LOW;BIOTYPE=protein_coding;EXON=25/34;STRAND=1;ENSP=TRITD7Av1G000320.7;UNIPARC=UPI001018A577;DOMAINS=HAMAP:MF_00255,PANTHER:PTHR30075,Pfam:PF02092,TIGRFAM:TIGR00211
.	7A:538169-538169	C	TRITD7Av1G000320	TRITD7Av1G000320.8	Transcript	synonymous_variant	2181	2181	727	Y	taT/taC	-	IMPACT=LOW;BIOTYPE=protein_coding;EXON=25/35;STRAND=1;ENSP=TRITD7Av1G000320.8;UNIPARC=UPI001019D774;DOMAINS=HAMAP:MF_00255,PANTHER:PTHR30075,TIGRFAM:TIGR00211,Pfam:PF02092
.	7A:538169-538169	C	TRITD7Av1G000320	TRITD7Av1G000320.9	Transcript	synonymous_variant	2175	2175	725	Y	taT/taC	-	IMPACT=LOW;BIOTYPE=protein_coding;EXON=25/35;STRAND=1;ENSP=TRITD7Av1G000320.9;UNIPARC=UPI0010199915;DOMAINS=HAMAP:MF_00255,Pfam:PF02092,PANTHER:PTHR30075,TIGRFAM:TIGR00211
.	7A:538240-538240	-	-	-	-	-	-	-	-	-	-	-
.	7A:538242-538242	-	-	-	-	-	-	-	-	-	-	-
.	7A:538245-538245	-	-	-	-	-	-	-	-	-	-	-
.	7A:538248-538248	-	-	-	-	-	-	-	-	-	-	-
.	7A:538258-538258	-	-	-	-	-	-	-	-	-	-	-
.	7A:538293-538293	-	-	-	-	-	-	-	-	-	-	-
.	7A:538334-538334	C	TRITD7Av1G000320	TRITD7Av1G000320.10	Transcript	missense_variant	2273	2273	758	M/T	aTg/aCg	-	IMPACT=MODERATE;BIOTYPE=protein_coding;EXON=26/35;STRAND=1;ENSP=TRITD7Av1G000320.10;UNIPARC=UPI0010185AF6;SIFT=tolerated(0.91);DOMAINS=HAMAP:MF_00255,PROSITE_profiles:PS50861,PANTHER:PTHR30075,TIGRFAM:TIGR00211,Pfam:PF02092,Superfamily:SSF109604
.	7A:538334-538334	C	TRITD7Av1G000320	TRITD7Av1G000320.11	Transcript	missense_variant	2273	2273	758	M/T	aTg/aCg	-	IMPACT=MODERATE;BIOTYPE=protein_coding;EXON=26/35;STRAND=1;ENSP=TRITD7Av1G000320.11;UNIPARC=UPI001019B862;SIFT=tolerated(0.84);DOMAINS=PROSITE_profiles:PS50861,HAMAP:MF_00255,PANTHER:PTHR30075,Pfam:PF02092,TIGRFAM:TIGR00211,Superfamily:SSF109604
.	7A:538334-538334	C	TRITD7Av1G000320	TRITD7Av1G000320.12	Transcript	missense_variant	1961	1961	654	M/T	aTg/aCg	-	IMPACT=MODERATE;BIOTYPE=protein_coding;EXON=26/35;STRAND=1;ENSP=TRITD7Av1G000320.12;UNIPARC=UPI001017914B;SIFT=tolerated(0.59);DOMAINS=HAMAP:MF_00255,PROSITE_profiles:PS50861,PANTHER:PTHR30075,TIGRFAM:TIGR00211,Pfam:PF02092,Superfamily:SSF109604
.	7A:538334-538334	C	TRITD7Av1G000320	TRITD7Av1G000320.13	Transcript	missense_variant	1811	1811	604	M/T	aTg/aCg	-	IMPACT=MODERATE;BIOTYPE=protein_coding;EXON=24/33;STRAND=1;ENSP=TRITD7Av1G000320.13;UNIPARC=UPI0010192717;SIFT=tolerated(1);DOMAINS=PROSITE_profiles:PS50861,PANTHER:PTHR30075,Pfam:PF02092,TIGRFAM:TIGR00211,Superfamily:SSF109604,HAMAP:MF_00255
.	7A:538334-538334	C	TRITD7Av1G000320	TRITD7Av1G000320.14	Transcript	missense_variant	1712	1712	571	M/T	aTg/aCg	-	IMPACT=MODERATE;BIOTYPE=protein_coding;EXON=22/31;STRAND=1;ENSP=TRITD7Av1G000320.14;UNIPARC=UPI0010176816;SIFT=tolerated(1);DOMAINS=HAMAP:MF_00255,PROSITE_profiles:PS50861,PANTHER:PTHR30075,TIGRFAM:TIGR00211,Pfam:PF02092,Superfamily:SSF109604
.	7A:538334-538334	C	TRITD7Av1G000320	TRITD7Av1G000320.15	Transcript	missense_variant	1430	1430	477	M/T	aTg/aCg	-	IMPACT=MODERATE;BIOTYPE=protein_coding;EXON=18/26;STRAND=1;ENSP=TRITD7Av1G000320.15;UNIPARC=UPI00101991D1;SIFT=tolerated(1);DOMAINS=HAMAP:MF_00255,Pfam:PF02092,PROSITE_profiles:PS50861,PANTHER:PTHR30075,Superfamily:SSF109604,TIGRFAM:TIGR00211
.	7A:538334-538334	C	TRITD7Av1G000320	TRITD7Av1G000320.7	Transcript	missense_variant	2273	2273	758	M/T	aTg/aCg	-	IMPACT=MODERATE;BIOTYPE=protein_coding;EXON=26/34;STRAND=1;ENSP=TRITD7Av1G000320.7;UNIPARC=UPI001018A577;SIFT=tolerated(0.65);DOMAINS=HAMAP:MF_00255,PROSITE_profiles:PS50861,PANTHER:PTHR30075,Pfam:PF02092,TIGRFAM:TIGR00211,Superfamily:SSF109604
.	7A:538334-538334	C	TRITD7Av1G000320	TRITD7Av1G000320.8	Transcript	missense_variant	2273	2273	758	M/T	aTg/aCg	-	IMPACT=MODERATE;BIOTYPE=protein_coding;EXON=26/35;STRAND=1;ENSP=TRITD7Av1G000320.8;UNIPARC=UPI001019D774;SIFT=tolerated(0.76);DOMAINS=PROSITE_profiles:PS50861,HAMAP:MF_00255,PANTHER:PTHR30075,TIGRFAM:TIGR00211,Pfam:PF02092,Superfamily:SSF109604
.	7A:538334-538334	C	TRITD7Av1G000320	TRITD7Av1G000320.9	Transcript	missense_variant	2267	2267	756	M/T	aTg/aCg	-	IMPACT=MODERATE;BIOTYPE=protein_coding;EXON=26/35;STRAND=1;ENSP=TRITD7Av1G000320.9;UNIPARC=UPI0010199915;SIFT=tolerated(0.91);DOMAINS=HAMAP:MF_00255,Pfam:PF02092,PROSITE_profiles:PS50861,PANTHER:PTHR30075,Superfamily:SSF109604,TIGRFAM:TIGR00211
.	7A:538335-538335	A	TRITD7Av1G000320	TRITD7Av1G000320.10	Transcript	missense_variant	2274	2274	758	M/I	atG/atA	-	IMPACT=MODERATE;BIOTYPE=protein_coding;EXON=26/35;STRAND=1;ENSP=TRITD7Av1G000320.10;UNIPARC=UPI0010185AF6;SIFT=tolerated(0.46);DOMAINS=HAMAP:MF_00255,PROSITE_profiles:PS50861,PANTHER:PTHR30075,TIGRFAM:TIGR00211,Pfam:PF02092,Superfamily:SSF109604
.	7A:538335-538335	A	TRITD7Av1G000320	TRITD7Av1G000320.11	Transcript	missense_variant	2274	2274	758	M/I	atG/atA	-	IMPACT=MODERATE;BIOTYPE=protein_coding;EXON=26/35;STRAND=1;ENSP=TRITD7Av1G000320.11;UNIPARC=UPI001019B862;SIFT=tolerated(0.36);DOMAINS=PROSITE_profiles:PS50861,HAMAP:MF_00255,PANTHER:PTHR30075,Pfam:PF02092,TIGRFAM:TIGR00211,Superfamily:SSF109604
.	7A:538335-538335	A	TRITD7Av1G000320	TRITD7Av1G000320.12	Transcript	missense_variant	1962	1962	654	M/I	atG/atA	-	IMPACT=MODERATE;BIOTYPE=protein_coding;EXON=26/35;STRAND=1;ENSP=TRITD7Av1G000320.12;UNIPARC=UPI001017914B;SIFT=tolerated(0.21);DOMAINS=HAMAP:MF_00255,PROSITE_profiles:PS50861,PANTHER:PTHR30075,TIGRFAM:TIGR00211,Pfam:PF02092,Superfamily:SSF109604
.	7A:538335-538335	A	TRITD7Av1G000320	TRITD7Av1G000320.13	Transcript	missense_variant	1812	1812	604	M/I	atG/atA	-	IMPACT=MODERATE;BIOTYPE=protein_coding;EXON=24/33;STRAND=1;ENSP=TRITD7Av1G000320.13;UNIPARC=UPI0010192717;SIFT=tolerated(0.42);DOMAINS=PROSITE_profiles:PS50861,PANTHER:PTHR30075,Pfam:PF02092,TIGRFAM:TIGR00211,Superfamily:SSF109604,HAMAP:MF_00255
.	7A:538335-538335	A	TRITD7Av1G000320	TRITD7Av1G000320.14	Transcript	missense_variant	1713	1713	571	M/I	atG/atA	-	IMPACT=MODERATE;BIOTYPE=protein_coding;EXON=22/31;STRAND=1;ENSP=TRITD7Av1G000320.14;UNIPARC=UPI0010176816;SIFT=tolerated(0.44);DOMAINS=HAMAP:MF_00255,PROSITE_profiles:PS50861,PANTHER:PTHR30075,TIGRFAM:TIGR00211,Pfam:PF02092,Superfamily:SSF109604
.	7A:538335-538335	A	TRITD7Av1G000320	TRITD7Av1G000320.15	Transcript	missense_variant	1431	1431	477	M/I	atG/atA	-	IMPACT=MODERATE;BIOTYPE=protein_coding;EXON=18/26;STRAND=1;ENSP=TRITD7Av1G000320.15;UNIPARC=UPI00101991D1;SIFT=tolerated(0.41);DOMAINS=HAMAP:MF_00255,Pfam:PF02092,PROSITE_profiles:PS50861,PANTHER:PTHR30075,Superfamily:SSF109604,TIGRFAM:TIGR00211
.	7A:538335-538335	A	TRITD7Av1G000320	TRITD7Av1G000320.7	Transcript	missense_variant	2274	2274	758	M/I	atG/atA	-	IMPACT=MODERATE;BIOTYPE=protein_coding;EXON=26/34;STRAND=1;ENSP=TRITD7Av1G000320.7;UNIPARC=UPI001018A577;SIFT=tolerated(0.24);DOMAINS=HAMAP:MF_00255,PROSITE_profiles:PS50861,PANTHER:PTHR30075,Pfam:PF02092,TIGRFAM:TIGR00211,Superfamily:SSF109604
.	7A:538335-538335	A	TRITD7Av1G000320	TRITD7Av1G000320.8	Transcript	missense_variant	2274	2274	758	M/I	atG/atA	-	IMPACT=MODERATE;BIOTYPE=protein_coding;EXON=26/35;STRAND=1;ENSP=TRITD7Av1G000320.8;UNIPARC=UPI001019D774;SIFT=tolerated(0.29);DOMAINS=PROSITE_profiles:PS50861,HAMAP:MF_00255,PANTHER:PTHR30075,TIGRFAM:TIGR00211,Pfam:PF02092,Superfamily:SSF109604
.	7A:538335-538335	A	TRITD7Av1G000320	TRITD7Av1G000320.9	Transcript	missense_variant	2268	2268	756	M/I	atG/atA	-	IMPACT=MODERATE;BIOTYPE=protein_coding;EXON=26/35;STRAND=1;ENSP=TRITD7Av1G000320.9;UNIPARC=UPI0010199915;SIFT=tolerated(0.46);DOMAINS=HAMAP:MF_00255,Pfam:PF02092,PROSITE_profiles:PS50861,PANTHER:PTHR30075,Superfamily:SSF109604,TIGRFAM:TIGR00211
.	7A:538356-538356	T	TRITD7Av1G000320	TRITD7Av1G000320.10	Transcript	synonymous_variant	2295	2295	765	V	gtC/gtT	-	IMPACT=LOW;BIOTYPE=protein_coding;EXON=26/35;STRAND=1;ENSP=TRITD7Av1G000320.10;UNIPARC=UPI0010185AF6;DOMAINS=HAMAP:MF_00255,PROSITE_profiles:PS50861,PANTHER:PTHR30075,TIGRFAM:TIGR00211,Pfam:PF02092,Superfamily:SSF109604
.	7A:538356-538356	T	TRITD7Av1G000320	TRITD7Av1G000320.11	Transcript	synonymous_variant	2295	2295	765	V	gtC/gtT	-	IMPACT=LOW;BIOTYPE=protein_coding;EXON=26/35;STRAND=1;ENSP=TRITD7Av1G000320.11;UNIPARC=UPI001019B862;DOMAINS=PROSITE_profiles:PS50861,HAMAP:MF_00255,PANTHER:PTHR30075,Pfam:PF02092,TIGRFAM:TIGR00211,Superfamily:SSF109604
.	7A:538356-538356	T	TRITD7Av1G000320	TRITD7Av1G000320.12	Transcript	synonymous_variant	1983	1983	661	V	gtC/gtT	-	IMPACT=LOW;BIOTYPE=protein_coding;EXON=26/35;STRAND=1;ENSP=TRITD7Av1G000320.12;UNIPARC=UPI001017914B;DOMAINS=HAMAP:MF_00255,PROSITE_profiles:PS50861,PANTHER:PTHR30075,TIGRFAM:TIGR00211,Pfam:PF02092,Superfamily:SSF109604
.	7A:538356-538356	T	TRITD7Av1G000320	TRITD7Av1G000320.13	Transcript	synonymous_variant	1833	1833	611	V	gtC/gtT	-	IMPACT=LOW;BIOTYPE=protein_coding;EXON=24/33;STRAND=1;ENSP=TRITD7Av1G000320.13;UNIPARC=UPI0010192717;DOMAINS=PROSITE_profiles:PS50861,PANTHER:PTHR30075,Pfam:PF02092,TIGRFAM:TIGR00211,Superfamily:SSF109604,HAMAP:MF_00255
.	7A:538356-538356	T	TRITD7Av1G000320	TRITD7Av1G000320.14	Transcript	synonymous_variant	1734	1734	578	V	gtC/gtT	-	IMPACT=LOW;BIOTYPE=protein_coding;EXON=22/31;STRAND=1;ENSP=TRITD7Av1G000320.14;UNIPARC=UPI0010176816;DOMAINS=HAMAP:MF_00255,PROSITE_profiles:PS50861,PANTHER:PTHR30075,TIGRFAM:TIGR00211,Pfam:PF02092,Superfamily:SSF109604
.	7A:538356-538356	T	TRITD7Av1G000320	TRITD7Av1G000320.15	Transcript	synonymous_variant	1452	1452	484	V	gtC/gtT	-	IMPACT=LOW;BIOTYPE=protein_coding;EXON=18/26;STRAND=1;ENSP=TRITD7Av1G000320.15;UNIPARC=UPI00101991D1;DOMAINS=HAMAP:MF_00255,Pfam:PF02092,PROSITE_profiles:PS50861,PANTHER:PTHR30075,Superfamily:SSF109604,TIGRFAM:TIGR00211
.	7A:538356-538356	T	TRITD7Av1G000320	TRITD7Av1G000320.7	Transcript	synonymous_variant	2295	2295	765	V	gtC/gtT	-	IMPACT=LOW;BIOTYPE=protein_coding;EXON=26/34;STRAND=1;ENSP=TRITD7Av1G000320.7;UNIPARC=UPI001018A577;DOMAINS=HAMAP:MF_00255,PROSITE_profiles:PS50861,PANTHER:PTHR30075,Pfam:PF02092,TIGRFAM:TIGR00211,Superfamily:SSF109604
.	7A:538356-538356	T	TRITD7Av1G000320	TRITD7Av1G000320.8	Transcript	synonymous_variant	2295	2295	765	V	gtC/gtT	-	IMPACT=LOW;BIOTYPE=protein_coding;EXON=26/35;STRAND=1;ENSP=TRITD7Av1G000320.8;UNIPARC=UPI001019D774;DOMAINS=PROSITE_profiles:PS50861,HAMAP:MF_00255,PANTHER:PTHR30075,TIGRFAM:TIGR00211,Pfam:PF02092,Superfamily:SSF109604
.	7A:538356-538356	T	TRITD7Av1G000320	TRITD7Av1G000320.9	Transcript	synonymous_variant	2289	2289	763	V	gtC/gtT	-	IMPACT=LOW;BIOTYPE=protein_coding;EXON=26/35;STRAND=1;ENSP=TRITD7Av1G000320.9;UNIPARC=UPI0010199915;DOMAINS=HAMAP:MF_00255,Pfam:PF02092,PROSITE_profiles:PS50861,PANTHER:PTHR30075,Superfamily:SSF109604,TIGRFAM:TIGR00211
.	7A:538363-538363	G	TRITD7Av1G000320	TRITD7Av1G000320.10	Transcript	missense_variant	2302	2302	768	L/V	Ttg/Gtg	-	IMPACT=MODERATE;BIOTYPE=protein_coding;EXON=26/35;STRAND=1;ENSP=TRITD7Av1G000320.10;UNIPARC=UPI0010185AF6;SIFT=tolerated(0.18);DOMAINS=HAMAP:MF_00255,PROSITE_profiles:PS50861,PANTHER:PTHR30075,TIGRFAM:TIGR00211,Pfam:PF02092,Superfamily:SSF109604
.	7A:538363-538363	G	TRITD7Av1G000320	TRITD7Av1G000320.11	Transcript	missense_variant	2302	2302	768	L/V	Ttg/Gtg	-	IMPACT=MODERATE;BIOTYPE=protein_coding;EXON=26/35;STRAND=1;ENSP=TRITD7Av1G000320.11;UNIPARC=UPI001019B862;SIFT=tolerated(0.16);DOMAINS=PROSITE_profiles:PS50861,HAMAP:MF_00255,PANTHER:PTHR30075,Pfam:PF02092,TIGRFAM:TIGR00211,Superfamily:SSF109604
.	7A:538363-538363	G	TRITD7Av1G000320	TRITD7Av1G000320.12	Transcript	missense_variant	1990	1990	664	L/V	Ttg/Gtg	-	IMPACT=MODERATE;BIOTYPE=protein_coding;EXON=26/35;STRAND=1;ENSP=TRITD7Av1G000320.12;UNIPARC=UPI001017914B;SIFT=tolerated(0.13);DOMAINS=HAMAP:MF_00255,PROSITE_profiles:PS50861,PANTHER:PTHR30075,TIGRFAM:TIGR00211,Pfam:PF02092,Superfamily:SSF109604
.	7A:538363-538363	G	TRITD7Av1G000320	TRITD7Av1G000320.13	Transcript	missense_variant	1840	1840	614	L/V	Ttg/Gtg	-	IMPACT=MODERATE;BIOTYPE=protein_coding;EXON=24/33;STRAND=1;ENSP=TRITD7Av1G000320.13;UNIPARC=UPI0010192717;SIFT=tolerated(0.2);DOMAINS=PROSITE_profiles:PS50861,PANTHER:PTHR30075,Pfam:PF02092,TIGRFAM:TIGR00211,Superfamily:SSF109604,HAMAP:MF_00255
.	7A:538363-538363	G	TRITD7Av1G000320	TRITD7Av1G000320.14	Transcript	missense_variant	1741	1741	581	L/V	Ttg/Gtg	-	IMPACT=MODERATE;BIOTYPE=protein_coding;EXON=22/31;STRAND=1;ENSP=TRITD7Av1G000320.14;UNIPARC=UPI0010176816;SIFT=tolerated(0.22);DOMAINS=HAMAP:MF_00255,PROSITE_profiles:PS50861,PANTHER:PTHR30075,TIGRFAM:TIGR00211,Pfam:PF02092,Superfamily:SSF109604
.	7A:538363-538363	G	TRITD7Av1G000320	TRITD7Av1G000320.15	Transcript	missense_variant	1459	1459	487	L/V	Ttg/Gtg	-	IMPACT=MODERATE;BIOTYPE=protein_coding;EXON=18/26;STRAND=1;ENSP=TRITD7Av1G000320.15;UNIPARC=UPI00101991D1;SIFT=tolerated(0.23);DOMAINS=HAMAP:MF_00255,Pfam:PF02092,PROSITE_profiles:PS50861,PANTHER:PTHR30075,Superfamily:SSF109604,TIGRFAM:TIGR00211
.	7A:538363-538363	G	TRITD7Av1G000320	TRITD7Av1G000320.7	Transcript	missense_variant	2302	2302	768	L/V	Ttg/Gtg	-	IMPACT=MODERATE;BIOTYPE=protein_coding;EXON=26/34;STRAND=1;ENSP=TRITD7Av1G000320.7;UNIPARC=UPI001018A577;SIFT=tolerated(0.15);DOMAINS=HAMAP:MF_00255,PROSITE_profiles:PS50861,PANTHER:PTHR30075,Pfam:PF02092,TIGRFAM:TIGR00211,Superfamily:SSF109604
.	7A:538363-538363	G	TRITD7Av1G000320	TRITD7Av1G000320.8	Transcript	missense_variant	2302	2302	768	L/V	Ttg/Gtg	-	IMPACT=MODERATE;BIOTYPE=protein_coding;EXON=26/35;STRAND=1;ENSP=TRITD7Av1G000320.8;UNIPARC=UPI001019D774;SIFT=tolerated(0.16);DOMAINS=PROSITE_profiles:PS50861,HAMAP:MF_00255,PANTHER:PTHR30075,TIGRFAM:TIGR00211,Pfam:PF02092,Superfamily:SSF109604
.	7A:538363-538363	G	TRITD7Av1G000320	TRITD7Av1G000320.9	Transcript	missense_variant	2296	2296	766	L/V	Ttg/Gtg	-	IMPACT=MODERATE;BIOTYPE=protein_coding;EXON=26/35;STRAND=1;ENSP=TRITD7Av1G000320.9;UNIPARC=UPI0010199915;SIFT=tolerated(0.18);DOMAINS=HAMAP:MF_00255,Pfam:PF02092,PROSITE_profiles:PS50861,PANTHER:PTHR30075,Superfamily:SSF109604,TIGRFAM:TIGR00211
.	7A:538368-538368	C	TRITD7Av1G000320	TRITD7Av1G000320.10	Transcript	synonymous_variant	2307	2307	769	T	acA/acC	AX-95119787-7A.1	IMPACT=LOW;BIOTYPE=protein_coding;EXON=26/35;STRAND=1;ENSP=TRITD7Av1G000320.10;UNIPARC=UPI0010185AF6;DOMAINS=HAMAP:MF_00255,PROSITE_profiles:PS50861,PANTHER:PTHR30075,TIGRFAM:TIGR00211,Pfam:PF02092,Superfamily:SSF109604
.	7A:538368-538368	C	TRITD7Av1G000320	TRITD7Av1G000320.11	Transcript	synonymous_variant	2307	2307	769	T	acA/acC	AX-95119787-7A.1	IMPACT=LOW;BIOTYPE=protein_coding;EXON=26/35;STRAND=1;ENSP=TRITD7Av1G000320.11;UNIPARC=UPI001019B862;DOMAINS=PROSITE_profiles:PS50861,HAMAP:MF_00255,PANTHER:PTHR30075,Pfam:PF02092,TIGRFAM:TIGR00211,Superfamily:SSF109604
.	7A:538368-538368	C	TRITD7Av1G000320	TRITD7Av1G000320.12	Transcript	synonymous_variant	1995	1995	665	T	acA/acC	AX-95119787-7A.1	IMPACT=LOW;BIOTYPE=protein_coding;EXON=26/35;STRAND=1;ENSP=TRITD7Av1G000320.12;UNIPARC=UPI001017914B;DOMAINS=HAMAP:MF_00255,PROSITE_profiles:PS50861,PANTHER:PTHR30075,TIGRFAM:TIGR00211,Pfam:PF02092,Superfamily:SSF109604
.	7A:538368-538368	C	TRITD7Av1G000320	TRITD7Av1G000320.13	Transcript	synonymous_variant	1845	1845	615	T	acA/acC	AX-95119787-7A.1	IMPACT=LOW;BIOTYPE=protein_coding;EXON=24/33;STRAND=1;ENSP=TRITD7Av1G000320.13;UNIPARC=UPI0010192717;DOMAINS=PROSITE_profiles:PS50861,PANTHER:PTHR30075,Pfam:PF02092,TIGRFAM:TIGR00211,Superfamily:SSF109604,HAMAP:MF_00255
.	7A:538368-538368	C	TRITD7Av1G000320	TRITD7Av1G000320.14	Transcript	synonymous_variant	1746	1746	582	T	acA/acC	AX-95119787-7A.1	IMPACT=LOW;BIOTYPE=protein_coding;EXON=22/31;STRAND=1;ENSP=TRITD7Av1G000320.14;UNIPARC=UPI0010176816;DOMAINS=HAMAP:MF_00255,PROSITE_profiles:PS50861,PANTHER:PTHR30075,TIGRFAM:TIGR00211,Pfam:PF02092,Superfamily:SSF109604
.	7A:538368-538368	C	TRITD7Av1G000320	TRITD7Av1G000320.15	Transcript	synonymous_variant	1464	1464	488	T	acA/acC	AX-95119787-7A.1	IMPACT=LOW;BIOTYPE=protein_coding;EXON=18/26;STRAND=1;ENSP=TRITD7Av1G000320.15;UNIPARC=UPI00101991D1;DOMAINS=HAMAP:MF_00255,Pfam:PF02092,PROSITE_profiles:PS50861,PANTHER:PTHR30075,Superfamily:SSF109604,TIGRFAM:TIGR00211
.	7A:538368-538368	C	TRITD7Av1G000320	TRITD7Av1G000320.7	Transcript	synonymous_variant	2307	2307	769	T	acA/acC	AX-95119787-7A.1	IMPACT=LOW;BIOTYPE=protein_coding;EXON=26/34;STRAND=1;ENSP=TRITD7Av1G000320.7;UNIPARC=UPI001018A577;DOMAINS=HAMAP:MF_00255,PROSITE_profiles:PS50861,PANTHER:PTHR30075,Pfam:PF02092,TIGRFAM:TIGR00211,Superfamily:SSF109604
.	7A:538368-538368	C	TRITD7Av1G000320	TRITD7Av1G000320.8	Transcript	synonymous_variant	2307	2307	769	T	acA/acC	AX-95119787-7A.1	IMPACT=LOW;BIOTYPE=protein_coding;EXON=26/35;STRAND=1;ENSP=TRITD7Av1G000320.8;UNIPARC=UPI001019D774;DOMAINS=PROSITE_profiles:PS50861,HAMAP:MF_00255,PANTHER:PTHR30075,TIGRFAM:TIGR00211,Pfam:PF02092,Superfamily:SSF109604
.	7A:538368-538368	C	TRITD7Av1G000320	TRITD7Av1G000320.9	Transcript	synonymous_variant	2301	2301	767	T	acA/acC	AX-95119787-7A.1	IMPACT=LOW;BIOTYPE=protein_coding;EXON=26/35;STRAND=1;ENSP=TRITD7Av1G000320.9;UNIPARC=UPI0010199915;DOMAINS=HAMAP:MF_00255,Pfam:PF02092,PROSITE_profiles:PS50861,PANTHER:PTHR30075,Superfamily:SSF109604,TIGRFAM:TIGR00211
.	7A:538386-538386	T	TRITD7Av1G000320	TRITD7Av1G000320.10	Transcript	synonymous_variant	2325	2325	775	N	aaC/aaT	AX-94818113-7A.1	IMPACT=LOW;BIOTYPE=protein_coding;EXON=26/35;STRAND=1;ENSP=TRITD7Av1G000320.10;UNIPARC=UPI0010185AF6;DOMAINS=HAMAP:MF_00255,PROSITE_profiles:PS50861,PANTHER:PTHR30075,TIGRFAM:TIGR00211,Pfam:PF02092,Superfamily:SSF109604
.	7A:538386-538386	T	TRITD7Av1G000320	TRITD7Av1G000320.11	Transcript	synonymous_variant	2325	2325	775	N	aaC/aaT	AX-94818113-7A.1	IMPACT=LOW;BIOTYPE=protein_coding;EXON=26/35;STRAND=1;ENSP=TRITD7Av1G000320.11;UNIPARC=UPI001019B862;DOMAINS=PROSITE_profiles:PS50861,HAMAP:MF_00255,PANTHER:PTHR30075,Pfam:PF02092,TIGRFAM:TIGR00211,Superfamily:SSF109604
.	7A:538386-538386	T	TRITD7Av1G000320	TRITD7Av1G000320.12	Transcript	synonymous_variant	2013	2013	671	N	aaC/aaT	AX-94818113-7A.1	IMPACT=LOW;BIOTYPE=protein_coding;EXON=26/35;STRAND=1;ENSP=TRITD7Av1G000320.12;UNIPARC=UPI001017914B;DOMAINS=HAMAP:MF_00255,PROSITE_profiles:PS50861,PANTHER:PTHR30075,TIGRFAM:TIGR00211,Pfam:PF02092,Superfamily:SSF109604
.	7A:538386-538386	T	TRITD7Av1G000320	TRITD7Av1G000320.13	Transcript	synonymous_variant	1863	1863	621	N	aaC/aaT	AX-94818113-7A.1	IMPACT=LOW;BIOTYPE=protein_coding;EXON=24/33;STRAND=1;ENSP=TRITD7Av1G000320.13;UNIPARC=UPI0010192717;DOMAINS=PROSITE_profiles:PS50861,PANTHER:PTHR30075,Pfam:PF02092,TIGRFAM:TIGR00211,Superfamily:SSF109604,HAMAP:MF_00255
.	7A:538386-538386	T	TRITD7Av1G000320	TRITD7Av1G000320.14	Transcript	synonymous_variant	1764	1764	588	N	aaC/aaT	AX-94818113-7A.1	IMPACT=LOW;BIOTYPE=protein_coding;EXON=22/31;STRAND=1;ENSP=TRITD7Av1G000320.14;UNIPARC=UPI0010176816;DOMAINS=HAMAP:MF_00255,PROSITE_profiles:PS50861,PANTHER:PTHR30075,TIGRFAM:TIGR00211,Pfam:PF02092,Superfamily:SSF109604
.	7A:538386-538386	T	TRITD7Av1G000320	TRITD7Av1G000320.15	Transcript	synonymous_variant	1482	1482	494	N	aaC/aaT	AX-94818113-7A.1	IMPACT=LOW;BIOTYPE=protein_coding;EXON=18/26;STRAND=1;ENSP=TRITD7Av1G000320.15;UNIPARC=UPI00101991D1;DOMAINS=HAMAP:MF_00255,Pfam:PF02092,PROSITE_profiles:PS50861,PANTHER:PTHR30075,Superfamily:SSF109604,TIGRFAM:TIGR00211
.	7A:538386-538386	T	TRITD7Av1G000320	TRITD7Av1G000320.7	Transcript	synonymous_variant	2325	2325	775	N	aaC/aaT	AX-94818113-7A.1	IMPACT=LOW;BIOTYPE=protein_coding;EXON=26/34;STRAND=1;ENSP=TRITD7Av1G000320.7;UNIPARC=UPI001018A577;DOMAINS=HAMAP:MF_00255,PROSITE_profiles:PS50861,PANTHER:PTHR30075,Pfam:PF02092,TIGRFAM:TIGR00211,Superfamily:SSF109604
.	7A:538386-538386	T	TRITD7Av1G000320	TRITD7Av1G000320.8	Transcript	synonymous_variant	2325	2325	775	N	aaC/aaT	AX-94818113-7A.1	IMPACT=LOW;BIOTYPE=protein_coding;EXON=26/35;STRAND=1;ENSP=TRITD7Av1G000320.8;UNIPARC=UPI001019D774;DOMAINS=PROSITE_profiles:PS50861,HAMAP:MF_00255,PANTHER:PTHR30075,TIGRFAM:TIGR00211,Pfam:PF02092,Superfamily:SSF109604
.	7A:538386-538386	T	TRITD7Av1G000320	TRITD7Av1G000320.9	Transcript	synonymous_variant	2319	2319	773	N	aaC/aaT	AX-94818113-7A.1	IMPACT=LOW;BIOTYPE=protein_coding;EXON=26/35;STRAND=1;ENSP=TRITD7Av1G000320.9;UNIPARC=UPI0010199915;DOMAINS=HAMAP:MF_00255,Pfam:PF02092,PROSITE_profiles:PS50861,PANTHER:PTHR30075,Superfamily:SSF109604,TIGRFAM:TIGR00211
.	7A:538389-538389	A	TRITD7Av1G000320	TRITD7Av1G000320.10	Transcript	synonymous_variant	2328	2328	776	E	gaG/gaA	-	IMPACT=LOW;BIOTYPE=protein_coding;EXON=26/35;STRAND=1;ENSP=TRITD7Av1G000320.10;UNIPARC=UPI0010185AF6;DOMAINS=HAMAP:MF_00255,PROSITE_profiles:PS50861,PANTHER:PTHR30075,TIGRFAM:TIGR00211,Pfam:PF02092,Superfamily:SSF109604
.	7A:538389-538389	A	TRITD7Av1G000320	TRITD7Av1G000320.11	Transcript	synonymous_variant	2328	2328	776	E	gaG/gaA	-	IMPACT=LOW;BIOTYPE=protein_coding;EXON=26/35;STRAND=1;ENSP=TRITD7Av1G000320.11;UNIPARC=UPI001019B862;DOMAINS=PROSITE_profiles:PS50861,HAMAP:MF_00255,PANTHER:PTHR30075,Pfam:PF02092,TIGRFAM:TIGR00211,Superfamily:SSF109604
.	7A:538389-538389	A	TRITD7Av1G000320	TRITD7Av1G000320.12	Transcript	synonymous_variant	2016	2016	672	E	gaG/gaA	-	IMPACT=LOW;BIOTYPE=protein_coding;EXON=26/35;STRAND=1;ENSP=TRITD7Av1G000320.12;UNIPARC=UPI001017914B;DOMAINS=HAMAP:MF_00255,PROSITE_profiles:PS50861,PANTHER:PTHR30075,TIGRFAM:TIGR00211,Pfam:PF02092,Superfamily:SSF109604
.	7A:538389-538389	A	TRITD7Av1G000320	TRITD7Av1G000320.13	Transcript	synonymous_variant	1866	1866	622	E	gaG/gaA	-	IMPACT=LOW;BIOTYPE=protein_coding;EXON=24/33;STRAND=1;ENSP=TRITD7Av1G000320.13;UNIPARC=UPI0010192717;DOMAINS=PROSITE_profiles:PS50861,PANTHER:PTHR30075,Pfam:PF02092,TIGRFAM:TIGR00211,Superfamily:SSF109604,HAMAP:MF_00255
.	7A:538389-538389	A	TRITD7Av1G000320	TRITD7Av1G000320.14	Transcript	synonymous_variant	1767	1767	589	E	gaG/gaA	-	IMPACT=LOW;BIOTYPE=protein_coding;EXON=22/31;STRAND=1;ENSP=TRITD7Av1G000320.14;UNIPARC=UPI0010176816;DOMAINS=HAMAP:MF_00255,PROSITE_profiles:PS50861,PANTHER:PTHR30075,TIGRFAM:TIGR00211,Pfam:PF02092,Superfamily:SSF109604
.	7A:538389-538389	A	TRITD7Av1G000320	TRITD7Av1G000320.15	Transcript	synonymous_variant	1485	1485	495	E	gaG/gaA	-	IMPACT=LOW;BIOTYPE=protein_coding;EXON=18/26;STRAND=1;ENSP=TRITD7Av1G000320.15;UNIPARC=UPI00101991D1;DOMAINS=HAMAP:MF_00255,Pfam:PF02092,PROSITE_profiles:PS50861,PANTHER:PTHR30075,Superfamily:SSF109604,TIGRFAM:TIGR00211
.	7A:538389-538389	A	TRITD7Av1G000320	TRITD7Av1G000320.7	Transcript	synonymous_variant	2328	2328	776	E	gaG/gaA	-	IMPACT=LOW;BIOTYPE=protein_coding;EXON=26/34;STRAND=1;ENSP=TRITD7Av1G000320.7;UNIPARC=UPI001018A577;DOMAINS=HAMAP:MF_00255,PROSITE_profiles:PS50861,PANTHER:PTHR30075,Pfam:PF02092,TIGRFAM:TIGR00211,Superfamily:SSF109604
.	7A:538389-538389	A	TRITD7Av1G000320	TRITD7Av1G000320.8	Transcript	synonymous_variant	2328	2328	776	E	gaG/gaA	-	IMPACT=LOW;BIOTYPE=protein_coding;EXON=26/35;STRAND=1;ENSP=TRITD7Av1G000320.8;UNIPARC=UPI001019D774;DOMAINS=PROSITE_profiles:PS50861,HAMAP:MF_00255,PANTHER:PTHR30075,TIGRFAM:TIGR00211,Pfam:PF02092,Superfamily:SSF109604
.	7A:538389-538389	A	TRITD7Av1G000320	TRITD7Av1G000320.9	Transcript	synonymous_variant	2322	2322	774	E	gaG/gaA	-	IMPACT=LOW;BIOTYPE=protein_coding;EXON=26/35;STRAND=1;ENSP=TRITD7Av1G000320.9;UNIPARC=UPI0010199915;DOMAINS=HAMAP:MF_00255,Pfam:PF02092,PROSITE_profiles:PS50861,PANTHER:PTHR30075,Superfamily:SSF109604,TIGRFAM:TIGR00211
.	7A:647715-647715	-	-	-	-	-	-	-	-	-	-	-
.	7A:670308-670308	-	-	-	-	-	-	-	-	-	-	-
.	7A:670355-670355	-	-	-	-	-	-	-	-	-	-	-
.	7A:670669-670669	-	-	-	-	-	-	-	-	-	-	-
.	7A:670694-670694	-	-	-	-	-	-	-	-	-	-	-
.	7A:670877-670877	-	-	-	-	-	-	-	-	-	-	-
.	7A:672159-672159	-	-	-	-	-	-	-	-	-	-	-
.	7A:672205-672207	-	-	-	-	-	-	-	-	-	-	-
.	7A:672775-672775	-	-	-	-	-	-	-	-	-	-	-
.	7A:672804-672804	-	-	-	-	-	-	-	-	-	-	-
.	7A:673065-673065	-	-	-	-	-	-	-	-	-	-	-
.	7A:673087-673087	-	-	-	-	-	-	-	-	-	-	-
.	7A:673277-673277	-	-	-	-	-	-	-	-	-	-	-
.	7A:673439-673441	-	-	-	-	-	-	-	-	-	-	-
.	7A:673500-673500	-	-	-	-	-	-	-	-	-	-	-
.	7A:673717-673717	-	-	-	-	-	-	-	-	-	-	-
.	7A:673881-673881	-	-	-	-	-	-	-	-	-	-	-
.	7A:673925-673925	-	-	-	-	-	-	-	-	-	-	-
.	7A:674076-674076	-	-	-	-	-	-	-	-	-	-	-
.	7A:674098-674098	-	-	-	-	-	-	-	-	-	-	-
.	7A:674143-674143	-	-	-	-	-	-	-	-	-	-	-
.	7A:674185-674185	-	-	-	-	-	-	-	-	-	-	-
.	7A:675339-675339	-	-	-	-	-	-	-	-	-	-	-
.	7A:682050-682050	-	-	-	-	-	-	-	-	-	-	-
.	7A:687562-687563	-	-	-	-	-	-	-	-	-	-	-
.	7A:688217-688217	-	-	-	-	-	-	-	-	-	-	-
.	7A:688710-688710	-	-	-	-	-	-	-	-	-	-	-
.	7A:688773-688773	-	-	-	-	-	-	-	-	-	-	-
.	7A:689095-689095	-	-	-	-	-	-	-	-	-	-	-
.	7A:689444-689444	-	-	-	-	-	-	-	-	-	-	-
.	7A:689452-689452	-	-	-	-	-	-	-	-	-	-	-
.	7A:694527-694527	-	-	-	-	-	-	-	-	-	-	-
.	7A:694854-694854	-	-	-	-	-	-	-	-	-	-	-
.	7A:694962-694962	-	-	-	-	-	-	-	-	-	-	-
.	7A:695939-695939	-	-	-	-	-	-	-	-	-	-	-
.	7A:696086-696086	-	-	-	-	-	-	-	-	-	-	-
.	7A:697051-697051	-	-	-	-	-	-	-	-	-	-	-
.	7A:697231-697231	-	-	-	-	-	-	-	-	-	-	-
.	7A:697346-697346	-	-	-	-	-	-	-	-	-	-	-
.	7A:697375-697375	-	-	-	-	-	-	-	-	-	-	-
.	7A:697524-697524	-	-	-	-	-	-	-	-	-	-	-
.	7A:697557-697557	-	-	-	-	-	-	-	-	-	-	-
.	7A:697719-697719	-	-	-	-	-	-	-	-	-	-	-
.	7A:697758-697758	-	-	-	-	-	-	-	-	-	-	-
.	7A:697866-697866	-	-	-	-	-	-	-	-	-	-	-
.	7A:697915-697915	-	-	-	-	-	-	-	-	-	-	-
.	7A:697980-697980	-	-	-	-	-	-	-	-	-	-	-
.	7A:698002-698002	-	-	-	-	-	-	-	-	-	-	-
.	7A:699094-699094	-	-	-	-	-	-	-	-	-	-	-
.	7A:699108-699108	-	-	-	-	-	-	-	-	-	-	-
.	7A:699147-699147	-	-	-	-	-	-	-	-	-	-	-
.	7A:699351-699351	-	-	-	-	-	-	-	-	-	-	-
.	7A:699360-699360	-	-	-	-	-	-	-	-	-	-	-
.	7A:699519-699519	-	-	-	-	-	-	-	-	-	-	-
.	7A:699614-699614	-	-	-	-	-	-	-	-	-	-	-
.	7A:699628-699628	-	-	-	-	-	-	-	-	-	-	-
.	7A:699676-699676	-	-	-	-	-	-	-	-	-	-	-
.	7A:700037-700037	-	-	-	-	-	-	-	-	-	-	-
.	7A:700144-700146	-	-	-	-	-	-	-	-	-	-	-
.	7A:700385-700385	-	-	-	-	-	-	-	-	-	-	-
.	7A:700646-700646	-	-	-	-	-	-	-	-	-	-	-
.	7A:700675-700675	-	-	-	-	-	-	-	-	-	-	-
.	7A:700933-700933	-	-	-	-	-	-	-	-	-	-	-
.	7A:702401-702401	-	-	-	-	-	-	-	-	-	-	-
.	7A:702502-702502	-	-	-	-	-	-	-	-	-	-	-
.	7A:702667-702667	-	-	-	-	-	-	-	-	-	-	-
.	7A:703565-703565	-	-	-	-	-	-	-	-	-	-	-
.	7A:703865-703865	-	-	-	-	-	-	-	-	-	-	-
.	7A:703879-703879	-	-	-	-	-	-	-	-	-	-	-
.	7A:703880-703880	-	-	-	-	-	-	-	-	-	-	-
.	7A:704131-704131	-	-	-	-	-	-	-	-	-	-	-
.	7A:704150-704150	-	-	-	-	-	-	-	-	-	-	-
.	7A:704236-704236	-	-	-	-	-	-	-	-	-	-	-
.	7A:706085-706085	-	-	-	-	-	-	-	-	-	-	-
.	7A:706255-706256	-	-	-	-	-	-	-	-	-	-	-
.	7A:708184-708184	-	-	-	-	-	-	-	-	-	-	-
.	7A:708292-708292	-	-	-	-	-	-	-	-	-	-	-
.	7A:708397-708397	-	-	-	-	-	-	-	-	-	-	-
.	7A:708420-708420	-	-	-	-	-	-	-	-	-	-	-
.	7A:708465-708465	-	-	-	-	-	-	-	-	-	-	-
.	7A:710363-710363	-	-	-	-	-	-	-	-	-	-	-
.	7A:710386-710386	-	-	-	-	-	-	-	-	-	-	-
.	7A:710510-710510	-	-	-	-	-	-	-	-	-	-	-
.	7A:710627-710627	-	-	-	-	-	-	-	-	-	-	-
.	7A:710663-710663	-	-	-	-	-	-	-	-	-	-	-
.	7A:710819-710819	-	-	-	-	-	-	-	-	-	-	-
.	7A:710831-710831	-	-	-	-	-	-	-	-	-	-	-
.	7A:710923-710923	-	-	-	-	-	-	-	-	-	-	-
.	7A:710948-710948	-	-	-	-	-	-	-	-	-	-	-
.	7A:710979-710979	-	-	-	-	-	-	-	-	-	-	-
.	7A:711110-711110	-	-	-	-	-	-	-	-	-	-	-
.	7A:711667-711667	-	-	-	-	-	-	-	-	-	-	-
.	7A:711698-711698	-	-	-	-	-	-	-	-	-	-	-
.	7A:712117-712117	C	TRITD7Av1G000470	TRITD7Av1G000470.1	Transcript	synonymous_variant	249	249	83	P	ccT/ccC	-	IMPACT=LOW;BIOTYPE=protein_coding;EXON=1/2;STRAND=1;ENSP=TRITD7Av1G000470.1;UNIPARC=UPI001017DAF3;DOMAINS=PANTHER:PTHR11783:SF237,PANTHER:PTHR11783,Gene3D:3.40.50.300,Pfam:PF00685,Superfamily:SSF52540
.	7A:712310-712310	A	TRITD7Av1G000470	TRITD7Av1G000470.1	Transcript	missense_variant	442	442	148	L/M	Ctg/Atg	-	IMPACT=MODERATE;BIOTYPE=protein_coding;EXON=1/2;STRAND=1;ENSP=TRITD7Av1G000470.1;UNIPARC=UPI001017DAF3;SIFT=tolerated(0.12);DOMAINS=PANTHER:PTHR11783:SF237,PANTHER:PTHR11783,Gene3D:3.40.50.300,Pfam:PF00685,Superfamily:SSF52540
.	7A:713008-713008	G	TRITD7Av1G000470	TRITD7Av1G000470.1	Transcript	synonymous_variant	915	915	305	S	tcC/tcG	-	IMPACT=LOW;BIOTYPE=protein_coding;EXON=2/2;STRAND=1;ENSP=TRITD7Av1G000470.1;UNIPARC=UPI001017DAF3;DOMAINS=PANTHER:PTHR11783:SF237,PANTHER:PTHR11783,Gene3D:3.40.50.300,Pfam:PF00685,Superfamily:SSF52540
.	7A:713185-713185	-	-	-	-	-	-	-	-	-	-	-
.	7A:713208-713208	-	-	-	-	-	-	-	-	-	-	-
.	7A:713250-713250	-	-	-	-	-	-	-	-	-	-	-
.	7A:713770-713770	-	-	-	-	-	-	-	-	-	-	-
.	7A:714473-714473	-	-	-	-	-	-	-	-	-	-	-
.	7A:715656-715656	-	-	-	-	-	-	-	-	-	-	-
.	7A:716333-716333	-	-	-	-	-	-	-	-	-	-	-
.	7A:716335-716335	-	-	-	-	-	-	-	-	-	-	-
.	7A:716411-716411	-	-	-	-	-	-	-	-	-	-	-
.	7A:717370-717370	-	-	-	-	-	-	-	-	-	-	-
.	7A:717375-717375	-	-	-	-	-	-	-	-	-	-	-
.	7A:717539-717539	-	-	-	-	-	-	-	-	-	-	-
.	7A:717709-717711	-	-	-	-	-	-	-	-	-	-	-
.	7A:717942-717942	-	-	-	-	-	-	-	-	-	-	-
.	7A:718855-718855	-	-	-	-	-	-	-	-	-	-	-
.	7A:720182-720182	-	-	-	-	-	-	-	-	-	-	-
.	7A:720606-720606	-	-	-	-	-	-	-	-	-	-	-
.	7A:720867-720867	-	-	-	-	-	-	-	-	-	-	-
.	7A:720869-720869	-	-	-	-	-	-	-	-	-	-	-
.	7A:721279-721279	-	-	-	-	-	-	-	-	-	-	-
.	7A:721662-721662	C	TRITD7Av1G000490	TRITD7Av1G000490.2	Transcript	synonymous_variant	81	81	27	P	ccA/ccG	-	IMPACT=LOW;BIOTYPE=protein_coding;EXON=1/5;STRAND=-1;ENSP=TRITD7Av1G000490.2;UNIPARC=UPI0010188821;DOMAINS=Gene3D:1.50.10.20,PANTHER:PTHR11764,PANTHER:PTHR11764:SF39,Superfamily:SSF48239
.	7A:721662-721662	C	TRITD7Av1G000490	TRITD7Av1G000490.3	Transcript	synonymous_variant	1728	1728	576	P	ccA/ccG	-	IMPACT=LOW;BIOTYPE=protein_coding;EXON=14/18;STRAND=-1;ENSP=TRITD7Av1G000490.3;UNIPARC=UPI0010196664;DOMAINS=Gene3D:1.50.10.20,Pfam:PF13243,PANTHER:PTHR11764,PANTHER:PTHR11764:SF39,Superfamily:SSF48239,TIGRFAM:TIGR01787,CDD:cd02892
.	7A:721662-721662	C	TRITD7Av1G000490	TRITD7Av1G000490.4	Transcript	synonymous_variant	1539	1539	513	P	ccA/ccG	-	IMPACT=LOW;BIOTYPE=protein_coding;EXON=13/17;STRAND=-1;ENSP=TRITD7Av1G000490.4;UNIPARC=UPI0010182E77;DOMAINS=Gene3D:1.50.10.20,Pfam:PF13243,PANTHER:PTHR11764,PANTHER:PTHR11764:SF39,Superfamily:SSF48239,TIGRFAM:TIGR01787,CDD:cd02892
.	7A:721662-721662	C	TRITD7Av1G000490	TRITD7Av1G000490.5	Transcript	synonymous_variant	1719	1719	573	P	ccA/ccG	-	IMPACT=LOW;BIOTYPE=protein_coding;EXON=15/18;STRAND=-1;ENSP=TRITD7Av1G000490.5;UNIPARC=UPI001018D6D1;DOMAINS=Gene3D:1.50.10.20,Pfam:PF13243,PANTHER:PTHR11764,PANTHER:PTHR11764:SF39,Superfamily:SSF48239,TIGRFAM:TIGR01787,CDD:cd02892
.	7A:721662-721662	C	TRITD7Av1G000490	TRITD7Av1G000490.6	Transcript	synonymous_variant	1713	1713	571	P	ccA/ccG	-	IMPACT=LOW;BIOTYPE=protein_coding;EXON=15/18;STRAND=-1;ENSP=TRITD7Av1G000490.6;UNIPARC=UPI0010194CC0;DOMAINS=Gene3D:1.50.10.20,Pfam:PF13243,PANTHER:PTHR11764,PANTHER:PTHR11764:SF39,Superfamily:SSF48239,TIGRFAM:TIGR01787,CDD:cd02892
.	7A:721662-721662	C	TRITD7Av1G000490	TRITD7Av1G000490.7	Transcript	synonymous_variant	1719	1719	573	P	ccA/ccG	-	IMPACT=LOW;BIOTYPE=protein_coding;EXON=15/17;STRAND=-1;ENSP=TRITD7Av1G000490.7;UNIPARC=UPI001017999C;DOMAINS=Gene3D:1.50.10.20,Pfam:PF13243,PANTHER:PTHR11764,PANTHER:PTHR11764:SF39,Superfamily:SSF48239,TIGRFAM:TIGR01787,CDD:cd02892
.	7A:721662-721662	C	TRITD7Av1G000490	TRITD7Av1G000490.8	Transcript	synonymous_variant	1722	1722	574	P	ccA/ccG	-	IMPACT=LOW;BIOTYPE=protein_coding;EXON=15/17;STRAND=-1;ENSP=TRITD7Av1G000490.8;UNIPARC=UPI001017CC28;DOMAINS=Gene3D:1.50.10.20,Pfam:PF13243,PANTHER:PTHR11764,PANTHER:PTHR11764:SF39,Superfamily:SSF48239,TIGRFAM:TIGR01787,CDD:cd02892
.	7A:721662-721662	C	TRITD7Av1G000490	TRITD7Av1G000490.9	Transcript	synonymous_variant	21	21	7	P	ccA/ccG	-	IMPACT=LOW;BIOTYPE=protein_coding;EXON=1/3;STRAND=-1;ENSP=TRITD7Av1G000490.9;UNIPARC=UPI0010176B8C;DOMAINS=Gene3D:1.50.10.20,PANTHER:PTHR11764,PANTHER:PTHR11764:SF39,Superfamily:SSF48239
.	7A:722151-722151	-	-	-	-	-	-	-	-	-	-	-
.	7A:722448-722448	G	TRITD7Av1G000490	TRITD7Av1G000490.10	Transcript	synonymous_variant	1590	1590	530	Y	taT/taC	-	IMPACT=LOW;BIOTYPE=protein_coding;EXON=12/13;STRAND=-1;ENSP=TRITD7Av1G000490.10;UNIPARC=UPI001019131B;DOMAINS=Gene3D:1.50.10.20,PANTHER:PTHR11764,PANTHER:PTHR11764:SF39,Superfamily:SSF48239,TIGRFAM:TIGR01787
.	7A:722448-722448	G	TRITD7Av1G000490	TRITD7Av1G000490.11	Transcript	synonymous_variant	1689	1689	563	Y	taT/taC	-	IMPACT=LOW;BIOTYPE=protein_coding;EXON=13/14;STRAND=-1;ENSP=TRITD7Av1G000490.11;UNIPARC=UPI0010196925;DOMAINS=PANTHER:PTHR11764,PANTHER:PTHR11764:SF39,Superfamily:SSF48239
.	7A:722448-722448	G	TRITD7Av1G000490	TRITD7Av1G000490.3	Transcript	synonymous_variant	1590	1590	530	Y	taT/taC	-	IMPACT=LOW;BIOTYPE=protein_coding;EXON=12/18;STRAND=-1;ENSP=TRITD7Av1G000490.3;UNIPARC=UPI0010196664;DOMAINS=Gene3D:1.50.10.20,Pfam:PF13243,PANTHER:PTHR11764,PANTHER:PTHR11764:SF39,Superfamily:SSF48239,TIGRFAM:TIGR01787,CDD:cd02892
.	7A:722448-722448	G	TRITD7Av1G000490	TRITD7Av1G000490.4	Transcript	synonymous_variant	1401	1401	467	Y	taT/taC	-	IMPACT=LOW;BIOTYPE=protein_coding;EXON=11/17;STRAND=-1;ENSP=TRITD7Av1G000490.4;UNIPARC=UPI0010182E77;DOMAINS=Gene3D:1.50.10.20,Pfam:PF13243,PANTHER:PTHR11764,PANTHER:PTHR11764:SF39,Superfamily:SSF48239,TIGRFAM:TIGR01787,CDD:cd02892
.	7A:722448-722448	G	TRITD7Av1G000490	TRITD7Av1G000490.5	Transcript	synonymous_variant	1581	1581	527	Y	taT/taC	-	IMPACT=LOW;BIOTYPE=protein_coding;EXON=13/18;STRAND=-1;ENSP=TRITD7Av1G000490.5;UNIPARC=UPI001018D6D1;DOMAINS=Gene3D:1.50.10.20,Pfam:PF13243,PANTHER:PTHR11764,PANTHER:PTHR11764:SF39,Superfamily:SSF48239,TIGRFAM:TIGR01787,CDD:cd02892
.	7A:722448-722448	G	TRITD7Av1G000490	TRITD7Av1G000490.6	Transcript	synonymous_variant	1575	1575	525	Y	taT/taC	-	IMPACT=LOW;BIOTYPE=protein_coding;EXON=13/18;STRAND=-1;ENSP=TRITD7Av1G000490.6;UNIPARC=UPI0010194CC0;DOMAINS=Gene3D:1.50.10.20,Pfam:PF13243,PANTHER:PTHR11764,PANTHER:PTHR11764:SF39,Superfamily:SSF48239,TIGRFAM:TIGR01787,CDD:cd02892
.	7A:722448-722448	G	TRITD7Av1G000490	TRITD7Av1G000490.7	Transcript	synonymous_variant	1581	1581	527	Y	taT/taC	-	IMPACT=LOW;BIOTYPE=protein_coding;EXON=13/17;STRAND=-1;ENSP=TRITD7Av1G000490.7;UNIPARC=UPI001017999C;DOMAINS=Gene3D:1.50.10.20,Pfam:PF13243,PANTHER:PTHR11764,PANTHER:PTHR11764:SF39,Superfamily:SSF48239,TIGRFAM:TIGR01787,CDD:cd02892
.	7A:722448-722448	G	TRITD7Av1G000490	TRITD7Av1G000490.8	Transcript	synonymous_variant	1584	1584	528	Y	taT/taC	-	IMPACT=LOW;BIOTYPE=protein_coding;EXON=13/17;STRAND=-1;ENSP=TRITD7Av1G000490.8;UNIPARC=UPI001017CC28;DOMAINS=Gene3D:1.50.10.20,Pfam:PF13243,PANTHER:PTHR11764,PANTHER:PTHR11764:SF39,Superfamily:SSF48239,TIGRFAM:TIGR01787,CDD:cd02892
.	7A:722748-722748	-	-	-	-	-	-	-	-	-	-	-
.	7A:722803-722803	-	-	-	-	-	-	-	-	-	-	-
.	7A:723252-723252	-	-	-	-	-	-	-	-	-	-	-
.	7A:723946-723946	-	-	-	-	-	-	-	-	-	-	-
.	7A:725012-725012	-	-	-	-	-	-	-	-	-	-	-
.	7A:725176-725176	-	-	-	-	-	-	-	-	-	-	-
.	7A:726216-726216	-	-	-	-	-	-	-	-	-	-	-
.	7A:726583-726583	C	TRITD7Av1G000490	TRITD7Av1G000490.10	Transcript	splice_region_variant,synonymous_variant	1221	1221	407	Q	caA/caG	-	IMPACT=LOW;BIOTYPE=protein_coding;EXON=8/13;STRAND=-1;ENSP=TRITD7Av1G000490.10;UNIPARC=UPI001019131B;DOMAINS=Gene3D:1.50.10.20,Gene3D:1.50.10.20,PANTHER:PTHR11764,PANTHER:PTHR11764:SF39,Superfamily:SSF48239,TIGRFAM:TIGR01787
.	7A:726583-726583	C	TRITD7Av1G000490	TRITD7Av1G000490.11	Transcript	splice_region_variant,synonymous_variant	1320	1320	440	Q	caA/caG	-	IMPACT=LOW;BIOTYPE=protein_coding;EXON=9/14;STRAND=-1;ENSP=TRITD7Av1G000490.11;UNIPARC=UPI0010196925;DOMAINS=Gene3D:1.50.10.20,PANTHER:PTHR11764,PANTHER:PTHR11764:SF39,Superfamily:SSF48239,Superfamily:SSF48239
.	7A:726583-726583	C	TRITD7Av1G000490	TRITD7Av1G000490.12	Transcript	splice_region_variant,synonymous_variant	1131	1131	377	Q	caA/caG	-	IMPACT=LOW;BIOTYPE=protein_coding;EXON=7/12;STRAND=-1;ENSP=TRITD7Av1G000490.12;UNIPARC=UPI001017CFA6;DOMAINS=Gene3D:1.50.10.20,PANTHER:PTHR11764,PANTHER:PTHR11764:SF39,Superfamily:SSF48239
.	7A:726583-726583	C	TRITD7Av1G000490	TRITD7Av1G000490.3	Transcript	splice_region_variant,synonymous_variant	1221	1221	407	Q	caA/caG	-	IMPACT=LOW;BIOTYPE=protein_coding;EXON=8/18;STRAND=-1;ENSP=TRITD7Av1G000490.3;UNIPARC=UPI0010196664;DOMAINS=Gene3D:1.50.10.20,Gene3D:1.50.10.20,PANTHER:PTHR11764,PANTHER:PTHR11764:SF39,Superfamily:SSF48239,TIGRFAM:TIGR01787,CDD:cd02892
.	7A:726583-726583	C	TRITD7Av1G000490	TRITD7Av1G000490.4	Transcript	splice_region_variant,synonymous_variant	1032	1032	344	Q	caA/caG	-	IMPACT=LOW;BIOTYPE=protein_coding;EXON=7/17;STRAND=-1;ENSP=TRITD7Av1G000490.4;UNIPARC=UPI0010182E77;DOMAINS=Gene3D:1.50.10.20,PANTHER:PTHR11764,PANTHER:PTHR11764:SF39,Superfamily:SSF48239,TIGRFAM:TIGR01787,CDD:cd02892
.	7A:726583-726583	C	TRITD7Av1G000490	TRITD7Av1G000490.5	Transcript	splice_region_variant,synonymous_variant	1221	1221	407	Q	caA/caG	-	IMPACT=LOW;BIOTYPE=protein_coding;EXON=8/18;STRAND=-1;ENSP=TRITD7Av1G000490.5;UNIPARC=UPI001018D6D1;DOMAINS=Gene3D:1.50.10.20,Gene3D:1.50.10.20,PANTHER:PTHR11764,PANTHER:PTHR11764:SF39,Superfamily:SSF48239,TIGRFAM:TIGR01787,CDD:cd02892
.	7A:726583-726583	C	TRITD7Av1G000490	TRITD7Av1G000490.6	Transcript	splice_region_variant,synonymous_variant	1221	1221	407	Q	caA/caG	-	IMPACT=LOW;BIOTYPE=protein_coding;EXON=8/18;STRAND=-1;ENSP=TRITD7Av1G000490.6;UNIPARC=UPI0010194CC0;DOMAINS=Gene3D:1.50.10.20,Gene3D:1.50.10.20,PANTHER:PTHR11764,PANTHER:PTHR11764:SF39,Superfamily:SSF48239,TIGRFAM:TIGR01787,CDD:cd02892
.	7A:726583-726583	C	TRITD7Av1G000490	TRITD7Av1G000490.7	Transcript	splice_region_variant,synonymous_variant	1221	1221	407	Q	caA/caG	-	IMPACT=LOW;BIOTYPE=protein_coding;EXON=8/17;STRAND=-1;ENSP=TRITD7Av1G000490.7;UNIPARC=UPI001017999C;DOMAINS=Gene3D:1.50.10.20,Gene3D:1.50.10.20,PANTHER:PTHR11764,PANTHER:PTHR11764:SF39,Superfamily:SSF48239,TIGRFAM:TIGR01787,CDD:cd02892
.	7A:726583-726583	C	TRITD7Av1G000490	TRITD7Av1G000490.8	Transcript	splice_region_variant,synonymous_variant	1221	1221	407	Q	caA/caG	-	IMPACT=LOW;BIOTYPE=protein_coding;EXON=8/17;STRAND=-1;ENSP=TRITD7Av1G000490.8;UNIPARC=UPI001017CC28;DOMAINS=Gene3D:1.50.10.20,Gene3D:1.50.10.20,PANTHER:PTHR11764,PANTHER:PTHR11764:SF39,Superfamily:SSF48239,TIGRFAM:TIGR01787,CDD:cd02892
.	7A:727308-727308	-	-	-	-	-	-	-	-	-	-	-
.	7A:728064-728064	-	-	-	-	-	-	-	-	-	-	-
.	7A:728925-728925	-	-	-	-	-	-	-	-	-	-	-
.	7A:729001-729001	C	TRITD7Av1G000490	TRITD7Av1G000490.11	Transcript	missense_variant	830	830	277	E/G	gAa/gGa	-	IMPACT=MODERATE;BIOTYPE=protein_coding;EXON=6/14;STRAND=-1;ENSP=TRITD7Av1G000490.11;UNIPARC=UPI0010196925;SIFT=tolerated_low_confidence(0.36);DOMAINS=Gene3D:1.50.10.20,Superfamily:SSF48239
.	7A:729136-729136	-	-	-	-	-	-	-	-	-	-	-
.	7A:729574-729574	-	-	-	-	-	-	-	-	-	-	-
.	7A:729623-729623	-	-	-	-	-	-	-	-	-	-	-
.	7A:729661-729661	-	-	-	-	-	-	-	-	-	-	-
.	7A:729885-729885	-	-	-	-	-	-	-	-	-	-	-
.	7A:730247-730247	-	-	-	-	-	-	-	-	-	-	-
.	7A:730283-730283	-	-	-	-	-	-	-	-	-	-	-
.	7A:730379-730379	-	-	-	-	-	-	-	-	-	-	-
.	7A:730405-730405	-	-	-	-	-	-	-	-	-	-	-
.	7A:730849-730849	-	-	-	-	-	-	-	-	-	-	-
.	7A:730899-730899	-	-	-	-	-	-	-	-	-	-	-
.	7A:731107-731107	-	-	-	-	-	-	-	-	-	-	-
.	7A:731281-731281	-	-	-	-	-	-	-	-	-	-	-
.	7A:731450-731450	-	-	-	-	-	-	-	-	-	-	-
.	7A:732000-732001	-	-	-	-	-	-	-	-	-	-	-
.	7A:732320-732320	-	-	-	-	-	-	-	-	-	-	-
.	7A:732627-732627	-	-	-	-	-	-	-	-	-	-	-
.	7A:733357-733357	-	-	-	-	-	-	-	-	-	-	-
.	7A:733478-733479	-	-	-	-	-	-	-	-	-	-	-
.	7A:733492-733492	-	-	-	-	-	-	-	-	-	-	-
.	7A:733556-733556	-	-	-	-	-	-	-	-	-	-	-
.	7A:734083-734083	A	TRITD7Av1G000490	TRITD7Av1G000490.10	Transcript	synonymous_variant	27	27	9	G	ggC/ggT	-	IMPACT=LOW;BIOTYPE=protein_coding;EXON=1/13;STRAND=-1;ENSP=TRITD7Av1G000490.10;UNIPARC=UPI001019131B;DOMAINS=PANTHER:PTHR11764,PANTHER:PTHR11764:SF39
.	7A:734083-734083	A	TRITD7Av1G000490	TRITD7Av1G000490.11	Transcript	synonymous_variant	27	27	9	G	ggC/ggT	-	IMPACT=LOW;BIOTYPE=protein_coding;EXON=1/14;STRAND=-1;ENSP=TRITD7Av1G000490.11;UNIPARC=UPI0010196925;DOMAINS=PANTHER:PTHR11764,PANTHER:PTHR11764:SF39
.	7A:734083-734083	A	TRITD7Av1G000490	TRITD7Av1G000490.12	Transcript	synonymous_variant	27	27	9	G	ggC/ggT	-	IMPACT=LOW;BIOTYPE=protein_coding;EXON=1/12;STRAND=-1;ENSP=TRITD7Av1G000490.12;UNIPARC=UPI001017CFA6;DOMAINS=PANTHER:PTHR11764,PANTHER:PTHR11764:SF39
.	7A:734083-734083	A	TRITD7Av1G000490	TRITD7Av1G000490.13	Transcript	synonymous_variant	27	27	9	G	ggC/ggT	-	IMPACT=LOW;BIOTYPE=protein_coding;EXON=1/7;STRAND=-1;ENSP=TRITD7Av1G000490.13;UNIPARC=UPI001019E5C0;DOMAINS=PANTHER:PTHR11764,PANTHER:PTHR11764:SF39
.	7A:734083-734083	A	TRITD7Av1G000490	TRITD7Av1G000490.14	Transcript	synonymous_variant	27	27	9	G	ggC/ggT	-	IMPACT=LOW;BIOTYPE=protein_coding;EXON=1/4;STRAND=-1;ENSP=TRITD7Av1G000490.14;UNIPARC=UPI0010178CCD;DOMAINS=PANTHER:PTHR11764,PANTHER:PTHR11764:SF39
.	7A:734083-734083	A	TRITD7Av1G000490	TRITD7Av1G000490.15	Transcript	synonymous_variant	27	27	9	G	ggC/ggT	-	IMPACT=LOW;BIOTYPE=protein_coding;EXON=1/4;STRAND=-1;ENSP=TRITD7Av1G000490.15;UNIPARC=UPI001017317E;DOMAINS=PANTHER:PTHR11764,PANTHER:PTHR11764:SF39
.	7A:734083-734083	A	TRITD7Av1G000490	TRITD7Av1G000490.16	Transcript	synonymous_variant	27	27	9	G	ggC/ggT	-	IMPACT=LOW;BIOTYPE=protein_coding;EXON=1/3;STRAND=-1;ENSP=TRITD7Av1G000490.16;UNIPARC=UPI001017C35F;DOMAINS=PANTHER:PTHR11764,PANTHER:PTHR11764:SF45
.	7A:734083-734083	A	TRITD7Av1G000490	TRITD7Av1G000490.3	Transcript	synonymous_variant	27	27	9	G	ggC/ggT	-	IMPACT=LOW;BIOTYPE=protein_coding;EXON=1/18;STRAND=-1;ENSP=TRITD7Av1G000490.3;UNIPARC=UPI0010196664;DOMAINS=PANTHER:PTHR11764,PANTHER:PTHR11764:SF39
.	7A:734083-734083	A	TRITD7Av1G000490	TRITD7Av1G000490.4	Transcript	synonymous_variant	27	27	9	G	ggC/ggT	-	IMPACT=LOW;BIOTYPE=protein_coding;EXON=1/17;STRAND=-1;ENSP=TRITD7Av1G000490.4;UNIPARC=UPI0010182E77;DOMAINS=PANTHER:PTHR11764,PANTHER:PTHR11764:SF39
.	7A:734083-734083	A	TRITD7Av1G000490	TRITD7Av1G000490.5	Transcript	synonymous_variant	27	27	9	G	ggC/ggT	-	IMPACT=LOW;BIOTYPE=protein_coding;EXON=1/18;STRAND=-1;ENSP=TRITD7Av1G000490.5;UNIPARC=UPI001018D6D1;DOMAINS=PANTHER:PTHR11764,PANTHER:PTHR11764:SF39
.	7A:734083-734083	A	TRITD7Av1G000490	TRITD7Av1G000490.6	Transcript	synonymous_variant	27	27	9	G	ggC/ggT	-	IMPACT=LOW;BIOTYPE=protein_coding;EXON=1/18;STRAND=-1;ENSP=TRITD7Av1G000490.6;UNIPARC=UPI0010194CC0;DOMAINS=PANTHER:PTHR11764,PANTHER:PTHR11764:SF39
.	7A:734083-734083	A	TRITD7Av1G000490	TRITD7Av1G000490.7	Transcript	synonymous_variant	27	27	9	G	ggC/ggT	-	IMPACT=LOW;BIOTYPE=protein_coding;EXON=1/17;STRAND=-1;ENSP=TRITD7Av1G000490.7;UNIPARC=UPI001017999C;DOMAINS=PANTHER:PTHR11764,PANTHER:PTHR11764:SF39
.	7A:734083-734083	A	TRITD7Av1G000490	TRITD7Av1G000490.8	Transcript	synonymous_variant	27	27	9	G	ggC/ggT	-	IMPACT=LOW;BIOTYPE=protein_coding;EXON=1/17;STRAND=-1;ENSP=TRITD7Av1G000490.8;UNIPARC=UPI001017CC28;DOMAINS=PANTHER:PTHR11764,PANTHER:PTHR11764:SF39
.	7A:734656-734656	-	-	-	-	-	-	-	-	-	-	-
.	7A:734835-734835	-	-	-	-	-	-	-	-	-	-	-
.	7A:736247-736247	-	-	-	-	-	-	-	-	-	-	-
.	7A:736306-736306	-	-	-	-	-	-	-	-	-	-	-
.	7A:736307-736307	-	-	-	-	-	-	-	-	-	-	-
.	7A:736436-736436	-	-	-	-	-	-	-	-	-	-	-
.	7A:752575-752575	-	-	-	-	-	-	-	-	-	-	-
.	7A:752637-752637	-	-	-	-	-	-	-	-	-	-	-
.	7A:752665-752665	-	-	-	-	-	-	-	-	-	-	-
.	7A:752874-752874	-	-	-	-	-	-	-	-	-	-	-
.	7A:752962-752962	-	-	-	-	-	-	-	-	-	-	-
.	7A:753179-753181	-	-	-	-	-	-	-	-	-	-	-
.	7A:755305-755305	-	-	-	-	-	-	-	-	-	-	-
.	7A:755706-755706	-	-	-	-	-	-	-	-	-	-	-
.	7A:755732-755732	-	-	-	-	-	-	-	-	-	-	-
.	7A:756800-756800	-	-	-	-	-	-	-	-	-	-	-
.	7A:758263-758263	-	-	-	-	-	-	-	-	-	-	-
.	7A:758610-758610	-	-	-	-	-	-	-	-	-	-	-
.	7A:761307-761307	-	-	-	-	-	-	-	-	-	-	-
.	7A:761628-761628	-	-	-	-	-	-	-	-	-	-	-
.	7A:762282-762282	-	-	-	-	-	-	-	-	-	-	-
.	7A:762345-762345	-	-	-	-	-	-	-	-	-	-	-
.	7A:762350-762350	-	-	-	-	-	-	-	-	-	-	-
.	7A:762616-762616	-	-	-	-	-	-	-	-	-	-	-
.	7A:762654-762654	-	-	-	-	-	-	-	-	-	-	-
.	7A:763209-763209	-	-	-	-	-	-	-	-	-	-	-
.	7A:763260-763260	-	-	-	-	-	-	-	-	-	-	-
.	7A:764846-764847	-	-	-	-	-	-	-	-	-	-	-
.	7A:764944-764944	-	-	-	-	-	-	-	-	-	-	-
.	7A:764986-764986	-	-	-	-	-	-	-	-	-	-	-
.	7A:764992-764992	-	-	-	-	-	-	-	-	-	-	-
.	7A:765228-765228	-	-	-	-	-	-	-	-	-	-	-
.	7A:765263-765263	-	-	-	-	-	-	-	-	-	-	-
.	7A:765367-765367	-	-	-	-	-	-	-	-	-	-	-
.	7A:765609-765609	-	-	-	-	-	-	-	-	-	-	-
.	7A:765651-765651	-	-	-	-	-	-	-	-	-	-	-
.	7A:765780-765780	-	-	-	-	-	-	-	-	-	-	-
.	7A:802125-802125	-	-	-	-	-	-	-	-	-	-	-
.	7A:802151-802151	-	-	-	-	-	-	-	-	-	-	-
.	7A:802186-802186	-	-	-	-	-	-	-	-	-	-	-
.	7A:802295-802295	-	-	-	-	-	-	-	-	-	-	-
.	7A:803079-803079	-	-	-	-	-	-	-	-	-	-	-
.	7A:803436-803436	-	-	-	-	-	-	-	-	-	-	-
.	7A:803975-803976	-	-	-	-	-	-	-	-	-	-	-
.	7A:804041-804042	-	-	-	-	-	-	-	-	-	-	-
.	7A:804634-804634	-	-	-	-	-	-	-	-	-	-	-
.	7A:804684-804684	-	-	-	-	-	-	-	-	-	-	-
.	7A:806718-806718	-	-	-	-	-	-	-	-	-	-	-
.	7A:807291-807291	-	-	-	-	-	-	-	-	-	-	-
.	7A:807749-807749	G	TRITD7Av1G000550	TRITD7Av1G000550.1	Transcript	missense_variant	546	546	182	N/K	aaT/aaG	-	IMPACT=MODERATE;BIOTYPE=protein_coding;EXON=2/19;STRAND=1;ENSP=TRITD7Av1G000550.1;UNIPARC=UPI0010182316;SIFT=tolerated(0.42);DOMAINS=PANTHER:PTHR47025,PANTHER:PTHR47025:SF11,MobiDB_lite:mobidb-lite
.	7A:807749-807749	G	TRITD7Av1G000550	TRITD7Av1G000550.2	Transcript	missense_variant	543	543	181	N/K	aaT/aaG	-	IMPACT=MODERATE;BIOTYPE=protein_coding;EXON=2/19;STRAND=1;ENSP=TRITD7Av1G000550.2;UNIPARC=UPI001018304B;SIFT=tolerated(0.49);DOMAINS=PANTHER:PTHR47025,PANTHER:PTHR47025:SF11,MobiDB_lite:mobidb-lite
.	7A:807749-807749	G	TRITD7Av1G000550	TRITD7Av1G000550.3	Transcript	missense_variant	273	273	91	N/K	aaT/aaG	-	IMPACT=MODERATE;BIOTYPE=protein_coding;EXON=1/2;STRAND=1;ENSP=TRITD7Av1G000550.3;UNIPARC=UPI001018AA74;SIFT=tolerated_low_confidence(0.73);DOMAINS=PANTHER:PTHR47025,PANTHER:PTHR47025:SF11,MobiDB_lite:mobidb-lite
.	7A:807749-807749	G	TRITD7Av1G000550	TRITD7Av1G000550.4	Transcript	missense_variant	273	273	91	N/K	aaT/aaG	-	IMPACT=MODERATE;BIOTYPE=protein_coding;EXON=1/17;STRAND=1;ENSP=TRITD7Av1G000550.4;UNIPARC=UPI001018BE70;SIFT=tolerated_low_confidence(0.62);DOMAINS=PANTHER:PTHR47025,PANTHER:PTHR47025:SF11
.	7A:807749-807749	G	TRITD7Av1G000550	TRITD7Av1G000550.5	Transcript	missense_variant	273	273	91	N/K	aaT/aaG	-	IMPACT=MODERATE;BIOTYPE=protein_coding;EXON=1/18;STRAND=1;ENSP=TRITD7Av1G000550.5;UNIPARC=UPI001017E968;SIFT=tolerated_low_confidence(0.45);DOMAINS=PANTHER:PTHR47025,PANTHER:PTHR47025:SF11
.	7A:807749-807749	G	TRITD7Av1G000550	TRITD7Av1G000550.6	Transcript	missense_variant	219	219	73	N/K	aaT/aaG	-	IMPACT=MODERATE;BIOTYPE=protein_coding;EXON=1/16;STRAND=1;ENSP=TRITD7Av1G000550.6;UNIPARC=UPI0010194D07;SIFT=tolerated_low_confidence(0.6);DOMAINS=PANTHER:PTHR47025,PANTHER:PTHR47025:SF11,MobiDB_lite:mobidb-lite
.	7A:807835-807835	A	TRITD7Av1G000550	TRITD7Av1G000550.1	Transcript	missense_variant	632	632	211	S/Y	tCt/tAt	-	IMPACT=MODERATE;BIOTYPE=protein_coding;EXON=2/19;STRAND=1;ENSP=TRITD7Av1G000550.1;UNIPARC=UPI0010182316;SIFT=tolerated(0.12);DOMAINS=PANTHER:PTHR47025,PANTHER:PTHR47025:SF11,MobiDB_lite:mobidb-lite
.	7A:807835-807835	A	TRITD7Av1G000550	TRITD7Av1G000550.2	Transcript	missense_variant	629	629	210	S/Y	tCt/tAt	-	IMPACT=MODERATE;BIOTYPE=protein_coding;EXON=2/19;STRAND=1;ENSP=TRITD7Av1G000550.2;UNIPARC=UPI001018304B;SIFT=tolerated(0.12);DOMAINS=PANTHER:PTHR47025,PANTHER:PTHR47025:SF11,MobiDB_lite:mobidb-lite
.	7A:807835-807835	A	TRITD7Av1G000550	TRITD7Av1G000550.3	Transcript	missense_variant	359	359	120	S/Y	tCt/tAt	-	IMPACT=MODERATE;BIOTYPE=protein_coding;EXON=1/2;STRAND=1;ENSP=TRITD7Av1G000550.3;UNIPARC=UPI001018AA74;SIFT=deleterious_low_confidence(0);DOMAINS=PANTHER:PTHR47025,PANTHER:PTHR47025:SF11,MobiDB_lite:mobidb-lite
.	7A:807835-807835	A	TRITD7Av1G000550	TRITD7Av1G000550.4	Transcript	missense_variant	359	359	120	S/Y	tCt/tAt	-	IMPACT=MODERATE;BIOTYPE=protein_coding;EXON=1/17;STRAND=1;ENSP=TRITD7Av1G000550.4;UNIPARC=UPI001018BE70;SIFT=deleterious_low_confidence(0);DOMAINS=PANTHER:PTHR47025,PANTHER:PTHR47025:SF11,MobiDB_lite:mobidb-lite
.	7A:807835-807835	A	TRITD7Av1G000550	TRITD7Av1G000550.5	Transcript	missense_variant	359	359	120	S/Y	tCt/tAt	-	IMPACT=MODERATE;BIOTYPE=protein_coding;EXON=1/18;STRAND=1;ENSP=TRITD7Av1G000550.5;UNIPARC=UPI001017E968;SIFT=deleterious_low_confidence(0);DOMAINS=PANTHER:PTHR47025,PANTHER:PTHR47025:SF11,MobiDB_lite:mobidb-lite
.	7A:807835-807835	A	TRITD7Av1G000550	TRITD7Av1G000550.6	Transcript	missense_variant	305	305	102	S/Y	tCt/tAt	-	IMPACT=MODERATE;BIOTYPE=protein_coding;EXON=1/16;STRAND=1;ENSP=TRITD7Av1G000550.6;UNIPARC=UPI0010194D07;SIFT=deleterious_low_confidence(0.01);DOMAINS=PANTHER:PTHR47025,PANTHER:PTHR47025:SF11,MobiDB_lite:mobidb-lite
.	7A:812907-812907	-	-	-	-	-	-	-	-	-	-	-
.	7A:812913-812913	-	-	-	-	-	-	-	-	-	-	-
.	7A:812938-812938	-	-	-	-	-	-	-	-	-	-	-
.	7A:812952-812952	-	-	-	-	-	-	-	-	-	-	-
.	7A:812956-812956	-	-	-	-	-	-	-	-	-	-	-
.	7A:812961-812961	-	-	-	-	-	-	-	-	-	-	-
.	7A:812992-812992	-	-	-	-	-	-	-	-	-	-	-
.	7A:813057-813057	-	-	-	-	-	-	-	-	-	-	-
.	7A:813075-813076	-	-	-	-	-	-	-	-	-	-	-
.	7A:813451-813451	-	-	-	-	-	-	-	-	-	-	-
.	7A:813504-813504	-	-	-	-	-	-	-	-	-	-	-
.	7A:813505-813505	-	-	-	-	-	-	-	-	-	-	-
.	7A:813615-813615	-	-	-	-	-	-	-	-	-	-	-
.	7A:813623-813623	-	-	-	-	-	-	-	-	-	-	-
.	7A:813626-813626	-	-	-	-	-	-	-	-	-	-	-
.	7A:813982-813985	-	-	-	-	-	-	-	-	-	-	-
.	7A:814000-814000	-	-	-	-	-	-	-	-	-	-	-
.	7A:814187-814189	-	-	-	-	-	-	-	-	-	-	-
.	7A:814399-814399	-	-	-	-	-	-	-	-	-	-	-
.	7A:814625-814625	-	-	-	-	-	-	-	-	-	-	-
.	7A:816892-816892	-	-	-	-	-	-	-	-	-	-	-
.	7A:816943-816943	-	-	-	-	-	-	-	-	-	-	-
.	7A:817001-817001	-	-	-	-	-	-	-	-	-	-	-
.	7A:817154-817154	-	-	-	-	-	-	-	-	-	-	-
.	7A:817372-817372	-	-	-	-	-	-	-	-	-	-	-
.	7A:817791-817791	-	-	-	-	-	-	-	-	-	-	-
.	7A:818833-818833	-	-	-	-	-	-	-	-	-	-	-
.	7A:820562-820562	-	-	-	-	-	-	-	-	-	-	-
.	7A:822155-822155	-	-	-	-	-	-	-	-	-	-	-
.	7A:822914-822914	-	-	-	-	-	-	-	-	-	-	-
.	7A:822982-822982	-	-	-	-	-	-	-	-	-	-	-
.	7A:824596-824596	-	-	-	-	-	-	-	-	-	-	-
.	7A:824831-824831	-	-	-	-	-	-	-	-	-	-	-
.	7A:824849-824849	-	-	-	-	-	-	-	-	-	-	-
.	7A:831979-831979	-	-	-	-	-	-	-	-	-	-	-
.	7A:833724-833724	-	-	-	-	-	-	-	-	-	-	-
.	7A:835578-835578	-	-	-	-	-	-	-	-	-	-	-
.	7A:836668-836668	-	-	-	-	-	-	-	-	-	-	-
.	7A:837703-837703	-	-	-	-	-	-	-	-	-	-	-
.	7A:837828-837828	-	-	-	-	-	-	-	-	-	-	-
.	7A:841446-841446	-	-	-	-	-	-	-	-	-	-	-
.	7A:841483-841483	-	-	-	-	-	-	-	-	-	-	-
.	7A:841504-841505	-	-	-	-	-	-	-	-	-	-	-
.	7A:842851-842851	-	-	-	-	-	-	-	-	-	-	-
.	7A:843636-843636	-	-	-	-	-	-	-	-	-	-	-
.	7A:846352-846352	-	-	-	-	-	-	-	-	-	-	-
.	7A:851801-851801	-	-	-	-	-	-	-	-	-	-	-
.	7A:852240-852240	-	-	-	-	-	-	-	-	-	-	-
.	7A:852647-852647	-	-	-	-	-	-	-	-	-	-	-
.	7A:855418-855418	-	-	-	-	-	-	-	-	-	-	-
.	7A:857848-857848	-	-	-	-	-	-	-	-	-	-	-
.	7A:858293-858293	-	-	-	-	-	-	-	-	-	-	-
.	7A:859619-859619	-	-	-	-	-	-	-	-	-	-	-
.	7A:859633-859633	-	-	-	-	-	-	-	-	-	-	-
.	7A:859722-859722	-	-	-	-	-	-	-	-	-	-	-
.	7A:860718-860718	-	-	-	-	-	-	-	-	-	-	-
.	7A:861431-861431	-	-	-	-	-	-	-	-	-	-	-
.	7A:861652-861652	-	-	-	-	-	-	-	-	-	-	-
.	7A:863362-863362	-	-	-	-	-	-	-	-	-	-	-
.	7A:864342-864342	-	-	-	-	-	-	-	-	-	-	-
.	7A:865669-865670	-	-	-	-	-	-	-	-	-	-	-
.	7A:865722-865722	-	-	-	-	-	-	-	-	-	-	-
.	7A:866187-866187	-	-	-	-	-	-	-	-	-	-	-
.	7A:866215-866215	-	-	-	-	-	-	-	-	-	-	-
.	7A:867519-867519	-	-	-	-	-	-	-	-	-	-	-
.	7A:867804-867804	-	-	-	-	-	-	-	-	-	-	-
.	7A:868140-868140	-	-	-	-	-	-	-	-	-	-	-
.	7A:868142-868142	-	-	-	-	-	-	-	-	-	-	-
.	7A:868296-868296	-	-	-	-	-	-	-	-	-	-	-
.	7A:869045-869045	-	-	-	-	-	-	-	-	-	-	-
.	7A:869089-869089	-	-	-	-	-	-	-	-	-	-	-
.	7A:869274-869274	-	-	-	-	-	-	-	-	-	-	-
.	7A:869432-869432	-	-	-	-	-	-	-	-	-	-	-
.	7A:1103708-1103708	-	-	-	-	-	-	-	-	-	-	-
.	7A:1103743-1103743	-	-	-	-	-	-	-	-	-	-	-
.	7A:1104077-1104077	-	-	-	-	-	-	-	-	-	-	-
.	7A:1106038-1106038	-	-	-	-	-	-	-	-	-	-	-
.	7A:1106085-1106085	-	-	-	-	-	-	-	-	-	-	-
.	7A:1107302-1107302	-	-	-	-	-	-	-	-	-	-	-
.	7A:1107754-1107755	-	-	-	-	-	-	-	-	-	-	-
.	7A:1108501-1108505	-	-	-	-	-	-	-	-	-	-	-
.	7A:1108796-1108796	-	-	-	-	-	-	-	-	-	-	-
.	7A:1108882-1108897	-	-	-	-	-	-	-	-	-	-	-
.	7A:1108943-1108943	-	-	-	-	-	-	-	-	-	-	-
.	7A:1109547-1109547	-	-	-	-	-	-	-	-	-	-	-
.	7A:1110867-1110867	-	-	-	-	-	-	-	-	-	-	-
.	7A:1111023-1111023	-	-	-	-	-	-	-	-	-	-	-
.	7A:1111196-1111196	-	-	-	-	-	-	-	-	-	-	-
.	7A:1111243-1111243	-	-	-	-	-	-	-	-	-	-	-
.	7A:1111636-1111636	-	-	-	-	-	-	-	-	-	-	-
.	7A:1112479-1112479	-	-	-	-	-	-	-	-	-	-	-
.	7A:1112526-1112526	-	-	-	-	-	-	-	-	-	-	-
.	7A:1112584-1112584	-	-	-	-	-	-	-	-	-	-	-
.	7A:1113164-1113164	-	-	-	-	-	-	-	-	-	-	-
.	7A:1113817-1113817	-	-	-	-	-	-	-	-	-	-	-
.	7A:1115027-1115031	-	-	-	-	-	-	-	-	-	-	-
.	7A:1115353-1115353	-	-	-	-	-	-	-	-	-	-	-
.	7A:1116655-1116655	-	-	-	-	-	-	-	-	-	-	-
.	7A:1116731-1116731	-	-	-	-	-	-	-	-	-	-	-
.	7A:1122212-1122212	-	-	-	-	-	-	-	-	-	-	-
.	7A:1122259-1122259	-	-	-	-	-	-	-	-	-	-	-
.	7A:1123152-1123152	-	-	-	-	-	-	-	-	-	-	-
.	7A:1123947-1123947	-	-	-	-	-	-	-	-	-	-	-
.	7A:1123966-1123966	-	-	-	-	-	-	-	-	-	-	-
.	7A:1124271-1124271	-	-	-	-	-	-	-	-	-	-	-
.	7A:1124451-1124451	-	-	-	-	-	-	-	-	-	-	-
.	7A:1124461-1124461	-	-	-	-	-	-	-	-	-	-	-
.	7A:1124531-1124531	-	-	-	-	-	-	-	-	-	-	-
.	7A:1124553-1124553	-	-	-	-	-	-	-	-	-	-	-
.	7A:1124620-1124620	-	-	-	-	-	-	-	-	-	-	-
.	7A:1124661-1124661	-	-	-	-	-	-	-	-	-	-	-
.	7A:1124733-1124733	-	-	-	-	-	-	-	-	-	-	-
.	7A:1124773-1124773	-	-	-	-	-	-	-	-	-	-	-
.	7A:1124952-1124954	-	-	-	-	-	-	-	-	-	-	-
.	7A:1124972-1124972	-	-	-	-	-	-	-	-	-	-	-
.	7A:1125048-1125048	-	-	-	-	-	-	-	-	-	-	-
.	7A:1125170-1125170	-	-	-	-	-	-	-	-	-	-	-
.	7A:1125193-1125193	-	-	-	-	-	-	-	-	-	-	-
.	7A:1125195-1125195	-	-	-	-	-	-	-	-	-	-	-
.	7A:1125218-1125218	-	-	-	-	-	-	-	-	-	-	-
.	7A:1125240-1125240	-	-	-	-	-	-	-	-	-	-	-
.	7A:1125254-1125255	-	-	-	-	-	-	-	-	-	-	-
.	7A:1125300-1125300	-	-	-	-	-	-	-	-	-	-	-
.	7A:1125355-1125355	-	-	-	-	-	-	-	-	-	-	-
.	7A:1125523-1125523	-	-	-	-	-	-	-	-	-	-	-
.	7A:1125527-1125528	-	-	-	-	-	-	-	-	-	-	-
.	7A:1125553-1125553	-	-	-	-	-	-	-	-	-	-	-
.	7A:1125588-1125588	-	-	-	-	-	-	-	-	-	-	-
.	7A:1125659-1125659	-	-	-	-	-	-	-	-	-	-	-
.	7A:1125679-1125679	-	-	-	-	-	-	-	-	-	-	-
.	7A:1125712-1125712	-	-	-	-	-	-	-	-	-	-	-
.	7A:1125738-1125738	-	-	-	-	-	-	-	-	-	-	-
.	7A:1125742-1125742	-	-	-	-	-	-	-	-	-	-	-
.	7A:1127176-1127177	-	-	-	-	-	-	-	-	-	-	-
.	7A:1127809-1127809	A	TRITD7Av1G000650	TRITD7Av1G000650.1	Transcript	missense_variant	331	331	111	A/T	Gcg/Acg	-	IMPACT=MODERATE;BIOTYPE=protein_coding;EXON=2/3;STRAND=1;ENSP=TRITD7Av1G000650.1;UNIPARC=UPI0008423E7E;SIFT=deleterious(0.02);DOMAINS=Gene3D:1.10.600.10,Pfam:PF03936,PANTHER:PTHR31225,PANTHER:PTHR31225:SF41,Superfamily:SSF48576
.	7A:1133410-1133410	-	-	-	-	-	-	-	-	-	-	-
.	7A:1134439-1134439	-	-	-	-	-	-	-	-	-	-	-
.	7A:1135847-1135847	-	-	-	-	-	-	-	-	-	-	-
.	7A:1137582-1137582	-	-	-	-	-	-	-	-	-	-	-
.	7A:1139858-1139858	-	-	-	-	-	-	-	-	-	-	-
.	7A:1139982-1139982	-	-	-	-	-	-	-	-	-	-	-
.	7A:1140149-1140149	-	-	-	-	-	-	-	-	-	-	-
.	7A:1140296-1140296	-	-	-	-	-	-	-	-	-	-	-
.	7A:1140306-1140306	-	-	-	-	-	-	-	-	-	-	-
.	7A:1141447-1141447	-	-	-	-	-	-	-	-	-	-	-
.	7A:1141744-1141744	-	-	-	-	-	-	-	-	-	-	-
.	7A:1141745-1141745	-	-	-	-	-	-	-	-	-	-	-
.	7A:1142194-1142194	-	-	-	-	-	-	-	-	-	-	-
.	7A:1142274-1142274	-	-	-	-	-	-	-	-	-	-	-
.	7A:1142633-1142633	-	-	-	-	-	-	-	-	-	-	-
.	7A:1143211-1143211	-	-	-	-	-	-	-	-	-	-	-
.	7A:1143460-1143460	-	-	-	-	-	-	-	-	-	-	-
.	7A:1144340-1144340	-	-	-	-	-	-	-	-	-	-	-
.	7A:1144489-1144489	-	-	-	-	-	-	-	-	-	-	-
.	7A:1144554-1144554	-	-	-	-	-	-	-	-	-	-	-
.	7A:1145039-1145039	-	-	-	-	-	-	-	-	-	-	-
.	7A:1145173-1145173	-	-	-	-	-	-	-	-	-	-	-
.	7A:1145865-1145865	-	-	-	-	-	-	-	-	-	-	-
.	7A:1145936-1145936	-	-	-	-	-	-	-	-	-	-	-
.	7A:1146381-1146381	-	-	-	-	-	-	-	-	-	-	-
.	7A:1147916-1147916	-	-	-	-	-	-	-	-	-	-	-
.	7A:1147938-1147938	-	-	-	-	-	-	-	-	-	-	-
.	7A:1147958-1147958	-	-	-	-	-	-	-	-	-	-	-
.	7A:1148128-1148128	-	-	-	-	-	-	-	-	-	-	-
.	7A:1148430-1148430	-	-	-	-	-	-	-	-	-	-	-
.	7A:1148701-1148701	-	-	-	-	-	-	-	-	-	-	-
.	7A:1151305-1151305	-	-	-	-	-	-	-	-	-	-	-
.	7A:1152414-1152414	-	-	-	-	-	-	-	-	-	-	-
.	7A:1155116-1155116	-	-	-	-	-	-	-	-	-	-	-
.	7A:1155472-1155472	-	-	-	-	-	-	-	-	-	-	-
.	7A:1156004-1156004	-	-	-	-	-	-	-	-	-	-	-
.	7A:1158032-1158032	-	-	-	-	-	-	-	-	-	-	-
.	7A:1158590-1158590	-	-	-	-	-	-	-	-	-	-	-
.	7A:1159298-1159298	-	-	-	-	-	-	-	-	-	-	-
.	7A:1159367-1159367	-	-	-	-	-	-	-	-	-	-	-
.	7A:1159393-1159393	-	-	-	-	-	-	-	-	-	-	-
.	7A:1160039-1160039	-	-	-	-	-	-	-	-	-	-	-
.	7A:1160187-1160187	-	-	-	-	-	-	-	-	-	-	-
.	7A:1160861-1160861	-	-	-	-	-	-	-	-	-	-	-
.	7A:1161050-1161050	-	-	-	-	-	-	-	-	-	-	-
.	7A:1164717-1164717	-	-	-	-	-	-	-	-	-	-	-
.	7A:1164760-1164760	-	-	-	-	-	-	-	-	-	-	-
.	7A:1164925-1164925	-	-	-	-	-	-	-	-	-	-	-
.	7A:1165651-1165651	-	-	-	-	-	-	-	-	-	-	-
.	7A:1166895-1166895	-	-	-	-	-	-	-	-	-	-	-
.	7A:1169254-1169254	-	-	-	-	-	-	-	-	-	-	-
.	7A:1171367-1171367	-	-	-	-	-	-	-	-	-	-	-
.	7A:1171688-1171688	-	-	-	-	-	-	-	-	-	-	-
.	7A:1171933-1171933	-	-	-	-	-	-	-	-	-	-	-
.	7A:1172410-1172410	-	-	-	-	-	-	-	-	-	-	-
.	7A:1173857-1173857	-	-	-	-	-	-	-	-	-	-	-
.	7A:1173889-1173889	-	-	-	-	-	-	-	-	-	-	-
.	7A:1176540-1176540	-	-	-	-	-	-	-	-	-	-	-
.	7A:1178770-1178771	-	-	-	-	-	-	-	-	-	-	-
.	7A:1179013-1179013	-	-	-	-	-	-	-	-	-	-	-
.	7A:1179044-1179044	-	-	-	-	-	-	-	-	-	-	-
.	7A:1179107-1179107	-	-	-	-	-	-	-	-	-	-	-
.	7A:1182645-1182645	-	-	-	-	-	-	-	-	-	-	-
.	7A:1182956-1182956	-	-	-	-	-	-	-	-	-	-	-
.	7A:1183939-1183939	-	-	-	-	-	-	-	-	-	-	-
.	7A:1184032-1184032	-	-	-	-	-	-	-	-	-	-	-
.	7A:1184290-1184290	-	-	-	-	-	-	-	-	-	-	-
.	7A:1184891-1184891	-	-	-	-	-	-	-	-	-	-	-
.	7A:1184898-1184898	-	-	-	-	-	-	-	-	-	-	-
.	7A:1187856-1187856	-	-	-	-	-	-	-	-	-	-	-
.	7A:1188092-1188092	-	-	-	-	-	-	-	-	-	-	-
.	7A:1188973-1188973	G	TRITD7Av1G000680	TRITD7Av1G000680.1	Transcript	missense_variant	581	581	194	V/G	gTc/gGc	-	IMPACT=MODERATE;BIOTYPE=protein_coding;EXON=3/4;STRAND=1;ENSP=TRITD7Av1G000680.1;UNIPARC=UPI0010187484;SIFT=tolerated(0.26);DOMAINS=Gene3D:3.40.50.2000,PANTHER:PTHR48047,PANTHER:PTHR48047:SF6,Superfamily:SSF53756
.	7A:1188985-1188985	C	TRITD7Av1G000680	TRITD7Av1G000680.1	Transcript	missense_variant	593	593	198	Q/P	cAg/cCg	-	IMPACT=MODERATE;BIOTYPE=protein_coding;EXON=3/4;STRAND=1;ENSP=TRITD7Av1G000680.1;UNIPARC=UPI0010187484;SIFT=tolerated(1);DOMAINS=Gene3D:3.40.50.2000,PANTHER:PTHR48047,PANTHER:PTHR48047:SF6,Superfamily:SSF53756
.	7A:1189317-1189317	A	TRITD7Av1G000680	TRITD7Av1G000680.1	Transcript	missense_variant	863	863	288	C/Y	tGc/tAc	-	IMPACT=MODERATE;BIOTYPE=protein_coding;EXON=4/4;STRAND=1;ENSP=TRITD7Av1G000680.1;UNIPARC=UPI0010187484;SIFT=deleterious(0.02)
.	7A:1189317-1189317	A	TRITD7Av1G000680	TRITD7Av1G000680.2	Transcript	missense_variant	194	194	65	C/Y	tGc/tAc	-	IMPACT=MODERATE;BIOTYPE=protein_coding;EXON=1/2;STRAND=1;ENSP=TRITD7Av1G000680.2;UNIPARC=UPI001018BF9B;SIFT=deleterious(0.03);DOMAINS=Gene3D:3.40.50.2000,Gene3D:3.40.50.2000,Pfam:PF00201,PANTHER:PTHR48047,PANTHER:PTHR48047:SF6,Superfamily:SSF53756,CDD:cd03784
.	7A:1189317-1189317	A	TRITD7Av1G000680	TRITD7Av1G000680.3	Transcript	synonymous_variant	12	12	4	L	ctG/ctA	-	IMPACT=LOW;BIOTYPE=protein_coding;EXON=1/1;STRAND=1;ENSP=TRITD7Av1G000680.3;UNIPARC=UPI001017F138
.	7A:1189337-1189337	T	TRITD7Av1G000680	TRITD7Av1G000680.1	Transcript	missense_variant	883	883	295	R/C	Cgc/Tgc	-	IMPACT=MODERATE;BIOTYPE=protein_coding;EXON=4/4;STRAND=1;ENSP=TRITD7Av1G000680.1;UNIPARC=UPI0010187484;SIFT=tolerated_low_confidence(0.12);DOMAINS=Low_complexity_(Seg):seg
.	7A:1189337-1189337	T	TRITD7Av1G000680	TRITD7Av1G000680.3	Transcript	missense_variant	32	32	11	A/V	gCg/gTg	-	IMPACT=MODERATE;BIOTYPE=protein_coding;EXON=1/1;STRAND=1;ENSP=TRITD7Av1G000680.3;UNIPARC=UPI001017F138;SIFT=tolerated(1);DOMAINS=Gene3D:3.40.50.2000,PANTHER:PTHR48047,PANTHER:PTHR48047:SF6,Superfamily:SSF53756,Low_complexity_(Seg):seg
.	7A:1189658-1189658	T	TRITD7Av1G000680	TRITD7Av1G000680.2	Transcript	missense_variant	515	515	172	A/V	gCc/gTc	-	IMPACT=MODERATE;BIOTYPE=protein_coding;EXON=2/2;STRAND=1;ENSP=TRITD7Av1G000680.2;UNIPARC=UPI001018BF9B;SIFT=deleterious(0.02);DOMAINS=Gene3D:3.40.50.2000,Gene3D:3.40.50.2000,Pfam:PF00201,PANTHER:PTHR48047,PANTHER:PTHR48047:SF6,Superfamily:SSF53756,CDD:cd03784
.	7A:1189658-1189658	T	TRITD7Av1G000680	TRITD7Av1G000680.3	Transcript	missense_variant	353	353	118	A/V	gCc/gTc	-	IMPACT=MODERATE;BIOTYPE=protein_coding;EXON=1/1;STRAND=1;ENSP=TRITD7Av1G000680.3;UNIPARC=UPI001017F138;SIFT=deleterious(0);DOMAINS=Gene3D:3.40.50.2000,Pfam:PF00201,PANTHER:PTHR48047,PANTHER:PTHR48047:SF6,Superfamily:SSF53756
.	7A:1190017-1190017	-	-	-	-	-	-	-	-	-	-	-
.	7A:1192028-1192028	-	-	-	-	-	-	-	-	-	-	-
.	7A:1193545-1193545	-	-	-	-	-	-	-	-	-	-	-
.	7A:1193995-1193995	-	-	-	-	-	-	-	-	-	-	-
.	7A:1194567-1194567	-	-	-	-	-	-	-	-	-	-	-
.	7A:1210959-1210959	-	-	-	-	-	-	-	-	-	-	-
.	7A:1222101-1222101	-	-	-	-	-	-	-	-	-	-	-
.	7A:1223706-1223706	-	-	-	-	-	-	-	-	-	-	-
.	7A:1224123-1224123	-	-	-	-	-	-	-	-	-	-	-
.	7A:1224421-1224421	-	-	-	-	-	-	-	-	-	-	-
.	7A:1224661-1224661	-	-	-	-	-	-	-	-	-	-	-
.	7A:1226025-1226025	-	-	-	-	-	-	-	-	-	-	-
.	7A:1226128-1226128	-	-	-	-	-	-	-	-	-	-	-
.	7A:1226193-1226193	-	-	-	-	-	-	-	-	-	-	-
.	7A:1226288-1226288	-	-	-	-	-	-	-	-	-	-	-
.	7A:1226300-1226300	-	-	-	-	-	-	-	-	-	-	-
.	7A:1226610-1226610	-	-	-	-	-	-	-	-	-	-	-
.	7A:1238330-1238330	-	-	-	-	-	-	-	-	-	-	-
.	7A:1238370-1238370	-	-	-	-	-	-	-	-	-	-	-
.	7A:1238854-1238854	-	-	-	-	-	-	-	-	-	-	-
.	7A:1239533-1239533	-	-	-	-	-	-	-	-	-	-	-
.	7A:1239544-1239544	-	-	-	-	-	-	-	-	-	-	-
.	7A:1239556-1239556	-	-	-	-	-	-	-	-	-	-	-
.	7A:1252939-1252939	-	-	-	-	-	-	-	-	-	-	-
.	7A:1253023-1253023	-	-	-	-	-	-	-	-	-	-	-
.	7A:1253041-1253041	-	-	-	-	-	-	-	-	-	-	-
.	7A:1253148-1253148	-	-	-	-	-	-	-	-	-	-	-
.	7A:1253309-1253309	-	-	-	-	-	-	-	-	-	-	-
.	7A:1254116-1254116	-	-	-	-	-	-	-	-	-	-	-
.	7A:1254192-1254192	-	-	-	-	-	-	-	-	-	-	-
.	7A:1254195-1254195	-	-	-	-	-	-	-	-	-	-	-
.	7A:1254198-1254198	-	-	-	-	-	-	-	-	-	-	-
.	7A:1254215-1254215	-	-	-	-	-	-	-	-	-	-	-
.	7A:1254284-1254284	-	-	-	-	-	-	-	-	-	-	-
.	7A:1254309-1254310	-	-	-	-	-	-	-	-	-	-	-
.	7A:1254460-1254460	-	-	-	-	-	-	-	-	-	-	-
.	7A:1254515-1254515	-	-	-	-	-	-	-	-	-	-	-
.	7A:1254627-1254627	-	-	-	-	-	-	-	-	-	-	-
.	7A:1254635-1254635	-	-	-	-	-	-	-	-	-	-	-
.	7A:1254693-1254693	-	-	-	-	-	-	-	-	-	-	-
.	7A:1254696-1254696	-	-	-	-	-	-	-	-	-	-	-
.	7A:1254705-1254705	-	-	-	-	-	-	-	-	-	-	-
.	7A:1254761-1254761	-	-	-	-	-	-	-	-	-	-	-
.	7A:1254821-1254821	-	-	-	-	-	-	-	-	-	-	-
.	7A:1254881-1254881	-	-	-	-	-	-	-	-	-	-	-
.	7A:1254888-1254888	-	-	-	-	-	-	-	-	-	-	-
.	7A:1254904-1254904	-	-	-	-	-	-	-	-	-	-	-
.	7A:1254910-1254910	-	-	-	-	-	-	-	-	-	-	-
.	7A:1254930-1254930	-	-	-	-	-	-	-	-	-	-	-
.	7A:1254997-1254997	-	-	-	-	-	-	-	-	-	-	-
.	7A:1255017-1255017	-	-	-	-	-	-	-	-	-	-	-
.	7A:1255094-1255094	-	-	-	-	-	-	-	-	-	-	-
.	7A:1255095-1255095	-	-	-	-	-	-	-	-	-	-	-
.	7A:1255097-1255097	-	-	-	-	-	-	-	-	-	-	-
.	7A:1255124-1255124	-	-	-	-	-	-	-	-	-	-	-
.	7A:1255125-1255125	-	-	-	-	-	-	-	-	-	-	-
.	7A:1255136-1255136	-	-	-	-	-	-	-	-	-	-	-
.	7A:1255182-1255182	-	-	-	-	-	-	-	-	-	-	-
.	7A:1255213-1255213	-	-	-	-	-	-	-	-	-	-	-
.	7A:1255246-1255246	-	-	-	-	-	-	-	-	-	-	-
.	7A:1255247-1255247	-	-	-	-	-	-	-	-	-	-	-
.	7A:1274977-1274977	T	TRITD7Av1G000730	TRITD7Av1G000730.1	Transcript	synonymous_variant	2664	2664	888	A	gcT/gcA	-	IMPACT=LOW;BIOTYPE=protein_coding;EXON=1/1;STRAND=-1;ENSP=TRITD7Av1G000730.1;UNIPARC=UPI0010183163
.	7A:1275054-1275054	T	TRITD7Av1G000730	TRITD7Av1G000730.1	Transcript	missense_variant	2587	2587	863	Q/K	Cag/Aag	-	IMPACT=MODERATE;BIOTYPE=protein_coding;EXON=1/1;STRAND=-1;ENSP=TRITD7Av1G000730.1;UNIPARC=UPI0010183163;SIFT=deleterious(0.03);DOMAINS=Gene3D:3.80.10.10,Superfamily:SSF52058
.	7A:1275139-1275139	C	TRITD7Av1G000730	TRITD7Av1G000730.1	Transcript	synonymous_variant	2502	2502	834	P	ccA/ccG	-	IMPACT=LOW;BIOTYPE=protein_coding;EXON=1/1;STRAND=-1;ENSP=TRITD7Av1G000730.1;UNIPARC=UPI0010183163;DOMAINS=Gene3D:3.80.10.10,Superfamily:SSF52058
.	7A:1275177-1275177	G	TRITD7Av1G000730	TRITD7Av1G000730.1	Transcript	synonymous_variant	2464	2464	822	L	Ttg/Ctg	-	IMPACT=LOW;BIOTYPE=protein_coding;EXON=1/1;STRAND=-1;ENSP=TRITD7Av1G000730.1;UNIPARC=UPI0010183163;DOMAINS=Gene3D:3.80.10.10,Superfamily:SSF52058
.	7A:1275186-1275186	G	TRITD7Av1G000730	TRITD7Av1G000730.1	Transcript	synonymous_variant	2455	2455	819	L	Ttg/Ctg	-	IMPACT=LOW;BIOTYPE=protein_coding;EXON=1/1;STRAND=-1;ENSP=TRITD7Av1G000730.1;UNIPARC=UPI0010183163;DOMAINS=Gene3D:3.80.10.10,Superfamily:SSF52058
.	7A:1279129-1279129	-	-	-	-	-	-	-	-	-	-	-
.	7A:1279161-1279161	-	-	-	-	-	-	-	-	-	-	-
.	7A:1279276-1279278	-	-	-	-	-	-	-	-	-	-	-
.	7A:1279345-1279345	-	-	-	-	-	-	-	-	-	-	-
.	7A:1279427-1279427	-	-	-	-	-	-	-	-	-	-	-
.	7A:1280046-1280046	-	-	-	-	-	-	-	-	-	-	-
.	7A:1280075-1280075	-	-	-	-	-	-	-	-	-	-	-
.	7A:1280124-1280126	-	-	-	-	-	-	-	-	-	-	-
.	7A:1280234-1280234	-	-	-	-	-	-	-	-	-	-	-
.	7A:1280344-1280344	-	-	-	-	-	-	-	-	-	-	-
.	7A:1280379-1280379	-	-	-	-	-	-	-	-	-	-	-
.	7A:1280616-1280616	-	-	-	-	-	-	-	-	-	-	-
.	7A:1282982-1282982	-	-	-	-	-	-	-	-	-	-	-
.	7A:1283094-1283094	-	-	-	-	-	-	-	-	-	-	-
.	7A:1283234-1283234	-	-	-	-	-	-	-	-	-	-	-
.	7A:1283247-1283247	-	-	-	-	-	-	-	-	-	-	-
.	7A:1283323-1283323	-	-	-	-	-	-	-	-	-	-	-
.	7A:1283325-1283325	-	-	-	-	-	-	-	-	-	-	-
.	7A:1283398-1283399	-	-	-	-	-	-	-	-	-	-	-
.	7A:1283412-1283412	-	-	-	-	-	-	-	-	-	-	-
.	7A:1283440-1283443	-	-	-	-	-	-	-	-	-	-	-
.	7A:1283588-1283590	-	-	-	-	-	-	-	-	-	-	-
.	7A:1283601-1283601	-	-	-	-	-	-	-	-	-	-	-
.	7A:1283642-1283642	-	-	-	-	-	-	-	-	-	-	-
.	7A:1283683-1283683	-	-	-	-	-	-	-	-	-	-	-
.	7A:1283779-1283779	-	-	-	-	-	-	-	-	-	-	-
.	7A:1283978-1283978	-	-	-	-	-	-	-	-	-	-	-
.	7A:1283980-1283980	-	-	-	-	-	-	-	-	-	-	-
.	7A:1283990-1283990	-	-	-	-	-	-	-	-	-	-	-
.	7A:1284082-1284082	-	-	-	-	-	-	-	-	-	-	-
.	7A:1284107-1284107	-	-	-	-	-	-	-	-	-	-	-
.	7A:1284279-1284279	-	-	-	-	-	-	-	-	-	-	-
.	7A:1284290-1284290	-	-	-	-	-	-	-	-	-	-	-
.	7A:1284359-1284359	-	-	-	-	-	-	-	-	-	-	-
.	7A:1284412-1284412	-	-	-	-	-	-	-	-	-	-	-
.	7A:1284502-1284502	-	-	-	-	-	-	-	-	-	-	-
.	7A:1284503-1284503	-	-	-	-	-	-	-	-	-	-	-
.	7A:1284610-1284610	-	-	-	-	-	-	-	-	-	-	-
.	7A:1284614-1284614	-	-	-	-	-	-	-	-	-	-	-
.	7A:1284630-1284633	-	-	-	-	-	-	-	-	-	-	-
.	7A:1284926-1284927	-	-	-	-	-	-	-	-	-	-	-
.	7A:1284999-1284999	-	-	-	-	-	-	-	-	-	-	-
.	7A:1286465-1286465	-	-	-	-	-	-	-	-	-	-	-
.	7A:1286549-1286549	-	-	-	-	-	-	-	-	-	-	-
.	7A:1286558-1286558	-	-	-	-	-	-	-	-	-	-	-
.	7A:1286974-1286974	-	-	-	-	-	-	-	-	-	-	-
.	7A:1287025-1287025	-	-	-	-	-	-	-	-	-	-	-
.	7A:1287032-1287032	-	-	-	-	-	-	-	-	-	-	-
.	7A:1287080-1287080	-	-	-	-	-	-	-	-	-	-	-
.	7A:1287110-1287110	-	-	-	-	-	-	-	-	-	-	-
.	7A:1287211-1287211	-	-	-	-	-	-	-	-	-	-	-
.	7A:1287230-1287230	-	-	-	-	-	-	-	-	-	-	-
.	7A:1287470-1287470	-	-	-	-	-	-	-	-	-	-	-
.	7A:1287603-1287603	-	-	-	-	-	-	-	-	-	-	-
.	7A:1287647-1287647	-	-	-	-	-	-	-	-	-	-	-
.	7A:1287691-1287691	-	-	-	-	-	-	-	-	-	-	-
.	7A:1287945-1287945	-	-	-	-	-	-	-	-	-	-	-
.	7A:1288063-1288063	-	-	-	-	-	-	-	-	-	-	-
.	7A:1288105-1288105	-	-	-	-	-	-	-	-	-	-	-
.	7A:1288285-1288285	-	-	-	-	-	-	-	-	-	-	-
.	7A:1288363-1288363	-	-	-	-	-	-	-	-	-	-	-
.	7A:1288720-1288723	-	-	-	-	-	-	-	-	-	-	-
.	7A:1289577-1289577	-	-	-	-	-	-	-	-	-	-	-
.	7A:1289674-1289674	-	-	-	-	-	-	-	-	-	-	-
.	7A:1289752-1289753	-	-	-	-	-	-	-	-	-	-	-
.	7A:1289867-1289867	-	-	-	-	-	-	-	-	-	-	-
.	7A:1289869-1289869	-	-	-	-	-	-	-	-	-	-	-
.	7A:1291021-1291021	-	-	-	-	-	-	-	-	-	-	-
.	7A:1291422-1291422	-	-	-	-	-	-	-	-	-	-	-
.	7A:1291434-1291434	-	-	-	-	-	-	-	-	-	-	-
.	7A:1292655-1292655	-	-	-	-	-	-	-	-	-	-	-
.	7A:1297901-1297901	-	-	-	-	-	-	-	-	-	-	-
.	7A:1298574-1298574	-	-	-	-	-	-	-	-	-	-	-
.	7A:1299054-1299054	-	-	-	-	-	-	-	-	-	-	-
.	7A:1299065-1299065	-	-	-	-	-	-	-	-	-	-	-
.	7A:1299102-1299102	-	-	-	-	-	-	-	-	-	-	-
.	7A:1299207-1299207	-	-	-	-	-	-	-	-	-	-	-
.	7A:1299240-1299240	-	-	-	-	-	-	-	-	-	-	-
.	7A:1299303-1299303	-	-	-	-	-	-	-	-	-	-	-
.	7A:1299326-1299326	-	-	-	-	-	-	-	-	-	-	-
.	7A:1299365-1299365	-	-	-	-	-	-	-	-	-	-	-
.	7A:1299388-1299388	-	-	-	-	-	-	-	-	-	-	-
.	7A:1299391-1299391	-	-	-	-	-	-	-	-	-	-	-
.	7A:1299392-1299392	-	-	-	-	-	-	-	-	-	-	-
.	7A:1299422-1299422	-	-	-	-	-	-	-	-	-	-	-
.	7A:1305360-1305360	-	-	-	-	-	-	-	-	-	-	-
.	7A:1305379-1305379	-	-	-	-	-	-	-	-	-	-	-
.	7A:1305434-1305434	-	-	-	-	-	-	-	-	-	-	-
.	7A:1305638-1305638	-	-	-	-	-	-	-	-	-	-	-
.	7A:1307970-1307970	-	-	-	-	-	-	-	-	-	-	-
.	7A:1309569-1309569	-	-	-	-	-	-	-	-	-	-	-
.	7A:1309589-1309589	-	-	-	-	-	-	-	-	-	-	-
.	7A:1309626-1309626	-	-	-	-	-	-	-	-	-	-	-
.	7A:1309754-1309754	-	-	-	-	-	-	-	-	-	-	-
.	7A:1309783-1309783	-	-	-	-	-	-	-	-	-	-	-
.	7A:1309846-1309846	-	-	-	-	-	-	-	-	-	-	-
.	7A:1309928-1309928	-	-	-	-	-	-	-	-	-	-	-
.	7A:1309941-1309941	-	-	-	-	-	-	-	-	-	-	-
.	7A:1309942-1309942	-	-	-	-	-	-	-	-	-	-	-
.	7A:1309956-1309956	-	-	-	-	-	-	-	-	-	-	-
.	7A:1309957-1309957	-	-	-	-	-	-	-	-	-	-	-
.	7A:1309979-1309979	-	-	-	-	-	-	-	-	-	-	-
.	7A:1309980-1309980	-	-	-	-	-	-	-	-	-	-	-
.	7A:1309992-1309992	-	-	-	-	-	-	-	-	-	-	-
.	7A:1319014-1319014	-	-	-	-	-	-	-	-	-	-	-
.	7A:1319090-1319090	-	-	-	-	-	-	-	-	-	-	-
.	7A:1319192-1319192	-	-	-	-	-	-	-	-	-	-	-
.	7A:1319232-1319232	-	-	-	-	-	-	-	-	-	-	-
.	7A:1319304-1319304	-	-	-	-	-	-	-	-	-	-	-
.	7A:1319495-1319495	-	-	-	-	-	-	-	-	-	-	-
.	7A:1319598-1319599	-	-	-	-	-	-	-	-	-	-	-
.	7A:1320070-1320070	-	-	-	-	-	-	-	-	-	-	-
.	7A:1320101-1320101	-	-	-	-	-	-	-	-	-	-	-
.	7A:1320109-1320109	-	-	-	-	-	-	-	-	-	-	-
.	7A:1320269-1320269	-	-	-	-	-	-	-	-	-	-	-
.	7A:1320293-1320293	-	-	-	-	-	-	-	-	-	-	-
.	7A:1321343-1321343	-	-	-	-	-	-	-	-	-	-	-
.	7A:1322734-1322734	-	-	-	-	-	-	-	-	-	-	-
.	7A:1322776-1322776	-	-	-	-	-	-	-	-	-	-	-
.	7A:1336179-1336179	-	-	-	-	-	-	-	-	-	-	-
.	7A:1336196-1336196	-	-	-	-	-	-	-	-	-	-	-
.	7A:1336239-1336239	-	-	-	-	-	-	-	-	-	-	-
.	7A:1336255-1336255	-	-	-	-	-	-	-	-	-	-	-
.	7A:1336275-1336275	-	-	-	-	-	-	-	-	-	-	-
.	7A:1336290-1336290	-	-	-	-	-	-	-	-	-	-	-
.	7A:1336517-1336517	-	-	-	-	-	-	-	-	-	-	-
.	7A:1336921-1336921	-	-	-	-	-	-	-	-	-	-	-
.	7A:1336922-1336922	-	-	-	-	-	-	-	-	-	-	-
.	7A:1337380-1337380	-	-	-	-	-	-	-	-	-	-	-
.	7A:1337397-1337397	-	-	-	-	-	-	-	-	-	-	-
.	7A:1338244-1338244	-	-	-	-	-	-	-	-	-	-	-
.	7A:1338473-1338473	-	-	-	-	-	-	-	-	-	-	-
.	7A:1338519-1338519	-	-	-	-	-	-	-	-	-	-	-
.	7A:1338654-1338654	-	-	-	-	-	-	-	-	-	-	-
.	7A:1338682-1338682	-	-	-	-	-	-	-	-	-	-	-
.	7A:1338691-1338691	-	-	-	-	-	-	-	-	-	-	-
.	7A:1338729-1338729	-	-	-	-	-	-	-	-	-	-	-
.	7A:1338797-1338797	-	-	-	-	-	-	-	-	-	-	-
.	7A:1338818-1338818	-	-	-	-	-	-	-	-	-	-	-
.	7A:1338865-1338865	-	-	-	-	-	-	-	-	-	-	-
.	7A:1338890-1338890	-	-	-	-	-	-	-	-	-	-	-
.	7A:1346163-1346163	-	-	-	-	-	-	-	-	-	-	-
.	7A:1346354-1346354	-	-	-	-	-	-	-	-	-	-	-
.	7A:1346483-1346483	-	-	-	-	-	-	-	-	-	-	-
.	7A:1346494-1346494	-	-	-	-	-	-	-	-	-	-	-
.	7A:1346513-1346513	-	-	-	-	-	-	-	-	-	-	-
.	7A:1346638-1346638	-	-	-	-	-	-	-	-	-	-	-
.	7A:1354138-1354138	-	-	-	-	-	-	-	-	-	-	-
.	7A:1354141-1354141	-	-	-	-	-	-	-	-	-	-	-
.	7A:1354201-1354201	-	-	-	-	-	-	-	-	-	-	-
.	7A:1354427-1354427	-	-	-	-	-	-	-	-	-	-	-
.	7A:1354457-1354457	-	-	-	-	-	-	-	-	-	-	-
.	7A:1355567-1355567	-	-	-	-	-	-	-	-	-	-	-
.	7A:1356922-1356922	-	-	-	-	-	-	-	-	-	-	-
.	7A:1356924-1356924	-	-	-	-	-	-	-	-	-	-	-
.	7A:1356938-1356938	-	-	-	-	-	-	-	-	-	-	-
.	7A:1358599-1358599	-	-	-	-	-	-	-	-	-	-	-
.	7A:1358602-1358602	-	-	-	-	-	-	-	-	-	-	-
.	7A:1358660-1358660	-	-	-	-	-	-	-	-	-	-	-
.	7A:1364439-1364439	-	-	-	-	-	-	-	-	-	-	-
.	7A:1364818-1364818	-	-	-	-	-	-	-	-	-	-	-
.	7A:1365125-1365125	G	TRITD7Av1G000770	TRITD7Av1G000770.1	Transcript	stop_lost	2602	2602	868	*/Q	Tag/Cag	-	IMPACT=HIGH;BIOTYPE=protein_coding;EXON=2/2;STRAND=-1;ENSP=TRITD7Av1G000770.1;UNIPARC=UPI001017570D
.	7A:1365133-1365133	T	TRITD7Av1G000770	TRITD7Av1G000770.1	Transcript	missense_variant	2594	2594	865	G/E	gGa/gAa	-	IMPACT=MODERATE;BIOTYPE=protein_coding;EXON=2/2;STRAND=-1;ENSP=TRITD7Av1G000770.1;UNIPARC=UPI001017570D;SIFT=tolerated_low_confidence(0.13);DOMAINS=Gene3D:3.80.10.10,Superfamily:SSF52058
.	7A:1365151-1365151	C	TRITD7Av1G000770	TRITD7Av1G000770.1	Transcript	missense_variant	2576	2576	859	N/S	aAc/aGc	-	IMPACT=MODERATE;BIOTYPE=protein_coding;EXON=2/2;STRAND=-1;ENSP=TRITD7Av1G000770.1;UNIPARC=UPI001017570D;SIFT=tolerated(0.74);DOMAINS=Gene3D:3.80.10.10,PANTHER:PTHR23155,PANTHER:PTHR23155:SF860,Superfamily:SSF52058
.	7A:1365159-1365161	T	TRITD7Av1G000770	TRITD7Av1G000770.1	Transcript	frameshift_variant	2566-2567	2566-2567	856	I/X	ATa/Aa	-	IMPACT=HIGH;BIOTYPE=protein_coding;EXON=2/2;STRAND=-1;ENSP=TRITD7Av1G000770.1;UNIPARC=UPI001017570D;DOMAINS=Gene3D:3.80.10.10,PANTHER:PTHR23155,PANTHER:PTHR23155:SF860,Superfamily:SSF52058
.	7A:1365937-1365937	T	TRITD7Av1G000770	TRITD7Av1G000770.1	Transcript	missense_variant	1790	1790	597	T/K	aCa/aAa	-	IMPACT=MODERATE;BIOTYPE=protein_coding;EXON=2/2;STRAND=-1;ENSP=TRITD7Av1G000770.1;UNIPARC=UPI001017570D;SIFT=tolerated(0.44);DOMAINS=Gene3D:3.80.10.10,PANTHER:PTHR23155,PANTHER:PTHR23155:SF860,Superfamily:SSF52058
.	7A:1365942-1365942	A	TRITD7Av1G000770	TRITD7Av1G000770.1	Transcript	synonymous_variant	1785	1785	595	F	ttC/ttT	-	IMPACT=LOW;BIOTYPE=protein_coding;EXON=2/2;STRAND=-1;ENSP=TRITD7Av1G000770.1;UNIPARC=UPI001017570D;DOMAINS=Gene3D:3.80.10.10,PANTHER:PTHR23155,PANTHER:PTHR23155:SF860,Superfamily:SSF52058
.	7A:1365959-1365959	A	TRITD7Av1G000770	TRITD7Av1G000770.1	Transcript	synonymous_variant	1768	1768	590	L	Ctg/Ttg	-	IMPACT=LOW;BIOTYPE=protein_coding;EXON=2/2;STRAND=-1;ENSP=TRITD7Av1G000770.1;UNIPARC=UPI001017570D;DOMAINS=Gene3D:3.80.10.10,PANTHER:PTHR23155,PANTHER:PTHR23155:SF860,Superfamily:SSF52058
.	7A:1365974-1365974	T	TRITD7Av1G000770	TRITD7Av1G000770.1	Transcript	missense_variant	1753	1753	585	L/M	Ttg/Atg	-	IMPACT=MODERATE;BIOTYPE=protein_coding;EXON=2/2;STRAND=-1;ENSP=TRITD7Av1G000770.1;UNIPARC=UPI001017570D;SIFT=tolerated(0.88);DOMAINS=Gene3D:3.80.10.10,PANTHER:PTHR23155,PANTHER:PTHR23155:SF860,Superfamily:SSF52058
.	7A:1365985-1365985	T	TRITD7Av1G000770	TRITD7Av1G000770.1	Transcript	missense_variant	1742	1742	581	R/K	aGg/aAg	-	IMPACT=MODERATE;BIOTYPE=protein_coding;EXON=2/2;STRAND=-1;ENSP=TRITD7Av1G000770.1;UNIPARC=UPI001017570D;SIFT=tolerated(1);DOMAINS=Gene3D:3.80.10.10,PANTHER:PTHR23155,PANTHER:PTHR23155:SF860,Superfamily:SSF52058
.	7A:1366011-1366011	T	TRITD7Av1G000770	TRITD7Av1G000770.1	Transcript	synonymous_variant	1716	1716	572	G	ggG/ggA	-	IMPACT=LOW;BIOTYPE=protein_coding;EXON=2/2;STRAND=-1;ENSP=TRITD7Av1G000770.1;UNIPARC=UPI001017570D;DOMAINS=PANTHER:PTHR23155,PANTHER:PTHR23155:SF860,Superfamily:SSF52058
.	7A:1366024-1366024	C	TRITD7Av1G000770	TRITD7Av1G000770.1	Transcript	missense_variant	1703	1703	568	Q/R	cAg/cGg	-	IMPACT=MODERATE;BIOTYPE=protein_coding;EXON=2/2;STRAND=-1;ENSP=TRITD7Av1G000770.1;UNIPARC=UPI001017570D;SIFT=tolerated(0.58);DOMAINS=PANTHER:PTHR23155,PANTHER:PTHR23155:SF860,Superfamily:SSF52058
.	7A:1367939-1367939	-	-	-	-	-	-	-	-	-	-	-
.	7A:1367989-1367989	-	-	-	-	-	-	-	-	-	-	-
.	7A:1368825-1368825	-	-	-	-	-	-	-	-	-	-	-
.	7A:1368840-1368840	-	-	-	-	-	-	-	-	-	-	-
.	7A:1369539-1369539	-	-	-	-	-	-	-	-	-	-	-
.	7A:1369590-1369590	-	-	-	-	-	-	-	-	-	-	-
.	7A:1372187-1372187	-	-	-	-	-	-	-	-	-	-	-
.	7A:1372367-1372367	-	-	-	-	-	-	-	-	-	-	-
.	7A:1373429-1373429	-	-	-	-	-	-	-	-	-	-	-
.	7A:1373588-1373588	-	-	-	-	-	-	-	-	-	-	-
.	7A:1373873-1373873	-	-	-	-	-	-	-	-	-	-	-
.	7A:1374150-1374150	-	-	-	-	-	-	-	-	-	-	-
.	7A:1374542-1374542	-	-	-	-	-	-	-	-	-	-	-
.	7A:1374557-1374557	-	-	-	-	-	-	-	-	-	-	-
.	7A:1374848-1374848	-	-	-	-	-	-	-	-	-	-	-
.	7A:1374857-1374857	-	-	-	-	-	-	-	-	-	-	-
.	7A:1374903-1374903	-	-	-	-	-	-	-	-	-	-	-
.	7A:1377832-1377832	-	-	-	-	-	-	-	-	-	-	-
.	7A:1377870-1377870	-	-	-	-	-	-	-	-	-	-	-
.	7A:1377875-1377875	-	-	-	-	-	-	-	-	-	-	-
.	7A:1384284-1384284	-	-	-	-	-	-	-	-	-	-	-
.	7A:1385273-1385273	-	-	-	-	-	-	-	-	-	-	-
.	7A:1385396-1385396	-	-	-	-	-	-	-	-	-	-	-
.	7A:1388919-1388919	-	-	-	-	-	-	-	-	-	-	-
.	7A:1391567-1391567	-	-	-	-	-	-	-	-	-	-	-
.	7A:1391946-1391946	-	-	-	-	-	-	-	-	-	-	-
.	7A:1397388-1397388	-	-	-	-	-	-	-	-	-	-	-
.	7A:1397492-1397492	-	-	-	-	-	-	-	-	-	-	-
.	7A:1398457-1398457	-	-	-	-	-	-	-	-	-	-	-
.	7A:1398466-1398466	-	-	-	-	-	-	-	-	-	-	-
.	7A:1398476-1398476	-	-	-	-	-	-	-	-	-	-	-
.	7A:1398710-1398710	-	-	-	-	-	-	-	-	-	-	-
.	7A:1399176-1399177	-	-	-	-	-	-	-	-	-	-	-
.	7A:1399475-1399475	-	-	-	-	-	-	-	-	-	-	-
.	7A:1399485-1399486	-	-	-	-	-	-	-	-	-	-	-
.	7A:1399642-1399642	-	-	-	-	-	-	-	-	-	-	-
.	7A:1400416-1400416	-	-	-	-	-	-	-	-	-	-	-
.	7A:1401133-1401133	-	-	-	-	-	-	-	-	-	-	-
.	7A:1401259-1401259	-	-	-	-	-	-	-	-	-	-	-
.	7A:1401267-1401267	-	-	-	-	-	-	-	-	-	-	-
.	7A:1402136-1402136	-	-	-	-	-	-	-	-	-	-	-
.	7A:1402225-1402225	-	-	-	-	-	-	-	-	-	-	-
.	7A:1402359-1402359	-	-	-	-	-	-	-	-	-	-	-
.	7A:1402396-1402396	-	-	-	-	-	-	-	-	-	-	-
.	7A:1402488-1402489	-	-	-	-	-	-	-	-	-	-	-
.	7A:1402555-1402555	-	-	-	-	-	-	-	-	-	-	-
.	7A:1403108-1403109	-	-	-	-	-	-	-	-	-	-	-
.	7A:1408047-1408047	-	-	-	-	-	-	-	-	-	-	-
.	7A:1408228-1408228	-	-	-	-	-	-	-	-	-	-	-
.	7A:1408393-1408393	-	-	-	-	-	-	-	-	-	-	-
.	7A:1408418-1408418	-	-	-	-	-	-	-	-	-	-	-
.	7A:1408704-1408704	-	-	-	-	-	-	-	-	-	-	-
.	7A:1409978-1409980	-	-	-	-	-	-	-	-	-	-	-
.	7A:1410281-1410281	-	-	-	-	-	-	-	-	-	-	-
.	7A:1410284-1410284	-	-	-	-	-	-	-	-	-	-	-
.	7A:1410664-1410664	-	-	-	-	-	-	-	-	-	-	-
.	7A:1410745-1410745	-	-	-	-	-	-	-	-	-	-	-
.	7A:1411074-1411074	-	-	-	-	-	-	-	-	-	-	-
.	7A:1411159-1411159	-	-	-	-	-	-	-	-	-	-	-
.	7A:1411196-1411196	-	-	-	-	-	-	-	-	-	-	-
.	7A:1411230-1411230	-	-	-	-	-	-	-	-	-	-	-
.	7A:1411305-1411305	-	-	-	-	-	-	-	-	-	-	-
.	7A:1413834-1413834	-	-	-	-	-	-	-	-	-	-	-
.	7A:1416835-1416835	-	-	-	-	-	-	-	-	-	-	-
.	7A:1416904-1416904	-	-	-	-	-	-	-	-	-	-	-
.	7A:1417017-1417017	-	-	-	-	-	-	-	-	-	-	-
.	7A:1417086-1417086	-	-	-	-	-	-	-	-	-	-	-
.	7A:1418913-1418913	-	-	-	-	-	-	-	-	-	-	-
.	7A:1419730-1419730	-	-	-	-	-	-	-	-	-	-	-
.	7A:1421110-1421110	-	-	-	-	-	-	-	-	-	-	-
.	7A:1421826-1421826	-	-	-	-	-	-	-	-	-	-	-
.	7A:1424295-1424295	-	-	-	-	-	-	-	-	-	-	-
.	7A:1424791-1424791	-	-	-	-	-	-	-	-	-	-	-
.	7A:1424899-1424899	-	-	-	-	-	-	-	-	-	-	-
.	7A:1424945-1424945	-	-	-	-	-	-	-	-	-	-	-
.	7A:1425168-1425168	-	-	-	-	-	-	-	-	-	-	-
.	7A:1425755-1425755	-	-	-	-	-	-	-	-	-	-	-
.	7A:1425919-1425919	-	-	-	-	-	-	-	-	-	-	-
.	7A:1426080-1426080	-	-	-	-	-	-	-	-	-	-	-
.	7A:1426423-1426423	-	-	-	-	-	-	-	-	-	-	-
.	7A:1426539-1426539	-	-	-	-	-	-	-	-	-	-	-
.	7A:1427533-1427533	-	-	-	-	-	-	-	-	-	-	-
.	7A:1428663-1428663	-	-	-	-	-	-	-	-	-	-	-
.	7A:1428880-1428880	-	-	-	-	-	-	-	-	-	-	-
.	7A:1429203-1429203	-	-	-	-	-	-	-	-	-	-	-
.	7A:1429287-1429289	-	-	-	-	-	-	-	-	-	-	-
.	7A:1429417-1429417	-	-	-	-	-	-	-	-	-	-	-
.	7A:1430393-1430393	-	-	-	-	-	-	-	-	-	-	-
.	7A:1430407-1430407	-	-	-	-	-	-	-	-	-	-	-
.	7A:1431322-1431322	-	-	-	-	-	-	-	-	-	-	-
.	7A:1434712-1434712	-	-	-	-	-	-	-	-	-	-	-
.	7A:1434881-1434881	-	-	-	-	-	-	-	-	-	-	-
.	7A:1434898-1434898	-	-	-	-	-	-	-	-	-	-	-
.	7A:1435126-1435126	-	-	-	-	-	-	-	-	-	-	-
.	7A:1435141-1435141	-	-	-	-	-	-	-	-	-	-	-
.	7A:1435142-1435142	-	-	-	-	-	-	-	-	-	-	-
.	7A:1436328-1436328	-	-	-	-	-	-	-	-	-	-	-
.	7A:1437262-1437262	-	-	-	-	-	-	-	-	-	-	-
.	7A:1437492-1437492	-	-	-	-	-	-	-	-	-	-	-
.	7A:1438624-1438624	-	-	-	-	-	-	-	-	-	-	-
.	7A:1438642-1438642	-	-	-	-	-	-	-	-	-	-	-
.	7A:1439109-1439109	-	-	-	-	-	-	-	-	-	-	-
.	7A:1439924-1439924	-	-	-	-	-	-	-	-	-	-	-
.	7A:1440707-1440708	-	-	-	-	-	-	-	-	-	-	-
.	7A:1440727-1440727	-	-	-	-	-	-	-	-	-	-	-
.	7A:1440783-1440783	-	-	-	-	-	-	-	-	-	-	-
.	7A:1440793-1440793	-	-	-	-	-	-	-	-	-	-	-
.	7A:1440821-1440821	-	-	-	-	-	-	-	-	-	-	-
.	7A:1441353-1441353	-	-	-	-	-	-	-	-	-	-	-
.	7A:1441545-1441545	-	-	-	-	-	-	-	-	-	-	-
.	7A:1443939-1443939	-	-	-	-	-	-	-	-	-	-	-
.	7A:1443944-1443944	-	-	-	-	-	-	-	-	-	-	-
.	7A:1443948-1443948	-	-	-	-	-	-	-	-	-	-	-
.	7A:1445282-1445282	-	-	-	-	-	-	-	-	-	-	-
.	7A:1445330-1445330	-	-	-	-	-	-	-	-	-	-	-
.	7A:1451060-1451060	-	-	-	-	-	-	-	-	-	-	-
.	7A:1456797-1456797	-	-	-	-	-	-	-	-	-	-	-
.	7A:1456819-1456819	-	-	-	-	-	-	-	-	-	-	-
.	7A:1457118-1457118	-	-	-	-	-	-	-	-	-	-	-
.	7A:1457216-1457216	-	-	-	-	-	-	-	-	-	-	-
.	7A:1457253-1457253	-	-	-	-	-	-	-	-	-	-	-
.	7A:1457277-1457277	-	-	-	-	-	-	-	-	-	-	-
.	7A:1457546-1457546	-	-	-	-	-	-	-	-	-	-	-
.	7A:1457583-1457583	-	-	-	-	-	-	-	-	-	-	-
.	7A:1457587-1457587	-	-	-	-	-	-	-	-	-	-	-
.	7A:1457622-1457622	-	-	-	-	-	-	-	-	-	-	-
.	7A:1457696-1457696	-	-	-	-	-	-	-	-	-	-	-
.	7A:1457797-1457797	-	-	-	-	-	-	-	-	-	-	-
.	7A:1457810-1457810	-	-	-	-	-	-	-	-	-	-	-
.	7A:1459435-1459435	-	-	-	-	-	-	-	-	-	-	-
.	7A:1459436-1459436	-	-	-	-	-	-	-	-	-	-	-
.	7A:1459479-1459479	-	-	-	-	-	-	-	-	-	-	-
.	7A:1460324-1460324	-	-	-	-	-	-	-	-	-	-	-
[truncated: 195,321 more rows]
