# Supplementary material for: Whole-genome resequencing-based characterization of a durum wheat landrace showing similarity to ‘Senatore Cappelli’
Source: PLoS One. 2023 Sep 21;18(9):e0291430. doi: 10.1371/journal.pone.0291430 (PMC10513328; doi:10.1371/journal.pone.0291430)
Supplement: S14 File — (ZIP) [file pone.0291430.s019.zip › S14 File.txt]

#Uploaded_variation	Location	Allele	Gene	Feature	Feature_type	Consequence	cDNA_position	CDS_position	Protein_position	Amino_acids	Codons	Existing_variation	Extra
.	7B:1200-1200	-	-	-	-	-	-	-	-	-	-	-
.	7B:1869-1869	-	-	-	-	-	-	-	-	-	-	-
.	7B:10764-10764	-	-	-	-	-	-	-	-	-	-	-
.	7B:29785-29785	-	-	-	-	-	-	-	-	-	-	-
.	7B:36901-36901	-	-	-	-	-	-	-	-	-	-	-
.	7B:45439-45439	-	-	-	-	-	-	-	-	-	-	-
.	7B:48043-48044	-	-	-	-	-	-	-	-	-	-	-
.	7B:51567-51567	-	-	-	-	-	-	-	-	-	-	-
.	7B:52003-52008	-	-	-	-	-	-	-	-	-	-	-
.	7B:52608-52608	-	-	-	-	-	-	-	-	-	-	-
.	7B:54698-54698	-	-	-	-	-	-	-	-	-	-	-
.	7B:55388-55388	-	-	-	-	-	-	-	-	-	-	-
.	7B:55853-55853	-	-	-	-	-	-	-	-	-	-	-
.	7B:55863-55863	-	-	-	-	-	-	-	-	-	-	-
.	7B:55864-55864	-	-	-	-	-	-	-	-	-	-	-
.	7B:56348-56348	-	-	-	-	-	-	-	-	-	-	-
.	7B:56423-56423	-	-	-	-	-	-	-	-	-	-	-
.	7B:56551-56551	-	-	-	-	-	-	-	-	-	-	-
.	7B:56552-56552	-	-	-	-	-	-	-	-	-	-	-
.	7B:56670-56670	-	-	-	-	-	-	-	-	-	-	-
.	7B:57180-57180	-	-	-	-	-	-	-	-	-	-	-
.	7B:57374-57375	-	-	-	-	-	-	-	-	-	-	-
.	7B:57477-57477	-	-	-	-	-	-	-	-	-	-	-
.	7B:57478-57478	-	-	-	-	-	-	-	-	-	-	-
.	7B:57991-57991	-	-	-	-	-	-	-	-	-	-	-
.	7B:57992-57992	-	-	-	-	-	-	-	-	-	-	-
.	7B:58156-58156	-	-	-	-	-	-	-	-	-	-	-
.	7B:58241-58241	-	-	-	-	-	-	-	-	-	-	-
.	7B:58295-58295	-	-	-	-	-	-	-	-	-	-	-
.	7B:58358-58358	-	-	-	-	-	-	-	-	-	-	-
.	7B:58637-58638	-	-	-	-	-	-	-	-	-	-	-
.	7B:66920-66920	-	-	-	-	-	-	-	-	-	-	-
.	7B:68552-68552	-	-	-	-	-	-	-	-	-	-	-
.	7B:69944-69944	-	-	-	-	-	-	-	-	-	-	-
.	7B:69996-69998	-	-	-	-	-	-	-	-	-	-	-
.	7B:70576-70577	-	-	-	-	-	-	-	-	-	-	-
.	7B:72545-72545	-	-	-	-	-	-	-	-	-	-	-
.	7B:72558-72558	-	-	-	-	-	-	-	-	-	-	-
.	7B:72677-72677	-	-	-	-	-	-	-	-	-	-	-
.	7B:72758-72758	-	-	-	-	-	-	-	-	-	-	-
.	7B:72832-72832	-	-	-	-	-	-	-	-	-	-	-
.	7B:73731-73733	-	-	-	-	-	-	-	-	-	-	-
.	7B:74309-74309	-	-	-	-	-	-	-	-	-	-	-
.	7B:75742-75742	-	-	-	-	-	-	-	-	-	-	-
.	7B:77720-77720	-	-	-	-	-	-	-	-	-	-	-
.	7B:83033-83033	-	-	-	-	-	-	-	-	-	-	-
.	7B:87860-87860	-	-	-	-	-	-	-	-	-	-	-
.	7B:88015-88015	-	-	-	-	-	-	-	-	-	-	-
.	7B:89865-89865	-	-	-	-	-	-	-	-	-	-	-
.	7B:89942-89942	-	-	-	-	-	-	-	-	-	-	-
.	7B:89957-89957	-	-	-	-	-	-	-	-	-	-	-
.	7B:89964-89964	-	-	-	-	-	-	-	-	-	-	-
.	7B:89985-89985	-	-	-	-	-	-	-	-	-	-	-
.	7B:90037-90037	-	-	-	-	-	-	-	-	-	-	-
.	7B:92466-92466	-	-	-	-	-	-	-	-	-	-	-
.	7B:92540-92540	-	-	-	-	-	-	-	-	-	-	-
.	7B:92674-92674	-	-	-	-	-	-	-	-	-	-	-
.	7B:93140-93140	-	-	-	-	-	-	-	-	-	-	-
.	7B:93143-93143	-	-	-	-	-	-	-	-	-	-	-
.	7B:93526-93526	-	-	-	-	-	-	-	-	-	-	-
.	7B:104366-104366	-	-	-	-	-	-	-	-	-	-	-
.	7B:104398-104398	-	-	-	-	-	-	-	-	-	-	-
.	7B:107139-107139	-	-	-	-	-	-	-	-	-	-	-
.	7B:107360-107360	-	-	-	-	-	-	-	-	-	-	-
.	7B:107987-107987	-	-	-	-	-	-	-	-	-	-	-
.	7B:107992-107992	-	-	-	-	-	-	-	-	-	-	-
.	7B:108041-108041	-	-	-	-	-	-	-	-	-	-	-
.	7B:109498-109498	-	-	-	-	-	-	-	-	-	-	-
.	7B:109689-109689	-	-	-	-	-	-	-	-	-	-	-
.	7B:109765-109765	-	-	-	-	-	-	-	-	-	-	-
.	7B:109967-109967	-	-	-	-	-	-	-	-	-	-	-
.	7B:109975-109975	-	-	-	-	-	-	-	-	-	-	-
.	7B:110035-110035	-	-	-	-	-	-	-	-	-	-	-
.	7B:110038-110039	-	-	-	-	-	-	-	-	-	-	-
.	7B:110347-110347	-	-	-	-	-	-	-	-	-	-	-
.	7B:110719-110719	-	-	-	-	-	-	-	-	-	-	-
.	7B:112079-112081	-	-	-	-	-	-	-	-	-	-	-
.	7B:117842-117842	T	TRITD7Bv1G000110	TRITD7Bv1G000110.10	Transcript	missense_variant	922	922	308	D/N	Gac/Aac	-	IMPACT=MODERATE;BIOTYPE=protein_coding;EXON=3/10;STRAND=-1;ENSP=TRITD7Bv1G000110.10;UNIPARC=UPI001019BCFD;SIFT=tolerated(0.51);DOMAINS=PANTHER:PTHR33740,PANTHER:PTHR33740:SF3
.	7B:117842-117842	T	TRITD7Bv1G000110	TRITD7Bv1G000110.11	Transcript	missense_variant	988	988	330	D/N	Gac/Aac	-	IMPACT=MODERATE;BIOTYPE=protein_coding;EXON=3/10;STRAND=-1;ENSP=TRITD7Bv1G000110.11;UNIPARC=UPI001017BBF7;SIFT=tolerated(0.58);DOMAINS=PANTHER:PTHR33740:SF3,PANTHER:PTHR33740
.	7B:117842-117842	T	TRITD7Bv1G000110	TRITD7Bv1G000110.12	Transcript	missense_variant	922	922	308	D/N	Gac/Aac	-	IMPACT=MODERATE;BIOTYPE=protein_coding;EXON=4/11;STRAND=-1;ENSP=TRITD7Bv1G000110.12;UNIPARC=UPI00101752FC;SIFT=tolerated(0.58);DOMAINS=PANTHER:PTHR33740,PANTHER:PTHR33740:SF3
.	7B:117842-117842	T	TRITD7Bv1G000110	TRITD7Bv1G000110.13	Transcript	missense_variant	1159	1159	387	D/N	Gac/Aac	-	IMPACT=MODERATE;BIOTYPE=protein_coding;EXON=3/10;STRAND=-1;ENSP=TRITD7Bv1G000110.13;UNIPARC=UPI0008430BC2;SIFT=tolerated(0.59);DOMAINS=PANTHER:PTHR33740,PANTHER:PTHR33740:SF3
.	7B:117842-117842	T	TRITD7Bv1G000110	TRITD7Bv1G000110.14	Transcript	missense_variant	976	976	326	D/N	Gac/Aac	-	IMPACT=MODERATE;BIOTYPE=protein_coding;EXON=3/9;STRAND=-1;ENSP=TRITD7Bv1G000110.14;UNIPARC=UPI0010198311;SIFT=tolerated(0.53);DOMAINS=PANTHER:PTHR33740:SF3,PANTHER:PTHR33740
.	7B:117842-117842	T	TRITD7Bv1G000110	TRITD7Bv1G000110.15	Transcript	missense_variant	961	961	321	D/N	Gac/Aac	-	IMPACT=MODERATE;BIOTYPE=protein_coding;EXON=3/9;STRAND=-1;ENSP=TRITD7Bv1G000110.15;UNIPARC=UPI0010177F38;SIFT=tolerated(0.52);DOMAINS=PANTHER:PTHR33740,PANTHER:PTHR33740:SF3
.	7B:117842-117842	T	TRITD7Bv1G000110	TRITD7Bv1G000110.16	Transcript	missense_variant	922	922	308	D/N	Gac/Aac	-	IMPACT=MODERATE;BIOTYPE=protein_coding;EXON=4/7;STRAND=-1;ENSP=TRITD7Bv1G000110.16;UNIPARC=UPI001019E450;SIFT=tolerated(0.58);DOMAINS=PANTHER:PTHR33740:SF3,PANTHER:PTHR33740
.	7B:117842-117842	T	TRITD7Bv1G000110	TRITD7Bv1G000110.17	Transcript	missense_variant	976	976	326	D/N	Gac/Aac	-	IMPACT=MODERATE;BIOTYPE=protein_coding;EXON=3/4;STRAND=-1;ENSP=TRITD7Bv1G000110.17;UNIPARC=UPI0010177378;SIFT=tolerated(0.53);DOMAINS=PANTHER:PTHR33740,PANTHER:PTHR33740:SF3
.	7B:117842-117842	T	TRITD7Bv1G000110	TRITD7Bv1G000110.18	Transcript	missense_variant	976	976	326	D/N	Gac/Aac	-	IMPACT=MODERATE;BIOTYPE=protein_coding;EXON=3/4;STRAND=-1;ENSP=TRITD7Bv1G000110.18;UNIPARC=UPI00101821D8;SIFT=tolerated(0.52);DOMAINS=PANTHER:PTHR33740,PANTHER:PTHR33740:SF3
.	7B:117842-117842	T	TRITD7Bv1G000110	TRITD7Bv1G000110.3	Transcript	missense_variant	205	205	69	D/N	Gac/Aac	-	IMPACT=MODERATE;BIOTYPE=protein_coding;EXON=1/8;STRAND=-1;ENSP=TRITD7Bv1G000110.3;UNIPARC=UPI001017DC8B;SIFT=tolerated_low_confidence(0.55);DOMAINS=PANTHER:PTHR33740,PANTHER:PTHR33740:SF3
.	7B:117842-117842	T	TRITD7Bv1G000110	TRITD7Bv1G000110.4	Transcript	missense_variant	952	952	318	D/N	Gac/Aac	-	IMPACT=MODERATE;BIOTYPE=protein_coding;EXON=3/10;STRAND=-1;ENSP=TRITD7Bv1G000110.4;UNIPARC=UPI0010181684;SIFT=tolerated(0.57);DOMAINS=PANTHER:PTHR33740:SF3,PANTHER:PTHR33740
.	7B:117842-117842	T	TRITD7Bv1G000110	TRITD7Bv1G000110.5	Transcript	missense_variant	976	976	326	D/N	Gac/Aac	-	IMPACT=MODERATE;BIOTYPE=protein_coding;EXON=3/10;STRAND=-1;ENSP=TRITD7Bv1G000110.5;UNIPARC=UPI000DF587FD;SIFT=tolerated(0.57);DOMAINS=PANTHER:PTHR33740,PANTHER:PTHR33740:SF3
.	7B:117842-117842	T	TRITD7Bv1G000110	TRITD7Bv1G000110.6	Transcript	missense_variant	931	931	311	D/N	Gac/Aac	-	IMPACT=MODERATE;BIOTYPE=protein_coding;EXON=4/11;STRAND=-1;ENSP=TRITD7Bv1G000110.6;UNIPARC=UPI0010177D5E;SIFT=tolerated(0.59);DOMAINS=PANTHER:PTHR33740,PANTHER:PTHR33740:SF3
.	7B:117842-117842	T	TRITD7Bv1G000110	TRITD7Bv1G000110.7	Transcript	missense_variant	841	841	281	D/N	Gac/Aac	-	IMPACT=MODERATE;BIOTYPE=protein_coding;EXON=3/10;STRAND=-1;ENSP=TRITD7Bv1G000110.7;UNIPARC=UPI0010179F40;SIFT=tolerated(0.52);DOMAINS=PANTHER:PTHR33740:SF3,PANTHER:PTHR33740
.	7B:117842-117842	T	TRITD7Bv1G000110	TRITD7Bv1G000110.8	Transcript	missense_variant	961	961	321	D/N	Gac/Aac	-	IMPACT=MODERATE;BIOTYPE=protein_coding;EXON=3/10;STRAND=-1;ENSP=TRITD7Bv1G000110.8;UNIPARC=UPI001018FBD9;SIFT=tolerated(0.57);DOMAINS=PANTHER:PTHR33740,PANTHER:PTHR33740:SF3
.	7B:117842-117842	T	TRITD7Bv1G000110	TRITD7Bv1G000110.9	Transcript	missense_variant	838	838	280	D/N	Gac/Aac	-	IMPACT=MODERATE;BIOTYPE=protein_coding;EXON=3/10;STRAND=-1;ENSP=TRITD7Bv1G000110.9;UNIPARC=UPI001019A6EB;SIFT=tolerated(0.52);DOMAINS=PANTHER:PTHR33740,PANTHER:PTHR33740:SF3
.	7B:118701-118702	-	-	-	-	-	-	-	-	-	-	-
.	7B:119201-119205	A	TRITD7Bv1G000110	TRITD7Bv1G000110.13	Transcript	inframe_deletion	58-61	58-61	20-21	YL/L	TACTtg/Ttg	-	IMPACT=MODERATE;BIOTYPE=protein_coding;EXON=1/10;STRAND=-1;ENSP=TRITD7Bv1G000110.13;UNIPARC=UPI0008430BC2
.	7B:120168-120169	-	-	-	-	-	-	-	-	-	-	-
.	7B:120285-120285	C	TRITD7Bv1G000120	TRITD7Bv1G000120.1	Transcript	synonymous_variant	78	78	26	T	acA/acC	-	IMPACT=LOW;BIOTYPE=protein_coding;EXON=1/1;STRAND=1;ENSP=TRITD7Bv1G000120.1;UNIPARC=UPI0008437446;DOMAINS=PANTHER:PTHR48005,PANTHER:PTHR48005:SF36
.	7B:120384-120384	C	TRITD7Bv1G000120	TRITD7Bv1G000120.1	Transcript	synonymous_variant	177	177	59	C	tgT/tgC	-	IMPACT=LOW;BIOTYPE=protein_coding;EXON=1/1;STRAND=1;ENSP=TRITD7Bv1G000120.1;UNIPARC=UPI0008437446;DOMAINS=Gene3D:3.80.10.10,Pfam:PF08263,PANTHER:PTHR48005,PANTHER:PTHR48005:SF36,Superfamily:SSF52058
.	7B:120913-120913	A	TRITD7Bv1G000120	TRITD7Bv1G000120.1	Transcript	missense_variant	706	706	236	F/I	Ttt/Att	-	IMPACT=MODERATE;BIOTYPE=protein_coding;EXON=1/1;STRAND=1;ENSP=TRITD7Bv1G000120.1;UNIPARC=UPI0008437446;SIFT=tolerated(0.07);DOMAINS=Gene3D:3.80.10.10,PANTHER:PTHR48005,PANTHER:PTHR48005:SF36
.	7B:121125-121125	T	TRITD7Bv1G000120	TRITD7Bv1G000120.1	Transcript	synonymous_variant	918	918	306	H	caC/caT	-	IMPACT=LOW;BIOTYPE=protein_coding;EXON=1/1;STRAND=1;ENSP=TRITD7Bv1G000120.1;UNIPARC=UPI0008437446;DOMAINS=Gene3D:2.150.10.10,PANTHER:PTHR48005,PANTHER:PTHR48005:SF36,Superfamily:SSF101967,CDD:cd12796
.	7B:122223-122223	-	-	-	-	-	-	-	-	-	-	-
.	7B:122240-122240	-	-	-	-	-	-	-	-	-	-	-
.	7B:122635-122635	-	-	-	-	-	-	-	-	-	-	-
.	7B:122721-122721	-	-	-	-	-	-	-	-	-	-	-
.	7B:122973-122973	-	-	-	-	-	-	-	-	-	-	-
.	7B:122993-122993	-	-	-	-	-	-	-	-	-	-	-
.	7B:123015-123015	-	-	-	-	-	-	-	-	-	-	-
.	7B:123166-123166	-	-	-	-	-	-	-	-	-	-	-
.	7B:124139-124139	-	-	-	-	-	-	-	-	-	-	-
.	7B:124295-124295	-	-	-	-	-	-	-	-	-	-	-
.	7B:124429-124429	-	-	-	-	-	-	-	-	-	-	-
.	7B:125594-125594	-	-	-	-	-	-	-	-	-	-	-
.	7B:125595-125595	-	-	-	-	-	-	-	-	-	-	-
.	7B:125599-125599	-	-	-	-	-	-	-	-	-	-	-
.	7B:131076-131076	-	-	-	-	-	-	-	-	-	-	-
.	7B:132786-132786	-	-	-	-	-	-	-	-	-	-	-
.	7B:134950-134950	-	-	-	-	-	-	-	-	-	-	-
.	7B:135171-135171	-	-	-	-	-	-	-	-	-	-	-
.	7B:135830-135830	-	-	-	-	-	-	-	-	-	-	-
.	7B:135930-135930	-	-	-	-	-	-	-	-	-	-	-
.	7B:135964-135964	-	-	-	-	-	-	-	-	-	-	-
.	7B:135976-135976	-	-	-	-	-	-	-	-	-	-	-
.	7B:136119-136119	-	-	-	-	-	-	-	-	-	-	-
.	7B:136558-136558	-	-	-	-	-	-	-	-	-	-	-
.	7B:142618-142618	-	-	-	-	-	-	-	-	-	-	-
.	7B:143086-143086	-	-	-	-	-	-	-	-	-	-	-
.	7B:143864-143864	-	-	-	-	-	-	-	-	-	-	-
.	7B:144057-144057	-	-	-	-	-	-	-	-	-	-	-
.	7B:144104-144104	-	-	-	-	-	-	-	-	-	-	-
.	7B:144146-144146	-	-	-	-	-	-	-	-	-	-	-
.	7B:144162-144162	-	-	-	-	-	-	-	-	-	-	-
.	7B:144369-144369	-	-	-	-	-	-	-	-	-	-	-
.	7B:144594-144594	-	-	-	-	-	-	-	-	-	-	-
.	7B:144686-144686	-	-	-	-	-	-	-	-	-	-	-
.	7B:144745-144745	-	-	-	-	-	-	-	-	-	-	-
.	7B:144810-144810	-	-	-	-	-	-	-	-	-	-	-
.	7B:145360-145360	-	-	-	-	-	-	-	-	-	-	-
.	7B:145468-145468	-	-	-	-	-	-	-	-	-	-	-
.	7B:146190-146190	-	-	-	-	-	-	-	-	-	-	-
.	7B:146434-146434	-	-	-	-	-	-	-	-	-	-	-
.	7B:146438-146438	-	-	-	-	-	-	-	-	-	-	-
.	7B:146617-146617	-	-	-	-	-	-	-	-	-	-	-
.	7B:146626-146626	-	-	-	-	-	-	-	-	-	-	-
.	7B:146998-146998	-	-	-	-	-	-	-	-	-	-	-
.	7B:147070-147070	-	-	-	-	-	-	-	-	-	-	-
.	7B:158754-158754	-	-	-	-	-	-	-	-	-	-	-
.	7B:158990-158990	-	-	-	-	-	-	-	-	-	-	-
.	7B:168349-168349	-	-	-	-	-	-	-	-	-	-	-
.	7B:171469-171469	-	-	-	-	-	-	-	-	-	-	-
.	7B:174063-174063	-	-	-	-	-	-	-	-	-	-	-
.	7B:186368-186368	-	-	-	-	-	-	-	-	-	-	-
.	7B:186763-186763	-	-	-	-	-	-	-	-	-	-	-
.	7B:186883-186883	-	-	-	-	-	-	-	-	-	-	-
.	7B:187065-187065	-	-	-	-	-	-	-	-	-	-	-
.	7B:195297-195297	-	-	-	-	-	-	-	-	-	-	-
.	7B:195409-195409	-	-	-	-	-	-	-	-	-	-	-
.	7B:196732-196733	-	-	-	-	-	-	-	-	-	-	-
.	7B:203933-203933	-	-	-	-	-	-	-	-	-	-	-
.	7B:212467-212467	-	-	-	-	-	-	-	-	-	-	-
.	7B:212661-212661	-	-	-	-	-	-	-	-	-	-	-
.	7B:215055-215055	-	-	-	-	-	-	-	-	-	-	-
.	7B:216580-216580	-	-	-	-	-	-	-	-	-	-	-
.	7B:217178-217178	-	-	-	-	-	-	-	-	-	-	-
.	7B:217226-217226	-	-	-	-	-	-	-	-	-	-	-
.	7B:217572-217572	-	-	-	-	-	-	-	-	-	-	-
.	7B:221385-221385	-	-	-	-	-	-	-	-	-	-	-
.	7B:222473-222473	-	-	-	-	-	-	-	-	-	-	-
.	7B:222667-222668	-	-	-	-	-	-	-	-	-	-	-
.	7B:222786-222786	-	-	-	-	-	-	-	-	-	-	-
.	7B:223451-223451	-	-	-	-	-	-	-	-	-	-	-
.	7B:223927-223927	-	-	-	-	-	-	-	-	-	-	-
.	7B:224468-224468	-	-	-	-	-	-	-	-	-	-	-
.	7B:224899-224899	-	-	-	-	-	-	-	-	-	-	-
.	7B:224956-224956	-	-	-	-	-	-	-	-	-	-	-
.	7B:225003-225003	-	-	-	-	-	-	-	-	-	-	-
.	7B:225243-225243	-	-	-	-	-	-	-	-	-	-	-
.	7B:225253-225253	-	-	-	-	-	-	-	-	-	-	-
.	7B:225297-225297	-	-	-	-	-	-	-	-	-	-	-
.	7B:225496-225496	-	-	-	-	-	-	-	-	-	-	-
.	7B:225520-225520	-	-	-	-	-	-	-	-	-	-	-
.	7B:225667-225667	-	-	-	-	-	-	-	-	-	-	-
.	7B:225681-225681	-	-	-	-	-	-	-	-	-	-	-
.	7B:225721-225721	-	-	-	-	-	-	-	-	-	-	-
.	7B:227112-227112	-	-	-	-	-	-	-	-	-	-	-
.	7B:227470-227470	-	-	-	-	-	-	-	-	-	-	-
.	7B:227904-227904	-	-	-	-	-	-	-	-	-	-	-
.	7B:229997-229997	G	TRITD7Bv1G000140	TRITD7Bv1G000140.1	Transcript	missense_variant	332	332	111	H/R	cAc/cGc	-	IMPACT=MODERATE;BIOTYPE=protein_coding;EXON=1/2;STRAND=1;ENSP=TRITD7Bv1G000140.1;UNIPARC=UPI00101833C5;SIFT=tolerated(0.56);DOMAINS=Gene3D:3.80.10.10,PROSITE_profiles:PS51450,PANTHER:PTHR48005,PANTHER:PTHR48005:SF36,Superfamily:SSF52058
.	7B:230918-230918	-	-	-	-	-	-	-	-	-	-	-
.	7B:231690-231690	-	-	-	-	-	-	-	-	-	-	-
.	7B:232469-232469	-	-	-	-	-	-	-	-	-	-	-
.	7B:232508-232508	-	-	-	-	-	-	-	-	-	-	-
.	7B:232531-232531	-	-	-	-	-	-	-	-	-	-	-
.	7B:232609-232609	-	-	-	-	-	-	-	-	-	-	-
.	7B:232616-232616	-	-	-	-	-	-	-	-	-	-	-
.	7B:232674-232674	-	-	-	-	-	-	-	-	-	-	-
.	7B:232803-232803	-	-	-	-	-	-	-	-	-	-	-
.	7B:235700-235700	-	-	-	-	-	-	-	-	-	-	-
.	7B:235812-235812	-	-	-	-	-	-	-	-	-	-	-
.	7B:238065-238065	-	-	-	-	-	-	-	-	-	-	-
.	7B:238128-238128	-	-	-	-	-	-	-	-	-	-	-
.	7B:239383-239383	-	-	-	-	-	-	-	-	-	-	-
.	7B:239689-239689	-	-	-	-	-	-	-	-	-	-	-
.	7B:243580-243580	-	-	-	-	-	-	-	-	-	-	-
.	7B:263721-263721	-	-	-	-	-	-	-	-	-	-	-
.	7B:263810-263810	-	-	-	-	-	-	-	-	-	-	-
.	7B:263904-263904	-	-	-	-	-	-	-	-	-	-	-
.	7B:264456-264460	C	TRITD7Bv1G000210	TRITD7Bv1G000210.1	Transcript	inframe_deletion	306-309	306-309	102-103	DS/D	gaCTCC/gaC	-	IMPACT=MODERATE;BIOTYPE=protein_coding;EXON=1/1;STRAND=1;ENSP=TRITD7Bv1G000210.1;UNIPARC=UPI0010183053;DOMAINS=Low_complexity_(Seg):seg,MobiDB_lite:mobidb-lite,MobiDB_lite:mobidb-lite,PANTHER:PTHR33870:SF1,PANTHER:PTHR33870
.	7B:264500-264500	A	TRITD7Bv1G000210	TRITD7Bv1G000210.1	Transcript	missense_variant	349	349	117	V/M	Gtg/Atg	-	IMPACT=MODERATE;BIOTYPE=protein_coding;EXON=1/1;STRAND=1;ENSP=TRITD7Bv1G000210.1;UNIPARC=UPI0010183053;SIFT=tolerated(0.52);DOMAINS=MobiDB_lite:mobidb-lite,MobiDB_lite:mobidb-lite,PANTHER:PTHR33870:SF1,PANTHER:PTHR33870
.	7B:264585-264585	A	TRITD7Bv1G000210	TRITD7Bv1G000210.1	Transcript	missense_variant	434	434	145	R/K	aGg/aAg	-	IMPACT=MODERATE;BIOTYPE=protein_coding;EXON=1/1;STRAND=1;ENSP=TRITD7Bv1G000210.1;UNIPARC=UPI0010183053;SIFT=tolerated_low_confidence(1);DOMAINS=MobiDB_lite:mobidb-lite,MobiDB_lite:mobidb-lite,PANTHER:PTHR33870:SF1,PANTHER:PTHR33870
.	7B:265237-265237	G	TRITD7Bv1G000210	TRITD7Bv1G000210.1	Transcript	synonymous_variant	1086	1086	362	K	aaA/aaG	-	IMPACT=LOW;BIOTYPE=protein_coding;EXON=1/1;STRAND=1;ENSP=TRITD7Bv1G000210.1;UNIPARC=UPI0010183053;DOMAINS=Low_complexity_(Seg):seg,Coiled-coils_(Ncoils):Coil,PANTHER:PTHR33870:SF1,PANTHER:PTHR33870
.	7B:265281-265281	C	TRITD7Bv1G000210	TRITD7Bv1G000210.1	Transcript	missense_variant	1130	1130	377	V/A	gTa/gCa	-	IMPACT=MODERATE;BIOTYPE=protein_coding;EXON=1/1;STRAND=1;ENSP=TRITD7Bv1G000210.1;UNIPARC=UPI0010183053;SIFT=tolerated_low_confidence(0.95);DOMAINS=Low_complexity_(Seg):seg,Coiled-coils_(Ncoils):Coil,PANTHER:PTHR33870:SF1,PANTHER:PTHR33870
.	7B:265966-265966	G	TRITD7Bv1G000210	TRITD7Bv1G000210.1	Transcript	synonymous_variant	1815	1815	605	A	gcC/gcG	-	IMPACT=LOW;BIOTYPE=protein_coding;EXON=1/1;STRAND=1;ENSP=TRITD7Bv1G000210.1;UNIPARC=UPI0010183053;DOMAINS=Low_complexity_(Seg):seg,MobiDB_lite:mobidb-lite,PANTHER:PTHR33870:SF1,PANTHER:PTHR33870
.	7B:266275-266275	-	-	-	-	-	-	-	-	-	-	-
.	7B:268648-268648	G	TRITD7Bv1G000220	TRITD7Bv1G000220.1	Transcript	missense_variant	487	487	163	R/G	Cgg/Ggg	-	IMPACT=MODERATE;BIOTYPE=protein_coding;EXON=3/6;STRAND=1;ENSP=TRITD7Bv1G000220.1;UNIPARC=UPI0003D4C2D5;SIFT=tolerated(1);DOMAINS=Gene3D:3.10.450.50,PANTHER:PTHR33698,PANTHER:PTHR33698:SF1,Superfamily:SSF54427
.	7B:268648-268648	G	TRITD7Bv1G000220	TRITD7Bv1G000220.2	Transcript	missense_variant	130	130	44	R/G	Cgg/Ggg	-	IMPACT=MODERATE;BIOTYPE=protein_coding;EXON=2/5;STRAND=1;ENSP=TRITD7Bv1G000220.2;UNIPARC=UPI001017EAA1;SIFT=tolerated(1);DOMAINS=PANTHER:PTHR33698,PANTHER:PTHR33698:SF1
.	7B:269792-269792	-	-	-	-	-	-	-	-	-	-	-
.	7B:270173-270173	-	-	-	-	-	-	-	-	-	-	-
.	7B:270960-270960	G	TRITD7Bv1G000240	TRITD7Bv1G000240.1	Transcript	missense_variant	298	298	100	M/V	Atg/Gtg	-	IMPACT=MODERATE;BIOTYPE=protein_coding;EXON=1/6;STRAND=1;ENSP=TRITD7Bv1G000240.1;UNIPARC=UPI0003D493D9;SIFT=tolerated(0.33);DOMAINS=PANTHER:PTHR33698:SF1,PANTHER:PTHR33698,Gene3D:3.10.450.50,Superfamily:SSF54427
.	7B:270960-270960	G	TRITD7Bv1G000240	TRITD7Bv1G000240.2	Transcript	missense_variant	298	298	100	M/V	Atg/Gtg	-	IMPACT=MODERATE;BIOTYPE=protein_coding;EXON=1/5;STRAND=1;ENSP=TRITD7Bv1G000240.2;UNIPARC=UPI0010173FD4;SIFT=tolerated(0.35);DOMAINS=PANTHER:PTHR33698,PANTHER:PTHR33698:SF1,Superfamily:SSF54427
.	7B:271396-271396	-	-	-	-	-	-	-	-	-	-	-
.	7B:276000-276000	-	-	-	-	-	-	-	-	-	-	-
.	7B:278744-278744	-	-	-	-	-	-	-	-	-	-	-
.	7B:281167-281167	-	-	-	-	-	-	-	-	-	-	-
.	7B:290024-290024	-	-	-	-	-	-	-	-	-	-	-
.	7B:291525-291525	-	-	-	-	-	-	-	-	-	-	-
.	7B:291568-291570	-	-	-	-	-	-	-	-	-	-	-
.	7B:291727-291727	-	-	-	-	-	-	-	-	-	-	-
.	7B:291864-291864	-	-	-	-	-	-	-	-	-	-	-
.	7B:293736-293736	-	-	-	-	-	-	-	-	-	-	-
.	7B:294923-294923	-	-	-	-	-	-	-	-	-	-	-
.	7B:295004-295005	-	-	-	-	-	-	-	-	-	-	-
.	7B:301769-301769	-	-	-	-	-	-	-	-	-	-	-
.	7B:304133-304133	-	-	-	-	-	-	-	-	-	-	-
.	7B:304134-304134	-	-	-	-	-	-	-	-	-	-	-
.	7B:304418-304418	-	-	-	-	-	-	-	-	-	-	-
.	7B:315258-315258	-	-	-	-	-	-	-	-	-	-	-
.	7B:317212-317212	-	-	-	-	-	-	-	-	-	-	-
.	7B:318249-318249	-	-	-	-	-	-	-	-	-	-	-
.	7B:318931-318931	-	-	-	-	-	-	-	-	-	-	-
.	7B:319126-319126	-	-	-	-	-	-	-	-	-	-	-
.	7B:319324-319324	-	-	-	-	-	-	-	-	-	-	-
.	7B:319596-319596	-	-	-	-	-	-	-	-	-	-	-
.	7B:320181-320181	-	-	-	-	-	-	-	-	-	-	-
.	7B:320794-320794	-	-	-	-	-	-	-	-	-	-	-
.	7B:321281-321281	-	-	-	-	-	-	-	-	-	-	-
.	7B:321373-321373	-	-	-	-	-	-	-	-	-	-	-
.	7B:323862-323862	-	-	-	-	-	-	-	-	-	-	-
.	7B:326642-326642	-	-	-	-	-	-	-	-	-	-	-
.	7B:326701-326701	-	-	-	-	-	-	-	-	-	-	-
.	7B:327086-327086	-	-	-	-	-	-	-	-	-	-	-
.	7B:327612-327613	-	-	-	-	-	-	-	-	-	-	-
.	7B:327647-327647	-	-	-	-	-	-	-	-	-	-	-
.	7B:327695-327695	-	-	-	-	-	-	-	-	-	-	-
.	7B:328695-328695	-	-	-	-	-	-	-	-	-	-	-
.	7B:338954-338954	-	-	-	-	-	-	-	-	-	-	-
.	7B:342118-342118	-	-	-	-	-	-	-	-	-	-	-
.	7B:345174-345174	-	-	-	-	-	-	-	-	-	-	-
.	7B:345261-345261	-	-	-	-	-	-	-	-	-	-	-
.	7B:345570-345570	-	-	-	-	-	-	-	-	-	-	-
.	7B:346790-346790	-	-	-	-	-	-	-	-	-	-	-
.	7B:348185-348185	-	-	-	-	-	-	-	-	-	-	-
.	7B:355060-355060	-	-	-	-	-	-	-	-	-	-	-
.	7B:355106-355106	-	-	-	-	-	-	-	-	-	-	-
.	7B:355151-355151	-	-	-	-	-	-	-	-	-	-	-
.	7B:355475-355475	-	-	-	-	-	-	-	-	-	-	-
.	7B:355594-355594	-	-	-	-	-	-	-	-	-	-	-
.	7B:356891-356891	-	-	-	-	-	-	-	-	-	-	-
.	7B:357000-357000	-	-	-	-	-	-	-	-	-	-	-
.	7B:357259-357259	-	-	-	-	-	-	-	-	-	-	-
.	7B:357722-357722	-	-	-	-	-	-	-	-	-	-	-
.	7B:358926-358926	-	-	-	-	-	-	-	-	-	-	-
.	7B:360555-360555	-	-	-	-	-	-	-	-	-	-	-
.	7B:362223-362223	-	-	-	-	-	-	-	-	-	-	-
.	7B:367775-367775	-	-	-	-	-	-	-	-	-	-	-
.	7B:369820-369820	-	-	-	-	-	-	-	-	-	-	-
.	7B:370641-370641	-	-	-	-	-	-	-	-	-	-	-
.	7B:375321-375321	-	-	-	-	-	-	-	-	-	-	-
.	7B:375722-375722	-	-	-	-	-	-	-	-	-	-	-
.	7B:381577-381577	-	-	-	-	-	-	-	-	-	-	-
.	7B:384334-384334	-	-	-	-	-	-	-	-	-	-	-
.	7B:386310-386310	-	-	-	-	-	-	-	-	-	-	-
.	7B:386409-386409	-	-	-	-	-	-	-	-	-	-	-
.	7B:389159-389159	-	-	-	-	-	-	-	-	-	-	-
.	7B:389671-389671	-	-	-	-	-	-	-	-	-	-	-
.	7B:389945-389945	-	-	-	-	-	-	-	-	-	-	-
.	7B:390722-390722	-	-	-	-	-	-	-	-	-	-	-
.	7B:390741-390741	-	-	-	-	-	-	-	-	-	-	-
.	7B:391959-391959	-	-	-	-	-	-	-	-	-	-	-
.	7B:392037-392037	-	-	-	-	-	-	-	-	-	-	-
.	7B:392123-392123	-	-	-	-	-	-	-	-	-	-	-
.	7B:393469-393469	-	-	-	-	-	-	-	-	-	-	-
.	7B:398168-398168	-	-	-	-	-	-	-	-	-	-	-
.	7B:400361-400361	-	-	-	-	-	-	-	-	-	-	-
.	7B:400621-400621	-	-	-	-	-	-	-	-	-	-	-
.	7B:403031-403031	-	-	-	-	-	-	-	-	-	-	-
.	7B:405298-405298	-	-	-	-	-	-	-	-	-	-	-
.	7B:405586-405586	-	-	-	-	-	-	-	-	-	-	-
.	7B:409146-409146	-	-	-	-	-	-	-	-	-	-	-
.	7B:409521-409521	-	-	-	-	-	-	-	-	-	-	-
.	7B:411303-411303	-	-	-	-	-	-	-	-	-	-	-
.	7B:413495-413495	-	-	-	-	-	-	-	-	-	-	-
.	7B:414221-414221	-	-	-	-	-	-	-	-	-	-	-
.	7B:414628-414628	-	-	-	-	-	-	-	-	-	-	-
.	7B:424748-424748	-	-	-	-	-	-	-	-	-	-	-
.	7B:426972-426972	-	-	-	-	-	-	-	-	-	-	-
.	7B:427766-427769	-	-	-	-	-	-	-	-	-	-	-
.	7B:427867-427867	-	-	-	-	-	-	-	-	-	-	-
.	7B:427891-427901	-	-	-	-	-	-	-	-	-	-	-
.	7B:428347-428349	-	-	-	-	-	-	-	-	-	-	-
.	7B:433436-433436	-	-	-	-	-	-	-	-	-	-	-
.	7B:434301-434301	-	-	-	-	-	-	-	-	-	-	-
.	7B:435188-435188	-	-	-	-	-	-	-	-	-	-	-
.	7B:436376-436376	T	TRITD7Bv1G000370	TRITD7Bv1G000370.1	Transcript	missense_variant	199	199	67	D/N	Gac/Aac	AX-94680840-7B.1	IMPACT=MODERATE;BIOTYPE=protein_coding;EXON=1/10;STRAND=-1;ENSP=TRITD7Bv1G000370.1;UNIPARC=UPI000DF58BF0;SIFT=tolerated(0.27);DOMAINS=Gene3D:3.30.70.330,PANTHER:PTHR21245,PANTHER:PTHR21245:SF9,MobiDB_lite:mobidb-lite,MobiDB_lite:mobidb-lite,Low_complexity_(Seg):seg
.	7B:436376-436376	T	TRITD7Bv1G000370	TRITD7Bv1G000370.2	Transcript	missense_variant	199	199	67	D/N	Gac/Aac	AX-94680840-7B.1	IMPACT=MODERATE;BIOTYPE=protein_coding;EXON=1/10;STRAND=-1;ENSP=TRITD7Bv1G000370.2;UNIPARC=UPI0010177233;SIFT=tolerated(0.27);DOMAINS=Gene3D:3.30.70.330,PANTHER:PTHR21245,PANTHER:PTHR21245:SF9,MobiDB_lite:mobidb-lite,MobiDB_lite:mobidb-lite,Low_complexity_(Seg):seg
.	7B:436376-436376	T	TRITD7Bv1G000370	TRITD7Bv1G000370.3	Transcript	missense_variant	199	199	67	D/N	Gac/Aac	AX-94680840-7B.1	IMPACT=MODERATE;BIOTYPE=protein_coding;EXON=1/10;STRAND=-1;ENSP=TRITD7Bv1G000370.3;UNIPARC=UPI0010198C7E;SIFT=tolerated(0.28);DOMAINS=Gene3D:3.30.70.330,PANTHER:PTHR21245,PANTHER:PTHR21245:SF9,MobiDB_lite:mobidb-lite,MobiDB_lite:mobidb-lite,Low_complexity_(Seg):seg
.	7B:436376-436376	T	TRITD7Bv1G000370	TRITD7Bv1G000370.4	Transcript	missense_variant	682	682	228	D/N	Gac/Aac	AX-94680840-7B.1	IMPACT=MODERATE;BIOTYPE=protein_coding;EXON=2/11;STRAND=-1;ENSP=TRITD7Bv1G000370.4;UNIPARC=UPI001019801A;SIFT=tolerated(0.09);DOMAINS=Gene3D:3.30.70.330,PANTHER:PTHR21245,PANTHER:PTHR21245:SF9,MobiDB_lite:mobidb-lite,MobiDB_lite:mobidb-lite,Low_complexity_(Seg):seg
.	7B:436376-436376	T	TRITD7Bv1G000370	TRITD7Bv1G000370.5	Transcript	missense_variant	898	898	300	D/N	Gac/Aac	AX-94680840-7B.1	IMPACT=MODERATE;BIOTYPE=protein_coding;EXON=4/13;STRAND=-1;ENSP=TRITD7Bv1G000370.5;UNIPARC=UPI0008423E81;SIFT=tolerated_low_confidence(0.08);DOMAINS=PANTHER:PTHR21245,PANTHER:PTHR21245:SF9,MobiDB_lite:mobidb-lite,MobiDB_lite:mobidb-lite,Low_complexity_(Seg):seg
.	7B:436376-436376	T	TRITD7Bv1G000370	TRITD7Bv1G000370.6	Transcript	missense_variant	898	898	300	D/N	Gac/Aac	AX-94680840-7B.1	IMPACT=MODERATE;BIOTYPE=protein_coding;EXON=4/13;STRAND=-1;ENSP=TRITD7Bv1G000370.6;UNIPARC=UPI000844E217;SIFT=tolerated(0.09);DOMAINS=Gene3D:3.30.70.330,PANTHER:PTHR21245,PANTHER:PTHR21245:SF9,MobiDB_lite:mobidb-lite,MobiDB_lite:mobidb-lite,Low_complexity_(Seg):seg
.	7B:436376-436376	T	TRITD7Bv1G000370	TRITD7Bv1G000370.7	Transcript	missense_variant	619	619	207	D/N	Gac/Aac	AX-94680840-7B.1	IMPACT=MODERATE;BIOTYPE=protein_coding;EXON=4/13;STRAND=-1;ENSP=TRITD7Bv1G000370.7;UNIPARC=UPI0010198569;SIFT=tolerated(0.18);DOMAINS=Gene3D:3.30.70.330,PANTHER:PTHR21245,PANTHER:PTHR21245:SF9,MobiDB_lite:mobidb-lite,MobiDB_lite:mobidb-lite,Low_complexity_(Seg):seg
.	7B:436413-436413	T	TRITD7Bv1G000370	TRITD7Bv1G000370.1	Transcript	synonymous_variant	162	162	54	K	aaG/aaA	AX-94422539-7B.1	IMPACT=LOW;BIOTYPE=protein_coding;EXON=1/10;STRAND=-1;ENSP=TRITD7Bv1G000370.1;UNIPARC=UPI000DF58BF0;DOMAINS=PANTHER:PTHR21245,PANTHER:PTHR21245:SF9,MobiDB_lite:mobidb-lite
.	7B:436413-436413	T	TRITD7Bv1G000370	TRITD7Bv1G000370.2	Transcript	synonymous_variant	162	162	54	K	aaG/aaA	AX-94422539-7B.1	IMPACT=LOW;BIOTYPE=protein_coding;EXON=1/10;STRAND=-1;ENSP=TRITD7Bv1G000370.2;UNIPARC=UPI0010177233;DOMAINS=PANTHER:PTHR21245,PANTHER:PTHR21245:SF9,MobiDB_lite:mobidb-lite
.	7B:436413-436413	T	TRITD7Bv1G000370	TRITD7Bv1G000370.3	Transcript	synonymous_variant	162	162	54	K	aaG/aaA	AX-94422539-7B.1	IMPACT=LOW;BIOTYPE=protein_coding;EXON=1/10;STRAND=-1;ENSP=TRITD7Bv1G000370.3;UNIPARC=UPI0010198C7E;DOMAINS=PANTHER:PTHR21245,PANTHER:PTHR21245:SF9,MobiDB_lite:mobidb-lite
.	7B:436413-436413	T	TRITD7Bv1G000370	TRITD7Bv1G000370.4	Transcript	synonymous_variant	645	645	215	K	aaG/aaA	AX-94422539-7B.1	IMPACT=LOW;BIOTYPE=protein_coding;EXON=2/11;STRAND=-1;ENSP=TRITD7Bv1G000370.4;UNIPARC=UPI001019801A;DOMAINS=PANTHER:PTHR21245,PANTHER:PTHR21245:SF9,MobiDB_lite:mobidb-lite
.	7B:436413-436413	T	TRITD7Bv1G000370	TRITD7Bv1G000370.5	Transcript	synonymous_variant	861	861	287	K	aaG/aaA	AX-94422539-7B.1	IMPACT=LOW;BIOTYPE=protein_coding;EXON=4/13;STRAND=-1;ENSP=TRITD7Bv1G000370.5;UNIPARC=UPI0008423E81;DOMAINS=PANTHER:PTHR21245,PANTHER:PTHR21245:SF9,MobiDB_lite:mobidb-lite
.	7B:436413-436413	T	TRITD7Bv1G000370	TRITD7Bv1G000370.6	Transcript	synonymous_variant	861	861	287	K	aaG/aaA	AX-94422539-7B.1	IMPACT=LOW;BIOTYPE=protein_coding;EXON=4/13;STRAND=-1;ENSP=TRITD7Bv1G000370.6;UNIPARC=UPI000844E217;DOMAINS=Gene3D:3.30.70.330,PANTHER:PTHR21245,PANTHER:PTHR21245:SF9,MobiDB_lite:mobidb-lite
.	7B:436413-436413	T	TRITD7Bv1G000370	TRITD7Bv1G000370.7	Transcript	synonymous_variant	582	582	194	K	aaG/aaA	AX-94422539-7B.1	IMPACT=LOW;BIOTYPE=protein_coding;EXON=4/13;STRAND=-1;ENSP=TRITD7Bv1G000370.7;UNIPARC=UPI0010198569;DOMAINS=Gene3D:3.30.70.330,PANTHER:PTHR21245,PANTHER:PTHR21245:SF9,MobiDB_lite:mobidb-lite,MobiDB_lite:mobidb-lite
.	7B:436647-436647	T	TRITD7Bv1G000370	TRITD7Bv1G000370.4	Transcript	synonymous_variant	411	411	137	A	gcG/gcA	-	IMPACT=LOW;BIOTYPE=protein_coding;EXON=2/11;STRAND=-1;ENSP=TRITD7Bv1G000370.4;UNIPARC=UPI001019801A;DOMAINS=PANTHER:PTHR21245,PANTHER:PTHR21245:SF9,MobiDB_lite:mobidb-lite,MobiDB_lite:mobidb-lite,Low_complexity_(Seg):seg
.	7B:436647-436647	T	TRITD7Bv1G000370	TRITD7Bv1G000370.5	Transcript	synonymous_variant	627	627	209	A	gcG/gcA	-	IMPACT=LOW;BIOTYPE=protein_coding;EXON=4/13;STRAND=-1;ENSP=TRITD7Bv1G000370.5;UNIPARC=UPI0008423E81;DOMAINS=PANTHER:PTHR21245,PANTHER:PTHR21245:SF9,MobiDB_lite:mobidb-lite,MobiDB_lite:mobidb-lite,Low_complexity_(Seg):seg
.	7B:436647-436647	T	TRITD7Bv1G000370	TRITD7Bv1G000370.6	Transcript	synonymous_variant	627	627	209	A	gcG/gcA	-	IMPACT=LOW;BIOTYPE=protein_coding;EXON=4/13;STRAND=-1;ENSP=TRITD7Bv1G000370.6;UNIPARC=UPI000844E217;DOMAINS=PANTHER:PTHR21245,PANTHER:PTHR21245:SF9,MobiDB_lite:mobidb-lite,MobiDB_lite:mobidb-lite,Low_complexity_(Seg):seg
.	7B:436647-436647	T	TRITD7Bv1G000370	TRITD7Bv1G000370.7	Transcript	splice_region_variant,synonymous_variant	564	564	188	A	gcG/gcA	-	IMPACT=LOW;BIOTYPE=protein_coding;EXON=3/13;STRAND=-1;ENSP=TRITD7Bv1G000370.7;UNIPARC=UPI0010198569;DOMAINS=PANTHER:PTHR21245,PANTHER:PTHR21245:SF9,MobiDB_lite:mobidb-lite,MobiDB_lite:mobidb-lite,Low_complexity_(Seg):seg
.	7B:436735-436735	G	TRITD7Bv1G000370	TRITD7Bv1G000370.4	Transcript	missense_variant	323	323	108	G/A	gGg/gCg	-	IMPACT=MODERATE;BIOTYPE=protein_coding;EXON=2/11;STRAND=-1;ENSP=TRITD7Bv1G000370.4;UNIPARC=UPI001019801A;SIFT=tolerated_low_confidence(1);DOMAINS=PANTHER:PTHR21245,PANTHER:PTHR21245:SF9,MobiDB_lite:mobidb-lite,MobiDB_lite:mobidb-lite
.	7B:436735-436735	G	TRITD7Bv1G000370	TRITD7Bv1G000370.5	Transcript	missense_variant	539	539	180	G/A	gGg/gCg	-	IMPACT=MODERATE;BIOTYPE=protein_coding;EXON=4/13;STRAND=-1;ENSP=TRITD7Bv1G000370.5;UNIPARC=UPI0008423E81;SIFT=tolerated_low_confidence(1);DOMAINS=MobiDB_lite:mobidb-lite,MobiDB_lite:mobidb-lite
.	7B:436735-436735	G	TRITD7Bv1G000370	TRITD7Bv1G000370.6	Transcript	missense_variant	539	539	180	G/A	gGg/gCg	-	IMPACT=MODERATE;BIOTYPE=protein_coding;EXON=4/13;STRAND=-1;ENSP=TRITD7Bv1G000370.6;UNIPARC=UPI000844E217;SIFT=tolerated_low_confidence(1);DOMAINS=MobiDB_lite:mobidb-lite,MobiDB_lite:mobidb-lite
.	7B:436735-436735	G	TRITD7Bv1G000370	TRITD7Bv1G000370.7	Transcript	missense_variant	476	476	159	G/A	gGg/gCg	-	IMPACT=MODERATE;BIOTYPE=protein_coding;EXON=3/13;STRAND=-1;ENSP=TRITD7Bv1G000370.7;UNIPARC=UPI0010198569;SIFT=tolerated(0.8);DOMAINS=PANTHER:PTHR21245,PANTHER:PTHR21245:SF9,MobiDB_lite:mobidb-lite
.	7B:437052-437052	-	-	-	-	-	-	-	-	-	-	-
.	7B:437054-437054	-	-	-	-	-	-	-	-	-	-	-
.	7B:437398-437398	G	TRITD7Bv1G000370	TRITD7Bv1G000370.5	Transcript	missense_variant	139	139	47	E/Q	Gag/Cag	-	IMPACT=MODERATE;BIOTYPE=protein_coding;EXON=2/13;STRAND=-1;ENSP=TRITD7Bv1G000370.5;UNIPARC=UPI0008423E81;SIFT=tolerated_low_confidence(0.56);DOMAINS=Coiled-coils_(Ncoils):Coil,MobiDB_lite:mobidb-lite,MobiDB_lite:mobidb-lite,Low_complexity_(Seg):seg
.	7B:437398-437398	G	TRITD7Bv1G000370	TRITD7Bv1G000370.6	Transcript	missense_variant	139	139	47	E/Q	Gag/Cag	-	IMPACT=MODERATE;BIOTYPE=protein_coding;EXON=2/13;STRAND=-1;ENSP=TRITD7Bv1G000370.6;UNIPARC=UPI000844E217;SIFT=tolerated_low_confidence(0.56);DOMAINS=Coiled-coils_(Ncoils):Coil,MobiDB_lite:mobidb-lite,MobiDB_lite:mobidb-lite,Low_complexity_(Seg):seg
.	7B:438349-438349	-	-	-	-	-	-	-	-	-	-	-
.	7B:438604-438604	-	-	-	-	-	-	-	-	-	-	-
.	7B:438628-438628	-	-	-	-	-	-	-	-	-	-	-
.	7B:438635-438635	-	-	-	-	-	-	-	-	-	-	-
.	7B:438682-438682	-	-	-	-	-	-	-	-	-	-	-
.	7B:438968-438968	-	-	-	-	-	-	-	-	-	-	-
.	7B:439253-439253	-	-	-	-	-	-	-	-	-	-	-
.	7B:439505-439505	-	-	-	-	-	-	-	-	-	-	-
.	7B:439915-439915	-	-	-	-	-	-	-	-	-	-	-
.	7B:440944-440944	-	-	-	-	-	-	-	-	-	-	-
.	7B:440985-440985	-	-	-	-	-	-	-	-	-	-	-
.	7B:454085-454085	-	-	-	-	-	-	-	-	-	-	-
.	7B:454093-454093	-	-	-	-	-	-	-	-	-	-	-
.	7B:454586-454586	-	-	-	-	-	-	-	-	-	-	-
.	7B:454838-454838	-	-	-	-	-	-	-	-	-	-	-
.	7B:455495-455495	-	-	-	-	-	-	-	-	-	-	-
.	7B:455501-455501	-	-	-	-	-	-	-	-	-	-	-
.	7B:455512-455512	-	-	-	-	-	-	-	-	-	-	-
.	7B:455649-455649	-	-	-	-	-	-	-	-	-	-	-
.	7B:456019-456019	-	-	-	-	-	-	-	-	-	-	-
.	7B:456525-456527	-	-	-	-	-	-	-	-	-	-	-
.	7B:456659-456659	-	-	-	-	-	-	-	-	-	-	-
.	7B:459720-459720	-	-	-	-	-	-	-	-	-	-	-
.	7B:459857-459857	-	-	-	-	-	-	-	-	-	-	-
.	7B:460625-460625	-	-	-	-	-	-	-	-	-	-	-
.	7B:466388-466388	-	-	-	-	-	-	-	-	-	-	-
.	7B:466476-466476	-	-	-	-	-	-	-	-	-	-	-
.	7B:466554-466554	-	-	-	-	-	-	-	-	-	-	-
.	7B:467022-467022	-	-	-	-	-	-	-	-	-	-	-
.	7B:467029-467029	-	-	-	-	-	-	-	-	-	-	-
.	7B:467031-467031	-	-	-	-	-	-	-	-	-	-	-
.	7B:467107-467107	-	-	-	-	-	-	-	-	-	-	-
.	7B:467172-467172	-	-	-	-	-	-	-	-	-	-	-
.	7B:467236-467236	-	-	-	-	-	-	-	-	-	-	-
.	7B:467248-467248	-	-	-	-	-	-	-	-	-	-	-
.	7B:474199-474199	-	-	-	-	-	-	-	-	-	-	-
.	7B:474337-474352	-	-	-	-	-	-	-	-	-	-	-
.	7B:474470-474470	-	-	-	-	-	-	-	-	-	-	-
.	7B:475099-475099	-	-	-	-	-	-	-	-	-	-	-
.	7B:475263-475263	-	-	-	-	-	-	-	-	-	-	-
.	7B:476009-476009	-	-	-	-	-	-	-	-	-	-	-
.	7B:476106-476106	-	-	-	-	-	-	-	-	-	-	-
.	7B:476210-476210	-	-	-	-	-	-	-	-	-	-	-
.	7B:477383-477383	-	-	-	-	-	-	-	-	-	-	-
.	7B:477469-477469	-	-	-	-	-	-	-	-	-	-	-
.	7B:477501-477501	-	-	-	-	-	-	-	-	-	-	-
.	7B:478619-478621	-	-	-	-	-	-	-	-	-	-	-
.	7B:487384-487384	-	-	-	-	-	-	-	-	-	-	-
.	7B:514147-514147	-	-	-	-	-	-	-	-	-	-	-
.	7B:514254-514255	-	-	-	-	-	-	-	-	-	-	-
.	7B:514381-514381	-	-	-	-	-	-	-	-	-	-	-
.	7B:514440-514440	-	-	-	-	-	-	-	-	-	-	-
.	7B:514516-514516	-	-	-	-	-	-	-	-	-	-	-
.	7B:516213-516213	-	-	-	-	-	-	-	-	-	-	-
.	7B:516463-516463	-	-	-	-	-	-	-	-	-	-	-
.	7B:525035-525035	-	-	-	-	-	-	-	-	-	-	-
.	7B:525084-525084	-	-	-	-	-	-	-	-	-	-	-
.	7B:525096-525096	-	-	-	-	-	-	-	-	-	-	-
.	7B:528175-528175	-	-	-	-	-	-	-	-	-	-	-
.	7B:528337-528337	-	-	-	-	-	-	-	-	-	-	-
.	7B:537024-537024	-	-	-	-	-	-	-	-	-	-	-
.	7B:537026-537028	-	-	-	-	-	-	-	-	-	-	-
.	7B:537601-537601	-	-	-	-	-	-	-	-	-	-	-
.	7B:537671-537671	-	-	-	-	-	-	-	-	-	-	-
.	7B:541467-541467	-	-	-	-	-	-	-	-	-	-	-
.	7B:541549-541549	-	-	-	-	-	-	-	-	-	-	-
.	7B:546958-546958	-	-	-	-	-	-	-	-	-	-	-
.	7B:547390-547390	-	-	-	-	-	-	-	-	-	-	-
.	7B:548756-548756	-	-	-	-	-	-	-	-	-	-	-
.	7B:548884-548884	-	-	-	-	-	-	-	-	-	-	-
.	7B:549459-549459	-	-	-	-	-	-	-	-	-	-	-
.	7B:549595-549595	-	-	-	-	-	-	-	-	-	-	-
.	7B:549609-549609	-	-	-	-	-	-	-	-	-	-	-
.	7B:549973-549973	-	-	-	-	-	-	-	-	-	-	-
.	7B:550059-550059	-	-	-	-	-	-	-	-	-	-	-
.	7B:550202-550202	-	-	-	-	-	-	-	-	-	-	-
.	7B:552166-552166	-	-	-	-	-	-	-	-	-	-	-
.	7B:553641-553641	-	-	-	-	-	-	-	-	-	-	-
.	7B:567471-567473	-	-	-	-	-	-	-	-	-	-	-
.	7B:567696-567696	-	-	-	-	-	-	-	-	-	-	-
.	7B:567808-567808	-	-	-	-	-	-	-	-	-	-	-
.	7B:569137-569137	-	-	-	-	-	-	-	-	-	-	-
.	7B:569860-569860	-	-	-	-	-	-	-	-	-	-	-
.	7B:569871-569871	-	-	-	-	-	-	-	-	-	-	-
.	7B:569899-569899	-	-	-	-	-	-	-	-	-	-	-
.	7B:569914-569914	-	-	-	-	-	-	-	-	-	-	-
.	7B:570131-570131	-	-	-	-	-	-	-	-	-	-	-
.	7B:573307-573307	-	-	-	-	-	-	-	-	-	-	-
.	7B:582981-582981	-	-	-	-	-	-	-	-	-	-	-
.	7B:583058-583058	-	-	-	-	-	-	-	-	-	-	-
.	7B:584548-584548	-	-	-	-	-	-	-	-	-	-	-
.	7B:588774-588774	-	-	-	-	-	-	-	-	-	-	-
.	7B:588777-588777	-	-	-	-	-	-	-	-	-	-	-
.	7B:588947-588947	-	-	-	-	-	-	-	-	-	-	-
.	7B:588962-588962	-	-	-	-	-	-	-	-	-	-	-
.	7B:589128-589128	-	-	-	-	-	-	-	-	-	-	-
.	7B:589158-589158	-	-	-	-	-	-	-	-	-	-	-
.	7B:589168-589168	-	-	-	-	-	-	-	-	-	-	-
.	7B:589216-589216	-	-	-	-	-	-	-	-	-	-	-
.	7B:589607-589607	-	-	-	-	-	-	-	-	-	-	-
.	7B:589681-589681	-	-	-	-	-	-	-	-	-	-	-
.	7B:590259-590259	-	-	-	-	-	-	-	-	-	-	-
.	7B:590304-590304	-	-	-	-	-	-	-	-	-	-	-
.	7B:590369-590369	-	-	-	-	-	-	-	-	-	-	-
.	7B:590732-590732	-	-	-	-	-	-	-	-	-	-	-
.	7B:591304-591304	-	-	-	-	-	-	-	-	-	-	-
.	7B:591558-591558	-	-	-	-	-	-	-	-	-	-	-
.	7B:591613-591613	-	-	-	-	-	-	-	-	-	-	-
.	7B:591637-591637	-	-	-	-	-	-	-	-	-	-	-
.	7B:592023-592023	-	-	-	-	-	-	-	-	-	-	-
.	7B:592066-592066	-	-	-	-	-	-	-	-	-	-	-
.	7B:592335-592335	-	-	-	-	-	-	-	-	-	-	-
.	7B:593209-593209	-	-	-	-	-	-	-	-	-	-	-
.	7B:594035-594035	-	-	-	-	-	-	-	-	-	-	-
.	7B:597678-597678	-	-	-	-	-	-	-	-	-	-	-
.	7B:597744-597744	-	-	-	-	-	-	-	-	-	-	-
.	7B:602220-602220	-	-	-	-	-	-	-	-	-	-	-
.	7B:602448-602448	-	-	-	-	-	-	-	-	-	-	-
.	7B:604085-604085	-	-	-	-	-	-	-	-	-	-	-
.	7B:608386-608386	-	-	-	-	-	-	-	-	-	-	-
.	7B:608641-608641	-	-	-	-	-	-	-	-	-	-	-
.	7B:608807-608807	-	-	-	-	-	-	-	-	-	-	-
.	7B:608831-608831	-	-	-	-	-	-	-	-	-	-	-
.	7B:608836-608836	-	-	-	-	-	-	-	-	-	-	-
.	7B:609062-609062	-	-	-	-	-	-	-	-	-	-	-
.	7B:609873-609874	-	-	-	-	-	-	-	-	-	-	-
.	7B:610046-610046	-	-	-	-	-	-	-	-	-	-	-
.	7B:610726-610727	-	-	-	-	-	-	-	-	-	-	-
.	7B:612076-612076	-	-	-	-	-	-	-	-	-	-	-
.	7B:612725-612725	-	-	-	-	-	-	-	-	-	-	-
.	7B:613035-613035	G	TRITD7Bv1G000400	TRITD7Bv1G000400.1	Transcript	synonymous_variant	951	951	317	A	gcT/gcG	AX-94568742-7B.1	IMPACT=LOW;BIOTYPE=protein_coding;EXON=7/8;STRAND=1;ENSP=TRITD7Bv1G000400.1;UNIPARC=UPI00084253D4;DOMAINS=Gene3D:3.40.250.10,PROSITE_profiles:PS50206,PANTHER:PTHR43268,PANTHER:PTHR43268:SF3,Superfamily:SSF52821
.	7B:613035-613035	G	TRITD7Bv1G000400	TRITD7Bv1G000400.2	Transcript	synonymous_variant	891	891	297	A	gcT/gcG	AX-94568742-7B.1	IMPACT=LOW;BIOTYPE=protein_coding;EXON=6/7;STRAND=1;ENSP=TRITD7Bv1G000400.2;UNIPARC=UPI0008459E58;DOMAINS=Gene3D:3.40.250.10,PROSITE_profiles:PS50206,PANTHER:PTHR43268,PANTHER:PTHR43268:SF3,Superfamily:SSF52821
.	7B:613035-613035	G	TRITD7Bv1G000400	TRITD7Bv1G000400.3	Transcript	synonymous_variant	564	564	188	A	gcT/gcG	AX-94568742-7B.1	IMPACT=LOW;BIOTYPE=protein_coding;EXON=5/6;STRAND=1;ENSP=TRITD7Bv1G000400.3;UNIPARC=UPI0002C7571A;DOMAINS=Gene3D:3.40.250.10,PROSITE_profiles:PS50206,PANTHER:PTHR43268,PANTHER:PTHR43268:SF3
.	7B:613109-613109	C	TRITD7Bv1G000400	TRITD7Bv1G000400.1	Transcript	missense_variant	1025	1025	342	V/A	gTc/gCc	-	IMPACT=MODERATE;BIOTYPE=protein_coding;EXON=7/8;STRAND=1;ENSP=TRITD7Bv1G000400.1;UNIPARC=UPI00084253D4;SIFT=tolerated(0.92);DOMAINS=Gene3D:3.40.250.10,Pfam:PF12368,PANTHER:PTHR43268,PANTHER:PTHR43268:SF3,Low_complexity_(Seg):seg
.	7B:613109-613109	C	TRITD7Bv1G000400	TRITD7Bv1G000400.2	Transcript	missense_variant	965	965	322	V/A	gTc/gCc	-	IMPACT=MODERATE;BIOTYPE=protein_coding;EXON=6/7;STRAND=1;ENSP=TRITD7Bv1G000400.2;UNIPARC=UPI0008459E58;SIFT=tolerated(0.92);DOMAINS=Gene3D:3.40.250.10,Pfam:PF12368,PANTHER:PTHR43268,PANTHER:PTHR43268:SF3,Low_complexity_(Seg):seg
.	7B:613109-613109	C	TRITD7Bv1G000400	TRITD7Bv1G000400.3	Transcript	missense_variant	638	638	213	V/A	gTc/gCc	-	IMPACT=MODERATE;BIOTYPE=protein_coding;EXON=5/6;STRAND=1;ENSP=TRITD7Bv1G000400.3;UNIPARC=UPI0002C7571A;SIFT=tolerated(1);DOMAINS=Gene3D:3.40.250.10,Pfam:PF12368,PANTHER:PTHR43268,PANTHER:PTHR43268:SF3,Low_complexity_(Seg):seg
.	7B:613149-613149	G	TRITD7Bv1G000400	TRITD7Bv1G000400.1	Transcript	synonymous_variant	1065	1065	355	S	tcA/tcG	AX-95196352-7B.1	IMPACT=LOW;BIOTYPE=protein_coding;EXON=7/8;STRAND=1;ENSP=TRITD7Bv1G000400.1;UNIPARC=UPI00084253D4;DOMAINS=Pfam:PF12368,PANTHER:PTHR43268,PANTHER:PTHR43268:SF3
.	7B:613149-613149	G	TRITD7Bv1G000400	TRITD7Bv1G000400.2	Transcript	synonymous_variant	1005	1005	335	S	tcA/tcG	AX-95196352-7B.1	IMPACT=LOW;BIOTYPE=protein_coding;EXON=6/7;STRAND=1;ENSP=TRITD7Bv1G000400.2;UNIPARC=UPI0008459E58;DOMAINS=Pfam:PF12368,PANTHER:PTHR43268,PANTHER:PTHR43268:SF3
.	7B:613149-613149	G	TRITD7Bv1G000400	TRITD7Bv1G000400.3	Transcript	synonymous_variant	678	678	226	S	tcA/tcG	AX-95196352-7B.1	IMPACT=LOW;BIOTYPE=protein_coding;EXON=5/6;STRAND=1;ENSP=TRITD7Bv1G000400.3;UNIPARC=UPI0002C7571A;DOMAINS=Pfam:PF12368,PANTHER:PTHR43268,PANTHER:PTHR43268:SF3
.	7B:616086-616086	-	-	-	-	-	-	-	-	-	-	-
.	7B:616693-616693	-	-	-	-	-	-	-	-	-	-	-
.	7B:618301-618301	-	-	-	-	-	-	-	-	-	-	-
.	7B:626654-626654	-	-	-	-	-	-	-	-	-	-	-
.	7B:626895-626895	-	-	-	-	-	-	-	-	-	-	-
.	7B:627700-627700	-	-	-	-	-	-	-	-	-	-	-
.	7B:627730-627730	-	-	-	-	-	-	-	-	-	-	-
.	7B:630185-630186	-	-	-	-	-	-	-	-	-	-	-
.	7B:630225-630225	-	-	-	-	-	-	-	-	-	-	-
.	7B:631239-631239	-	-	-	-	-	-	-	-	-	-	-
.	7B:631389-631389	-	-	-	-	-	-	-	-	-	-	-
.	7B:631589-631589	-	-	-	-	-	-	-	-	-	-	-
.	7B:631961-631961	-	-	-	-	-	-	-	-	-	-	-
.	7B:632071-632071	-	-	-	-	-	-	-	-	-	-	-
.	7B:632345-632345	-	-	-	-	-	-	-	-	-	-	-
.	7B:632788-632788	-	-	-	-	-	-	-	-	-	-	-
.	7B:635439-635439	-	-	-	-	-	-	-	-	-	-	-
.	7B:635449-635449	-	-	-	-	-	-	-	-	-	-	-
.	7B:635592-635592	-	-	-	-	-	-	-	-	-	-	-
.	7B:635680-635680	-	-	-	-	-	-	-	-	-	-	-
.	7B:636576-636577	-	-	-	-	-	-	-	-	-	-	-
.	7B:636587-636587	-	-	-	-	-	-	-	-	-	-	-
.	7B:636619-636619	-	-	-	-	-	-	-	-	-	-	-
.	7B:636872-636872	-	-	-	-	-	-	-	-	-	-	-
.	7B:636888-636888	-	-	-	-	-	-	-	-	-	-	-
.	7B:636911-636911	-	-	-	-	-	-	-	-	-	-	-
.	7B:636922-636922	-	-	-	-	-	-	-	-	-	-	-
.	7B:637804-637804	-	-	-	-	-	-	-	-	-	-	-
.	7B:637905-637905	-	-	-	-	-	-	-	-	-	-	-
.	7B:647718-647718	-	-	-	-	-	-	-	-	-	-	-
.	7B:649048-649048	G	TRITD7Bv1G000410	TRITD7Bv1G000410.1	Transcript	missense_variant	1101	1101	367	H/Q	caC/caG	-	IMPACT=MODERATE;BIOTYPE=protein_coding;EXON=2/2;STRAND=1;ENSP=TRITD7Bv1G000410.1;UNIPARC=UPI0008437875;SIFT=tolerated_low_confidence(0.31);DOMAINS=PANTHER:PTHR47066
.	7B:649048-649048	G	TRITD7Bv1G000410	TRITD7Bv1G000410.2	Transcript	missense_variant	1056	1056	352	H/Q	caC/caG	-	IMPACT=MODERATE;BIOTYPE=protein_coding;EXON=3/3;STRAND=1;ENSP=TRITD7Bv1G000410.2;UNIPARC=UPI00101867F8;SIFT=tolerated_low_confidence(0.32);DOMAINS=PANTHER:PTHR47066
.	7B:649048-649048	G	TRITD7Bv1G000410	TRITD7Bv1G000410.3	Transcript	missense_variant	987	987	329	H/Q	caC/caG	-	IMPACT=MODERATE;BIOTYPE=protein_coding;EXON=3/3;STRAND=1;ENSP=TRITD7Bv1G000410.3;UNIPARC=UPI000DF5AB23;SIFT=tolerated_low_confidence(0.38);DOMAINS=PANTHER:PTHR47066
.	7B:649048-649048	G	TRITD7Bv1G000410	TRITD7Bv1G000410.4	Transcript	missense_variant	987	987	329	H/Q	caC/caG	-	IMPACT=MODERATE;BIOTYPE=protein_coding;EXON=3/3;STRAND=1;ENSP=TRITD7Bv1G000410.4;UNIPARC=UPI00101740C6;SIFT=tolerated_low_confidence(0.39);DOMAINS=PANTHER:PTHR47066
.	7B:649313-649313	-	-	-	-	-	-	-	-	-	-	-
.	7B:649339-649339	-	-	-	-	-	-	-	-	-	-	-
.	7B:649473-649473	-	-	-	-	-	-	-	-	-	-	-
.	7B:650394-650394	-	-	-	-	-	-	-	-	-	-	-
.	7B:650474-650474	-	-	-	-	-	-	-	-	-	-	-
.	7B:668270-668270	-	-	-	-	-	-	-	-	-	-	-
.	7B:668284-668284	-	-	-	-	-	-	-	-	-	-	-
.	7B:668315-668315	-	-	-	-	-	-	-	-	-	-	-
.	7B:668404-668405	-	-	-	-	-	-	-	-	-	-	-
.	7B:668408-668408	-	-	-	-	-	-	-	-	-	-	-
.	7B:668409-668409	-	-	-	-	-	-	-	-	-	-	-
.	7B:668526-668526	-	-	-	-	-	-	-	-	-	-	-
.	7B:668669-668669	-	-	-	-	-	-	-	-	-	-	-
.	7B:669382-669382	-	-	-	-	-	-	-	-	-	-	-
.	7B:670685-670685	-	-	-	-	-	-	-	-	-	-	-
.	7B:670793-670793	-	-	-	-	-	-	-	-	-	-	-
.	7B:671754-671754	-	-	-	-	-	-	-	-	-	-	-
.	7B:671818-671818	-	-	-	-	-	-	-	-	-	-	-
.	7B:672502-672504	-	-	-	-	-	-	-	-	-	-	-
.	7B:672580-672580	-	-	-	-	-	-	-	-	-	-	-
.	7B:672596-672596	-	-	-	-	-	-	-	-	-	-	-
.	7B:672625-672625	-	-	-	-	-	-	-	-	-	-	-
.	7B:672664-672664	-	-	-	-	-	-	-	-	-	-	-
.	7B:674443-674443	-	-	-	-	-	-	-	-	-	-	-
.	7B:674787-674787	-	-	-	-	-	-	-	-	-	-	-
.	7B:745404-745404	-	-	-	-	-	-	-	-	-	-	-
.	7B:788554-788555	-	-	-	-	-	-	-	-	-	-	-
.	7B:788659-788659	-	-	-	-	-	-	-	-	-	-	-
.	7B:788665-788665	-	-	-	-	-	-	-	-	-	-	-
.	7B:788796-788796	-	-	-	-	-	-	-	-	-	-	-
.	7B:788871-788871	G	TRITD7Bv1G000470	TRITD7Bv1G000470.1	Transcript	synonymous_variant	822	822	274	A	gcG/gcC	-	IMPACT=LOW;BIOTYPE=protein_coding;EXON=1/1;STRAND=-1;ENSP=TRITD7Bv1G000470.1;UNIPARC=UPI000842E11D;DOMAINS=Gene3D:1.20.1080.10,PANTHER:PTHR45687,PANTHER:PTHR45687:SF10
.	7B:788929-788929	C	TRITD7Bv1G000470	TRITD7Bv1G000470.1	Transcript	missense_variant	764	764	255	A/G	gCc/gGc	-	IMPACT=MODERATE;BIOTYPE=protein_coding;EXON=1/1;STRAND=-1;ENSP=TRITD7Bv1G000470.1;UNIPARC=UPI000842E11D;SIFT=deleterious_low_confidence(0.04);DOMAINS=Gene3D:1.20.1080.10,Pfam:PF00230,Prints:PR00783,PANTHER:PTHR45687,PANTHER:PTHR45687:SF10,Superfamily:SSF81338,TIGRFAM:TIGR00861,Transmembrane_helices:TMhelix,CDD:cd00333
.	7B:841652-841652	C	TRITD7Bv1G000550	TRITD7Bv1G000550.1	Transcript	synonymous_variant	150	150	50	L	ctC/ctG	-	IMPACT=LOW;BIOTYPE=protein_coding;EXON=1/1;STRAND=-1;ENSP=TRITD7Bv1G000550.1;UNIPARC=UPI0010191A03;DOMAINS=PANTHER:PTHR23155,PANTHER:PTHR23155:SF1026
.	7B:841664-841664	C	TRITD7Bv1G000550	TRITD7Bv1G000550.1	Transcript	missense_variant	138	138	46	H/Q	caC/caG	-	IMPACT=MODERATE;BIOTYPE=protein_coding;EXON=1/1;STRAND=-1;ENSP=TRITD7Bv1G000550.1;UNIPARC=UPI0010191A03;SIFT=tolerated(0.06);DOMAINS=PANTHER:PTHR23155,PANTHER:PTHR23155:SF1026
.	7B:841766-841766	C	TRITD7Bv1G000550	TRITD7Bv1G000550.1	Transcript	synonymous_variant	36	36	12	L	ctC/ctG	-	IMPACT=LOW;BIOTYPE=protein_coding;EXON=1/1;STRAND=-1;ENSP=TRITD7Bv1G000550.1;UNIPARC=UPI0010191A03;DOMAINS=PANTHER:PTHR23155,PANTHER:PTHR23155:SF1026,Cleavage_site_(Signalp):SignalP-noTM,Low_complexity_(Seg):seg
.	7B:841766-841766	A	TRITD7Bv1G000550	TRITD7Bv1G000550.1	Transcript	synonymous_variant	36	36	12	L	ctC/ctT	-	IMPACT=LOW;BIOTYPE=protein_coding;EXON=1/1;STRAND=-1;ENSP=TRITD7Bv1G000550.1;UNIPARC=UPI0010191A03;DOMAINS=PANTHER:PTHR23155,PANTHER:PTHR23155:SF1026,Cleavage_site_(Signalp):SignalP-noTM,Low_complexity_(Seg):seg
.	7B:841808-841814	-	-	-	-	-	-	-	-	-	-	-
.	7B:841856-841856	-	-	-	-	-	-	-	-	-	-	-
.	7B:841858-841858	-	-	-	-	-	-	-	-	-	-	-
.	7B:841992-841992	-	-	-	-	-	-	-	-	-	-	-
.	7B:841993-841993	-	-	-	-	-	-	-	-	-	-	-
.	7B:843003-843003	-	-	-	-	-	-	-	-	-	-	-
.	7B:843007-843007	-	-	-	-	-	-	-	-	-	-	-
.	7B:843030-843030	-	-	-	-	-	-	-	-	-	-	-
.	7B:843040-843040	-	-	-	-	-	-	-	-	-	-	-
.	7B:843052-843052	-	-	-	-	-	-	-	-	-	-	-
.	7B:843501-843501	-	-	-	-	-	-	-	-	-	-	-
.	7B:843503-843503	-	-	-	-	-	-	-	-	-	-	-
.	7B:843537-843537	-	-	-	-	-	-	-	-	-	-	-
.	7B:843945-843945	-	-	-	-	-	-	-	-	-	-	-
.	7B:843946-843946	-	-	-	-	-	-	-	-	-	-	-
.	7B:844065-844065	-	-	-	-	-	-	-	-	-	-	-
.	7B:853621-853621	-	-	-	-	-	-	-	-	-	-	-
.	7B:853627-853627	-	-	-	-	-	-	-	-	-	-	-
.	7B:854598-854598	-	-	-	-	-	-	-	-	-	-	-
.	7B:854866-854866	-	-	-	-	-	-	-	-	-	-	-
.	7B:855136-855137	-	-	-	-	-	-	-	-	-	-	-
.	7B:855793-855793	-	-	-	-	-	-	-	-	-	-	-
.	7B:855812-855812	-	-	-	-	-	-	-	-	-	-	-
.	7B:855815-855815	-	-	-	-	-	-	-	-	-	-	-
.	7B:855836-855836	-	-	-	-	-	-	-	-	-	-	-
.	7B:855842-855842	-	-	-	-	-	-	-	-	-	-	-
.	7B:855843-855843	-	-	-	-	-	-	-	-	-	-	-
.	7B:855847-855847	-	-	-	-	-	-	-	-	-	-	-
.	7B:855874-855874	-	-	-	-	-	-	-	-	-	-	-
.	7B:855880-855880	-	-	-	-	-	-	-	-	-	-	-
.	7B:855887-855887	-	-	-	-	-	-	-	-	-	-	-
.	7B:855890-855890	-	-	-	-	-	-	-	-	-	-	-
.	7B:855898-855898	-	-	-	-	-	-	-	-	-	-	-
.	7B:855916-855916	-	-	-	-	-	-	-	-	-	-	-
.	7B:855918-855918	-	-	-	-	-	-	-	-	-	-	-
.	7B:855924-855924	-	-	-	-	-	-	-	-	-	-	-
.	7B:855927-855927	-	-	-	-	-	-	-	-	-	-	-
.	7B:856268-856268	G	TRITD7Bv1G000560	TRITD7Bv1G000560.1	Transcript	missense_variant	244	244	82	L/V	Ctg/Gtg	-	IMPACT=MODERATE;BIOTYPE=protein_coding;EXON=1/1;STRAND=1;ENSP=TRITD7Bv1G000560.1;UNIPARC=UPI001017A932;SIFT=tolerated(0.1);DOMAINS=Gene3D:3.80.10.10,PANTHER:PTHR34630,PANTHER:PTHR34630:SF27,Superfamily:SSF52047,Low_complexity_(Seg):seg
.	7B:856303-856303	G	TRITD7Bv1G000560	TRITD7Bv1G000560.1	Transcript	missense_variant	279	279	93	S/R	agC/agG	-	IMPACT=MODERATE;BIOTYPE=protein_coding;EXON=1/1;STRAND=1;ENSP=TRITD7Bv1G000560.1;UNIPARC=UPI001017A932;SIFT=tolerated(0.72);DOMAINS=Gene3D:3.80.10.10,PANTHER:PTHR34630,PANTHER:PTHR34630:SF27,Superfamily:SSF52047,Low_complexity_(Seg):seg
.	7B:885703-885703	-	-	-	-	-	-	-	-	-	-	-
.	7B:885868-885868	-	-	-	-	-	-	-	-	-	-	-
.	7B:885903-885905	-	-	-	-	-	-	-	-	-	-	-
.	7B:885982-885982	-	-	-	-	-	-	-	-	-	-	-
.	7B:886206-886206	-	-	-	-	-	-	-	-	-	-	-
.	7B:886317-886317	-	-	-	-	-	-	-	-	-	-	-
.	7B:886539-886539	-	-	-	-	-	-	-	-	-	-	-
.	7B:886697-886699	-	-	-	-	-	-	-	-	-	-	-
.	7B:886748-886748	-	-	-	-	-	-	-	-	-	-	-
.	7B:886931-886931	-	-	-	-	-	-	-	-	-	-	-
.	7B:889033-889033	-	-	-	-	-	-	-	-	-	-	-
.	7B:889489-889489	-	-	-	-	-	-	-	-	-	-	-
.	7B:889680-889680	-	-	-	-	-	-	-	-	-	-	-
.	7B:889827-889827	G	TRITD7Bv1G000540	TRITD7Bv1G000540.3	Transcript	missense_variant	842	842	281	M/T	aTg/aCg	-	IMPACT=MODERATE;BIOTYPE=protein_coding;EXON=1/2;STRAND=-1;ENSP=TRITD7Bv1G000540.3;UNIPARC=UPI001017464F;SIFT=tolerated(0.36)
.	7B:889827-889827	G	TRITD7Bv1G000540	TRITD7Bv1G000540.5	Transcript	missense_variant	4076	4076	1359	M/T	aTg/aCg	-	IMPACT=MODERATE;BIOTYPE=protein_coding;EXON=1/2;STRAND=-1;ENSP=TRITD7Bv1G000540.5;UNIPARC=UPI000844DE0E;SIFT=tolerated_low_confidence(0.52);DOMAINS=Coiled-coils_(Ncoils):Coil
.	7B:889827-889827	G	TRITD7Bv1G000540	TRITD7Bv1G000540.6	Transcript	missense_variant	2315	2315	772	M/T	aTg/aCg	-	IMPACT=MODERATE;BIOTYPE=protein_coding;EXON=2/3;STRAND=-1;ENSP=TRITD7Bv1G000540.6;UNIPARC=UPI001017C464;SIFT=tolerated_low_confidence(0.6)
.	7B:889890-889890	C	TRITD7Bv1G000540	TRITD7Bv1G000540.3	Transcript	missense_variant	779	779	260	S/C	tCc/tGc	-	IMPACT=MODERATE;BIOTYPE=protein_coding;EXON=1/2;STRAND=-1;ENSP=TRITD7Bv1G000540.3;UNIPARC=UPI001017464F;SIFT=tolerated(1);DOMAINS=Gene3D:3.80.10.10
.	7B:889890-889890	C	TRITD7Bv1G000540	TRITD7Bv1G000540.4	Transcript	missense_variant	3455	3455	1152	S/C	tCc/tGc	-	IMPACT=MODERATE;BIOTYPE=protein_coding;EXON=2/3;STRAND=-1;ENSP=TRITD7Bv1G000540.4;UNIPARC=UPI00101774A5;SIFT=tolerated(1);DOMAINS=Gene3D:3.80.10.10
.	7B:889890-889890	C	TRITD7Bv1G000540	TRITD7Bv1G000540.5	Transcript	missense_variant	4013	4013	1338	S/C	tCc/tGc	-	IMPACT=MODERATE;BIOTYPE=protein_coding;EXON=1/2;STRAND=-1;ENSP=TRITD7Bv1G000540.5;UNIPARC=UPI000844DE0E;SIFT=tolerated(1);DOMAINS=Gene3D:3.80.10.10
.	7B:889890-889890	C	TRITD7Bv1G000540	TRITD7Bv1G000540.6	Transcript	missense_variant	2252	2252	751	S/C	tCc/tGc	-	IMPACT=MODERATE;BIOTYPE=protein_coding;EXON=2/3;STRAND=-1;ENSP=TRITD7Bv1G000540.6;UNIPARC=UPI001017C464;SIFT=tolerated(1);DOMAINS=Gene3D:3.80.10.10
.	7B:890119-890119	T	TRITD7Bv1G000540	TRITD7Bv1G000540.3	Transcript	missense_variant	550	550	184	D/N	Gat/Aat	-	IMPACT=MODERATE;BIOTYPE=protein_coding;EXON=1/2;STRAND=-1;ENSP=TRITD7Bv1G000540.3;UNIPARC=UPI001017464F;SIFT=tolerated(0.31);DOMAINS=PANTHER:PTHR34630:SF27,PANTHER:PTHR34630,Gene3D:3.80.10.10,Superfamily:SSF52047
.	7B:890119-890119	T	TRITD7Bv1G000540	TRITD7Bv1G000540.4	Transcript	missense_variant	3226	3226	1076	D/N	Gat/Aat	-	IMPACT=MODERATE;BIOTYPE=protein_coding;EXON=2/3;STRAND=-1;ENSP=TRITD7Bv1G000540.4;UNIPARC=UPI00101774A5;SIFT=tolerated(0.31);DOMAINS=PANTHER:PTHR23155,PANTHER:PTHR23155:SF1026,Gene3D:3.80.10.10,Superfamily:SSF52047
.	7B:890119-890119	T	TRITD7Bv1G000540	TRITD7Bv1G000540.5	Transcript	missense_variant	3784	3784	1262	D/N	Gat/Aat	-	IMPACT=MODERATE;BIOTYPE=protein_coding;EXON=1/2;STRAND=-1;ENSP=TRITD7Bv1G000540.5;UNIPARC=UPI000844DE0E;SIFT=tolerated(0.31);DOMAINS=PANTHER:PTHR23155,PANTHER:PTHR23155:SF1026,Gene3D:3.80.10.10,Superfamily:SSF52047
.	7B:890119-890119	T	TRITD7Bv1G000540	TRITD7Bv1G000540.6	Transcript	missense_variant	2023	2023	675	D/N	Gat/Aat	-	IMPACT=MODERATE;BIOTYPE=protein_coding;EXON=2/3;STRAND=-1;ENSP=TRITD7Bv1G000540.6;UNIPARC=UPI001017C464;SIFT=tolerated(0.34);DOMAINS=Gene3D:3.80.10.10,PANTHER:PTHR23155,PANTHER:PTHR23155:SF1026,Superfamily:SSF52058
.	7B:891062-891062	T	TRITD7Bv1G000540	TRITD7Bv1G000540.4	Transcript	synonymous_variant	2349	2349	783	L	ctG/ctA	-	IMPACT=LOW;BIOTYPE=protein_coding;EXON=1/3;STRAND=-1;ENSP=TRITD7Bv1G000540.4;UNIPARC=UPI00101774A5;DOMAINS=PANTHER:PTHR23155,PANTHER:PTHR23155:SF1026,Gene3D:3.80.10.10,Superfamily:SSF52058
.	7B:891062-891062	T	TRITD7Bv1G000540	TRITD7Bv1G000540.5	Transcript	synonymous_variant	2841	2841	947	L	ctG/ctA	-	IMPACT=LOW;BIOTYPE=protein_coding;EXON=1/2;STRAND=-1;ENSP=TRITD7Bv1G000540.5;UNIPARC=UPI000844DE0E;DOMAINS=PANTHER:PTHR23155,PANTHER:PTHR23155:SF1026,Gene3D:3.80.10.10,Superfamily:SSF52058,Superfamily:SSF52058
.	7B:891062-891062	T	TRITD7Bv1G000540	TRITD7Bv1G000540.6	Transcript	synonymous_variant	1080	1080	360	L	ctG/ctA	-	IMPACT=LOW;BIOTYPE=protein_coding;EXON=2/3;STRAND=-1;ENSP=TRITD7Bv1G000540.6;UNIPARC=UPI001017C464;DOMAINS=Gene3D:3.80.10.10,PANTHER:PTHR23155,PANTHER:PTHR23155:SF1026,Superfamily:SSF52058,Superfamily:SSF52058
.	7B:891241-891241	A	TRITD7Bv1G000540	TRITD7Bv1G000540.4	Transcript	stop_gained	2170	2170	724	E/*	Gag/Tag	-	IMPACT=HIGH;BIOTYPE=protein_coding;EXON=1/3;STRAND=-1;ENSP=TRITD7Bv1G000540.4;UNIPARC=UPI00101774A5;DOMAINS=PANTHER:PTHR23155,PANTHER:PTHR23155:SF1026,Gene3D:3.80.10.10,Superfamily:SSF52058
.	7B:891241-891241	A	TRITD7Bv1G000540	TRITD7Bv1G000540.5	Transcript	stop_gained	2662	2662	888	E/*	Gag/Tag	-	IMPACT=HIGH;BIOTYPE=protein_coding;EXON=1/2;STRAND=-1;ENSP=TRITD7Bv1G000540.5;UNIPARC=UPI000844DE0E;DOMAINS=PANTHER:PTHR23155,PANTHER:PTHR23155:SF1026,Gene3D:3.80.10.10,Superfamily:SSF52058
.	7B:891241-891241	A	TRITD7Bv1G000540	TRITD7Bv1G000540.6	Transcript	stop_gained	901	901	301	E/*	Gag/Tag	-	IMPACT=HIGH;BIOTYPE=protein_coding;EXON=2/3;STRAND=-1;ENSP=TRITD7Bv1G000540.6;UNIPARC=UPI001017C464;DOMAINS=Gene3D:3.80.10.10,PANTHER:PTHR23155,PANTHER:PTHR23155:SF1026,Superfamily:SSF52058
.	7B:897159-897159	-	-	-	-	-	-	-	-	-	-	-
.	7B:897966-897966	-	-	-	-	-	-	-	-	-	-	-
.	7B:897967-897967	-	-	-	-	-	-	-	-	-	-	-
.	7B:916411-916411	-	-	-	-	-	-	-	-	-	-	-
.	7B:918471-918471	-	-	-	-	-	-	-	-	-	-	-
.	7B:921597-921597	-	-	-	-	-	-	-	-	-	-	-
.	7B:939325-939325	-	-	-	-	-	-	-	-	-	-	-
.	7B:939329-939329	-	-	-	-	-	-	-	-	-	-	-
.	7B:939340-939340	-	-	-	-	-	-	-	-	-	-	-
.	7B:939345-939345	-	-	-	-	-	-	-	-	-	-	-
.	7B:939364-939364	-	-	-	-	-	-	-	-	-	-	-
.	7B:939371-939371	-	-	-	-	-	-	-	-	-	-	-
.	7B:939381-939381	-	-	-	-	-	-	-	-	-	-	-
.	7B:939821-939825	-	-	-	-	-	-	-	-	-	-	-
.	7B:939828-939828	-	-	-	-	-	-	-	-	-	-	-
.	7B:939831-939831	-	-	-	-	-	-	-	-	-	-	-
.	7B:939871-939871	-	-	-	-	-	-	-	-	-	-	-
.	7B:939884-939884	-	-	-	-	-	-	-	-	-	-	-
.	7B:939888-939888	-	-	-	-	-	-	-	-	-	-	-
.	7B:939894-939894	-	-	-	-	-	-	-	-	-	-	-
.	7B:939906-939906	-	-	-	-	-	-	-	-	-	-	-
.	7B:939913-939913	-	-	-	-	-	-	-	-	-	-	-
.	7B:939920-939920	-	-	-	-	-	-	-	-	-	-	-
.	7B:940026-940026	-	-	-	-	-	-	-	-	-	-	-
.	7B:940102-940103	-	-	-	-	-	-	-	-	-	-	-
.	7B:940110-940110	-	-	-	-	-	-	-	-	-	-	-
.	7B:940153-940153	-	-	-	-	-	-	-	-	-	-	-
.	7B:940178-940178	-	-	-	-	-	-	-	-	-	-	-
.	7B:940179-940179	-	-	-	-	-	-	-	-	-	-	-
.	7B:940194-940194	-	-	-	-	-	-	-	-	-	-	-
.	7B:940208-940209	-	-	-	-	-	-	-	-	-	-	-
.	7B:940231-940231	-	-	-	-	-	-	-	-	-	-	-
.	7B:940251-940251	-	-	-	-	-	-	-	-	-	-	-
.	7B:940255-940255	-	-	-	-	-	-	-	-	-	-	-
.	7B:941183-941183	-	-	-	-	-	-	-	-	-	-	-
.	7B:950918-950918	-	-	-	-	-	-	-	-	-	-	-
.	7B:952666-952666	-	-	-	-	-	-	-	-	-	-	-
.	7B:952687-952687	-	-	-	-	-	-	-	-	-	-	-
.	7B:957814-957814	-	-	-	-	-	-	-	-	-	-	-
.	7B:957835-957835	-	-	-	-	-	-	-	-	-	-	-
.	7B:957877-957877	-	-	-	-	-	-	-	-	-	-	-
.	7B:957886-957886	-	-	-	-	-	-	-	-	-	-	-
.	7B:960094-960094	-	-	-	-	-	-	-	-	-	-	-
.	7B:963586-963587	-	-	-	-	-	-	-	-	-	-	-
.	7B:964405-964407	-	-	-	-	-	-	-	-	-	-	-
.	7B:966192-966192	-	-	-	-	-	-	-	-	-	-	-
.	7B:967816-967816	-	-	-	-	-	-	-	-	-	-	-
.	7B:971707-971707	-	-	-	-	-	-	-	-	-	-	-
.	7B:979026-979026	-	-	-	-	-	-	-	-	-	-	-
.	7B:1016677-1016677	-	-	-	-	-	-	-	-	-	-	-
.	7B:1016708-1016708	-	-	-	-	-	-	-	-	-	-	-
.	7B:1016721-1016721	-	-	-	-	-	-	-	-	-	-	-
.	7B:1016748-1016748	-	-	-	-	-	-	-	-	-	-	-
.	7B:1016772-1016772	-	-	-	-	-	-	-	-	-	-	-
.	7B:1016778-1016778	-	-	-	-	-	-	-	-	-	-	-
.	7B:1026374-1026376	G	TRITD7Bv1G000640	TRITD7Bv1G000640.1	Transcript	frameshift_variant	409-410	409-410	137	G/X	GGt/Gt	-	IMPACT=HIGH;BIOTYPE=protein_coding;EXON=1/1;STRAND=1;ENSP=TRITD7Bv1G000640.1;UNIPARC=UPI0010199511;DOMAINS=Gene3D:3.80.10.10,PANTHER:PTHR48005,PANTHER:PTHR48005:SF36,Superfamily:SSF52058
.	7B:1028615-1028615	-	-	-	-	-	-	-	-	-	-	-
.	7B:1038276-1038276	-	-	-	-	-	-	-	-	-	-	-
.	7B:1038279-1038279	-	-	-	-	-	-	-	-	-	-	-
.	7B:1038313-1038314	-	-	-	-	-	-	-	-	-	-	-
.	7B:1038325-1038325	-	-	-	-	-	-	-	-	-	-	-
.	7B:1038352-1038353	-	-	-	-	-	-	-	-	-	-	-
.	7B:1038361-1038361	-	-	-	-	-	-	-	-	-	-	-
.	7B:1038364-1038364	-	-	-	-	-	-	-	-	-	-	-
.	7B:1099307-1099307	-	-	-	-	-	-	-	-	-	-	-
.	7B:1099403-1099403	-	-	-	-	-	-	-	-	-	-	-
.	7B:1099404-1099404	-	-	-	-	-	-	-	-	-	-	-
.	7B:1099948-1099948	-	-	-	-	-	-	-	-	-	-	-
.	7B:1099965-1099966	-	-	-	-	-	-	-	-	-	-	-
.	7B:1099984-1099984	-	-	-	-	-	-	-	-	-	-	-
.	7B:1099993-1099993	-	-	-	-	-	-	-	-	-	-	-
.	7B:1100010-1100010	-	-	-	-	-	-	-	-	-	-	-
.	7B:1100061-1100061	-	-	-	-	-	-	-	-	-	-	-
.	7B:1100188-1100188	-	-	-	-	-	-	-	-	-	-	-
.	7B:1103165-1103165	-	-	-	-	-	-	-	-	-	-	-
.	7B:1103171-1103173	-	-	-	-	-	-	-	-	-	-	-
.	7B:1103350-1103350	-	-	-	-	-	-	-	-	-	-	-
.	7B:1103372-1103372	-	-	-	-	-	-	-	-	-	-	-
.	7B:1103455-1103455	-	-	-	-	-	-	-	-	-	-	-
.	7B:1103586-1103586	-	-	-	-	-	-	-	-	-	-	-
.	7B:1103663-1103665	-	-	-	-	-	-	-	-	-	-	-
.	7B:1103901-1103901	-	-	-	-	-	-	-	-	-	-	-
.	7B:1104071-1104071	-	-	-	-	-	-	-	-	-	-	-
.	7B:1104103-1104103	-	-	-	-	-	-	-	-	-	-	-
.	7B:1104264-1104265	-	-	-	-	-	-	-	-	-	-	-
.	7B:1104284-1104284	-	-	-	-	-	-	-	-	-	-	-
.	7B:1104476-1104476	-	-	-	-	-	-	-	-	-	-	-
.	7B:1104595-1104595	-	-	-	-	-	-	-	-	-	-	-
.	7B:1104599-1104599	-	-	-	-	-	-	-	-	-	-	-
.	7B:1104651-1104651	-	-	-	-	-	-	-	-	-	-	-
.	7B:1104721-1104721	-	-	-	-	-	-	-	-	-	-	-
.	7B:1104758-1104758	-	-	-	-	-	-	-	-	-	-	-
.	7B:1105033-1105033	-	-	-	-	-	-	-	-	-	-	-
.	7B:1105881-1105882	-	-	-	-	-	-	-	-	-	-	-
.	7B:1106033-1106033	-	-	-	-	-	-	-	-	-	-	-
.	7B:1106046-1106046	-	-	-	-	-	-	-	-	-	-	-
.	7B:1106389-1106389	-	-	-	-	-	-	-	-	-	-	-
.	7B:1106952-1106952	-	-	-	-	-	-	-	-	-	-	-
.	7B:1107109-1107109	-	-	-	-	-	-	-	-	-	-	-
.	7B:1107535-1107535	-	-	-	-	-	-	-	-	-	-	-
.	7B:1107686-1107686	-	-	-	-	-	-	-	-	-	-	-
.	7B:1107689-1107689	-	-	-	-	-	-	-	-	-	-	-
.	7B:1108098-1108098	-	-	-	-	-	-	-	-	-	-	-
.	7B:1108126-1108126	T	TRITD7Bv1G000540	TRITD7Bv1G000540.6	Transcript	missense_variant	517	517	173	E/K	Gaa/Aaa	AX-89622323	IMPACT=MODERATE;BIOTYPE=protein_coding;EXON=1/3;STRAND=-1;ENSP=TRITD7Bv1G000540.6;UNIPARC=UPI001017C464;SIFT=tolerated(0.08);DOMAINS=Gene3D:3.80.10.10,PANTHER:PTHR23155,PANTHER:PTHR23155:SF1026,Superfamily:SSF52058
.	7B:1108150-1108150	G	TRITD7Bv1G000540	TRITD7Bv1G000540.6	Transcript	missense_variant	493	493	165	G/R	Gga/Cga	-	IMPACT=MODERATE;BIOTYPE=protein_coding;EXON=1/3;STRAND=-1;ENSP=TRITD7Bv1G000540.6;UNIPARC=UPI001017C464;SIFT=deleterious(0);DOMAINS=Gene3D:3.80.10.10,PANTHER:PTHR23155,PANTHER:PTHR23155:SF1026,Superfamily:SSF52058,Low_complexity_(Seg):seg
.	7B:1110118-1110118	-	-	-	-	-	-	-	-	-	-	-
.	7B:1110830-1110830	-	-	-	-	-	-	-	-	-	-	-
.	7B:1110910-1110910	-	-	-	-	-	-	-	-	-	-	-
.	7B:1110931-1110931	-	-	-	-	-	-	-	-	-	-	-
.	7B:1110942-1110942	-	-	-	-	-	-	-	-	-	-	-
.	7B:1110950-1110950	-	-	-	-	-	-	-	-	-	-	-
.	7B:1110955-1110955	-	-	-	-	-	-	-	-	-	-	-
.	7B:1110988-1110988	-	-	-	-	-	-	-	-	-	-	-
.	7B:1111468-1111468	-	-	-	-	-	-	-	-	-	-	-
.	7B:1111557-1111557	-	-	-	-	-	-	-	-	-	-	-
.	7B:1111707-1111707	-	-	-	-	-	-	-	-	-	-	-
.	7B:1111865-1111865	-	-	-	-	-	-	-	-	-	-	-
.	7B:1116626-1116626	-	-	-	-	-	-	-	-	-	-	-
.	7B:1116883-1116883	-	-	-	-	-	-	-	-	-	-	-
.	7B:1136152-1136152	-	-	-	-	-	-	-	-	-	-	-
.	7B:1136196-1136196	-	-	-	-	-	-	-	-	-	-	-
.	7B:1136610-1136610	-	-	-	-	-	-	-	-	-	-	-
.	7B:1136773-1136773	-	-	-	-	-	-	-	-	-	-	-
.	7B:1136784-1136784	-	-	-	-	-	-	-	-	-	-	-
.	7B:1136793-1136795	-	-	-	-	-	-	-	-	-	-	-
.	7B:1137130-1137130	-	-	-	-	-	-	-	-	-	-	-
.	7B:1137417-1137417	-	-	-	-	-	-	-	-	-	-	-
.	7B:1137446-1137446	-	-	-	-	-	-	-	-	-	-	-
.	7B:1137590-1137590	-	-	-	-	-	-	-	-	-	-	-
.	7B:1138028-1138030	-	-	-	-	-	-	-	-	-	-	-
.	7B:1138163-1138163	-	-	-	-	-	-	-	-	-	-	-
.	7B:1138218-1138218	-	-	-	-	-	-	-	-	-	-	-
.	7B:1138277-1138277	-	-	-	-	-	-	-	-	-	-	-
.	7B:1138740-1138740	-	-	-	-	-	-	-	-	-	-	-
.	7B:1138854-1138854	-	-	-	-	-	-	-	-	-	-	-
.	7B:1139146-1139146	-	-	-	-	-	-	-	-	-	-	-
.	7B:1139691-1139691	-	-	-	-	-	-	-	-	-	-	-
.	7B:1139711-1139711	-	-	-	-	-	-	-	-	-	-	-
.	7B:1139807-1139807	-	-	-	-	-	-	-	-	-	-	-
.	7B:1139837-1139837	-	-	-	-	-	-	-	-	-	-	-
.	7B:1139906-1139906	-	-	-	-	-	-	-	-	-	-	-
.	7B:1139922-1139922	-	-	-	-	-	-	-	-	-	-	-
.	7B:1140203-1140203	-	-	-	-	-	-	-	-	-	-	-
.	7B:1140344-1140344	-	-	-	-	-	-	-	-	-	-	-
.	7B:1140376-1140376	-	-	-	-	-	-	-	-	-	-	-
.	7B:1140430-1140430	-	-	-	-	-	-	-	-	-	-	-
.	7B:1140451-1140451	-	-	-	-	-	-	-	-	-	-	-
.	7B:1140459-1140459	-	-	-	-	-	-	-	-	-	-	-
.	7B:1140475-1140475	-	-	-	-	-	-	-	-	-	-	-
.	7B:1140499-1140500	-	-	-	-	-	-	-	-	-	-	-
.	7B:1140541-1140541	-	-	-	-	-	-	-	-	-	-	-
.	7B:1140783-1140783	-	-	-	-	-	-	-	-	-	-	-
.	7B:1140792-1140792	-	-	-	-	-	-	-	-	-	-	-
.	7B:1140793-1140793	-	-	-	-	-	-	-	-	-	-	-
.	7B:1140954-1140954	-	-	-	-	-	-	-	-	-	-	-
.	7B:1140962-1140962	-	-	-	-	-	-	-	-	-	-	-
.	7B:1140963-1140963	-	-	-	-	-	-	-	-	-	-	-
.	7B:1141176-1141176	-	-	-	-	-	-	-	-	-	-	-
.	7B:1141338-1141338	-	-	-	-	-	-	-	-	-	-	-
.	7B:1141930-1141930	-	-	-	-	-	-	-	-	-	-	-
.	7B:1141947-1141947	-	-	-	-	-	-	-	-	-	-	-
.	7B:1142080-1142080	-	-	-	-	-	-	-	-	-	-	-
.	7B:1150151-1150151	-	-	-	-	-	-	-	-	-	-	-
.	7B:1150171-1150171	-	-	-	-	-	-	-	-	-	-	-
.	7B:1150175-1150175	-	-	-	-	-	-	-	-	-	-	-
.	7B:1150192-1150192	-	-	-	-	-	-	-	-	-	-	-
.	7B:1150218-1150218	-	-	-	-	-	-	-	-	-	-	-
.	7B:1150278-1150278	-	-	-	-	-	-	-	-	-	-	-
.	7B:1150330-1150330	-	-	-	-	-	-	-	-	-	-	-
.	7B:1150344-1150344	-	-	-	-	-	-	-	-	-	-	-
.	7B:1150539-1150539	-	-	-	-	-	-	-	-	-	-	-
.	7B:1150549-1150549	-	-	-	-	-	-	-	-	-	-	-
.	7B:1150816-1150816	-	-	-	-	-	-	-	-	-	-	-
.	7B:1150943-1150943	-	-	-	-	-	-	-	-	-	-	-
.	7B:1151072-1151072	-	-	-	-	-	-	-	-	-	-	-
.	7B:1151546-1151546	-	-	-	-	-	-	-	-	-	-	-
.	7B:1152999-1152999	-	-	-	-	-	-	-	-	-	-	-
.	7B:1153110-1153110	-	-	-	-	-	-	-	-	-	-	-
.	7B:1154963-1154963	-	-	-	-	-	-	-	-	-	-	-
.	7B:1155058-1155058	-	-	-	-	-	-	-	-	-	-	-
.	7B:1155326-1155326	-	-	-	-	-	-	-	-	-	-	-
.	7B:1155400-1155400	-	-	-	-	-	-	-	-	-	-	-
.	7B:1155801-1155801	-	-	-	-	-	-	-	-	-	-	-
.	7B:1156062-1156062	-	-	-	-	-	-	-	-	-	-	-
.	7B:1156106-1156106	-	-	-	-	-	-	-	-	-	-	-
.	7B:1156139-1156139	-	-	-	-	-	-	-	-	-	-	-
.	7B:1156193-1156193	-	-	-	-	-	-	-	-	-	-	-
.	7B:1156645-1156645	-	-	-	-	-	-	-	-	-	-	-
.	7B:1156679-1156679	-	-	-	-	-	-	-	-	-	-	-
.	7B:1157119-1157119	-	-	-	-	-	-	-	-	-	-	-
.	7B:1157205-1157205	-	-	-	-	-	-	-	-	-	-	-
.	7B:1157220-1157220	-	-	-	-	-	-	-	-	-	-	-
.	7B:1157226-1157226	-	-	-	-	-	-	-	-	-	-	-
.	7B:1157270-1157270	-	-	-	-	-	-	-	-	-	-	-
.	7B:1157281-1157281	-	-	-	-	-	-	-	-	-	-	-
.	7B:1157334-1157334	-	-	-	-	-	-	-	-	-	-	-
.	7B:1157336-1157336	-	-	-	-	-	-	-	-	-	-	-
.	7B:1157531-1157531	-	-	-	-	-	-	-	-	-	-	-
.	7B:1157729-1157729	-	-	-	-	-	-	-	-	-	-	-
.	7B:1157739-1157739	-	-	-	-	-	-	-	-	-	-	-
.	7B:1157746-1157746	-	-	-	-	-	-	-	-	-	-	-
.	7B:1157800-1157800	-	-	-	-	-	-	-	-	-	-	-
.	7B:1157811-1157811	-	-	-	-	-	-	-	-	-	-	-
.	7B:1157920-1157920	-	-	-	-	-	-	-	-	-	-	-
.	7B:1157988-1157988	-	-	-	-	-	-	-	-	-	-	-
.	7B:1158017-1158017	-	-	-	-	-	-	-	-	-	-	-
.	7B:1158043-1158043	-	-	-	-	-	-	-	-	-	-	-
.	7B:1158058-1158058	-	-	-	-	-	-	-	-	-	-	-
.	7B:1158110-1158110	-	-	-	-	-	-	-	-	-	-	-
.	7B:1158119-1158119	-	-	-	-	-	-	-	-	-	-	-
.	7B:1158126-1158126	-	-	-	-	-	-	-	-	-	-	-
.	7B:1158148-1158148	-	-	-	-	-	-	-	-	-	-	-
.	7B:1158224-1158224	-	-	-	-	-	-	-	-	-	-	-
.	7B:1158284-1158284	-	-	-	-	-	-	-	-	-	-	-
.	7B:1158304-1158304	-	-	-	-	-	-	-	-	-	-	-
.	7B:1158351-1158351	-	-	-	-	-	-	-	-	-	-	-
.	7B:1158369-1158369	-	-	-	-	-	-	-	-	-	-	-
.	7B:1158409-1158409	-	-	-	-	-	-	-	-	-	-	-
.	7B:1158434-1158434	-	-	-	-	-	-	-	-	-	-	-
.	7B:1158469-1158469	-	-	-	-	-	-	-	-	-	-	-
.	7B:1158647-1158647	-	-	-	-	-	-	-	-	-	-	-
.	7B:1158735-1158735	-	-	-	-	-	-	-	-	-	-	-
.	7B:1158861-1158861	-	-	-	-	-	-	-	-	-	-	-
.	7B:1158863-1158863	-	-	-	-	-	-	-	-	-	-	-
.	7B:1159098-1159098	-	-	-	-	-	-	-	-	-	-	-
.	7B:1159119-1159119	-	-	-	-	-	-	-	-	-	-	-
.	7B:1162059-1162059	-	-	-	-	-	-	-	-	-	-	-
.	7B:1162163-1162163	-	-	-	-	-	-	-	-	-	-	-
.	7B:1162167-1162167	-	-	-	-	-	-	-	-	-	-	-
.	7B:1162209-1162209	-	-	-	-	-	-	-	-	-	-	-
.	7B:1162309-1162309	-	-	-	-	-	-	-	-	-	-	-
.	7B:1162797-1162797	-	-	-	-	-	-	-	-	-	-	-
.	7B:1162851-1162851	-	-	-	-	-	-	-	-	-	-	-
.	7B:1162892-1162892	-	-	-	-	-	-	-	-	-	-	-
.	7B:1192693-1192693	-	-	-	-	-	-	-	-	-	-	-
.	7B:1192934-1192935	-	-	-	-	-	-	-	-	-	-	-
.	7B:1192938-1192938	-	-	-	-	-	-	-	-	-	-	-
.	7B:1194868-1194868	-	-	-	-	-	-	-	-	-	-	-
.	7B:1194992-1194992	-	-	-	-	-	-	-	-	-	-	-
.	7B:1195043-1195043	-	-	-	-	-	-	-	-	-	-	-
.	7B:1195090-1195090	-	-	-	-	-	-	-	-	-	-	-
.	7B:1195138-1195141	-	-	-	-	-	-	-	-	-	-	-
.	7B:1199010-1199010	-	-	-	-	-	-	-	-	-	-	-
.	7B:1199218-1199218	-	-	-	-	-	-	-	-	-	-	-
.	7B:1199402-1199402	-	-	-	-	-	-	-	-	-	-	-
.	7B:1199434-1199434	-	-	-	-	-	-	-	-	-	-	-
.	7B:1201115-1201115	-	-	-	-	-	-	-	-	-	-	-
.	7B:1201630-1201630	-	-	-	-	-	-	-	-	-	-	-
.	7B:1201918-1201918	-	-	-	-	-	-	-	-	-	-	-
.	7B:1201926-1201926	-	-	-	-	-	-	-	-	-	-	-
.	7B:1201961-1201961	-	-	-	-	-	-	-	-	-	-	-
.	7B:1201967-1201967	-	-	-	-	-	-	-	-	-	-	-
.	7B:1201977-1201977	-	-	-	-	-	-	-	-	-	-	-
.	7B:1201984-1201984	-	-	-	-	-	-	-	-	-	-	-
.	7B:1202013-1202013	-	-	-	-	-	-	-	-	-	-	-
.	7B:1202037-1202037	-	-	-	-	-	-	-	-	-	-	-
.	7B:1202060-1202060	-	-	-	-	-	-	-	-	-	-	-
.	7B:1202074-1202074	-	-	-	-	-	-	-	-	-	-	-
.	7B:1204477-1204477	-	-	-	-	-	-	-	-	-	-	-
.	7B:1204566-1204566	-	-	-	-	-	-	-	-	-	-	-
.	7B:1204591-1204591	-	-	-	-	-	-	-	-	-	-	-
.	7B:1204595-1204595	-	-	-	-	-	-	-	-	-	-	-
.	7B:1204650-1204650	-	-	-	-	-	-	-	-	-	-	-
.	7B:1204652-1204652	-	-	-	-	-	-	-	-	-	-	-
.	7B:1204736-1204736	-	-	-	-	-	-	-	-	-	-	-
.	7B:1204809-1204809	-	-	-	-	-	-	-	-	-	-	-
.	7B:1204889-1204889	-	-	-	-	-	-	-	-	-	-	-
.	7B:1204965-1204965	-	-	-	-	-	-	-	-	-	-	-
.	7B:1206734-1206734	-	-	-	-	-	-	-	-	-	-	-
.	7B:1206743-1206743	-	-	-	-	-	-	-	-	-	-	-
.	7B:1206809-1206809	-	-	-	-	-	-	-	-	-	-	-
.	7B:1206827-1206827	-	-	-	-	-	-	-	-	-	-	-
.	7B:1206885-1206885	-	-	-	-	-	-	-	-	-	-	-
.	7B:1206907-1206907	-	-	-	-	-	-	-	-	-	-	-
.	7B:1206953-1206953	-	-	-	-	-	-	-	-	-	-	-
.	7B:1207004-1207004	-	-	-	-	-	-	-	-	-	-	-
.	7B:1207211-1207211	-	-	-	-	-	-	-	-	-	-	-
.	7B:1207273-1207273	-	-	-	-	-	-	-	-	-	-	-
.	7B:1207809-1207809	-	-	-	-	-	-	-	-	-	-	-
.	7B:1208331-1208331	-	-	-	-	-	-	-	-	-	-	-
.	7B:1208379-1208379	-	-	-	-	-	-	-	-	-	-	-
.	7B:1208421-1208421	-	-	-	-	-	-	-	-	-	-	-
.	7B:1211020-1211020	-	-	-	-	-	-	-	-	-	-	-
.	7B:1222893-1222893	-	-	-	-	-	-	-	-	-	-	-
.	7B:1226529-1226532	-	-	-	-	-	-	-	-	-	-	-
.	7B:1229045-1229045	-	-	-	-	-	-	-	-	-	-	-
.	7B:1229249-1229249	-	-	-	-	-	-	-	-	-	-	-
.	7B:1229765-1229765	-	-	-	-	-	-	-	-	-	-	-
.	7B:1241133-1241133	-	-	-	-	-	-	-	-	-	-	-
.	7B:1241146-1241146	-	-	-	-	-	-	-	-	-	-	-
.	7B:1241278-1241278	-	-	-	-	-	-	-	-	-	-	-
.	7B:1241325-1241325	-	-	-	-	-	-	-	-	-	-	-
.	7B:1242069-1242069	-	-	-	-	-	-	-	-	-	-	-
.	7B:1242072-1242072	-	-	-	-	-	-	-	-	-	-	-
.	7B:1242382-1242382	-	-	-	-	-	-	-	-	-	-	-
.	7B:1242714-1242714	-	-	-	-	-	-	-	-	-	-	-
.	7B:1242933-1242933	-	-	-	-	-	-	-	-	-	-	-
.	7B:1242939-1242939	-	-	-	-	-	-	-	-	-	-	-
.	7B:1242955-1242955	-	-	-	-	-	-	-	-	-	-	-
.	7B:1242956-1242956	-	-	-	-	-	-	-	-	-	-	-
.	7B:1242967-1242967	-	-	-	-	-	-	-	-	-	-	-
.	7B:1243003-1243003	-	-	-	-	-	-	-	-	-	-	-
.	7B:1243025-1243025	-	-	-	-	-	-	-	-	-	-	-
.	7B:1243074-1243075	-	-	-	-	-	-	-	-	-	-	-
.	7B:1243124-1243124	-	-	-	-	-	-	-	-	-	-	-
.	7B:1243258-1243258	-	-	-	-	-	-	-	-	-	-	-
.	7B:1243284-1243284	-	-	-	-	-	-	-	-	-	-	-
.	7B:1243290-1243291	-	-	-	-	-	-	-	-	-	-	-
.	7B:1243312-1243312	-	-	-	-	-	-	-	-	-	-	-
.	7B:1243338-1243338	-	-	-	-	-	-	-	-	-	-	-
.	7B:1243371-1243371	-	-	-	-	-	-	-	-	-	-	-
.	7B:1243382-1243382	-	-	-	-	-	-	-	-	-	-	-
.	7B:1243506-1243506	-	-	-	-	-	-	-	-	-	-	-
.	7B:1243509-1243509	-	-	-	-	-	-	-	-	-	-	-
.	7B:1243558-1243558	-	-	-	-	-	-	-	-	-	-	-
.	7B:1243576-1243576	-	-	-	-	-	-	-	-	-	-	-
.	7B:1243613-1243613	-	-	-	-	-	-	-	-	-	-	-
.	7B:1243630-1243630	-	-	-	-	-	-	-	-	-	-	-
.	7B:1243672-1243672	-	-	-	-	-	-	-	-	-	-	-
.	7B:1254465-1254469	-	-	-	-	-	-	-	-	-	-	-
.	7B:1257970-1257970	-	-	-	-	-	-	-	-	-	-	-
.	7B:1268457-1268471	-	-	-	-	-	-	-	-	-	-	-
.	7B:1269016-1269016	-	-	-	-	-	-	-	-	-	-	-
.	7B:1269182-1269182	-	-	-	-	-	-	-	-	-	-	-
.	7B:1269222-1269222	-	-	-	-	-	-	-	-	-	-	-
.	7B:1269374-1269375	-	-	-	-	-	-	-	-	-	-	-
.	7B:1269866-1269867	-	-	-	-	-	-	-	-	-	-	-
.	7B:1270123-1270123	-	-	-	-	-	-	-	-	-	-	-
.	7B:1270172-1270172	-	-	-	-	-	-	-	-	-	-	-
.	7B:1270193-1270193	-	-	-	-	-	-	-	-	-	-	-
.	7B:1270207-1270207	C	TRITD7Bv1G000780	TRITD7Bv1G000780.1	Transcript	synonymous_variant	3396	3396	1132	S	tcT/tcG	-	IMPACT=LOW;BIOTYPE=protein_coding;EXON=6/8;STRAND=-1;ENSP=TRITD7Bv1G000780.1;UNIPARC=UPI0003D58D66;DOMAINS=Gene3D:1.10.510.10,Pfam:PF07714,PROSITE_profiles:PS50011,PANTHER:PTHR23257,PANTHER:PTHR23257:SF877,SMART:SM00220,Superfamily:SSF56112,CDD:cd13999
.	7B:1270207-1270207	C	TRITD7Bv1G000780	TRITD7Bv1G000780.2	Transcript	synonymous_variant	3396	3396	1132	S	tcT/tcG	-	IMPACT=LOW;BIOTYPE=protein_coding;EXON=6/8;STRAND=-1;ENSP=TRITD7Bv1G000780.2;UNIPARC=UPI001017E1CB;DOMAINS=PROSITE_profiles:PS50011,CDD:cd13999,PANTHER:PTHR23257,PANTHER:PTHR23257:SF877,Gene3D:1.10.510.10,Pfam:PF07714,SMART:SM00220,Superfamily:SSF56112
.	7B:1270207-1270207	C	TRITD7Bv1G000780	TRITD7Bv1G000780.3	Transcript	synonymous_variant	3396	3396	1132	S	tcT/tcG	-	IMPACT=LOW;BIOTYPE=protein_coding;EXON=6/7;STRAND=-1;ENSP=TRITD7Bv1G000780.3;UNIPARC=UPI001018CC9B;DOMAINS=Gene3D:1.10.510.10,PROSITE_profiles:PS50011,PANTHER:PTHR23257,PANTHER:PTHR23257:SF877,SMART:SM00220
.	7B:1270234-1270234	T	TRITD7Bv1G000780	TRITD7Bv1G000780.1	Transcript	synonymous_variant	3369	3369	1123	L	ttG/ttA	-	IMPACT=LOW;BIOTYPE=protein_coding;EXON=6/8;STRAND=-1;ENSP=TRITD7Bv1G000780.1;UNIPARC=UPI0003D58D66;DOMAINS=Gene3D:1.10.510.10,Pfam:PF07714,PROSITE_profiles:PS50011,PANTHER:PTHR23257,PANTHER:PTHR23257:SF877,SMART:SM00220,Superfamily:SSF56112,CDD:cd13999
.	7B:1270234-1270234	T	TRITD7Bv1G000780	TRITD7Bv1G000780.2	Transcript	synonymous_variant	3369	3369	1123	L	ttG/ttA	-	IMPACT=LOW;BIOTYPE=protein_coding;EXON=6/8;STRAND=-1;ENSP=TRITD7Bv1G000780.2;UNIPARC=UPI001017E1CB;DOMAINS=PROSITE_profiles:PS50011,CDD:cd13999,PANTHER:PTHR23257,PANTHER:PTHR23257:SF877,Gene3D:1.10.510.10,Pfam:PF07714,SMART:SM00220,Superfamily:SSF56112
.	7B:1270234-1270234	T	TRITD7Bv1G000780	TRITD7Bv1G000780.3	Transcript	synonymous_variant	3369	3369	1123	L	ttG/ttA	-	IMPACT=LOW;BIOTYPE=protein_coding;EXON=6/7;STRAND=-1;ENSP=TRITD7Bv1G000780.3;UNIPARC=UPI001018CC9B;DOMAINS=Gene3D:1.10.510.10,Pfam:PF07714,PROSITE_profiles:PS50011,PANTHER:PTHR23257,PANTHER:PTHR23257:SF877,SMART:SM00220,Superfamily:SSF56112
.	7B:1270243-1270243	T	TRITD7Bv1G000780	TRITD7Bv1G000780.1	Transcript	synonymous_variant	3360	3360	1120	A	gcT/gcA	-	IMPACT=LOW;BIOTYPE=protein_coding;EXON=6/8;STRAND=-1;ENSP=TRITD7Bv1G000780.1;UNIPARC=UPI0003D58D66;DOMAINS=Gene3D:1.10.510.10,Pfam:PF07714,PROSITE_profiles:PS50011,PANTHER:PTHR23257,PANTHER:PTHR23257:SF877,SMART:SM00220,Superfamily:SSF56112,CDD:cd13999
.	7B:1270243-1270243	T	TRITD7Bv1G000780	TRITD7Bv1G000780.2	Transcript	synonymous_variant	3360	3360	1120	A	gcT/gcA	-	IMPACT=LOW;BIOTYPE=protein_coding;EXON=6/8;STRAND=-1;ENSP=TRITD7Bv1G000780.2;UNIPARC=UPI001017E1CB;DOMAINS=PROSITE_profiles:PS50011,CDD:cd13999,PANTHER:PTHR23257,PANTHER:PTHR23257:SF877,Gene3D:1.10.510.10,Pfam:PF07714,SMART:SM00220,Superfamily:SSF56112
.	7B:1270243-1270243	T	TRITD7Bv1G000780	TRITD7Bv1G000780.3	Transcript	synonymous_variant	3360	3360	1120	A	gcT/gcA	-	IMPACT=LOW;BIOTYPE=protein_coding;EXON=6/7;STRAND=-1;ENSP=TRITD7Bv1G000780.3;UNIPARC=UPI001018CC9B;DOMAINS=Gene3D:1.10.510.10,Pfam:PF07714,PROSITE_profiles:PS50011,PANTHER:PTHR23257,PANTHER:PTHR23257:SF877,SMART:SM00220,Superfamily:SSF56112
.	7B:1270994-1270994	-	-	-	-	-	-	-	-	-	-	-
.	7B:1271457-1271457	-	-	-	-	-	-	-	-	-	-	-
.	7B:1274693-1274693	-	-	-	-	-	-	-	-	-	-	-
.	7B:1274730-1274730	-	-	-	-	-	-	-	-	-	-	-
.	7B:1274755-1274755	-	-	-	-	-	-	-	-	-	-	-
.	7B:1274813-1274813	-	-	-	-	-	-	-	-	-	-	-
.	7B:1275046-1275048	-	-	-	-	-	-	-	-	-	-	-
.	7B:1277158-1277158	-	-	-	-	-	-	-	-	-	-	-
.	7B:1277825-1277834	-	-	-	-	-	-	-	-	-	-	-
.	7B:1277860-1277860	-	-	-	-	-	-	-	-	-	-	-
.	7B:1277902-1277902	-	-	-	-	-	-	-	-	-	-	-
.	7B:1278265-1278265	-	-	-	-	-	-	-	-	-	-	-
.	7B:1278300-1278300	-	-	-	-	-	-	-	-	-	-	-
.	7B:1278364-1278365	-	-	-	-	-	-	-	-	-	-	-
.	7B:1278475-1278475	-	-	-	-	-	-	-	-	-	-	-
.	7B:1278478-1278478	-	-	-	-	-	-	-	-	-	-	-
.	7B:1278479-1278479	-	-	-	-	-	-	-	-	-	-	-
.	7B:1278512-1278512	-	-	-	-	-	-	-	-	-	-	-
.	7B:1278563-1278563	-	-	-	-	-	-	-	-	-	-	-
.	7B:1279000-1279000	-	-	-	-	-	-	-	-	-	-	-
.	7B:1279002-1279002	-	-	-	-	-	-	-	-	-	-	-
.	7B:1279062-1279062	-	-	-	-	-	-	-	-	-	-	-
.	7B:1279162-1279162	-	-	-	-	-	-	-	-	-	-	-
.	7B:1279222-1279222	-	-	-	-	-	-	-	-	-	-	-
.	7B:1279457-1279457	-	-	-	-	-	-	-	-	-	-	-
.	7B:1281916-1281916	-	-	-	-	-	-	-	-	-	-	-
.	7B:1281935-1281935	-	-	-	-	-	-	-	-	-	-	-
.	7B:1282163-1282163	-	-	-	-	-	-	-	-	-	-	-
.	7B:1282177-1282177	-	-	-	-	-	-	-	-	-	-	-
.	7B:1282814-1282815	-	-	-	-	-	-	-	-	-	-	-
.	7B:1282817-1282817	-	-	-	-	-	-	-	-	-	-	-
.	7B:1282850-1282850	-	-	-	-	-	-	-	-	-	-	-
.	7B:1283660-1283662	-	-	-	-	-	-	-	-	-	-	-
.	7B:1283686-1283686	-	-	-	-	-	-	-	-	-	-	-
.	7B:1283726-1283728	-	-	-	-	-	-	-	-	-	-	-
.	7B:1283746-1283748	-	-	-	-	-	-	-	-	-	-	-
.	7B:1283776-1283776	-	-	-	-	-	-	-	-	-	-	-
.	7B:1285020-1285022	-	-	-	-	-	-	-	-	-	-	-
.	7B:1285038-1285038	-	-	-	-	-	-	-	-	-	-	-
.	7B:1285105-1285106	-	-	-	-	-	-	-	-	-	-	-
.	7B:1285290-1285290	-	-	-	-	-	-	-	-	-	-	-
.	7B:1285444-1285444	-	-	-	-	-	-	-	-	-	-	-
.	7B:1285897-1285897	-	-	-	-	-	-	-	-	-	-	-
.	7B:1285911-1285911	-	-	-	-	-	-	-	-	-	-	-
.	7B:1285951-1285953	-	-	-	-	-	-	-	-	-	-	-
.	7B:1285995-1285995	-	-	-	-	-	-	-	-	-	-	-
.	7B:1286003-1286003	-	-	-	-	-	-	-	-	-	-	-
.	7B:1286009-1286009	-	-	-	-	-	-	-	-	-	-	-
.	7B:1286010-1286010	-	-	-	-	-	-	-	-	-	-	-
.	7B:1286016-1286016	-	-	-	-	-	-	-	-	-	-	-
.	7B:1288282-1288282	-	-	-	-	-	-	-	-	-	-	-
.	7B:1288323-1288323	-	-	-	-	-	-	-	-	-	-	-
.	7B:1288350-1288350	-	-	-	-	-	-	-	-	-	-	-
.	7B:1288358-1288358	-	-	-	-	-	-	-	-	-	-	-
.	7B:1288392-1288392	-	-	-	-	-	-	-	-	-	-	-
.	7B:1295071-1295071	-	-	-	-	-	-	-	-	-	-	-
.	7B:1295228-1295228	-	-	-	-	-	-	-	-	-	-	-
.	7B:1295237-1295237	-	-	-	-	-	-	-	-	-	-	-
.	7B:1299546-1299546	C	TRITD7Bv1G000790	TRITD7Bv1G000790.1	Transcript	missense_variant	2218	2218	740	V/L	Gtt/Ctt	-	IMPACT=MODERATE;BIOTYPE=protein_coding;EXON=1/1;STRAND=1;ENSP=TRITD7Bv1G000790.1;UNIPARC=UPI001017B448;SIFT=deleterious(0.04);DOMAINS=PANTHER:PTHR23155,PANTHER:PTHR23155:SF1026,Gene3D:3.80.10.10,Superfamily:SSF52058
.	7B:1299589-1299589	C	TRITD7Bv1G000790	TRITD7Bv1G000790.1	Transcript	missense_variant	2261	2261	754	R/P	cGa/cCa	-	IMPACT=MODERATE;BIOTYPE=protein_coding;EXON=1/1;STRAND=1;ENSP=TRITD7Bv1G000790.1;UNIPARC=UPI001017B448;SIFT=tolerated(0.22);DOMAINS=PANTHER:PTHR23155,PANTHER:PTHR23155:SF1026,Gene3D:3.80.10.10,Superfamily:SSF52058
.	7B:1302324-1302324	-	-	-	-	-	-	-	-	-	-	-
.	7B:1302342-1302342	-	-	-	-	-	-	-	-	-	-	-
.	7B:1302410-1302410	-	-	-	-	-	-	-	-	-	-	-
.	7B:1302425-1302425	-	-	-	-	-	-	-	-	-	-	-
.	7B:1303193-1303193	-	-	-	-	-	-	-	-	-	-	-
.	7B:1303200-1303200	-	-	-	-	-	-	-	-	-	-	-
.	7B:1303220-1303220	-	-	-	-	-	-	-	-	-	-	-
.	7B:1303241-1303241	-	-	-	-	-	-	-	-	-	-	-
.	7B:1303266-1303266	-	-	-	-	-	-	-	-	-	-	-
.	7B:1303272-1303272	-	-	-	-	-	-	-	-	-	-	-
.	7B:1303286-1303286	-	-	-	-	-	-	-	-	-	-	-
.	7B:1303293-1303293	-	-	-	-	-	-	-	-	-	-	-
.	7B:1303295-1303295	-	-	-	-	-	-	-	-	-	-	-
.	7B:1303494-1303494	-	-	-	-	-	-	-	-	-	-	-
.	7B:1303502-1303502	-	-	-	-	-	-	-	-	-	-	-
.	7B:1303527-1303532	-	-	-	-	-	-	-	-	-	-	-
.	7B:1303534-1303534	-	-	-	-	-	-	-	-	-	-	-
.	7B:1303551-1303551	-	-	-	-	-	-	-	-	-	-	-
.	7B:1303575-1303575	-	-	-	-	-	-	-	-	-	-	-
.	7B:1303592-1303592	-	-	-	-	-	-	-	-	-	-	-
.	7B:1303608-1303608	-	-	-	-	-	-	-	-	-	-	-
.	7B:1303683-1303683	-	-	-	-	-	-	-	-	-	-	-
.	7B:1303744-1303744	-	-	-	-	-	-	-	-	-	-	-
.	7B:1303790-1303790	-	-	-	-	-	-	-	-	-	-	-
.	7B:1303799-1303799	-	-	-	-	-	-	-	-	-	-	-
.	7B:1303829-1303829	-	-	-	-	-	-	-	-	-	-	-
.	7B:1303857-1303857	-	-	-	-	-	-	-	-	-	-	-
.	7B:1303873-1303873	-	-	-	-	-	-	-	-	-	-	-
.	7B:1303876-1303876	-	-	-	-	-	-	-	-	-	-	-
.	7B:1303936-1303936	-	-	-	-	-	-	-	-	-	-	-
.	7B:1304364-1304364	-	-	-	-	-	-	-	-	-	-	-
.	7B:1304372-1304372	-	-	-	-	-	-	-	-	-	-	-
.	7B:1304395-1304395	-	-	-	-	-	-	-	-	-	-	-
.	7B:1304408-1304408	-	-	-	-	-	-	-	-	-	-	-
.	7B:1304417-1304417	-	-	-	-	-	-	-	-	-	-	-
.	7B:1304438-1304438	-	-	-	-	-	-	-	-	-	-	-
.	7B:1304441-1304441	-	-	-	-	-	-	-	-	-	-	-
.	7B:1304501-1304501	-	-	-	-	-	-	-	-	-	-	-
.	7B:1325353-1325353	-	-	-	-	-	-	-	-	-	-	-
.	7B:1325397-1325397	-	-	-	-	-	-	-	-	-	-	-
.	7B:1342510-1342510	-	-	-	-	-	-	-	-	-	-	-
.	7B:1342513-1342513	-	-	-	-	-	-	-	-	-	-	-
.	7B:1342564-1342564	-	-	-	-	-	-	-	-	-	-	-
.	7B:1342596-1342596	-	-	-	-	-	-	-	-	-	-	-
.	7B:1342634-1342634	-	-	-	-	-	-	-	-	-	-	-
.	7B:1342765-1342765	-	-	-	-	-	-	-	-	-	-	-
.	7B:1342766-1342766	-	-	-	-	-	-	-	-	-	-	-
.	7B:1342953-1342953	-	-	-	-	-	-	-	-	-	-	-
.	7B:1343057-1343057	-	-	-	-	-	-	-	-	-	-	-
.	7B:1343176-1343176	-	-	-	-	-	-	-	-	-	-	-
.	7B:1343182-1343182	-	-	-	-	-	-	-	-	-	-	-
.	7B:1343242-1343242	-	-	-	-	-	-	-	-	-	-	-
.	7B:1343578-1343578	-	-	-	-	-	-	-	-	-	-	-
.	7B:1343586-1343586	-	-	-	-	-	-	-	-	-	-	-
.	7B:1344642-1344642	A	TRITD7Bv1G000850	TRITD7Bv1G000850.1	Transcript	synonymous_variant	684	684	228	P	ccC/ccA	-	IMPACT=LOW;BIOTYPE=protein_coding;EXON=1/1;STRAND=1;ENSP=TRITD7Bv1G000850.1;UNIPARC=UPI0008451F11;DOMAINS=Transmembrane_helices:TMhelix,CDD:cd00333,PANTHER:PTHR45687:SF10,PANTHER:PTHR45687,Pfam:PF00230,TIGRFAM:TIGR00861,Gene3D:1.20.1080.10,Superfamily:SSF81338,Prints:PR00783
.	7B:1346441-1346441	-	-	-	-	-	-	-	-	-	-	-
.	7B:1346504-1346504	-	-	-	-	-	-	-	-	-	-	-
.	7B:1346540-1346540	-	-	-	-	-	-	-	-	-	-	-
.	7B:1346632-1346633	-	-	-	-	-	-	-	-	-	-	-
.	7B:1346645-1346645	-	-	-	-	-	-	-	-	-	-	-
.	7B:1346697-1346697	-	-	-	-	-	-	-	-	-	-	-
.	7B:1346745-1346745	-	-	-	-	-	-	-	-	-	-	-
.	7B:1346754-1346754	-	-	-	-	-	-	-	-	-	-	-
.	7B:1346819-1346819	-	-	-	-	-	-	-	-	-	-	-
.	7B:1346837-1346837	-	-	-	-	-	-	-	-	-	-	-
.	7B:1346880-1346880	-	-	-	-	-	-	-	-	-	-	-
.	7B:1346885-1346885	-	-	-	-	-	-	-	-	-	-	-
.	7B:1346886-1346886	-	-	-	-	-	-	-	-	-	-	-
.	7B:1346887-1346887	-	-	-	-	-	-	-	-	-	-	-
.	7B:1346891-1346891	-	-	-	-	-	-	-	-	-	-	-
.	7B:1346971-1346971	-	-	-	-	-	-	-	-	-	-	-
.	7B:1347014-1347014	-	-	-	-	-	-	-	-	-	-	-
.	7B:1347122-1347122	-	-	-	-	-	-	-	-	-	-	-
.	7B:1347245-1347245	-	-	-	-	-	-	-	-	-	-	-
.	7B:1347317-1347317	-	-	-	-	-	-	-	-	-	-	-
.	7B:1347511-1347511	-	-	-	-	-	-	-	-	-	-	-
.	7B:1347605-1347605	-	-	-	-	-	-	-	-	-	-	-
.	7B:1347633-1347633	-	-	-	-	-	-	-	-	-	-	-
.	7B:1347649-1347649	-	-	-	-	-	-	-	-	-	-	-
.	7B:1347650-1347650	-	-	-	-	-	-	-	-	-	-	-
.	7B:1347658-1347658	-	-	-	-	-	-	-	-	-	-	-
.	7B:1347687-1347687	-	-	-	-	-	-	-	-	-	-	-
.	7B:1347755-1347755	-	-	-	-	-	-	-	-	-	-	-
.	7B:1347771-1347771	-	-	-	-	-	-	-	-	-	-	-
.	7B:1347831-1347831	-	-	-	-	-	-	-	-	-	-	-
.	7B:1347861-1347861	-	-	-	-	-	-	-	-	-	-	-
.	7B:1347864-1347864	-	-	-	-	-	-	-	-	-	-	-
.	7B:1347904-1347904	-	-	-	-	-	-	-	-	-	-	-
.	7B:1347974-1347976	-	-	-	-	-	-	-	-	-	-	-
.	7B:1347982-1347982	-	-	-	-	-	-	-	-	-	-	-
.	7B:1348007-1348007	-	-	-	-	-	-	-	-	-	-	-
.	7B:1348212-1348212	-	-	-	-	-	-	-	-	-	-	-
.	7B:1348842-1348842	-	-	-	-	-	-	-	-	-	-	-
.	7B:1348846-1348846	-	-	-	-	-	-	-	-	-	-	-
.	7B:1348875-1348875	-	-	-	-	-	-	-	-	-	-	-
.	7B:1348902-1348902	-	-	-	-	-	-	-	-	-	-	-
.	7B:1348930-1348930	-	-	-	-	-	-	-	-	-	-	-
.	7B:1349037-1349038	-	-	-	-	-	-	-	-	-	-	-
.	7B:1349088-1349088	-	-	-	-	-	-	-	-	-	-	-
.	7B:1349168-1349168	-	-	-	-	-	-	-	-	-	-	-
.	7B:1349170-1349170	-	-	-	-	-	-	-	-	-	-	-
.	7B:1349289-1349289	-	-	-	-	-	-	-	-	-	-	-
.	7B:1349296-1349296	-	-	-	-	-	-	-	-	-	-	-
.	7B:1349308-1349309	-	-	-	-	-	-	-	-	-	-	-
.	7B:1349527-1349527	-	-	-	-	-	-	-	-	-	-	-
.	7B:1349611-1349611	-	-	-	-	-	-	-	-	-	-	-
.	7B:1351441-1351441	-	-	-	-	-	-	-	-	-	-	-
.	7B:1351447-1351447	-	-	-	-	-	-	-	-	-	-	-
.	7B:1351469-1351469	-	-	-	-	-	-	-	-	-	-	-
.	7B:1351488-1351488	-	-	-	-	-	-	-	-	-	-	-
.	7B:1351501-1351501	-	-	-	-	-	-	-	-	-	-	-
.	7B:1351697-1351697	-	-	-	-	-	-	-	-	-	-	-
.	7B:1351745-1351745	-	-	-	-	-	-	-	-	-	-	-
.	7B:1351775-1351775	-	-	-	-	-	-	-	-	-	-	-
.	7B:1351779-1351779	-	-	-	-	-	-	-	-	-	-	-
.	7B:1351815-1351815	-	-	-	-	-	-	-	-	-	-	-
.	7B:1380454-1380454	-	-	-	-	-	-	-	-	-	-	-
.	7B:1380473-1380473	-	-	-	-	-	-	-	-	-	-	-
.	7B:1380681-1380681	-	-	-	-	-	-	-	-	-	-	-
.	7B:1380820-1380822	-	-	-	-	-	-	-	-	-	-	-
.	7B:1381881-1381883	-	-	-	-	-	-	-	-	-	-	-
.	7B:1381914-1381914	-	-	-	-	-	-	-	-	-	-	-
.	7B:1381925-1381925	-	-	-	-	-	-	-	-	-	-	-
.	7B:1381928-1381928	-	-	-	-	-	-	-	-	-	-	-
.	7B:1381932-1381932	-	-	-	-	-	-	-	-	-	-	-
.	7B:1381943-1381943	-	-	-	-	-	-	-	-	-	-	-
.	7B:1381962-1381962	-	-	-	-	-	-	-	-	-	-	-
.	7B:1382310-1382310	-	-	-	-	-	-	-	-	-	-	-
.	7B:1382319-1382319	-	-	-	-	-	-	-	-	-	-	-
.	7B:1382369-1382369	-	-	-	-	-	-	-	-	-	-	-
.	7B:1382371-1382371	-	-	-	-	-	-	-	-	-	-	-
.	7B:1382376-1382376	-	-	-	-	-	-	-	-	-	-	-
.	7B:1382386-1382386	-	-	-	-	-	-	-	-	-	-	-
.	7B:1382493-1382493	-	-	-	-	-	-	-	-	-	-	-
.	7B:1382565-1382565	-	-	-	-	-	-	-	-	-	-	-
.	7B:1382596-1382596	-	-	-	-	-	-	-	-	-	-	-
.	7B:1382615-1382615	-	-	-	-	-	-	-	-	-	-	-
.	7B:1382629-1382629	-	-	-	-	-	-	-	-	-	-	-
.	7B:1382652-1382652	-	-	-	-	-	-	-	-	-	-	-
.	7B:1382659-1382659	-	-	-	-	-	-	-	-	-	-	-
.	7B:1382707-1382707	-	-	-	-	-	-	-	-	-	-	-
.	7B:1382715-1382717	-	-	-	-	-	-	-	-	-	-	-
.	7B:1382738-1382738	-	-	-	-	-	-	-	-	-	-	-
.	7B:1383471-1383471	-	-	-	-	-	-	-	-	-	-	-
.	7B:1383717-1383717	-	-	-	-	-	-	-	-	-	-	-
.	7B:1383719-1383719	-	-	-	-	-	-	-	-	-	-	-
.	7B:1383744-1383744	-	-	-	-	-	-	-	-	-	-	-
.	7B:1383767-1383767	-	-	-	-	-	-	-	-	-	-	-
.	7B:1383915-1383915	-	-	-	-	-	-	-	-	-	-	-
.	7B:1383941-1383941	-	-	-	-	-	-	-	-	-	-	-
.	7B:1383966-1383966	-	-	-	-	-	-	-	-	-	-	-
.	7B:1383984-1383984	-	-	-	-	-	-	-	-	-	-	-
.	7B:1383986-1383986	-	-	-	-	-	-	-	-	-	-	-
.	7B:1384040-1384040	-	-	-	-	-	-	-	-	-	-	-
.	7B:1385533-1385533	-	-	-	-	-	-	-	-	-	-	-
.	7B:1385764-1385764	-	-	-	-	-	-	-	-	-	-	-
.	7B:1386163-1386163	-	-	-	-	-	-	-	-	-	-	-
.	7B:1388798-1388798	G	TRITD7Bv1G000860	TRITD7Bv1G000860.1	Transcript	synonymous_variant	348	348	116	V	gtA/gtG	-	IMPACT=LOW;BIOTYPE=protein_coding;EXON=1/1;STRAND=1;ENSP=TRITD7Bv1G000860.1;UNIPARC=UPI00084481C8;DOMAINS=Gene3D:1.20.1080.10,Pfam:PF00230,Prints:PR00783,PROSITE_patterns:PS00221,PANTHER:PTHR45687,PANTHER:PTHR45687:SF10,Superfamily:SSF81338,TIGRFAM:TIGR00861,CDD:cd00333
.	7B:1389626-1389626	-	-	-	-	-	-	-	-	-	-	-
.	7B:1389991-1389991	-	-	-	-	-	-	-	-	-	-	-
.	7B:1390108-1390108	-	-	-	-	-	-	-	-	-	-	-
.	7B:1392295-1392295	-	-	-	-	-	-	-	-	-	-	-
.	7B:1392297-1392297	-	-	-	-	-	-	-	-	-	-	-
.	7B:1392621-1392621	-	-	-	-	-	-	-	-	-	-	-
.	7B:1392986-1392986	-	-	-	-	-	-	-	-	-	-	-
.	7B:1393006-1393006	-	-	-	-	-	-	-	-	-	-	-
.	7B:1394893-1394893	-	-	-	-	-	-	-	-	-	-	-
.	7B:1394928-1394928	-	-	-	-	-	-	-	-	-	-	-
.	7B:1395099-1395099	-	-	-	-	-	-	-	-	-	-	-
.	7B:1395206-1395206	-	-	-	-	-	-	-	-	-	-	-
.	7B:1401868-1401868	-	-	-	-	-	-	-	-	-	-	-
.	7B:1402394-1402394	-	-	-	-	-	-	-	-	-	-	-
.	7B:1402457-1402457	-	-	-	-	-	-	-	-	-	-	-
.	7B:1404101-1404101	-	-	-	-	-	-	-	-	-	-	-
.	7B:1404201-1404201	-	-	-	-	-	-	-	-	-	-	-
.	7B:1404460-1404460	-	-	-	-	-	-	-	-	-	-	-
.	7B:1404595-1404595	-	-	-	-	-	-	-	-	-	-	-
.	7B:1404629-1404629	-	-	-	-	-	-	-	-	-	-	-
.	7B:1404820-1404820	-	-	-	-	-	-	-	-	-	-	-
.	7B:1404830-1404830	-	-	-	-	-	-	-	-	-	-	-
.	7B:1406258-1406258	-	-	-	-	-	-	-	-	-	-	-
.	7B:1406270-1406270	-	-	-	-	-	-	-	-	-	-	-
.	7B:1406386-1406386	-	-	-	-	-	-	-	-	-	-	-
.	7B:1406474-1406474	-	-	-	-	-	-	-	-	-	-	-
.	7B:1407409-1407409	-	-	-	-	-	-	-	-	-	-	-
.	7B:1407456-1407456	-	-	-	-	-	-	-	-	-	-	-
.	7B:1407504-1407504	-	-	-	-	-	-	-	-	-	-	-
.	7B:1408720-1408720	-	-	-	-	-	-	-	-	-	-	-
.	7B:1409419-1409419	-	-	-	-	-	-	-	-	-	-	-
.	7B:1409513-1409513	-	-	-	-	-	-	-	-	-	-	-
.	7B:1409683-1409683	-	-	-	-	-	-	-	-	-	-	-
.	7B:1410938-1410938	-	-	-	-	-	-	-	-	-	-	-
.	7B:1411016-1411016	-	-	-	-	-	-	-	-	-	-	-
.	7B:1411043-1411044	-	-	-	-	-	-	-	-	-	-	-
.	7B:1411061-1411061	-	-	-	-	-	-	-	-	-	-	-
.	7B:1411389-1411389	-	-	-	-	-	-	-	-	-	-	-
.	7B:1411454-1411454	-	-	-	-	-	-	-	-	-	-	-
.	7B:1411457-1411457	-	-	-	-	-	-	-	-	-	-	-
.	7B:1423933-1423933	-	-	-	-	-	-	-	-	-	-	-
.	7B:1423987-1423987	-	-	-	-	-	-	-	-	-	-	-
.	7B:1424009-1424009	-	-	-	-	-	-	-	-	-	-	-
.	7B:1424016-1424016	-	-	-	-	-	-	-	-	-	-	-
.	7B:1424023-1424023	-	-	-	-	-	-	-	-	-	-	-
.	7B:1424144-1424144	-	-	-	-	-	-	-	-	-	-	-
.	7B:1424167-1424167	-	-	-	-	-	-	-	-	-	-	-
.	7B:1424232-1424232	-	-	-	-	-	-	-	-	-	-	-
.	7B:1424233-1424233	-	-	-	-	-	-	-	-	-	-	-
.	7B:1424260-1424260	-	-	-	-	-	-	-	-	-	-	-
.	7B:1424268-1424268	-	-	-	-	-	-	-	-	-	-	-
.	7B:1424271-1424271	-	-	-	-	-	-	-	-	-	-	-
.	7B:1424309-1424309	-	-	-	-	-	-	-	-	-	-	-
.	7B:1424639-1424639	-	-	-	-	-	-	-	-	-	-	-
.	7B:1424760-1424760	-	-	-	-	-	-	-	-	-	-	-
.	7B:1425601-1425601	-	-	-	-	-	-	-	-	-	-	-
.	7B:1425655-1425655	-	-	-	-	-	-	-	-	-	-	-
.	7B:1425756-1425756	-	-	-	-	-	-	-	-	-	-	-
.	7B:1425835-1425835	-	-	-	-	-	-	-	-	-	-	-
.	7B:1425953-1425953	-	-	-	-	-	-	-	-	-	-	-
.	7B:1426059-1426059	-	-	-	-	-	-	-	-	-	-	-
.	7B:1426695-1426695	-	-	-	-	-	-	-	-	-	-	-
.	7B:1426791-1426791	-	-	-	-	-	-	-	-	-	-	-
.	7B:1426976-1426976	-	-	-	-	-	-	-	-	-	-	-
.	7B:1427008-1427008	-	-	-	-	-	-	-	-	-	-	-
.	7B:1427209-1427209	-	-	-	-	-	-	-	-	-	-	-
.	7B:1427225-1427225	-	-	-	-	-	-	-	-	-	-	-
.	7B:1427439-1427439	-	-	-	-	-	-	-	-	-	-	-
.	7B:1427563-1427563	-	-	-	-	-	-	-	-	-	-	-
.	7B:1428124-1428126	-	-	-	-	-	-	-	-	-	-	-
.	7B:1428159-1428159	-	-	-	-	-	-	-	-	-	-	-
.	7B:1428175-1428175	-	-	-	-	-	-	-	-	-	-	-
.	7B:1428176-1428176	-	-	-	-	-	-	-	-	-	-	-
.	7B:1428201-1428201	-	-	-	-	-	-	-	-	-	-	-
.	7B:1428463-1428463	-	-	-	-	-	-	-	-	-	-	-
.	7B:1428476-1428476	-	-	-	-	-	-	-	-	-	-	-
.	7B:1429262-1429263	-	-	-	-	-	-	-	-	-	-	-
.	7B:1429323-1429323	-	-	-	-	-	-	-	-	-	-	-
.	7B:1429424-1429424	-	-	-	-	-	-	-	-	-	-	-
.	7B:1429440-1429440	-	-	-	-	-	-	-	-	-	-	-
.	7B:1429666-1429666	-	-	-	-	-	-	-	-	-	-	-
.	7B:1429842-1429842	-	-	-	-	-	-	-	-	-	-	-
.	7B:1430244-1430244	-	-	-	-	-	-	-	-	-	-	-
.	7B:1430879-1430879	-	-	-	-	-	-	-	-	-	-	-
.	7B:1430885-1430885	-	-	-	-	-	-	-	-	-	-	-
.	7B:1430913-1430913	-	-	-	-	-	-	-	-	-	-	-
.	7B:1431133-1431133	-	-	-	-	-	-	-	-	-	-	-
.	7B:1431143-1431143	-	-	-	-	-	-	-	-	-	-	-
.	7B:1431415-1431415	-	-	-	-	-	-	-	-	-	-	-
.	7B:1431517-1431517	-	-	-	-	-	-	-	-	-	-	-
.	7B:1431640-1431640	-	-	-	-	-	-	-	-	-	-	-
.	7B:1431715-1431715	-	-	-	-	-	-	-	-	-	-	-
.	7B:1431728-1431728	-	-	-	-	-	-	-	-	-	-	-
.	7B:1432014-1432014	-	-	-	-	-	-	-	-	-	-	-
.	7B:1432550-1432550	-	-	-	-	-	-	-	-	-	-	-
.	7B:1432625-1432625	-	-	-	-	-	-	-	-	-	-	-
.	7B:1432643-1432643	-	-	-	-	-	-	-	-	-	-	-
.	7B:1432930-1432930	-	-	-	-	-	-	-	-	-	-	-
.	7B:1432950-1432950	-	-	-	-	-	-	-	-	-	-	-
.	7B:1432987-1432987	-	-	-	-	-	-	-	-	-	-	-
.	7B:1433137-1433137	-	-	-	-	-	-	-	-	-	-	-
.	7B:1433200-1433200	-	-	-	-	-	-	-	-	-	-	-
.	7B:1433201-1433201	-	-	-	-	-	-	-	-	-	-	-
.	7B:1433449-1433449	-	-	-	-	-	-	-	-	-	-	-
.	7B:1433537-1433537	-	-	-	-	-	-	-	-	-	-	-
.	7B:1433556-1433556	-	-	-	-	-	-	-	-	-	-	-
.	7B:1433799-1433799	-	-	-	-	-	-	-	-	-	-	-
.	7B:1433973-1433973	-	-	-	-	-	-	-	-	-	-	-
.	7B:1434960-1434960	-	-	-	-	-	-	-	-	-	-	-
.	7B:1435312-1435312	-	-	-	-	-	-	-	-	-	-	-
.	7B:1435426-1435426	-	-	-	-	-	-	-	-	-	-	-
.	7B:1435548-1435548	-	-	-	-	-	-	-	-	-	-	-
.	7B:1435768-1435768	-	-	-	-	-	-	-	-	-	-	-
.	7B:1435879-1435879	-	-	-	-	-	-	-	-	-	-	-
.	7B:1436328-1436328	-	-	-	-	-	-	-	-	-	-	-
.	7B:1436492-1436492	-	-	-	-	-	-	-	-	-	-	-
.	7B:1436741-1436741	-	-	-	-	-	-	-	-	-	-	-
.	7B:1437374-1437374	-	-	-	-	-	-	-	-	-	-	-
.	7B:1437413-1437413	-	-	-	-	-	-	-	-	-	-	-
.	7B:1437667-1437667	-	-	-	-	-	-	-	-	-	-	-
.	7B:1437721-1437721	-	-	-	-	-	-	-	-	-	-	-
.	7B:1437773-1437773	-	-	-	-	-	-	-	-	-	-	-
.	7B:1438098-1438098	-	-	-	-	-	-	-	-	-	-	-
.	7B:1438364-1438364	-	-	-	-	-	-	-	-	-	-	-
.	7B:1438368-1438368	-	-	-	-	-	-	-	-	-	-	-
.	7B:1438521-1438521	-	-	-	-	-	-	-	-	-	-	-
.	7B:1438522-1438522	-	-	-	-	-	-	-	-	-	-	-
.	7B:1438624-1438624	-	-	-	-	-	-	-	-	-	-	-
.	7B:1438625-1438625	-	-	-	-	-	-	-	-	-	-	-
.	7B:1438626-1438626	-	-	-	-	-	-	-	-	-	-	-
.	7B:1439212-1439212	-	-	-	-	-	-	-	-	-	-	-
.	7B:1439364-1439364	-	-	-	-	-	-	-	-	-	-	-
.	7B:1439555-1439555	-	-	-	-	-	-	-	-	-	-	-
.	7B:1439945-1439945	-	-	-	-	-	-	-	-	-	-	-
.	7B:1440146-1440146	-	-	-	-	-	-	-	-	-	-	-
.	7B:1440298-1440298	-	-	-	-	-	-	-	-	-	-	-
.	7B:1440393-1440393	-	-	-	-	-	-	-	-	-	-	-
.	7B:1440738-1440738	-	-	-	-	-	-	-	-	-	-	-
.	7B:1440971-1440971	-	-	-	-	-	-	-	-	-	-	-
.	7B:1441020-1441020	-	-	-	-	-	-	-	-	-	-	-
.	7B:1441088-1441088	-	-	-	-	-	-	-	-	-	-	-
.	7B:1441394-1441394	-	-	-	-	-	-	-	-	-	-	-
.	7B:1441461-1441461	-	-	-	-	-	-	-	-	-	-	-
.	7B:1442312-1442312	-	-	-	-	-	-	-	-	-	-	-
.	7B:1442734-1442734	-	-	-	-	-	-	-	-	-	-	-
.	7B:1442825-1442825	-	-	-	-	-	-	-	-	-	-	-
.	7B:1443101-1443101	-	-	-	-	-	-	-	-	-	-	-
.	7B:1443292-1443292	-	-	-	-	-	-	-	-	-	-	-
.	7B:1443576-1443576	-	-	-	-	-	-	-	-	-	-	-
.	7B:1444300-1444302	-	-	-	-	-	-	-	-	-	-	-
.	7B:1445214-1445220	-	-	-	-	-	-	-	-	-	-	-
.	7B:1446287-1446288	-	-	-	-	-	-	-	-	-	-	-
.	7B:1446340-1446340	-	-	-	-	-	-	-	-	-	-	-
.	7B:1446341-1446341	-	-	-	-	-	-	-	-	-	-	-
.	7B:1447429-1447429	-	-	-	-	-	-	-	-	-	-	-
.	7B:1447559-1447559	-	-	-	-	-	-	-	-	-	-	-
.	7B:1447919-1447919	-	-	-	-	-	-	-	-	-	-	-
.	7B:1448108-1448108	-	-	-	-	-	-	-	-	-	-	-
.	7B:1448257-1448257	-	-	-	-	-	-	-	-	-	-	-
.	7B:1448400-1448400	-	-	-	-	-	-	-	-	-	-	-
.	7B:1448403-1448403	-	-	-	-	-	-	-	-	-	-	-
.	7B:1448411-1448411	-	-	-	-	-	-	-	-	-	-	-
.	7B:1448500-1448500	-	-	-	-	-	-	-	-	-	-	-
.	7B:1448565-1448565	-	-	-	-	-	-	-	-	-	-	-
.	7B:1448586-1448586	-	-	-	-	-	-	-	-	-	-	-
.	7B:1448820-1448820	-	-	-	-	-	-	-	-	-	-	-
.	7B:1448923-1448925	-	-	-	-	-	-	-	-	-	-	-
.	7B:1449033-1449033	-	-	-	-	-	-	-	-	-	-	-
.	7B:1449573-1449573	-	-	-	-	-	-	-	-	-	-	-
.	7B:1450092-1450092	-	-	-	-	-	-	-	-	-	-	-
.	7B:1451461-1451461	-	-	-	-	-	-	-	-	-	-	-
.	7B:1452029-1452029	-	-	-	-	-	-	-	-	-	-	-
.	7B:1452143-1452143	-	-	-	-	-	-	-	-	-	-	-
.	7B:1452182-1452182	-	-	-	-	-	-	-	-	-	-	-
.	7B:1452599-1452599	-	-	-	-	-	-	-	-	-	-	-
.	7B:1452634-1452634	-	-	-	-	-	-	-	-	-	-	-
.	7B:1452783-1452783	-	-	-	-	-	-	-	-	-	-	-
.	7B:1454566-1454566	-	-	-	-	-	-	-	-	-	-	-
.	7B:1454642-1454642	-	-	-	-	-	-	-	-	-	-	-
.	7B:1454763-1454763	-	-	-	-	-	-	-	-	-	-	-
.	7B:1455501-1455501	-	-	-	-	-	-	-	-	-	-	-
.	7B:1455509-1455509	-	-	-	-	-	-	-	-	-	-	-
.	7B:1455564-1455564	-	-	-	-	-	-	-	-	-	-	-
.	7B:1455604-1455604	-	-	-	-	-	-	-	-	-	-	-
.	7B:1455720-1455720	-	-	-	-	-	-	-	-	-	-	-
.	7B:1456028-1456028	-	-	-	-	-	-	-	-	-	-	-
.	7B:1456167-1456167	-	-	-	-	-	-	-	-	-	-	-
.	7B:1456684-1456684	-	-	-	-	-	-	-	-	-	-	-
.	7B:1456686-1456686	-	-	-	-	-	-	-	-	-	-	-
.	7B:1457271-1457271	-	-	-	-	-	-	-	-	-	-	-
.	7B:1457370-1457370	-	-	-	-	-	-	-	-	-	-	-
.	7B:1457599-1457599	-	-	-	-	-	-	-	-	-	-	-
.	7B:1457616-1457616	-	-	-	-	-	-	-	-	-	-	-
.	7B:1457634-1457634	-	-	-	-	-	-	-	-	-	-	-
.	7B:1457723-1457723	-	-	-	-	-	-	-	-	-	-	-
.	7B:1457973-1457973	-	-	-	-	-	-	-	-	-	-	-
.	7B:1458123-1458123	-	-	-	-	-	-	-	-	-	-	-
.	7B:1458264-1458264	-	-	-	-	-	-	-	-	-	-	-
.	7B:1459370-1459373	-	-	-	-	-	-	-	-	-	-	-
.	7B:1459486-1459486	-	-	-	-	-	-	-	-	-	-	-
.	7B:1462508-1462508	-	-	-	-	-	-	-	-	-	-	-
.	7B:1462571-1462571	-	-	-	-	-	-	-	-	-	-	-
.	7B:1464430-1464430	-	-	-	-	-	-	-	-	-	-	-
.	7B:1464695-1464695	-	-	-	-	-	-	-	-	-	-	-
.	7B:1465916-1465916	-	-	-	-	-	-	-	-	-	-	-
.	7B:1466150-1466150	-	-	-	-	-	-	-	-	-	-	-
.	7B:1466344-1466344	-	-	-	-	-	-	-	-	-	-	-
.	7B:1466421-1466421	-	-	-	-	-	-	-	-	-	-	-
.	7B:1466579-1466579	-	-	-	-	-	-	-	-	-	-	-
.	7B:1480382-1480382	-	-	-	-	-	-	-	-	-	-	-
.	7B:1483180-1483180	-	-	-	-	-	-	-	-	-	-	-
.	7B:1483739-1483739	-	-	-	-	-	-	-	-	-	-	-
.	7B:1486941-1486941	-	-	-	-	-	-	-	-	-	-	-
.	7B:1487825-1487825	-	-	-	-	-	-	-	-	-	-	-
.	7B:1491209-1491209	-	-	-	-	-	-	-	-	-	-	-
.	7B:1491598-1491598	-	-	-	-	-	-	-	-	-	-	-
.	7B:1496131-1496131	-	-	-	-	-	-	-	-	-	-	-
.	7B:1502776-1502776	-	-	-	-	-	-	-	-	-	-	-
.	7B:1507408-1507408	-	-	-	-	-	-	-	-	-	-	-
.	7B:1510335-1510335	-	-	-	-	-	-	-	-	-	-	-
.	7B:1517045-1517045	-	-	-	-	-	-	-	-	-	-	-
.	7B:1523835-1523835	-	-	-	-	-	-	-	-	-	-	-
.	7B:1523899-1523899	-	-	-	-	-	-	-	-	-	-	-
.	7B:1526568-1526568	-	-	-	-	-	-	-	-	-	-	-
.	7B:1526587-1526587	-	-	-	-	-	-	-	-	-	-	-
.	7B:1546580-1546580	-	-	-	-	-	-	-	-	-	-	-
.	7B:1549044-1549044	-	-	-	-	-	-	-	-	-	-	-
.	7B:1554996-1554996	-	-	-	-	-	-	-	-	-	-	-
.	7B:1558629-1558630	-	-	-	-	-	-	-	-	-	-	-
.	7B:1561615-1561615	-	-	-	-	-	-	-	-	-	-	-
.	7B:1561879-1561879	-	-	-	-	-	-	-	-	-	-	-
.	7B:1569151-1569151	-	-	-	-	-	-	-	-	-	-	-
.	7B:1569152-1569152	-	-	-	-	-	-	-	-	-	-	-
.	7B:1570878-1570878	-	-	-	-	-	-	-	-	-	-	-
.	7B:1579697-1579697	-	-	-	-	-	-	-	-	-	-	-
.	7B:1580091-1580091	-	-	-	-	-	-	-	-	-	-	-
.	7B:1580526-1580526	-	-	-	-	-	-	-	-	-	-	-
.	7B:1581985-1581987	-	-	-	-	-	-	-	-	-	-	-
.	7B:1590218-1590218	-	-	-	-	-	-	-	-	-	-	-
.	7B:1599979-1599979	-	-	-	-	-	-	-	-	-	-	-
.	7B:1603098-1603098	-	-	-	-	-	-	-	-	-	-	-
.	7B:1604663-1604663	-	-	-	-	-	-	-	-	-	-	-
.	7B:1605988-1605988	-	-	-	-	-	-	-	-	-	-	-
.	7B:1618802-1618802	-	-	-	-	-	-	-	-	-	-	-
.	7B:1618961-1618961	-	-	-	-	-	-	-	-	-	-	-
.	7B:1618966-1618966	-	-	-	-	-	-	-	-	-	-	-
.	7B:1619015-1619015	-	-	-	-	-	-	-	-	-	-	-
.	7B:1619016-1619016	-	-	-	-	-	-	-	-	-	-	-
.	7B:1619020-1619020	-	-	-	-	-	-	-	-	-	-	-
.	7B:1619021-1619021	-	-	-	-	-	-	-	-	-	-	-
.	7B:1619146-1619146	-	-	-	-	-	-	-	-	-	-	-
.	7B:1619183-1619183	-	-	-	-	-	-	-	-	-	-	-
.	7B:1621000-1621000	-	-	-	-	-	-	-	-	-	-	-
.	7B:1621312-1621312	-	-	-	-	-	-	-	-	-	-	-
.	7B:1621494-1621494	-	-	-	-	-	-	-	-	-	-	-
.	7B:1622818-1622818	-	-	-	-	-	-	-	-	-	-	-
.	7B:1622957-1622957	-	-	-	-	-	-	-	-	-	-	-
.	7B:1623134-1623134	-	-	-	-	-	-	-	-	-	-	-
.	7B:1623225-1623226	-	-	-	-	-	-	-	-	-	-	-
.	7B:1623347-1623347	-	-	-	-	-	-	-	-	-	-	-
.	7B:1658904-1658904	-	-	-	-	-	-	-	-	-	-	-
.	7B:1665089-1665089	-	-	-	-	-	-	-	-	-	-	-
.	7B:1694733-1694734	-	-	-	-	-	-	-	-	-	-	-
.	7B:1696390-1696390	-	-	-	-	-	-	-	-	-	-	-
.	7B:1698418-1698420	-	-	-	-	-	-	-	-	-	-	-
.	7B:1715962-1715962	-	-	-	-	-	-	-	-	-	-	-
.	7B:1717247-1717247	-	-	-	-	-	-	-	-	-	-	-
.	7B:1724715-1724715	-	-	-	-	-	-	-	-	-	-	-
.	7B:1728101-1728101	-	-	-	-	-	-	-	-	-	-	-
.	7B:1751853-1751853	-	-	-	-	-	-	-	-	-	-	-
.	7B:1759163-1759163	-	-	-	-	-	-	-	-	-	-	-
.	7B:1762958-1762958	-	-	-	-	-	-	-	-	-	-	-
.	7B:1764923-1764923	-	-	-	-	-	-	-	-	-	-	-
.	7B:1765325-1765325	-	-	-	-	-	-	-	-	-	-	-
.	7B:1769577-1769577	-	-	-	-	-	-	-	-	-	-	-
.	7B:1785547-1785547	-	-	-	-	-	-	-	-	-	-	-
.	7B:1786140-1786140	-	-	-	-	-	-	-	-	-	-	-
.	7B:1787432-1787432	-	-	-	-	-	-	-	-	-	-	-
.	7B:1791784-1791784	-	-	-	-	-	-	-	-	-	-	-
.	7B:1795282-1795282	-	-	-	-	-	-	-	-	-	-	-
.	7B:1798505-1798505	-	-	-	-	-	-	-	-	-	-	-
.	7B:1799703-1799703	-	-	-	-	-	-	-	-	-	-	-
.	7B:1806595-1806595	-	-	-	-	-	-	-	-	-	-	-
.	7B:1807220-1807220	-	-	-	-	-	-	-	-	-	-	-
.	7B:1808197-1808197	-	-	-	-	-	-	-	-	-	-	-
.	7B:1819125-1819125	-	-	-	-	-	-	-	-	-	-	-
.	7B:1820067-1820067	-	-	-	-	-	-	-	-	-	-	-
.	7B:1822108-1822108	-	-	-	-	-	-	-	-	-	-	-
.	7B:1829619-1829619	-	-	-	-	-	-	-	-	-	-	-
.	7B:1833483-1833483	-	-	-	-	-	-	-	-	-	-	-
.	7B:1836306-1836306	-	-	-	-	-	-	-	-	-	-	-
.	7B:1844133-1844137	-	-	-	-	-	-	-	-	-	-	-
.	7B:1844176-1844176	-	-	-	-	-	-	-	-	-	-	-
.	7B:1850658-1850658	-	-	-	-	-	-	-	-	-	-	-
.	7B:1864287-1864287	-	-	-	-	-	-	-	-	-	-	-
.	7B:1874860-1874865	-	-	-	-	-	-	-	-	-	-	-
.	7B:1878011-1878011	-	-	-	-	-	-	-	-	-	-	-
.	7B:1878894-1878894	-	-	-	-	-	-	-	-	-	-	-
.	7B:1882451-1882451	-	-	-	-	-	-	-	-	-	-	-
.	7B:1882650-1882650	-	-	-	-	-	-	-	-	-	-	-
.	7B:1885953-1885953	-	-	-	-	-	-	-	-	-	-	-
.	7B:1894082-1894082	-	-	-	-	-	-	-	-	-	-	-
.	7B:1900512-1900512	-	-	-	-	-	-	-	-	-	-	-
.	7B:1956411-1956411	-	-	-	-	-	-	-	-	-	-	-
.	7B:1974715-1974715	-	-	-	-	-	-	-	-	-	-	-
.	7B:1994787-1994789	-	-	-	-	-	-	-	-	-	-	-
.	7B:2017129-2017129	-	-	-	-	-	-	-	-	-	-	-
.	7B:2025521-2025521	-	-	-	-	-	-	-	-	-	-	-
.	7B:2037012-2037012	-	-	-	-	-	-	-	-	-	-	-
.	7B:2037463-2037463	-	-	-	-	-	-	-	-	-	-	-
.	7B:2039628-2039628	-	-	-	-	-	-	-	-	-	-	-
.	7B:2053894-2053894	-	-	-	-	-	-	-	-	-	-	-
.	7B:2065347-2065347	-	-	-	-	-	-	-	-	-	-	-
.	7B:2091684-2091685	-	-	-	-	-	-	-	-	-	-	-
.	7B:2091736-2091736	-	-	-	-	-	-	-	-	-	-	-
.	7B:2091969-2091969	-	-	-	-	-	-	-	-	-	-	-
.	7B:2096674-2096674	-	-	-	-	-	-	-	-	-	-	-
.	7B:2098044-2098044	-	-	-	-	-	-	-	-	-	-	-
.	7B:2100006-2100006	-	-	-	-	-	-	-	-	-	-	-
.	7B:2105052-2105054	-	-	-	-	-	-	-	-	-	-	-
.	7B:2122887-2122887	-	-	-	-	-	-	-	-	-	-	-
.	7B:2127039-2127039	-	-	-	-	-	-	-	-	-	-	-
.	7B:2127187-2127187	-	-	-	-	-	-	-	-	-	-	-
.	7B:2140063-2140063	-	-	-	-	-	-	-	-	-	-	-
.	7B:2142423-2142423	-	-	-	-	-	-	-	-	-	-	-
.	7B:2143416-2143416	-	-	-	-	-	-	-	-	-	-	-
.	7B:2143950-2143950	-	-	-	-	-	-	-	-	-	-	-
.	7B:2144152-2144152	-	-	-	-	-	-	-	-	-	-	-
.	7B:2145152-2145152	-	-	-	-	-	-	-	-	-	-	-
.	7B:2146314-2146314	-	-	-	-	-	-	-	-	-	-	-
.	7B:2177705-2177705	-	-	-	-	-	-	-	-	-	-	-
.	7B:2189723-2189723	-	-	-	-	-	-	-	-	-	-	-
.	7B:2189900-2189900	-	-	-	-	-	-	-	-	-	-	-
.	7B:2195621-2195621	-	-	-	-	-	-	-	-	-	-	-
.	7B:2227276-2227276	-	-	-	-	-	-	-	-	-	-	-
.	7B:2227289-2227289	-	-	-	-	-	-	-	-	-	-	-
.	7B:2227354-2227354	-	-	-	-	-	-	-	-	-	-	-
.	7B:2228319-2228319	-	-	-	-	-	-	-	-	-	-	-
.	7B:2266670-2266670	-	-	-	-	-	-	-	-	-	-	-
.	7B:2270469-2270469	-	-	-	-	-	-	-	-	-	-	-
.	7B:2272300-2272300	-	-	-	-	-	-	-	-	-	-	-
.	7B:2272324-2272324	-	-	-	-	-	-	-	-	-	-	-
.	7B:2272345-2272345	-	-	-	-	-	-	-	-	-	-	-
.	7B:2272356-2272356	-	-	-	-	-	-	-	-	-	-	-
.	7B:2272580-2272580	-	-	-	-	-	-	-	-	-	-	-
.	7B:2272612-2272612	-	-	-	-	-	-	-	-	-	-	-
.	7B:2272630-2272630	-	-	-	-	-	-	-	-	-	-	-
.	7B:2272632-2272632	-	-	-	-	-	-	-	-	-	-	-
.	7B:2272634-2272634	-	-	-	-	-	-	-	-	-	-	-
.	7B:2276877-2276877	-	-	-	-	-	-	-	-	-	-	-
.	7B:2276920-2276921	-	-	-	-	-	-	-	-	-	-	-
.	7B:2283249-2283249	-	-	-	-	-	-	-	-	-	-	-
.	7B:2293363-2293363	-	-	-	-	-	-	-	-	-	-	-
.	7B:2293426-2293426	-	-	-	-	-	-	-	-	-	-	-
.	7B:2297851-2297851	-	-	-	-	-	-	-	-	-	-	-
.	7B:2303508-2303508	-	-	-	-	-	-	-	-	-	-	-
.	7B:2305587-2305587	-	-	-	-	-	-	-	-	-	-	-
.	7B:2313561-2313561	-	-	-	-	-	-	-	-	-	-	-
.	7B:2314861-2314861	-	-	-	-	-	-	-	-	-	-	-
.	7B:2326595-2326597	-	-	-	-	-	-	-	-	-	-	-
.	7B:2326691-2326691	-	-	-	-	-	-	-	-	-	-	-
.	7B:2326760-2326761	-	-	-	-	-	-	-	-	-	-	-
.	7B:2326768-2326768	-	-	-	-	-	-	-	-	-	-	-
.	7B:2326774-2326774	-	-	-	-	-	-	-	-	-	-	-
.	7B:2326793-2326793	-	-	-	-	-	-	-	-	-	-	-
.	7B:2326815-2326815	-	-	-	-	-	-	-	-	-	-	-
.	7B:2335509-2335509	-	-	-	-	-	-	-	-	-	-	-
.	7B:2447623-2447624	-	-	-	-	-	-	-	-	-	-	-
.	7B:2508597-2508597	-	-	-	-	-	-	-	-	-	-	-
.	7B:2508664-2508664	-	-	-	-	-	-	-	-	-	-	-
.	7B:2508666-2508666	-	-	-	-	-	-	-	-	-	-	-
.	7B:2535314-2535314	-	-	-	-	-	-	-	-	-	-	-
.	7B:2562536-2562536	-	-	-	-	-	-	-	-	-	-	-
.	7B:2562577-2562577	-	-	-	-	-	-	-	-	-	-	-
.	7B:2562589-2562589	-	-	-	-	-	-	-	-	-	-	-
.	7B:2596954-2596963	-	-	-	-	-	-	-	-	-	-	-
.	7B:2596982-2596982	-	-	-	-	-	-	-	-	-	-	-
.	7B:2597065-2597067	-	-	-	-	-	-	-	-	-	-	-
.	7B:2597245-2597245	-	-	-	-	-	-	-	-	-	-	-
.	7B:2597315-2597315	-	-	-	-	-	-	-	-	-	-	-
.	7B:2597332-2597332	-	-	-	-	-	-	-	-	-	-	-
.	7B:2597335-2597335	-	-	-	-	-	-	-	-	-	-	-
.	7B:2597371-2597371	-	-	-	-	-	-	-	-	-	-	-
.	7B:2599184-2599184	-	-	-	-	-	-	-	-	-	-	-
.	7B:2599207-2599207	-	-	-	-	-	-	-	-	-	-	-
.	7B:2599210-2599210	-	-	-	-	-	-	-	-	-	-	-
.	7B:2599247-2599247	-	-	-	-	-	-	-	-	-	-	-
.	7B:2599248-2599248	-	-	-	-	-	-	-	-	-	-	-
.	7B:2766014-2766014	-	-	-	-	-	-	-	-	-	-	-
.	7B:2960179-2960179	-	-	-	-	-	-	-	-	-	-	-
.	7B:3034368-3034368	-	-	-	-	-	-	-	-	-	-	-
.	7B:3034409-3034429	-	-	-	-	-	-	-	-	-	-	-
.	7B:3034456-3034456	-	-	-	-	-	-	-	-	-	-	-
.	7B:3034592-3034592	-	-	-	-	-	-	-	-	-	-	-
.	7B:3034600-3034600	-	-	-	-	-	-	-	-	-	-	-
.	7B:3034882-3034882	-	-	-	-	-	-	-	-	-	-	-
.	7B:3034911-3034911	-	-	-	-	-	-	-	-	-	-	-
.	7B:3034926-3034926	-	-	-	-	-	-	-	-	-	-	-
.	7B:3034997-3034997	-	-	-	-	-	-	-	-	-	-	-
.	7B:3035089-3035089	-	-	-	-	-	-	-	-	-	-	-
.	7B:3035251-3035251	-	-	-	-	-	-	-	-	-	-	-
.	7B:3035591-3035591	-	-	-	-	-	-	-	-	-	-	-
.	7B:3035608-3035608	-	-	-	-	-	-	-	-	-	-	-
.	7B:3035623-3035623	-	-	-	-	-	-	-	-	-	-	-
.	7B:3035991-3035991	-	-	-	-	-	-	-	-	-	-	-
.	7B:3036254-3036256	-	-	-	-	-	-	-	-	-	-	-
.	7B:3036270-3036270	-	-	-	-	-	-	-	-	-	-	-
.	7B:3036562-3036562	-	-	-	-	-	-	-	-	-	-	-
.	7B:3036772-3036772	-	-	-	-	-	-	-	-	-	-	-
.	7B:3036871-3036871	-	-	-	-	-	-	-	-	-	-	-
.	7B:3036872-3036872	-	-	-	-	-	-	-	-	-	-	-
.	7B:3036886-3036886	-	-	-	-	-	-	-	-	-	-	-
.	7B:3160658-3160658	-	-	-	-	-	-	-	-	-	-	-
.	7B:3161053-3161057	-	-	-	-	-	-	-	-	-	-	-
.	7B:3161481-3161481	-	-	-	-	-	-	-	-	-	-	-
.	7B:3161520-3161520	-	-	-	-	-	-	-	-	-	-	-
.	7B:3161525-3161525	-	-	-	-	-	-	-	-	-	-	-
.	7B:3161620-3161620	C	TRITD7Bv1G001780	TRITD7Bv1G001780.2	Transcript	missense_variant	1146	1146	382	N/K	aaC/aaG	-	IMPACT=MODERATE;BIOTYPE=protein_coding;EXON=13/13;STRAND=-1;ENSP=TRITD7Bv1G001780.2;UNIPARC=UPI00084275AB;SIFT=tolerated_low_confidence(0.91)
.	7B:3379990-3379990	-	-	-	-	-	-	-	-	-	-	-
.	7B:3380113-3380113	-	-	-	-	-	-	-	-	-	-	-
.	7B:3380137-3380137	-	-	-	-	-	-	-	-	-	-	-
.	7B:3381293-3381293	-	-	-	-	-	-	-	-	-	-	-
.	7B:3720121-3720121	-	-	-	-	-	-	-	-	-	-	-
.	7B:3720160-3720160	C	TRITD7Bv1G001970	TRITD7Bv1G001970.1	Transcript	synonymous_variant	27	27	9	G	ggG/ggC	-	IMPACT=LOW;BIOTYPE=protein_coding;EXON=1/3;STRAND=1;ENSP=TRITD7Bv1G001970.1;UNIPARC=UPI000843ABC7;DOMAINS=Gene3D:3.30.40.200,Pfam:PF00643,PROSITE_profiles:PS50119,PANTHER:PTHR31832,PANTHER:PTHR31832:SF68,SMART:SM00336,CDD:cd19821
.	7B:3720160-3720160	C	TRITD7Bv1G001970	TRITD7Bv1G001970.2	Transcript	synonymous_variant	27	27	9	G	ggG/ggC	-	IMPACT=LOW;BIOTYPE=protein_coding;EXON=1/4;STRAND=1;ENSP=TRITD7Bv1G001970.2;UNIPARC=UPI0008458462;DOMAINS=Gene3D:3.30.40.200,Pfam:PF00643,PROSITE_profiles:PS50119,PANTHER:PTHR31832,PANTHER:PTHR31832:SF68,SMART:SM00336,CDD:cd19821
.	7B:3720163-3720163	C	TRITD7Bv1G001970	TRITD7Bv1G001970.1	Transcript	synonymous_variant	30	30	10	A	gcG/gcC	-	IMPACT=LOW;BIOTYPE=protein_coding;EXON=1/3;STRAND=1;ENSP=TRITD7Bv1G001970.1;UNIPARC=UPI000843ABC7;DOMAINS=Gene3D:3.30.40.200,Pfam:PF00643,PROSITE_profiles:PS50119,PANTHER:PTHR31832,PANTHER:PTHR31832:SF68,SMART:SM00336,CDD:cd19821
.	7B:3720163-3720163	C	TRITD7Bv1G001970	TRITD7Bv1G001970.2	Transcript	synonymous_variant	30	30	10	A	gcG/gcC	-	IMPACT=LOW;BIOTYPE=protein_coding;EXON=1/4;STRAND=1;ENSP=TRITD7Bv1G001970.2;UNIPARC=UPI0008458462;DOMAINS=Gene3D:3.30.40.200,Pfam:PF00643,PROSITE_profiles:PS50119,PANTHER:PTHR31832,PANTHER:PTHR31832:SF68,SMART:SM00336,CDD:cd19821
.	7B:3723702-3723702	-	-	-	-	-	-	-	-	-	-	-
.	7B:3723704-3723704	-	-	-	-	-	-	-	-	-	-	-
.	7B:3723710-3723715	-	-	-	-	-	-	-	-	-	-	-
.	7B:3723724-3723724	-	-	-	-	-	-	-	-	-	-	-
.	7B:3730079-3730079	-	-	-	-	-	-	-	-	-	-	-
.	7B:3730518-3730518	-	-	-	-	-	-	-	-	-	-	-
.	7B:3730658-3730658	-	-	-	-	-	-	-	-	-	-	-
.	7B:3730662-3730662	-	-	-	-	-	-	-	-	-	-	-
.	7B:3730671-3730671	-	-	-	-	-	-	-	-	-	-	-
.	7B:3730674-3730674	-	-	-	-	-	-	-	-	-	-	-
.	7B:3730708-3730708	-	-	-	-	-	-	-	-	-	-	-
.	7B:3730730-3730730	-	-	-	-	-	-	-	-	-	-	-
.	7B:3730739-3730739	-	-	-	-	-	-	-	-	-	-	-
.	7B:3730749-3730749	-	-	-	-	-	-	-	-	-	-	-
.	7B:3730762-3730762	-	-	-	-	-	-	-	-	-	-	-
.	7B:3730773-3730773	-	-	-	-	-	-	-	-	-	-	-
.	7B:3730779-3730779	-	-	-	-	-	-	-	-	-	-	-
.	7B:3730794-3730794	-	-	-	-	-	-	-	-	-	-	-
.	7B:3730823-3730823	C	TRITD7Bv1G001990	TRITD7Bv1G001990.1	Transcript	synonymous_variant	570	570	190	P	ccA/ccG	-	IMPACT=LOW;BIOTYPE=protein_coding;EXON=1/1;STRAND=-1;ENSP=TRITD7Bv1G001990.1;UNIPARC=UPI0010181A02;DOMAINS=Gene3D:2.10.310.10,Pfam:PF00079,PANTHER:PTHR11461,PANTHER:PTHR11461:SF336,SMART:SM00093,Superfamily:SSF56574
.	7B:3730913-3730913	A	TRITD7Bv1G001990	TRITD7Bv1G001990.1	Transcript	synonymous_variant	480	480	160	C	tgC/tgT	-	IMPACT=LOW;BIOTYPE=protein_coding;EXON=1/1;STRAND=-1;ENSP=TRITD7Bv1G001990.1;UNIPARC=UPI0010181A02;DOMAINS=Gene3D:2.10.310.10,Pfam:PF00079,PANTHER:PTHR11461,PANTHER:PTHR11461:SF336,SMART:SM00093,Superfamily:SSF56574
.	7B:3730931-3730931	C	TRITD7Bv1G001990	TRITD7Bv1G001990.1	Transcript	synonymous_variant	462	462	154	S	tcT/tcG	-	IMPACT=LOW;BIOTYPE=protein_coding;EXON=1/1;STRAND=-1;ENSP=TRITD7Bv1G001990.1;UNIPARC=UPI0010181A02;DOMAINS=Pfam:PF00079,PANTHER:PTHR11461,PANTHER:PTHR11461:SF336,SMART:SM00093,Superfamily:SSF56574
.	7B:3730936-3730936	G	TRITD7Bv1G001990	TRITD7Bv1G001990.1	Transcript	missense_variant	457	457	153	A/P	Gcg/Ccg	-	IMPACT=MODERATE;BIOTYPE=protein_coding;EXON=1/1;STRAND=-1;ENSP=TRITD7Bv1G001990.1;UNIPARC=UPI0010181A02;SIFT=tolerated(0.26);DOMAINS=Gene3D:2.10.300.20,Pfam:PF00079,PANTHER:PTHR11461,PANTHER:PTHR11461:SF336,SMART:SM00093,Superfamily:SSF56574
.	7B:3730955-3730955	C	TRITD7Bv1G001990	TRITD7Bv1G001990.1	Transcript	synonymous_variant	438	438	146	A	gcA/gcG	-	IMPACT=LOW;BIOTYPE=protein_coding;EXON=1/1;STRAND=-1;ENSP=TRITD7Bv1G001990.1;UNIPARC=UPI0010181A02;DOMAINS=Gene3D:2.10.300.20,Pfam:PF00079,PANTHER:PTHR11461,PANTHER:PTHR11461:SF336,SMART:SM00093,Superfamily:SSF56574,Low_complexity_(Seg):seg
.	7B:3730961-3730961	G	TRITD7Bv1G001990	TRITD7Bv1G001990.1	Transcript	synonymous_variant	432	432	144	V	gtA/gtC	-	IMPACT=LOW;BIOTYPE=protein_coding;EXON=1/1;STRAND=-1;ENSP=TRITD7Bv1G001990.1;UNIPARC=UPI0010181A02;DOMAINS=Gene3D:2.10.300.20,Pfam:PF00079,PANTHER:PTHR11461,PANTHER:PTHR11461:SF336,SMART:SM00093,Superfamily:SSF56574,Low_complexity_(Seg):seg
.	7B:3731171-3731171	G	TRITD7Bv1G001990	TRITD7Bv1G001990.1	Transcript	synonymous_variant	222	222	74	V	gtT/gtC	-	IMPACT=LOW;BIOTYPE=protein_coding;EXON=1/1;STRAND=-1;ENSP=TRITD7Bv1G001990.1;UNIPARC=UPI0010181A02;DOMAINS=Gene3D:2.30.39.10,Pfam:PF00079,PANTHER:PTHR11461,PANTHER:PTHR11461:SF336,SMART:SM00093,Superfamily:SSF56574
.	7B:3731204-3731204	C	TRITD7Bv1G001990	TRITD7Bv1G001990.1	Transcript	synonymous_variant	189	189	63	L	ctA/ctG	-	IMPACT=LOW;BIOTYPE=protein_coding;EXON=1/1;STRAND=-1;ENSP=TRITD7Bv1G001990.1;UNIPARC=UPI0010181A02;DOMAINS=Gene3D:2.30.39.10,Pfam:PF00079,PANTHER:PTHR11461,PANTHER:PTHR11461:SF336,SMART:SM00093,Superfamily:SSF56574
.	7B:3731393-3731393	-	-	-	-	-	-	-	-	-	-	-
.	7B:3731519-3731519	-	-	-	-	-	-	-	-	-	-	-
.	7B:3731538-3731538	-	-	-	-	-	-	-	-	-	-	-
.	7B:3731598-3731598	-	-	-	-	-	-	-	-	-	-	-
.	7B:3731643-3731643	-	-	-	-	-	-	-	-	-	-	-
.	7B:3731652-3731652	-	-	-	-	-	-	-	-	-	-	-
.	7B:3731776-3731776	-	-	-	-	-	-	-	-	-	-	-
.	7B:3731855-3731855	-	-	-	-	-	-	-	-	-	-	-
.	7B:3731857-3731857	-	-	-	-	-	-	-	-	-	-	-
.	7B:3731861-3731861	-	-	-	-	-	-	-	-	-	-	-
.	7B:3731872-3731872	-	-	-	-	-	-	-	-	-	-	-
.	7B:3731935-3731935	-	-	-	-	-	-	-	-	-	-	-
.	7B:3731950-3731950	-	-	-	-	-	-	-	-	-	-	-
.	7B:3731965-3731965	-	-	-	-	-	-	-	-	-	-	-
.	7B:3731966-3731966	-	-	-	-	-	-	-	-	-	-	-
.	7B:3732026-3732026	-	-	-	-	-	-	-	-	-	-	-
.	7B:3732121-3732121	-	-	-	-	-	-	-	-	-	-	-
.	7B:3732123-3732123	-	-	-	-	-	-	-	-	-	-	-
.	7B:3732218-3732220	-	-	-	-	-	-	-	-	-	-	-
.	7B:3732943-3732943	-	-	-	-	-	-	-	-	-	-	-
.	7B:3733253-3733255	-	-	-	-	-	-	-	-	-	-	-
.	7B:3734735-3734735	-	-	-	-	-	-	-	-	-	-	-
.	7B:3735097-3735097	-	-	-	-	-	-	-	-	-	-	-
.	7B:3735426-3735428	-	-	-	-	-	-	-	-	-	-	-
.	7B:3735604-3735604	-	-	-	-	-	-	-	-	-	-	-
.	7B:3735721-3735721	-	-	-	-	-	-	-	-	-	-	-
.	7B:3735967-3735967	-	-	-	-	-	-	-	-	-	-	-
.	7B:3738014-3738014	-	-	-	-	-	-	-	-	-	-	-
.	7B:3738059-3738060	-	-	-	-	-	-	-	-	-	-	-
.	7B:3739105-3739105	-	-	-	-	-	-	-	-	-	-	-
.	7B:3739145-3739145	-	-	-	-	-	-	-	-	-	-	-
.	7B:3739146-3739146	-	-	-	-	-	-	-	-	-	-	-
.	7B:3739362-3739362	-	-	-	-	-	-	-	-	-	-	-
.	7B:3739461-3739461	-	-	-	-	-	-	-	-	-	-	-
.	7B:3739680-3739680	-	-	-	-	-	-	-	-	-	-	-
.	7B:3739691-3739691	-	-	-	-	-	-	-	-	-	-	-
.	7B:3746358-3746358	-	-	-	-	-	-	-	-	-	-	-
.	7B:3746525-3746525	-	-	-	-	-	-	-	-	-	-	-
.	7B:3747220-3747220	-	-	-	-	-	-	-	-	-	-	-
.	7B:3747803-3747803	-	-	-	-	-	-	-	-	-	-	-
.	7B:3747851-3747851	-	-	-	-	-	-	-	-	-	-	-
.	7B:3749189-3749189	-	-	-	-	-	-	-	-	-	-	-
.	7B:3749684-3749684	-	-	-	-	-	-	-	-	-	-	-
.	7B:3750796-3750796	-	-	-	-	-	-	-	-	-	-	-
.	7B:3750814-3750814	-	-	-	-	-	-	-	-	-	-	-
.	7B:3751001-3751006	-	-	-	-	-	-	-	-	-	-	-
.	7B:3751236-3751236	-	-	-	-	-	-	-	-	-	-	-
.	7B:3751891-3751891	-	-	-	-	-	-	-	-	-	-	-
.	7B:3755192-3755192	-	-	-	-	-	-	-	-	-	-	-
.	7B:3755750-3755750	-	-	-	-	-	-	-	-	-	-	-
.	7B:3755981-3755981	-	-	-	-	-	-	-	-	-	-	-
.	7B:3756248-3756248	-	-	-	-	-	-	-	-	-	-	-
.	7B:3756279-3756279	-	-	-	-	-	-	-	-	-	-	-
.	7B:3756892-3756892	-	-	-	-	-	-	-	-	-	-	-
.	7B:3757513-3757513	-	-	-	-	-	-	-	-	-	-	-
.	7B:3757518-3757518	-	-	-	-	-	-	-	-	-	-	-
.	7B:3757560-3757560	-	-	-	-	-	-	-	-	-	-	-
.	7B:3757563-3757563	-	-	-	-	-	-	-	-	-	-	-
.	7B:3757570-3757570	-	-	-	-	-	-	-	-	-	-	-
.	7B:3757585-3757585	-	-	-	-	-	-	-	-	-	-	-
.	7B:3757728-3757728	-	-	-	-	-	-	-	-	-	-	-
.	7B:3757749-3757749	-	-	-	-	-	-	-	-	-	-	-
.	7B:3800664-3800664	-	-	-	-	-	-	-	-	-	-	-
.	7B:3800681-3800681	-	-	-	-	-	-	-	-	-	-	-
.	7B:3800696-3800696	-	-	-	-	-	-	-	-	-	-	-
.	7B:3800697-3800697	-	-	-	-	-	-	-	-	-	-	-
.	7B:3800718-3800718	-	-	-	-	-	-	-	-	-	-	-
.	7B:3800732-3800732	-	-	-	-	-	-	-	-	-	-	-
.	7B:3800734-3800734	-	-	-	-	-	-	-	-	-	-	-
.	7B:3800738-3800738	-	-	-	-	-	-	-	-	-	-	-
.	7B:3800763-3800763	-	-	-	-	-	-	-	-	-	-	-
.	7B:3800877-3800877	-	-	-	-	-	-	-	-	-	-	-
.	7B:3800893-3800893	-	-	-	-	-	-	-	-	-	-	-
.	7B:3800908-3800908	-	-	-	-	-	-	-	-	-	-	-
.	7B:3800982-3800982	-	-	-	-	-	-	-	-	-	-	-
.	7B:3801054-3801054	-	-	-	-	-	-	-	-	-	-	-
.	7B:3801099-3801101	-	-	-	-	-	-	-	-	-	-	-
.	7B:3801138-3801138	-	-	-	-	-	-	-	-	-	-	-
.	7B:3801139-3801139	-	-	-	-	-	-	-	-	-	-	-
.	7B:3801144-3801144	-	-	-	-	-	-	-	-	-	-	-
.	7B:3801148-3801148	-	-	-	-	-	-	-	-	-	-	-
.	7B:3824118-3824118	-	-	-	-	-	-	-	-	-	-	-
.	7B:3824189-3824189	-	-	-	-	-	-	-	-	-	-	-
.	7B:3824213-3824213	-	-	-	-	-	-	-	-	-	-	-
.	7B:3824875-3824875	-	-	-	-	-	-	-	-	-	-	-
.	7B:3824876-3824876	-	-	-	-	-	-	-	-	-	-	-
.	7B:3824893-3824893	-	-	-	-	-	-	-	-	-	-	-
.	7B:3825235-3825235	-	-	-	-	-	-	-	-	-	-	-
.	7B:3825237-3825237	-	-	-	-	-	-	-	-	-	-	-
.	7B:3825272-3825272	-	-	-	-	-	-	-	-	-	-	-
.	7B:3825321-3825321	-	-	-	-	-	-	-	-	-	-	-
.	7B:3825379-3825379	C	TRITD7Bv1G002120	TRITD7Bv1G002120.1	Transcript	missense_variant	56	56	19	Q/P	cAg/cCg	-	IMPACT=MODERATE;BIOTYPE=protein_coding;EXON=1/9;STRAND=1;ENSP=TRITD7Bv1G002120.1;UNIPARC=UPI0008442ED5;SIFT=tolerated_low_confidence(0.47);DOMAINS=MobiDB_lite:mobidb-lite
.	7B:3825419-3825419	A	TRITD7Bv1G002120	TRITD7Bv1G002120.1	Transcript	synonymous_variant	96	96	32	S	tcG/tcA	-	IMPACT=LOW;BIOTYPE=protein_coding;EXON=1/9;STRAND=1;ENSP=TRITD7Bv1G002120.1;UNIPARC=UPI0008442ED5;DOMAINS=MobiDB_lite:mobidb-lite
.	7B:3825436-3825436	T	TRITD7Bv1G002120	TRITD7Bv1G002120.1	Transcript	missense_variant	113	113	38	P/L	cCc/cTc	-	IMPACT=MODERATE;BIOTYPE=protein_coding;EXON=1/9;STRAND=1;ENSP=TRITD7Bv1G002120.1;UNIPARC=UPI0008442ED5;SIFT=tolerated_low_confidence(1);DOMAINS=Low_complexity_(Seg):seg,MobiDB_lite:mobidb-lite
.	7B:3825463-3825463	T	TRITD7Bv1G002120	TRITD7Bv1G002120.1	Transcript	missense_variant	140	140	47	A/V	gCc/gTc	-	IMPACT=MODERATE;BIOTYPE=protein_coding;EXON=1/9;STRAND=1;ENSP=TRITD7Bv1G002120.1;UNIPARC=UPI0008442ED5;SIFT=tolerated_low_confidence(0.46);DOMAINS=Low_complexity_(Seg):seg,MobiDB_lite:mobidb-lite
.	7B:3825464-3825464	G	TRITD7Bv1G002120	TRITD7Bv1G002120.1	Transcript	synonymous_variant	141	141	47	A	gcC/gcG	-	IMPACT=LOW;BIOTYPE=protein_coding;EXON=1/9;STRAND=1;ENSP=TRITD7Bv1G002120.1;UNIPARC=UPI0008442ED5;DOMAINS=Low_complexity_(Seg):seg,MobiDB_lite:mobidb-lite
.	7B:3825485-3825486	CCGCCCC	TRITD7Bv1G002120	TRITD7Bv1G002120.1	Transcript	inframe_insertion	163	163	55	P/PPP	Ccg/CCGCCCCcg	-	IMPACT=MODERATE;BIOTYPE=protein_coding;EXON=1/9;STRAND=1;ENSP=TRITD7Bv1G002120.1;UNIPARC=UPI0008442ED5;DOMAINS=Low_complexity_(Seg):seg,MobiDB_lite:mobidb-lite,MobiDB_lite:mobidb-lite
.	7B:3825500-3825500	C	TRITD7Bv1G002120	TRITD7Bv1G002120.1	Transcript	synonymous_variant	177	177	59	S	tcT/tcC	-	IMPACT=LOW;BIOTYPE=protein_coding;EXON=1/9;STRAND=1;ENSP=TRITD7Bv1G002120.1;UNIPARC=UPI0008442ED5;DOMAINS=Low_complexity_(Seg):seg,MobiDB_lite:mobidb-lite,MobiDB_lite:mobidb-lite
.	7B:3825508-3825508	A	TRITD7Bv1G002120	TRITD7Bv1G002120.1	Transcript	missense_variant	185	185	62	R/Q	cGg/cAg	-	IMPACT=MODERATE;BIOTYPE=protein_coding;EXON=1/9;STRAND=1;ENSP=TRITD7Bv1G002120.1;UNIPARC=UPI0008442ED5;SIFT=tolerated(0.97);DOMAINS=Low_complexity_(Seg):seg,MobiDB_lite:mobidb-lite,MobiDB_lite:mobidb-lite
.	7B:3825536-3825536	G	TRITD7Bv1G002120	TRITD7Bv1G002120.1	Transcript	synonymous_variant	213	213	71	G	ggA/ggG	-	IMPACT=LOW;BIOTYPE=protein_coding;EXON=1/9;STRAND=1;ENSP=TRITD7Bv1G002120.1;UNIPARC=UPI0008442ED5;DOMAINS=Low_complexity_(Seg):seg,MobiDB_lite:mobidb-lite,PANTHER:PTHR43464:SF19,PANTHER:PTHR43464
.	7B:3825584-3825584	T	TRITD7Bv1G002120	TRITD7Bv1G002120.1	Transcript	synonymous_variant	261	261	87	A	gcC/gcT	-	IMPACT=LOW;BIOTYPE=protein_coding;EXON=1/9;STRAND=1;ENSP=TRITD7Bv1G002120.1;UNIPARC=UPI0008442ED5;DOMAINS=HAMAP:MF_00472,PANTHER:PTHR43464:SF19,PANTHER:PTHR43464,TIGRFAM:TIGR01983,Gene3D:3.40.50.150,Superfamily:SSF53335
.	7B:3826478-3826478	-	-	-	-	-	-	-	-	-	-	-
.	7B:3826481-3826481	-	-	-	-	-	-	-	-	-	-	-
.	7B:3826520-3826520	-	-	-	-	-	-	-	-	-	-	-
.	7B:3826530-3826530	-	-	-	-	-	-	-	-	-	-	-
.	7B:3826555-3826555	-	-	-	-	-	-	-	-	-	-	-
.	7B:3826558-3826558	-	-	-	-	-	-	-	-	-	-	-
.	7B:3826567-3826567	-	-	-	-	-	-	-	-	-	-	-
.	7B:3826574-3826574	-	-	-	-	-	-	-	-	-	-	-
.	7B:3826627-3826627	T	TRITD7Bv1G002120	TRITD7Bv1G002120.1	Transcript	synonymous_variant	393	393	131	L	ctC/ctT	-	IMPACT=LOW;BIOTYPE=protein_coding;EXON=3/9;STRAND=1;ENSP=TRITD7Bv1G002120.1;UNIPARC=UPI0008442ED5;DOMAINS=HAMAP:MF_00472,PANTHER:PTHR43464:SF19,PANTHER:PTHR43464,TIGRFAM:TIGR01983,Gene3D:3.40.50.150,Superfamily:SSF53335
.	7B:3826627-3826627	T	TRITD7Bv1G002120	TRITD7Bv1G002120.2	Transcript	synonymous_variant	141	141	47	L	ctC/ctT	-	IMPACT=LOW;BIOTYPE=protein_coding;EXON=3/9;STRAND=1;ENSP=TRITD7Bv1G002120.2;UNIPARC=UPI001017CDA4;DOMAINS=PANTHER:PTHR43464,PANTHER:PTHR43464:SF19,TIGRFAM:TIGR01983,Gene3D:3.40.50.150,Superfamily:SSF53335,HAMAP:MF_00472
.	7B:3826627-3826627	T	TRITD7Bv1G002120	TRITD7Bv1G002120.3	Transcript	synonymous_variant	81	81	27	L	ctC/ctT	-	IMPACT=LOW;BIOTYPE=protein_coding;EXON=2/9;STRAND=1;ENSP=TRITD7Bv1G002120.3;UNIPARC=UPI001017840B;DOMAINS=Gene3D:3.40.50.150,Pfam:PF13489,PANTHER:PTHR43464,PANTHER:PTHR43464:SF19,Superfamily:SSF53335,TIGRFAM:TIGR01983
.	7B:3826685-3826687	-	-	-	-	-	-	-	-	-	-	-
.	7B:3826693-3826693	-	-	-	-	-	-	-	-	-	-	-
.	7B:3826732-3826732	-	-	-	-	-	-	-	-	-	-	-
.	7B:3826740-3826740	-	-	-	-	-	-	-	-	-	-	-
.	7B:3826753-3826753	-	-	-	-	-	-	-	-	-	-	-
.	7B:3826754-3826754	-	-	-	-	-	-	-	-	-	-	-
.	7B:3826756-3826756	-	-	-	-	-	-	-	-	-	-	-
.	7B:3826757-3826757	-	-	-	-	-	-	-	-	-	-	-
.	7B:3826792-3826792	-	-	-	-	-	-	-	-	-	-	-
.	7B:3826813-3826813	-	-	-	-	-	-	-	-	-	-	-
.	7B:3826819-3826819	-	-	-	-	-	-	-	-	-	-	-
.	7B:3826860-3826860	-	-	-	-	-	-	-	-	-	-	-
.	7B:3826865-3826865	-	-	-	-	-	-	-	-	-	-	-
.	7B:3826868-3826869	-	-	-	-	-	-	-	-	-	-	-
.	7B:3826884-3826884	-	-	-	-	-	-	-	-	-	-	-
.	7B:3826886-3826886	-	-	-	-	-	-	-	-	-	-	-
.	7B:3826921-3826921	-	-	-	-	-	-	-	-	-	-	-
.	7B:3826927-3826927	-	-	-	-	-	-	-	-	-	-	-
.	7B:3826955-3826955	-	-	-	-	-	-	-	-	-	-	-
.	7B:3827034-3827042	-	-	-	-	-	-	-	-	-	-	-
.	7B:3827053-3827053	-	-	-	-	-	-	-	-	-	-	-
.	7B:3827054-3827054	-	-	-	-	-	-	-	-	-	-	-
.	7B:3827072-3827072	-	-	-	-	-	-	-	-	-	-	-
.	7B:3827078-3827078	-	-	-	-	-	-	-	-	-	-	-
.	7B:3827125-3827125	-	-	-	-	-	-	-	-	-	-	-
.	7B:3827272-3827272	-	-	-	-	-	-	-	-	-	-	-
.	7B:3827275-3827275	-	-	-	-	-	-	-	-	-	-	-
.	7B:3827284-3827284	-	-	-	-	-	-	-	-	-	-	-
.	7B:3827288-3827288	-	-	-	-	-	-	-	-	-	-	-
.	7B:3827295-3827295	-	-	-	-	-	-	-	-	-	-	-
.	7B:3827296-3827296	-	-	-	-	-	-	-	-	-	-	-
.	7B:3827308-3827308	-	-	-	-	-	-	-	-	-	-	-
.	7B:3827329-3827329	-	-	-	-	-	-	-	-	-	-	-
.	7B:3827358-3827358	-	-	-	-	-	-	-	-	-	-	-
.	7B:3827360-3827360	-	-	-	-	-	-	-	-	-	-	-
.	7B:3827403-3827403	-	-	-	-	-	-	-	-	-	-	-
.	7B:3827427-3827427	G	TRITD7Bv1G002120	TRITD7Bv1G002120.1	Transcript	synonymous_variant	465	465	155	A	gcT/gcG	-	IMPACT=LOW;BIOTYPE=protein_coding;EXON=4/9;STRAND=1;ENSP=TRITD7Bv1G002120.1;UNIPARC=UPI0008442ED5;DOMAINS=HAMAP:MF_00472,CDD:cd02440,PANTHER:PTHR43464:SF19,PANTHER:PTHR43464,TIGRFAM:TIGR01983,Pfam:PF08241,Gene3D:3.40.50.150,Superfamily:SSF53335
.	7B:3827427-3827427	G	TRITD7Bv1G002120	TRITD7Bv1G002120.2	Transcript	synonymous_variant	213	213	71	A	gcT/gcG	-	IMPACT=LOW;BIOTYPE=protein_coding;EXON=4/9;STRAND=1;ENSP=TRITD7Bv1G002120.2;UNIPARC=UPI001017CDA4;DOMAINS=CDD:cd02440,PANTHER:PTHR43464,PANTHER:PTHR43464:SF19,Pfam:PF08241,TIGRFAM:TIGR01983,Gene3D:3.40.50.150,Superfamily:SSF53335,HAMAP:MF_00472
.	7B:3827427-3827427	G	TRITD7Bv1G002120	TRITD7Bv1G002120.3	Transcript	synonymous_variant	153	153	51	A	gcT/gcG	-	IMPACT=LOW;BIOTYPE=protein_coding;EXON=3/9;STRAND=1;ENSP=TRITD7Bv1G002120.3;UNIPARC=UPI001017840B;DOMAINS=Gene3D:3.40.50.150,Pfam:PF13489,PANTHER:PTHR43464,PANTHER:PTHR43464:SF19,Superfamily:SSF53335,TIGRFAM:TIGR01983,CDD:cd02440
.	7B:3827504-3827504	-	-	-	-	-	-	-	-	-	-	-
.	7B:3827508-3827508	-	-	-	-	-	-	-	-	-	-	-
.	7B:3827568-3827568	-	-	-	-	-	-	-	-	-	-	-
.	7B:3827577-3827577	-	-	-	-	-	-	-	-	-	-	-
.	7B:3827619-3827619	-	-	-	-	-	-	-	-	-	-	-
.	7B:3827642-3827642	-	-	-	-	-	-	-	-	-	-	-
.	7B:3827645-3827645	-	-	-	-	-	-	-	-	-	-	-
.	7B:3827646-3827646	-	-	-	-	-	-	-	-	-	-	-
.	7B:3827676-3827676	-	-	-	-	-	-	-	-	-	-	-
.	7B:3827685-3827685	-	-	-	-	-	-	-	-	-	-	-
.	7B:3827792-3827792	-	-	-	-	-	-	-	-	-	-	-
.	7B:3827810-3827810	-	-	-	-	-	-	-	-	-	-	-
.	7B:3827834-3827834	-	-	-	-	-	-	-	-	-	-	-
.	7B:3827916-3827916	G	TRITD7Bv1G002120	TRITD7Bv1G002120.1	Transcript	missense_variant	561	561	187	C/W	tgC/tgG	-	IMPACT=MODERATE;BIOTYPE=protein_coding;EXON=5/9;STRAND=1;ENSP=TRITD7Bv1G002120.1;UNIPARC=UPI0008442ED5;SIFT=deleterious(0.03);DOMAINS=HAMAP:MF_00472,CDD:cd02440,PANTHER:PTHR43464:SF19,PANTHER:PTHR43464,TIGRFAM:TIGR01983,Pfam:PF08241,Gene3D:3.40.50.150,Superfamily:SSF53335
.	7B:3827916-3827916	G	TRITD7Bv1G002120	TRITD7Bv1G002120.2	Transcript	missense_variant	309	309	103	C/W	tgC/tgG	-	IMPACT=MODERATE;BIOTYPE=protein_coding;EXON=5/9;STRAND=1;ENSP=TRITD7Bv1G002120.2;UNIPARC=UPI001017CDA4;SIFT=tolerated(0.16);DOMAINS=CDD:cd02440,PANTHER:PTHR43464,PANTHER:PTHR43464:SF19,Pfam:PF08241,TIGRFAM:TIGR01983,Gene3D:3.40.50.150,Superfamily:SSF53335,HAMAP:MF_00472
.	7B:3827916-3827916	G	TRITD7Bv1G002120	TRITD7Bv1G002120.3	Transcript	missense_variant	258	258	86	C/W	tgC/tgG	-	IMPACT=MODERATE;BIOTYPE=protein_coding;EXON=5/9;STRAND=1;ENSP=TRITD7Bv1G002120.3;UNIPARC=UPI001017840B;SIFT=tolerated(0.18);DOMAINS=Gene3D:3.40.50.150,Pfam:PF13489,PANTHER:PTHR43464,PANTHER:PTHR43464:SF19,Superfamily:SSF53335,TIGRFAM:TIGR01983,CDD:cd02440
.	7B:3827937-3827937	-	-	-	-	-	-	-	-	-	-	-
.	7B:3827939-3827939	-	-	-	-	-	-	-	-	-	-	-
.	7B:3827970-3827970	-	-	-	-	-	-	-	-	-	-	-
.	7B:3828058-3828062	-	-	-	-	-	-	-	-	-	-	-
.	7B:3828082-3828082	-	-	-	-	-	-	-	-	-	-	-
.	7B:3828090-3828090	-	-	-	-	-	-	-	-	-	-	-
.	7B:3828093-3828093	-	-	-	-	-	-	-	-	-	-	-
.	7B:3828131-3828131	-	-	-	-	-	-	-	-	-	-	-
.	7B:3828210-3828210	-	-	-	-	-	-	-	-	-	-	-
.	7B:3828219-3828219	-	-	-	-	-	-	-	-	-	-	-
.	7B:3828260-3828265	-	-	-	-	-	-	-	-	-	-	-
.	7B:3828267-3828267	-	-	-	-	-	-	-	-	-	-	-
.	7B:3828269-3828269	-	-	-	-	-	-	-	-	-	-	-
.	7B:3828271-3828271	-	-	-	-	-	-	-	-	-	-	-
.	7B:3828328-3828328	-	-	-	-	-	-	-	-	-	-	-
.	7B:3828337-3828337	-	-	-	-	-	-	-	-	-	-	-
.	7B:3828350-3828350	-	-	-	-	-	-	-	-	-	-	-
.	7B:3828393-3828393	-	-	-	-	-	-	-	-	-	-	-
.	7B:3828403-3828403	-	-	-	-	-	-	-	-	-	-	-
.	7B:3828421-3828421	-	-	-	-	-	-	-	-	-	-	-
.	7B:3828423-3828423	-	-	-	-	-	-	-	-	-	-	-
.	7B:3828431-3828431	-	-	-	-	-	-	-	-	-	-	-
.	7B:3828449-3828449	-	-	-	-	-	-	-	-	-	-	-
.	7B:3828527-3828527	-	-	-	-	-	-	-	-	-	-	-
.	7B:3828528-3828528	-	-	-	-	-	-	-	-	-	-	-
.	7B:3828541-3828546	-	-	-	-	-	-	-	-	-	-	-
.	7B:3828561-3828561	-	-	-	-	-	-	-	-	-	-	-
.	7B:3828565-3828565	-	-	-	-	-	-	-	-	-	-	-
.	7B:3828630-3828631	-	-	-	-	-	-	-	-	-	-	-
.	7B:3828650-3828650	-	-	-	-	-	-	-	-	-	-	-
.	7B:3828726-3828726	-	-	-	-	-	-	-	-	-	-	-
.	7B:3828832-3828832	-	-	-	-	-	-	-	-	-	-	-
.	7B:3828838-3828838	-	-	-	-	-	-	-	-	-	-	-
.	7B:3828846-3828846	-	-	-	-	-	-	-	-	-	-	-
.	7B:3828867-3828867	C	TRITD7Bv1G002120	TRITD7Bv1G002120.1	Transcript	synonymous_variant	633	633	211	H	caT/caC	-	IMPACT=LOW;BIOTYPE=protein_coding;EXON=7/9;STRAND=1;ENSP=TRITD7Bv1G002120.1;UNIPARC=UPI0008442ED5;DOMAINS=HAMAP:MF_00472,CDD:cd02440,PANTHER:PTHR43464:SF19,PANTHER:PTHR43464,TIGRFAM:TIGR01983,Pfam:PF08241,Gene3D:3.40.50.150,Superfamily:SSF53335
.	7B:3828867-3828867	C	TRITD7Bv1G002120	TRITD7Bv1G002120.2	Transcript	synonymous_variant	381	381	127	H	caT/caC	-	IMPACT=LOW;BIOTYPE=protein_coding;EXON=7/9;STRAND=1;ENSP=TRITD7Bv1G002120.2;UNIPARC=UPI001017CDA4;DOMAINS=CDD:cd02440,PANTHER:PTHR43464,PANTHER:PTHR43464:SF19,Pfam:PF08241,TIGRFAM:TIGR01983,Gene3D:3.40.50.150,Superfamily:SSF53335,HAMAP:MF_00472
.	7B:3828867-3828867	C	TRITD7Bv1G002120	TRITD7Bv1G002120.3	Transcript	synonymous_variant	330	330	110	H	caT/caC	-	IMPACT=LOW;BIOTYPE=protein_coding;EXON=7/9;STRAND=1;ENSP=TRITD7Bv1G002120.3;UNIPARC=UPI001017840B;DOMAINS=Gene3D:3.40.50.150,Pfam:PF13489,PANTHER:PTHR43464,PANTHER:PTHR43464:SF19,Superfamily:SSF53335,TIGRFAM:TIGR01983,CDD:cd02440
.	7B:3828870-3828870	C	TRITD7Bv1G002120	TRITD7Bv1G002120.1	Transcript	synonymous_variant	636	636	212	V	gtT/gtC	-	IMPACT=LOW;BIOTYPE=protein_coding;EXON=7/9;STRAND=1;ENSP=TRITD7Bv1G002120.1;UNIPARC=UPI0008442ED5;DOMAINS=HAMAP:MF_00472,CDD:cd02440,PANTHER:PTHR43464:SF19,PANTHER:PTHR43464,TIGRFAM:TIGR01983,Pfam:PF08241,Gene3D:3.40.50.150,Superfamily:SSF53335
.	7B:3828870-3828870	C	TRITD7Bv1G002120	TRITD7Bv1G002120.2	Transcript	synonymous_variant	384	384	128	V	gtT/gtC	-	IMPACT=LOW;BIOTYPE=protein_coding;EXON=7/9;STRAND=1;ENSP=TRITD7Bv1G002120.2;UNIPARC=UPI001017CDA4;DOMAINS=CDD:cd02440,PANTHER:PTHR43464,PANTHER:PTHR43464:SF19,Pfam:PF08241,TIGRFAM:TIGR01983,Gene3D:3.40.50.150,Superfamily:SSF53335,HAMAP:MF_00472
.	7B:3828870-3828870	C	TRITD7Bv1G002120	TRITD7Bv1G002120.3	Transcript	synonymous_variant	333	333	111	V	gtT/gtC	-	IMPACT=LOW;BIOTYPE=protein_coding;EXON=7/9;STRAND=1;ENSP=TRITD7Bv1G002120.3;UNIPARC=UPI001017840B;DOMAINS=Gene3D:3.40.50.150,Pfam:PF13489,PANTHER:PTHR43464,PANTHER:PTHR43464:SF19,Superfamily:SSF53335,TIGRFAM:TIGR01983,CDD:cd02440
.	7B:3828892-3828892	A	TRITD7Bv1G002120	TRITD7Bv1G002120.1	Transcript	missense_variant	658	658	220	Q/K	Caa/Aaa	-	IMPACT=MODERATE;BIOTYPE=protein_coding;EXON=7/9;STRAND=1;ENSP=TRITD7Bv1G002120.1;UNIPARC=UPI0008442ED5;SIFT=tolerated(1);DOMAINS=HAMAP:MF_00472,CDD:cd02440,PANTHER:PTHR43464:SF19,PANTHER:PTHR43464,TIGRFAM:TIGR01983,Pfam:PF08241,Gene3D:3.40.50.150,Superfamily:SSF53335
.	7B:3828892-3828892	A	TRITD7Bv1G002120	TRITD7Bv1G002120.2	Transcript	missense_variant	406	406	136	Q/K	Caa/Aaa	-	IMPACT=MODERATE;BIOTYPE=protein_coding;EXON=7/9;STRAND=1;ENSP=TRITD7Bv1G002120.2;UNIPARC=UPI001017CDA4;SIFT=tolerated(1);DOMAINS=CDD:cd02440,PANTHER:PTHR43464,PANTHER:PTHR43464:SF19,Pfam:PF08241,TIGRFAM:TIGR01983,Gene3D:3.40.50.150,Superfamily:SSF53335,HAMAP:MF_00472
.	7B:3828892-3828892	A	TRITD7Bv1G002120	TRITD7Bv1G002120.3	Transcript	missense_variant	355	355	119	Q/K	Caa/Aaa	-	IMPACT=MODERATE;BIOTYPE=protein_coding;EXON=7/9;STRAND=1;ENSP=TRITD7Bv1G002120.3;UNIPARC=UPI001017840B;SIFT=tolerated(1);DOMAINS=Gene3D:3.40.50.150,Pfam:PF13489,PANTHER:PTHR43464,PANTHER:PTHR43464:SF19,Superfamily:SSF53335,TIGRFAM:TIGR01983,CDD:cd02440
.	7B:3828914-3828914	C	TRITD7Bv1G002120	TRITD7Bv1G002120.1	Transcript	missense_variant	680	680	227	V/A	gTt/gCt	-	IMPACT=MODERATE;BIOTYPE=protein_coding;EXON=7/9;STRAND=1;ENSP=TRITD7Bv1G002120.1;UNIPARC=UPI0008442ED5;SIFT=tolerated(0.29);DOMAINS=HAMAP:MF_00472,CDD:cd02440,PANTHER:PTHR43464:SF19,PANTHER:PTHR43464,TIGRFAM:TIGR01983,Pfam:PF08241,Gene3D:3.40.50.150,Superfamily:SSF53335
.	7B:3828914-3828914	C	TRITD7Bv1G002120	TRITD7Bv1G002120.2	Transcript	missense_variant	428	428	143	V/A	gTt/gCt	-	IMPACT=MODERATE;BIOTYPE=protein_coding;EXON=7/9;STRAND=1;ENSP=TRITD7Bv1G002120.2;UNIPARC=UPI001017CDA4;SIFT=tolerated(0.14);DOMAINS=CDD:cd02440,PANTHER:PTHR43464,PANTHER:PTHR43464:SF19,Pfam:PF08241,TIGRFAM:TIGR01983,Gene3D:3.40.50.150,Superfamily:SSF53335,HAMAP:MF_00472
.	7B:3828914-3828914	C	TRITD7Bv1G002120	TRITD7Bv1G002120.3	Transcript	missense_variant	377	377	126	V/A	gTt/gCt	-	IMPACT=MODERATE;BIOTYPE=protein_coding;EXON=7/9;STRAND=1;ENSP=TRITD7Bv1G002120.3;UNIPARC=UPI001017840B;SIFT=tolerated(0.15);DOMAINS=Gene3D:3.40.50.150,Pfam:PF13489,PANTHER:PTHR43464,PANTHER:PTHR43464:SF19,Superfamily:SSF53335,TIGRFAM:TIGR01983,CDD:cd02440
.	7B:3829113-3829113	-	-	-	-	-	-	-	-	-	-	-
.	7B:3829116-3829116	-	-	-	-	-	-	-	-	-	-	-
.	7B:3829117-3829117	-	-	-	-	-	-	-	-	-	-	-
.	7B:3829315-3829315	-	-	-	-	-	-	-	-	-	-	-
.	7B:3829321-3829322	-	-	-	-	-	-	-	-	-	-	-
.	7B:3829570-3829570	-	-	-	-	-	-	-	-	-	-	-
.	7B:3829581-3829581	-	-	-	-	-	-	-	-	-	-	-
.	7B:3829588-3829588	-	-	-	-	-	-	-	-	-	-	-
.	7B:3829601-3829601	-	-	-	-	-	-	-	-	-	-	-
.	7B:3829608-3829608	-	-	-	-	-	-	-	-	-	-	-
.	7B:3829619-3829620	-	-	-	-	-	-	-	-	-	-	-
.	7B:3829627-3829627	-	-	-	-	-	-	-	-	-	-	-
.	7B:3829658-3829658	G	TRITD7Bv1G002120	TRITD7Bv1G002120.1	Transcript	missense_variant	778	778	260	I/V	Ata/Gta	-	IMPACT=MODERATE;BIOTYPE=protein_coding;EXON=8/9;STRAND=1;ENSP=TRITD7Bv1G002120.1;UNIPARC=UPI0008442ED5;SIFT=tolerated(0.11);DOMAINS=HAMAP:MF_00472,PANTHER:PTHR43464:SF19,PANTHER:PTHR43464,TIGRFAM:TIGR01983,Gene3D:3.40.50.150,Superfamily:SSF53335
.	7B:3829658-3829658	G	TRITD7Bv1G002120	TRITD7Bv1G002120.2	Transcript	missense_variant	526	526	176	I/V	Ata/Gta	-	IMPACT=MODERATE;BIOTYPE=protein_coding;EXON=8/9;STRAND=1;ENSP=TRITD7Bv1G002120.2;UNIPARC=UPI001017CDA4;SIFT=tolerated(0.14);DOMAINS=PANTHER:PTHR43464,PANTHER:PTHR43464:SF19,TIGRFAM:TIGR01983,Gene3D:3.40.50.150,Superfamily:SSF53335,HAMAP:MF_00472
.	7B:3829658-3829658	G	TRITD7Bv1G002120	TRITD7Bv1G002120.3	Transcript	missense_variant	475	475	159	I/V	Ata/Gta	-	IMPACT=MODERATE;BIOTYPE=protein_coding;EXON=8/9;STRAND=1;ENSP=TRITD7Bv1G002120.3;UNIPARC=UPI001017840B;SIFT=tolerated(0.11);DOMAINS=Gene3D:3.40.50.150,Pfam:PF13489,PANTHER:PTHR43464,PANTHER:PTHR43464:SF19,Superfamily:SSF53335,TIGRFAM:TIGR01983
.	7B:3829704-3829704	C	TRITD7Bv1G002120	TRITD7Bv1G002120.1	Transcript	missense_variant	824	824	275	V/A	gTc/gCc	-	IMPACT=MODERATE;BIOTYPE=protein_coding;EXON=8/9;STRAND=1;ENSP=TRITD7Bv1G002120.1;UNIPARC=UPI0008442ED5;SIFT=tolerated(0.92);DOMAINS=HAMAP:MF_00472,PANTHER:PTHR43464:SF19,PANTHER:PTHR43464,TIGRFAM:TIGR01983,Gene3D:3.40.50.150,Superfamily:SSF53335
.	7B:3829704-3829704	C	TRITD7Bv1G002120	TRITD7Bv1G002120.2	Transcript	missense_variant	572	572	191	V/A	gTc/gCc	-	IMPACT=MODERATE;BIOTYPE=protein_coding;EXON=8/9;STRAND=1;ENSP=TRITD7Bv1G002120.2;UNIPARC=UPI001017CDA4;SIFT=tolerated(0.92);DOMAINS=PANTHER:PTHR43464,PANTHER:PTHR43464:SF19,TIGRFAM:TIGR01983,Gene3D:3.40.50.150,Superfamily:SSF53335,HAMAP:MF_00472
.	7B:3829704-3829704	C	TRITD7Bv1G002120	TRITD7Bv1G002120.3	Transcript	missense_variant	521	521	174	V/A	gTc/gCc	-	IMPACT=MODERATE;BIOTYPE=protein_coding;EXON=8/9;STRAND=1;ENSP=TRITD7Bv1G002120.3;UNIPARC=UPI001017840B;SIFT=tolerated(0.85);DOMAINS=Gene3D:3.40.50.150,Pfam:PF13489,PANTHER:PTHR43464,PANTHER:PTHR43464:SF19,Superfamily:SSF53335,TIGRFAM:TIGR01983
.	7B:3829768-3829768	-	-	-	-	-	-	-	-	-	-	-
.	7B:3829770-3829770	-	-	-	-	-	-	-	-	-	-	-
.	7B:3829776-3829776	-	-	-	-	-	-	-	-	-	-	-
.	7B:3829790-3829791	-	-	-	-	-	-	-	-	-	-	-
.	7B:3829801-3829801	-	-	-	-	-	-	-	-	-	-	-
.	7B:3829860-3829860	C	TRITD7Bv1G002120	TRITD7Bv1G002120.1	Transcript	missense_variant	904	904	302	V/L	Gtg/Ctg	AX-94689120-7B.1	IMPACT=MODERATE;BIOTYPE=protein_coding;EXON=9/9;STRAND=1;ENSP=TRITD7Bv1G002120.1;UNIPARC=UPI0008442ED5;SIFT=tolerated(1);DOMAINS=HAMAP:MF_00472,PANTHER:PTHR43464:SF19,PANTHER:PTHR43464,TIGRFAM:TIGR01983,Gene3D:3.40.50.150,Superfamily:SSF53335
.	7B:3829860-3829860	C	TRITD7Bv1G002120	TRITD7Bv1G002120.2	Transcript	missense_variant	652	652	218	V/L	Gtg/Ctg	AX-94689120-7B.1	IMPACT=MODERATE;BIOTYPE=protein_coding;EXON=9/9;STRAND=1;ENSP=TRITD7Bv1G002120.2;UNIPARC=UPI001017CDA4;SIFT=tolerated(1);DOMAINS=PANTHER:PTHR43464,PANTHER:PTHR43464:SF19,TIGRFAM:TIGR01983,Gene3D:3.40.50.150,HAMAP:MF_00472
.	7B:3829860-3829860	C	TRITD7Bv1G002120	TRITD7Bv1G002120.3	Transcript	missense_variant	601	601	201	V/L	Gtg/Ctg	AX-94689120-7B.1	IMPACT=MODERATE;BIOTYPE=protein_coding;EXON=9/9;STRAND=1;ENSP=TRITD7Bv1G002120.3;UNIPARC=UPI001017840B;SIFT=tolerated(1);DOMAINS=Gene3D:3.40.50.150,PANTHER:PTHR43464,PANTHER:PTHR43464:SF19,TIGRFAM:TIGR01983
.	7B:3829873-3829873	C	TRITD7Bv1G002120	TRITD7Bv1G002120.1	Transcript	missense_variant	917	917	306	I/T	aTc/aCc	AX-94780393-7B.1	IMPACT=MODERATE;BIOTYPE=protein_coding;EXON=9/9;STRAND=1;ENSP=TRITD7Bv1G002120.1;UNIPARC=UPI0008442ED5;SIFT=tolerated(0.65);DOMAINS=HAMAP:MF_00472,PANTHER:PTHR43464:SF19,PANTHER:PTHR43464,TIGRFAM:TIGR01983,Gene3D:3.40.50.150,Superfamily:SSF53335
.	7B:3829873-3829873	C	TRITD7Bv1G002120	TRITD7Bv1G002120.2	Transcript	missense_variant	665	665	222	I/T	aTc/aCc	AX-94780393-7B.1	IMPACT=MODERATE;BIOTYPE=protein_coding;EXON=9/9;STRAND=1;ENSP=TRITD7Bv1G002120.2;UNIPARC=UPI001017CDA4;SIFT=tolerated(0.55);DOMAINS=PANTHER:PTHR43464,PANTHER:PTHR43464:SF19,TIGRFAM:TIGR01983,Gene3D:3.40.50.150,HAMAP:MF_00472
.	7B:3829873-3829873	C	TRITD7Bv1G002120	TRITD7Bv1G002120.3	Transcript	missense_variant	614	614	205	I/T	aTc/aCc	AX-94780393-7B.1	IMPACT=MODERATE;BIOTYPE=protein_coding;EXON=9/9;STRAND=1;ENSP=TRITD7Bv1G002120.3;UNIPARC=UPI001017840B;SIFT=tolerated(0.28);DOMAINS=Gene3D:3.40.50.150,PANTHER:PTHR43464,PANTHER:PTHR43464:SF19,TIGRFAM:TIGR01983
.	7B:3829874-3829874	T	TRITD7Bv1G002120	TRITD7Bv1G002120.1	Transcript	synonymous_variant	918	918	306	I	atC/atT	-	IMPACT=LOW;BIOTYPE=protein_coding;EXON=9/9;STRAND=1;ENSP=TRITD7Bv1G002120.1;UNIPARC=UPI0008442ED5;DOMAINS=HAMAP:MF_00472,PANTHER:PTHR43464:SF19,PANTHER:PTHR43464,TIGRFAM:TIGR01983,Gene3D:3.40.50.150,Superfamily:SSF53335
.	7B:3829874-3829874	T	TRITD7Bv1G002120	TRITD7Bv1G002120.2	Transcript	synonymous_variant	666	666	222	I	atC/atT	-	IMPACT=LOW;BIOTYPE=protein_coding;EXON=9/9;STRAND=1;ENSP=TRITD7Bv1G002120.2;UNIPARC=UPI001017CDA4;DOMAINS=PANTHER:PTHR43464,PANTHER:PTHR43464:SF19,TIGRFAM:TIGR01983,Gene3D:3.40.50.150,HAMAP:MF_00472
.	7B:3829874-3829874	T	TRITD7Bv1G002120	TRITD7Bv1G002120.3	Transcript	synonymous_variant	615	615	205	I	atC/atT	-	IMPACT=LOW;BIOTYPE=protein_coding;EXON=9/9;STRAND=1;ENSP=TRITD7Bv1G002120.3;UNIPARC=UPI001017840B;DOMAINS=Gene3D:3.40.50.150,PANTHER:PTHR43464,PANTHER:PTHR43464:SF19,TIGRFAM:TIGR01983
.	7B:3829951-3829951	-	-	-	-	-	-	-	-	-	-	-
.	7B:3829983-3829983	-	-	-	-	-	-	-	-	-	-	-
.	7B:3830003-3830003	-	-	-	-	-	-	-	-	-	-	-
.	7B:3830004-3830004	-	-	-	-	-	-	-	-	-	-	-
.	7B:3830005-3830005	-	-	-	-	-	-	-	-	-	-	-
.	7B:3830055-3830055	-	-	-	-	-	-	-	-	-	-	-
.	7B:3830113-3830114	-	-	-	-	-	-	-	-	-	-	-
.	7B:3830739-3830739	-	-	-	-	-	-	-	-	-	-	-
.	7B:3830744-3830744	-	-	-	-	-	-	-	-	-	-	-
.	7B:3830761-3830761	-	-	-	-	-	-	-	-	-	-	-
.	7B:3830784-3830784	-	-	-	-	-	-	-	-	-	-	-
.	7B:3830813-3830813	-	-	-	-	-	-	-	-	-	-	-
.	7B:3830870-3830870	-	-	-	-	-	-	-	-	-	-	-
.	7B:3882157-3882157	C	TRITD7Bv1G002150	TRITD7Bv1G002150.1	Transcript	missense_variant	7	7	3	A/P	Gcc/Ccc	-	IMPACT=MODERATE;BIOTYPE=protein_coding;EXON=1/2;STRAND=1;ENSP=TRITD7Bv1G002150.1;UNIPARC=UPI001018E402;SIFT=tolerated_low_confidence(0.08);DOMAINS=Low_complexity_(Seg):seg
.	7B:3882157-3882157	C	TRITD7Bv1G002150	TRITD7Bv1G002150.2	Transcript	missense_variant	7	7	3	A/P	Gcc/Ccc	-	IMPACT=MODERATE;BIOTYPE=protein_coding;EXON=1/1;STRAND=1;ENSP=TRITD7Bv1G002150.2;UNIPARC=UPI001017627B;SIFT=tolerated_low_confidence(0.07);DOMAINS=Low_complexity_(Seg):seg
.	7B:3882157-3882157	C	TRITD7Bv1G002150	TRITD7Bv1G002150.3	Transcript	missense_variant	7	7	3	A/P	Gcc/Ccc	-	IMPACT=MODERATE;BIOTYPE=protein_coding;EXON=1/2;STRAND=1;ENSP=TRITD7Bv1G002150.3;UNIPARC=UPI0010190023;SIFT=tolerated_low_confidence(0.08);DOMAINS=Low_complexity_(Seg):seg
.	7B:3882194-3882194	A	TRITD7Bv1G002150	TRITD7Bv1G002150.1	Transcript	missense_variant	44	44	15	R/H	cGc/cAc	-	IMPACT=MODERATE;BIOTYPE=protein_coding;EXON=1/2;STRAND=1;ENSP=TRITD7Bv1G002150.1;UNIPARC=UPI001018E402;SIFT=tolerated_low_confidence(0.51)
.	7B:3882194-3882194	A	TRITD7Bv1G002150	TRITD7Bv1G002150.2	Transcript	missense_variant	44	44	15	R/H	cGc/cAc	-	IMPACT=MODERATE;BIOTYPE=protein_coding;EXON=1/1;STRAND=1;ENSP=TRITD7Bv1G002150.2;UNIPARC=UPI001017627B;SIFT=tolerated_low_confidence(0.79)
.	7B:3882194-3882194	A	TRITD7Bv1G002150	TRITD7Bv1G002150.3	Transcript	missense_variant	44	44	15	R/H	cGc/cAc	-	IMPACT=MODERATE;BIOTYPE=protein_coding;EXON=1/2;STRAND=1;ENSP=TRITD7Bv1G002150.3;UNIPARC=UPI0010190023;SIFT=tolerated_low_confidence(0.76);DOMAINS=PANTHER:PTHR46128:SF34,PANTHER:PTHR46128
.	7B:3882337-3882337	T	TRITD7Bv1G002150	TRITD7Bv1G002150.1	Transcript	synonymous_variant	187	187	63	L	Ctg/Ttg	-	IMPACT=LOW;BIOTYPE=protein_coding;EXON=1/2;STRAND=1;ENSP=TRITD7Bv1G002150.1;UNIPARC=UPI001018E402;DOMAINS=Low_complexity_(Seg):seg,PANTHER:PTHR46128,PANTHER:PTHR46128:SF34
.	7B:3882337-3882337	T	TRITD7Bv1G002150	TRITD7Bv1G002150.2	Transcript	synonymous_variant	187	187	63	L	Ctg/Ttg	-	IMPACT=LOW;BIOTYPE=protein_coding;EXON=1/1;STRAND=1;ENSP=TRITD7Bv1G002150.2;UNIPARC=UPI001017627B;DOMAINS=PANTHER:PTHR46128,PANTHER:PTHR46128:SF34,Low_complexity_(Seg):seg
.	7B:3882354-3882354	C	TRITD7Bv1G002150	TRITD7Bv1G002150.1	Transcript	synonymous_variant	204	204	68	A	gcG/gcC	-	IMPACT=LOW;BIOTYPE=protein_coding;EXON=1/2;STRAND=1;ENSP=TRITD7Bv1G002150.1;UNIPARC=UPI001018E402;DOMAINS=Low_complexity_(Seg):seg,PANTHER:PTHR46128,PANTHER:PTHR46128:SF34
.	7B:3882354-3882354	C	TRITD7Bv1G002150	TRITD7Bv1G002150.2	Transcript	synonymous_variant	204	204	68	A	gcG/gcC	-	IMPACT=LOW;BIOTYPE=protein_coding;EXON=1/1;STRAND=1;ENSP=TRITD7Bv1G002150.2;UNIPARC=UPI001017627B;DOMAINS=PANTHER:PTHR46128,PANTHER:PTHR46128:SF34,Low_complexity_(Seg):seg
.	7B:3882354-3882354	C	TRITD7Bv1G002150	TRITD7Bv1G002150.3	Transcript	splice_region_variant,synonymous_variant	102	102	34	T	acG/acC	-	IMPACT=LOW;BIOTYPE=protein_coding;EXON=2/2;STRAND=1;ENSP=TRITD7Bv1G002150.3;UNIPARC=UPI0010190023;DOMAINS=Low_complexity_(Seg):seg,PANTHER:PTHR46128:SF34,PANTHER:PTHR46128
.	7B:3882363-3882363	G	TRITD7Bv1G002150	TRITD7Bv1G002150.1	Transcript	synonymous_variant	213	213	71	S	tcC/tcG	-	IMPACT=LOW;BIOTYPE=protein_coding;EXON=1/2;STRAND=1;ENSP=TRITD7Bv1G002150.1;UNIPARC=UPI001018E402;DOMAINS=Low_complexity_(Seg):seg,PANTHER:PTHR46128,PANTHER:PTHR46128:SF34
.	7B:3882363-3882363	G	TRITD7Bv1G002150	TRITD7Bv1G002150.2	Transcript	synonymous_variant	213	213	71	S	tcC/tcG	-	IMPACT=LOW;BIOTYPE=protein_coding;EXON=1/1;STRAND=1;ENSP=TRITD7Bv1G002150.2;UNIPARC=UPI001017627B;DOMAINS=PANTHER:PTHR46128,PANTHER:PTHR46128:SF34,Low_complexity_(Seg):seg
.	7B:3882363-3882363	G	TRITD7Bv1G002150	TRITD7Bv1G002150.3	Transcript	synonymous_variant	111	111	37	S	tcC/tcG	-	IMPACT=LOW;BIOTYPE=protein_coding;EXON=2/2;STRAND=1;ENSP=TRITD7Bv1G002150.3;UNIPARC=UPI0010190023;DOMAINS=Low_complexity_(Seg):seg,PANTHER:PTHR46128:SF34,PANTHER:PTHR46128
.	7B:3882390-3882390	A	TRITD7Bv1G002150	TRITD7Bv1G002150.1	Transcript	synonymous_variant	240	240	80	P	ccG/ccA	-	IMPACT=LOW;BIOTYPE=protein_coding;EXON=1/2;STRAND=1;ENSP=TRITD7Bv1G002150.1;UNIPARC=UPI001018E402;DOMAINS=Low_complexity_(Seg):seg,PANTHER:PTHR46128,PANTHER:PTHR46128:SF34
.	7B:3882390-3882390	A	TRITD7Bv1G002150	TRITD7Bv1G002150.2	Transcript	synonymous_variant	240	240	80	P	ccG/ccA	-	IMPACT=LOW;BIOTYPE=protein_coding;EXON=1/1;STRAND=1;ENSP=TRITD7Bv1G002150.2;UNIPARC=UPI001017627B;DOMAINS=PANTHER:PTHR46128,PANTHER:PTHR46128:SF34,Low_complexity_(Seg):seg
.	7B:3882390-3882390	A	TRITD7Bv1G002150	TRITD7Bv1G002150.3	Transcript	synonymous_variant	138	138	46	P	ccG/ccA	-	IMPACT=LOW;BIOTYPE=protein_coding;EXON=2/2;STRAND=1;ENSP=TRITD7Bv1G002150.3;UNIPARC=UPI0010190023;DOMAINS=Low_complexity_(Seg):seg,PANTHER:PTHR46128:SF34,PANTHER:PTHR46128
.	7B:3882393-3882393	A	TRITD7Bv1G002150	TRITD7Bv1G002150.1	Transcript	synonymous_variant	243	243	81	P	ccG/ccA	-	IMPACT=LOW;BIOTYPE=protein_coding;EXON=1/2;STRAND=1;ENSP=TRITD7Bv1G002150.1;UNIPARC=UPI001018E402;DOMAINS=Low_complexity_(Seg):seg,PROSITE_profiles:PS51375,PANTHER:PTHR46128,PANTHER:PTHR46128:SF34
.	7B:3882393-3882393	A	TRITD7Bv1G002150	TRITD7Bv1G002150.2	Transcript	synonymous_variant	243	243	81	P	ccG/ccA	-	IMPACT=LOW;BIOTYPE=protein_coding;EXON=1/1;STRAND=1;ENSP=TRITD7Bv1G002150.2;UNIPARC=UPI001017627B;DOMAINS=PROSITE_profiles:PS51375,PANTHER:PTHR46128,PANTHER:PTHR46128:SF34,Low_complexity_(Seg):seg
.	7B:3882393-3882393	A	TRITD7Bv1G002150	TRITD7Bv1G002150.3	Transcript	synonymous_variant	141	141	47	P	ccG/ccA	-	IMPACT=LOW;BIOTYPE=protein_coding;EXON=2/2;STRAND=1;ENSP=TRITD7Bv1G002150.3;UNIPARC=UPI0010190023;DOMAINS=Low_complexity_(Seg):seg,PROSITE_profiles:PS51375,PANTHER:PTHR46128:SF34,PANTHER:PTHR46128
.	7B:3882408-3882408	T	TRITD7Bv1G002150	TRITD7Bv1G002150.1	Transcript	synonymous_variant	258	258	86	D	gaC/gaT	-	IMPACT=LOW;BIOTYPE=protein_coding;EXON=1/2;STRAND=1;ENSP=TRITD7Bv1G002150.1;UNIPARC=UPI001018E402;DOMAINS=PROSITE_profiles:PS51375,PANTHER:PTHR46128,PANTHER:PTHR46128:SF34,Gene3D:1.25.40.10
.	7B:3882408-3882408	T	TRITD7Bv1G002150	TRITD7Bv1G002150.2	Transcript	synonymous_variant	258	258	86	D	gaC/gaT	-	IMPACT=LOW;BIOTYPE=protein_coding;EXON=1/1;STRAND=1;ENSP=TRITD7Bv1G002150.2;UNIPARC=UPI001017627B;DOMAINS=Gene3D:1.25.40.10,PROSITE_profiles:PS51375,PANTHER:PTHR46128,PANTHER:PTHR46128:SF34
.	7B:3882408-3882408	T	TRITD7Bv1G002150	TRITD7Bv1G002150.3	Transcript	synonymous_variant	156	156	52	D	gaC/gaT	-	IMPACT=LOW;BIOTYPE=protein_coding;EXON=2/2;STRAND=1;ENSP=TRITD7Bv1G002150.3;UNIPARC=UPI0010190023;DOMAINS=PROSITE_profiles:PS51375,PANTHER:PTHR46128:SF34,PANTHER:PTHR46128,Gene3D:1.25.40.10
.	7B:3882438-3882438	C	TRITD7Bv1G002150	TRITD7Bv1G002150.1	Transcript	synonymous_variant	288	288	96	P	ccG/ccC	-	IMPACT=LOW;BIOTYPE=protein_coding;EXON=1/2;STRAND=1;ENSP=TRITD7Bv1G002150.1;UNIPARC=UPI001018E402;DOMAINS=Low_complexity_(Seg):seg,PROSITE_profiles:PS51375,PANTHER:PTHR46128,PANTHER:PTHR46128:SF34,Gene3D:1.25.40.10
.	7B:3882438-3882438	C	TRITD7Bv1G002150	TRITD7Bv1G002150.2	Transcript	synonymous_variant	288	288	96	P	ccG/ccC	-	IMPACT=LOW;BIOTYPE=protein_coding;EXON=1/1;STRAND=1;ENSP=TRITD7Bv1G002150.2;UNIPARC=UPI001017627B;DOMAINS=Gene3D:1.25.40.10,PROSITE_profiles:PS51375,PANTHER:PTHR46128,PANTHER:PTHR46128:SF34,Low_complexity_(Seg):seg
.	7B:3882438-3882438	C	TRITD7Bv1G002150	TRITD7Bv1G002150.3	Transcript	synonymous_variant	186	186	62	P	ccG/ccC	-	IMPACT=LOW;BIOTYPE=protein_coding;EXON=2/2;STRAND=1;ENSP=TRITD7Bv1G002150.3;UNIPARC=UPI0010190023;DOMAINS=Low_complexity_(Seg):seg,PROSITE_profiles:PS51375,PANTHER:PTHR46128:SF34,PANTHER:PTHR46128,Gene3D:1.25.40.10
.	7B:3882537-3882537	C	TRITD7Bv1G002150	TRITD7Bv1G002150.1	Transcript	missense_variant	387	387	129	E/D	gaG/gaC	-	IMPACT=MODERATE;BIOTYPE=protein_coding;EXON=1/2;STRAND=1;ENSP=TRITD7Bv1G002150.1;UNIPARC=UPI001018E402;SIFT=tolerated(0.26);DOMAINS=Low_complexity_(Seg):seg,PROSITE_profiles:PS51375,PANTHER:PTHR46128,PANTHER:PTHR46128:SF34,Gene3D:1.25.40.10
.	7B:3882537-3882537	C	TRITD7Bv1G002150	TRITD7Bv1G002150.2	Transcript	missense_variant	387	387	129	E/D	gaG/gaC	-	IMPACT=MODERATE;BIOTYPE=protein_coding;EXON=1/1;STRAND=1;ENSP=TRITD7Bv1G002150.2;UNIPARC=UPI001017627B;SIFT=tolerated(0.26);DOMAINS=Gene3D:1.25.40.10,PROSITE_profiles:PS51375,PANTHER:PTHR46128,PANTHER:PTHR46128:SF34,Low_complexity_(Seg):seg
.	7B:3882537-3882537	C	TRITD7Bv1G002150	TRITD7Bv1G002150.3	Transcript	missense_variant	285	285	95	E/D	gaG/gaC	-	IMPACT=MODERATE;BIOTYPE=protein_coding;EXON=2/2;STRAND=1;ENSP=TRITD7Bv1G002150.3;UNIPARC=UPI0010190023;SIFT=tolerated(0.21);DOMAINS=Low_complexity_(Seg):seg,PROSITE_profiles:PS51375,PANTHER:PTHR46128:SF34,PANTHER:PTHR46128,Gene3D:1.25.40.10
.	7B:3882547-3882547	G	TRITD7Bv1G002150	TRITD7Bv1G002150.1	Transcript	missense_variant	397	397	133	S/A	Tcc/Gcc	-	IMPACT=MODERATE;BIOTYPE=protein_coding;EXON=1/2;STRAND=1;ENSP=TRITD7Bv1G002150.1;UNIPARC=UPI001018E402;SIFT=tolerated(0.77);DOMAINS=Low_complexity_(Seg):seg,PROSITE_profiles:PS51375,PANTHER:PTHR46128,PANTHER:PTHR46128:SF34,Gene3D:1.25.40.10
.	7B:3882547-3882547	G	TRITD7Bv1G002150	TRITD7Bv1G002150.2	Transcript	missense_variant	397	397	133	S/A	Tcc/Gcc	-	IMPACT=MODERATE;BIOTYPE=protein_coding;EXON=1/1;STRAND=1;ENSP=TRITD7Bv1G002150.2;UNIPARC=UPI001017627B;SIFT=tolerated(0.77);DOMAINS=Gene3D:1.25.40.10,PROSITE_profiles:PS51375,PANTHER:PTHR46128,PANTHER:PTHR46128:SF34,Low_complexity_(Seg):seg
.	7B:3882547-3882547	G	TRITD7Bv1G002150	TRITD7Bv1G002150.3	Transcript	missense_variant	295	295	99	S/A	Tcc/Gcc	-	IMPACT=MODERATE;BIOTYPE=protein_coding;EXON=2/2;STRAND=1;ENSP=TRITD7Bv1G002150.3;UNIPARC=UPI0010190023;SIFT=tolerated(0.77);DOMAINS=Low_complexity_(Seg):seg,PROSITE_profiles:PS51375,PANTHER:PTHR46128:SF34,PANTHER:PTHR46128,Gene3D:1.25.40.10
.	7B:3882559-3882559	C	TRITD7Bv1G002150	TRITD7Bv1G002150.1	Transcript	missense_variant	409	409	137	G/R	Ggc/Cgc	-	IMPACT=MODERATE;BIOTYPE=protein_coding;EXON=1/2;STRAND=1;ENSP=TRITD7Bv1G002150.1;UNIPARC=UPI001018E402;SIFT=tolerated(0.62);DOMAINS=PROSITE_profiles:PS51375,PANTHER:PTHR46128,PANTHER:PTHR46128:SF34,Gene3D:1.25.40.10
.	7B:3882559-3882559	C	TRITD7Bv1G002150	TRITD7Bv1G002150.2	Transcript	missense_variant	409	409	137	G/R	Ggc/Cgc	-	IMPACT=MODERATE;BIOTYPE=protein_coding;EXON=1/1;STRAND=1;ENSP=TRITD7Bv1G002150.2;UNIPARC=UPI001017627B;SIFT=tolerated(0.59);DOMAINS=Gene3D:1.25.40.10,PROSITE_profiles:PS51375,PANTHER:PTHR46128,PANTHER:PTHR46128:SF34
.	7B:3882559-3882559	C	TRITD7Bv1G002150	TRITD7Bv1G002150.3	Transcript	missense_variant	307	307	103	G/R	Ggc/Cgc	-	IMPACT=MODERATE;BIOTYPE=protein_coding;EXON=2/2;STRAND=1;ENSP=TRITD7Bv1G002150.3;UNIPARC=UPI0010190023;SIFT=tolerated(0.59);DOMAINS=PROSITE_profiles:PS51375,PANTHER:PTHR46128:SF34,PANTHER:PTHR46128,Gene3D:1.25.40.10
.	7B:3882585-3882585	A	TRITD7Bv1G002150	TRITD7Bv1G002150.1	Transcript	synonymous_variant	435	435	145	R	cgC/cgA	-	IMPACT=LOW;BIOTYPE=protein_coding;EXON=1/2;STRAND=1;ENSP=TRITD7Bv1G002150.1;UNIPARC=UPI001018E402;DOMAINS=PROSITE_profiles:PS51375,PANTHER:PTHR46128,PANTHER:PTHR46128:SF34,Gene3D:1.25.40.10
.	7B:3882585-3882585	A	TRITD7Bv1G002150	TRITD7Bv1G002150.2	Transcript	synonymous_variant	435	435	145	R	cgC/cgA	-	IMPACT=LOW;BIOTYPE=protein_coding;EXON=1/1;STRAND=1;ENSP=TRITD7Bv1G002150.2;UNIPARC=UPI001017627B;DOMAINS=Gene3D:1.25.40.10,PROSITE_profiles:PS51375,PANTHER:PTHR46128,PANTHER:PTHR46128:SF34
.	7B:3882585-3882585	A	TRITD7Bv1G002150	TRITD7Bv1G002150.3	Transcript	synonymous_variant	333	333	111	R	cgC/cgA	-	IMPACT=LOW;BIOTYPE=protein_coding;EXON=2/2;STRAND=1;ENSP=TRITD7Bv1G002150.3;UNIPARC=UPI0010190023;DOMAINS=PROSITE_profiles:PS51375,PANTHER:PTHR46128:SF34,PANTHER:PTHR46128,Gene3D:1.25.40.10
.	7B:3882750-3882750	C	TRITD7Bv1G002150	TRITD7Bv1G002150.1	Transcript	synonymous_variant	600	600	200	C	tgT/tgC	-	IMPACT=LOW;BIOTYPE=protein_coding;EXON=1/2;STRAND=1;ENSP=TRITD7Bv1G002150.1;UNIPARC=UPI001018E402;DOMAINS=PROSITE_profiles:PS51375,PANTHER:PTHR46128,PANTHER:PTHR46128:SF34,Gene3D:1.25.40.10,TIGRFAM:TIGR00756,Pfam:PF13041
.	7B:3882750-3882750	C	TRITD7Bv1G002150	TRITD7Bv1G002150.2	Transcript	synonymous_variant	600	600	200	C	tgT/tgC	-	IMPACT=LOW;BIOTYPE=protein_coding;EXON=1/1;STRAND=1;ENSP=TRITD7Bv1G002150.2;UNIPARC=UPI001017627B;DOMAINS=Gene3D:1.25.40.10,Pfam:PF13041,PROSITE_profiles:PS51375,PANTHER:PTHR46128,PANTHER:PTHR46128:SF34,TIGRFAM:TIGR00756
.	7B:3882750-3882750	C	TRITD7Bv1G002150	TRITD7Bv1G002150.3	Transcript	synonymous_variant	498	498	166	C	tgT/tgC	-	IMPACT=LOW;BIOTYPE=protein_coding;EXON=2/2;STRAND=1;ENSP=TRITD7Bv1G002150.3;UNIPARC=UPI0010190023;DOMAINS=PROSITE_profiles:PS51375,PANTHER:PTHR46128:SF34,PANTHER:PTHR46128,TIGRFAM:TIGR00756,Pfam:PF13041,Gene3D:1.25.40.10
.	7B:3882774-3882774	G	TRITD7Bv1G002150	TRITD7Bv1G002150.1	Transcript	synonymous_variant	624	624	208	A	gcC/gcG	-	IMPACT=LOW;BIOTYPE=protein_coding;EXON=1/2;STRAND=1;ENSP=TRITD7Bv1G002150.1;UNIPARC=UPI001018E402;DOMAINS=PROSITE_profiles:PS51375,PANTHER:PTHR46128,PANTHER:PTHR46128:SF34,Gene3D:1.25.40.10,TIGRFAM:TIGR00756,Pfam:PF13041
.	7B:3882774-3882774	G	TRITD7Bv1G002150	TRITD7Bv1G002150.2	Transcript	synonymous_variant	624	624	208	A	gcC/gcG	-	IMPACT=LOW;BIOTYPE=protein_coding;EXON=1/1;STRAND=1;ENSP=TRITD7Bv1G002150.2;UNIPARC=UPI001017627B;DOMAINS=Gene3D:1.25.40.10,Pfam:PF13041,PROSITE_profiles:PS51375,PANTHER:PTHR46128,PANTHER:PTHR46128:SF34,TIGRFAM:TIGR00756
.	7B:3882774-3882774	G	TRITD7Bv1G002150	TRITD7Bv1G002150.3	Transcript	synonymous_variant	522	522	174	A	gcC/gcG	-	IMPACT=LOW;BIOTYPE=protein_coding;EXON=2/2;STRAND=1;ENSP=TRITD7Bv1G002150.3;UNIPARC=UPI0010190023;DOMAINS=PROSITE_profiles:PS51375,PANTHER:PTHR46128:SF34,PANTHER:PTHR46128,TIGRFAM:TIGR00756,Pfam:PF13041,Gene3D:1.25.40.10
.	7B:3882902-3882902	T	TRITD7Bv1G002150	TRITD7Bv1G002150.1	Transcript	missense_variant	752	752	251	A/V	gCa/gTa	-	IMPACT=MODERATE;BIOTYPE=protein_coding;EXON=1/2;STRAND=1;ENSP=TRITD7Bv1G002150.1;UNIPARC=UPI001018E402;SIFT=tolerated(0.53);DOMAINS=PROSITE_profiles:PS51375,PANTHER:PTHR46128,PANTHER:PTHR46128:SF34,Gene3D:1.25.40.10,TIGRFAM:TIGR00756
.	7B:3882902-3882902	T	TRITD7Bv1G002150	TRITD7Bv1G002150.2	Transcript	missense_variant	752	752	251	A/V	gCa/gTa	-	IMPACT=MODERATE;BIOTYPE=protein_coding;EXON=1/1;STRAND=1;ENSP=TRITD7Bv1G002150.2;UNIPARC=UPI001017627B;SIFT=tolerated(0.36);DOMAINS=Gene3D:1.25.40.10,PROSITE_profiles:PS51375,PANTHER:PTHR46128,PANTHER:PTHR46128:SF34,TIGRFAM:TIGR00756
.	7B:3882902-3882902	T	TRITD7Bv1G002150	TRITD7Bv1G002150.3	Transcript	missense_variant	650	650	217	A/V	gCa/gTa	-	IMPACT=MODERATE;BIOTYPE=protein_coding;EXON=2/2;STRAND=1;ENSP=TRITD7Bv1G002150.3;UNIPARC=UPI0010190023;SIFT=tolerated(0.36);DOMAINS=PROSITE_profiles:PS51375,PANTHER:PTHR46128:SF34,PANTHER:PTHR46128,TIGRFAM:TIGR00756,Gene3D:1.25.40.10
.	7B:3882903-3882903	G	TRITD7Bv1G002150	TRITD7Bv1G002150.1	Transcript	synonymous_variant	753	753	251	A	gcA/gcG	-	IMPACT=LOW;BIOTYPE=protein_coding;EXON=1/2;STRAND=1;ENSP=TRITD7Bv1G002150.1;UNIPARC=UPI001018E402;DOMAINS=PROSITE_profiles:PS51375,PANTHER:PTHR46128,PANTHER:PTHR46128:SF34,Gene3D:1.25.40.10,TIGRFAM:TIGR00756
.	7B:3882903-3882903	G	TRITD7Bv1G002150	TRITD7Bv1G002150.2	Transcript	synonymous_variant	753	753	251	A	gcA/gcG	-	IMPACT=LOW;BIOTYPE=protein_coding;EXON=1/1;STRAND=1;ENSP=TRITD7Bv1G002150.2;UNIPARC=UPI001017627B;DOMAINS=Gene3D:1.25.40.10,PROSITE_profiles:PS51375,PANTHER:PTHR46128,PANTHER:PTHR46128:SF34,TIGRFAM:TIGR00756
.	7B:3882903-3882903	G	TRITD7Bv1G002150	TRITD7Bv1G002150.3	Transcript	synonymous_variant	651	651	217	A	gcA/gcG	-	IMPACT=LOW;BIOTYPE=protein_coding;EXON=2/2;STRAND=1;ENSP=TRITD7Bv1G002150.3;UNIPARC=UPI0010190023;DOMAINS=PROSITE_profiles:PS51375,PANTHER:PTHR46128:SF34,PANTHER:PTHR46128,TIGRFAM:TIGR00756,Gene3D:1.25.40.10
.	7B:3883021-3883021	G	TRITD7Bv1G002150	TRITD7Bv1G002150.1	Transcript	missense_variant	871	871	291	S/A	Tcg/Gcg	-	IMPACT=MODERATE;BIOTYPE=protein_coding;EXON=1/2;STRAND=1;ENSP=TRITD7Bv1G002150.1;UNIPARC=UPI001018E402;SIFT=tolerated(0.61);DOMAINS=PROSITE_profiles:PS51375,PANTHER:PTHR46128,PANTHER:PTHR46128:SF34,Gene3D:1.25.40.10,TIGRFAM:TIGR00756
.	7B:3883021-3883021	G	TRITD7Bv1G002150	TRITD7Bv1G002150.2	Transcript	missense_variant	871	871	291	S/A	Tcg/Gcg	-	IMPACT=MODERATE;BIOTYPE=protein_coding;EXON=1/1;STRAND=1;ENSP=TRITD7Bv1G002150.2;UNIPARC=UPI001017627B;SIFT=tolerated(0.48);DOMAINS=Gene3D:1.25.40.10,PROSITE_profiles:PS51375,PANTHER:PTHR46128,PANTHER:PTHR46128:SF34,TIGRFAM:TIGR00756
.	7B:3883021-3883021	G	TRITD7Bv1G002150	TRITD7Bv1G002150.3	Transcript	missense_variant	769	769	257	S/A	Tcg/Gcg	-	IMPACT=MODERATE;BIOTYPE=protein_coding;EXON=2/2;STRAND=1;ENSP=TRITD7Bv1G002150.3;UNIPARC=UPI0010190023;SIFT=tolerated(0.48);DOMAINS=PROSITE_profiles:PS51375,PANTHER:PTHR46128:SF34,PANTHER:PTHR46128:SF34,PANTHER:PTHR46128,PANTHER:PTHR46128,TIGRFAM:TIGR00756,Gene3D:1.25.40.10
.	7B:3883155-3883155	G	TRITD7Bv1G002150	TRITD7Bv1G002150.1	Transcript	synonymous_variant	1005	1005	335	G	ggC/ggG	-	IMPACT=LOW;BIOTYPE=protein_coding;EXON=1/2;STRAND=1;ENSP=TRITD7Bv1G002150.1;UNIPARC=UPI001018E402;DOMAINS=PROSITE_profiles:PS51375,PANTHER:PTHR46128,PANTHER:PTHR46128:SF34,TIGRFAM:TIGR00756,Gene3D:1.25.40.10,Pfam:PF12854
.	7B:3883155-3883155	G	TRITD7Bv1G002150	TRITD7Bv1G002150.2	Transcript	synonymous_variant	1005	1005	335	G	ggC/ggG	-	IMPACT=LOW;BIOTYPE=protein_coding;EXON=1/1;STRAND=1;ENSP=TRITD7Bv1G002150.2;UNIPARC=UPI001017627B;DOMAINS=Gene3D:1.25.40.10,Pfam:PF12854,PROSITE_profiles:PS51375,PANTHER:PTHR46128,PANTHER:PTHR46128:SF34,TIGRFAM:TIGR00756
.	7B:3883155-3883155	G	TRITD7Bv1G002150	TRITD7Bv1G002150.3	Transcript	synonymous_variant	903	903	301	G	ggC/ggG	-	IMPACT=LOW;BIOTYPE=protein_coding;EXON=2/2;STRAND=1;ENSP=TRITD7Bv1G002150.3;UNIPARC=UPI0010190023;DOMAINS=PROSITE_profiles:PS51375,PANTHER:PTHR46128:SF34,PANTHER:PTHR46128,Gene3D:1.25.40.10,TIGRFAM:TIGR00756,Pfam:PF12854
.	7B:3883161-3883161	G	TRITD7Bv1G002150	TRITD7Bv1G002150.1	Transcript	synonymous_variant	1011	1011	337	L	ttA/ttG	AX-95122794-7B.2	IMPACT=LOW;BIOTYPE=protein_coding;EXON=1/2;STRAND=1;ENSP=TRITD7Bv1G002150.1;UNIPARC=UPI001018E402;DOMAINS=PROSITE_profiles:PS51375,PANTHER:PTHR46128,PANTHER:PTHR46128:SF34,TIGRFAM:TIGR00756,Gene3D:1.25.40.10,Pfam:PF12854
.	7B:3883161-3883161	G	TRITD7Bv1G002150	TRITD7Bv1G002150.2	Transcript	synonymous_variant	1011	1011	337	L	ttA/ttG	AX-95122794-7B.2	IMPACT=LOW;BIOTYPE=protein_coding;EXON=1/1;STRAND=1;ENSP=TRITD7Bv1G002150.2;UNIPARC=UPI001017627B;DOMAINS=Gene3D:1.25.40.10,Pfam:PF12854,PROSITE_profiles:PS51375,PANTHER:PTHR46128,PANTHER:PTHR46128:SF34,TIGRFAM:TIGR00756
.	7B:3883161-3883161	G	TRITD7Bv1G002150	TRITD7Bv1G002150.3	Transcript	synonymous_variant	909	909	303	L	ttA/ttG	AX-95122794-7B.2	IMPACT=LOW;BIOTYPE=protein_coding;EXON=2/2;STRAND=1;ENSP=TRITD7Bv1G002150.3;UNIPARC=UPI0010190023;DOMAINS=PROSITE_profiles:PS51375,PANTHER:PTHR46128:SF34,PANTHER:PTHR46128,Gene3D:1.25.40.10,TIGRFAM:TIGR00756,Pfam:PF12854
.	7B:3883197-3883197	G	TRITD7Bv1G002150	TRITD7Bv1G002150.1	Transcript	synonymous_variant	1047	1047	349	E	gaA/gaG	AX-94892366-7B.2	IMPACT=LOW;BIOTYPE=protein_coding;EXON=1/2;STRAND=1;ENSP=TRITD7Bv1G002150.1;UNIPARC=UPI001018E402;DOMAINS=PROSITE_profiles:PS51375,PANTHER:PTHR46128,PANTHER:PTHR46128:SF34,TIGRFAM:TIGR00756,Gene3D:1.25.40.10
.	7B:3883197-3883197	G	TRITD7Bv1G002150	TRITD7Bv1G002150.2	Transcript	synonymous_variant	1047	1047	349	E	gaA/gaG	AX-94892366-7B.2	IMPACT=LOW;BIOTYPE=protein_coding;EXON=1/1;STRAND=1;ENSP=TRITD7Bv1G002150.2;UNIPARC=UPI001017627B;DOMAINS=Gene3D:1.25.40.10,PROSITE_profiles:PS51375,PANTHER:PTHR46128,PANTHER:PTHR46128:SF34,TIGRFAM:TIGR00756
.	7B:3883197-3883197	G	TRITD7Bv1G002150	TRITD7Bv1G002150.3	Transcript	synonymous_variant	945	945	315	E	gaA/gaG	AX-94892366-7B.2	IMPACT=LOW;BIOTYPE=protein_coding;EXON=2/2;STRAND=1;ENSP=TRITD7Bv1G002150.3;UNIPARC=UPI0010190023;DOMAINS=PROSITE_profiles:PS51375,PANTHER:PTHR46128:SF34,PANTHER:PTHR46128,Gene3D:1.25.40.10,TIGRFAM:TIGR00756
.	7B:3883215-3883215	T	TRITD7Bv1G002150	TRITD7Bv1G002150.1	Transcript	synonymous_variant	1065	1065	355	S	tcG/tcT	-	IMPACT=LOW;BIOTYPE=protein_coding;EXON=1/2;STRAND=1;ENSP=TRITD7Bv1G002150.1;UNIPARC=UPI001018E402;DOMAINS=PROSITE_profiles:PS51375,PANTHER:PTHR46128,PANTHER:PTHR46128:SF34,TIGRFAM:TIGR00756,Gene3D:1.25.40.10,Pfam:PF13041,Superfamily:SSF81901
.	7B:3883215-3883215	T	TRITD7Bv1G002150	TRITD7Bv1G002150.2	Transcript	synonymous_variant	1065	1065	355	S	tcG/tcT	-	IMPACT=LOW;BIOTYPE=protein_coding;EXON=1/1;STRAND=1;ENSP=TRITD7Bv1G002150.2;UNIPARC=UPI001017627B;DOMAINS=Gene3D:1.25.40.10,Pfam:PF13041,PROSITE_profiles:PS51375,PANTHER:PTHR46128,PANTHER:PTHR46128:SF34,Superfamily:SSF81901,TIGRFAM:TIGR00756
.	7B:3883215-3883215	T	TRITD7Bv1G002150	TRITD7Bv1G002150.3	Transcript	synonymous_variant	963	963	321	S	tcG/tcT	-	IMPACT=LOW;BIOTYPE=protein_coding;EXON=2/2;STRAND=1;ENSP=TRITD7Bv1G002150.3;UNIPARC=UPI0010190023;DOMAINS=PROSITE_profiles:PS51375,PANTHER:PTHR46128:SF34,PANTHER:PTHR46128,TIGRFAM:TIGR00756,Pfam:PF13041,Gene3D:1.25.40.10,Superfamily:SSF81901
.	7B:3883233-3883233	G	TRITD7Bv1G002150	TRITD7Bv1G002150.1	Transcript	synonymous_variant	1083	1083	361	A	gcA/gcG	AX-95095247-7B.1	IMPACT=LOW;BIOTYPE=protein_coding;EXON=1/2;STRAND=1;ENSP=TRITD7Bv1G002150.1;UNIPARC=UPI001018E402;DOMAINS=PROSITE_profiles:PS51375,PANTHER:PTHR46128,PANTHER:PTHR46128:SF34,TIGRFAM:TIGR00756,Gene3D:1.25.40.10,Pfam:PF13041,Superfamily:SSF81901
.	7B:3883233-3883233	G	TRITD7Bv1G002150	TRITD7Bv1G002150.2	Transcript	synonymous_variant	1083	1083	361	A	gcA/gcG	AX-95095247-7B.1	IMPACT=LOW;BIOTYPE=protein_coding;EXON=1/1;STRAND=1;ENSP=TRITD7Bv1G002150.2;UNIPARC=UPI001017627B;DOMAINS=Gene3D:1.25.40.10,Pfam:PF13041,PROSITE_profiles:PS51375,PANTHER:PTHR46128,PANTHER:PTHR46128:SF34,Superfamily:SSF81901,TIGRFAM:TIGR00756
.	7B:3883233-3883233	G	TRITD7Bv1G002150	TRITD7Bv1G002150.3	Transcript	synonymous_variant	981	981	327	A	gcA/gcG	AX-95095247-7B.1	IMPACT=LOW;BIOTYPE=protein_coding;EXON=2/2;STRAND=1;ENSP=TRITD7Bv1G002150.3;UNIPARC=UPI0010190023;DOMAINS=PROSITE_profiles:PS51375,PANTHER:PTHR46128:SF34,PANTHER:PTHR46128,TIGRFAM:TIGR00756,Pfam:PF13041,Gene3D:1.25.40.10,Superfamily:SSF81901
.	7B:3883236-3883236	T	TRITD7Bv1G002150	TRITD7Bv1G002150.1	Transcript	synonymous_variant	1086	1086	362	L	ctC/ctT	AX-94650652-7B.1	IMPACT=LOW;BIOTYPE=protein_coding;EXON=1/2;STRAND=1;ENSP=TRITD7Bv1G002150.1;UNIPARC=UPI001018E402;DOMAINS=PROSITE_profiles:PS51375,PANTHER:PTHR46128,PANTHER:PTHR46128:SF34,TIGRFAM:TIGR00756,Gene3D:1.25.40.10,Pfam:PF13041,Superfamily:SSF81901
.	7B:3883236-3883236	T	TRITD7Bv1G002150	TRITD7Bv1G002150.2	Transcript	synonymous_variant	1086	1086	362	L	ctC/ctT	AX-94650652-7B.1	IMPACT=LOW;BIOTYPE=protein_coding;EXON=1/1;STRAND=1;ENSP=TRITD7Bv1G002150.2;UNIPARC=UPI001017627B;DOMAINS=Gene3D:1.25.40.10,Pfam:PF13041,PROSITE_profiles:PS51375,PANTHER:PTHR46128,PANTHER:PTHR46128:SF34,Superfamily:SSF81901,TIGRFAM:TIGR00756
.	7B:3883236-3883236	T	TRITD7Bv1G002150	TRITD7Bv1G002150.3	Transcript	synonymous_variant	984	984	328	L	ctC/ctT	AX-94650652-7B.1	IMPACT=LOW;BIOTYPE=protein_coding;EXON=2/2;STRAND=1;ENSP=TRITD7Bv1G002150.3;UNIPARC=UPI0010190023;DOMAINS=PROSITE_profiles:PS51375,PANTHER:PTHR46128:SF34,PANTHER:PTHR46128,TIGRFAM:TIGR00756,Pfam:PF13041,Gene3D:1.25.40.10,Superfamily:SSF81901
.	7B:3883269-3883269	A	TRITD7Bv1G002150	TRITD7Bv1G002150.1	Transcript	missense_variant	1119	1119	373	D/E	gaC/gaA	AX-94433662-7B.2	IMPACT=MODERATE;BIOTYPE=protein_coding;EXON=1/2;STRAND=1;ENSP=TRITD7Bv1G002150.1;UNIPARC=UPI001018E402;SIFT=tolerated(0.88);DOMAINS=PROSITE_profiles:PS51375,PANTHER:PTHR46128,PANTHER:PTHR46128:SF34,TIGRFAM:TIGR00756,Gene3D:1.25.40.10,Pfam:PF13041,Superfamily:SSF81901
.	7B:3883269-3883269	A	TRITD7Bv1G002150	TRITD7Bv1G002150.2	Transcript	missense_variant	1119	1119	373	D/E	gaC/gaA	AX-94433662-7B.2	IMPACT=MODERATE;BIOTYPE=protein_coding;EXON=1/1;STRAND=1;ENSP=TRITD7Bv1G002150.2;UNIPARC=UPI001017627B;SIFT=tolerated(1);DOMAINS=Gene3D:1.25.40.10,Pfam:PF13041,PROSITE_profiles:PS51375,PANTHER:PTHR46128,PANTHER:PTHR46128:SF34,Superfamily:SSF81901,TIGRFAM:TIGR00756
.	7B:3883269-3883269	A	TRITD7Bv1G002150	TRITD7Bv1G002150.3	Transcript	missense_variant	1017	1017	339	D/E	gaC/gaA	AX-94433662-7B.2	IMPACT=MODERATE;BIOTYPE=protein_coding;EXON=2/2;STRAND=1;ENSP=TRITD7Bv1G002150.3;UNIPARC=UPI0010190023;SIFT=tolerated(1);DOMAINS=PROSITE_profiles:PS51375,PANTHER:PTHR46128:SF34,PANTHER:PTHR46128,TIGRFAM:TIGR00756,Pfam:PF13041,Gene3D:1.25.40.10,Superfamily:SSF81901
.	7B:3883276-3883276	G	TRITD7Bv1G002150	TRITD7Bv1G002150.1	Transcript	missense_variant	1126	1126	376	R/G	Agg/Ggg	-	IMPACT=MODERATE;BIOTYPE=protein_coding;EXON=1/2;STRAND=1;ENSP=TRITD7Bv1G002150.1;UNIPARC=UPI001018E402;SIFT=tolerated(0.4);DOMAINS=PROSITE_profiles:PS51375,PANTHER:PTHR46128,PANTHER:PTHR46128:SF34,TIGRFAM:TIGR00756,Gene3D:1.25.40.10,Pfam:PF13041,Superfamily:SSF81901
.	7B:3883276-3883276	G	TRITD7Bv1G002150	TRITD7Bv1G002150.2	Transcript	missense_variant	1126	1126	376	R/G	Agg/Ggg	-	IMPACT=MODERATE;BIOTYPE=protein_coding;EXON=1/1;STRAND=1;ENSP=TRITD7Bv1G002150.2;UNIPARC=UPI001017627B;SIFT=tolerated(0.42);DOMAINS=Gene3D:1.25.40.10,Pfam:PF13041,PROSITE_profiles:PS51375,PANTHER:PTHR46128,PANTHER:PTHR46128:SF34,Superfamily:SSF81901,TIGRFAM:TIGR00756
.	7B:3883276-3883276	G	TRITD7Bv1G002150	TRITD7Bv1G002150.3	Transcript	missense_variant	1024	1024	342	R/G	Agg/Ggg	-	IMPACT=MODERATE;BIOTYPE=protein_coding;EXON=2/2;STRAND=1;ENSP=TRITD7Bv1G002150.3;UNIPARC=UPI0010190023;SIFT=tolerated(0.42);DOMAINS=PROSITE_profiles:PS51375,PANTHER:PTHR46128:SF34,PANTHER:PTHR46128,TIGRFAM:TIGR00756,Pfam:PF13041,Gene3D:1.25.40.10,Superfamily:SSF81901
.	7B:3883279-3883279	C	TRITD7Bv1G002150	TRITD7Bv1G002150.1	Transcript	missense_variant	1129	1129	377	E/Q	Gag/Cag	-	IMPACT=MODERATE;BIOTYPE=protein_coding;EXON=1/2;STRAND=1;ENSP=TRITD7Bv1G002150.1;UNIPARC=UPI001018E402;SIFT=tolerated(0.44);DOMAINS=PROSITE_profiles:PS51375,PANTHER:PTHR46128,PANTHER:PTHR46128:SF34,TIGRFAM:TIGR00756,Gene3D:1.25.40.10,Pfam:PF13041,Superfamily:SSF81901
.	7B:3883279-3883279	C	TRITD7Bv1G002150	TRITD7Bv1G002150.2	Transcript	missense_variant	1129	1129	377	E/Q	Gag/Cag	-	IMPACT=MODERATE;BIOTYPE=protein_coding;EXON=1/1;STRAND=1;ENSP=TRITD7Bv1G002150.2;UNIPARC=UPI001017627B;SIFT=tolerated(0.44);DOMAINS=Gene3D:1.25.40.10,Pfam:PF13041,PROSITE_profiles:PS51375,PANTHER:PTHR46128,PANTHER:PTHR46128:SF34,Superfamily:SSF81901,TIGRFAM:TIGR00756
.	7B:3883279-3883279	C	TRITD7Bv1G002150	TRITD7Bv1G002150.3	Transcript	missense_variant	1027	1027	343	E/Q	Gag/Cag	-	IMPACT=MODERATE;BIOTYPE=protein_coding;EXON=2/2;STRAND=1;ENSP=TRITD7Bv1G002150.3;UNIPARC=UPI0010190023;SIFT=tolerated(0.46);DOMAINS=PROSITE_profiles:PS51375,PANTHER:PTHR46128:SF34,PANTHER:PTHR46128,TIGRFAM:TIGR00756,Pfam:PF13041,Gene3D:1.25.40.10,Superfamily:SSF81901
.	7B:3883284-3883284	A	TRITD7Bv1G002150	TRITD7Bv1G002150.1	Transcript	synonymous_variant	1134	1134	378	L	ttG/ttA	-	IMPACT=LOW;BIOTYPE=protein_coding;EXON=1/2;STRAND=1;ENSP=TRITD7Bv1G002150.1;UNIPARC=UPI001018E402;DOMAINS=PROSITE_profiles:PS51375,PANTHER:PTHR46128,PANTHER:PTHR46128:SF34,TIGRFAM:TIGR00756,Gene3D:1.25.40.10,Pfam:PF13041,Superfamily:SSF81901
.	7B:3883284-3883284	A	TRITD7Bv1G002150	TRITD7Bv1G002150.2	Transcript	synonymous_variant	1134	1134	378	L	ttG/ttA	-	IMPACT=LOW;BIOTYPE=protein_coding;EXON=1/1;STRAND=1;ENSP=TRITD7Bv1G002150.2;UNIPARC=UPI001017627B;DOMAINS=Gene3D:1.25.40.10,Pfam:PF13041,PROSITE_profiles:PS51375,PANTHER:PTHR46128,PANTHER:PTHR46128:SF34,Superfamily:SSF81901,TIGRFAM:TIGR00756
.	7B:3883284-3883284	A	TRITD7Bv1G002150	TRITD7Bv1G002150.3	Transcript	synonymous_variant	1032	1032	344	L	ttG/ttA	-	IMPACT=LOW;BIOTYPE=protein_coding;EXON=2/2;STRAND=1;ENSP=TRITD7Bv1G002150.3;UNIPARC=UPI0010190023;DOMAINS=PROSITE_profiles:PS51375,PANTHER:PTHR46128:SF34,PANTHER:PTHR46128,TIGRFAM:TIGR00756,Pfam:PF13041,Gene3D:1.25.40.10,Superfamily:SSF81901
.	7B:3883296-3883296	G	TRITD7Bv1G002150	TRITD7Bv1G002150.1	Transcript	missense_variant	1146	1146	382	I/M	atA/atG	-	IMPACT=MODERATE;BIOTYPE=protein_coding;EXON=1/2;STRAND=1;ENSP=TRITD7Bv1G002150.1;UNIPARC=UPI001018E402;SIFT=tolerated(1);DOMAINS=PROSITE_profiles:PS51375,PANTHER:PTHR46128,PANTHER:PTHR46128:SF34,TIGRFAM:TIGR00756,Gene3D:1.25.40.10,Pfam:PF13041,Superfamily:SSF81901
.	7B:3883296-3883296	G	TRITD7Bv1G002150	TRITD7Bv1G002150.2	Transcript	missense_variant	1146	1146	382	I/M	atA/atG	-	IMPACT=MODERATE;BIOTYPE=protein_coding;EXON=1/1;STRAND=1;ENSP=TRITD7Bv1G002150.2;UNIPARC=UPI001017627B;SIFT=tolerated(1);DOMAINS=Gene3D:1.25.40.10,Pfam:PF13041,PROSITE_profiles:PS51375,PANTHER:PTHR46128,PANTHER:PTHR46128:SF34,Superfamily:SSF81901,TIGRFAM:TIGR00756
.	7B:3883296-3883296	G	TRITD7Bv1G002150	TRITD7Bv1G002150.3	Transcript	missense_variant	1044	1044	348	I/M	atA/atG	-	IMPACT=MODERATE;BIOTYPE=protein_coding;EXON=2/2;STRAND=1;ENSP=TRITD7Bv1G002150.3;UNIPARC=UPI0010190023;SIFT=tolerated(1);DOMAINS=PROSITE_profiles:PS51375,PANTHER:PTHR46128:SF34,PANTHER:PTHR46128,TIGRFAM:TIGR00756,Pfam:PF13041,Gene3D:1.25.40.10,Superfamily:SSF81901
.	7B:3883338-3883338	A	TRITD7Bv1G002150	TRITD7Bv1G002150.1	Transcript	synonymous_variant	1188	1188	396	T	acG/acA	AX-94886739-7B.2	IMPACT=LOW;BIOTYPE=protein_coding;EXON=1/2;STRAND=1;ENSP=TRITD7Bv1G002150.1;UNIPARC=UPI001018E402;DOMAINS=PROSITE_profiles:PS51375,PANTHER:PTHR46128,PANTHER:PTHR46128:SF34,TIGRFAM:TIGR00756,Gene3D:1.25.40.10,Pfam:PF13041,Superfamily:SSF81901
.	7B:3883338-3883338	A	TRITD7Bv1G002150	TRITD7Bv1G002150.2	Transcript	synonymous_variant	1188	1188	396	T	acG/acA	AX-94886739-7B.2	IMPACT=LOW;BIOTYPE=protein_coding;EXON=1/1;STRAND=1;ENSP=TRITD7Bv1G002150.2;UNIPARC=UPI001017627B;DOMAINS=Gene3D:1.25.40.10,Pfam:PF13041,PROSITE_profiles:PS51375,PANTHER:PTHR46128,PANTHER:PTHR46128:SF34,Superfamily:SSF81901,TIGRFAM:TIGR00756
.	7B:3883338-3883338	A	TRITD7Bv1G002150	TRITD7Bv1G002150.3	Transcript	synonymous_variant	1086	1086	362	T	acG/acA	AX-94886739-7B.2	IMPACT=LOW;BIOTYPE=protein_coding;EXON=2/2;STRAND=1;ENSP=TRITD7Bv1G002150.3;UNIPARC=UPI0010190023;DOMAINS=PROSITE_profiles:PS51375,PANTHER:PTHR46128:SF34,PANTHER:PTHR46128,TIGRFAM:TIGR00756,Pfam:PF13041,Gene3D:1.25.40.10,Superfamily:SSF81901
.	7B:3883346-3883346	G	TRITD7Bv1G002150	TRITD7Bv1G002150.1	Transcript	missense_variant	1196	1196	399	N/S	aAt/aGt	AX-94596432-7B.2	IMPACT=MODERATE;BIOTYPE=protein_coding;EXON=1/2;STRAND=1;ENSP=TRITD7Bv1G002150.1;UNIPARC=UPI001018E402;SIFT=tolerated(1);DOMAINS=PROSITE_profiles:PS51375,PANTHER:PTHR46128,PANTHER:PTHR46128:SF34,TIGRFAM:TIGR00756,Gene3D:1.25.40.10,Pfam:PF13041,Superfamily:SSF81901
.	7B:3883346-3883346	G	TRITD7Bv1G002150	TRITD7Bv1G002150.2	Transcript	missense_variant	1196	1196	399	N/S	aAt/aGt	AX-94596432-7B.2	IMPACT=MODERATE;BIOTYPE=protein_coding;EXON=1/1;STRAND=1;ENSP=TRITD7Bv1G002150.2;UNIPARC=UPI001017627B;SIFT=tolerated(1);DOMAINS=Gene3D:1.25.40.10,Pfam:PF13041,PROSITE_profiles:PS51375,PANTHER:PTHR46128,PANTHER:PTHR46128:SF34,Superfamily:SSF81901,TIGRFAM:TIGR00756
.	7B:3883346-3883346	G	TRITD7Bv1G002150	TRITD7Bv1G002150.3	Transcript	missense_variant	1094	1094	365	N/S	aAt/aGt	AX-94596432-7B.2	IMPACT=MODERATE;BIOTYPE=protein_coding;EXON=2/2;STRAND=1;ENSP=TRITD7Bv1G002150.3;UNIPARC=UPI0010190023;SIFT=tolerated(1);DOMAINS=PROSITE_profiles:PS51375,PANTHER:PTHR46128:SF34,PANTHER:PTHR46128,TIGRFAM:TIGR00756,Pfam:PF13041,Gene3D:1.25.40.10,Superfamily:SSF81901
.	7B:3883395-3883395	G	TRITD7Bv1G002150	TRITD7Bv1G002150.1	Transcript	synonymous_variant	1245	1245	415	R	cgA/cgG	AX-94838905-7B.2	IMPACT=LOW;BIOTYPE=protein_coding;EXON=1/2;STRAND=1;ENSP=TRITD7Bv1G002150.1;UNIPARC=UPI001018E402;DOMAINS=PROSITE_profiles:PS51375,PANTHER:PTHR46128,PANTHER:PTHR46128:SF34,TIGRFAM:TIGR00756,Gene3D:1.25.40.10,Superfamily:SSF81901
.	7B:3883395-3883395	G	TRITD7Bv1G002150	TRITD7Bv1G002150.2	Transcript	synonymous_variant	1245	1245	415	R	cgA/cgG	AX-94838905-7B.2	IMPACT=LOW;BIOTYPE=protein_coding;EXON=1/1;STRAND=1;ENSP=TRITD7Bv1G002150.2;UNIPARC=UPI001017627B;DOMAINS=Gene3D:1.25.40.10,PROSITE_profiles:PS51375,PANTHER:PTHR46128,PANTHER:PTHR46128:SF34,Superfamily:SSF81901,TIGRFAM:TIGR00756
.	7B:3883395-3883395	G	TRITD7Bv1G002150	TRITD7Bv1G002150.3	Transcript	synonymous_variant	1143	1143	381	R	cgA/cgG	AX-94838905-7B.2	IMPACT=LOW;BIOTYPE=protein_coding;EXON=2/2;STRAND=1;ENSP=TRITD7Bv1G002150.3;UNIPARC=UPI0010190023;DOMAINS=PROSITE_profiles:PS51375,PANTHER:PTHR46128:SF34,PANTHER:PTHR46128,TIGRFAM:TIGR00756,Gene3D:1.25.40.10,Superfamily:SSF81901
.	7B:3883402-3883402	G	TRITD7Bv1G002150	TRITD7Bv1G002150.1	Transcript	missense_variant	1252	1252	418	L/V	Ctg/Gtg	AX-94944804-7B.2	IMPACT=MODERATE;BIOTYPE=protein_coding;EXON=1/2;STRAND=1;ENSP=TRITD7Bv1G002150.1;UNIPARC=UPI001018E402;SIFT=tolerated(1);DOMAINS=PROSITE_profiles:PS51375,PANTHER:PTHR46128,PANTHER:PTHR46128:SF34,TIGRFAM:TIGR00756,Gene3D:1.25.40.10,Superfamily:SSF81901
.	7B:3883402-3883402	G	TRITD7Bv1G002150	TRITD7Bv1G002150.2	Transcript	missense_variant	1252	1252	418	L/V	Ctg/Gtg	AX-94944804-7B.2	IMPACT=MODERATE;BIOTYPE=protein_coding;EXON=1/1;STRAND=1;ENSP=TRITD7Bv1G002150.2;UNIPARC=UPI001017627B;SIFT=tolerated(1);DOMAINS=Gene3D:1.25.40.10,PROSITE_profiles:PS51375,PANTHER:PTHR46128,PANTHER:PTHR46128:SF34,Superfamily:SSF81901,TIGRFAM:TIGR00756
.	7B:3883402-3883402	G	TRITD7Bv1G002150	TRITD7Bv1G002150.3	Transcript	missense_variant	1150	1150	384	L/V	Ctg/Gtg	AX-94944804-7B.2	IMPACT=MODERATE;BIOTYPE=protein_coding;EXON=2/2;STRAND=1;ENSP=TRITD7Bv1G002150.3;UNIPARC=UPI0010190023;SIFT=tolerated(1);DOMAINS=PROSITE_profiles:PS51375,PANTHER:PTHR46128:SF34,PANTHER:PTHR46128,TIGRFAM:TIGR00756,Gene3D:1.25.40.10,Superfamily:SSF81901
.	7B:3883402-3883402	G	TRITD7Bv1G002150	TRITD7Bv1G002150.4	Transcript	missense_variant	4	4	2	L/V	Ctg/Gtg	AX-94944804-7B.2	IMPACT=MODERATE;BIOTYPE=protein_coding;EXON=1/2;STRAND=1;ENSP=TRITD7Bv1G002150.4;UNIPARC=UPI00101961F9;SIFT=tolerated(1);DOMAINS=Gene3D:1.25.40.10
.	7B:3883417-3883417	G	TRITD7Bv1G002150	TRITD7Bv1G002150.1	Transcript	missense_variant	1267	1267	423	I/V	Att/Gtt	AX-94704834-7B.2	IMPACT=MODERATE;BIOTYPE=protein_coding;EXON=1/2;STRAND=1;ENSP=TRITD7Bv1G002150.1;UNIPARC=UPI001018E402;SIFT=tolerated(0.78);DOMAINS=PROSITE_profiles:PS51375,PANTHER:PTHR46128,PANTHER:PTHR46128:SF34,TIGRFAM:TIGR00756,Superfamily:SSF81901
.	7B:3883417-3883417	G	TRITD7Bv1G002150	TRITD7Bv1G002150.2	Transcript	missense_variant	1267	1267	423	I/V	Att/Gtt	AX-94704834-7B.2	IMPACT=MODERATE;BIOTYPE=protein_coding;EXON=1/1;STRAND=1;ENSP=TRITD7Bv1G002150.2;UNIPARC=UPI001017627B;SIFT=tolerated(0.51);DOMAINS=Gene3D:1.25.40.10,PROSITE_profiles:PS51375,PANTHER:PTHR46128,PANTHER:PTHR46128:SF34,Superfamily:SSF81901,TIGRFAM:TIGR00756
.	7B:3883417-3883417	G	TRITD7Bv1G002150	TRITD7Bv1G002150.3	Transcript	missense_variant	1165	1165	389	I/V	Att/Gtt	AX-94704834-7B.2	IMPACT=MODERATE;BIOTYPE=protein_coding;EXON=2/2;STRAND=1;ENSP=TRITD7Bv1G002150.3;UNIPARC=UPI0010190023;SIFT=tolerated(0.49);DOMAINS=PROSITE_profiles:PS51375,PANTHER:PTHR46128:SF34,PANTHER:PTHR46128,TIGRFAM:TIGR00756,Gene3D:1.25.40.10,Superfamily:SSF81901
.	7B:3883417-3883417	G	TRITD7Bv1G002150	TRITD7Bv1G002150.4	Transcript	missense_variant	19	19	7	I/V	Att/Gtt	AX-94704834-7B.2	IMPACT=MODERATE;BIOTYPE=protein_coding;EXON=1/2;STRAND=1;ENSP=TRITD7Bv1G002150.4;UNIPARC=UPI00101961F9;SIFT=tolerated(0.37);DOMAINS=Gene3D:1.25.40.10
.	7B:3883472-3883472	A	TRITD7Bv1G002150	TRITD7Bv1G002150.1	Transcript	missense_variant	1322	1322	441	R/K	aGa/aAa	AX-95183250-7B.1	IMPACT=MODERATE;BIOTYPE=protein_coding;EXON=1/2;STRAND=1;ENSP=TRITD7Bv1G002150.1;UNIPARC=UPI001018E402;SIFT=tolerated(0.27);DOMAINS=PROSITE_profiles:PS51375,PANTHER:PTHR46128,PANTHER:PTHR46128:SF34,Gene3D:1.25.40.10,TIGRFAM:TIGR00756,Pfam:PF13041,Superfamily:SSF81901
.	7B:3883472-3883472	A	TRITD7Bv1G002150	TRITD7Bv1G002150.2	Transcript	missense_variant	1322	1322	441	R/K	aGa/aAa	AX-95183250-7B.1	IMPACT=MODERATE;BIOTYPE=protein_coding;EXON=1/1;STRAND=1;ENSP=TRITD7Bv1G002150.2;UNIPARC=UPI001017627B;SIFT=tolerated(0.17);DOMAINS=Gene3D:1.25.40.10,Pfam:PF13041,PROSITE_profiles:PS51375,PANTHER:PTHR46128,PANTHER:PTHR46128:SF34,Superfamily:SSF81901,TIGRFAM:TIGR00756
.	7B:3883472-3883472	A	TRITD7Bv1G002150	TRITD7Bv1G002150.3	Transcript	missense_variant	1220	1220	407	R/K	aGa/aAa	AX-95183250-7B.1	IMPACT=MODERATE;BIOTYPE=protein_coding;EXON=2/2;STRAND=1;ENSP=TRITD7Bv1G002150.3;UNIPARC=UPI0010190023;SIFT=tolerated(0.18);DOMAINS=PROSITE_profiles:PS51375,PANTHER:PTHR46128:SF34,PANTHER:PTHR46128,TIGRFAM:TIGR00756,Pfam:PF13041,Gene3D:1.25.40.10,Superfamily:SSF81901
.	7B:3883472-3883472	A	TRITD7Bv1G002150	TRITD7Bv1G002150.4	Transcript	missense_variant	74	74	25	R/K	aGa/aAa	AX-95183250-7B.1	IMPACT=MODERATE;BIOTYPE=protein_coding;EXON=1/2;STRAND=1;ENSP=TRITD7Bv1G002150.4;UNIPARC=UPI00101961F9;SIFT=tolerated(0.58);DOMAINS=Gene3D:1.25.40.10,Pfam:PF13041,PROSITE_profiles:PS51375,PANTHER:PTHR47933,PANTHER:PTHR47933:SF32,Superfamily:SSF81901,TIGRFAM:TIGR00756
.	7B:3883476-3883476	T	TRITD7Bv1G002150	TRITD7Bv1G002150.1	Transcript	synonymous_variant	1326	1326	442	L	ctC/ctT	AX-94856192-7B.2	IMPACT=LOW;BIOTYPE=protein_coding;EXON=1/2;STRAND=1;ENSP=TRITD7Bv1G002150.1;UNIPARC=UPI001018E402;DOMAINS=PROSITE_profiles:PS51375,PANTHER:PTHR46128,PANTHER:PTHR46128:SF34,Gene3D:1.25.40.10,TIGRFAM:TIGR00756,Pfam:PF13041,Superfamily:SSF81901
.	7B:3883476-3883476	T	TRITD7Bv1G002150	TRITD7Bv1G002150.2	Transcript	synonymous_variant	1326	1326	442	L	ctC/ctT	AX-94856192-7B.2	IMPACT=LOW;BIOTYPE=protein_coding;EXON=1/1;STRAND=1;ENSP=TRITD7Bv1G002150.2;UNIPARC=UPI001017627B;DOMAINS=Gene3D:1.25.40.10,Pfam:PF13041,PROSITE_profiles:PS51375,PANTHER:PTHR46128,PANTHER:PTHR46128:SF34,Superfamily:SSF81901,TIGRFAM:TIGR00756
.	7B:3883476-3883476	T	TRITD7Bv1G002150	TRITD7Bv1G002150.3	Transcript	synonymous_variant	1224	1224	408	L	ctC/ctT	AX-94856192-7B.2	IMPACT=LOW;BIOTYPE=protein_coding;EXON=2/2;STRAND=1;ENSP=TRITD7Bv1G002150.3;UNIPARC=UPI0010190023;DOMAINS=PROSITE_profiles:PS51375,PANTHER:PTHR46128:SF34,PANTHER:PTHR46128,TIGRFAM:TIGR00756,Pfam:PF13041,Gene3D:1.25.40.10,Superfamily:SSF81901
.	7B:3883476-3883476	T	TRITD7Bv1G002150	TRITD7Bv1G002150.4	Transcript	synonymous_variant	78	78	26	L	ctC/ctT	AX-94856192-7B.2	IMPACT=LOW;BIOTYPE=protein_coding;EXON=1/2;STRAND=1;ENSP=TRITD7Bv1G002150.4;UNIPARC=UPI00101961F9;DOMAINS=Gene3D:1.25.40.10,Pfam:PF13041,PROSITE_profiles:PS51375,PANTHER:PTHR47933,PANTHER:PTHR47933:SF32,Superfamily:SSF81901,TIGRFAM:TIGR00756
.	7B:3883477-3883477	G	TRITD7Bv1G002150	TRITD7Bv1G002150.1	Transcript	missense_variant	1327	1327	443	S/G	Agt/Ggt	AX-94948980-7B.2	IMPACT=MODERATE;BIOTYPE=protein_coding;EXON=1/2;STRAND=1;ENSP=TRITD7Bv1G002150.1;UNIPARC=UPI001018E402;SIFT=tolerated(0.34);DOMAINS=PROSITE_profiles:PS51375,PANTHER:PTHR46128,PANTHER:PTHR46128:SF34,Gene3D:1.25.40.10,TIGRFAM:TIGR00756,Pfam:PF13041,Superfamily:SSF81901
.	7B:3883477-3883477	G	TRITD7Bv1G002150	TRITD7Bv1G002150.2	Transcript	missense_variant	1327	1327	443	S/G	Agt/Ggt	AX-94948980-7B.2	IMPACT=MODERATE;BIOTYPE=protein_coding;EXON=1/1;STRAND=1;ENSP=TRITD7Bv1G002150.2;UNIPARC=UPI001017627B;SIFT=tolerated(0.33);DOMAINS=Gene3D:1.25.40.10,Pfam:PF13041,PROSITE_profiles:PS51375,PANTHER:PTHR46128,PANTHER:PTHR46128:SF34,Superfamily:SSF81901,TIGRFAM:TIGR00756
.	7B:3883477-3883477	G	TRITD7Bv1G002150	TRITD7Bv1G002150.3	Transcript	missense_variant	1225	1225	409	S/G	Agt/Ggt	AX-94948980-7B.2	IMPACT=MODERATE;BIOTYPE=protein_coding;EXON=2/2;STRAND=1;ENSP=TRITD7Bv1G002150.3;UNIPARC=UPI0010190023;SIFT=tolerated(0.32);DOMAINS=PROSITE_profiles:PS51375,PANTHER:PTHR46128:SF34,PANTHER:PTHR46128,TIGRFAM:TIGR00756,Pfam:PF13041,Gene3D:1.25.40.10,Superfamily:SSF81901
.	7B:3883477-3883477	G	TRITD7Bv1G002150	TRITD7Bv1G002150.4	Transcript	missense_variant	79	79	27	S/G	Agt/Ggt	AX-94948980-7B.2	IMPACT=MODERATE;BIOTYPE=protein_coding;EXON=1/2;STRAND=1;ENSP=TRITD7Bv1G002150.4;UNIPARC=UPI00101961F9;SIFT=tolerated(0.47);DOMAINS=Gene3D:1.25.40.10,Pfam:PF13041,PROSITE_profiles:PS51375,PANTHER:PTHR47933,PANTHER:PTHR47933:SF32,Superfamily:SSF81901,TIGRFAM:TIGR00756
[truncated: 249,241 more rows]
