# Supplementary material for: Whole-genome resequencing-based characterization of a durum wheat landrace showing similarity to ‘Senatore Cappelli’
Source: PLoS One. 2023 Sep 21;18(9):e0291430. doi: 10.1371/journal.pone.0291430 (PMC10513328; doi:10.1371/journal.pone.0291430)
Supplement: S15 File — (XLSX) [file pone.0291430.s020.xlsx]

## Sheet: Legend
Worksheet 3541_no_ND_snp# lists the 3,541 SNP loci used in the paper of Taranto et al. (2020) along with the corresponding genotypes for the 259 durum wheat accessions (columns H to JF) and the 'TB2018' (column G) of the present study. The last 30 lines (highlighted in yellow) represent the 30 SNP loci non called by the BLAST search pipeline (see description in the manuscript).

## Sheet: 3541_no_ND_snp#
snp_Number (Taranto et al. 2020)	snp_[Taranto]	alleles	chrom	pos_Zavitan	strand	TB2018_snp_BLAST_allele	Dauno.V-OCs	Saragolla.V-L	Senatore_Cappelli.V-OCs	Cannizzara.V-L	Realforte.V-L	Carlantino.V-L	Ceimilia.V-L	Calbigia.V-L	Murru_Bascum.V-L	Zingarello.V-L	Martinella.V-L	Canu_Bascia.V-L	Trigu_Canu.V-L	Castel_Sardo_Siciliano.V-L	Bianco.V-L	Decimomanna.V-L	Rosso.V-L	Murru.V-L	Scorsonera.V-L	Castiglione_Pubescente.V-L	Kamut.Crea-L	Bidi.V-L	AZIZIAH.V-OCs	Saragolla_Zingaresca.V-L	Ruscia.V-L	Timilia.V-L	Farro_Corto.V-L	Margherito.V-L	Precioza.V-L	Quattrocoste_Razza_148.V-L	Biancuccia.V-L	AZIZIAH_301.V-OCs	Capinera_179.V-L	Taganrog.V-L	Cappelli.V-OCs	Dauno_III.V-OCs	Bufala_nera_corta.DV-L	Grifoni.V-OCs	Vera_63.V-OCs	Casale_92.V-OCs	Cotrone.V-L	Gioia.V-L	Pavone.V-L
1	wsnp_Ku_c1818_3557408	T/C	1	3072872	+	T	C	T	T	C	T	C	T	T	T	T	T	T	T	T	C	T	C	T	C	T	T	T	T	T	T	T	T	T	C	C	T	T	T	C	T	C	T	C	Y	T	T	T	T
2	tplb0025b13_2054	T/C	1	3075188	+	T	T	T	T	C	T	T	T	T	T	T	T	T	T	T	T	T	T	T	T	T	T	T	T	T	T	T	T	T	T	T	T	T	T	T	T	T	T	T	T	T	T	T	T
3	Kukri_c7192_1128	C/T	1	3080236	+	C	T	C	C	C	C	T	C	C	C	C	C	C	C	C	T	C	T	C	T	C	C	C	C	C	C	C	C	C	T	T	C	C	C	T	C	T	C	T	Y	C	C	C	C
4	BS00026456_51	T/C	1	3273442	+	T	T	T	T	T	T	T	T	T	T	T	T	T	T	T	T	T	T	T	T	T	T	T	T	T	T	T	T	T	T	T	T	T	T	T	T	T	T	T	Y	T	T	T	T
5	CAP12_c3074_192	G/A	1	4258494	+	G	G	G	G	G	G	G	G	G	G	G	G	A	G	G	G	G	G	G	A	G	G	G	G	G	G	G	G	G	G	G	G	A	G	G	G	G	G	G	A	A	G	G	G
6	BS00023130_51	G/T	1	5610548	+	G	G	G	G	G	G	G	G	G	G	G	G	G	G	G	G	G	G	G	T	G	G	G	G	G	G	G	G	G	G	G	G	G	G	G	G	G	G	G	T	G	G	G	G
7	RAC875_c30657_82	A/G	1	6542081	+	A	G	A	A	A	G	A	A	A	A	A	A	A	A	A	A	A	A	G	A	A	A	A	A	A	A	A	A	A	G	A	A	A	A	A	A	G	A	G	R	A	A	A	A
8	BS00023201_51	G/A	1	6918899	+	R	G	G	G	G	G	G	G	G	G	A	G	A	G	G	G	G	G	G	G	A	G	G	G	G	G	G	G	G	G	G	G	G	G	G	G	G	G	G	R	G	G	G	G
9	BS00022355_51	T/C	1	6940513	+	T	C	C	T	T	T	T	C	T	T	T	T	T	T	T	T	T	T	T	T	T	T	T	T	T	T	C	T	T	C	T	T	T	T	T	T	C	T	T	Y	T	C	C	C
10	Kukri_c2332_1093	G/A	1	6941846	+	G	G	G	G	G	G	G	G	G	G	G	G	G	G	G	G	G	G	G	G	G	G	G	G	G	G	G	G	G	G	G	G	G	G	G	G	G	G	G	R	G	G	G	G
11	Excalibur_c71158_54	A/G	1	7600435	+	A	A	A	A	A	A	A	G	A	A	A	G	A	A	A	A	A	G	A	A	G	A	A	A	A	A	G	A	A	A	A	G	G	A	A	A	A	A	A	R	A	A	A	A
12	Excalibur_c82557_201	C/A	1	8194572	+	A	C	C	A	C	C	A	C	N	N	C	C	C	C	A	N	M	C	A	A	C	A	M	N	A	C	C	M	N	C	N	C	C	C	N	M	C	A	C	M	A	C	C	C
13	Kukri_c2446_683	G/A	1	8541617	+	T	G	G	G	A	G	G	A	G	N	A	G	A	A	N	N	N	R	G	G	G	G	G	G	G	A	A	N	G	G	G	G	A	G	G	G	G	G	G	A	G	A	A	A
14	Tdurum_contig46413_680	T/C	1	8999846	+	C	N	N	C	N	C	T	C	C	C	C	T	C	C	C	T	C	T	C	T	C	C	C	C	C	N	C	C	C	N	T	T	T	C	T	C	T	T	N	C	C	Y	N	N
15	Tdurum_contig56871_696	G/A	1	9084726	+	A	G	G	A	A	A	R	G	A	A	A	G	G	A	A	G	A	G	A	G	A	A	A	A	A	G	G	A	A	G	N	G	A	A	G	A	R	A	N	R	A	G	G	G
16	Tdurum_contig43943_1165	A/G	1	9126954	+	G	A	A	A	A	A	G	A	A	A	A	A	G	A	A	R	A	A	A	G	A	A	A	A	A	A	A	A	A	A	G	A	A	A	G	A	N	A	A	A	A	A	A	A
17	GENE-0172_551	C/T	1	9127217	+	C	C	C	C	T	C	C	C	C	C	C	C	C	C	C	C	C	C	C	C	C	C	C	C	C	T	C	C	C	C	C	C	C	C	C	C	C	C	C	Y	C	C	C	C
18	Tdurum_contig68637_256	G/A	1	9128337	+	A	A	A	G	A	G	A	A	G	A	G	G	G	A	G	G	A	G	A	G	A	G	G	A	G	G	G	G	G	A	A	G	A	A	G	G	A	G	A	A	G	A	A	A
19	Tdurum_contig14847_144	T/G	1	9129890	+	G	G	G	T	G	G	G	G	G	G	G	T	G	G	G	G	G	G	G	G	G	G	T	G	G	G	G	G	T	G	G	T	G	G	T	T	G	T	G	G	T	G	G	G
20	BobWhite_c28295_256	G/T	1	10253963	+	G	T	T	G	T	G	G	T	G	G	T	G	T	T	G	T	T	G	G	G	G	G	G	G	G	T	G	G	G	T	G	G	G	T	G	G	G	T	G	T	G	T	T	T
21	RAC875_rep_c70613_78	A/G	1	10511346	+	A	G	A	A	A	A	A	A	A	A	A	A	A	A	A	G	A	A	A	A	A	A	A	A	A	G	A	A	A	G	A	A	A	G	A	A	A	G	A	G	A	A	A	A
22	Excalibur_rep_c67198_530	A/G	1	10517555	+	A	G	G	A	G	A	A	G	A	A	G	A	G	G	A	G	G	A	A	A	A	A	A	A	A	G	A	A	A	G	A	A	A	G	A	A	A	G	A	G	A	G	G	G
25	wsnp_Ex_c1137_2182795	G/A	1	11204548	+	C	A	G	G	G	G	A	G	G	G	G	G	A	G	G	A	G	G	A	A	G	G	G	G	G	G	G	G	G	A	A	G	R	G	A	G	G	G	G	G	G	G	A	G
27	Tdurum_contig42479_3800	G/A	1	11205773	+	A	G	A	G	A	A	G	G	A	G	A	A	A	A	G	G	G	A	G	G	A	A	G	G	G	A	A	G	G	G	G	A	G	A	G	G	A	A	A	G	G	A	A	A
28	Kukri_c41943_535	A/G	1	11527209	+	A	G	A	A	R	N	G	A	A	A	A	A	G	A	A	G	A	A	G	N	A	A	A	A	A	A	A	A	A	G	G	A	A	R	G	A	A	A	A	A	A	A	G	A
29	Tdurum_contig83113_134	T/C	1	12344849	+	T	C	C	T	T	C	T	T	T	T	T	T	T	T	T	T	T	T	C	T	C	C	T	T	T	T	T	T	T	C	T	T	T	T	T	T	C	T	T	T	T	C	C	C
30	Tdurum_contig61492_684	A/G	1	13713664	+	G	A	A	G	A	A	A	A	G	G	G	G	A	A	G	A	G	A	A	G	A	A	G	G	G	A	A	G	G	A	A	G	G	G	A	G	A	G	A	G	G	A	A	A
31	BS00003761_51	A/G	1	14994608	+	R	G	G	A	G	G	G	A	A	A	A	A	G	A	A	G	A	A	G	A	G	G	A	A	A	A	A	A	A	G	G	A	A	A	G	A	G	A	G	A	A	G	G	G
33	RAC875_c37934_225	T/C	1	18724046	+	T	T	T	T	T	T	T	T	T	T	T	T	T	T	T	T	T	T	T	T	T	T	T	T	T	T	T	T	T	T	T	T	Y	T	T	T	T	T	T	T	Y	T	T	T
34	Ex_c64327_523	T/C	1	18833580	+	T	T	C	T	C	C	C	T	T	T	T	T	C	T	T	C	T	T	C	T	C	T	T	T	T	C	C	C	T	T	C	T	C	C	C	T	C	T	C	T	T	T	C	T
35	Kukri_c33670_506	C/A	1	19993301	+	C	C	C	C	C	C	C	C	C	C	C	C	C	C	C	C	C	C	C	C	C	C	C	C	C	C	C	C	C	C	C	C	A	C	C	C	C	C	C	C	C	C	C	C
36	BS00078982_51	C/A	1	22918575	+	C	C	C	C	C	C	C	C	C	C	C	C	C	C	C	C	C	C	C	C	C	C	C	C	C	C	C	C	C	C	C	C	C	C	C	C	C	C	C	C	C	C	C	C
37	wsnp_Ex_c10783_17554146	G/A	1	24176097	+	G	G	G	G	G	G	G	G	G	G	G	G	G	G	G	G	G	G	G	G	G	G	G	G	G	G	G	G	G	G	G	G	G	G	G	G	G	G	G	G	G	G	G	G
38	GENE-0427_442	A/G	1	25081797	+	A	A	G	A	A	G	G	A	A	A	A	A	G	A	A	G	A	A	A	A	G	A	A	G	A	A	A	A	A	A	G	A	G	G	G	A	A	G	G	A	A	A	G	A
39	Excalibur_c10689_254	G/A	1	25612698	+	G	G	G	G	G	G	G	G	G	G	G	G	G	G	G	G	G	G	G	G	G	G	G	G	G	G	G	G	G	G	G	G	G	G	G	G	G	G	G	G	G	G	G	G
40	Kukri_c13136_1363	C/T	1	30658116	+	C	T	T	C	T	T	T	T	T	C	T	T	T	T	C	T	C	T	T	T	T	C	C	C	C	T	T	C	C	T	T	T	T	T	T	C	T	T	T	T	C	T	T	T
41	Kukri_c22508_119	A/C	1	30813111	+	A	A	A	A	C	A	A	A	A	A	A	A	C	A	A	A	A	A	A	A	A	A	A	A	A	C	A	A	A	A	N	A	A	A	A	A	A	A	A	A	A	A	A	A
42	Kukri_c12534_559	T/G	1	31274037	+	T	K	T	T	N	N	N	T	K	T	T	N	N	T	T	K	T	K	K	N	N	N	T	T	T	K	N	T	T	K	K	K	T	K	K	T	K	K	K	G	T	T	T	T
43	Kukri_c63336_621	A/G	1	33143692	+	G	A	G	A	A	A	A	A	G	A	A	A	A	A	A	A	A	A	A	A	A	A	A	A	A	A	A	A	A	A	A	A	A	A	A	A	A	G	A	G	A	A	A	G
44	GENE-0002_856	C/T	1	34081569	+	C	C	T	C	C	C	C	C	C	C	C	C	C	C	C	C	C	C	C	C	C	C	C	C	C	C	C	C	C	C	C	C	C	C	C	C	C	C	C	C	C	T	T	T
45	Ra_c29142_340	T/C	1	34380081	+	C	C	C	T	C	C	C	C	T	T	T	T	C	T	T	C	T	T	T	T	T	T	T	C	T	C	C	C	T	C	C	T	T	C	C	T	C	C	C	C	T	C	C	C
46	Kukri_c46010_146	T/C	1	34783640	+	T	T	T	T	T	T	T	N	N	T	T	T	T	T	T	T	N	T	T	T	T	T	N	N	T	T	T	T	T	N	N	T	T	T	T	N	N	T	T	T	T	T	T	T
47	Tdurum_contig13946_241	C/T	1	35202812	+	C	C	C	C	C	C	C	C	C	C	C	C	C	C	C	C	C	T	C	C	T	C	C	C	C	C	C	C	C	C	C	C	C	C	C	C	C	C	C	T	C	C	C	C
48	Kukri_c82555_88	G/T	1	35206085	+	G	G	G	G	G	G	G	G	G	G	G	G	G	G	G	G	G	T	G	G	T	G	G	G	G	G	G	G	G	G	G	G	T	G	G	G	G	G	G	T	G	G	G	G
49	RAC875_c8271_1352	T/C	1	37799405	+	C	C	C	T	C	C	C	C	T	T	T	T	C	T	T	C	T	T	T	T	T	T	T	T	T	C	C	C	T	C	C	T	T	C	C	T	C	C	C	Y	T	C	C	C
50	wsnp_CAP11_c1043_618449	T/C	1	39351687	+	G	T	T	T	T	T	T	T	T	T	T	T	T	T	T	T	T	T	T	T	T	T	T	T	T	T	T	T	T	T	T	T	T	T	T	T	T	T	T	T	T	T	T	T
51	RAC875_c826_2186	G/A	1	41113285	+	G	G	G	G	G	G	A	G	G	G	A	G	A	G	G	A	G	A	G	G	A	G	G	G	G	G	A	G	G	G	A	G	A	A	A	G	G	G	A	A	G	G	G	G
52	Tdurum_contig5008_635	G/A	1	49460159	+	G	A	G	G	A	A	A	G	A	A	A	A	A	G	G	G	G	G	G	A	A	G	G	G	G	A	A	G	G	A	A	A	G	G	A	G	A	A	A	A	G	G	G	G
53	IACX5982	C/A	1	50765158	+	C	C	C	C	A	C	A	C	A	C	A	A	C	C	C	C	C	A	A	A	M	C	C	C	C	C	M	C	C	C	A	A	C	C	A	C	A	A	A	N	C	C	C	C
54	IAAV6464	G/A	1	59746441	+	G	G	G	G	G	G	G	G	G	G	G	G	G	G	G	G	G	G	G	G	G	G	G	G	G	G	G	G	G	G	G	G	G	G	G	G	G	G	G	G	G	G	G	G
55	wsnp_Ex_c2181_4089788	C/T	1	66922076	+	C	C	C	C	C	C	C	C	C	C	C	C	C	C	C	C	C	C	C	C	C	C	C	C	C	C	C	C	C	C	C	C	C	C	C	C	C	C	C	C	C	C	C	C
56	Ku_c5960_496	C/T	1	73338672	+	C	C	C	C	C	C	C	C	C	C	T	C	C	C	C	C	C	C	C	C	C	C	C	C	C	C	C	C	C	C	C	C	C	C	C	C	C	T	C	C	C	C	C	C
57	RAC875_c21367_209	G/A	1	155918964	+	A	G	G	G	G	G	G	G	G	G	G	G	G	G	G	G	G	G	G	G	G	G	G	G	G	G	G	G	G	G	G	G	G	G	G	G	G	G	G	G	G	G	G	G
58	Excalibur_c6255_1119	T/C	1	156958361	+	T	C	C	T	T	C	T	C	C	C	T	C	C	C	C	C	C	T	T	T	T	C	T	C	C	C	T	T	T	C	C	C	T	C	T	T	C	C	T	T	T	C	C	C
59	Kukri_c14968_674	T/C	1	165530550	+	T	T	T	T	T	T	T	T	T	T	T	T	T	T	T	T	T	T	T	T	T	T	T	T	T	T	T	T	T	T	T	T	T	T	T	T	T	C	T	T	T	T	T	T
60	BS00065700_51	T/C	1	219760787	+	T	T	T	T	T	C	T	T	T	T	T	T	T	T	T	T	T	C	T	T	T	T	T	T	T	T	T	T	T	T	T	T	T	C	T	T	C	T	T	T	T	T	C	T
61	wsnp_Ex_c11697_18821490	T/C	1	239632966	+	T	T	T	T	T	T	T	T	T	T	T	T	T	T	T	T	T	T	T	T	T	T	T	T	T	T	T	T	T	T	T	T	T	T	T	T	T	T	T	T	T	T	T	T
62	Tdurum_contig19102_84	C/T	1	280796407	+	T	C	C	N	C	C	T	C	C	C	C	C	C	C	C	N	N	T	C	C	C	C	N	C	C	N	C	C	N	N	T	C	C	C	C	N	C	T	T	N	Y	C	C	C
63	BS00065930_51	T/C	1	290488823	+	C	C	C	T	C	C	T	T	T	T	C	C	C	C	T	T	T	T	C	C	C	T	T	T	T	T	T	T	T	C	C	C	T	C	C	T	T	C	C	C	T	C	C	C
64	GENE-0227_217	C/A	1	299326154	+	C	C	C	C	C	C	C	C	C	C	C	C	C	C	C	C	C	C	C	C	C	C	C	C	C	C	C	C	C	C	C	C	C	C	C	C	C	C	C	C	C	C	C	C
65	BS00063885_51	A/G	1	300184923	+	A	G	A	A	G	G	A	G	G	G	G	G	A	G	G	G	G	G	A	G	A	A	A	G	G	G	G	G	A	G	A	G	A	G	G	A	A	G	A	G	A	A	A	A
66	TA001042-0912	T/G	1	302768013	+	T	G	G	T	T	G	G	G	T	G	T	G	G	G	G	G	G	G	T	T	G	G	T	G	G	T	N	T	T	G	G	G	G	G	G	T	G	T	G	G	G	G	G	G
67	BS00064548_51	C/T	1	309213092	+	T	C	C	T	C	C	C	C	C	C	C	C	C	C	T	C	T	C	C	C	C	C	T	C	T	C	C	T	T	C	C	C	C	C	T	T	C	C	C	C	C	C	T	C
68	RFL_Contig5450_993	C/T	1	309438231	+	C	C	C	C	C	C	C	C	C	C	C	C	C	C	C	C	C	C	C	C	C	C	C	C	C	C	C	C	C	C	C	C	C	C	C	C	C	C	C	C	C	C	C	C
69	BS00064679_51	C/T	1	313632182	+	C	C	C	C	C	C	C	C	C	C	C	C	C	C	C	C	C	C	C	C	C	C	C	C	C	C	C	C	C	C	C	C	C	C	C	C	C	C	C	T	C	C	C	C
70	BS00072686_51	A/G	1	314979351	+	A	A	A	A	G	A	A	A	G	A	G	A	A	A	A	A	A	A	G	G	A	A	A	A	A	G	G	A	A	A	A	A	A	A	A	A	A	G	A	A	A	A	A	A
71	BS00090634_51	G/A	1	321930002	+	G	A	A	G	A	A	G	G	G	A	A	G	G	G	G	G	G	G	G	G	G	G	G	G	G	A	A	G	G	A	G	G	G	G	G	G	A	G	A	A	G	A	A	A
72	IAAV6919	C/T	1	326169932	+	C	T	C	C	T	T	C	T	T	T	T	T	C	T	T	C	T	T	C	C	C	T	C	C	T	T	C	C	C	T	C	T	C	C	T	C	C	T	C	T	C	C	C	C
73	wsnp_Ex_c44049_50205457	T/C	1	339379350	+	T	T	T	T	C	T	T	T	T	T	T	T	T	T	T	T	T	T	T	C	T	T	T	T	T	C	T	T	T	T	T	T	T	T	T	T	T	T	T	T	T	T	T	T
74	wsnp_Ex_c8364_14095508	C/T	1	340550674	+	C	C	C	C	Y	C	C	C	Y	C	C	C	C	C	C	C	C	C	C	Y	C	C	C	C	C	Y	C	C	C	C	C	C	C	C	C	C	C	Y	C	C	C	C	C	C
75	RAC875_c6338_2719	C/T	1	351782973	+	C	C	C	C	T	C	C	C	T	C	C	C	C	C	C	C	C	C	C	T	C	C	C	C	C	T	C	C	C	C	C	C	C	C	C	C	C	T	C	C	C	C	C	C
76	wsnp_Ex_c8885_14842394	T/C	1	353907087	+	T	T	T	T	C	T	T	T	T	T	T	T	T	T	T	T	T	T	T	C	T	T	T	T	T	C	T	T	T	T	T	T	T	T	T	T	T	T	T	T	T	T	T	T
77	CAP12_c6266_339	G/T	1	356537937	+	G	G	G	G	G	G	G	G	G	G	G	G	G	G	G	G	G	G	G	T	G	G	G	G	G	G	G	G	G	G	G	G	G	G	G	G	G	G	G	G	G	G	G	G
78	BobWhite_c46349_402	T/C	1	356661853	+	T	T	T	T	T	T	T	T	N	T	T	T	T	T	C	T	C	T	T	C	C	T	T	C	C	T	T	T	T	T	T	T	T	T	T	T	T	T	T	T	T	T	T	T
79	CAP8_c2843_226	G/A	1	358234482	+	G	G	G	G	G	G	G	G	G	G	G	G	G	G	G	G	G	G	G	G	A	G	G	G	G	G	G	G	G	G	G	G	G	G	G	G	G	G	G	G	G	G	G	G
80	Kukri_c47825_138	G/A	1	365078079	+	G	G	G	G	G	G	G	G	G	G	G	G	G	G	G	G	G	G	G	G	G	G	G	G	G	G	G	G	G	G	G	G	G	G	G	G	G	G	G	G	G	G	G	G
81	CAP11_c6014_160	A/G	1	367180631	+	A	G	G	A	A	G	A	G	A	G	A	G	G	G	G	G	G	G	A	A	G	G	A	G	G	A	G	A	A	G	G	G	G	G	A	A	G	A	G	G	G	G	G	G
82	Tdurum_contig48416_335	G/A	1	371174011	+	G	G	G	G	G	G	G	G	G	G	G	G	G	G	G	G	R	G	G	G	G	G	N	N	G	G	G	G	G	G	G	G	G	G	G	N	G	G	G	G	G	G	G	G
83	Tdurum_contig55009_1153	T/G	1	371787419	+	G	G	G	T	G	G	G	G	T	G	T	G	G	G	T	G	T	G	T	T	G	G	T	G	T	G	G	T	T	G	G	G	G	G	G	T	G	T	G	K	G	G	G	G
84	Tdurum_contig21737_203	T/C	1	375547065	+	C	Y	T	T	C	T	T	C	C	C	T	T	T	C	C	C	C	T	T	C	T	C	T	C	C	C	C	C	T	Y	T	C	T	T	C	T	T	C	T	C	T	T	T	T
85	IACX293	C/T	1	376857708	+	C	C	C	C	C	C	C	C	C	C	C	C	C	C	C	C	C	C	C	C	C	C	C	C	C	C	C	C	C	C	C	C	C	C	C	C	C	C	C	C	C	C	C	C
86	wsnp_Ra_c24776_34331660	G/A	1	378466672	+	G	G	G	G	G	G	G	R	G	G	G	G	G	G	G	G	G	G	G	G	G	G	G	G	G	G	G	G	G	G	G	G	G	G	G	G	G	G	G	G	G	G	G	G
87	RAC875_c12808_182	T/G	1	383873180	+	T	T	T	T	T	T	T	T	T	T	T	T	T	T	T	T	T	T	T	T	T	T	T	T	T	T	T	T	T	T	T	T	T	T	T	T	T	T	T	T	T	T	T	T
88	GENE-0491_632	G/A	1	392016603	+	G	G	G	G	G	G	G	G	A	G	G	G	G	G	G	G	G	G	G	G	G	G	G	G	G	G	G	G	G	G	G	G	G	G	G	G	G	A	G	R	G	G	G	G
89	RAC875_c32894_1038	T/C	1	396534220	+	T	T	T	T	T	T	T	T	T	T	T	T	T	T	T	T	T	T	C	T	T	T	T	T	T	T	T	T	T	T	T	T	T	T	T	T	T	T	T	T	T	T	T	T
90	BS00021907_51	G/A	1	420446313	+	G	G	G	G	A	A	G	A	G	G	G	A	G	A	G	A	G	A	A	G	G	G	G	A	G	G	G	G	G	G	G	A	G	G	A	G	A	G	G	G	G	G	G	G
91	RFL_Contig530_2305	C/T	1	426326790	+	C	C	C	C	C	C	C	C	C	C	C	C	C	C	C	C	C	C	C	C	C	C	C	C	C	C	C	C	C	C	C	C	C	C	C	C	C	C	C	C	C	C	C	C
92	Ex_c25689_1606	G/A	1	434525758	+	G	G	G	G	G	G	G	G	G	G	G	G	G	G	G	G	G	A	G	G	G	G	G	G	G	G	G	G	G	G	G	G	G	G	G	G	G	G	G	G	G	G	G	G
93	BobWhite_c22134_398	G/A	1	445567442	+	G	G	G	G	G	G	G	G	G	G	G	G	G	G	G	G	G	G	G	G	G	G	G	G	G	G	G	G	G	G	G	G	G	G	G	G	G	G	G	G	G	G	G	G
94	IAAV7383	G/A	1	450965293	+	G	G	A	A	G	A	A	G	G	G	A	A	A	G	G	A	G	A	G	G	G	G	A	G	G	G	G	G	A	G	G	A	G	G	A	A	G	G	A	G	A	G	A	G
95	wsnp_Ku_c4018_7333828	G/T	1	464822160	+	G	G	G	G	G	G	G	G	G	G	G	G	G	G	G	G	G	G	G	G	G	G	G	G	G	G	G	G	G	G	G	G	G	G	G	G	G	G	G	G	G	G	G	G
96	wsnp_Ex_c572_1138503	G/A	1	464822593	+	G	G	G	G	G	G	G	G	G	G	G	G	G	G	G	G	G	G	G	G	G	G	G	G	G	G	G	G	G	G	G	G	G	G	G	G	G	G	G	R	G	G	G	G
97	wsnp_Ex_c572_1138339	T/C	1	464822757	+	T	C	C	T	C	C	T	T	T	T	T	T	T	T	T	T	T	C	T	T	T	T	T	T	T	C	C	T	T	C	T	T	C	T	T	T	T	T	T	T	C	C	C	C
98	Excalibur_c59894_97	A/C	1	466241481	+	A	A	A	A	A	A	A	A	A	A	A	A	A	A	A	A	A	A	C	A	A	A	A	A	A	A	A	A	A	A	A	A	A	A	A	A	A	A	A	C	A	A	A	A
99	IACX18883	A/G	1	467243635	+	A	A	A	A	A	A	A	A	A	A	A	A	A	A	A	A	A	A	A	A	A	A	A	A	A	A	A	A	A	A	A	A	A	A	A	A	A	A	A	R	A	A	A	A
100	RAC875_c86680_391	G/A	1	467274229	+	G	G	G	G	G	G	G	G	G	G	G	G	G	G	G	G	G	A	G	G	G	G	G	G	G	G	G	G	G	G	G	G	A	G	G	G	G	G	G	R	A	G	G	G
101	Kukri_c88698_296	A/G	1	467303236	+	A	A	A	A	A	A	A	A	A	A	A	A	A	A	A	A	A	A	A	A	A	A	A	A	A	A	A	A	A	A	A	A	A	A	A	A	A	A	A	N	A	A	A	A
102	BobWhite_c38865_319	G/T	1	467708290	+	G	G	G	G	G	G	G	G	G	G	G	G	G	G	G	G	G	G	G	G	G	G	G	G	G	G	G	G	G	G	G	G	G	G	G	G	G	G	G	N	G	G	G	G
103	IACX3496	A/C	1	473397696	+	A	A	A	A	A	A	A	A	A	C	A	A	A	A	A	A	A	A	A	A	A	A	A	A	A	A	A	A	A	A	A	A	C	A	A	A	C	A	A	C	C	A	A	A
104	Ra_c58315_265	A/G	1	475652884	+	A	A	G	A	G	G	G	A	G	A	G	A	G	A	A	G	A	G	G	G	G	A	A	A	A	G	A	A	A	A	G	A	A	A	G	A	A	G	G	R	A	G	G	G
105	Kukri_c3582_87	G/A	1	476653780	+	G	A	A	G	A	A	G	G	G	G	G	A	G	A	G	G	G	A	G	G	G	G	G	G	G	A	G	G	G	A	G	A	A	A	G	G	G	G	G	R	A	A	A	A
106	Kukri_c10239_2186	G/T	1	479643030	+	G	G	T	G	T	T	G	G	T	G	G	G	G	G	G	G	G	G	G	G	G	G	G	G	G	T	G	G	G	G	G	G	G	G	G	G	G	G	G	K	G	T	T	T
107	wsnp_Ra_c7818_13376644	T/G	1	479643317	+	T	G	G	T	G	G	G	G	G	T	T	G	T	G	T	T	T	T	T	T	G	T	T	T	T	G	G	T	T	G	G	G	T	G	G	T	T	T	G	K	T	G	G	G
108	Kukri_c27785_400	T/C	1	481780220	+	T	T	T	T	T	T	T	T	T	C	T	T	T	T	T	T	T	T	T	T	T	T	T	T	T	T	T	T	T	T	T	T	C	T	T	T	C	C	T	N	C	T	T	T
109	Excalibur_c34625_281	A/G	1	482635087	+	A	A	A	A	A	A	A	A	A	A	A	G	A	A	A	A	A	A	A	G	A	A	A	A	A	A	A	A	A	A	G	G	A	A	G	A	A	A	A	A	A	A	A	A
110	BS00067420_51	T/C	1	482795712	+	T	T	C	T	C	C	T	T	C	T	T	T	T	T	T	T	T	C	T	T	T	T	T	T	T	C	T	T	T	T	T	T	C	T	T	T	T	T	T	C	C	C	C	C
111	Excalibur_c7033_159	A/G	1	484188203	+	A	A	G	A	A	G	A	A	A	A	A	A	A	A	A	A	A	A	A	A	A	A	A	A	A	A	G	A	A	A	A	A	A	A	A	A	A	A	A	R	A	G	G	G
112	BS00087600_51	T/C	1	484190582	+	T	T	T	T	T	T	T	T	C	T	T	T	T	T	T	T	T	C	T	T	T	T	T	T	T	T	T	T	T	T	T	T	T	T	T	T	T	T	T	T	T	T	T	T
113	BS00087601_51	A/G	1	484190750	+	A	A	G	A	A	G	A	A	G	A	A	A	A	A	A	A	A	G	A	A	A	A	A	A	A	A	G	A	A	A	A	A	G	A	A	A	A	A	A	G	G	G	G	G
114	BS00022698_51	C/T	1	484855332	+	C	T	T	C	C	T	C	T	C	T	C	T	C	T	C	C	C	C	C	C	C	C	C	C	C	C	T	C	C	T	C	T	C	T	C	C	T	C	C	Y	C	T	T	T
115	BS00002216_51	C/T	1	484861729	+	C	T	T	C	T	T	T	T	T	T	N	T	C	T	C	C	C	T	N	C	T	C	C	C	C	T	T	C	C	T	T	T	T	T	T	C	T	C	T	T	T	T	T	T
116	IACX4378	C/T	1	484861759	+	C	C	C	C	T	C	T	C	T	C	C	C	C	C	C	C	C	T	C	C	T	C	C	C	C	T	C	C	C	C	T	C	T	C	T	C	C	C	T	Y	T	C	C	C
117	RAC875_c94534_75	T/C	1	485323680	+	T	T	C	T	T	C	T	T	T	T	T	T	T	T	T	T	T	T	T	T	T	T	T	T	T	T	C	T	T	T	T	T	T	T	T	T	T	T	T	T	T	T	C	C
118	wsnp_Ra_c12148_19539667	G/A	1	486835045	+	G	G	G	G	A	G	G	G	G	G	G	G	G	G	G	G	G	G	G	G	G	G	G	G	G	A	G	G	G	G	G	G	G	G	G	G	G	G	G	G	G	G	G	G
119	RAC875_c23081_141	A/G	1	493616458	+	A	A	A	A	G	A	G	A	A	G	A	G	G	G	A	A	A	G	A	A	G	A	A	A	A	G	G	A	A	A	G	G	G	G	G	A	A	A	G	G	G	G	A	A
120	Kukri_c25215_124	C/T	1	494645908	+	C	C	C	C	C	C	T	T	C	T	C	T	T	T	T	C	T	T	C	C	T	T	C	T	T	C	T	C	C	C	T	T	T	T	T	C	C	C	T	T	T	T	C	C
121	BS00065889_51	G/A	1	494722907	+	A	G	G	G	G	G	G	G	G	G	G	G	G	G	G	G	G	G	G	G	G	G	G	G	G	G	G	G	G	G	G	G	G	G	G	G	G	G	G	G	G	G	G	G
122	BS00010130_51	A/G	1	496022088	+	A	A	A	A	A	G	A	A	A	A	A	A	A	A	A	A	A	A	A	A	A	A	A	A	A	G	G	G	A	A	A	A	A	A	A	A	A	A	A	N	A	A	A	A
123	IAAV5535	A/C	1	499103437	+	A	A	A	A	A	A	A	A	C	A	A	A	A	A	A	A	A	C	A	A	A	A	A	A	A	A	A	A	A	A	A	A	A	A	A	A	A	C	A	A	A	A	A	A
124	IACX3047	A/G	1	499286585	+	A	A	A	A	A	A	A	A	A	A	A	A	A	A	A	A	A	G	A	A	A	A	A	A	A	A	A	A	A	A	A	A	A	A	A	A	A	A	A	A	A	A	A	A
125	BS00089894_51	T/C	1	500341790	+	T	C	C	T	T	C	T	T	T	T	T	T	T	T	T	T	T	T	C	T	T	T	T	T	T	T	T	T	T	C	T	T	T	T	T	T	C	C	T	T	T	T	T	T
126	Kukri_c30322_414	C/T	1	501336995	+	C	T	T	C	C	T	C	C	C	C	C	C	C	C	C	C	C	C	T	C	C	C	C	C	C	C	C	C	C	T	C	C	C	C	C	C	T	T	C	C	C	C	C	C
127	RAC875_rep_c112044_340	T/C	1	501638837	+	T	T	T	T	T	T	T	T	T	T	T	T	T	T	T	T	T	T	C	T	T	T	T	T	T	T	T	T	T	T	T	T	T	T	T	T	T	C	T	T	T	T	T	T
128	TA003955-1138	G/A	1	502441185	+	G	G	G	G	G	G	G	G	G	G	G	G	G	G	G	N	N	G	A	G	G	G	G	N	G	G	G	G	G	N	G	G	G	G	G	G	N	A	G	G	G	G	G	G
129	IACX5921	C/A	1	502782442	+	C	C	C	C	A	A	A	C	C	C	C	A	A	C	C	C	C	C	C	A	A	C	C	C	C	C	C	C	C	C	A	A	A	A	A	C	C	C	A	M	C	A	C	A
130	Kukri_rep_c117029_125	C/T	1	503810306	+	C	C	C	C	C	C	C	C	C	C	C	C	C	C	C	C	C	C	T	C	C	C	C	C	C	C	C	C	C	C	C	C	C	C	C	C	C	C	C	C	C	C	C	C
131	wsnp_BE445113A_Ta_2_1	C/T	1	503852292	+	C	C	C	C	C	C	C	C	C	C	C	C	C	C	C	C	C	C	C	C	C	C	C	C	C	Y	C	C	C	C	C	C	C	C	C	C	C	C	C	C	C	C	C	C
132	wsnp_BE445113A_Ta_2_2	G/A	1	503852365	+	G	A	A	G	G	A	G	G	G	G	G	G	G	G	G	G	G	G	G	G	G	G	G	G	G	A	G	G	G	A	G	G	G	G	G	G	A	A	G	G	G	G	G	G
133	wsnp_Ku_c15214_23756800	C/T	1	506157519	+	C	C	T	C	C	T	C	C	T	C	C	C	C	C	C	C	C	T	C	C	C	C	C	C	C	T	C	C	C	C	C	C	T	C	C	C	T	T	C	C	T	C	C	C
134	Ku_c67089_214	G/A	1	506158336	+	G	G	G	G	G	G	G	G	G	G	G	G	G	G	G	G	G	G	G	G	G	G	G	G	G	G	G	G	G	G	G	G	G	G	G	G	G	G	G	G	G	G	G	G
135	RAC875_c29540_413	G/T	1	507117109	+	G	G	G	G	G	G	G	G	G	G	G	G	G	G	G	G	G	T	G	G	G	G	G	G	G	T	G	G	G	G	G	G	T	G	G	G	G	G	G	G	T	G	G	G
136	wsnp_Ra_c11877_19161832	C/T	1	507120245	+	C	C	T	C	C	T	C	C	T	C	C	C	C	C	C	C	C	C	C	C	C	C	C	C	C	C	C	C	C	C	C	C	C	C	C	C	T	T	C	C	C	C	C	C
137	BS00021728_51	C/T	1	507121068	+	-	C	T	C	C	T	C	C	T	C	C	C	C	C	C	C	C	C	C	C	C	C	C	C	C	C	C	C	C	C	C	C	C	C	C	C	T	T	C	C	C	C	C	C
138	Kukri_c58155_786	G/A	1	507262516	+	G	A	A	G	A	A	G	A	A	A	A	A	G	A	A	A	A	A	G	A	G	G	G	A	A	A	G	G	G	A	G	A	G	A	A	G	G	A	G	A	G	G	G	G
139	RAC875_c37545_289	G/A	1	508119253	+	G	G	G	G	G	G	G	G	G	G	G	G	G	G	G	G	G	G	R	G	G	G	G	G	G	G	G	G	G	G	G	G	G	G	G	G	G	G	G	G	G	G	G	G
140	wsnp_Ku_c10292_17066821	C/T	1	509682735	+	C	C	C	C	C	C	C	C	C	C	C	C	C	C	C	C	C	C	T	C	C	C	C	C	C	C	C	C	C	C	C	C	C	C	C	C	C	C	C	C	C	C	C	C
141	wsnp_Ku_c1642_3232242	C/T	1	509906809	+	C	C	T	C	C	C	C	C	T	T	C	C	C	C	C	C	C	C	T	C	C	C	C	C	C	C	C	C	C	C	C	C	C	C	C	C	C	C	C	C	C	C	C	C
142	wsnp_BM140362A_Ta_2_2	T/C	1	509907486	+	T	T	T	T	T	T	T	T	C	T	T	T	T	T	T	T	T	T	C	T	T	T	T	T	T	T	T	T	T	T	T	T	T	T	T	T	T	T	T	T	T	T	T	T
143	RAC875_c16391_426	G/A	1	511262897	+	G	A	G	A	A	G	G	G	G	A	G	G	G	A	A	A	A	A	G	G	G	G	A	A	A	G	G	G	A	A	G	G	A	G	G	A	A	G	G	R	A	A	A	G
144	CAP8_rep_c7343_88	T/C	1	511616947	+	C	T	C	C	C	C	T	T	C	T	T	T	T	C	C	C	C	T	C	C	T	T	C	C	C	T	T	C	C	T	N	T	C	T	T	C	T	C	T	C	C	C	T	T
145	Kukri_c54678_88	C/T	1	516344130	+	C	T	C	C	C	T	C	C	T	C	C	C	T	C	C	C	C	T	T	C	C	C	C	C	C	C	C	C	C	T	C	C	C	C	C	C	T	T	C	C	C	C	T	C
146	Ku_c1313_1673	T/C	1	516382360	+	T	C	C	T	T	C	C	T	C	T	C	T	C	T	T	C	T	T	T	T	C	T	T	T	T	C	C	T	T	C	C	T	C	T	C	T	T	C	C	T	C	C	T	C
147	Ra_c64515_242	A/C	1	516634665	+	A	A	A	A	A	C	A	A	A	A	A	A	C	A	A	C	A	C	C	A	A	A	A	A	A	A	A	A	A	A	A	A	A	A	A	A	A	C	A	A	A	A	C	A
148	wsnp_Ex_c1997_3757415	A/G	1	516883803	+	A	A	A	A	A	A	A	A	A	A	A	A	A	A	A	A	A	A	A	A	A	A	A	A	A	A	A	A	A	A	A	A	A	A	A	A	A	G	A	A	A	A	A	A
149	wsnp_Ex_c1997_3755945	C/A	1	516885394	+	C	C	C	C	C	C	C	C	C	C	C	C	C	C	C	C	C	A	C	C	C	C	C	C	C	C	C	C	C	C	C	C	C	C	C	C	C	A	C	C	C	C	A	C
150	RAC875_c32452_55	T/C	1	516886283	+	T	T	T	T	T	T	T	T	T	T	N	T	T	T	T	T	T	T	T	T	T	T	T	T	T	T	T	T	T	T	T	T	T	T	T	T	T	T	T	T	T	T	T	T
151	RAC875_c80876_67	T/G	1	518084931	+	G	T	T	T	T	T	T	T	T	T	T	T	T	T	T	T	T	G	G	T	T	T	T	T	T	T	T	T	T	T	T	T	T	T	T	T	T	G	T	T	T	T	G	T
152	wsnp_Ku_c23012_32893918	G/A	1	518866475	+	G	A	A	G	G	A	G	G	A	G	G	G	A	G	G	A	G	A	N	G	G	G	G	G	G	A	G	G	G	A	G	G	G	G	G	G	G	A	G	G	G	A	A	A
153	BS00022158_51	T/C	1	518866505	+	T	T	T	T	T	T	T	T	T	T	T	T	T	T	T	T	T	T	T	T	T	T	T	T	T	T	T	T	T	T	T	T	T	T	T	T	T	T	T	T	T	T	T	T
154	Excalibur_c44668_382	G/A	1	518925367	+	G	G	G	G	G	G	G	G	G	G	G	G	G	G	G	G	G	A	G	G	G	G	G	G	G	G	G	G	G	G	G	G	G	G	G	G	G	G	G	G	G	G	A	G
155	Excalibur_c9149_1326	C/T	1	519021913	+	C	N	C	C	C	C	C	T	C	C	C	C	C	C	C	C	C	C	C	C	Y	C	C	C	C	C	C	C	C	C	C	C	C	C	C	C	C	C	C	Y	C	C	C	C
156	BS00022788_51	A/C	1	519222633	+	A	A	A	A	C	C	A	A	A	A	A	C	C	C	A	C	A	A	A	A	A	A	A	A	A	C	A	A	A	A	A	C	A	C	A	A	A	C	A	A	A	A	A	A
157	Excalibur_c1845_4911	T/C	1	519878042	+	T	C	C	T	T	T	T	T	C	T	T	T	T	T	T	T	T	C	T	T	T	T	T	T	T	T	T	T	T	C	T	T	T	T	T	T	T	T	T	C	T	C	C	C
158	Kukri_c18017_1696	A/G	1	522867990	+	G	A	A	A	A	A	A	N	A	A	A	A	A	A	A	A	A	G	A	A	A	A	A	A	A	A	A	A	A	A	A	A	A	A	A	A	A	A	A	R	A	A	G	A
159	IAAV2694	C/A	1	522921603	+	C	C	C	C	C	C	C	C	C	C	C	C	C	C	C	C	C	A	C	C	C	C	C	C	C	C	C	C	C	C	C	C	C	C	C	C	C	C	C	N	C	C	A	C
160	BobWhite_c12977_65	A/C	1	523118033	+	A	A	A	A	A	A	A	A	A	A	A	A	A	A	A	A	A	C	A	A	A	A	A	A	A	A	A	A	A	A	A	A	A	A	A	A	A	A	A	M	A	A	C	A
161	GENE-0487_795	G/A	1	524025460	+	A	G	G	G	G	G	G	G	G	G	G	G	G	G	G	G	G	G	G	G	G	G	G	G	G	G	G	G	G	G	G	G	G	G	G	G	G	G	G	G	G	G	G	G
162	GENE-0487_644	G/A	1	524025656	+	T	G	G	G	G	G	G	G	G	G	G	G	G	G	G	G	G	G	G	G	G	G	G	G	G	G	G	G	G	G	G	G	G	G	G	G	G	G	G	G	G	G	G	G
163	BS00039378_51	C/T	1	525150774	+	C	C	C	C	C	C	C	C	T	C	C	C	C	C	C	C	C	C	C	C	C	C	C	C	C	C	C	C	C	C	C	C	C	C	C	C	C	C	C	C	C	C	C	C
164	Jagger_c5542_100	G/A	1	525192076	+	G	G	G	G	G	G	G	G	G	G	G	G	G	G	G	G	G	G	G	G	G	G	G	G	G	G	G	G	G	G	G	G	G	G	G	G	G	G	G	G	G	G	G	G
165	Tdurum_contig11896_550	C/T	1	526766882	+	C	T	T	C	T	T	T	T	T	T	T	C	T	T	C	C	C	T	T	C	Y	T	C	T	C	C	C	C	C	T	T	C	C	T	C	C	T	T	C	T	C	C	T	T
166	GENE-0392_97	C/T	1	528098778	+	C	C	C	C	C	C	C	C	T	C	C	C	C	C	C	C	C	C	C	C	C	C	C	C	C	C	C	C	C	C	C	C	T	C	C	C	C	C	C	C	C	C	T	C
167	BobWhite_c96_170	C/A	1	530451905	+	C	C	C	C	A	C	C	A	C	A	C	A	C	N	C	A	C	C	C	C	A	C	C	C	C	A	N	C	C	C	A	A	N	N	N	C	C	A	C	M	C	C	C	C
168	Excalibur_rep_c106078_822	A/G	1	531969390	+	A	A	A	A	A	A	A	A	A	A	A	A	A	A	A	A	A	A	A	A	A	A	A	A	A	A	A	A	A	A	A	A	A	A	A	A	A	A	A	N	A	A	A	A
169	RAC875_c15975_1208	A/G	1	532705756	+	A	A	A	A	A	A	A	A	A	A	A	N	G	A	A	A	A	A	A	A	G	A	A	A	A	A	G	A	A	A	A	G	G	N	A	A	A	A	A	A	A	A	A	A
170	BS00012042_51	T/C	1	533155697	+	T	T	T	T	C	T	T	C	T	T	T	T	T	T	T	C	T	C	C	T	T	T	T	T	T	C	T	T	T	T	C	T	T	T	C	T	T	C	T	N	T	T	C	T
171	BS00110130_51	A/G	1	533726274	+	A	A	A	A	A	A	A	A	G	A	A	A	A	A	A	A	A	A	A	A	A	A	A	A	A	A	A	A	A	A	A	A	A	A	A	A	A	G	A	A	A	A	A	A
172	RAC875_c25814_361	G/A	1	534016263	+	G	G	G	G	G	G	G	G	N	G	G	G	G	G	G	G	G	G	G	G	G	G	G	G	G	G	G	G	G	G	G	G	G	G	G	G	G	A	G	G	G	G	G	G
173	BS00022396_51	T/C	1	534111980	+	T	T	T	T	T	T	T	T	T	T	T	T	T	T	T	T	T	T	T	T	T	T	T	T	T	T	T	T	T	T	T	T	T	T	T	T	T	T	T	T	T	T	T	T
174	BS00022261_51	G/A	1	535340668	+	A	G	G	A	G	G	G	G	A	G	G	G	G	G	A	G	A	G	G	A	G	A	A	A	A	G	G	A	A	G	G	G	G	G	G	A	G	G	G	G	A	G	G	G
175	BS00110627_51	G/T	1	535340720	+	G	T	T	G	G	T	T	T	G	T	T	T	T	T	G	T	G	T	T	G	T	G	G	G	G	G	T	G	G	T	T	T	T	T	T	G	T	T	G	T	G	T	T	T
176	Excalibur_c47013_1503	T/G	1	535824089	+	T	T	T	T	T	T	T	T	T	T	T	T	T	T	T	T	T	T	G	T	T	T	T	T	T	T	T	T	T	T	T	T	T	T	T	T	T	G	T	T	T	T	T	T
177	Excalibur_c97157_65	C/T	1	538599439	+	C	C	C	C	C	T	C	C	C	C	C	C	C	C	C	C	C	T	C	C	C	C	C	C	C	C	T	C	C	C	C	C	T	C	C	C	C	C	C	T	C	C	T	C
178	Tdurum_contig21114_255	A/C	1	538860191	+	A	C	C	A	C	C	C	A	C	C	C	C	A	C	A	C	A	A	C	A	A	A	A	A	A	C	A	A	A	C	C	C	A	M	C	A	C	C	C	C	A	C	A	C
179	Kukri_c24570_282	T/G	1	538929719	+	T	T	T	T	T	T	T	T	G	T	T	G	T	T	T	T	T	T	T	T	T	T	T	T	T	T	T	T	T	T	T	G	T	T	G	T	T	T	G	G	T	T	T	T
180	wsnp_RFL_Contig3542_3718200	A/G	1	539016736	+	G	A	A	G	A	A	A	G	A	A	A	A	G	A	G	A	G	G	A	G	G	G	G	G	G	A	G	G	G	A	A	A	G	R	A	G	A	A	A	A	G	A	G	A
181	wsnp_Ex_c33452_41938159	C/T	1	539017981	+	T	C	C	C	C	T	T	C	C	C	C	C	C	C	C	T	C	C	T	C	C	C	C	C	C	C	C	C	C	C	T	C	C	Y	C	C	C	T	C	N	C	C	C	T
182	RAC875_rep_c72890_63	A/G	1	539110346	+	A	G	G	A	G	A	A	A	G	G	A	G	A	G	A	A	A	A	A	A	A	A	A	A	A	G	A	A	A	G	A	G	A	A	G	A	G	A	G	G	A	G	A	G
183	Ra_c110766_321	A/G	1	539287628	+	A	A	A	A	G	G	G	A	A	A	G	A	A	A	A	G	A	A	G	A	G	A	A	A	A	G	A	A	A	A	G	A	A	R	A	A	A	G	A	A	A	A	A	A
184	Ku_c8992_405	G/A	1	539359146	+	G	G	G	G	G	G	A	G	G	G	G	G	G	G	G	G	G	G	G	G	G	G	G	G	G	G	G	G	G	G	G	G	G	G	G	G	G	G	G	G	G	G	G	G
185	RAC875_c12348_720	G/A	1	540601822	+	G	A	A	G	G	A	G	G	A	A	G	A	G	A	G	G	G	G	G	G	G	G	G	G	G	G	G	G	G	A	G	A	G	G	A	G	A	G	A	G	G	A	A	A
186	RFL_Contig5334_831	G/A	1	540923782	+	G	G	G	G	G	G	G	G	G	G	G	G	G	G	G	G	G	G	G	G	G	G	G	G	G	G	G	G	G	G	G	G	G	G	G	G	G	G	G	G	G	G	G	G
187	Tdurum_contig96086_74	C/T	1	541793503	+	C	C	C	C	N	N	C	C	T	C	C	C	N	C	C	C	C	C	C	N	N	N	C	C	C	C	N	C	C	C	C	C	N	C	N	C	C	C	C	C	N	C	N	C
188	RAC875_c32379_216	A/C	1	542894892	+	A	A	A	A	A	A	A	A	C	A	A	A	A	A	A	A	A	A	A	A	A	A	A	A	A	A	A	A	A	A	A	A	A	A	A	A	A	A	A	A	A	A	A	A
189	BS00023203_51	C/T	1	543123782	+	Y	C	C	T	C	C	C	T	C	C	C	C	C	C	T	C	T	C	C	T	C	T	T	T	T	C	C	T	T	C	C	C	C	N	C	T	C	T	C	C	N	C	C	C
190	BS00066278_51	A/G	1	543169895	+	G	A	A	A	A	A	A	A	A	A	A	A	A	A	A	A	A	A	A	A	A	A	A	A	A	A	A	A	A	A	A	A	A	A	A	A	A	A	A	A	A	A	A	A
191	IACX14	T/G	1	543352031	+	T	T	T	T	T	T	T	T	T	T	T	T	T	T	T	T	T	T	T	T	T	T	T	T	T	T	T	T	T	T	T	T	T	T	T	T	T	T	T	T	T	T	T	T
192	Ra_c29200_300	A/C	1	544848561	+	A	A	A	A	C	A	C	A	C	C	A	A	A	A	A	C	A	C	A	A	A	C	A	C	A	A	C	A	A	A	C	A	A	A	A	A	C	C	C	N	A	A	C	A
193	wsnp_BE494527A_Ta_2_1	A/G	1	546289082	+	A	A	A	A	G	A	G	A	G	A	A	A	A	A	A	G	A	G	A	A	A	G	A	G	A	A	G	A	A	A	G	A	A	A	A	A	G	G	G	A	A	A	A	A
194	wsnp_Ex_c28149_37293173	T/C	1	546960729	+	T	T	T	T	T	T	C	T	T	T	T	T	T	T	T	C	T	T	T	T	T	T	T	T	T	T	T	T	T	T	C	T	T	T	T	T	C	T	C	T	T	C	T	T
195	BobWhite_rep_c49755_131	T/C	1	549412908	+	T	T	T	T	T	C	T	T	T	C	C	C	T	T	T	T	T	T	C	T	T	T	T	T	T	T	T	T	T	T	T	C	T	T	T	T	T	C	T	T	T	T	T	T
196	Ra_c5683_1762	T/C	1	550536032	+	T	C	C	T	C	C	T	T	C	C	T	C	C	T	T	C	T	C	C	C	C	C	T	T	T	T	T	T	T	C	C	C	T	T	C	T	C	C	C	C	T	C	C	C
197	Tdurum_contig11077_122	C/T	1	551208955	+	T	T	C	C	C	N	C	T	C	C	T	C	C	C	C	C	C	C	C	T	C	C	C	C	C	C	T	C	C	T	C	C	C	T	C	C	T	C	T	N	C	C	C	C
198	RAC875_c7563_273	A/G	1	555367177	+	A	A	A	A	A	A	A	A	A	A	A	A	A	A	A	A	A	A	A	A	A	A	A	A	A	G	A	A	A	A	A	A	A	A	A	A	A	A	A	A	A	A	A	A
199	wsnp_BF474340A_Ta_2_1	C/T	1	556083561	+	C	C	C	C	C	C	C	C	C	C	C	C	C	C	C	C	C	C	C	C	C	C	C	C	C	C	C	C	C	C	C	C	C	C	C	C	C	T	C	C	C	C	C	C
200	RAC875_c15593_1421	G/A	1	556083731	+	A	A	A	G	A	A	A	G	A	A	A	A	A	G	G	G	G	G	G	A	A	A	G	G	G	A	G	G	G	A	A	A	G	A	A	G	A	G	G	A	G	A	A	A
201	Tdurum_contig56662_54	A/G	1	556928441	+	A	A	A	A	A	A	A	A	A	A	A	G	A	A	A	A	A	A	A	A	G	A	A	A	A	A	A	A	A	A	A	G	A	A	G	A	A	A	A	A	A	A	A	A
202	Excalibur_c1936_1072	A/C	1	563900011	+	C	A	A	A	A	A	A	A	C	A	A	C	A	A	A	A	A	A	A	A	C	A	A	A	A	A	A	A	A	A	A	C	A	A	A	A	A	A	A	A	A	A	A	A
203	wsnp_Ex_c23598_32826926	A/G	1	567703461	+	C	G	A	A	A	A	A	G	G	G	G	A	A	G	A	G	A	A	G	A	A	G	A	G	A	A	G	A	A	G	A	A	A	G	A	A	G	A	A	A	A	A	A	A
204	Kukri_c51781_199	A/C	1	568500744	+	A	A	C	A	A	C	A	A	A	A	A	A	A	A	A	A	A	A	A	A	A	A	A	A	A	A	A	A	A	A	A	A	C	C	A	A	C	C	C	A	A	C	A	C
205	CAP12_c8163_118	A/G	1	569463619	+	A	A	A	A	A	A	G	A	A	A	G	A	G	A	A	G	A	A	A	G	A	G	A	G	A	A	G	A	A	A	G	A	G	A	A	A	A	G	A	A	A	A	A	A
206	BobWhite_c9091_160	C/A	1	570123139	+	C	C	N	C	C	C	C	M	M	N	N	C	C	C	C	M	M	M	N	C	C	C	M	M	N	N	C	C	N	M	M	N	C	N	C	M	M	N	M	C	C	N	C	M
207	Kukri_c10121_498	T/C	1	570720073	+	C	T	T	T	T	T	T	T	T	T	T	T	T	T	T	T	T	T	T	T	T	T	T	T	T	T	T	T	T	T	T	T	T	T	T	T	T	T	T	T	T	T	T	T
208	GENE-0416_480	G/T	1	571867818	+	T	G	G	G	N	G	G	G	G	G	G	G	N	G	G	G	G	G	G	G	N	G	G	G	G	G	G	N	G	G	G	G	N	N	N	G	G	G	G	N	N	N	N	G
209	Excalibur_c66_147	A/G	1	572226995	+	A	A	A	A	A	A	A	A	A	A	A	A	A	A	A	A	A	A	A	A	G	A	A	A	A	A	A	A	A	A	A	A	A	A	A	A	A	A	A	A	A	A	A	A
210	RAC875_c55934_165	C/T	1	574758159	+	C	C	T	C	C	T	C	C	C	C	C	C	C	C	C	C	C	C	C	C	C	C	C	C	C	C	C	C	C	C	C	C	C	T	C	C	T	C	C	T	C	T	T	T
211	TA002215-1444	T/C	1	576387085	+		T	C	T	C	T	T	T	T	T	T	T	T	T	T	T	T	T	T	T	T	T	T	T	T	C	T	T	T	T	T	T	T	C	T	T	T	C	T	T	T	C	C	C
212	BS00023114_51	T/C	1	576853869	+	T	T	T	T	T	T	T	T	T	T	T	C	T	T	T	T	T	C	T	T	C	T	T	T	T	T	C	T	T	T	T	C	C	T	T	T	T	T	T	T	T	T	C	T
213	BS00022824_51	C/T	1	577234552	+	C	C	C	C	C	C	C	C	C	C	C	C	C	C	C	T	C	T	C	C	T	C	C	C	C	T	C	C	C	C	C	C	T	C	C	C	C	C	C	Y	C	C	T	C
214	wsnp_Ex_c9343_15514531	A/G	1	577599073	+	A	A	G	A	A	A	A	A	A	G	A	G	A	A	A	G	A	G	A	A	G	A	A	A	A	A	A	A	A	A	A	G	G	A	A	A	A	A	A	R	A	G	G	G
215	wsnp_Ex_c3201_5910642	A/G	1	579446221	+	A	A	A	A	A	A	A	A	A	A	G	G	A	A	A	G	A	G	A	A	G	A	A	A	A	G	G	A	A	A	A	G	G	A	A	A	A	A	A	A	A	A	A	A
216	BobWhite_rep_c50057_164	C/T	1	579617382	+	C	C	C	C	C	C	C	C	C	C	C	C	C	C	C	C	C	T	C	C	N	C	C	C	C	C	C	C	C	C	C	C	C	C	C	C	C	C	C	T	C	C	C	C
217	GENE-0514_210	G/T	1	579738826	+	A	G	G	G	G	G	G	G	G	G	G	G	G	G	G	G	G	G	G	G	G	G	G	G	G	G	G	G	G	G	G	G	G	G	G	G	G	G	G	G	G	G	G	G
218	BS00065170_51	T/C	1	582636662	+	T	T	Y	T	T	T	T	T	T	T	T	T	T	T	T	T	T	T	T	T	T	T	T	T	T	T	T	T	T	T	T	T	T	T	T	T	T	Y	T	T	T	Y	T	T
219	RAC875_rep_c71278_345	A/C	1	582795199	+	A	A	C	C	A	A	A	A	A	A	A	A	A	A	C	A	C	A	C	A	A	A	C	C	C	A	A	C	C	A	A	A	A	A	A	C	C	C	A	A	C	C	A	A
220	BS00011892_51	G/A	1	582795992	+	G	G	G	G	A	G	A	G	G	G	G	G	G	G	G	G	G	A	G	A	G	G	G	G	G	A	A	G	G	G	G	G	G	G	G	G	G	G	A	G	G	G	G	G
221	BS00011292_51	A/G	1	583588592	+	A	A	A	A	A	A	A	A	A	A	A	A	A	A	A	A	A	A	A	A	A	A	A	A	A	A	A	A	A	A	A	A	A	A	A	A	A	A	A	A	A	A	A	A
222	RAC875_c62550_470	C/T	1	583854330	+	C	N	N	C	Y	C	Y	Y	C	N	C	T	N	N	C	Y	C	Y	C	Y	C	C	C	C	C	Y	N	C	C	Y	Y	N	N	N	N	C	Y	N	Y	T	C	N	N	Y
223	BS00093275_51	A/G	1	583889227	+	A	A	A	G	G	A	G	A	A	A	A	A	A	A	G	A	G	G	G	G	A	A	G	G	G	G	G	G	G	A	A	A	G	A	A	G	G	A	G	A	G	G	A	A
224	BobWhite_c20073_382	G/T	1	584479982	+	G	G	G	G	G	G	G	G	G	G	G	G	G	G	G	G	G	G	G	G	G	G	G	G	G	G	G	G	G	G	G	G	G	G	G	G	G	G	G	G	G	G	G	G
225	BS00024107_51	G/A	1	584480098	+	G	G	G	A	G	G	G	G	G	G	G	G	G	G	A	G	A	G	A	G	G	G	A	A	A	G	A	A	A	G	G	G	A	G	G	A	G	G	G	G	A	A	G	G
226	Tdurum_contig45965_563	T/C	1	585888195	+	T	T	T	T	T	T	T	T	T	T	T	T	T	T	T	T	T	T	T	T	T	T	T	T	T	T	T	T	T	T	T	T	T	T	T	T	T	T	T	T	T	T	T	T
227	BS00070695_51	A/G	1	586248352	+	A	G	G	A	G	G	A	G	A	G	G	G	G	G	A	G	A	G	A	A	G	G	A	G	A	G	G	G	A	G	A	G	G	G	G	A	G	A	A	G	A	G	G	G
228	GENE-0543_1074	A/G	1	587099800	+	A	G	G	A	G	G	G	G	G	G	G	G	G	G	A	G	A	G	A	G	G	A	A	A	A	G	G	A	A	G	G	G	G	G	G	A	G	A	G	G	A	G	G	G
229	RAC875_c39312_339	G/A	1	587692859	+	G	G	G	A	G	G	G	G	G	G	G	G	G	G	A	G	A	G	A	G	G	G	A	A	A	G	G	A	A	G	G	G	A	G	G	A	G	G	G	N	A	G	G	G
230	BobWhite_c44947_277	C/T	1	588495700	+	C	C	T	C	T	C	T	C	C	C	T	T	C	C	C	C	C	T	C	T	T	C	C	C	C	C	T	C	C	C	T	T	C	C	T	C	T	C	T	Y	C	T	T	C
231	CAP11_c1115_150	C/T	1	590596883	+	C	C	C	C	C	C	C	C	C	C	C	C	C	C	C	C	C	C	C	C	C	C	C	C	C	C	C	C	C	C	C	C	C	C	C	C	C	C	C	Y	C	C	C	C
232	Excalibur_c6704_716	C/T	1	591358832	+	C	C	C	C	C	C	C	C	C	C	C	C	C	C	C	C	C	C	C	C	C	C	C	C	C	C	C	C	C	C	C	C	C	C	C	C	C	C	C	C	C	C	C	C
233	BS00021780_51	G/A	1	591379367	+	G	G	G	G	G	G	G	G	G	G	G	G	G	G	G	G	G	G	G	G	A	G	G	G	G	G	G	G	G	G	G	G	G	G	G	G	G	G	G	G	G	G	G	G
234	Tdurum_contig47006_2711	G/A	1	593106091	+	G	G	G	A	G	A	A	G	G	G	G	G	A	G	A	A	A	G	G	A	G	A	A	A	A	G	G	A	A	G	A	G	G	A	G	A	G	G	A	R	A	G	G	G
235	BS00076192_51	G/A	2	1847434	+	G	G	G	G	G	G	N	G	G	G	N	G	G	G	G	N	A	A	G	G	N	A	G	G	G	G	G	G	G	G	N	G	G	G	G	G	G	G	N	G	G	G	G	G
236	BS00050522_51	T/C	2	2218406	+	-	T	T	T	T	T	C	T	T	T	C	T	T	T	T	C	T	T	T	T	C	T	T	T	T	T	T	T	T	T	C	T	T	T	T	T	T	T	C	T	T	T	T	T
238	Kukri_c44369_131	T/G	2	2234916	+	K	T	T	T	T	T	G	T	T	T	G	T	T	T	T	G	G	T	T	T	G	T	T	T	T	T	T	T	T	T	G	T	T	T	T	T	T	T	G	T	T	T	T	T
239	BS00093078_51	T/C	2	2401305	+	T	C	T	T	T	T	T	T	T	T	T	T	T	T	T	T	T	T	T	T	T	T	T	C	T	T	T	T	T	C	T	T	T	C	C	T	C	T	T	T	T	C	C	C
240	BS00087784_51	C/T	2	6062684	+	C	C	C	C	C	C	C	C	C	C	C	C	C	C	C	C	C	C	C	C	C	C	C	C	C	C	C	C	C	C	C	C	C	C	C	C	C	C	C	N	C	C	C	C
241	IACX502	C/T	2	6564658	+	C	T	T	C	T	T	T	T	C	C	C	C	T	C	C	T	C	C	C	C	C	C	C	T	C	T	T	T	C	T	T	C	C	T	T	C	T	T	T	T	C	C	T	C
242	RFL_Contig3481_1669	T/C	2	6994959	+	C	C	C	T	C	T	C	T	T	T	T	T	T	C	T	C	T	C	C	C	T	T	T	T	T	C	T	T	T	C	C	T	T	T	C	T	C	C	C	Y	T	C	C	C
243	BS00022505_51	T/G	2	7032179	+	T	T	T	T	T	T	T	T	T	T	T	T	T	T	T	T	G	T	T	T	T	T	T	T	T	T	T	T	T	T	T	T	G	T	T	T	T	T	T	T	T	T	T	T
244	TA001286-0611-w	T/C	2	7511992	+	T	C	T	T	C	C	C	T	T	T	T	T	N	C	T	C	T	C	C	C	T	T	T	T	T	C	T	T	T	C	C	T	Y	T	C	T	C	C	C	C	N	T	T	T
245	Tdurum_contig28703_293	T/G	2	7642467	+	G	T	T	T	T	G	G	G	T	G	G	T	G	G	T	T	T	T	G	G	G	T	T	T	T	T	G	G	T	T	G	T	G	G	T	T	T	T	G	G	T	T	T	N
246	Kukri_c8390_1515	C/T	2	8294890	+	C	C	C	C	C	C	T	C	C	C	T	C	C	C	C	C	C	C	C	C	T	C	C	C	C	C	T	T	C	C	T	C	C	C	C	C	C	C	T	C	C	C	C	C
247	Excalibur_c43567_850	C/T	2	8294925	+	C	C	C	C	C	C	C	C	C	C	C	C	C	C	C	C	C	C	C	C	C	C	C	C	C	C	C	C	C	C	C	C	C	C	C	C	C	C	C	C	C	T	C	T
248	Kukri_c8390_1102	G/A	2	8295417	+	G	G	G	G	G	A	G	A	G	A	G	G	G	A	G	G	A	G	A	G	G	G	G	G	G	G	G	G	G	G	G	G	A	A	G	G	G	G	G	A	G	G	G	G
249	Kukri_c36151_170	G/A	2	10638274	+	G	G	G	G	G	G	A	G	G	G	G	G	G	G	G	G	G	G	G	G	N	G	G	G	G	G	G	G	G	G	N	G	G	G	G	G	G	G	R	G	G	G	G	G
250	Kukri_c44392_212	G/A	2	11172057	+	G	G	G	G	G	G	G	G	G	G	G	G	G	G	G	G	G	G	G	G	G	G	G	N	G	G	G	G	G	G	G	G	G	G	G	G	G	G	G	G	G	G	G	G
251	BS00004903_51	A/C	2	12390049	+	A	C	A	A	C	A	C	A	A	C	A	A	A	C	A	A	C	A	C	A	C	A	A	C	A	A	A	A	A	C	C	A	C	C	A	A	C	A	C	C	A	A	A	A
252	RAC875_c113582_346	C/T	2	12434268	+	C	C	C	C	C	C	C	C	C	C	C	C	C	C	C	C	C	C	C	C	C	C	C	C	C	C	C	C	C	C	C	C	C	C	C	C	C	C	C	C	C	C	C	C
253	Excalibur_c9196_313	T/C	2	12566388	+	C	T	T	T	T	T	C	T	T	T	T	T	C	T	T	N	T	T	T	C	T	T	T	T	T	T	T	T	T	T	N	T	T	T	C	T	N	T	T	T	T	T	T	T
254	TA004380-0460	T/G	2	13219417	+		G	T	T	N	T	T	G	T	G	T	T	N	G	T	T	G	T	G	T	T	T	T	G	T	N	T	T	T	G	T	T	G	G	T	T	G	T	T	G	T	T	T	T
255	Kukri_c76307_182	C/T	2	14071440	+	C	C	C	C	C	C	C	C	C	C	C	C	C	C	C	C	C	C	C	C	C	C	C	C	C	C	C	C	C	C	C	C	C	C	C	C	C	Y	C	C	C	C	C	C
256	BS00105846_51	C/T	2	14950118	+	C	T	C	C	T	T	C	C	C	C	T	T	T	C	C	T	C	C	T	C	C	C	C	T	C	T	C	C	C	T	C	T	T	T	C	C	C	T	C	T	C	C	C	C
258	Ku_c31363_2165	A/C	2	16073465	+	A	A	A	A	A	A	A	A	A	A	A	A	A	M	A	A	A	A	A	A	A	A	A	A	A	N	A	A	A	A	A	A	A	A	A	A	A	A	A	A	A	A	A	A
259	CAP7_c3847_204	G/A	2	16400316	+	G	G	G	G	G	G	A	A	G	G	A	G	G	A	G	G	G	A	A	G	A	G	G	G	G	G	G	G	G	G	A	G	G	G	G	G	A	A	A	G	G	G	G	G
260	RFL_Contig1118_1073	C/T	2	17708933	+	C	C	C	C	T	C	C	C	C	C	T	C	C	C	C	T	C	C	C	C	C	C	C	C	C	C	T	C	C	C	C	C	C	T	C	C	C	T	C	T	C	C	C	C
261	Tdurum_contig78972_316	A/G	2	17851221	+	A	A	A	A	A	A	A	A	A	A	A	A	A	A	A	A	A	A	A	A	A	A	A	A	A	A	A	A	A	A	A	A	G	A	G	A	A	A	A	A	N	A	A	A
262	Tdurum_contig50667_306	C/T	2	19555352	+	C	C	C	C	C	C	T	T	C	C	N	C	C	T	C	C	C	T	C	C	T	C	C	C	C	C	C	C	C	C	T	C	T	C	C	C	T	N	T	C	C	C	C	C
263	BS00110121_51	G/A	2	20508531	+	G	G	G	G	G	A	A	G	G	G	A	G	G	A	G	G	G	A	G	G	A	G	G	G	G	G	G	G	G	G	R	G	G	G	N	G	G	G	N	G	G	N	G	G
264	wsnp_Ex_c5780_10153638	A/G	2	23748570	+	A	G	A	A	G	G	G	A	A	A	G	G	G	A	A	G	A	A	G	A	G	A	A	G	A	A	A	A	A	G	G	G	G	A	G	A	G	G	G	N	A	A	A	A
265	Tdurum_contig44861_1253	A/C	2	23749088	+	C	A	A	C	A	A	A	A	C	C	A	A	A	C	C	A	C	A	A	C	A	C	C	A	C	A	A	A	C	A	A	A	A	A	A	C	A	A	A	A	C	A	A	A
266	Tdurum_contig56188_569	T/C	2	26807811	+	T	T	T	T	T	T	T	C	T	T	C	T	T	T	T	T	T	T	T	T	T	T	T	T	T	C	T	T	T	T	T	T	C	T	T	T	T	T	T	T	T	C	T	C
267	Tdurum_contig777_260	G/A	2	28384536	+	G	G	N	A	A	G	G	G	G	G	G	G	G	A	A	A	A	A	A	G	G	G	A	G	A	A	G	A	A	G	N	G	G	R	G	A	R	G	G	G	G	N	N	N
268	Kukri_c34793_360	G/T	2	28584170	+	G	G	T	G	T	T	T	G	G	G	G	G	T	G	G	T	G	G	T	G	T	G	G	G	G	G	T	T	G	G	T	G	G	T	T	G	T	G	T	K	G	T	T	T
269	BS00065053_51	C/T	2	40663340	+	C	T	C	C	T	C	C	T	C	T	T	T	C	T	T	C	T	T	C	T	C	C	C	C	T	T	T	T	C	T	C	T	C	C	C	C	T	T	C	T	C	T	C	T
270	BS00004418_51	T/G	2	40730741	+	T	T	T	T	T	T	T	T	T	T	T	T	T	T	T	T	T	T	T	T	T	T	T	T	T	T	T	T	T	T	T	T	T	T	T	T	T	T	T	T	T	T	T	T
271	BS00022590_51	A/G	2	40730967	+	A	A	A	A	A	A	A	A	A	A	G	G	A	G	A	A	A	G	A	A	A	A	A	A	A	G	G	G	A	A	A	G	A	A	A	A	A	A	A	A	A	A	A	G
272	RAC875_c1825_188	C/T	2	41908074	+	T	C	C	C	C	C	C	C	C	C	C	C	C	C	C	C	C	C	C	C	C	C	C	C	C	C	C	C	C	C	C	C	C	C	C	C	C	C	C	C	C	C	C	C
274	Tdurum_contig9762_314	A/G	2	45077436	+	G	G	A	A	G	A	A	A	A	G	A	G	A	G	G	A	G	G	A	G	A	A	A	A	G	A	A	A	A	G	A	G	A	A	A	A	G	A	A	G	A	G	A	G
275	Tdurum_contig11334_554	T/C	2	45963486	+	C	C	T	T	C	T	T	T	T	C	T	T	T	C	C	T	C	C	T	C	T	T	T	T	C	T	T	T	T	C	T	T	T	T	T	T	C	T	T	T	T	T	T	T
276	wsnp_Ex_c12012_19240904	C/T	2	46695456	+	C	C	C	C	C	C	C	C	C	C	C	C	C	C	C	C	C	C	C	C	C	C	C	C	C	C	C	C	C	C	C	C	C	C	C	C	C	C	C	C	C	C	C	C
277	Excalibur_c95656_129	C/T	2	47626550	+	C	C	C	C	C	C	C	C	C	C	C	T	C	C	C	C	C	C	C	C	C	C	C	C	C	C	C	C	C	C	C	T	C	C	C	C	C	C	C	T	C	T	C	T
278	wsnp_Ra_c19335_28504388	G/T	2	49389528	+	T	G	G	G	T	G	G	G	G	G	G	T	G	G	G	G	G	G	G	G	G	G	G	G	G	G	G	G	G	G	G	T	G	G	G	G	G	G	G	T	G	T	G	T
279	RFL_Contig2160_617	G/A	2	49454137	+	G	A	G	G	G	G	G	G	G	A	G	G	G	A	A	G	A	A	G	A	G	G	G	G	A	G	G	G	G	A	G	G	A	G	G	G	A	A	G	G	G	G	G	G
280	Tdurum_contig8382_300	C/T	2	49719172	+	C	T	T	C	T	T	T	T	T	C	T	T	C	T	C	T	C	T	T	T	T	C	C	C	C	T	T	C	C	T	C	T	C	T	T	C	T	T	T	T	C	T	T	T
281	RAC875_c90169_393	C/T	2	50082801	+	C	T	C	C	T	C	C	C	C	T	C	T	C	T	T	C	T	T	C	T	C	C	C	C	T	C	C	C	C	T	C	T	C	C	C	C	T	C	C	T	C	T	C	T
282	wsnp_Ex_c12063_19310114	G/A	2	55737895	+	G	G	G	G	G	G	G	G	G	G	G	G	G	G	G	G	G	G	G	G	G	G	G	G	G	G	G	G	G	G	G	G	G	G	G	G	G	G	G	R	G	G	G	G
283	RAC875_c10090_963	C/A	2	59123717	+	C	C	C	C	C	C	C	C	C	C	C	C	C	C	C	C	C	C	C	C	C	C	C	C	C	C	C	C	C	C	C	C	C	C	C	C	C	C	C	C	C	C	C	C
284	Tdurum_contig11004_613	C/T	2	59869089	+	T	C	C	C	C	T	C	C	T	T	C	T	C	C	C	C	C	T	T	C	T	C	C	C	C	C	C	C	C	C	C	T	T	C	C	C	C	C	C	T	C	C	C	C
285	Tdurum_contig75938_1546	A/G	2	59872881	+	A	G	G	A	G	G	G	G	A	A	A	A	G	A	A	G	A	A	A	A	A	A	A	A	A	G	G	G	A	G	G	A	A	G	G	A	G	G	G	G	A	G	G	G
286	BS00110546_51	A/G	2	59984391	+	A	A	A	A	A	A	A	A	A	N	A	A	A	A	N	A	N	A	A	N	A	A	A	A	N	A	A	A	A	A	A	A	A	A	A	A	A	G	A	N	A	A	A	A
287	CAP8_rep_c9642_82	A/G	2	60903290	+	A	A	A	A	A	A	A	A	A	A	A	A	A	A	A	A	A	A	A	A	A	A	A	A	A	A	A	A	A	A	A	A	A	A	A	A	A	A	A	A	A	A	A	A
288	RAC875_c79370_378	G/A	2	64121778	+	G	G	G	G	A	G	G	G	G	G	A	A	G	A	G	G	G	A	A	G	A	G	G	G	G	A	A	A	G	G	G	A	A	G	A	G	G	A	G	R	G	A	G	A
289	Kukri_c5861_360	C/T	2	72862357	+	C	C	C	C	C	C	C	C	C	C	T	T	C	C	C	C	C	C	C	C	T	C	C	C	C	T	T	T	C	C	C	T	T	C	T	C	C	T	C	C	C	C	C	C
290	BS00064085_51	A/G	2	91203495	+	A	A	A	A	G	A	G	A	A	A	A	A	A	A	G	G	G	G	A	G	A	G	A	A	G	G	G	G	A	A	G	A	A	G	A	A	G	G	G	N	A	A	G	A
291	IAAV9176	G/T	2	95106521	+	T	G	G	G	G	G	G	G	G	G	G	G	G	G	G	G	G	G	G	G	G	G	G	G	G	G	G	G	G	G	G	G	G	G	G	G	G	G	G	G	G	G	G	G
292	RAC875_c10659_570	G/A	2	95880797	+	G	G	G	G	G	G	G	G	G	G	A	G	G	G	G	G	G	G	G	G	G	G	G	G	G	G	G	G	G	G	G	G	G	G	G	G	G	A	G	G	G	G	G	G
293	RAC875_c28894_526	G/A	2	108237116	+	G	G	G	G	G	G	G	G	G	G	A	G	G	G	G	G	G	G	G	G	G	G	G	G	G	G	G	G	G	G	G	G	G	G	G	G	G	A	G	G	G	G	G	G
294	wsnp_Ex_c11976_19193550	G/A	2	111182248	+	G	G	G	G	G	G	G	G	G	G	G	G	G	G	G	G	G	G	G	G	G	G	G	G	G	G	G	G	G	G	G	G	G	G	G	G	G	G	G	G	G	G	G	G
295	Kukri_c17540_394	G/A	2	116764868	+	G	G	G	G	G	G	G	G	G	G	A	G	G	G	G	G	G	G	G	G	G	G	G	G	G	G	G	G	G	G	G	G	G	G	G	G	G	A	G	G	G	G	G	G
296	Excalibur_c7954_672	G/A	2	118716857	+	G	G	G	G	G	G	G	G	G	G	G	G	G	G	G	G	G	G	G	G	G	G	G	G	G	G	G	G	G	G	G	G	G	G	G	G	G	G	G	G	G	G	G	G
297	BS00093740_51	A/G	2	122272597	+	A	A	A	A	A	A	A	A	G	A	G	A	A	A	A	A	A	A	A	A	A	A	A	A	A	A	A	A	A	A	A	A	A	A	A	A	A	G	A	A	A	A	A	A
298	RAC875_c8849_134	C/T	2	124589423	+	T	C	C	C	C	C	C	C	Y	C	C	C	C	C	C	C	C	C	C	C	C	C	C	C	C	C	C	C	C	C	C	C	C	C	C	C	C	Y	C	C	C	C	C	C
299	Kukri_c5098_1902	T/G	2	124961597	+	T	T	T	T	T	T	T	T	T	T	T	T	T	T	T	T	T	T	T	T	T	T	T	T	T	T	T	T	T	T	T	T	T	T	T	T	T	G	T	T	T	T	T	T
300	BobWhite_rep_c62985_546	G/A	2	162668391	+	A	G	G	G	G	G	G	G	G	G	G	G	G	G	G	G	G	G	G	G	G	G	G	G	G	G	G	G	G	G	G	G	G	G	G	G	G	A	G	G	G	G	G	G
301	RAC875_rep_c72356_51	C/T	2	172357799	+	C	C	C	C	C	C	C	C	C	C	C	C	C	C	C	C	C	C	C	C	C	C	C	C	C	C	C	C	C	C	C	C	C	C	C	C	C	C	C	C	C	C	C	C
302	Tdurum_contig13095_97	T/G	2	190056044	+	T	T	T	T	T	T	T	T	T	T	T	T	T	T	T	T	T	T	T	T	T	T	T	T	T	T	T	T	T	T	T	T	T	T	T	T	T	G	T	T	T	T	T	T
303	IAAV3828	A/G	2	211022701	+	A	A	A	A	A	A	A	A	A	A	A	A	A	A	A	A	A	A	A	A	A	A	A	A	A	A	A	A	A	A	A	A	A	A	A	A	A	G	A	A	A	A	A	A
304	Excalibur_c6497_535	A/G	2	270629999	+	A	A	A	A	G	A	A	G	A	G	A	A	G	A	G	A	G	G	A	A	A	A	A	A	G	A	A	A	A	A	G	A	A	G	A	A	G	G	A	G	A	A	A	A
305	Kukri_c13537_2069	A/C	2	287369047	+	A	A	C	A	C	C	C	A	A	A	A	A	A	C	A	A	A	A	A	C	A	A	A	A	A	C	C	C	A	A	C	A	A	A	A	A	C	A	C	C	A	A	C	A
306	RAC875_c53382_120	A/G	2	291216505	+	A	G	G	A	A	G	G	A	G	A	G	G	A	G	A	G	A	G	G	G	G	G	N	G	A	G	G	G	A	G	A	G	G	A	G	N	G	G	G	A	A	G	G	G
307	BobWhite_rep_c66146_237	T/G	2	296104236	+	T	G	G	T	G	G	G	G	T	G	T	G	T	T	G	G	G	G	T	T	T	T	T	T	G	T	T	T	T	G	G	G	T	G	G	T	T	G	G	G	T	T	G	T
308	Ra_c7745_1438	A/G	2	300480600	+	A	A	A	A	A	A	A	A	A	A	A	A	A	A	A	A	A	A	A	A	A	A	A	A	A	A	A	A	A	A	A	A	A	A	A	A	A	N	A	A	A	A	A	A
309	Ra_c26080_461	A/G	2	303597303	+	G	A	A	A	A	G	G	A	A	A	A	A	A	A	A	A	A	A	G	A	A	A	A	A	A	A	A	A	A	A	G	A	A	G	G	A	A	A	G	A	A	A	A	A
310	BS00075036_51	G/A	2	305855494	+	G	G	G	G	G	G	G	G	G	G	G	G	G	G	G	N	G	G	G	G	G	G	G	G	G	G	G	G	G	G	G	G	G	G	G	G	G	G	G	G	G	G	G	G
311	Excalibur_c15885_1145	G/A	2	320977522	+	A	G	G	A	G	G	A	G	G	G	G	G	G	G	G	G	G	A	G	G	G	G	A	G	G	G	G	G	A	G	A	G	G	G	G	A	G	A	A	A	A	G	G	G
312	BobWhite_c19327_99	C/T	2	326475105	+	C	T	C	C	C	C	C	C	C	C	T	C	C	C	C	C	C	T	C	C	C	C	C	C	C	T	T	C	C	T	C	C	T	Y	C	C	C	C	C	Y	C	C	T	C
313	BS00018461_51	T/C	2	327176456	+	T	T	T	T	C	T	T	T	C	T	C	T	C	C	T	T	T	T	C	C	C	C	T	C	T	C	C	C	T	T	T	T	C	T	T	T	T	T	T	T	T	T	T	C
314	RAC875_c21274_235	C/T	2	327331849	+	C	T	T	N	N	T	T	T	N	T	N	T	Y	Y	T	T	T	T	N	N	Y	N	N	C	T	C	N	Y	Y	T	T	T	Y	T	T	N	T	T	T	T	Y	N	T	C
315	Excalibur_c27675_912	T/C	2	328665810	+	C	T	T	C	T	T	T	T	T	T	T	T	T	T	T	T	T	T	T	T	N	T	C	T	T	T	T	T	C	T	T	T	T	T	T	C	T	T	T	T	C	C	T	T
316	tplb0029b01_123	A/C	2	329796768	+	A	A	A	A	A	A	A	A	A	A	A	A	A	A	A	A	A	A	A	A	A	A	A	A	A	A	A	A	A	A	A	A	A	A	A	A	A	A	A	A	A	A	A	A
317	BS00011450_51	C/T	2	329798189	+	C	C	C	C	C	C	C	C	C	C	C	C	C	C	C	C	C	C	C	C	C	C	C	C	C	C	C	C	C	C	C	C	C	C	C	C	C	C	C	C	C	C	C	C
318	Excalibur_s113941_196	T/C	2	333961447	+	T	T	T	T	T	T	T	T	C	T	T	T	T	T	T	T	T	T	T	T	T	T	T	T	T	T	T	T	T	T	T	T	T	T	T	T	T	T	T	T	T	T	T	T
319	Kukri_c49091_415	G/A	2	338035574	+	G	G	G	G	G	G	G	G	A	G	G	G	A	G	G	G	G	G	A	G	G	G	G	G	G	G	G	G	G	G	G	G	G	G	G	G	G	G	G	G	G	G	G	A
320	Kukri_c49091_371	C/T	2	338035618	+	C	C	C	C	C	C	C	C	T	C	C	C	C	C	C	C	C	C	C	C	C	C	C	C	C	C	C	C	C	C	C	C	C	C	C	C	C	C	C	C	C	C	C	C
321	IACX8300	T/C	2	348552394	+	T	T	T	T	T	T	T	T	T	T	T	T	T	T	T	T	T	T	T	T	T	T	T	T	T	T	T	T	T	T	T	T	T	T	T	T	T	T	T	C	T	T	T	T
322	IACX1008	G/A	2	349272080	+	G	G	G	G	G	G	G	G	G	G	G	G	G	G	G	G	G	G	G	G	G	G	G	G	G	G	G	G	G	G	G	G	G	G	G	G	G	G	G	G	G	G	G	G
323	BS00022687_51	G/A	2	350708974	+	G	G	G	G	G	G	G	G	G	G	G	G	G	G	G	G	G	G	G	G	G	G	G	G	G	G	G	G	G	G	G	G	G	G	G	G	G	G	G	G	G	G	G	G
324	RAC875_c42206_305	A/G	2	354207493	+	A	G	A	A	A	A	A	A	A	A	A	A	A	A	A	A	A	A	A	A	A	A	A	A	A	A	A	A	A	G	A	A	A	A	A	A	A	A	A	A	A	A	A	N
325	Ku_c17486_152	T/C	2	355386603	+	T	T	T	T	T	T	T	T	T	T	T	T	T	T	T	T	T	T	T	T	T	T	T	T	T	T	T	T	T	T	T	T	T	T	T	T	T	T	T	T	T	T	T	T
326	Kukri_c25839_487	C/T	2	360839857	+	C	C	C	C	T	C	C	C	T	C	C	C	C	C	C	C	C	C	C	T	C	C	C	C	C	T	C	C	C	C	C	C	C	C	C	C	C	T	C	C	C	C	C	C
327	TA004947-0758	A/C	2	361549473	+		A	C	C	A	A	C	A	A	A	A	A	C	A	A	A	A	A	C	A	C	C	C	A	A	C	C	C	C	A	C	A	A	A	A	C	C	A	C	A	C	C	C	C
328	BS00101500_51	T/G	2	363870647	+	T	T	T	T	T	T	T	T	T	T	T	T	T	T	T	T	T	T	T	T	T	T	T	T	T	T	T	T	T	T	T	T	T	T	T	T	T	T	T	T	T	T	T	T
329	Tdurum_contig51348_326	C/T	2	369936405	+	T	C	T	T	C	C	T	C	C	T	C	C	T	C	T	T	T	C	C	T	T	C	T	T	T	C	T	T	T	C	T	C	T	T	C	T	T	C	T	C	T	T	T	T
330	wsnp_Ex_c26419_35667216	A/G	2	370854784	+	A	A	A	A	A	A	A	A	A	A	A	A	A	A	A	A	A	A	A	A	A	A	A	A	A	A	A	A	A	A	A	A	A	A	A	A	A	A	A	A	A	A	A	A
331	GENE-0193_197	G/A	2	373812285	+	G	A	A	G	A	G	A	A	A	G	A	A	G	A	G	G	G	A	G	A	G	G	G	A	G	G	G	G	G	A	A	A	G	A	A	G	A	A	A	G	G	G	A	G
332	BS00029345_51	A/G	2	387331812	+	G	G	G	G	G	A	G	G	G	G	G	G	G	G	G	G	G	G	G	G	G	A	G	G	G	R	A	A	G	G	G	G	G	G	G	G	G	G	G	G	G	G	G	G
333	BS00052075_51	T/C	2	391580573	+	-	T	T	T	T	T	Y	Y	T	N	Y	T	T	Y	T	T	N	N	T	T	Y	T	T	T	T	T	T	T	T	T	N	T	T	T	T	T	N	N	N	T	T	T	T	T
334	BS00052089_51	T/G	2	391580701	+	G	T	T	N	T	T	T	T	T	G	T	T	N	T	G	G	N	T	T	T	N	T	N	T	N	T	T	T	N	T	T	T	T	T	T	N	T	T	T	N	K	N	T	N
335	Tdurum_contig46780_203	G/A	2	393803075	+	A	A	A	A	A	G	A	A	A	A	A	A	A	A	A	A	A	A	A	A	A	G	A	A	A	G	G	G	A	A	A	A	G	A	A	A	A	A	A	A	A	A	A	A
336	CAP7_c302_518	G/A	2	394368142	+	G	A	A	G	A	G	A	A	A	G	A	A	G	A	G	G	G	A	A	A	G	G	G	A	G	G	G	G	G	A	A	A	G	A	A	G	A	A	A	G	G	G	A	G
337	BobWhite_c1488_504	G/A	2	398033752	+	A	G	G	G	G	G	G	G	G	G	G	G	G	G	G	G	G	G	G	G	A	G	G	G	G	G	G	G	G	G	G	G	G	G	G	G	G	G	G	G	G	G	G	G
338	wsnp_Ex_rep_c101414_86781128	C/T	2	406481091	+	C	T	T	C	T	T	T	T	C	T	C	T	T	T	C	T	C	T	Y	C	T	T	C	T	C	T	T	C	C	T	T	T	T	T	T	C	T	C	T	Y	T	T	T	T
339	BS00021947_51	T/C	2	412087913	+	T	T	T	T	T	T	T	T	T	T	T	T	T	T	T	T	T	T	T	T	T	T	T	T	T	C	C	C	T	T	T	T	T	T	T	T	T	T	T	T	T	T	T	T
340	Tdurum_contig43910_687	G/A	2	414732065	+	G	G	G	G	G	G	G	A	G	G	A	A	G	A	G	G	G	G	N	G	G	G	G	A	G	G	G	G	G	G	A	A	G	G	A	G	G	G	G	G	G	G	G	G
341	Ku_c13515_171	T/C	2	415577365	+	T	T	T	T	T	T	T	T	T	T	T	T	T	T	T	T	T	T	C	T	T	T	T	T	T	T	T	T	T	T	T	T	T	T	T	T	T	T	T	T	T	T	T	T
342	BS00022581_51	T/G	2	420328899	+	T	T	T	T	T	T	T	T	T	T	T	T	T	T	T	T	T	T	T	T	T	T	T	T	T	T	T	T	T	T	T	T	T	T	T	T	T	T	T	T	T	T	T	T
343	GENE-0283_330	T/C	2	425043171	+	T	T	T	T	T	T	T	T	C	T	T	T	T	T	T	T	T	C	T	T	T	T	T	T	T	T	T	T	T	T	T	T	C	T	T	T	T	C	T	Y	C	T	T	T
344	IACX2701	T/C	2	425538405	+	T	T	T	T	T	T	T	T	T	T	T	T	T	T	T	T	T	T	T	T	T	T	T	T	T	T	T	T	T	T	T	T	T	T	T	T	T	T	T	T	T	T	T	T
345	RAC875_c9833_297	A/G	2	430333648	+	G	A	A	A	A	A	A	A	G	A	A	A	A	A	A	A	A	G	A	A	A	A	A	A	A	A	A	A	A	A	A	A	A	A	A	A	A	G	A	R	A	A	A	A
346	BS00038929_51	C/T	2	430441378	+	C	C	C	C	C	C	C	C	C	C	C	C	C	C	C	C	C	T	Y	C	C	C	C	C	C	C	C	C	C	C	C	C	C	C	C	C	C	C	C	C	C	C	C	C
347	Excalibur_c59016_839	G/A	2	431454295	+	G	G	G	G	G	G	G	G	G	G	G	G	G	G	G	G	G	G	A	G	G	G	G	G	G	G	G	G	G	G	G	G	G	G	G	G	G	G	G	G	G	G	G	G
348	Tdurum_contig28305_106	A/G	2	432402620	+	A	A	A	A	A	A	A	A	A	A	A	A	A	A	A	A	A	A	G	A	A	A	A	A	A	A	A	A	A	A	A	A	A	A	A	A	A	A	A	A	A	A	A	A
349	BS00093841_51	A/G	2	433526577	+	A	A	A	A	A	A	A	A	A	A	A	A	A	A	A	A	A	A	G	A	A	A	A	A	A	A	A	A	A	A	A	A	A	A	A	A	A	A	A	A	A	A	A	A
350	Tdurum_contig28530_380	A/C	2	435546268	+	C	A	A	C	C	A	A	C	A	C	A	C	A	C	C	A	C	C	C	C	A	A	C	C	C	A	A	A	C	A	A	C	A	C	C	C	C	A	A	A	C	A	A	A
351	BS00022324_51	A/C	2	444312996	+	A	A	A	A	C	C	A	C	A	A	A	C	A	C	A	C	A	C	C	A	A	A	A	C	A	A	A	A	A	A	A	C	A	A	C	A	C	A	A	A	A	A	A	A
352	BS00022133_51	A/C	2	448947870	+	A	A	A	A	A	A	A	A	A	A	A	A	A	A	A	A	A	A	A	A	A	A	A	A	A	A	A	A	A	A	A	A	A	A	A	A	A	A	A	A	A	A	A	A
353	wsnp_Ra_c8484_14372815	T/C	2	450563137	+	T	T	T	T	T	T	T	T	T	T	T	T	T	T	T	T	T	T	T	T	T	T	T	T	T	T	T	T	T	T	T	T	T	T	T	T	T	T	T	T	T	T	T	T
354	RFL_Contig5706_1294	T/C	2	453742146	+	T	T	T	T	T	T	T	T	T	T	T	T	T	T	T	T	T	T	T	T	T	T	T	T	T	T	T	T	T	T	T	T	T	T	T	T	T	T	T	T	T	T	T	T
355	wsnp_Ex_c22006_31180883	A/G	2	456080705	+	A	A	A	A	A	A	A	A	A	A	A	A	A	A	A	A	A	A	A	A	A	G	A	A	A	A	A	A	A	A	A	A	A	A	A	A	A	A	A	A	A	A	A	A
356	Ex_c12584_2014	G/A	2	457281872	+	G	G	G	G	G	G	G	G	G	G	G	G	G	G	G	G	G	A	G	G	G	G	G	G	G	G	G	G	G	G	G	G	G	G	G	G	G	G	G	G	G	G	G	G
357	BS00069723_51	T/G	2	461188135	+	G	T	T	G	T	T	T	T	T	G	T	T	T	T	G	T	G	T	T	G	T	G	G	T	G	T	T	T	G	T	G	T	T	G	T	G	T	T	T	T	G	G	T	T
358	wsnp_Ra_c2027_3945764	G/A	2	461957333	+	G	G	G	G	G	G	G	G	G	G	G	G	G	G	G	G	G	G	G	G	G	G	G	G	G	G	G	G	G	G	G	G	G	G	G	G	G	G	G	G	G	A	G	G
359	wsnp_Ex_c2025_3799847	A/C	2	461957974	+	C	A	A	C	A	A	A	A	N	C	A	A	A	A	C	A	C	A	A	C	A	C	C	A	C	A	A	A	C	A	C	A	A	C	A	C	A	A	A	A	C	C	A	A
360	BobWhite_c441_976	G/A	2	462796994	+	G	G	G	G	G	G	G	G	G	G	G	G	G	G	G	G	G	G	G	G	G	G	G	G	G	G	G	G	G	G	G	G	G	G	G	G	G	G	G	G	G	A	G	G
361	wsnp_BE443332B_Ta_2_2	C/T	2	471197107	+	C	C	C	C	C	C	C	C	C	C	C	C	C	C	C	C	C	C	C	C	C	C	C	C	C	C	C	C	C	C	C	C	C	C	C	C	C	C	C	C	C	C	C	C
362	BS00078431_51	T/C	2	472382595	+	C	C	C	C	T	C	C	C	C	C	C	C	C	C	C	C	C	C	T	C	T	C	C	T	C	T	T	T	C	C	C	C	T	C	C	C	T	C	C	T	C	T	C	T
363	BobWhite_c1967_388	G/A	2	475125984	+	A	G	A	A	G	A	A	G	G	G	A	A	A	G	G	A	G	A	G	G	G	G	A	G	G	G	G	G	A	G	G	A	G	G	A	A	G	G	A	G	A	G	A	G
364	wsnp_Ku_c24323_34285350	T/C	2	479467638	+	C	T	T	C	T	T	T	T	T	C	T	T	T	T	C	C	C	T	T	C	T	C	C	C	C	C	C	C	C	T	T	T	C	T	T	C	T	T	T	T	C	C	T	T
365	GENE-0142_178	A/G	2	481512581	+	A	A	G	A	A	G	G	A	A	A	G	G	G	A	A	A	A	G	A	A	G	A	A	A	A	A	A	A	A	A	A	G	A	A	G	A	A	A	G	G	A	A	G	G
366	BS00071465_51	T/C	2	481741778	+	C	T	T	C	C	T	T	T	T	C	T	T	T	T	C	C	C	T	T	C	T	C	C	C	C	C	C	C	C	T	T	T	C	T	T	C	C	T	T	N	C	C	N	T
367	Kukri_c84940_106	G/A	2	482777703	+	G	G	G	G	G	G	G	G	G	G	G	G	G	G	G	G	G	G	G	G	G	G	G	G	G	G	G	G	G	G	G	G	G	G	G	G	G	G	G	G	G	G	G	G
368	BobWhite_c33506_732	C/T	2	486350003	+	C	C	C	C	C	C	C	C	C	C	C	C	C	C	C	C	C	C	C	C	C	C	C	C	C	C	C	C	C	C	C	C	C	C	C	C	C	C	C	C	C	C	C	C
369	Ra_c68984_1882	A/G	2	486888393	+	A	G	A	A	A	A	A	A	G	G	A	A	A	A	G	G	G	A	G	G	A	A	A	A	G	A	A	A	A	G	A	A	A	G	A	A	A	G	A	A	A	A	A	A
370	Ra_c2895_591	T/G	2	492711142	+	T	G	G	T	G	G	T	T	T	T	T	T	T	T	T	T	T	G	T	T	T	T	T	T	T	G	G	T	T	G	T	T	G	T	T	T	T	T	T	T	G	G	G	G
371	Tdurum_contig59449_400	T/G	2	493545058	+	T	G	T	T	T	T	T	T	G	T	T	T	T	T	T	T	T	T	G	T	G	T	T	T	T	T	T	T	T	G	T	T	T	G	T	T	T	G	T	G	T	T	T	G
372	Excalibur_c90096_77	C/A	2	493625417	+	C	A	C	C	C	C	C	C	A	C	C	C	C	C	C	C	C	C	A	C	C	C	C	C	C	C	C	C	C	A	C	C	C	C	C	C	C	A	C	C	C	C	C	C
373	GENE-0107_807	C/T	2	494317431	+	T	T	C	T	T	C	T	T	T	T	T	T	T	T	T	T	T	T	T	T	C	C	T	T	T	T	T	T	T	T	T	T	C	C	T	T	T	T	T	C	T	C	C	C
374	IACX3408	T/G	2	494975459	+	G	T	T	G	G	T	G	G	T	G	G	G	G	G	G	G	G	G	T	G	T	T	G	G	G	G	G	G	G	T	T	G	T	T	G	G	G	T	G	T	G	T	T	T
375	BS00041355_51	T/C	2	496196589	+	T	T	T	T	T	T	T	T	T	T	T	T	T	T	T	T	T	T	T	T	T	T	T	T	T	T	T	T	T	T	T	T	T	T	T	T	T	T	T	T	T	T	T	T
376	BS00022920_51	T/C	2	498894671	+	C	T	C	C	T	C	T	T	T	C	C	C	T	T	C	C	C	T	C	C	T	C	C	C	C	C	C	C	C	T	C	C	T	C	C	C	C	T	T	T	C	T	C	T
377	Ra_c37969_549	T/C	2	500310012	+	T	T	T	T	T	T	T	T	T	T	T	T	T	T	T	T	T	T	T	T	T	T	T	T	T	T	T	T	T	T	T	T	T	T	T	T	T	T	T	T	T	T	T	T
378	Tdurum_contig81102_102	G/A	2	503947156	+	G	A	G	G	A	G	A	A	G	G	G	G	A	A	G	G	G	A	G	G	A	G	G	G	G	G	G	G	G	A	G	G	G	G	G	G	G	A	A	A	G	G	G	A
379	Excalibur_c5218_75	C/T	2	503987622	+	C	C	C	C	C	C	C	C	T	C	C	C	C	C	C	C	C	C	C	C	C	C	C	C	C	C	C	C	C	C	C	C	C	C	C	C	C	C	C	C	C	C	C	C
380	BobWhite_rep_c49207_243	T/C	2	504834879	+	T	T	C	T	C	C	C	T	C	T	C	T	C	T	T	C	T	C	C	C	C	T	T	T	T	C	T	T	T	T	C	T	T	T	C	T	T	C	C	T	T	C	C	C
381	Tdurum_contig10026_1493	A/G	2	505376416	+	A	G	A	A	G	A	G	A	G	A	A	A	A	A	A	A	A	G	A	A	G	A	A	A	A	A	A	A	A	G	A	A	A	A	A	A	A	A	G	G	A	A	A	G
382	BS00022615_51	G/A	2	506240166	+	T	G	G	G	G	G	G	G	A	G	G	G	G	G	G	G	G	G	G	G	A	G	G	G	G	G	G	G	G	G	G	G	G	G	G	G	G	A	G	R	G	G	G	A
383	GENE-0112_64	A/G	2	507358208	+	A	G	G	A	G	G	A	A	A	A	A	G	A	G	A	A	A	G	A	A	A	A	A	A	A	G	A	A	A	G	A	G	G	G	A	A	A	A	A	R	G	G	G	G
384	Kukri_c4412_383	A/G	2	514061128	+	A	A	A	A	A	A	A	A	A	A	A	G	A	A	A	A	A	A	A	G	A	A	A	A	A	A	A	A	A	A	G	G	A	A	G	A	A	A	A	A	A	A	A	A
385	wsnp_Ra_c29782_39115548	T/C	2	516677573	+	T	T	T	T	T	T	T	T	T	T	T	T	T	T	T	T	T	T	T	T	T	T	T	T	T	T	T	T	T	T	T	T	T	T	T	T	T	T	T	T	T	T	T	T
386	Kukri_c13188_256	T/C	2	516918673	+	T	C	T	T	T	T	T	T	C	T	T	T	T	T	T	T	T	C	Y	T	T	T	T	C	T	T	T	T	T	C	T	T	T	T	T	T	C	C	T	Y	T	T	T	T
387	Kukri_c60564_136	C/T	2	517678709	+	C	C	C	C	C	C	C	C	C	C	C	C	C	C	C	C	C	C	C	C	C	C	C	C	C	C	C	C	C	C	C	C	C	C	C	C	C	C	C	C	C	C	C	C
388	GENE-0004_635	G/A	2	521068121	+	G	G	G	G	A	G	G	G	G	G	G	G	G	G	G	G	G	G	G	G	G	G	G	G	G	A	G	G	G	G	G	G	A	G	G	G	G	G	G	G	A	G	G	G
389	BobWhite_rep_c63278_349	T/C	2	524098719	+	T	C	C	T	T	C	C	C	T	C	T	C	T	C	T	T	T	C	T	T	C	T	T	T	T	T	C	T	T	C	C	C	C	C	C	T	C	T	C	C	C	C	C	C
390	Excalibur_rep_c103109_88	T/G	2	525930308	+	G	T	T	G	T	G	T	G	G	G	G	G	T	T	G	G	G	T	G	G	G	G	G	T	G	T	T	G	G	T	G	G	T	T	G	G	T	G	T	K	G	T	T	T
391	Tdurum_contig50473_889	G/A	2	526670739	+	A	G	G	A	G	A	G	A	A	A	A	A	G	G	A	A	A	G	A	A	A	A	A	G	A	G	G	A	A	G	A	A	G	G	A	A	G	A	G	R	A	G	G	G
392	BS00009270_51	G/T	2	529740465	+	T	T	G	G	T	T	G	G	T	T	G	T	G	G	T	T	T	T	G	T	G	G	G	T	T	T	G	G	G	T	G	T	G	T	T	G	G	G	G	T	G	G	G	G
393	Ra_c25590_1486	A/G	2	531235087	+	A	A	A	A	A	A	A	A	G	A	A	A	A	A	A	A	A	A	A	A	A	A	A	A	A	A	A	A	A	A	A	A	A	A	A	A	A	G	A	N	A	A	A	A
394	wsnp_Ex_c1495_2864718	T/C	2	531235348	+	T	T	T	T	T	T	T	T	T	T	T	T	T	T	T	T	T	T	T	T	T	T	T	T	T	T	T	T	T	T	T	T	T	T	T	T	T	T	T	T	T	T	T	T
395	IACX11338	T/C	2	534432966	+	C	C	C	T	C	C	T	T	T	T	C	T	T	T	T	C	T	T	C	C	T	T	T	T	T	C	T	T	T	C	T	T	T	T	T	T	C	C	T	T	T	T	C	C
396	BS00036362_51	G/A	2	534857407	+	G	G	G	G	G	G	G	G	G	G	G	G	G	G	G	G	G	G	G	G	G	G	G	G	G	G	G	G	G	G	G	G	G	G	G	G	G	G	G	G	G	G	G	G
397	Tdurum_contig31102_299	G/A	2	534857683	+	A	G	A	A	G	G	G	A	G	A	G	G	G	A	A	A	A	G	R	G	G	G	A	G	A	G	G	G	A	G	G	G	G	G	G	A	G	A	G	R	A	A	A	G
398	Kukri_c559_193	A/G	2	535064393	+	G	A	G	G	A	A	G	G	A	G	A	G	G	A	G	G	G	A	A	G	G	A	G	A	G	A	A	A	G	A	G	G	A	A	G	G	A	A	G	A	G	N	G	A
399	IACX11029	T/C	2	536850565	+	T	T	T	T	T	T	T	T	T	T	T	T	T	T	T	T	T	T	T	T	T	T	T	T	T	T	T	T	T	T	T	T	T	T	T	T	T	N	T	T	T	T	T	T
400	Excalibur_c48379_413	T/C	2	536854037	+	T	T	T	T	T	C	T	T	C	T	T	T	T	T	T	T	T	T	T	T	T	T	T	T	T	C	C	C	T	T	T	T	T	T	T	T	T	T	T	Y	T	T	T	T
401	RFL_Contig4977_2333	A/G	2	540690063	+	A	G	G	A	G	A	A	A	G	A	G	A	A	G	A	A	A	G	G	A	A	G	A	G	A	A	A	A	A	G	A	A	G	G	A	A	G	G	A	R	A	G	G	G
402	CAP12_c1129_220	A/G	2	540941870	+	A	A	A	A	A	A	A	A	A	A	A	A	A	A	A	A	A	A	A	A	A	A	A	A	A	A	A	A	A	A	A	A	A	A	A	A	A	A	A	N	A	A	A	A
403	RAC875_c102223_220	T/C	2	541690869	+	T	T	T	T	T	T	T	T	T	T	T	T	T	T	T	T	T	T	T	T	T	T	T	T	T	T	T	T	T	T	T	T	T	T	T	T	T	T	T	Y	T	T	T	T
404	RAC875_c7674_634	A/G	2	545386072	+	A	A	G	A	A	A	A	A	A	A	A	A	A	A	A	A	A	A	A	A	A	A	A	G	A	G	G	A	A	A	A	A	G	G	A	A	A	A	A	R	A	G	G	G
405	Kukri_c73734_175	T/C	2	545873010	+	T	C	C	T	C	T	T	T	T	T	C	T	T	C	T	T	T	C	Y	T	T	T	T	C	T	C	C	T	T	C	T	T	C	C	T	T	C	T	T	Y	T	C	C	C
406	Excalibur_c40993_1129	C/T	2	545882353	+	C	C	C	C	T	C	C	C	C	C	C	C	C	C	C	C	C	C	T	C	C	C	C	C	C	C	C	C	C	C	C	C	C	C	C	C	C	C	C	C	C	C	C	C
407	wsnp_BF485168B_Ta_2_1	G/A	2	545882591	+	G	A	G	G	G	G	G	G	G	G	G	G	G	A	G	G	G	A	G	G	G	G	G	G	G	G	G	G	G	A	G	G	G	G	G	G	A	G	G	G	G	G	G	G
408	CAP12_c1906_217	C/T	2	546562021	+	C	T	T	C	C	T	C	C	C	C	C	C	C	C	C	C	C	C	T	C	C	C	C	C	C	C	C	C	C	T	C	C	C	C	C	C	T	T	C	C	C	C	C	C
409	BS00038643_51	T/C	2	547796248	+	T	T	C	T	C	T	T	T	T	T	C	T	T	T	T	T	T	T	Y	T	T	C	T	C	T	C	C	T	T	T	T	T	C	T	T	T	T	T	T	Y	T	C	C	C
410	wsnp_BG274294B_Ta_2_3	T/C	2	547898029	+	T	T	T	T	C	T	T	T	T	T	T	T	T	T	T	T	T	T	T	T	T	T	T	T	T	T	T	T	T	T	T	T	C	T	T	T	T	T	T	T	T	T	T	T
411	wsnp_Ex_c7447_12752449	T/G	2	547975533	+	T	G	G	T	G	G	T	T	G	T	G	T	T	G	T	G	T	G	G	T	T	G	T	G	T	G	G	T	T	G	T	T	T	T	T	T	G	G	T	G	T	G	G	G
412	BS00048610_51	C/T	2	547979695	+	C	C	C	C	C	C	C	N	N	C	C	C	C	C	C	N	N	N	C	C	C	T	N	N	C	C	C	C	C	N	N	C	C	C	C	N	N	C	C	C	C	C	C	N
413	RAC875_c32077_284	C/T	2	548890178	+	C	C	C	C	T	T	T	C	C	C	C	T	T	C	C	C	C	C	C	T	T	C	C	C	C	C	C	C	C	C	T	T	T	T	T	C	C	C	T	Y	C	T	C	T
414	Ku_c3647_1443	C/T	2	550040966	+	C	C	C	C	C	C	C	C	C	C	C	C	C	C	C	C	C	C	C	C	C	C	C	C	C	C	C	C	C	C	C	C	C	C	C	C	C	C	C	C	C	C	C	C
415	Tdurum_contig25457_175	C/T	2	550517382	+	C	C	C	C	C	C	C	C	C	C	N	N	C	C	C	C	C	C	C	C	C	C	C	C	C	C	C	C	N	C	C	C	T	C	C	C	C	C	C	Y	C	T	N	T
416	BS00068083_51	C/T	2	551111550	+	C	C	C	C	C	C	C	C	C	C	C	C	C	C	C	C	C	C	C	C	C	C	C	C	C	C	C	C	C	C	C	C	T	C	C	C	C	C	C	C	C	C	C	T
417	Tdurum_contig42797_3196	G/A	2	553412693	+	G	G	G	G	G	G	G	G	G	G	G	G	G	G	G	G	G	G	G	G	G	G	G	G	G	G	G	G	G	G	G	G	G	G	G	G	G	G	G	G	G	G	G	G
418	BobWhite_c10977_834	T/C	2	553453558	+	A	C	C	T	C	C	C	C	C	T	C	C	T	C	T	C	T	T	C	C	C	C	T	C	T	C	C	T	T	C	C	C	T	C	C	T	T	T	C	C	T	C	C	C
419	Kukri_c66451_128	A/C	2	553832917	+	A	A	A	A	A	A	A	A	A	A	A	A	A	A	A	A	A	A	A	A	A	C	A	A	A	A	A	A	A	A	A	A	A	A	A	A	A	A	A	M	A	C	A	C
420	wsnp_JD_c6331_7499060	G/T	2	553899486	+	G	G	G	G	G	G	G	G	G	G	G	G	G	G	G	G	G	G	G	G	G	T	G	G	G	G	G	G	G	G	G	G	G	G	G	G	G	G	G	N	G	T	G	T
421	Excalibur_rep_c66322_448	A/C	2	553901557	+	A	A	A	A	A	A	A	A	A	A	A	A	A	A	A	A	A	A	A	A	A	A	A	A	A	A	A	A	A	A	A	A	A	A	A	A	A	A	A	A	A	A	A	C
422	GENE-0293_154	C/T	2	554446413	+	C	C	C	C	C	C	C	C	C	C	C	C	T	C	C	C	C	C	C	C	C	T	C	C	C	C	C	C	C	C	C	C	T	C	C	C	C	C	C	C	T	C	C	C
423	GENE-0293_346	G/A	2	554446592	+	A	G	A	G	G	A	A	G	G	G	G	A	G	G	A	A	A	G	G	G	G	A	G	G	A	G	G	A	G	G	A	A	G	G	G	G	G	A	A	A	R	G	A	A
424	GENE-0293_445	T/C	2	554446687	+	C	T	C	T	C	C	C	T	T	T	C	T	C	T	T	C	T	T	C	T	C	T	T	T	T	C	C	C	T	T	C	T	C	N	C	T	C	C	C	T	T	T	C	T
425	GENE-0120_397	A/C	2	556110700	+	A	A	C	A	A	A	A	A	A	A	A	A	A	A	A	A	N	A	A	A	A	A	A	A	A	A	A	A	A	A	A	A	A	A	A	A	A	A	A	A	A	A	A	C
426	RAC875_c95548_156	T/C	2	556131573	+	T	T	T	T	C	T	C	T	T	T	T	C	C	T	C	T	C	T	T	C	C	T	T	C	C	T	T	T	T	T	C	C	C	C	C	T	T	T	C	Y	T	C	T	T
428	wsnp_Ex_c1440_2764867	T/C	2	556291308	+	A	T	C	T	C	T	C	T	T	T	T	C	C	T	C	T	C	T	T	C	C	T	T	C	C	T	T	T	T	T	C	C	C	C	C	T	T	T	C	Y	T	C	T	C
429	RAC875_c4135_1782	C/T	2	556976241	+	C	C	C	C	C	C	C	C	C	C	C	C	C	C	C	C	C	C	C	C	C	C	C	C	C	C	C	C	C	C	C	C	C	C	C	C	C	C	C	C	C	C	C	C
430	Kukri_rep_c111991_498	T/C	2	558168001	+	T	T	T	T	T	T	C	T	T	T	T	C	C	T	T	T	T	T	T	T	C	T	T	T	T	T	T	T	T	T	C	C	T	C	C	T	T	T	C	T	T	T	T	T
431	wsnp_Ex_rep_c101231_86636951	C/T	2	560274667	+	T	T	C	T	T	C	N	C	C	T	C	N	N	T	T	T	T	T	C	C	N	C	T	T	T	C	C	C	T	T	N	N	T	N	N	T	T	C	N	Y	T	T	T	C
432	BobWhite_rep_c57575_65	C/T	2	560626677	+	C	T	C	C	C	T	C	C	T	T	C	C	C	C	C	N	C	T	T	T	C	C	C	T	C	C	C	T	C	T	N	C	T	T	C	C	T	T	N	Y	N	C	T	T
433	BS00082521_51	G/A	2	560802235	+	A	G	G	G	G	G	G	G	G	G	G	G	G	G	G	G	G	G	G	G	G	G	G	G	G	G	G	G	G	G	G	G	G	G	G	G	G	G	G	G	G	G	G	G
434	BS00021975_51	G/A	2	560802293	+	G	A	G	G	G	G	G	A	G	A	A	G	G	G	G	G	G	A	G	G	G	A	G	G	G	A	A	G	G	A	G	G	G	A	G	G	N	G	G	G	G	G	N	A
435	BS00081396_51	G/T	2	561002592	+	T	G	T	T	T	T	G	G	T	G	G	G	G	T	T	T	T	G	T	T	G	G	T	T	T	G	G	T	T	G	G	G	T	G	G	T	G	T	G	T	T	T	G	G
436	Ku_c18920_414	T/C	2	562068396	+	T	T	T	T	T	N	T	T	N	T	T	T	T	T	T	T	T	T	N	N	T	T	T	T	T	T	T	N	T	T	T	T	T	T	T	T	T	N	T	N	T	T	T	T
437	CAP8_c818_370	G/T	2	562623304	+	G	G	G	G	G	G	G	G	G	G	G	G	G	G	G	G	G	G	G	G	G	G	G	G	G	G	G	G	G	G	G	G	G	G	G	G	G	G	G	G	G	G	G	G
438	Tdurum_contig48523_1605	C/T	2	565284372	+	C	T	C	T	C	C	C	T	C	T	T	C	C	T	T	T	T	T	T	C	C	T	T	T	T	T	T	T	T	T	C	C	C	T	C	T	T	C	C	Y	T	C	T	T
439	Tdurum_contig48523_1838	T/C	2	565285702	+	C	T	T	T	T	T	T	T	T	T	T	T	T	T	T	T	T	T	T	T	T	T	T	T	T	T	T	T	T	T	T	T	T	T	T	T	T	T	T	T	T	T	T	T
440	RAC875_c24895_311	C/A	2	566311830	+	C	C	C	C	C	C	C	C	C	C	C	C	C	C	C	C	C	C	C	C	C	C	C	A	C	C	C	A	C	C	C	C	C	C	C	C	C	C	C	M	C	C	C	C
441	IACX9183	C/A	2	566531793	+	C	C	C	C	C	C	C	C	C	C	A	C	C	A	A	A	A	C	A	C	C	A	C	A	A	C	C	A	C	C	C	C	C	A	C	C	C	C	C	M	C	C	C	C
442	wsnp_Ex_c39616_46871127	G/A	2	567427927	+	G	G	A	G	A	A	A	A	A	G	A	A	A	G	G	G	G	G	A	G	A	A	G	A	G	A	A	A	G	G	A	A	A	A	A	G	G	A	A	R	G	A	G	G
443	BS00021710_51	A/G	2	567932010	+	G	A	A	G	A	A	G	A	A	A	A	G	G	G	A	A	A	A	A	G	G	G	G	G	A	A	A	G	G	A	G	G	A	A	G	G	A	G	G	R	G	A	A	A
444	wsnp_Ex_c22439_31632880	C/T	2	568059340	+	C	C	C	C	C	C	C	C	C	C	C	C	C	C	T	T	N	C	C	C	C	C	C	C	T	C	C	C	C	C	C	C	C	C	C	C	C	C	C	C	C	C	C	C
445	Excalibur_c60931_1260	T/C	2	568061856	+	T	T	T	T	T	T	T	T	T	T	T	T	T	T	T	T	T	T	T	T	T	T	T	T	T	T	T	T	T	T	T	T	T	T	T	T	T	T	T	T	T	T	T	T
446	Ku_c106533_550	A/G	2	568716829	+	G	A	A	G	G	A	G	A	A	A	G	G	G	G	G	G	G	A	A	G	G	G	G	G	G	A	A	G	G	A	G	G	A	A	G	G	A	G	G	R	G	A	A	A
447	JD_c107_683	C/T	2	568717540	+	C	C	C	C	C	C	C	C	C	C	C	C	C	C	C	C	C	C	C	C	C	C	C	C	C	C	C	C	C	C	C	C	C	C	C	C	C	C	C	C	C	C	C	C
448	Tdurum_contig8158_269	A/G	2	569263367	+	A	G	G	A	A	G	A	G	G	G	A	A	A	A	A	A	A	G	A	A	A	A	A	A	A	G	G	A	A	G	A	A	G	G	A	A	G	A	A	R	A	G	G	G
449	IACX11374	G/A	2	569263491	+	G	G	G	G	G	G	G	G	G	G	G	G	G	G	G	G	G	G	G	G	G	G	G	G	G	G	G	G	G	G	G	G	A	G	G	G	G	G	G	G	G	G	G	G
450	RAC875_c55891_659	G/A	2	569999312	+	G	G	G	G	A	G	G	G	G	G	G	G	G	G	G	G	G	G	A	G	G	G	G	G	G	G	G	G	G	G	G	G	G	G	G	G	G	G	G	G	G	G	G	G
451	RAC875_c55891_712	C/T	2	569999364	+	C	T	C	C	T	C	C	C	C	T	C	C	C	C	C	C	C	T	T	C	C	C	C	C	C	C	C	C	C	T	C	C	C	T	C	C	T	C	C	Y	C	C	T	T
452	Excalibur_c14911_976	C/T	2	570658799	+	C	C	T	C	C	T	C	T	T	C	C	C	C	C	C	C	C	C	C	C	C	C	C	C	C	T	T	C	C	C	C	C	C	C	C	C	C	C	C	C	C	T	C	C
453	Tdurum_contig42852_667	G/A	2	570661734	+	A	G	G	A	G	G	A	G	G	G	A	A	A	A	A	A	A	G	G	A	A	A	A	A	A	G	G	A	A	G	A	A	G	G	A	A	G	A	A	R	A	G	G	G
454	BS00039740_51	T/C	2	570990438	+	T	Y	T	T	T	C	N	T	C	Y	N	N	N	N	N	N	C	N	T	C	C	N	T	C	C	T	T	C	T	Y	C	C	Y	Y	Y	T	N	C	C	N	T	T	Y	Y
455	Tdurum_contig47550_699	C/T	2	571576071	+	C	C	T	C	T	C	C	T	C	C	C	C	C	C	C	C	C	C	C	C	Y	C	C	C	C	C	C	C	C	C	C	C	C	C	C	C	C	C	C	C	C	T	C	C
456	Tdurum_contig52782_382	G/A	2	571847036	+	A	G	N	A	G	G	A	G	A	G	A	A	N	A	A	N	A	G	A	A	R	A	A	A	A	N	A	A	A	G	A	A	G	G	A	A	G	N	A	R	A	G	G	G
457	Tdurum_contig30517_578	C/T	2	571848057	+	C	C	C	C	C	C	C	C	C	C	C	C	C	C	C	C	C	C	C	C	C	C	C	C	C	C	C	C	C	C	C	C	C	C	C	C	C	C	C	C	C	C	C	C
458	Tdurum_contig30517_174	T/G	2	571848461	+	T	N	T	T	T	T	T	G	K	T	T	T	T	T	T	N	N	T	T	T	K	T	N	N	T	T	T	T	T	N	N	T	T	T	T	N	N	T	T	K	T	T	T	N
459	TA002402-1350	C/T	2	571848972	+	T	T	T	C	C	T	C	C	C	C	C	C	T	C	C	T	C	T	C	C	C	C	C	C	C	T	C	C	C	T	C	C	C	C	C	C	C	T	C	C	C	C	T	C
460	wsnp_Ex_c13109_20725640	T/C	2	572835856	+	T	T	T	T	T	T	T	T	T	T	T	T	T	T	T	T	T	T	T	T	T	T	T	T	T	T	T	T	T	T	T	T	T	T	T	T	T	T	T	T	T	T	T	T
461	BS00031596_51	C/T	2	574239373	+	C	C	C	C	T	C	C	C	C	C	C	C	C	C	C	C	C	C	C	C	C	T	C	C	C	C	C	C	C	C	C	C	C	C	C	C	C	C	C	C	C	C	C	C
462	wsnp_Ex_rep_c107911_91350930	C/T	2	574442254	+	C	T	C	C	T	T	C	C	C	T	C	C	C	C	C	C	C	T	C	C	C	C	C	C	C	C	C	C	C	T	C	C	T	T	C	C	T	C	C	C	C	T	T	T
463	wsnp_Ex_c15611_23929128	T/G	2	576022762	+	C	T	T	G	G	T	T	T	G	T	G	T	T	G	G	G	G	T	G	T	T	G	G	G	G	G	G	G	G	T	T	T	T	T	T	G	T	G	T	K	G	T	T	T
464	Ku_c956_1797	A/G	2	576600580	+	A	A	A	A	A	A	A	A	A	A	A	A	A	A	A	A	A	A	A	A	A	G	A	A	A	A	A	A	A	A	A	A	A	A	A	A	A	A	A	A	A	A	A	A
465	wsnp_Ex_c7585_12957020	G/A	2	578016469	+	G	G	G	G	A	G	G	G	A	G	A	G	G	G	A	A	A	G	A	G	G	A	G	A	A	G	G	G	G	G	G	G	A	G	G	G	G	G	G	R	G	A	G	G
466	Tdurum_contig13117_1316	C/T	2	579324815	+	C	C	C	C	C	C	C	C	C	C	T	C	C	C	C	C	C	C	T	C	Y	C	C	C	C	C	C	C	C	C	C	C	T	C	C	C	C	T	C	Y	C	T	C	C
467	BS00089031_51	T/C	2	580494385	+	T	T	T	T	T	T	T	T	T	T	T	T	T	T	T	T	T	T	T	T	Y	T	T	T	T	T	T	T	T	T	T	T	T	T	T	T	T	T	T	T	T	T	T	T
468	Kukri_c25961_166	A/G	2	582642028	+	A	A	A	A	A	A	A	A	A	A	A	A	A	A	A	A	A	A	A	A	A	A	A	A	A	G	G	A	A	A	A	A	G	A	A	A	A	A	A	A	A	G	A	A
469	tplb0036b21_694	G/T	2	583476347	+	G	G	G	G	G	G	G	G	G	G	G	G	G	G	G	G	G	G	G	G	G	G	G	G	G	G	G	G	G	G	G	G	G	G	G	G	G	G	G	G	G	G	G	G
470	Kukri_c8143_355	C/T	2	588080166	+	C	C	C	C	C	C	C	C	C	C	C	C	C	C	C	C	C	C	C	C	C	C	C	C	C	C	C	C	C	C	C	C	C	C	C	C	C	C	C	C	C	C	C	C
471	Kukri_c9752_793	G/A	2	588083910	+	G	A	A	G	A	A	A	A	A	A	A	G	A	A	G	G	G	A	A	G	R	A	G	A	G	G	G	G	G	A	A	G	G	A	G	G	A	A	G	A	G	G	A	A
472	Excalibur_c27915_560	T/C	2	588623685	+	T	T	T	T	T	T	T	C	T	T	T	T	T	T	T	T	N	T	T	T	T	T	T	T	T	C	C	T	T	N	T	T	C	T	T	T	N	T	T	T	T	T	T	T
473	Kukri_c67383_102	T/C	2	589969178	+	T	T	T	T	T	T	T	T	C	T	T	T	T	T	T	T	T	T	T	T	T	T	T	T	T	T	T	T	T	T	T	T	C	T	T	T	T	T	T	T	T	T	C	T
474	BS00022551_51	C/T	2	590479064	+	C	C	C	C	C	C	C	C	C	C	C	C	C	C	C	C	C	C	C	C	C	C	C	C	C	C	C	C	C	C	C	C	C	C	C	C	C	C	C	C	C	T	C	C
475	RAC875_c62171_386	A/C	2	595614226	+	A	C	C	A	A	C	C	A	A	C	A	A	A	A	A	A	A	C	A	A	M	A	A	A	A	A	A	A	A	N	A	A	A	A	A	A	C	A	A	M	A	A	C	C
476	wsnp_Ex_c32284_40970312	G/A	2	595614754	+	G	G	G	G	N	G	G	G	G	G	G	G	G	G	G	G	G	G	G	G	N	G	G	G	G	G	G	G	G	G	G	G	N	G	G	G	G	G	G	G	G	G	N	G
477	BS00066338_51	A/G	2	595782864	+	A	G	G	A	A	G	G	A	A	G	A	A	A	A	A	A	A	G	A	A	R	A	A	A	A	A	A	A	A	G	A	A	A	G	A	A	G	A	A	G	A	A	G	G
478	BS00003816_51	C/T	2	596113048	+	C	C	C	C	C	C	C	C	C	C	C	C	C	C	C	C	C	C	C	C	C	C	C	C	C	C	C	C	C	C	C	C	C	C	C	C	C	C	C	C	C	C	C	C
479	BobWhite_c39656_106	A/C	2	596987442	+	A	A	A	A	A	A	A	A	A	A	A	A	A	A	A	A	A	A	A	A	A	A	A	A	A	A	A	A	A	A	A	A	A	A	A	A	A	A	A	A	A	A	A	A
480	BS00042244_51	G/T	2	598470854	+	G	G	G	G	G	G	G	G	G	G	G	G	G	G	G	G	G	G	G	G	G	G	G	G	G	G	G	G	G	G	G	G	G	G	G	G	G	G	G	G	G	G	G	G
481	Tdurum_contig83079_133	T/C	2	599756911	+	T	T	T	T	T	T	T	T	T	T	T	T	T	T	T	T	T	T	T	T	T	T	T	T	T	T	T	T	T	T	T	T	T	T	T	T	T	T	T	T	T	T	T	T
482	Kukri_c49463_154	C/T	2	600811002	+	C	C	C	C	Y	C	C	C	C	C	C	C	C	C	C	C	C	T	C	C	C	C	C	C	C	C	N	C	C	C	C	C	C	C	C	C	C	N	C	C	C	C	T	C
483	Excalibur_c45861_189	C/T	2	601445211	+	T	T	T	C	T	T	T	C	T	T	C	C	C	T	C	C	C	T	T	C	C	C	C	C	C	T	C	C	C	T	C	C	C	C	T	C	T	T	C	T	C	T	T	T
484	Tdurum_contig42423_1536	T/C	2	605446927	+	C	C	T	T	C	T	C	C	T	C	C	T	C	T	T	C	T	T	C	T	T	T	T	C	T	C	C	T	T	C	T	T	C	C	T	T	T	T	C	N	C	T	T	T
485	BS00069341_51	T/C	2	605709653	+	T	T	T	T	T	T	T	T	T	T	T	T	T	T	T	T	T	T	T	T	T	T	T	T	T	T	T	T	T	T	T	T	T	T	T	T	T	C	T	T	T	T	T	T
486	Excalibur_c44818_109	T/C	2	607424078	+	T	T	T	T	T	T	T	T	T	T	T	T	T	T	T	T	T	T	T	T	T	T	T	T	T	T	T	T	T	T	T	T	T	T	T	T	T	C	T	Y	T	T	T	T
487	Excalibur_rep_c107047_605	G/A	2	609661176	+	G	G	G	G	G	G	G	G	G	G	G	G	G	G	G	G	G	G	G	G	G	G	G	G	G	G	G	G	G	G	G	G	G	G	G	G	G	G	G	G	G	G	G	G
488	Excalibur_rep_c107047_742	C/T	2	609661313	+	C	C	C	C	C	C	C	C	C	C	C	T	C	C	C	C	C	C	C	T	T	C	C	C	C	C	C	C	C	C	C	T	C	C	T	C	C	T	C	C	C	C	C	C
489	IACX886	A/G	2	610930699	+	A	A	A	A	A	A	A	A	A	A	A	A	A	A	A	A	A	A	A	A	A	A	A	A	A	A	A	A	A	A	A	A	A	A	A	A	A	A	A	N	A	A	A	A
490	TA001600-1603	T/C	2	611339850	+	T	T	T	T	T	C	C	T	T	T	C	T	T	T	T	C	T	T	C	T	C	T	T	T	T	T	T	T	T	T	C	T	T	Y	T	T	T	C	T	T	T	T	T	T
491	IAAV7172	C/T	2	617460637	+	C	C	C	C	C	C	C	C	T	C	C	C	C	N	C	C	C	C	C	C	C	C	C	C	C	C	C	N	C	C	C	C	C	C	N	C	C	C	C	C	C	N	C	C
492	Tdurum_contig10362_555	C/T	2	620357436	+	C	C	C	C	C	C	C	C	C	C	C	C	C	C	C	C	C	C	C	C	C	C	C	C	C	C	C	C	C	C	C	C	C	C	C	C	C	C	C	C	C	C	C	C
493	TA003586-0637	A/G	2	620499795	+	G	G	G	G	G	A	G	A	A	A	A	G	G	A	G	G	A	A	A	A	G	A	G	G	G	G	A	G	G	G	A	G	A	G	G	G	G	G	A	R	A	G	G	G
494	Kukri_c11389_232	G/A	2	625782466	+	G	G	G	G	G	G	G	G	G	N	G	G	G	G	G	G	G	G	G	G	G	G	G	G	G	G	G	G	G	G	G	G	G	G	G	G	G	G	G	G	G	G	G	G
495	BS00022851_51	A/G	2	625786932	+	G	G	G	A	A	A	G	A	A	G	A	G	G	A	A	A	A	A	A	A	G	A	A	A	A	A	A	A	A	G	A	G	G	G	G	A	G	G	A	R	G	G	G	G
496	BS00021680_51	G/A	2	625790931	+	A	A	A	G	G	G	A	G	G	A	G	A	A	G	G	G	G	G	G	G	A	G	G	G	G	G	G	G	G	A	G	A	A	A	A	G	A	A	G	R	A	A	A	A
497	BS00067024_51	T/G	2	627704165	+	T	T	T	T	T	T	T	T	T	T	T	T	T	T	T	T	T	T	T	T	T	T	T	T	T	T	T	T	T	T	T	T	G	T	T	T	T	G	T	T	G	T	T	T
498	wsnp_BE494527B_Ta_2_1	G/A	2	628572646	+	G	G	G	G	G	G	G	G	G	A	G	G	G	G	G	G	G	G	G	G	G	G	G	G	G	G	G	G	G	G	G	G	A	G	G	G	G	G	G	G	A	G	G	G
499	RAC875_c47427_75	G/A	2	630020926	+	A	G	G	G	A	A	G	A	A	A	G	G	G	A	G	G	G	A	G	G	G	A	G	G	G	A	A	G	G	G	A	G	G	G	G	G	G	G	G	G	G	G	G	G
500	BS00083060_51	C/T	2	630021199	+	C	C	C	T	C	C	C	C	C	C	T	C	C	C	T	T	T	C	T	C	C	C	T	T	T	C	C	T	T	C	C	C	T	C	C	T	C	C	C	Y	T	C	C	C
501	Excalibur_c581_1220	A/G	2	631183963	+	R	A	A	A	A	A	A	A	G	G	G	A	A	A	A	A	A	A	A	A	A	G	A	A	A	A	A	A	A	A	A	A	A	A	A	A	A	G	A	R	A	A	A	A
502	Tdurum_contig47253_1624	G/A	2	632329304	+	G	G	G	G	G	G	G	G	G	A	A	G	G	G	G	G	A	G	G	G	G	G	G	G	G	G	G	G	G	G	G	G	G	G	G	G	G	A	G	R	G	G	G	G
503	wsnp_Ex_c5296_9365860	C/T	2	635076912	+	C	C	C	C	C	C	C	C	C	C	C	C	C	C	C	C	C	C	C	C	C	C	C	C	C	C	C	C	C	C	C	C	C	C	C	C	C	T	C	C	C	C	C	C
504	Tdurum_contig57927_171	G/A	2	636329154	+	G	G	G	A	G	A	A	A	G	A	G	G	A	A	G	G	G	A	G	G	G	G	A	G	G	G	A	A	A	G	A	G	G	G	G	A	G	G	G	A	G	G	G	G
505	BS00096498_51	C/T	2	637102074	+	T	T	C	C	T	T	T	T	C	C	T	T	T	C	C	C	C	T	C	T	T	C	C	T	C	T	T	C	C	T	T	T	T	T	T	C	T	T	T	C	T	C	C	C
506	Jagger_c7235_96	C/T	2	637102221	+	T	C	T	C	C	C	C	C	C	C	C	C	C	C	C	C	C	C	C	C	C	C	C	C	C	C	C	C	C	C	C	C	C	C	C	C	C	C	C	C	C	T	T	T
507	tplb0043k02_463	C/T	2	638931514	+	C	C	T	C	T	T	T	C	T	C	T	T	T	C	C	C	C	T	C	C	T	C	C	C	C	T	C	C	C	C	T	T	C	C	T	C	C	T	C	C	C	T	T	T
508	BS00022176_51	A/G	2	642433446	+	A	A	A	A	A	A	A	A	G	G	A	A	A	A	A	A	A	A	A	A	G	G	A	G	A	A	A	A	A	A	A	A	A	A	G	A	A	G	A	A	A	A	A	A
509	BS00039135_51	C/A	2	642445118	+	C	C	C	C	C	A	A	A	A	A	C	A	C	C	C	C	C	C	C	C	A	A	C	A	C	C	A	C	C	C	A	A	A	C	A	C	C	A	C	C	A	C	C	C
510	Excalibur_rep_c70674_83	C/T	2	642954186	+	C	C	C	C	C	T	T	C	C	C	C	T	C	C	C	C	C	C	C	C	C	C	C	C	C	C	C	C	C	C	T	T	C	C	C	C	C	C	C	C	C	C	C	C
511	tplb0043a07_880	T/C	2	642954441	+	T	T	T	T	T	T	T	T	T	T	T	T	T	T	T	T	T	T	T	T	T	T	T	T	T	T	T	T	T	T	T	T	T	T	T	T	T	T	T	T	T	T	T	T
512	BS00089790_51	A/G	2	643929510	+	A	A	A	A	A	A	A	A	A	A	A	A	A	A	A	A	A	A	A	A	A	A	A	A	A	A	A	A	A	A	A	A	A	A	A	A	A	A	A	A	A	A	A	A
513	Excalibur_c11980_619	A/G	2	645487211	+	G	A	A	A	A	A	A	A	A	A	A	A	A	A	A	A	A	A	A	A	A	A	A	A	A	A	A	A	A	A	A	A	G	A	A	A	A	G	G	R	A	A	A	A
514	BobWhite_c2027_215	G/A	2	645487241	+	A	G	G	G	G	G	G	G	G	G	G	G	G	G	G	G	G	G	G	G	G	G	G	G	G	G	G	G	G	G	G	G	A	N	G	G	G	A	A	G	G	G	G	G
515	Kukri_c39223_871	T/G	2	645487808	+	G	T	T	T	T	T	T	T	T	T	T	T	T	T	T	T	T	T	T	T	T	T	T	T	T	T	T	T	T	T	T	T	T	T	T	T	T	T	T	K	T	T	T	T
516	Excalibur_rep_c67747_629	A/G	2	645776929	+	A	G	G	A	G	G	G	A	G	G	G	G	G	A	A	A	A	A	A	G	G	G	A	A	A	G	A	A	A	G	G	G	A	G	G	A	G	A	A	G	A	G	G	G
517	JD_c954_2440	G/A	2	645780541	+	G	G	G	G	G	G	G	G	G	G	G	G	G	G	G	G	G	G	G	G	G	G	G	G	G	G	G	G	G	G	G	G	G	G	G	G	G	G	G	G	G	G	G	G
518	Excalibur_c63885_115	A/G	2	646722561	+	A	A	A	A	A	A	A	A	A	A	A	A	A	A	A	A	A	A	A	A	A	A	A	A	A	A	A	A	A	A	A	A	A	A	A	A	A	A	A	A	A	A	A	A
519	IAAV7428	A/G	2	647845287	+	A	A	A	A	A	A	A	A	A	A	A	A	A	A	A	A	A	A	A	A	A	A	A	A	A	A	A	A	A	A	A	A	A	A	A	A	A	A	A	A	A	A	A	A
520	Ex_c25733_348	C/A	2	647975341	+	C	C	C	C	C	C	C	C	C	C	C	C	C	C	C	C	C	C	C	C	C	C	C	C	C	C	C	C	C	C	C	C	C	C	C	C	C	C	C	C	C	C	C	C
521	BS00084895_51	A/G	2	648237398	+	A	A	A	A	A	A	A	A	A	A	A	A	A	A	A	A	A	A	A	A	A	A	A	A	A	A	A	A	A	A	A	A	A	A	A	A	A	A	A	A	A	A	A	A
522	Excalibur_c8585_701	T/C	2	650744422	+	T	C	T	T	C	T	T	C	T	C	C	T	T	T	T	T	T	T	T	T	C	C	T	T	T	C	T	T	T	C	T	T	T	C	T	T	T	T	T	C	T	C	C	C
523	BS00002484_51	A/G	2	651354199	+	A	A	A	A	A	A	A	A	A	A	A	A	A	A	A	A	A	A	A	A	A	A	A	A	A	A	A	A	A	A	A	A	A	A	A	A	A	A	A	A	A	A	A	A
524	BS00068077_51	G/A	2	655297033	+	G	G	G	G	G	G	A	G	G	G	G	A	G	G	G	G	G	G	G	G	G	G	G	G	G	G	G	G	G	G	G	A	G	G	G	G	G	G	A	G	G	G	G	G
525	Tdurum_contig8840_575	C/T	2	656607280	+	T	C	C	C	C	C	C	C	C	C	C	C	C	C	C	C	C	C	C	C	C	C	C	C	C	C	C	C	C	C	C	C	C	C	C	C	C	C	C	C	C	C	C	C
526	BS00045568_51	G/A	2	658372097	+	G	G	G	G	G	G	G	G	A	G	G	G	G	G	G	G	G	G	G	G	G	G	G	G	G	G	G	G	G	G	G	G	G	G	G	G	G	G	G	G	G	G	G	G
527	TA004059-0492	A/G	2	658517894	+	C	A	A	A	A	A	A	A	N	N	G	A	A	A	A	G	A	A	A	A	A	N	A	R	A	A	N	A	A	A	A	A	A	A	A	A	A	A	A	A	A	A	A	A
528	Kukri_c36758_140	G/A	2	658520829	+	G	G	G	G	G	G	G	G	G	G	G	G	G	G	G	G	G	G	G	G	G	G	G	G	G	G	G	G	G	G	G	G	G	G	G	G	G	G	G	G	G	G	G	G
529	BS00075129_51	C/T	2	658705259	+	C	C	C	C	C	C	C	C	C	C	Y	C	C	C	C	Y	C	C	C	C	C	C	C	C	C	C	C	C	C	C	C	C	C	C	C	C	C	C	C	C	C	C	C	C
530	Tdurum_contig57153_1356	G/A	2	664141820	+	G	G	G	G	G	G	G	A	A	G	G	G	A	G	G	A	A	G	G	A	A	A	G	G	G	G	G	G	G	G	G	G	A	G	A	G	G	A	G	A	G	G	G	G
531	CAP12_c1085_283	C/A	2	664599691	+	C	C	C	C	C	C	C	A	M	C	C	C	C	C	C	C	A	C	C	C	C	A	C	C	C	C	C	C	C	C	C	C	A	C	C	C	N	N	C	C	C	C	C	C
532	IACX8074	C/T	2	665189558	+	C	C	C	C	C	C	C	C	C	C	C	C	C	C	C	C	C	C	C	C	C	C	C	C	C	C	C	C	C	C	C	C	C	C	C	C	C	C	C	C	C	C	C	C
533	BS00078414_51	G/T	2	665466972	+	G	G	G	G	G	G	G	T	G	G	G	G	G	G	G	G	G	G	G	G	G	G	G	G	G	G	T	G	G	G	G	G	G	G	G	G	G	G	G	G	G	G	G	G
534	Excalibur_c88292_81	T/C	2	668556075	+	T	T	T	T	T	T	T	T	T	T	T	T	T	T	T	T	T	T	T	T	T	T	T	T	T	T	T	T	T	T	T	T	T	T	T	T	T	T	T	T	T	T	T	T
535	Tdurum_contig61914_169	T/G	2	670696653	+	T	N	N	K	K	K	K	T	T	N	N	K	K	N	K	T	T	N	N	K	K	K	T	T	N	T	K	K	K	T	T	T	K	N	K	T	T	T	T	K	K	N	K	N
536	IAAV3040	A/G	2	674363933	+	G	A	A	A	A	A	A	G	G	A	G	A	G	G	A	G	G	G	A	A	G	A	A	A	A	A	A	A	A	A	A	A	A	G	G	A	A	A	A	G	A	A	A	A
537	RAC875_c9770_123	A/G	2	675002335	+	A	A	A	A	A	A	A	A	A	G	A	A	A	G	A	G	G	N	A	A	A	A	A	A	A	A	A	A	A	A	A	A	A	A	A	A	A	A	A	A	A	G	A	A
538	BS00084990_51	A/G	2	675004511	+	A	A	A	A	A	A	A	A	A	A	A	A	A	A	A	A	A	A	A	A	A	A	A	A	A	A	A	A	A	A	A	A	A	G	A	A	A	A	A	A	A	A	A	A
539	wsnp_CAP11_c2596_1325540	C/T	2	676345823	+	C	C	C	C	C	C	C	C	C	C	C	C	C	C	C	C	C	C	C	C	C	C	C	C	C	C	C	C	C	C	C	C	C	C	C	C	C	C	C	C	C	C	C	C
540	RAC875_rep_c99027_551	T/C	2	676477256	+	T	T	T	T	T	T	T	T	T	T	T	T	T	T	T	T	T	T	T	T	T	T	T	T	T	T	T	T	T	T	T	T	T	T	T	T	T	T	T	T	T	T	T	T
541	Excalibur_c27873_266	T/C	2	676511624	+	T	T	T	T	T	T	T	T	T	T	T	T	T	T	T	T	T	T	T	T	T	T	T	T	T	T	T	T	T	T	T	T	T	T	T	T	T	T	T	T	T	T	T	T
542	BS00107837_51	G/A	2	676649475	+	A	G	G	G	G	G	G	G	G	G	G	A	G	G	G	G	G	G	G	G	A	G	G	G	G	G	A	G	G	G	G	A	A	A	A	G	G	A	G	A	G	G	G	G
543	BS00060686_51	T/G	2	677133286	+	G	G	G	T	T	G	G	G	T	G	G	G	G	T	T	T	T	T	T	T	G	G	T	T	T	T	G	T	T	G	G	G	G	T	G	T	G	G	G	G	T	T	G	G
544	Kukri_c14292_157	C/T	2	677679520	+	C	C	C	T	C	C	C	C	C	C	C	C	C	C	T	C	T	C	T	C	C	C	T	T	T	C	C	T	T	C	C	C	C	C	C	T	T	C	C	C	T	Y	C	C
545	BobWhite_c34125_183	C/T	2	678009872	+	C	C	C	T	C	C	C	C	C	C	C	C	C	C	T	C	T	C	T	C	C	C	T	T	T	C	C	T	T	C	C	C	T	C	C	T	C	C	C	C	T	T	C	C
546	BS00063302_51	A/G	2	678645585	+	A	A	A	G	G	A	G	A	A	A	A	A	A	A	G	A	G	G	G	G	A	A	G	G	G	G	G	G	G	A	A	A	G	A	A	G	G	A	G	A	G	G	A	A
547	BobWhite_c20073_443	G/A	2	679793005	+	G	G	G	G	G	G	G	G	G	G	G	G	G	G	G	G	G	G	G	G	G	G	G	G	G	G	G	G	G	G	G	G	G	G	G	G	G	G	G	A	G	G	G	G
549	Tdurum_contig13879_352	A/G	2	681764467	+	G	A	G	G	A	A	G	A	A	A	G	G	A	A	G	G	G	A	G	A	A	A	G	G	G	A	G	G	G	A	A	G	A	A	G	G	A	A	G	A	G	A	G	A
550	wsnp_Ex_c649_1279852	G/A	2	682519208	+	A	G	A	G	G	G	A	G	G	G	A	A	G	G	G	N	G	G	G	G	G	G	G	G	G	G	G	G	G	G	G	A	G	G	A	G	G	G	A	G	G	G	A	G
551	RAC875_rep_c112310_481	T/C	2	682863475	+	T	T	T	T	T	T	T	T	T	T	T	T	T	T	T	T	T	T	T	T	T	T	T	T	T	T	T	T	T	T	T	T	T	T	T	T	T	T	T	T	T	T	T	T
552	wsnp_Ku_c26281_36243489	T/C	2	682866630	+	C	C	C	T	C	C	C	C	C	C	C	C	C	C	T	C	T	C	T	C	C	C	T	T	T	C	C	T	T	C	C	C	T	C	C	T	C	Y	C	C	T	C	C	C
553	BS00010807_51	G/A	2	682867051	+	G	G	G	A	G	G	G	G	G	G	G	G	G	G	A	G	A	G	A	G	G	G	A	A	A	G	G	A	A	G	G	G	A	G	G	A	G	G	G	G	A	G	G	G
554	Tdurum_contig44851_888	C/T	2	684453719	+	C	C	C	C	C	C	C	C	C	C	C	C	C	C	C	C	C	N	C	C	C	C	C	C	C	C	C	C	C	N	C	C	C	C	C	C	C	T	C	T	C	C	C	C
555	Tdurum_contig49509_606	G/A	2	686384991	+	G	G	G	G	G	G	G	G	G	G	G	G	G	G	G	G	G	G	G	G	G	G	G	G	G	G	G	G	G	G	G	G	G	G	G	G	G	G	G	A	G	G	G	G
556	wsnp_Ex_c750_1474351	T/C	2	687791243	+	T	T	T	C	T	T	T	T	T	T	T	T	T	T	C	T	C	T	C	T	T	T	C	C	C	T	T	C	C	T	T	T	C	T	T	C	T	C	T	T	C	T	T	T
557	Tdurum_contig9144_222	G/T	2	688702977	+	G	G	G	T	G	G	G	G	G	G	G	G	G	G	T	G	T	G	T	G	G	G	T	T	T	G	G	T	T	G	G	G	G	G	G	T	G	T	G	G	T	G	G	G
558	Tdurum_contig92835_177	C/T	2	688703534	+	Y	C	C	T	C	C	C	C	C	C	T	C	C	C	T	C	T	C	T	C	C	C	T	T	T	C	C	T	T	C	C	C	C	C	C	T	C	T	C	C	T	C	T	C
559	BS00027006_51	C/T	2	688703650	+	C	C	C	C	C	C	C	C	C	C	T	C	C	C	C	C	C	C	C	C	C	C	C	C	C	C	C	C	C	C	C	C	C	C	C	C	C	C	C	C	C	C	T	C
560	Excalibur_c25640_110	G/A	2	688776163	+	G	N	G	A	N	G	N	G	N	N	N	G	N	N	A	N	A	N	N	G	N	N	A	A	A	G	G	A	A	G	N	G	G	N	N	A	G	A	G	N	A	N	A	G
561	wsnp_Ex_c1597_3045682	G/A	2	688960223	+	G	G	G	G	G	G	G	G	G	G	G	G	G	G	G	G	G	G	G	G	G	G	G	G	G	G	G	G	G	G	G	G	G	G	G	G	G	G	G	G	G	G	G	G
562	Tdurum_contig29983_490	T/C	3	2331114	+	C	T	T	T	C	T	C	T	T	T	T	T	T	T	T	T	T	T	T	C	T	T	T	T	T	C	T	T	T	T	T	T	T	T	T	T	T	T	C	T	T	C	C	T
563	RFL_Contig174_406	A/G	3	2755300	+	A	A	A	A	A	A	A	A	A	A	A	A	A	A	A	A	A	N	A	A	A	A	A	A	A	A	A	A	A	A	A	A	A	A	A	A	A	A	A	R	A	A	A	A
564	wsnp_Ex_rep_c66982_65424063	A/G	3	2768891	+	A	A	A	A	G	A	A	A	A	A	A	A	A	A	A	N	R	G	A	A	A	A	A	A	A	G	A	A	A	A	A	A	G	A	A	A	A	G	A	R	A	A	A	A
565	wsnp_Ku_c23598_33524490	C/A	3	2879432	+	C	C	C	C	A	C	C	C	C	C	C	C	C	C	C	C	C	A	C	C	C	C	C	C	C	A	C	C	C	C	C	C	C	C	C	C	C	C	C	M	C	C	C	C
566	BobWhite_c13373_250	G/A	3	3329122	+	G	G	G	G	A	G	G	N	G	G	A	G	G	G	G	N	N	A	G	G	G	G	G	G	G	A	A	G	G	G	G	G	G	G	G	G	A	G	G	R	G	G	G	G
567	BS00066499_51	T/C	3	3561080	+	T	T	T	T	T	T	T	T	T	T	T	T	T	T	T	T	T	T	T	T	T	T	T	T	T	T	T	T	T	T	T	T	T	T	T	T	T	T	T	T	T	T	T	T
568	Kukri_c16650_797	A/G	3	3707578	+	A	A	A	A	G	A	A	A	A	A	A	A	A	A	A	A	A	A	A	G	G	A	A	A	A	A	A	A	A	A	A	A	A	A	A	A	A	A	A	A	A	A	A	A
569	wsnp_Ex_c11950_19164191	C/T	3	3707808	+	C	C	C	C	C	C	C	C	C	C	C	C	C	C	C	C	C	C	C	C	C	C	C	C	C	C	C	C	C	C	C	C	C	C	C	C	C	T	C	C	C	T	T	C
570	wsnp_Ku_c33374_42877546	T/C	3	4319154	+	T	C	T	T	C	C	C	C	C	T	C	C	T	T	T	C	T	T	C	T	T	C	T	C	T	C	C	T	T	C	C	C	C	T	C	T	C	C	C	Y	T	C	C	T
571	RAC875_c5577_1682	C/T	3	4571402	+	T	T	C	C	C	T	C	T	T	T	C	C	C	T	N	C	C	C	C	T	T	T	C	T	N	T	T	C	C	T	C	C	T	T	T	C	T	C	C	C	N	C	C	C
572	IACX8446	T/C	3	5691888	+	T	T	T	T	T	T	T	T	T	T	T	T	T	T	T	T	T	T	T	T	T	C	T	C	T	T	T	T	T	T	T	T	N	T	T	T	T	T	T	T	T	T	T	T
573	Kukri_c40204_141	T/C	3	5693105	+	T	T	T	T	T	T	T	C	T	T	T	T	C	T	T	T	T	C	T	C	C	T	T	T	T	T	C	T	T	T	T	T	T	N	T	T	T	T	T	Y	T	N	N	C
574	BS00068050_51	T/C	3	6190232	+	T	T	T	T	T	T	T	C	T	T	C	T	C	T	T	T	T	C	T	C	C	T	T	T	T	T	C	T	T	T	T	T	C	C	T	T	C	T	T	Y	T	C	C	C
575	Excalibur_c12980_2621	A/G	3	6226125	+	A	G	A	A	G	G	G	A	G	A	G	G	A	A	A	G	A	A	G	A	A	G	A	G	A	G	A	A	A	G	G	G	A	A	G	A	G	G	G	A	A	A	A	A
576	Kukri_c31776_1621	T/C	3	6230814	+	C	T	C	C	T	T	T	T	T	C	T	T	T	C	C	T	C	T	T	T	T	T	C	T	C	T	T	C	C	T	T	T	T	T	T	C	T	T	T	N	C	T	T	T
577	Kukri_c52200_878	C/T	3	11401404	+	T	C	C	C	C	C	C	C	C	C	C	C	C	C	C	N	C	C	T	Y	C	C	C	C	C	C	C	C	C	C	N	C	C	C	C	C	N	C	C	N	C	C	C	C
578	Kukri_rep_c69177_180	G/A	3	11403009	+	G	G	G	G	G	G	G	G	G	G	G	G	G	G	G	G	G	G	G	G	G	G	G	G	G	G	G	G	G	G	G	G	G	G	G	G	G	G	G	G	G	G	G	G
579	Tdurum_contig49928_424	G/A	3	11762702	+	A	A	G	A	A	G	G	G	G	G	G	G	G	G	G	A	G	G	G	G	G	G	A	G	G	A	G	G	A	A	G	G	G	G	A	A	G	G	G	R	A	A	A	G
581	RAC875_c38003_164	T/C	3	15644712	+	T	C	C	T	C	T	T	C	T	C	C	C	T	C	T	C	T	C	T	C	C	T	T	T	T	C	C	T	T	C	T	C	C	T	T	T	T	T	T	T	T	T	T	C
582	RAC875_c829_1215	T/G	3	18480214	+	T	T	T	T	T	T	T	T	T	T	T	T	T	T	T	T	T	T	T	T	T	T	T	T	T	T	T	T	T	T	T	T	T	T	T	T	T	T	T	T	T	T	T	T
583	Kukri_c3882_2021	T/G	3	21673888	+	G	T	T	T	T	T	T	T	T	T	T	T	T	T	T	T	T	T	G	T	T	T	T	T	T	T	T	T	T	T	T	T	T	T	T	T	T	T	T	K	T	T	T	T
584	Kukri_c12648_434	T/C	3	21812275	+	C	T	T	T	T	T	T	T	T	T	T	T	T	T	T	T	T	T	C	T	T	T	T	T	T	T	T	T	T	T	T	T	C	T	T	T	T	T	T	Y	C	T	T	T
585	BS00021706_51	A/G	3	25071379	+	A	A	A	A	A	A	A	A	A	A	A	A	A	A	A	A	A	A	R	A	A	A	A	A	A	A	A	A	A	A	A	A	A	A	A	A	A	A	A	A	A	A	A	A
586	Excalibur_c21663_145	G/A	3	25317784	+	A	A	G	A	G	G	G	G	G	G	A	G	G	A	G	A	G	G	G	G	G	G	A	G	G	G	G	G	A	A	G	G	G	G	G	A	G	G	G	G	G	G	G	G
587	BS00093990_51	A/C	3	27717506	+	A	A	A	A	A	A	A	A	A	A	A	A	A	A	A	A	A	A	A	A	A	A	A	A	A	A	A	A	A	A	A	A	A	A	A	A	A	A	A	A	A	A	A	A
588	Tdurum_contig42153_5854	G/T	3	31088561	+	K	G	T	G	G	G	G	G	G	G	G	G	G	G	G	G	G	G	G	G	G	G	G	G	G	G	G	G	G	G	G	G	G	G	G	G	G	G	G	G	G	G	G	T
589	CAP8_rep_c8022_270	T/C	3	33508142	+	T	T	T	T	T	T	T	T	T	T	T	T	T	T	T	T	T	T	T	T	T	T	T	T	T	T	T	T	T	T	T	T	T	T	T	T	T	T	T	T	T	T	T	T
590	RAC875_c11652_544	C/T	3	33560676	+	C	T	T	C	C	T	T	C	C	C	C	C	C	C	C	C	C	C	C	C	T	C	C	C	C	C	C	C	C	T	T	C	C	C	T	C	C	C	T	C	C	C	C	T
591	BobWhite_c2022_245	A/G	3	33572232	+	A	G	G	A	A	G	G	A	A	A	A	A	A	A	A	A	A	A	A	A	G	A	A	A	A	A	A	A	A	G	G	A	A	A	G	A	A	A	G	A	A	A	A	G
592	BS00011425_51	A/G	3	33576489	+	A	A	A	A	A	A	A	A	A	A	A	A	A	A	A	A	A	A	A	A	A	A	A	A	A	A	A	A	A	A	A	A	A	A	A	A	A	A	A	A	A	A	A	A
593	RAC875_c21868_792	C/T	3	33784581	+	C	C	C	C	C	C	C	C	C	C	C	C	C	C	C	C	C	C	C	C	C	C	C	C	C	C	C	C	C	C	C	C	C	C	C	C	C	C	C	C	C	C	C	C
594	Excalibur_c7963_1722	G/A	3	34973381	+	G	G	G	G	G	G	G	G	G	G	G	G	G	G	G	G	G	G	G	G	G	G	G	G	G	G	G	G	G	G	G	G	G	G	G	G	G	G	G	G	G	G	G	G
595	BS00004724_51	A/G	3	35692519	+	A	A	A	A	A	A	A	A	A	A	A	A	A	A	A	A	A	A	A	A	A	A	A	A	A	A	A	A	A	A	A	A	A	A	A	A	A	A	A	A	A	A	A	A
596	RAC875_rep_c78744_228	G/T	3	35883737	+	G	N	G	G	G	G	G	G	G	G	G	G	G	G	G	G	G	G	G	G	G	G	G	G	G	G	G	G	G	G	G	G	G	G	G	G	G	G	G	K	G	G	G	G
597	Ku_c23118_149	A/G	3	37976150	+	A	A	A	A	A	A	A	A	A	A	A	A	A	A	A	A	A	A	A	G	A	A	A	A	A	A	A	A	A	A	A	A	A	A	A	A	A	A	A	A	A	G	G	A
598	BS00076693_51	C/T	3	38155120	+	C	C	C	C	C	C	C	C	C	C	C	C	C	C	C	C	C	C	C	C	C	C	C	C	C	C	C	C	C	C	C	C	C	C	C	C	C	C	C	C	C	C	C	C
599	Tdurum_contig11803_475	T/C	3	39633108	+	T	T	T	T	T	T	T	T	T	T	T	T	T	T	C	T	C	T	C	T	T	T	T	T	C	T	T	T	T	T	T	T	T	T	T	T	T	T	T	T	T	C	C	T
600	wsnp_Ex_c19556_28530243	A/G	3	39641886	+	A	A	A	A	A	A	A	A	A	A	A	A	A	A	A	A	A	A	A	A	A	A	A	A	A	A	A	A	A	A	A	A	A	A	A	A	A	A	A	R	A	A	A	A
601	wsnp_Ex_c19556_28530231	C/T	3	39641898	+	C	C	C	C	C	C	C	T	C	C	C	C	C	C	C	C	C	Y	C	C	C	C	C	C	C	T	T	T	C	C	C	C	C	C	C	C	C	T	C	Y	C	C	C	C
602	wsnp_Ex_c2033_3814035	C/T	3	40214726	+	C	C	T	C	C	C	C	T	C	C	C	C	C	C	C	C	C	C	T	C	T	C	C	C	C	T	T	T	C	C	C	C	C	C	C	C	C	T	C	T	C	C	C	T
603	Ra_c58279_684	A/G	3	44148790	+	G	A	A	G	A	A	A	A	A	G	A	A	G	A	G	A	G	G	A	A	A	A	G	A	G	A	A	G	G	A	A	A	G	A	A	G	A	A	A	A	G	A	A	A
604	BS00075524_51	C/T	3	45278348	+	C	T	C	C	C	C	C	C	C	C	C	C	C	C	C	C	C	C	T	C	C	C	C	C	C	C	C	C	C	T	C	C	C	C	T	C	C	T	C	C	C	T	T	C
605	IAAV7468	A/G	3	48766867	+	A	A	A	A	A	A	A	A	A	A	A	A	A	A	A	A	A	A	A	A	A	A	A	A	A	A	A	A	A	A	A	A	A	A	A	A	A	A	A	A	A	G	G	A
606	Kukri_c56203_965	A/G	3	51553934	+	A	G	G	A	A	A	A	A	A	A	A	A	G	A	A	A	A	G	G	A	A	A	A	A	A	A	A	A	A	G	A	A	A	A	G	A	A	A	A	G	A	G	G	G
607	Excalibur_c61806_213	T/C	3	52167383	+	C	T	T	T	T	T	T	T	T	T	T	T	T	T	T	T	T	T	T	T	T	T	T	T	T	T	T	T	T	T	T	T	C	T	T	T	T	T	T	T	C	T	T	T
608	Kukri_c62277_80	A/G	3	60499157	+	A	A	A	A	A	G	G	A	G	A	A	G	A	G	A	G	A	A	G	G	G	A	A	A	A	A	A	A	A	A	G	G	A	N	N	A	A	G	G	G	A	A	A	A
609	GENE-1741_103	G/A	3	61314017	+	G	G	G	A	G	G	G	A	A	G	G	G	G	G	G	A	G	G	A	G	G	G	A	A	A	G	G	G	A	G	G	G	G	G	G	A	G	G	G	G	G	G	G	G
610	Tdurum_contig47258_1039	T/C	3	62208340	+	T	C	T	T	C	T	T	T	C	T	C	T	C	T	T	T	T	T	T	C	C	C	T	C	T	T	T	T	T	C	C	T	C	C	C	T	C	T	T	C	C	T	C	C
611	wsnp_Ku_c15567_24224486	C/A	3	64105690	+	C	M	C	C	N	C	C	C	M	C	M	C	N	C	C	C	C	C	C	M	N	M	C	M	C	C	C	C	C	M	M	C	N	M	M	C	M	C	C	A	N	C	C	M
612	BobWhite_c1611_1685	C/T	3	64231046	+	C	T	C	C	T	C	C	C	N	C	T	C	T	C	C	C	C	C	C	T	T	T	C	T	C	T	N	C	C	N	T	C	T	T	T	C	T	C	C	T	N	C	C	T
613	Kukri_c33486_128	A/G	3	64935207	+	A	A	A	A	A	A	A	A	A	A	A	A	A	A	A	A	A	A	A	A	A	A	A	A	A	A	A	A	A	A	A	A	A	A	A	A	A	A	A	A	A	A	A	A
614	Excalibur_c12135_100	T/C	3	65798354	+	T	T	C	T	T	T	T	T	C	T	T	T	C	T	T	T	T	T	T	T	T	C	T	T	T	T	C	C	T	T	T	T	C	C	T	T	T	T	T	T	C	T	C	T
615	RAC875_c11609_62	G/A	3	70202767	+	G	A	A	G	G	A	G	A	A	A	A	G	G	A	A	G	A	A	A	A	G	A	G	A	A	G	G	G	G	A	G	G	G	G	G	G	A	A	G	G	G	A	A	A
616	RAC875_c34757_180	C/T	3	74091572	+	C	C	C	C	C	C	C	C	C	C	C	C	C	C	C	C	C	C	C	C	C	C	C	C	C	C	C	C	C	C	C	C	C	C	C	C	C	C	C	C	C	C	C	C
617	Kukri_c9102_84	T/C	3	75521588	+	T	T	T	C	T	T	T	T	T	T	T	T	T	T	T	T	T	C	T	T	T	T	C	T	T	T	T	C	C	T	T	T	T	T	T	C	T	T	T	T	T	T	T	T
618	wsnp_JD_c18695_17091254	G/A	3	75554041	+	G	A	G	G	G	G	G	G	A	G	G	G	G	G	G	G	G	G	A	G	G	A	G	A	G	A	A	G	G	A	G	G	A	G	G	G	G	A	G	A	A	G	A	G
619	Tdurum_contig9731_121	A/C	3	77816041	+	A	A	A	A	A	A	A	A	A	A	A	A	A	A	A	A	A	A	A	A	A	A	A	A	A	A	A	A	A	A	A	A	A	A	A	A	A	A	A	A	A	A	C	A
620	BS00062843_51	G/A	3	80977134	+	G	G	G	G	G	G	G	G	G	G	G	G	G	G	G	G	G	G	A	G	G	G	G	G	G	G	G	G	G	G	G	G	G	G	G	G	G	A	G	G	G	G	N	G
621	wsnp_CAP11_rep_c8768_3788007	G/T	3	81929448	+	G	T	T	G	G	G	G	G	N	G	G	G	G	G	G	G	G	N	G	G	G	T	G	N	G	T	N	G	G	N	G	G	N	G	G	G	G	G	G	T	T	T	T	N
622	BS00021739_51	G/A	3	83242902	+	G	G	A	G	G	G	G	G	A	G	G	G	G	G	G	G	G	A	A	G	G	A	G	A	G	G	G	G	G	G	G	G	N	G	G	G	G	A	G	R	N	A	A	A
623	IACX2067	A/G	3	84553607	+	A	A	A	A	A	A	N	A	A	A	A	A	A	A	A	A	A	A	A	G	A	A	A	A	A	A	A	A	A	A	G	A	N	A	A	A	A	A	N	A	N	A	A	A
624	Excalibur_c12169_1088	G/A	3	85796452	+	G	A	G	G	A	G	A	A	G	G	A	A	G	A	A	G	G	G	G	A	A	G	G	G	G	G	G	G	G	A	A	A	G	A	A	G	A	G	A	R	G	G	G	G
625	GENE-0644_421	T/G	3	87269349	+	T	T	T	T	T	T	T	T	T	T	G	T	T	T	G	G	T	T	K	T	T	T	T	T	T	T	T	T	T	T	T	T	T	T	T	T	T	T	T	T	T	T	T	T
626	TA013564-0487	A/G	3	88008041	+	A	N	N	A	N	A	A	R	A	A	R	N	A	R	R	A	A	A	A	A	N	A	A	A	A	A	A	A	A	R	A	N	A	N	G	A	R	A	A	R	A	R	A	N
627	Excalibur_c50934_159	G/A	3	88745854	+	G	G	G	G	G	G	G	G	G	G	G	G	G	G	G	G	G	G	A	G	G	G	G	G	G	A	A	G	G	G	G	G	G	G	G	G	G	A	G	G	G	G	G	G
628	Ex_c721_2374	C/T	3	89107612	+	T	T	T	T	T	T	T	T	C	T	T	T	C	T	T	T	T	C	C	T	T	C	T	C	T	C	C	T	T	T	T	T	C	T	T	T	T	C	T	T	C	T	C	T
629	Ra_c2655_504	C/T	3	89111500	+	C	C	C	C	C	C	C	C	T	C	C	C	T	C	C	C	C	T	C	C	C	T	C	T	C	T	T	C	C	C	C	C	T	C	C	C	C	C	C	Y	T	C	T	C
630	RAC875_c25986_82	C/T	3	91393828	+	C	T	C	C	T	C	C	C	C	C	T	T	C	C	T	C	C	C	C	C	T	C	C	C	C	T	T	C	C	T	C	T	C	T	T	C	T	C	C	T	C	C	C	C
631	Kukri_c40953_658	T/C	3	91415342	+	T	T	T	T	T	T	T	T	T	T	T	T	T	Y	T	T	T	T	T	T	T	T	T	T	T	T	T	T	T	T	T	T	T	T	T	T	T	Y	T	T	T	T	T	T
632	Kukri_c29034_801	C/T	3	91418531	+	C	C	C	C	C	C	C	C	C	C	C	C	C	C	C	C	C	C	T	C	C	C	C	C	C	C	C	C	C	C	C	C	C	C	C	C	C	T	C	C	C	C	C	C
633	Tdurum_contig56511_144	G/A	3	92264626	+	G	G	G	G	G	G	G	G	A	G	G	G	A	G	G	G	G	A	A	G	G	A	G	A	G	G	G	G	G	G	G	G	A	G	G	G	G	N	G	G	A	G	A	G
634	Excalibur_c28938_185	C/T	3	93024246	+	C	C	C	C	C	C	C	C	T	C	C	C	T	C	C	C	C	T	T	C	C	T	C	T	C	C	C	C	C	C	C	C	N	C	C	C	C	T	C	C	T	C	C	C
635	Tdurum_contig44062_733	C/T	3	93298997	+	C	C	C	C	C	C	C	C	C	C	C	C	T	C	C	C	C	T	T	C	C	C	C	C	C	C	C	C	C	C	C	C	T	C	C	C	C	T	C	C	T	C	C	C
636	BS00065418_51	T/G	3	94093900	+	T	T	G	T	T	T	T	T	T	T	T	T	T	T	T	T	T	T	T	T	T	T	T	T	T	T	T	T	T	T	T	T	T	T	T	T	T	T	T	T	T	T	T	G
637	Excalibur_c21269_176	G/A	3	97424964	+	G	G	G	G	A	G	G	G	G	G	G	G	A	G	G	G	G	G	A	G	G	G	G	G	G	G	G	G	G	G	G	G	A	G	G	G	G	A	G	G	A	G	G	G
638	IAAV539	A/G	3	101304189	+	T	A	G	A	A	A	A	A	G	G	G	A	G	G	G	G	A	A	G	A	A	G	A	A	A	A	A	A	A	A	A	A	G	A	A	A	A	G	A	G	G	A	A	G
639	Kukri_c45411_223	T/C	3	101597120	+	T	T	T	T	C	T	T	T	T	T	T	T	T	T	T	T	T	T	C	T	T	T	T	T	T	T	T	T	T	T	T	T	T	T	T	T	T	C	T	T	T	T	T	T
640	RAC875_rep_c119471_174	A/G	3	105201005	+	A	A	A	A	G	A	A	A	A	A	A	A	G	A	A	A	A	A	G	A	A	A	A	A	A	A	A	A	A	A	A	A	G	A	A	A	A	G	A	A	G	A	A	A
641	IACX1412	G/A	3	108856140	+	G	G	G	G	G	G	G	G	G	G	A	G	G	G	G	G	G	G	A	G	G	G	G	G	G	G	A	G	G	G	G	G	A	A	G	G	G	G	G	G	A	G	G	G
642	wsnp_Ex_c60588_60977198	A/G	3	118770199	+	A	A	A	A	A	A	A	A	A	A	A	A	A	A	A	A	A	A	A	A	A	A	A	A	A	A	A	A	A	A	A	A	A	A	A	A	A	A	A	A	A	A	A	A
643	Kukri_c45015_145	T/G	3	120603226	+	T	T	T	T	G	T	T	T	T	T	T	T	T	T	T	T	T	T	G	T	T	T	T	T	T	T	T	T	T	T	T	T	T	T	T	T	T	G	T	T	T	T	T	T
644	Kukri_c22235_1547	G/T	3	124769872	+	G	T	T	G	T	T	T	T	T	G	T	T	G	T	T	T	T	T	G	T	T	T	G	T	T	T	T	T	G	T	T	T	T	G	T	G	T	T	T	T	G	G	T	T
645	Kukri_c44442_274	C/A	3	127098833	+	C	C	C	C	A	C	C	C	C	C	C	C	C	C	C	C	C	C	A	C	C	C	C	C	C	C	C	C	C	C	C	C	C	C	C	C	C	A	C	C	C	C	C	C
646	BS00089457_51	A/G	3	160324091	+	A	A	A	A	A	A	A	A	A	A	A	A	A	A	A	A	A	A	A	A	A	A	A	A	A	A	A	A	A	A	A	A	A	A	A	A	A	A	A	A	A	A	A	A
647	wsnp_Ex_c22862_32074455	A/G	3	168177098	+	A	A	A	A	A	A	A	A	A	A	A	G	A	A	A	A	A	A	G	A	A	A	A	A	A	A	A	A	A	A	A	G	A	A	A	A	A	G	A	A	A	A	A	A
648	BS00091670_51	T/C	3	202264464	+	T	T	T	T	T	T	C	T	T	T	T	C	T	T	T	T	T	T	T	C	C	T	T	T	T	T	T	T	T	T	C	C	T	T	C	T	T	T	C	T	T	T	T	T
649	BS00039489_51	G/A	3	205473087	+	G	G	G	G	G	G	A	G	G	G	G	A	G	G	G	G	G	G	G	A	A	G	G	G	G	G	G	G	G	G	A	A	G	G	A	G	G	G	A	G	G	G	G	G
650	RAC875_c76620_361	T/C	3	332834470	+	T	T	Y	T	Y	T	T	T	T	T	T	Y	Y	T	T	Y	T	T	T	Y	T	T	T	T	T	Y	Y	Y	T	T	T	Y	T	T	Y	T	T	Y	T	T	T	T	T	T
651	GENE-0689_30	C/T	3	353955313	+	T	C	T	C	C	C	C	T	C	T	T	T	C	C	T	C	T	C	C	C	T	C	C	T	C	T	C	C	C	C	C	T	C	C	T	C	C	T	C	N	C	C	C	T
652	JD_c2056_506	G/A	3	406437267	+	G	G	G	G	G	G	G	G	G	G	G	G	G	G	G	G	G	G	G	G	G	G	G	G	G	G	G	G	G	G	G	G	G	G	G	G	G	G	G	G	G	G	G	G
653	RAC875_c19144_117	T/C	3	407602785	+	T	T	T	T	T	T	T	Y	T	T	T	T	T	Y	T	Y	T	T	T	T	T	T	T	T	T	T	T	T	T	T	T	T	T	T	T	T	T	T	T	T	T	T	T	T
654	Ra_c1257_2455	A/G	3	444383289	+	A	A	A	A	A	A	A	A	A	A	A	A	A	A	A	A	A	A	A	A	A	A	A	A	A	A	A	A	A	A	A	A	A	A	A	A	A	A	A	A	A	A	A	A
655	wsnp_Ku_c8765_14824678	G/T	3	458213678	+	G	G	G	G	G	G	G	G	G	G	G	G	G	G	G	G	G	G	T	G	G	G	G	G	G	G	G	G	G	G	G	G	G	G	G	G	G	T	G	G	G	G	G	G
656	Ku_c59581_1412	A/G	3	493953239	+	A	A	A	A	A	A	A	A	A	A	A	A	A	A	A	A	A	A	A	A	A	A	A	A	A	A	A	A	A	A	A	A	A	A	A	A	A	A	A	A	A	A	A	A
657	Kukri_c15489_626	A/G	3	499841254	+	A	A	A	A	A	A	A	A	A	A	A	A	A	A	A	A	A	A	A	A	A	A	A	A	A	A	A	A	A	A	A	A	A	A	A	A	A	A	A	A	A	A	A	A
658	wsnp_Ex_c31900_40635609	A/C	3	499841325	+	A	A	A	A	A	A	A	A	A	A	A	A	A	A	A	A	A	A	C	A	A	A	A	A	A	A	A	A	A	A	A	A	A	A	A	A	A	C	A	A	A	A	A	A
659	wsnp_Ex_rep_c66800_65171259	G/A	3	500123496	+	G	G	G	G	G	G	G	G	G	G	G	G	G	G	G	G	G	G	A	G	G	G	G	G	G	G	G	G	G	G	G	G	G	G	G	G	G	A	G	G	G	G	G	G
660	TA001220-1276	G/T	3	500218119	+	G	G	G	G	G	G	G	G	G	G	G	G	G	G	G	G	G	G	T	G	G	G	G	G	G	G	G	G	G	G	G	G	G	G	G	G	G	T	G	G	G	G	G	G
661	RAC875_c69068_71	C/T	3	521915559	+	C	C	C	C	C	C	C	C	C	C	C	C	C	C	C	C	C	C	C	C	C	C	C	C	C	C	C	C	C	C	C	C	C	C	C	C	C	C	C	C	C	C	C	C
662	BS00055514_51	T/C	3	539039026	+	T	T	T	T	T	T	T	T	T	T	T	T	T	T	T	T	T	T	T	T	T	T	T	T	T	T	T	T	T	T	T	T	T	T	T	T	T	C	T	T	T	T	T	T
663	BS00062756_51	T/C	3	550245180	+	T	T	T	T	T	T	T	T	T	T	T	T	T	T	T	T	T	T	T	T	T	T	T	T	T	T	T	T	T	T	T	T	T	T	T	T	T	Y	T	T	T	T	T	T
664	wsnp_Ex_rep_c102538_87682273	C/T	3	550656507	+	C	C	C	C	C	C	C	C	C	C	C	C	C	C	C	C	C	C	C	C	C	C	C	C	C	C	C	C	C	C	C	C	C	C	C	C	C	C	C	C	C	C	C	C
665	wsnp_BE403597A_Ta_2_1	A/G	3	561922622	+	A	A	A	A	A	A	A	A	G	A	A	A	A	A	A	A	A	A	G	A	A	G	A	A	A	A	A	A	A	A	A	A	A	A	A	A	A	G	A	A	A	A	A	A
666	wsnp_BE406351A_Ta_2_2	C/T	3	563804331	+	C	C	C	C	C	C	C	C	C	C	C	C	C	C	C	C	C	C	C	C	C	C	C	C	C	C	C	C	C	C	C	C	C	C	C	C	C	C	C	C	C	C	C	C
667	wsnp_BE406351A_Ta_2_3	G/A	3	563804381	+	G	G	G	G	G	G	G	G	A	G	G	G	G	G	G	G	G	G	G	G	G	A	G	G	G	G	G	G	G	G	G	G	G	G	G	G	G	G	G	G	G	G	G	G
668	Excalibur_c1793_97	C/A	3	567458285	+	A	C	C	C	C	C	A	C	C	C	C	A	C	C	C	C	C	A	C	A	C	C	C	C	C	C	C	C	C	C	C	A	C	C	A	C	C	C	A	M	C	C	C	C
669	RAC875_c63975_307	T/C	3	567881926	+	T	T	T	T	T	T	T	T	T	T	T	T	T	T	T	T	T	C	T	T	T	T	T	T	T	T	T	T	T	T	T	T	T	T	T	T	T	T	T	Y	N	T	T	T
670	Tdurum_contig10579_790	G/T	3	571073653	+	G	G	G	G	G	G	T	G	G	G	G	T	G	G	G	G	G	T	G	T	G	G	G	G	G	G	G	G	G	G	G	T	G	G	T	G	G	G	T	K	G	G	G	G
671	Excalibur_c47535_389	A/G	3	597763683	+	A	A	A	A	A	A	A	N	N	A	A	A	A	A	A	N	N	A	A	A	A	A	N	N	A	A	A	A	A	N	N	A	A	A	A	N	N	A	A	A	A	A	A	A
672	Tdurum_contig30451_88	C/T	3	597900804	+	T	T	T	C	T	T	T	C	T	T	T	T	C	C	T	C	C	T	T	T	T	T	C	C	C	T	T	C	C	T	T	T	T	T	T	C	T	T	T	Y	T	C	C	T
673	Ku_c5710_312	G/A	3	599948980	+	G	G	G	G	G	G	G	G	G	G	G	G	G	G	G	G	G	R	G	G	G	G	G	G	G	G	G	G	G	G	G	G	G	G	G	G	G	G	G	R	G	G	G	G
674	Excalibur_c42364_134	A/G	3	602200141	+	A	G	A	A	A	A	A	R	A	A	G	A	A	A	A	A	G	A	A	A	A	A	A	A	G	A	A	A	A	G	A	A	G	A	A	A	A	A	A	A	G	A	A	A
675	Ra_c34214_1320	G/A	3	604971577	+	G	G	G	G	G	G	G	G	G	G	G	G	G	G	G	G	G	G	G	G	G	G	G	G	G	G	G	G	G	G	G	G	G	G	G	G	G	G	G	G	G	N	G	G
676	GENE-4029_80	G/A	3	617274483	+	G	G	G	G	G	G	G	G	G	G	G	G	G	G	G	G	G	G	G	R	G	G	G	G	G	G	R	G	G	G	G	G	G	G	G	G	G	G	G	G	G	G	G	G
677	Excalibur_c34913_743	C/T	3	617813318	+	C	C	C	C	C	T	T	C	C	C	C	C	C	C	C	C	C	T	C	C	C	C	C	C	C	C	C	C	C	C	T	C	C	C	T	C	T	T	T	C	C	C	C	C
678	BS00063518_51	A/G	3	630057738	+	A	A	A	A	A	G	G	A	A	A	A	A	A	A	A	A	A	G	A	A	A	A	A	A	A	A	A	A	A	A	G	A	A	A	G	A	A	G	G	A	A	A	A	A
679	BS00070005_51	T/C	3	668996474	+	T	T	T	T	T	T	T	T	N	T	T	T	T	T	T	N	T	T	T	T	T	T	T	T	T	T	T	T	T	T	N	T	T	T	T	T	T	N	T	T	T	T	T	T
680	BS00039188_51	G/A	3	670555690	+	G	G	G	G	G	G	G	G	N	G	G	N	G	G	G	G	G	G	N	G	G	G	G	G	G	G	G	G	G	G	G	N	G	G	G	G	G	N	G	G	G	G	G	G
681	GENE-1125_32	A/G	3	671683696	+	G	A	A	A	A	A	G	A	A	A	A	G	A	A	A	A	A	A	A	A	G	A	A	A	A	A	A	A	A	A	A	G	A	A	G	A	A	G	G	G	A	A	A	A
682	GENE-0910_153	C/T	3	672873774	+	T	C	C	C	C	C	T	C	C	C	C	C	C	C	C	C	C	C	C	C	C	C	C	C	C	C	C	C	C	C	C	C	C	C	C	C	C	T	T	T	C	C	C	C
683	IAAV2718	T/C	3	674085358	+	T	T	T	T	T	C	C	C	C	T	T	C	T	T	T	T	T	T	C	C	T	C	T	C	T	C	C	T	T	T	C	C	C	C	C	T	T	T	C	T	T	T	T	T
684	GENE-1381_110	T/G	3	684186146	+	G	T	T	G	T	T	T	T	G	T	T	G	T	T	T	T	T	T	T	T	T	G	G	G	T	T	T	G	G	T	T	G	T	G	G	G	T	T	T	T	G	T	T	T
685	wsnp_be471201A_Ta_1_1	T/C	3	684188228	+	C	C	T	C	T	T	T	T	C	T	C	C	T	C	T	T	T	T	T	T	T	C	C	C	T	T	T	C	C	C	T	C	T	C	C	C	C	C	T	C	C	T	T	T
686	wsnp_Ku_c8927_15048149	A/C	3	684470119	+	M	C	A	A	A	A	A	A	A	A	C	A	A	C	A	A	A	A	A	A	A	A	A	A	A	A	A	A	A	C	A	A	A	A	A	A	C	C	A	C	A	A	A	A
687	RAC875_c21906_247	G/A	3	684729362	+	G	G	G	G	G	G	G	G	G	G	G	G	G	G	G	G	G	G	A	G	A	G	G	G	G	G	G	G	G	G	G	G	G	G	G	G	G	G	G	G	G	A	A	G
688	BobWhite_c3833_815	T/G	3	686054164	+	T	G	T	T	T	T	T	G	T	T	G	T	T	G	T	T	T	T	G	T	G	T	T	T	T	G	G	T	T	G	T	T	T	T	T	T	G	G	T	G	T	T	G	T
689	Kukri_c29170_680	G/A	3	686434687	+	G	G	G	G	G	G	G	G	G	G	A	G	G	A	G	G	G	G	G	G	G	G	G	G	G	G	G	G	G	G	G	G	G	G	G	G	G	G	G	G	G	G	G	G
690	BS00089497_51	G/A	3	687836595	+	A	G	G	A	A	A	G	G	A	G	G	A	G	G	G	A	G	G	G	G	G	A	A	A	G	G	G	A	A	G	G	A	G	A	A	A	G	G	G	G	A	A	G	G
691	CAP12_rep_c6956_169	T/C	3	690377743	+	C	C	T	C	C	C	T	T	T	C	T	C	C	T	C	C	C	T	C	T	C	T	C	T	C	T	T	C	C	C	T	C	C	C	C	C	T	C	T	C	C	C	T	C
692	BS00096882_51	C/T	3	694101919	+	Y	C	C	T	T	T	C	C	C	T	C	T	C	C	T	T	T	C	C	T	C	C	T	C	T	C	C	T	T	C	C	T	C	T	T	T	C	T	C	T	T	T	C	C
693	GENE-3975_114	G/T	3	694594433	+	G	G	G	G	G	G	G	T	G	G	G	G	G	G	G	G	G	G	G	G	G	G	G	G	G	T	T	G	G	G	G	G	T	G	G	G	G	G	G	G	G	G	G	G
694	BS00083497_51	G/A	3	694596436	+	A	G	G	G	G	G	G	G	G	G	G	G	G	G	G	G	G	G	G	G	G	G	G	G	G	G	G	G	G	G	G	G	G	G	G	G	G	G	G	G	G	G	G	G
695	BobWhite_c20952_105	G/A	3	696515460	+	G	G	G	G	G	G	G	A	G	G	G	G	G	G	G	G	G	G	G	G	G	G	G	G	G	A	A	G	G	G	G	G	G	G	G	G	G	A	G	G	G	G	G	G
696	Kukri_c40121_373	G/A	3	697505186	+	G	G	A	G	G	G	G	A	G	G	A	G	G	G	G	G	G	G	A	G	G	G	G	G	G	A	A	G	G	G	G	G	G	G	G	G	A	A	G	R	G	A	A	G
697	RAC875_c13861_1248	C/T	3	698293047	+	C	C	C	C	C	C	C	C	C	C	C	C	C	C	C	C	C	C	C	C	C	C	C	C	C	C	C	C	C	C	C	C	C	C	C	C	C	T	C	C	C	C	C	C
698	BS00029332_51	T/C	3	698535712	+	C	C	C	C	C	C	T	C	C	C	C	C	T	C	C	C	C	T	C	C	T	C	C	C	C	C	C	C	C	C	T	C	C	C	C	C	C	T	T	T	C	C	C	T
699	Excalibur_rep_c102052_721	T/C	3	698560531	+	T	T	T	T	T	T	T	T	T	T	T	T	T	T	T	T	T	T	T	T	T	T	T	T	T	T	T	T	T	T	T	T	T	T	T	T	T	T	T	T	T	T	T	T
700	Excalibur_rep_c108662_132	T/C	3	701907032	+	C	T	T	C	C	C	T	T	C	C	T	C	C	C	C	T	C	C	T	C	C	C	C	C	C	T	T	C	C	T	T	C	C	Y	C	C	T	T	T	C	C	T	T	C
701	CAP11_c2194_115	T/C	3	702042071	+	C	T	C	T	T	T	C	C	T	T	T	T	T	T	T	T	T	T	T	T	T	T	T	T	T	C	C	T	T	T	C	T	T	Y	T	T	T	T	C	T	T	T	C	T
702	wsnp_Ex_rep_c66358_64543401	A/G	3	702672181	+	A	A	A	A	A	A	A	A	A	A	A	A	A	A	A	A	A	A	A	A	A	A	A	A	A	A	A	A	A	A	A	A	A	A	A	A	A	R	A	A	A	A	A	A
703	Kukri_rep_c104611_210	A/G	3	702828329	+	A	A	A	G	G	G	G	A	G	G	A	G	G	G	G	A	G	G	A	G	G	G	G	G	G	A	A	G	G	A	G	G	G	R	G	G	G	G	G	G	G	A	A	G
704	Excalibur_c47219_820	G/A	3	704431897	+	G	G	G	G	G	G	G	G	G	G	G	G	G	G	G	G	G	G	G	G	G	G	G	G	G	G	G	G	G	G	G	G	G	G	G	G	G	G	G	G	G	G	G	G
705	RAC875_c110838_165	C/T	3	705639488	+	C	C	C	C	T	N	N	C	T	N	N	N	Y	N	Y	C	C	Y	T	Y	Y	Y	N	C	C	T	Y	Y	Y	N	N	N	Y	Y	T	C	T	T	C	N	Y	Y	Y	N
706	Ku_c13700_1196	G/A	3	705640026	+	A	G	A	G	G	G	G	A	G	G	G	G	G	G	G	G	G	G	G	G	G	G	G	G	G	A	A	G	G	G	G	G	G	R	G	G	G	G	G	G	G	G	A	G
707	Excalibur_c41125_360	A/G	3	706337564	+	A	A	A	A	A	A	A	G	A	A	A	A	A	A	A	A	A	A	A	A	A	A	A	A	A	G	G	G	A	A	A	A	A	A	A	A	A	A	A	A	A	A	A	A
708	RFL_Contig3172_1752	T/C	3	708364403	+	T	T	T	C	T	T	T	T	T	T	C	T	T	T	T	T	T	T	T	T	T	T	C	T	T	T	T	C	C	T	T	T	T	T	T	C	T	T	T	T	C	T	T	T
709	RAC875_c42648_115	G/A	3	709157028	+	A	A	A	G	A	A	A	A	G	A	A	A	A	G	G	A	G	A	A	A	A	G	G	G	G	A	A	A	G	A	A	A	A	N	A	G	A	G	A	A	G	A	A	A
710	wsnp_Ex_c59095_60108185	C/T	3	709489657	+	C	C	C	C	C	C	C	C	C	C	C	C	C	C	C	C	C	C	C	C	C	C	C	C	C	C	C	C	C	C	C	C	C	C	C	C	C	C	C	C	C	C	C	C
711	wsnp_BE445431A_Td_2_1	G/T	3	710628967	+	G	G	G	G	G	G	G	G	G	G	G	G	G	G	G	G	G	G	G	G	G	G	G	G	G	G	G	G	G	G	G	G	G	G	G	G	G	G	G	G	G	G	G	G
712	BS00080751_51	C/T	3	711379310	+	C	C	C	C	C	C	C	C	C	C	C	C	C	C	C	C	C	C	C	C	C	C	C	C	C	C	C	C	C	C	C	C	C	C	C	C	C	C	C	C	C	C	C	C
713	BS00080752_51	G/A	3	711379344	+	G	G	G	G	G	G	G	G	G	A	G	A	G	A	A	A	A	G	G	G	G	G	G	G	A	G	A	A	G	G	A	A	A	G	A	G	G	G	G	G	G	G	G	G
714	Kukri_c35480_647	C/T	3	711389238	+	T	T	T	C	T	C	T	T	C	C	C	C	C	C	C	C	C	C	N	T	T	C	C	C	C	T	C	C	C	T	T	C	C	T	C	C	T	C	T	T	C	T	T	T
715	BS00081506_51	C/T	3	711747350	+	C	C	C	C	T	T	T	C	C	C	C	C	T	C	C	C	C	T	C	C	T	C	C	C	C	C	C	C	C	C	C	C	C	C	C	C	C	C	C	T	C	C	C	T
716	RAC875_c16333_340	G/A	3	714313231	+	A	G	G	G	G	G	G	A	G	G	A	G	G	G	G	G	G	G	G	G	G	G	G	G	G	A	A	A	G	G	G	G	G	G	G	G	A	A	G	G	G	A	G	G
717	tplb0050m09_1890	C/T	3	715537496	+	C	C	T	T	C	T	C	C	T	C	C	T	C	C	C	Y	C	C	C	C	C	T	T	T	C	Y	C	C	T	C	C	T	N	C	T	T	C	C	C	C	T	C	C	C
718	Excalibur_c80601_278	A/G	3	716538329	+	A	G	G	A	A	G	G	A	G	A	G	G	G	A	A	A	A	A	G	A	G	A	A	A	A	A	A	A	A	G	A	G	A	A	A	A	G	G	G	G	A	G	G	A
719	Excalibur_c2484_2113	T/C	3	719155180	+	T	T	T	T	T	T	T	T	C	T	T	C	T	T	T	T	T	C	C	C	C	T	T	T	T	T	T	T	T	T	T	C	T	T	T	T	T	C	T	T	T	T	T	C
720	RAC875_rep_c107961_348	C/T	3	720599290	+	C	C	C	C	C	C	C	C	C	C	C	C	C	C	C	C	C	C	C	C	C	C	C	C	C	C	C	C	C	C	C	C	C	C	C	C	C	C	C	C	C	C	C	C
721	wsnp_Ex_c14953_23104041	A/G	3	721812347	+	R	G	G	G	G	G	G	A	G	G	G	G	A	A	A	G	A	G	G	A	G	G	G	G	A	A	A	A	G	G	G	G	G	A	G	G	A	G	G	R	G	G	G	A
722	BS00057059_51	G/A	3	722385735	+	G	G	A	G	G	G	G	A	G	G	G	G	A	G	G	G	G	G	G	G	G	G	G	G	G	A	A	A	G	G	G	G	G	A	G	G	A	G	G	R	G	G	G	A
723	BS00082084_51	C/T	3	725697816	+	C	C	C	C	C	T	T	C	C	C	T	C	C	T	T	C	T	C	T	T	C	C	C	C	T	C	C	C	C	C	T	C	T	C	C	C	C	T	T	C	C	C	C	C
724	BS00024921_51	A/G	3	726230675	+	G	A	A	G	A	A	A	A	G	A	A	G	A	A	A	A	A	A	A	A	A	G	G	G	A	A	A	G	G	A	A	G	A	A	G	G	A	A	A	A	G	A	A	A
725	wsnp_RFL_Contig1892_1042675	A/G	3	728036694	+	A	A	A	A	A	A	A	A	A	A	A	A	A	A	A	N	A	A	R	A	A	A	N	A	A	A	A	A	A	A	A	A	A	A	A	A	A	A	A	A	A	A	A	A
726	RAC875_c19904_308	A/G	3	728143530	+	A	A	A	A	A	A	A	A	A	A	A	A	A	A	A	A	A	A	A	A	A	A	A	A	A	A	A	A	A	A	A	A	A	A	A	A	A	G	A	R	A	A	A	A
727	BS00065366_51	A/G	3	728171549	+	A	A	A	A	A	A	A	A	A	A	A	A	A	A	A	A	A	A	G	A	A	A	A	A	A	A	A	A	A	A	A	A	A	A	A	A	A	G	A	R	A	A	A	A
728	RAC875_c29913_139	A/G	3	728179249	+	A	G	A	A	A	A	A	G	G	A	G	A	A	A	G	G	G	A	G	G	A	G	A	A	G	A	A	A	A	G	A	A	A	A	A	A	A	G	A	A	A	G	G	A
729	wsnp_JD_c2578_3489735	C/T	3	728474126	+	T	T	T	C	T	T	C	C	C	C	C	C	C	C	C	T	C	C	C	C	C	C	C	C	C	C	C	C	C	T	T	C	C	C	T	C	C	C	T	Y	C	C	C	T
730	Tdurum_contig93508_295	G/A	3	731835054	+	G	A	G	G	G	G	G	G	A	G	G	G	G	G	G	A	G	G	A	G	G	A	G	G	G	G	G	G	G	A	G	G	G	G	G	G	G	A	G	G	G	G	G	G
732	BS00110128_51	A/G	3	732849286	+	A	A	A	A	A	A	A	A	A	A	G	A	A	G	A	A	A	G	A	A	A	A	A	A	A	A	A	A	A	A	A	A	A	A	G	A	G	G	A	A	A	A	A	A
733	Ex_c5740_1133	T/C	3	733533303	+	T	T	T	T	T	T	T	T	T	T	T	T	T	T	T	T	T	T	T	T	T	T	T	T	T	T	T	T	T	T	T	T	T	T	T	T	T	C	T	T	T	T	T	T
734	BS00022813_51	G/A	3	734035473	+	G	G	G	G	G	G	G	G	G	G	G	G	G	G	G	G	G	G	G	G	G	G	G	G	G	G	G	G	G	G	G	G	G	G	G	G	G	A	G	A	G	G	G	G
735	RAC875_c20979_234	T/C	3	734701823	+	T	T	C	T	C	T	C	T	T	T	T	T	T	T	T	T	T	T	T	T	T	C	T	T	T	T	T	T	T	T	C	T	T	T	T	T	C	T	T	C	T	T	T	C
736	RAC875_c33037_578	C/T	3	734705753	+	C	C	C	C	C	C	C	C	C	C	C	C	C	C	T	C	T	C	C	C	C	C	C	C	T	C	C	C	C	C	C	C	C	C	C	C	C	T	C	C	C	C	C	C
737	RAC875_c25848_122	A/G	3	735237169	+	A	A	A	A	A	A	A	A	A	A	A	A	A	A	A	A	A	A	A	A	A	A	A	A	A	A	A	A	A	A	A	A	A	A	A	A	A	G	A	R	A	A	A	A
738	IACX5800	A/G	3	735640320	+	G	A	G	A	G	A	A	A	A	A	A	G	G	A	A	G	A	A	A	A	G	A	A	A	A	A	A	A	A	A	G	G	G	G	A	A	A	G	G	R	A	G	G	G
739	Excalibur_c42110_210	G/A	3	736860888	+	G	A	N	G	G	A	G	G	A	G	G	G	G	A	G	G	G	A	A	A	G	A	G	G	G	N	G	G	G	A	G	G	G	G	A	G	A	A	G	A	G	G	G	N
740	IAAV3791	G/A	3	736999047	+	A	A	G	G	G	A	G	G	G	G	G	A	A	G	G	A	G	G	A	G	A	G	G	G	G	R	G	G	G	A	A	A	A	A	G	G	G	G	G	G	G	A	A	G
741	Tdurum_contig86183_221	T/G	3	737584277	+	G	T	T	T	T	T	T	T	T	T	T	T	T	G	T	G	T	T	T	T	G	T	T	T	T	G	T	T	T	T	G	T	T	T	T	T	G	T	T	T	T	G	G	T
742	BS00022409_51	T/G	3	737643327	+	G	T	T	T	T	T	T	T	T	T	T	G	T	G	T	G	T	T	T	T	G	T	T	T	T	G	T	T	T	T	G	G	T	T	T	T	G	T	T	T	T	G	G	T
743	Tdurum_contig82404_354	A/G	3	739234395	+	G	G	A	A	A	G	G	G	A	G	G	G	A	A	A	G	A	N	A	G	A	A	A	G	A	G	G	G	A	G	G	G	A	G	G	A	G	G	G	G	A	A	A	A
744	BobWhite_c31163_694	G/A	3	739234454	+	A	A	G	G	G	R	A	N	G	A	G	A	G	G	G	N	G	G	G	G	G	G	G	N	G	R	A	A	G	N	N	A	G	A	A	G	N	A	A	A	G	G	G	G
745	tplb0060h04_139	T/C	3	739313579	+	C	C	C	C	C	C	C	C	C	C	T	C	T	T	C	C	C	T	C	T	T	C	C	C	C	C	N	C	C	C	T	C	T	C	C	C	C	C	C	C	C	T	T	C
746	Tdurum_contig84245_154	T/C	3	739313796	+	T	T	T	T	T	T	T	T	T	T	C	T	T	C	T	T	T	C	T	C	T	T	T	T	T	T	T	T	T	T	C	T	T	T	T	T	T	T	T	T	T	T	T	T
747	BS00062732_51	G/A	3	739659708	+	A	G	G	G	G	A	G	A	G	A	G	A	A	G	G	A	G	G	G	G	A	G	G	A	G	A	A	A	G	G	G	A	A	A	A	G	A	G	A	A	G	A	A	G
748	BS00063236_51	T/C	3	739711955	+	C	T	T	T	T	T	T	T	T	T	T	T	T	T	T	T	T	T	T	T	T	T	T	T	T	T	T	T	T	T	T	T	T	T	T	T	T	T	T	T	T	T	T	T
749	RAC875_c4609_1756	T/C	3	740125524	+	T	C	C	T	T	T	C	T	T	T	T	T	T	T	T	T	T	T	T	C	T	T	T	T	T	T	T	T	T	C	T	T	T	T	T	T	T	C	T	T	T	T	T	C
750	Tdurum_contig63071_67	G/A	3	740138954	+	G	G	G	A	A	G	G	G	A	G	G	G	G	A	A	G	A	A	A	G	G	A	A	G	A	G	G	G	A	G	G	G	G	G	G	A	G	G	G	G	A	G	G	G
751	BobWhite_c5178_188	T/C	3	743655355	+	C	T	T	T	T	T	T	T	T	C	T	T	T	Y	T	N	T	T	T	T	T	T	T	T	T	T	T	T	T	T	T	T	T	T	T	T	C	T	T	T	T	C	C	T
752	BS00025880_51	C/T	3	743764492	+	C	C	C	C	C	C	C	C	C	C	C	C	C	C	C	C	C	C	C	C	C	C	C	C	C	C	C	C	C	C	C	C	C	C	C	C	C	C	C	C	C	C	C	C
753	BobWhite_c4517_120	G/A	3	743825156	+	G	G	G	G	G	G	N	A	N	G	G	G	G	G	G	G	N	A	G	G	G	G	N	N	G	A	A	A	G	N	A	G	A	N	A	G	N	N	G	G	G	N	G	G
754	BobWhite_c15773_166	C/T	3	744219155	+	C	C	C	C	C	C	C	T	C	T	C	C	T	C	C	C	C	C	C	T	C	C	C	C	C	T	T	T	C	C	T	C	T	T	T	C	C	C	C	C	C	C	C	C
755	Excalibur_rep_c110586_1083	C/T	3	744411208	+	T	T	T	C	T	T	T	C	T	C	C	C	T	C	C	T	C	T	C	T	T	T	C	C	C	C	C	C	C	T	T	C	C	C	C	C	T	T	T	T	C	T	T	T
756	BS00023075_51	A/G	3	746598332	+	A	A	A	G	A	A	A	G	A	A	A	A	A	A	A	A	A	A	A	A	A	A	G	A	A	G	G	G	G	A	A	A	G	A	A	G	A	A	A	A	G	A	A	A
757	BS00063368_51	T/C	3	746615415	+	T	T	T	C	T	T	T	C	T	T	T	T	T	T	T	T	T	T	T	T	C	T	C	T	T	C	C	C	C	T	T	T	T	T	T	C	T	T	T	T	C	T	T	T
758	RAC875_c1706_1888	A/G	3	748014324	+	G	A	A	A	G	A	G	G	G	G	G	A	A	G	G	G	G	A	A	A	G	G	A	G	G	G	G	G	A	A	A	A	G	A	A	A	A	A	G	A	A	A	A	A
759	wsnp_Ex_c2137_4014287	T/G	3	748132675	+	G	T	T	T	G	T	G	G	T	G	T	T	T	G	G	G	G	T	T	T	G	T	T	G	T	G	G	G	T	T	T	T	T	T	T	T	T	T	G	T	T	T	T	T
760	BobWhite_c33464_133	A/G	3	748191428	+	A	A	G	A	G	A	A	G	G	G	A	A	A	G	G	G	G	A	G	G	G	G	A	G	G	G	A	A	A	A	G	A	A	G	A	A	A	G	A	A	A	G	A	G
761	BobWhite_c42181_327	A/G	3	750362169	+	G	A	A	A	G	A	G	A	A	G	A	A	A	G	G	G	G	A	A	A	A	G	A	G	G	A	A	A	A	A	A	A	G	G	G	A	A	A	G	A	A	A	A	A
762	Excalibur_c44834_80	C/T	3	750362361	+	T	C	C	C	T	C	T	T	C	T	C	C	C	T	T	T	T	T	C	C	T	T	C	T	T	T	T	T	C	C	C	C	T	T	T	C	C	C	T	T	C	C	C	T
763	RAC875_c96399_610	A/C	3	750727497	+	C	A	A	C	A	A	C	A	C	A	A	A	A	A	A	A	A	A	A	A	A	A	C	A	A	A	A	A	C	A	A	A	A	A	A	C	A	C	C	A	C	A	A	A
764	Tdurum_contig53038_714	C/T	3	750759995	+	C	C	C	C	C	C	C	T	C	C	T	C	C	C	C	C	C	T	C	C	T	C	C	C	C	T	T	T	C	C	C	C	C	C	C	C	C	C	C	T	C	C	C	T
765	RAC875_c35200_230	A/G	3	752146500	+	G	A	A	A	A	A	A	A	A	A	A	A	A	A	A	A	A	A	A	A	A	A	A	A	A	A	A	A	A	A	A	A	A	A	A	A	A	A	A	A	A	A	A	A
766	CAP8_c3129_381	A/G	3	752410885	+	A	A	A	A	A	A	A	A	A	A	A	G	G	A	A	A	A	A	A	N	A	A	A	A	A	A	A	A	A	A	A	G	A	A	A	A	A	A	A	A	A	A	A	A
767	BS00064813_51	G/A	3	752429807	+	G	A	G	G	G	A	G	G	A	G	G	G	G	G	G	G	G	G	G	G	G	G	G	G	G	G	G	G	G	A	G	G	G	G	G	G	G	A	G	G	G	A	A	G
768	Tdurum_contig8350_350	A/G	3	753611179	+	G	A	G	A	G	A	G	N	A	G	G	G	G	G	G	G	G	G	G	G	G	G	A	G	G	G	G	A	A	A	G	G	N	G	G	A	G	A	G	G	A	A	A	R
769	BobWhite_rep_c64068_241	A/G	3	754830326	+	C	G	A	A	G	A	A	G	G	A	G	G	G	G	G	G	G	G	G	G	G	G	A	A	G	G	G	A	A	G	G	G	A	A	G	A	A	G	A	G	A	A	G	A
770	RAC875_rep_c83950_222	C/T	3	754880508	+	C	T	C	C	T	C	T	C	T	C	C	T	C	C	C	C	C	T	C	C	C	C	C	C	C	T	C	C	C	T	C	T	C	C	T	C	C	C	T	C	C	C	C	C
771	BobWhite_c24069_257	C/T	3	755561327	+	C	T	C	T	T	C	T	C	C	C	T	T	T	C	C	T	C	C	C	C	C	T	T	C	C	C	T	T	T	T	T	T	C	C	C	T	C	C	T	C	T	C	T	C
772	BS00009692_51	G/A	3	755562192	+	G	R	G	G	G	R	G	G	R	G	G	G	G	G	G	G	G	G	G	G	G	G	G	G	G	G	G	G	G	R	G	G	G	G	G	G	G	R	G	G	G	R	R	G
773	Tdurum_contig10048_447	G/A	3	756134228	+	G	G	G	G	G	G	G	G	G	G	G	G	G	G	G	G	G	G	G	G	G	G	G	G	G	G	G	G	G	G	G	G	G	G	G	G	G	G	G	G	G	G	G	G
774	Kukri_c50116_107	G/A	3	757114030	+	G	G	G	G	G	G	G	G	G	G	G	G	G	G	G	G	G	G	G	G	G	G	G	G	G	G	G	G	G	G	G	G	G	G	G	G	G	G	G	G	G	G	G	G
775	Tdurum_contig50839_279	T/C	3	759026942	+	T	C	T	T	T	C	T	C	T	T	T	C	T	T	T	T	T	T	C	T	C	T	T	T	T	C	C	T	T	C	C	C	T	T	T	T	T	T	T	C	T	C	C	C
776	RAC875_c16993_444	C/T	3	760882688	+	C	C	C	C	C	C	C	C	C	C	C	C	C	C	C	C	C	C	C	C	C	C	C	C	C	C	C	C	C	C	C	C	C	C	C	C	C	C	C	C	C	C	C	C
777	wsnp_JD_c289_450995	T/C	3	763115448	+	C	T	T	C	T	T	T	T	T	T	T	T	T	T	T	T	T	T	T	T	T	T	C	T	T	T	T	T	C	T	T	T	T	T	T	C	T	T	T	T	C	T	T	Y
778	Excalibur_c28885_615	A/G	3	773841848	+	G	A	A	A	A	A	A	A	A	A	A	A	A	A	A	A	A	A	A	A	A	A	A	A	A	A	A	A	A	A	A	A	A	A	G	A	A	A	A	A	A	A	A	A
779	Kukri_c8494_77	C/A	3	773844033	+	C	C	C	C	C	C	C	C	C	C	C	C	C	C	C	C	C	C	C	C	C	C	C	C	C	C	C	C	C	C	C	C	C	C	C	C	C	C	C	C	C	C	C	C
780	wsnp_Ex_c63909_62932437	T/C	3	773844194	+	T	T	T	T	T	T	T	T	T	C	T	T	T	T	T	T	T	T	T	T	T	T	T	T	T	T	T	T	T	T	T	T	T	T	T	T	T	T	T	C	T	T	T	Y
781	Kukri_c52608_142	C/T	3	774530913	+	C	C	C	C	C	C	C	C	C	C	C	C	C	C	C	C	C	C	C	C	C	C	C	C	C	C	C	C	C	C	C	C	C	C	C	C	C	C	C	T	C	C	C	C
782	BobWhite_c17047_268	C/T	4	2006337	+	C	C	T	C	C	C	C	C	C	C	C	C	T	C	C	C	C	C	C	C	C	C	C	C	C	C	C	C	C	C	C	C	T	C	C	C	C	C	C	C	C	C	C	T
783	Excalibur_c29417_400	C/T	4	2123844	+	C	C	C	C	C	C	C	C	C	C	C	C	C	C	C	C	C	C	C	C	N	N	C	C	C	C	N	N	C	C	C	C	N	C	N	C	C	C	C	N	N	N	N	C
784	IACX6340	A/G	4	3258808	+	A	A	A	A	A	A	A	A	A	A	A	A	A	A	A	G	G	A	A	A	A	A	A	A	A	A	A	A	A	A	A	A	A	A	A	A	A	A	A	A	A	A	A	A
785	tplb0034e07_718	G/A	4	3304127	+	G	G	G	G	G	G	G	G	G	G	G	G	G	G	G	A	A	G	G	G	G	G	G	G	G	G	G	G	G	G	G	G	G	G	G	G	G	G	G	G	G	G	G	G
786	tplb0034e07_1869	C/T	4	3306703	+	C	C	C	C	C	C	C	C	C	C	C	C	C	C	C	C	C	C	C	C	C	C	C	C	C	C	C	C	C	C	C	C	C	C	C	C	C	C	C	C	C	C	C	C
787	Kukri_rep_c97239_133	A/G	4	3402010	+	R	A	A	G	A	A	A	A	A	A	A	A	A	A	G	G	G	A	A	A	A	A	G	A	G	A	A	A	G	A	A	A	A	A	A	G	A	A	A	A	G	A	A	A
788	RAC875_c34512_685	C/A	4	3460309	+	C	C	C	C	C	C	C	C	C	C	C	C	C	C	C	A	A	C	C	C	C	C	C	C	C	C	C	C	C	C	C	C	A	C	C	C	C	C	C	C	C	C	C	C
789	Excalibur_rep_c107769_116	A/G	4	3949083	+	A	A	A	A	A	A	A	A	A	A	A	A	A	A	A	G	G	A	A	A	A	A	A	A	A	A	A	A	A	A	A	A	A	A	A	A	A	A	A	A	A	A	A	A
790	Excalibur_c34937_710	G/T	4	4329729	+	G	T	T	G	G	T	T	T	G	T	T	T	T	T	G	T	T	T	G	T	T	T	G	T	G	T	G	T	G	T	T	T	G	T	T	G	T	K	T	T	G	T	T	T
791	BS00023068_51	T/C	4	4779715	+	T	C	T	T	T	C	T	C	T	C	T	T	T	C	T	T	T	T	T	C	C	C	T	C	T	C	T	T	T	C	T	T	C	C	C	T	C	T	T	T	T	T	T	T
792	RAC875_rep_c115433_378	C/T	4	7007561	+	C	T	T	T	T	T	T	T	C	T	T	T	T	T	T	T	T	C	T	T	T	T	T	T	T	T	C	T	T	T	T	T	N	T	T	T	T	T	T	T	T	T	T	T
793	wsnp_JD_c640_960796	G/A	4	7821095	+	G	G	G	G	G	G	G	G	G	G	G	G	G	R	N	G	G	G	G	G	G	A	N	N	N	G	G	G	N	G	G	G	G	G	G	N	G	G	G	G	G	G	G	G
794	Kukri_c40204_617	A/C	4	7838914	+	A	C	C	C	C	A	C	A	A	A	C	C	C	A	C	A	A	A	C	A	A	A	C	A	C	A	C	C	C	C	C	C	A	C	A	C	C	C	C	C	C	C	C	C
795	Kukri_c1175_1577	C/T	4	8181029	+	C	C	C	C	C	C	C	C	C	C	C	C	C	C	C	C	C	C	C	C	C	C	C	C	C	C	C	C	C	C	C	C	C	C	C	C	C	C	C	C	C	C	C	C
796	Kukri_c98858_299	T/C	4	8288989	+	T	T	T	T	T	T	C	T	T	T	T	T	T	T	T	T	T	T	C	T	T	C	T	T	T	T	T	T	T	T	C	T	C	T	T	T	T	T	C	Y	T	T	T	T
797	Excalibur_c32668_467	G/A	4	11323404	+	G	G	G	G	G	G	G	G	G	G	G	G	G	G	G	G	G	G	G	G	G	N	G	G	G	G	G	G	G	G	G	G	G	G	G	G	G	G	G	G	G	G	G	G
798	Excalibur_c31042_178	G/A	4	13270440	+	G	G	G	G	G	G	G	G	G	G	G	G	G	G	G	G	G	G	A	R	G	G	G	G	G	G	G	G	G	G	G	G	G	G	G	G	G	G	G	G	G	G	G	G
799	Kukri_c16758_443	G/T	4	13271926	+	G	G	G	G	T	T	G	G	G	G	T	G	G	G	G	T	G	G	T	G	G	G	G	T	G	T	G	G	G	G	G	G	T	G	G	G	G	T	G	G	G	T	T	G
800	Excalibur_c42928_135	T/C	4	13483845	+	T	C	T	T	C	C	T	T	C	T	C	T	T	T	T	C	T	T	C	N	T	C	T	C	T	C	T	C	T	C	T	T	C	T	T	T	T	C	T	Y	T	C	C	T
801	Kukri_c27673_289	A/G	4	13704307	+	A	A	A	A	A	A	A	A	A	A	A	A	A	A	A	A	A	A	A	A	A	A	A	A	A	A	A	A	A	A	A	A	A	A	A	A	A	A	A	A	A	A	A	A
802	tplb0058m16_1152	C/T	4	13891115	+	C	C	C	C	C	C	C	C	C	C	C	C	C	C	C	C	C	C	C	C	C	C	C	C	C	C	C	C	C	C	C	C	C	C	C	C	C	C	C	C	C	C	C	C
803	wsnp_Ra_c10712_17572884	A/G	4	14048947	+	A	R	A	A	A	A	A	N	A	A	A	A	A	A	R	R	N	A	A	A	A	A	A	R	A	N	A	A	A	R	R	A	A	A	A	A	R	A	A	A	A	A	A	A
804	BS00061979_51	T/C	4	15698996	+	T	T	C	T	T	T	T	T	C	T	T	T	T	T	T	T	T	C	C	T	C	T	T	T	T	T	C	C	T	T	T	T	T	T	T	T	T	C	T	N	T	T	T	C
805	RAC875_c63883_76	A/C	4	17830431	+	A	A	C	A	A	A	A	A	A	A	A	A	A	A	A	A	A	C	A	A	C	C	A	A	A	A	C	A	A	A	A	A	A	A	A	A	A	A	A	A	A	A	A	C
806	BS00109330_51	C/T	4	19845386	+	C	C	C	C	C	C	C	C	C	C	C	C	C	C	C	C	C	C	C	C	C	C	C	C	C	C	C	C	C	C	C	C	C	C	C	C	C	C	C	C	C	C	C	C
807	BS00072620_51	T/C	4	20094935	+	T	T	T	C	T	T	T	T	T	T	T	T	T	T	C	T	C	T	T	T	T	T	C	T	C	T	C	T	N	T	T	T	T	T	T	C	T	T	T	T	N	T	T	T
808	BS00070900_51	G/A	4	20419008	+	G	G	G	A	G	G	G	A	G	A	G	G	G	A	A	G	A	G	G	G	G	G	A	G	A	G	G	A	A	G	G	G	G	G	G	A	G	A	G	R	A	G	G	G
809	wsnp_Ex_rep_c66551_64836327	C/A	4	20781723	+	C	C	C	C	C	C	C	C	C	C	C	C	C	C	C	C	C	C	C	C	C	C	C	C	C	C	C	C	C	C	C	C	C	C	C	C	C	C	C	C	C	C	C	C
810	BS00053880_51	G/T	4	20795222	+	G	G	G	G	G	G	G	G	G	G	G	G	G	G	G	G	G	G	G	G	G	G	G	G	G	G	G	G	G	G	G	G	G	G	G	G	G	T	G	G	G	G	G	G
811	BS00022059_51	T/C	4	20872400	+	T	T	T	T	T	T	T	T	T	T	T	T	T	T	T	T	T	T	T	T	T	T	T	T	T	T	T	T	T	T	T	T	T	T	T	T	T	C	T	T	T	T	T	T
812	tplb0058j01_762	G/A	4	21052161	+	G	A	G	G	A	A	A	G	A	G	A	A	A	G	G	A	G	G	A	A	G	A	G	A	G	A	A	G	G	A	A	A	A	G	A	G	A	G	A	R	G	A	A	G
813	BS00011149_51	C/T	4	21582964	+	C	C	C	C	C	C	C	C	C	C	C	C	C	C	C	C	C	C	C	C	C	C	C	C	C	C	C	C	C	C	C	C	C	T	C	C	C	C	C	C	C	C	C	C
814	wsnp_Ex_rep_c67011_65463819	C/T	4	22126302	+	T	C	C	C	C	C	C	C	C	C	C	C	C	C	C	C	C	C	C	C	C	C	C	C	C	C	C	C	C	C	C	C	C	T	C	C	C	C	C	N	C	C	C	C
815	RFL_Contig1863_250	A/G	4	22263920	+	A	A	A	A	A	A	A	A	A	A	A	A	A	A	A	A	A	A	A	A	A	A	A	A	A	A	A	A	A	A	A	A	A	A	A	A	A	A	A	A	A	A	A	A
816	BS00065036_51	G/T	4	22296829	+	G	G	G	G	G	G	G	T	G	T	G	G	G	T	G	T	G	G	G	G	G	G	G	G	G	G	G	G	G	G	G	G	G	G	G	G	G	G	G	N	G	G	G	G
817	RAC875_rep_c106596_127	A/G	4	22363856	+	A	A	A	A	A	A	A	A	A	A	A	A	A	A	A	A	A	A	A	A	A	A	A	A	A	A	A	A	A	A	A	A	A	A	A	A	A	A	A	A	A	A	A	A
818	Tdurum_contig64563_491	C/T	4	24070748	+	T	C	C	C	C	T	C	C	C	C	C	C	T	N	C	T	C	T	C	C	T	C	C	T	C	C	T	C	C	C	C	C	T	T	C	C	T	C	C	Y	C	C	N	C
819	Tdurum_contig28712_225	A/G	4	24113408	+	A	G	G	A	A	G	A	A	A	A	A	A	G	A	A	A	A	G	G	A	A	A	A	G	A	A	G	A	A	G	A	A	G	G	A	A	G	A	A	G	A	G	G	G
820	Excalibur_c46590_363	T/C	4	25483946	+	T	T	T	T	T	T	T	T	T	T	T	T	T	T	T	T	T	T	T	T	C	T	T	T	T	T	T	T	T	T	T	T	T	T	T	T	T	T	T	T	T	T	T	T
821	Kukri_c74521_181	G/A	4	25947298	+	G	G	G	G	G	G	G	G	G	G	G	G	G	G	G	G	G	G	G	G	A	G	G	G	G	G	G	G	G	G	G	G	G	G	G	G	G	G	G	G	G	G	G	G
822	RAC875_rep_c88665_100	C/T	4	25947347	+	T	C	C	C	C	C	C	C	C	C	C	C	C	C	C	C	C	C	T	C	C	C	C	C	C	C	C	C	C	C	C	C	C	C	C	C	C	C	C	Y	C	C	C	C
823	RAC875_rep_c88665_52	C/T	4	25947395	+	T	C	C	C	C	C	T	C	C	C	C	T	C	C	C	C	C	C	T	C	C	C	C	C	C	C	C	C	C	C	C	T	C	C	T	C	C	C	T	Y	C	C	C	C
824	Kukri_rep_c104422_192	A/G	4	26271792	+	A	A	A	A	A	A	A	A	G	A	A	A	A	A	A	A	A	A	A	A	G	A	A	A	A	A	A	A	A	A	A	A	A	A	A	A	A	G	A	N	A	A	A	A
825	RFL_Contig5031_526	A/C	4	26945514	+	M	A	A	C	A	A	A	A	A	C	A	A	A	A	C	A	C	A	A	A	C	A	C	A	C	A	A	A	C	A	A	A	A	A	A	C	A	A	A	A	C	A	A	C
826	Kukri_c53810_137	T/C	4	28208591	+	T	N	T	C	T	T	N	T	T	T	N	T	T	N	C	T	C	T	N	T	T	T	C	T	C	T	T	T	C	N	T	T	T	T	T	C	T	T	T	N	C	T	T	T
827	BobWhite_c2988_493	T/C	4	31087081	+	T	C	T	T	T	T	T	T	T	T	T	T	C	T	T	T	T	T	C	T	T	T	T	T	T	T	T	T	T	C	T	T	T	C	T	T	C	T	T	T	T	T	T	T
828	wsnp_Ex_c1962_3696265	C/T	4	37293231	+	C	C	C	C	C	C	C	C	C	C	C	C	C	C	C	C	C	C	C	C	C	C	C	C	C	C	C	C	C	C	C	C	C	C	C	C	C	C	C	C	C	C	C	C
829	Ex_c17993_470	C/T	4	39354332	+	T	C	T	T	C	C	C	T	T	C	T	C	T	C	T	C	T	T	T	T	C	T	T	T	T	C	T	T	T	C	C	C	T	T	T	T	C	T	T	Y	T	C	C	T
830	RAC875_c31358_214	G/A	4	39563223	+	G	G	G	G	G	G	G	G	G	G	G	G	G	G	G	G	G	G	G	G	G	G	G	G	G	G	G	G	G	G	G	G	G	G	G	G	G	G	G	G	G	G	G	G
831	BobWhite_rep_c63363_160	T/C	4	43461610	+	T	T	T	T	T	T	T	T	T	T	T	T	T	T	T	T	T	T	T	T	T	T	T	C	T	T	T	T	T	T	T	T	T	T	T	T	T	T	T	T	T	T	T	T
832	BS00022487_51	A/G	4	46799238	+	G	A	A	A	A	A	A	A	A	A	A	A	A	A	A	A	A	A	A	A	A	A	A	A	A	A	A	A	A	A	A	A	A	A	A	A	A	A	A	A	A	A	A	A
833	IAAV3165	A/G	4	53877190	+	A	A	A	G	A	A	A	G	A	G	A	A	A	G	A	A	G	A	A	A	A	A	G	G	G	A	A	A	G	A	A	A	A	G	A	G	A	A	A	A	G	A	A	A
834	wsnp_Ra_c407_862316	C/T	4	54659987	+	T	T	T	T	T	T	T	T	T	T	T	T	T	T	T	T	T	T	T	T	T	T	T	Y	T	T	C	C	T	T	T	T	C	T	T	T	T	C	T	T	T	T	T	T
835	Tdurum_contig11803_850	C/T	4	55817538	+	T	C	C	C	C	C	C	C	C	C	C	C	C	C	T	C	T	C	T	C	C	C	C	C	T	C	C	C	C	C	C	C	C	C	C	C	C	C	C	C	C	T	T	C
836	Kukri_c26288_419	C/T	4	58281791	+	T	T	T	T	T	T	T	T	T	C	T	T	T	T	C	C	T	T	T	C	T	T	T	C	T	C	C	C	T	T	T	T	C	C	T	T	T	T	T	C	T	T	T	C
837	wsnp_Ex_c4349_7841003	C/T	4	58832750	+	C	T	T	T	T	T	T	T	T	T	T	T	T	T	C	Y	T	T	T	T	T	T	T	N	T	T	C	C	T	T	T	T	C	N	T	T	T	T	T	C	T	T	T	T
838	wsnp_Ex_c21092_30220342	G/A	4	63234517	+	G	G	G	A	G	G	G	A	A	G	G	G	G	A	G	G	A	G	A	G	G	A	A	G	A	G	G	G	A	G	G	G	G	G	G	A	G	A	G	G	A	G	G	A
839	BobWhite_c41535_52	T/C	4	63235495	+	T	T	T	T	T	T	T	T	T	C	T	T	T	T	T	T	T	T	T	C	T	T	T	T	T	T	C	C	T	T	T	T	T	C	T	T	T	T	T	T	T	T	T	T
840	RAC875_c61801_299	T/G	4	69430000	+	T	T	G	T	T	T	T	T	T	G	G	T	G	G	T	T	T	T	K	G	T	T	T	G	T	G	G	G	T	T	T	T	N	G	G	T	T	G	T	T	T	G	G	G
841	BobWhite_c47608_273	G/A	4	69739103	+	G	A	G	A	G	G	G	A	G	A	G	A	G	G	G	G	A	G	A	A	G	G	A	A	A	G	A	A	A	A	G	A	G	A	G	A	G	G	G	G	A	G	G	G
842	RAC875_c34516_316	C/T	4	69798116	+	C	C	T	C	T	T	T	C	C	C	T	C	T	T	T	T	C	C	C	C	T	C	C	C	C	T	C	C	C	C	T	C	C	C	T	C	C	T	T	C	C	T	T	T
843	BobWhite_c31129_60	T/C	4	75945527	+	T	T	T	C	C	T	T	C	N	T	T	T	T	C	T	C	C	T	T	T	T	T	C	T	C	C	T	T	C	T	T	T	T	T	T	C	T	T	T	T	C	T	T	T
844	Ku_c5725_892	G/A	4	76126796	+	G	G	G	A	A	G	G	A	G	G	G	G	G	A	G	A	A	G	G	G	G	A	A	G	A	A	G	G	A	G	G	G	G	G	G	A	G	G	G	G	A	G	G	A
845	Kukri_c12368_82	C/A	4	77157330	+	C	C	C	C	C	C	C	C	C	C	C	C	C	C	C	C	A	C	C	C	C	C	C	C	C	C	C	C	C	C	C	C	C	C	C	C	C	C	C	C	C	C	C	C
846	RAC875_c22429_249	A/G	4	77157429	+	A	A	A	A	A	A	A	A	A	A	A	A	A	A	A	A	G	A	A	A	A	A	A	A	A	A	A	A	A	A	A	A	A	A	A	A	A	A	A	A	A	A	A	A
847	wsnp_Ku_c31_62657	T/C	4	83299759	+	C	C	C	T	T	C	C	T	C	C	C	C	T	T	C	C	C	T	C	C	C	C	T	C	T	T	C	C	T	C	C	C	T	T	C	T	C	C	C	C	T	C	C	T
848	RAC875_rep_c99492_65	G/A	4	96002101	+	G	G	G	G	G	A	A	G	A	G	G	A	G	A	G	A	G	G	A	A	A	G	G	G	G	G	G	G	G	G	A	A	G	A	A	G	G	A	A	A	G	G	G	G
849	BS00022422_51	C/T	4	96236067	+	C	C	C	C	C	T	T	C	C	C	C	T	C	C	C	T	C	C	T	C	T	C	C	C	C	C	C	C	C	C	T	T	C	T	T	C	C	C	T	T	C	C	C	T
850	Excalibur_rep_c68899_1400	G/A	4	98439404	+	G	G	G	G	A	A	A	G	G	G	G	A	A	G	G	G	G	A	G	G	A	A	G	G	G	A	A	A	G	G	A	A	A	A	A	G	G	G	A	G	A	G	G	G
851	IACX6239	G/A	4	98440104	+	G	G	G	N	G	G	G	N	A	G	G	G	G	A	G	N	N	G	G	G	G	G	A	N	N	G	G	G	A	G	G	G	G	G	G	A	G	A	G	G	G	G	G	G
852	Tdurum_contig47202_1699	G/A	4	98440513	+	A	A	A	G	G	G	G	G	G	G	A	G	G	G	G	G	G	G	G	A	G	G	G	G	G	G	G	G	G	A	G	G	G	G	G	G	G	G	G	A	G	G	A	A
853	BS00023221_51	A/G	4	99846085	+	G	G	G	A	A	G	G	A	A	A	G	G	A	A	A	A	A	A	A	G	G	A	A	A	A	A	A	A	A	G	G	G	A	A	G	A	A	A	G	G	A	A	G	G
854	IACX6223	T/C	4	100802729	+	T	T	T	T	C	T	T	T	T	T	T	T	C	T	T	T	T	C	T	T	T	C	T	T	T	C	C	C	T	T	T	T	C	C	T	T	T	T	T	T	C	T	T	T
855	Kukri_c36879_83	A/G	4	102586519	+	G	G	G	G	A	G	G	G	A	G	G	G	A	G	G	G	G	G	G	G	G	A	G	G	G	A	A	A	G	G	G	G	A	G	G	G	G	G	G	G	A	G	G	G
856	RAC875_c57_1178	A/G	4	102696839	+	A	A	A	A	A	A	A	A	A	A	A	A	A	A	A	A	A	A	A	A	A	A	A	A	A	A	A	A	A	A	A	A	A	A	A	A	A	A	A	A	A	A	A	A
857	BS00067337_51	T/C	4	104148999	+	T	T	C	T	C	T	T	T	T	T	T	T	C	T	T	T	T	T	T	T	T	T	T	T	T	C	C	C	T	T	T	T	C	C	T	T	T	T	T	T	C	T	C	T
858	CAP7_c1018_75	T/C	4	104399605	+	T	T	C	T	T	T	T	T	C	T	T	T	C	T	T	T	T	T	T	T	T	C	T	T	T	T	C	C	T	T	T	T	C	C	T	T	T	T	T	T	C	T	C	T
859	TA006136-0595	A/G	4	104910833	+	C	A	A	A	A	A	A	A	A	A	A	A	A	A	A	A	A	A	A	A	A	A	A	A	A	A	A	A	A	A	A	A	A	A	A	A	A	A	A	A	A	A	A	A
860	RAC875_c76533_442	G/T	4	105321224	+	T	G	G	G	G	G	G	G	G	G	G	G	T	G	G	G	G	G	G	G	G	G	G	G	G	G	G	G	G	G	G	G	T	T	G	G	G	G	G	G	T	G	G	G
861	BS00043099_51	A/C	4	106674561	+	C	A	A	A	A	C	A	C	A	C	A	A	C	C	C	A	C	A	M	A	A	C	A	C	C	A	A	A	A	A	A	A	C	A	A	A	C	A	A	A	C	A	A	A
862	BS00079213_51	T/C	4	111134435	+	C	T	T	T	C	T	C	T	T	T	T	C	C	T	T	C	T	T	T	T	C	T	T	T	T	C	T	T	T	T	C	C	C	T	C	T	T	T	C	T	C	T	T	T
863	RFL_Contig4542_1281	A/G	4	111672534	+	A	G	G	A	A	G	A	G	G	G	G	A	A	G	G	A	G	G	G	G	A	G	A	G	G	A	A	A	A	G	A	A	A	A	A	A	G	G	A	A	A	G	G	G
864	BS00071690_51	G/A	4	112255257	+	A	G	G	G	A	A	A	A	A	A	G	A	A	A	A	A	A	G	R	G	A	A	G	A	A	A	G	G	G	G	A	A	A	G	N	G	R	G	R	G	A	G	G	A
865	BS00110442_51	C/A	4	112540160	+	A	C	C	A	A	C	A	C	C	C	C	A	A	C	C	A	C	C	C	C	A	C	A	C	C	A	C	A	A	C	A	A	A	C	A	A	C	C	A	C	A	C	C	C
866	Kukri_c4790_154	C/T	4	112929650	+	C	T	T	C	C	C	C	C	C	C	T	C	C	C	C	C	C	T	C	T	C	C	C	C	C	C	T	C	C	T	C	C	C	T	C	C	C	C	C	C	C	T	T	C
867	Kukri_c40637_223	T/C	4	115173118	+	T	T	T	C	T	T	T	C	C	T	T	T	T	C	T	T	C	T	T	T	T	C	C	C	C	T	T	C	C	T	T	T	T	T	T	C	T	C	T	C	T	T	T	T
868	RAC875_rep_c70402_527	G/A	4	117750126	+	G	A	G	G	G	G	G	A	A	G	A	G	G	G	G	G	G	G	G	G	G	A	G	A	A	G	G	G	G	A	G	G	G	G	G	G	G	G	G	G	G	G	G	G
869	Kukri_c7193_5892	A/G	4	119740806	+	A	G	A	A	A	A	A	A	A	A	G	A	A	G	A	A	A	A	A	A	A	A	A	A	A	A	A	A	A	G	A	A	A	A	A	A	G	G	A	G	A	A	A	A
870	wsnp_BM140364B_Ta_2_1	C/T	4	121500417	+	C	C	C	C	C	C	C	C	C	C	C	C	C	C	C	C	C	C	C	C	C	C	C	C	C	C	C	C	C	C	C	C	C	C	C	C	C	C	C	C	C	C	C	C
871	wsnp_Ku_c4042_7375053	T/C	4	124650116	+	T	T	C	T	T	T	T	T	T	T	T	T	T	T	T	T	T	T	T	T	T	T	T	T	T	T	T	T	T	T	T	T	T	C	T	T	T	T	T	T	T	T	C	T
872	RAC875_rep_c70093_1079	G/A	4	127776862	+	G	G	G	A	A	A	A	A	G	A	A	A	A	A	A	A	A	G	A	A	A	G	A	G	A	G	G	A	A	G	A	A	G	A	A	A	A	A	A	G	G	G	G	G
873	BS00003404_51	C/T	4	127779055	+	C	C	T	C	C	C	C	C	C	C	C	C	C	C	C	C	C	C	C	C	C	C	C	C	C	C	C	C	C	C	C	C	C	T	C	C	C	C	C	C	C	C	T	C
874	BS00070001_51	G/A	4	128397982	+	G	A	G	G	G	G	G	G	A	G	A	G	A	G	G	G	G	G	G	G	G	A	G	G	G	G	G	G	G	A	G	G	A	G	G	G	G	G	G	G	A	G	G	G
875	BobWhite_c10238_127	C/T	4	129145136	+	C	C	Y	C	C	C	C	C	C	C	C	C	C	C	C	C	C	C	C	C	C	C	C	C	C	C	C	C	C	C	C	C	C	Y	C	C	C	C	C	C	C	C	Y	C
876	BobWhite_c6166_319	C/T	4	135400499	+	C	C	C	C	C	C	C	C	C	C	C	C	C	Y	C	C	C	Y	C	C	C	C	C	C	C	C	C	C	C	C	C	C	C	C	C	C	C	C	C	C	C	C	C	C
877	BS00065030_51	A/G	4	136594231	+	A	A	G	A	G	A	A	G	G	A	G	A	A	G	A	A	A	G	G	G	G	G	A	A	A	G	A	G	A	A	A	A	G	G	G	A	A	G	A	N	A	G	G	A
878	RFL_Contig1633_304	G/A	4	136821654	+	G	G	G	G	G	G	G	G	G	G	G	G	G	G	G	G	G	G	G	G	G	G	G	G	G	G	G	G	G	G	G	G	G	R	G	G	G	G	G	G	G	G	G	G
879	BS00083078_51	G/A	4	137575047	+	A	G	G	G	G	G	G	G	A	A	A	G	A	G	A	G	G	G	G	G	G	A	G	G	G	G	G	G	G	G	G	G	A	G	G	G	G	G	G	G	A	G	G	G
880	wsnp_Ex_c6537_11338763	T/C	4	138099593	+	T	T	T	T	T	C	T	T	T	T	T	T	T	C	T	T	T	C	T	T	T	T	T	T	T	T	T	T	T	T	T	T	T	C	T	T	T	T	T	T	T	T	T	T
881	BS00022657_51	A/G	4	138904594	+	A	A	A	A	A	A	A	A	A	A	A	A	A	A	A	A	A	A	A	A	A	A	A	A	A	A	A	A	A	A	A	A	A	A	A	A	A	A	A	A	A	A	A	A
882	Ku_c23446_2209	G/A	4	139615608	+	A	G	G	A	G	G	G	G	G	A	G	G	G	A	G	G	G	G	R	G	G	G	A	G	G	G	A	A	A	G	G	G	G	G	G	A	G	G	G	A	G	A	A	G
883	Ra_c106376_879	A/G	4	141716172	+	R	A	A	A	A	A	A	A	A	A	G	A	A	A	G	G	A	A	R	A	A	A	A	A	A	A	A	A	A	A	A	A	A	A	A	A	A	A	A	A	A	A	A	A
884	Tdurum_contig98206_211	G/A	4	143020458	+	G	G	G	G	G	A	G	G	G	G	A	G	A	A	G	G	G	G	G	G	G	G	G	G	G	G	G	G	G	G	G	G	A	G	G	G	G	G	G	A	A	G	G	G
885	RAC875_rep_c72435_90	A/G	4	143020836	+	C	G	G	G	G	A	G	G	G	G	A	G	A	A	G	G	G	G	G	G	G	G	G	G	G	G	G	G	G	G	G	G	A	G	G	G	G	G	G	A	A	A	A	G
886	BS00066905_51	G/A	4	143112669	+	G	G	A	G	G	G	G	G	G	G	G	G	G	G	G	G	A	G	G	A	G	G	G	G	G	G	G	G	G	G	G	G	G	G	G	G	G	A	G	G	G	G	G	A
887	BS00059315_51	G/T	4	144429428	+	G	G	G	G	G	G	G	G	G	G	G	G	G	G	G	G	G	G	G	G	G	G	G	G	G	G	G	G	G	G	G	G	G	G	G	G	G	G	G	G	G	G	G	G
888	BobWhite_c14476_80	G/A	4	145201918	+	G	A	G	A	A	A	A	A	G	A	A	A	G	A	A	A	A	G	G	A	A	G	A	G	A	A	A	A	A	A	A	A	G	A	A	A	A	G	A	R	G	G	G	G
889	Tdurum_contig15512_429	T/C	4	145209575	+	C	T	T	T	T	T	T	T	T	T	T	T	T	T	T	T	T	T	C	T	T	T	T	T	T	T	T	T	T	T	T	T	T	T	T	T	T	C	T	T	T	T	T	T
890	Kukri_c7139_6288	G/A	4	145622861	+	G	G	G	G	G	G	A	G	A	G	G	G	G	G	G	G	A	G	G	A	G	A	G	G	G	G	A	G	G	G	G	G	A	G	G	G	A	A	A	G	A	G	G	G
891	Ku_c28266_279	T/C	4	145631972	+	T	T	T	T	T	T	C	T	C	T	T	T	T	T	T	T	C	T	T	C	T	N	T	T	T	T	C	T	T	T	T	T	T	T	T	T	C	N	C	T	T	T	T	T
892	BS00099097_51	C/T	4	146209804	+	C	C	C	C	C	C	C	C	C	C	C	C	C	T	C	C	C	C	C	C	C	C	C	C	C	C	C	C	C	C	C	C	C	C	C	C	C	T	C	C	C	C	C	C
893	BS00022417_51	A/G	4	148475703	+	A	A	A	A	A	A	G	A	A	A	A	A	A	A	A	A	G	A	A	G	A	A	A	A	A	A	A	A	A	A	A	A	A	A	A	A	G	A	G	A	A	A	A	A
894	RAC875_rep_c118376_304	A/C	4	149522036	+	A	A	C	A	A	A	A	A	A	A	A	A	A	A	A	A	A	A	A	A	A	A	A	A	A	A	A	A	A	A	A	A	A	A	A	A	A	A	A	A	A	A	A	C
895	GENE-4359_102	A/G	4	150122047	+	A	A	A	A	A	A	R	A	A	A	A	A	A	A	A	A	R	A	A	R	A	A	A	A	A	A	A	A	A	A	A	A	A	A	A	A	R	A	R	A	A	A	A	A
896	GENE-4359_59	T/C	4	150122098	+	C	T	T	T	T	T	T	T	T	T	T	T	C	T	T	T	T	T	C	T	T	T	T	T	T	T	T	T	T	T	T	T	C	T	T	T	T	C	T	T	C	T	T	T
897	RAC875_c2110_117	T/C	4	152555317	+	T	T	C	T	T	T	T	T	T	T	T	T	T	T	C	T	T	T	T	T	T	T	T	T	T	T	T	T	T	T	T	T	C	T	T	T	T	C	T	T	C	T	T	C
898	Tdurum_contig18197_86	C/T	4	158245521	+	C	C	T	C	C	C	C	C	T	T	T	C	T	T	T	T	C	C	T	C	C	T	C	C	C	C	C	C	C	C	C	C	T	C	C	C	C	T	C	C	T	C	C	T
899	RFL_Contig189_894	G/A	4	159128444	+	G	G	G	G	G	G	A	A	G	G	G	G	G	G	G	G	A	G	G	A	G	G	G	A	A	G	G	G	G	G	G	G	G	G	G	G	A	G	A	G	G	G	G	G
900	RAC875_c47353_350	C/T	4	159359740	+	C	C	T	C	C	N	C	C	T	T	T	C	T	T	T	T	C	N	T	C	C	T	C	C	C	C	C	N	C	C	C	C	T	C	C	C	C	T	C	T	T	N	N	T
901	GENE-2904_476	T/C	4	159799693	+	T	T	T	T	C	T	C	T	T	T	T	T	T	T	T	T	T	T	T	T	T	T	T	T	T	C	T	T	T	T	T	T	T	T	T	T	C	C	C	T	T	T	T	T
902	Kukri_c6973_344	G/A	4	159800078	+	G	G	G	G	R	G	R	G	G	G	G	G	G	G	G	G	G	G	G	G	G	G	G	G	G	R	G	G	G	G	G	G	G	G	G	G	R	R	R	G	G	G	G	G
903	RAC875_c1226_652	G/A	4	162929089	+	G	G	G	G	G	G	G	G	G	G	G	G	G	G	G	G	G	G	A	G	G	G	G	G	G	G	A	G	G	G	G	G	A	G	G	G	G	A	G	G	A	G	G	G
904	Excalibur_c9248_771	T/G	4	163838247	+	T	T	T	T	T	T	T	T	T	T	K	T	T	T	T	T	T	T	T	T	T	T	T	T	T	T	T	T	T	T	T	T	T	T	T	T	T	T	T	T	T	T	T	T
905	wsnp_Ex_c45094_50985067	G/A	4	163865136	+	G	G	G	G	G	G	G	G	G	G	A	G	G	G	G	G	G	G	A	G	G	G	G	G	G	G	A	G	G	G	G	G	A	A	G	G	G	G	G	G	A	G	G	G
906	BobWhite_rep_c62964_873	G/A	4	163865579	+	A	G	G	G	A	G	G	G	G	G	G	G	G	G	G	G	G	G	A	G	G	G	G	G	G	G	G	G	G	G	G	G	G	G	G	G	G	A	G	G	G	G	G	G
907	wsnp_Ex_c14595_22634031	T/C	4	163866006	+	T	T	T	T	T	T	T	T	T	T	T	T	T	T	T	T	T	T	T	T	T	T	T	T	T	T	T	T	T	T	T	T	T	T	T	T	T	T	T	T	T	T	T	T
908	Excalibur_c23723_141	T/C	4	166282581	+	T	T	T	T	T	T	T	T	T	T	T	T	T	T	T	T	T	T	T	T	T	T	T	T	T	T	T	T	T	T	T	T	T	T	T	T	T	T	T	T	T	T	T	T
909	BS00041921_51	T/G	4	167766167	+	T	T	T	T	T	T	T	G	T	G	T	T	T	G	T	T	T	T	T	T	T	T	T	T	T	T	G	T	T	T	T	T	T	T	T	T	T	T	T	T	T	T	T	T
910	BS00070091_51	C/T	4	168545490	+	C	C	C	C	C	C	C	T	C	T	T	C	C	T	C	C	C	T	C	T	C	C	C	T	T	C	C	C	C	C	C	C	C	C	C	C	C	C	C	C	C	C	C	C
911	BS00035894_51	T/C	4	168932312	+	T	T	T	T	T	T	T	C	T	C	C	T	T	C	T	T	T	C	T	C	T	T	T	C	C	T	T	T	T	T	T	T	T	T	T	T	T	T	T	T	T	T	T	T
912	wsnp_Ex_c62844_62315607	C/T	4	169763290	+	C	C	C	C	T	C	C	C	C	C	C	C	C	C	C	C	C	C	T	C	C	C	C	C	C	C	C	C	C	C	C	C	C	C	C	C	C	T	C	C	C	C	C	C
913	wsnp_JD_rep_c64505_41132927	A/G	4	169934072	+	A	A	A	A	A	A	A	A	A	A	G	A	A	A	A	A	A	G	A	G	A	A	A	G	G	A	A	A	A	A	A	A	A	A	A	A	A	G	A	A	A	A	A	A
914	BS00031814_51	C/T	4	172705705	+	C	C	C	C	C	C	C	C	C	C	C	C	C	C	C	C	C	C	C	C	C	C	C	C	C	C	C	C	C	C	C	C	C	C	C	C	C	C	C	C	C	C	C	C
915	wsnp_Ex_rep_c101906_87187119	T/G	4	181013877	+	T	T	T	T	T	T	T	T	T	T	T	T	T	T	T	T	T	T	T	T	T	T	T	T	T	T	T	T	T	T	T	T	T	T	T	T	T	T	T	T	T	T	T	T
916	BobWhite_c7786_376	T/C	4	182471492	+	T	T	T	C	C	T	T	T	T	T	T	T	C	T	T	T	T	T	T	T	T	T	C	C	C	T	T	C	C	T	T	T	T	T	C	C	T	T	T	T	T	T	T	T
917	wsnp_Ex_c51461_55394646	A/G	4	185534982	+	A	A	A	A	A	A	A	A	A	A	A	A	A	A	A	A	A	A	A	A	A	A	A	A	A	A	A	A	A	A	A	A	A	A	A	A	A	A	A	A	A	A	A	A
918	wsnp_JD_c4699_5834958	A/G	4	186459812	+	A	A	A	A	A	A	A	A	A	A	A	A	A	A	A	A	A	A	A	A	A	A	A	A	A	A	A	A	A	A	A	A	A	A	A	A	A	A	A	A	A	A	A	A
919	IAAV1903	C/T	4	186849423	+	Y	C	T	C	T	T	C	C	T	C	T	T	T	C	T	T	C	C	C	C	C	T	C	C	C	T	C	C	C	C	T	T	C	T	T	C	T	T	C	T	C	T	T	T
920	wsnp_Ex_rep_c106085_90293854	T/C	4	195289468	+	T	T	T	T	T	T	T	T	T	T	T	T	T	T	T	T	T	T	T	T	T	T	T	T	T	T	T	T	T	T	T	T	T	T	T	T	T	T	T	T	T	T	T	T
921	RAC875_c8045_231	T/C	4	205359143	+	C	T	T	T	T	C	T	T	T	T	T	C	T	T	C	C	T	T	C	T	T	T	T	T	T	T	T	T	T	T	C	C	C	T	T	T	T	T	T	T	C	T	T	T
922	Kukri_c32980_680	C/T	4	208457093	+	T	C	C	C	C	T	C	C	C	C	C	T	C	C	T	T	C	C	C	C	C	C	C	C	C	C	C	C	C	C	Y	T	C	C	C	C	C	C	C	C	C	C	C	C
923	RAC875_c46661_184	T/G	4	212260377	+	T	T	G	T	T	T	T	T	T	T	T	T	G	T	T	T	T	T	G	T	T	T	T	T	T	T	T	T	T	T	T	T	G	T	T	T	T	T	T	T	G	T	T	T
924	wsnp_Ex_c7003_12065828	A/G	4	213285018	+	R	A	G	A	A	A	A	A	A	A	A	A	G	A	A	A	A	A	G	A	A	A	A	A	A	A	A	A	A	A	A	A	G	A	A	A	A	A	A	A	G	A	A	A
925	BS00078506_51	T/C	4	213874720	+	T	T	T	T	C	T	T	T	C	T	T	T	T	T	T	T	T	T	T	T	T	C	T	T	T	C	T	T	T	T	T	T	T	T	C	T	T	C	T	T	T	T	T	T
926	BobWhite_c892_73	T/C	4	214572358	+	T	T	T	T	T	T	T	T	T	T	T	T	T	T	T	T	T	T	T	T	T	T	T	T	T	T	T	T	T	T	T	T	T	T	T	T	T	T	T	T	T	T	T	T
927	wsnp_Ku_rep_c73313_72887199	G/A	4	216214997	+	A	G	G	G	G	A	G	A	G	A	G	A	G	A	A	A	G	A	A	G	G	G	G	G	G	G	G	G	G	G	A	A	G	A	G	G	G	G	G	G	G	A	A	A
928	BobWhite_c23953_312	G/A	4	216778956	+	G	G	G	G	G	N	G	G	G	G	G	A	G	G	G	N	G	G	A	G	G	G	G	G	G	G	G	G	G	G	G	A	G	N	G	G	G	A	G	G	G	N	N	N
929	Ra_c6700_406	G/A	4	218203577	+	G	A	G	A	G	A	A	G	G	G	A	G	G	G	A	G	A	G	A	A	A	G	A	A	A	G	G	A	A	A	G	G	A	A	A	A	A	G	A	G	A	G	G	G
930	RAC875_c56101_368	T/C	4	234610903	+	T	T	T	T	T	T	T	T	T	T	T	T	T	T	T	T	T	T	T	T	T	T	T	T	T	T	T	T	T	T	T	T	C	T	T	T	T	T	T	T	C	T	T	T
931	RAC875_rep_c109975_192	C/T	4	239504659	+	C	C	C	T	C	C	C	C	C	C	C	C	C	C	C	C	T	C	C	C	T	C	T	T	T	C	C	T	T	C	C	C	C	C	T	T	C	C	C	C	C	C	C	C
932	Excalibur_c25921_230	T/C	4	240330117	+	T	T	T	T	T	T	T	T	T	T	T	T	T	T	T	T	T	T	T	T	C	T	T	T	T	T	T	T	T	T	T	T	T	T	T	T	T	T	T	T	T	T	T	T
933	BobWhite_rep_c61602_139	A/G	4	240701772	+	A	G	A	G	G	A	G	A	G	A	G	G	A	A	A	G	G	A	A	A	G	G	G	G	G	G	A	G	G	G	G	G	A	A	G	G	G	A	G	A	A	A	A	A
934	RAC875_c63112_460	T/C	4	242346367	+	T	C	T	C	T	T	T	T	T	T	T	T	T	T	T	T	C	T	T	T	T	T	C	C	C	T	T	C	C	C	T	T	T	T	C	C	C	T	T	T	T	T	T	T
935	tplb0040e02_1293	A/G	4	243019193	+	A	A	A	A	A	A	G	A	G	A	A	G	A	A	A	G	A	A	A	A	A	G	A	A	A	A	A	A	A	A	G	G	A	A	A	A	A	A	G	A	A	A	A	A
936	GENE-0968_155	C/T	4	248661787	+	C	C	C	C	C	C	C	C	T	C	C	C	C	C	C	C	C	C	C	C	C	T	C	C	C	C	C	C	C	C	C	C	C	C	C	C	C	C	C	C	C	C	C	C
937	TA001505-1171	C/T	4	250881663	+	C	C	C	C	C	C	C	C	T	C	C	C	C	C	C	C	C	C	C	C	C	T	C	C	C	C	C	C	C	C	C	C	C	C	C	C	C	C	C	C	C	C	C	C
938	BS00072379_51	A/C	4	252222462	+	A	A	A	A	C	A	C	A	C	A	A	C	A	A	A	A	A	A	C	A	A	C	A	A	A	C	C	A	A	A	A	C	C	A	C	A	A	C	A	A	A	A	A	A
939	BS00063599_51	T/C	4	298082738	+	Y	T	T	T	Y	T	T	T	T	T	T	T	T	T	T	T	T	T	Y	T	T	T	T	T	T	T	T	T	T	T	T	T	T	T	T	T	T	Y	T	T	T	T	T	T
940	BS00066873_51	C/T	4	312332331	+	C	C	C	C	C	C	C	C	C	C	C	C	C	C	C	C	C	C	C	C	C	C	C	C	C	C	C	C	C	C	C	C	C	C	C	C	C	C	C	C	C	C	C	C
941	Kukri_c3096_1411	G/T	4	314625763	+	G	G	T	G	T	G	G	G	T	G	G	G	T	G	G	G	G	G	G	G	G	T	G	G	G	T	G	G	G	G	G	G	G	G	G	G	G	T	G	G	G	G	G	T
942	GENE-0689_776	C/T	4	357269535	+	C	C	C	C	C	C	C	C	C	C	C	C	C	C	C	C	C	C	C	C	C	C	C	C	C	C	C	C	C	C	C	C	C	C	C	C	C	C	C	C	C	C	C	C
943	GENE-0689_791	T/C	4	357269546	+	C	T	C	T	T	C	C	C	T	C	T	C	C	C	C	C	C	C	C	C	C	T	T	C	C	C	C	C	T	T	C	C	C	C	C	T	T	T	C	T	T	T	C	C
944	Ku_c70277_1276	A/G	4	367720575	+	A	A	A	A	A	A	A	A	A	A	A	A	A	A	A	A	A	A	A	A	A	A	A	A	A	A	A	A	A	A	A	A	A	A	A	A	A	A	A	A	A	A	A	A
945	TA002695-2341	T/C	4	383143230	+	T	T	N	T	N	T	T	T	N	T	T	T	N	T	T	T	T	T	T	T	T	N	T	T	T	N	T	T	T	T	T	T	T	T	T	T	T	T	T	T	T	T	T	N
946	wsnp_Ex_c10279_16851747	C/T	4	408712425	+	C	C	C	C	T	C	C	C	T	C	T	C	C	C	C	C	C	C	C	C	C	T	C	T	T	T	C	C	C	C	C	C	C	C	C	C	C	C	C	C	C	C	C	T
947	Excalibur_c29707_318	A/G	4	414136408	+	G	A	A	A	A	A	G	A	A	A	G	A	A	A	A	G	G	A	A	A	G	A	A	A	A	A	A	A	A	A	G	A	A	A	A	A	N	A	G	A	A	A	A	A
948	RAC875_c3814_437	T/C	4	419453032	+	T	T	T	T	T	T	T	T	T	T	T	T	T	T	T	T	T	T	T	T	T	T	T	T	T	T	T	T	T	T	T	T	T	T	T	T	T	T	T	T	T	T	T	T
949	RAC875_rep_c113937_102	T/C	4	429839654	+	T	T	T	T	T	T	T	T	T	T	T	T	T	T	T	T	T	T	C	T	T	T	T	T	T	T	T	T	T	T	T	T	T	T	T	T	T	C	T	T	T	T	T	T
950	GENE-1350_36	T/C	4	441396372	+	T	T	T	T	T	T	T	T	T	T	T	T	T	T	T	T	T	T	T	T	T	T	T	T	T	T	T	T	T	T	T	T	T	T	T	T	T	T	T	T	T	T	T	T
951	wsnp_Ex_rep_c66524_64799410	T/C	4	442988004	+	T	T	T	T	C	T	T	T	C	T	C	T	T	T	T	T	T	T	T	T	T	C	T	C	C	C	T	T	T	T	T	T	T	T	T	T	T	C	T	T	T	T	T	C
952	BobWhite_c16735_131	G/A	4	443642639	+	G	G	G	G	A	G	G	G	A	G	A	G	G	G	G	G	G	G	A	G	G	A	G	G	G	A	G	G	G	G	G	G	G	G	G	G	G	A	G	G	G	G	G	A
953	BS00066545_51	A/G	4	451880516	+	A	A	A	A	A	A	A	A	A	A	A	A	A	A	A	A	G	A	G	A	A	A	A	A	A	A	A	A	A	A	A	A	A	A	A	A	A	G	A	A	A	A	A	A
954	Kukri_c55599_153	G/A	4	454801139	+	A	A	G	G	A	G	G	A	A	A	A	G	G	A	A	G	A	G	A	A	A	A	G	A	A	A	G	G	G	A	G	G	A	A	A	G	A	A	A	G	A	G	G	A
955	BobWhite_c31986_324	T/C	4	456426953	+	T	N	T	T	T	T	T	N	N	T	T	T	T	T	T	N	N	T	T	T	T	T	N	T	T	T	T	T	T	N	N	T	T	T	T	N	T	T	T	T	T	T	T	T
956	BobWhite_c27816_523	T/C	4	458261575	+	T	T	T	T	T	T	T	T	T	T	T	T	T	T	T	T	C	T	C	T	T	T	T	T	T	T	T	T	T	T	T	T	T	T	T	T	C	C	T	T	T	T	T	T
957	Tdurum_contig61682_187	G/A	4	474980368	+	R	G	G	A	A	G	G	A	A	G	A	G	G	A	A	A	A	G	A	A	A	A	A	A	A	A	A	A	A	G	G	G	A	A	A	A	A	A	A	G	A	G	G	A
958	RAC875_c39665_175	G/A	4	487540069	+	A	G	G	G	G	G	G	G	G	G	G	G	G	G	G	G	G	G	G	G	G	G	G	G	G	G	G	G	G	G	G	G	G	G	G	G	G	A	G	G	G	G	G	G
959	GENE-1213_138	A/C	4	500194030	+	C	A	A	A	A	A	A	A	C	A	A	A	A	A	A	A	A	A	A	A	A	C	A	A	A	A	A	A	A	A	A	A	A	A	A	A	A	A	A	A	A	A	A	A
960	Ra_c15365_530	A/C	4	524464705	+	A	C	A	A	A	A	C	N	A	A	A	A	A	C	C	A	C	C	A	C	A	A	A	C	A	C	A	A	A	C	C	A	C	C	C	A	A	C	C	C	C	C	C	C
961	wsnp_CAP7_c1453_728076	C/T	4	525347613	+	C	T	T	C	C	C	T	Y	T	C	C	C	T	T	T	C	T	T	C	T	T	T	C	T	C	T	C	C	C	T	T	C	C	T	T	C	C	C	T	C	C	T	T	T
962	Tdurum_contig12836_418	A/C	4	528712939	+	C	C	A	C	C	C	A	C	C	A	C	C	A	C	A	C	C	C	A	C	A	C	C	C	C	C	A	C	C	C	C	C	C	A	C	C	C	C	A	A	C	A	A	C
963	Tdurum_contig27880_199	G/T	4	530986778	+	G	N	T	G	G	G	T	N	G	G	G	G	T	G	T	G	G	N	T	G	T	G	G	N	G	N	T	G	G	G	N	G	G	T	G	G	T	G	T	T	G	T	T	G
964	wsnp_Ex_c29445_38480890	A/G	4	532924372	+	A	A	G	A	A	A	A	A	A	A	A	A	G	A	A	A	A	A	A	A	G	A	A	A	A	A	G	A	A	A	A	A	A	A	A	A	G	N	A	A	A	G	G	A
965	Tdurum_contig27828_177	A/G	4	540155532	+	A	A	A	A	G	G	A	R	A	A	G	G	A	A	A	G	A	A	A	A	A	A	A	A	G	A	A	A	A	A	A	G	G	A	G	A	A	A	A	A	G	A	A	A
966	wsnp_Ex_c8894_14858193	A/G	4	540889203	+	A	A	A	A	A	A	A	A	A	A	A	A	A	A	A	A	A	A	A	A	A	A	A	A	A	A	A	A	A	A	A	A	G	A	A	A	A	A	A	A	G	A	A	A
967	wsnp_Ex_c25217_34481787	T/C	4	543195239	+	T	T	T	T	T	T	T	Y	T	T	C	C	T	T	T	C	T	T	T	T	T	T	T	T	C	T	T	T	T	T	T	C	T	T	C	T	T	T	T	T	T	T	T	T
968	Ra_c111671_555	G/A	4	546291689	+	G	G	G	G	G	G	G	G	G	G	G	G	G	G	G	G	G	G	G	G	G	G	G	G	G	G	G	G	G	G	G	G	G	G	G	G	G	G	G	G	G	G	G	G
969	Jagger_c6853_60	G/A	4	546862873	+	G	G	G	G	G	N	N	G	G	G	N	G	G	G	N	G	G	N	G	G	G	G	G	G	G	G	G	G	G	G	G	G	N	N	G	G	G	N	N	G	N	G	G	G
970	Tdurum_contig92604_368	G/T	4	546900973	+	T	G	T	T	T	T	T	K	G	T	G	T	T	T	T	T	G	T	G	T	T	G	T	T	G	T	G	T	T	G	T	T	T	T	T	T	T	T	T	T	T	T	T	T
971	RFL_Contig4718_1269	G/A	4	553143181	+	G	G	G	G	G	G	G	G	G	G	G	G	G	G	G	G	G	G	G	G	G	G	G	G	G	G	G	G	G	G	G	G	G	G	G	G	G	G	G	G	G	G	G	G
972	Tdurum_contig26542_457	A/G	4	553914829	+	A	G	A	A	A	A	A	R	G	A	A	A	A	A	A	G	A	A	G	A	A	G	A	A	G	A	A	A	A	G	G	A	A	A	A	A	A	A	A	G	A	A	A	A
973	BobWhite_c26981_66	T/C	4	561701035	+	T	T	T	T	T	T	T	T	T	T	T	T	T	T	T	T	T	T	T	T	T	T	T	T	T	T	T	T	T	T	T	T	T	T	T	T	T	T	T	T	T	T	T	T
974	Tdurum_contig13653_471	G/A	4	562933274	+	A	G	G	G	G	A	A	G	G	G	G	G	G	G	G	G	G	A	G	G	G	G	G	G	G	G	G	G	G	G	A	G	G	G	A	G	A	A	A	G	G	G	G	G
975	BS00100563_51	A/G	4	563614728	+	A	A	A	A	A	A	A	A	A	A	A	A	A	A	A	A	A	A	A	R	A	A	A	A	A	A	R	A	A	A	A	A	A	A	A	A	A	A	A	A	A	A	A	A
976	Excalibur_c114791_328	C/T	4	563651067	+	C	C	C	C	C	C	C	C	C	C	C	C	C	C	T	C	C	T	C	T	C	C	C	C	C	C	T	C	C	C	C	C	C	C	C	C	C	C	C	C	C	C	C	C
977	Excalibur_rep_c66577_159	G/A	4	571157203	+	G	G	G	G	G	G	G	G	G	G	G	G	G	G	G	G	G	G	G	G	G	G	G	G	G	G	G	G	G	G	G	G	G	G	G	G	G	G	G	G	G	G	G	G
978	Excalibur_c6922_1393	G/A	4	571758209	+	G	G	G	G	G	G	G	G	G	G	G	G	G	G	G	G	G	G	G	G	G	G	G	G	G	G	G	G	G	G	G	G	G	G	G	G	G	A	G	G	G	G	G	G
979	Ku_c3202_1646	C/T	4	574246692	+	C	C	C	C	C	T	T	C	C	C	C	C	C	C	C	C	C	T	C	C	C	C	C	C	C	C	C	C	C	C	T	C	C	C	T	C	C	T	T	C	C	C	C	C
980	wsnp_Ex_c114_230248	A/C	4	578171873	+	A	A	A	A	A	A	A	A	A	A	A	A	A	A	A	A	A	A	A	A	A	A	A	A	A	A	A	A	A	A	A	A	A	A	A	A	A	A	A	A	A	A	A	A
981	wsnp_BE490267A_Ta_2_1	G/A	4	585385537	+	G	G	G	G	G	G	G	G	G	G	G	G	G	G	G	G	G	G	G	G	G	G	G	G	G	G	G	G	G	G	G	G	G	G	G	G	G	G	G	G	G	G	G	G
982	BS00035335_51	G/A	4	589986373	+	G	G	A	G	G	G	G	G	G	G	G	G	A	G	G	A	G	G	G	A	G	G	G	G	G	G	A	N	G	G	A	G	A	N	G	G	G	A	G	G	A	A	R	A
983	BS00064448_51	A/G	4	590104955	+	A	A	A	A	A	A	A	A	A	A	A	A	A	A	A	A	A	A	A	A	A	A	A	A	A	A	G	A	A	A	A	A	G	A	A	A	A	G	A	A	G	A	A	A
984	wsnp_Ex_c7203_12370983	T/G	4	591667409	+	T	T	G	T	T	T	T	T	T	T	T	T	G	T	T	T	T	T	T	T	T	T	T	T	T	T	T	T	T	T	T	T	T	T	T	T	T	T	T	T	T	G	N	G
985	BS00091068_51	C/A	4	591667665	+	C	C	C	C	C	C	C	C	C	C	C	C	C	C	C	C	C	C	C	C	C	C	C	C	C	C	C	C	C	C	C	C	C	C	C	C	C	C	C	C	C	C	C	C
986	Kukri_c19751_873	G/A	4	592191562	+	G	G	A	G	G	G	G	G	G	G	G	G	A	G	G	G	G	G	G	G	G	G	G	G	G	G	G	G	G	G	G	G	G	G	G	G	G	G	G	A	G	A	G	A
987	BS00093992_51	G/A	4	593165684	+	G	G	G	G	G	G	G	G	G	G	G	G	G	G	G	G	G	G	G	G	G	G	G	G	G	G	G	G	G	G	G	G	G	G	G	G	G	G	G	G	G	G	G	G
988	RAC875_c14775_1048	T/C	4	598877770	+	T	T	T	T	T	T	T	T	T	T	T	T	T	T	T	T	T	T	T	T	T	T	T	T	T	T	T	T	T	T	T	T	T	T	T	T	T	T	T	T	T	T	T	T
989	Ku_c12037_482	C/T	4	608458978	+	C	C	C	C	C	C	C	C	C	C	C	C	C	C	C	C	C	C	C	C	C	C	C	C	C	C	C	N	C	C	C	C	C	C	C	C	C	T	C	C	C	C	C	C
990	wsnp_Ra_c28955_38371323	C/T	4	609520719	+	C	C	T	C	C	T	T	T	C	T	T	C	T	T	C	C	C	C	C	T	C	C	C	C	C	C	C	C	C	C	C	C	C	T	C	C	T	T	T	T	C	T	T	T
992	RAC875_rep_c113120_326	G/A	4	627889454	+	G	G	G	G	G	G	G	G	G	G	G	G	G	G	G	G	G	G	G	G	G	G	G	G	G	G	G	G	G	G	G	G	G	G	G	G	G	G	G	G	G	G	G	G
993	wsnp_Ex_c46576_52042185	A/G	4	629503133	+	A	A	A	A	G	A	A	N	N	A	A	A	A	A	A	A	A	G	A	G	A	A	A	N	A	G	A	A	A	A	A	A	A	A	A	A	G	G	A	G	A	G	R	A
994	RFL_Contig337_1645	G/T	4	632953328	+	G	G	G	G	G	G	T	G	G	G	G	T	G	G	G	G	G	G	G	G	T	G	G	G	G	G	G	G	G	G	G	T	G	G	T	G	G	T	T	T	G	G	G	G
995	Tdurum_contig54925_225	T/C	4	632953405	+	C	C	T	C	C	T	T	T	T	T	T	T	T	T	T	T	T	C	T	C	T	T	C	T	T	C	C	C	C	C	T	T	T	T	T	C	C	T	T	T	C	C	Y	T
996	Ra_c4051_1010	T/C	4	633667054	+	T	T	T	T	T	T	C	T	T	T	T	C	T	T	T	T	T	T	T	T	C	T	T	T	T	T	T	T	T	T	T	C	T	T	C	T	T	C	C	C	T	T	T	T
997	CAP7_rep_c5636_102	T/G	4	635555557	+	T	T	T	T	T	T	G	T	T	T	T	T	T	T	T	T	T	T	T	T	T	T	T	T	T	T	T	T	T	T	T	T	T	T	T	T	T	T	G	G	T	T	T	T
998	Kukri_c9785_62	A/G	4	639122868	+	A	A	A	A	A	A	G	A	A	A	G	A	A	A	A	A	A	A	A	A	A	A	A	A	A	A	A	A	A	A	A	A	A	A	A	A	A	A	G	A	A	A	A	A
999	IAAV5675	A/G	4	641409434	+	A	A	A	A	A	A	A	G	A	A	G	A	A	G	A	A	G	A	G	A	A	A	A	A	A	A	A	A	A	A	A	A	A	A	A	A	A	A	A	A	A	A	A	A
1000	Tdurum_contig31911_195	T/G	4	642532236	+	T	T	T	T	T	T	G	G	N	T	G	T	T	G	T	T	G	N	G	T	T	T	T	T	T	T	T	T	T	T	T	T	G	T	T	T	T	T	G	T	T	T	T	T
1001	GENE-0675_104	C/T	4	643230424	+	C	C	C	C	C	N	C	C	C	C	T	C	C	C	C	C	C	C	C	C	C	C	C	C	C	C	C	C	C	C	C	C	C	C	C	C	C	C	C	C	C	N	C	C
1002	Excalibur_c71500_231	A/C	4	644555576	+	C	A	C	C	C	A	A	A	C	A	C	A	C	A	C	A	A	C	A	C	A	C	C	C	C	C	A	C	C	A	A	A	C	C	A	C	A	C	A	C	C	A	M	C
1003	Kukri_c4294_371	A/G	4	644994322	+	A	A	A	A	A	A	G	A	A	A	A	A	A	A	A	A	A	G	A	A	A	A	A	A	A	A	A	A	A	A	A	A	G	A	A	A	A	A	G	G	A	A	A	A
1004	Tdurum_contig51168_326	G/A	4	647696145	+	G	G	G	G	G	G	A	G	G	G	G	G	G	G	G	G	G	G	G	G	G	G	G	G	G	G	G	G	G	G	G	G	N	G	G	G	G	G	A	G	G	G	G	G
1005	Tdurum_contig12459_491	C/T	4	648273517	+	C	C	C	C	C	C	C	C	C	C	T	C	C	C	C	C	C	T	C	C	C	C	C	C	C	T	C	C	C	C	C	C	T	T	C	C	N	C	C	N	C	C	C	C
1006	BS00105409_51	G/A	4	651614564	+	G	G	G	G	G	G	G	G	G	G	G	A	G	G	G	G	G	G	R	G	A	G	G	G	G	G	G	G	G	G	G	A	G	G	G	G	G	G	G	G	G	G	G	G
1007	Excalibur_c25414_806	C/T	4	653158256	+	C	C	C	C	C	C	C	C	T	C	T	C	C	C	T	C	C	C	Y	T	C	T	C	T	T	C	C	C	C	C	C	C	T	C	C	C	C	T	C	C	C	C	C	C
1008	Kukri_c49007_501	C/T	4	655417150	+	C	C	C	C	C	C	C	C	C	C	C	C	C	C	C	C	C	C	C	C	C	C	C	C	C	C	C	C	C	C	C	C	T	C	C	C	C	T	C	C	C	C	C	C
1009	wsnp_Ex_c922_1775246	C/T	4	658374989	+	C	C	C	C	T	C	C	C	C	C	C	C	C	C	C	C	C	C	C	C	C	C	C	C	C	C	C	C	C	C	C	C	T	C	C	C	C	C	C	C	C	T	Y	C
1010	Kukri_c49010_266	C/T	4	660935938	+	C	T	C	C	C	T	T	C	T	C	C	C	C	C	T	C	C	C	C	T	C	T	C	T	T	C	C	C	C	T	C	C	T	C	T	C	T	C	T	C	C	C	C	C
1011	BobWhite_c5543_492	A/G	4	661599974	+	A	A	A	A	A	A	A	A	A	A	A	A	A	A	A	A	A	A	A	A	A	A	A	A	A	A	A	A	A	A	A	A	A	A	A	A	A	A	A	A	A	A	A	A
1012	wsnp_Ex_c58274_59639258	G/A	4	662339591	+	G	G	A	G	G	G	G	A	G	A	G	A	G	A	G	G	A	A	R	G	A	G	G	G	G	A	G	G	G	G	G	A	G	A	G	G	G	G	G	G	G	G	R	A
1013	BobWhite_rep_c64679_73	A/C	4	663193584	+	A	A	A	C	C	C	C	A	C	A	A	A	C	A	C	C	A	A	A	C	A	C	C	C	C	A	A	C	C	A	C	A	A	A	C	C	C	A	C	A	C	C	M	A
1014	Tdurum_contig5691_596	G/A	4	665165910	+	G	G	A	G	G	G	G	A	G	A	G	A	G	A	G	G	A	A	A	G	A	G	G	G	G	A	G	G	G	G	G	A	G	A	G	G	G	A	G	G	G	G	R	A
1015	BS00080967_51	A/G	4	666017890	+	G	G	G	G	A	A	G	A	G	A	G	A	A	A	G	A	A	A	R	A	A	G	G	G	G	A	G	G	G	G	A	A	G	A	A	G	A	G	G	G	G	A	R	G
1016	BS00046166_51	C/T	4	669754451	+	T	C	C	T	C	C	C	C	C	C	C	C	C	C	C	C	T	C	T	C	C	C	T	C	C	T	C	T	T	C	C	C	T	C	C	T	N	T	C	T	T	T	Y	C
1017	Excalibur_rep_c77221_93	T/C	4	677865933	+	T	T	T	C	T	T	T	T	T	T	T	T	T	T	T	T	C	C	C	T	T	T	C	T	T	T	T	C	C	T	T	T	C	T	C	C	C	T	T	C	C	C	Y	T
1018	wsnp_Ku_c54793_58953037	G/A	4	680446708	+	G	G	G	G	G	G	G	G	G	G	G	G	G	G	G	G	G	G	G	G	G	G	G	G	G	G	G	G	G	G	G	G	G	G	G	G	A	G	G	G	G	G	G	G
1019	wsnp_Ex_c40976_47910672	C/T	4	681501339	+	C	C	C	C	C	C	C	C	C	C	C	C	C	C	C	C	C	C	C	C	C	C	C	C	C	C	T	C	C	C	C	C	C	C	C	C	C	C	C	C	C	C	C	C
1020	BS00023124_51	C/T	4	681826601	+	C	C	C	C	T	C	C	C	C	C	C	C	C	C	C	C	C	C	C	C	C	C	C	C	C	T	T	C	C	C	C	C	C	C	C	C	T	C	C	C	C	C	C	C
1021	Tdurum_contig80351_311	C/A	4	681827097	+	C	C	C	C	M	C	C	C	C	C	C	C	C	C	C	C	C	C	C	C	C	C	C	C	C	M	C	C	C	C	C	C	C	C	M	C	M	C	C	N	C	C	C	C
1022	Excalibur_c76665_98	T/C	4	684126771	+	T	T	T	T	T	T	T	T	T	T	T	T	T	T	T	T	T	T	T	T	T	T	T	T	T	T	C	T	T	T	T	T	T	T	C	T	T	T	T	C	T	T	T	T
1023	BS00104667_51	A/G	4	686307830	+	A	A	A	A	G	A	A	A	G	A	A	A	A	A	A	A	A	A	N	A	A	A	A	A	A	G	G	A	A	A	A	A	A	A	G	A	G	G	A	A	A	A	A	A
1024	IAAV6424	T/C	4	687952269	+	C	C	C	T	T	C	T	T	C	T	T	C	T	T	T	T	T	T	C	T	C	C	T	T	T	T	T	T	T	C	T	C	C	T	T	T	C	C	C	C	T	T	T	T
1025	RFL_Contig2612_826	T/C	4	688485636	+	T	C	C	T	T	C	T	T	T	T	T	T	T	T	T	T	T	T	T	T	T	C	T	T	T	T	T	T	T	C	T	T	C	T	T	T	T	T	C	C	T	T	T	T
1026	Kukri_c31059_130	G/A	4	688492841	+	G	A	A	G	A	A	G	A	G	A	G	G	A	A	A	A	A	A	G	A	G	A	G	A	A	G	A	G	G	A	G	G	A	A	G	G	G	G	A	A	G	A	A	A
1027	Kukri_c74165_204	C/T	4	689963965	+	T	C	C	T	C	C	C	C	T	C	C	C	C	T	T	C	T	C	C	C	C	T	T	T	T	C	C	C	T	C	C	C	C	Y	C	T	C	C	C	C	T	C	C	C
1028	Kukri_c84629_315	T/C	4	690408146	+	T	C	C	C	T	C	T	T	T	T	C	T	T	T	T	T	T	T	C	T	T	C	C	T	T	T	T	C	C	C	T	T	C	T	T	C	T	T	T	C	C	T	T	T
1029	IACX2158	G/A	4	690832520	+	G	G	G	A	G	G	G	G	G	G	A	G	G	G	G	G	G	G	G	G	G	G	A	G	G	G	G	A	A	G	G	G	G	G	G	A	G	G	G	G	A	G	G	G
1030	wsnp_Ex_c5123_9087869	C/T	4	691372944	+	C	T	C	C	T	C	T	T	T	C	C	T	T	T	T	T	T	C	C	T	T	C	C	T	T	T	T	C	C	T	T	T	C	C	T	C	T	T	T	C	C	T	T	C
1031	BS00046164_51	C/A	4	692115174	+	C	C	C	A	C	C	C	C	C	C	A	C	C	C	C	C	C	C	C	C	C	C	A	C	C	C	C	A	A	C	C	C	A	C	A	A	A	C	A	C	A	C	C	C
1032	Ex_c16948_754	G/A	4	695089607	+	G	G	G	G	G	G	G	G	G	G	G	G	G	G	G	G	G	G	G	G	G	G	G	G	G	G	G	G	G	G	G	G	G	G	G	G	G	G	G	A	G	G	G	G
1033	Excalibur_c685_165	C/T	4	695092195	+	C	C	C	C	T	T	T	C	C	C	C	C	T	C	C	C	C	T	C	C	T	C	C	C	C	C	C	C	C	C	C	C	C	C	C	C	C	C	C	T	C	C	C	T
1034	BobWhite_c16923_64	C/T	4	701540319	+	T	C	C	C	C	C	C	T	C	C	T	C	T	C	C	C	C	C	C	C	T	C	C	C	C	T	T	T	C	C	C	C	C	T	C	C	C	C	C	T	C	T	C	T
1035	Excalibur_c60964_203	G/A	4	703967688	+	G	G	G	G	G	G	G	G	G	G	G	G	G	G	G	G	G	G	G	G	G	G	G	G	G	G	G	G	G	G	G	G	G	G	G	G	G	G	G	G	G	G	G	G
1036	Tdurum_contig12879_1200	G/T	4	708090071	+	G	G	G	T	G	G	G	G	G	G	G	G	G	G	G	G	G	G	G	G	G	G	T	G	G	G	G	T	T	G	G	G	G	G	G	T	G	G	G	G	T	G	G	G
1037	tplb0024l03_910	T/C	4	708650323	+	T	C	C	T	T	C	C	T	C	T	C	C	C	T	T	T	T	T	C	T	C	T	T	T	T	T	T	T	T	C	T	C	T	T	T	T	C	C	C	C	T	C	C	T
1038	BobWhite_c32938_264	C/T	4	710585906	+	Y	C	C	T	C	C	C	C	C	C	C	C	C	C	C	C	C	T	C	C	C	C	T	C	C	C	C	T	T	C	C	C	C	C	C	T	C	C	C	C	T	C	C	T
1039	Tdurum_contig54784_485	G/A	4	714509346	+	A	G	G	A	G	G	G	G	A	G	G	A	G	G	G	G	G	A	G	A	A	G	A	G	G	G	G	A	A	G	G	A	G	G	G	A	G	A	G	G	A	G	G	A
1040	TA001163-0861	G/T	4	715910136	+	G	G	G	G	G	G	G	G	G	G	G	G	G	G	G	G	G	G	G	G	G	G	G	G	G	G	G	G	G	G	G	G	G	G	G	G	G	G	G	G	G	G	G	G
1041	Tdurum_contig78534_314	T/C	4	716743139	+	T	T	T	T	T	T	T	N	C	N	T	C	T	T	T	N	N	C	T	C	C	T	N	T	T	T	T	T	T	N	T	C	T	T	T	N	N	C	N	T	T	T	T	C
1042	BS00063365_51	C/T	4	717747523	+	T	C	C	C	C	C	C	C	C	C	C	C	C	C	C	C	C	T	C	T	C	C	C	C	C	C	C	C	C	C	C	C	C	C	C	C	C	C	C	C	C	C	C	T
1043	BS00067907_51	T/G	4	718202231	+	G	T	T	T	T	T	T	G	T	T	T	T	G	T	T	T	T	T	T	T	T	T	T	T	T	G	G	G	T	T	T	T	T	G	T	T	G	T	T	K	T	T	T	G
1044	Tdurum_contig56876_365	C/T	4	722468782	+	C	C	C	C	C	C	C	T	C	C	C	C	C	C	T	T	T	C	C	C	C	T	C	C	T	C	C	C	C	C	C	C	C	C	C	C	C	T	C	C	C	C	C	C
1045	BS00022674_51	T/C	4	722468978	+	T	T	T	T	T	T	T	T	T	T	T	T	T	T	T	T	T	T	T	T	T	T	T	T	T	T	T	T	T	T	T	T	T	T	T	T	T	T	T	T	T	T	T	T
1046	Kukri_rep_c68903_301	T/C	4	726088811	+	C	T	T	T	T	T	T	C	T	T	T	T	T	T	C	C	C	T	T	T	T	C	T	C	C	T	T	T	T	T	T	T	T	T	T	T	T	T	T	T	T	T	T	T
1047	wsnp_CAP7_c317_172502	A/G	4	726865483	+	A	A	A	A	A	A	A	G	A	A	A	A	A	A	G	G	G	A	A	A	A	G	A	A	G	A	A	A	A	A	A	A	A	A	A	A	A	A	A	A	A	A	A	A
1048	RAC875_rep_c69619_145	C/T	4	726867100	+	C	C	C	C	C	C	C	T	T	C	T	C	C	C	C	C	C	C	T	C	T	T	C	T	C	T	C	C	C	C	C	C	C	T	C	C	C	T	C	Y	C	C	C	C
1049	BobWhite_c6365_965	T/C	4	728069802	+	T	T	T	T	T	T	T	T	T	T	T	T	T	T	T	T	T	T	T	T	T	T	T	T	T	T	T	T	T	T	T	T	T	T	T	T	T	T	T	T	T	T	T	T
1050	wsnp_Ex_c45468_51254978	A/G	4	728666471	+	A	G	A	A	A	A	A	G	G	A	G	A	A	A	G	G	G	A	N	G	A	G	A	A	G	A	A	A	A	G	A	A	A	A	A	A	A	G	A	A	A	G	G	A
1051	RAC875_c50422_299	A/C	4	729463346	+	A	C	C	A	C	A	C	C	C	C	C	A	C	C	C	C	C	A	C	C	A	C	A	A	C	A	A	A	A	C	C	A	A	A	A	A	C	C	C	C	A	C	C	C
1052	Kukri_c57014_168	C/A	4	729742050	+	C	A	C	C	A	C	A	C	C	C	A	C	C	A	C	C	C	A	C	C	C	A	C	C	C	A	A	C	C	A	A	C	C	C	C	C	A	C	C	A	C	A	A	C
1053	BobWhite_c13525_262	T/C	4	729804667	+	T	C	C	T	C	T	C	C	C	T	C	T	T	C	C	C	C	C	C	C	T	C	T	T	C	C	C	T	T	C	C	T	T	T	T	T	C	C	C	C	T	C	C	C
1054	Excalibur_c35074_257	C/T	4	730093137	+	C	T	T	C	C	C	C	T	T	C	T	C	C	C	T	T	T	C	T	T	C	C	C	C	T	C	C	C	C	T	C	C	C	C	C	C	C	T	T	C	C	T	T	T
1055	Tdurum_contig47_185	T/C	4	734171985	+	T	C	C	T	C	T	C	C	C	T	C	T	T	C	C	C	C	C	C	C	T	C	T	T	C	C	C	T	T	C	C	T	T	T	T	T	C	C	C	C	T	C	C	C
1056	Tdurum_contig71365_233	A/G	4	734270287	+	A	G	G	A	A	A	A	G	G	A	G	A	A	A	G	G	G	A	G	G	A	A	A	A	G	A	A	A	A	G	A	A	A	A	A	A	A	G	G	A	A	G	G	G
1057	BS00035380_51	A/G	4	736551576	+	A	A	A	A	G	A	G	A	A	A	A	A	A	G	A	A	A	G	A	A	A	G	A	A	A	G	G	A	A	A	G	A	A	A	A	A	G	A	A	G	A	A	A	A
1058	wsnp_RFL_Contig2914_2757372	G/A	4	737067899	+	A	A	A	G	A	A	A	A	A	G	A	G	A	A	A	A	A	A	A	A	G	A	G	A	A	A	A	G	G	A	A	G	G	G	G	G	A	A	A	A	G	A	A	A
1059	Tdurum_contig28980_211	T/G	4	738853726	+	T	T	T	T	G	T	G	T	T	G	T	G	G	G	T	T	T	G	T	T	G	G	T	T	T	G	G	T	T	T	G	G	G	G	G	T	G	T	T	G	T	T	T	T
1060	Excalibur_c18165_395	C/T	4	739475216	+	C	C	C	C	C	C	C	C	C	T	C	T	T	C	C	C	C	C	C	C	T	C	C	C	C	C	C	C	C	C	C	T	T	T	T	C	C	C	C	C	C	C	C	C
1061	BobWhite_rep_c65414_125	A/G	4	740038637	+	A	A	A	A	G	A	G	A	A	A	A	A	A	A	A	A	A	A	A	A	A	G	A	A	A	A	A	A	A	A	G	A	A	A	A	A	A	A	A	A	A	A	A	A
1062	IAAV1776	T/C	4	740409900	+	T	T	C	T	C	C	C	T	T	T	T	T	T	T	T	T	T	T	T	T	T	C	T	T	T	T	T	T	T	T	C	T	T	T	T	T	C	N	N	T	T	T	T	C
1063	Excalibur_c63243_434	G/A	4	740918628	+	G	G	G	G	G	G	G	G	G	G	G	G	G	G	G	G	G	G	G	G	A	G	G	G	G	G	G	G	G	G	G	G	G	G	G	G	G	G	G	G	G	G	G	G
1064	Ku_c3479_1035	C/T	4	740927002	+	C	C	C	C	C	C	C	C	C	C	C	C	C	C	C	C	C	C	C	C	C	C	C	C	C	C	C	C	C	C	C	C	C	C	C	C	C	C	C	T	C	C	C	C
1065	wsnp_RFL_Contig3273_3319580	C/T	4	741333978	+	T	C	T	C	T	C	T	C	C	C	C	C	C	C	C	C	C	C	C	C	C	T	C	C	C	C	C	C	C	C	T	C	C	C	C	C	T	C	C	T	C	C	C	T
1066	Tdurum_contig28795_273	T/C	4	741341570	+	C	T	C	T	C	T	C	T	T	T	T	T	T	T	T	T	T	T	T	T	T	C	T	T	T	T	T	T	T	T	C	T	T	T	T	T	C	T	T	C	T	T	T	C
1067	Excalibur_c2157_173	G/A	4	741341690	+	A	G	A	G	G	G	G	G	G	G	G	G	G	G	G	G	G	G	G	G	G	G	G	G	G	G	G	G	G	G	G	G	G	G	G	G	A	G	G	A	G	G	G	A
1068	wsnp_JD_c12346_12606967	T/C	4	743750286	+	C	T	C	T	C	C	T	T	T	T	T	C	C	C	T	T	T	T	T	T	C	C	T	T	T	C	C	T	T	T	T	C	T	C	C	T	T	T	T	C	T	C	C	C
1069	Tdurum_contig9214_279	A/G	4	743815407	+	G	A	G	A	G	G	A	A	A	A	A	G	G	G	A	A	A	A	A	A	G	G	A	A	A	G	G	A	A	A	A	G	A	G	G	A	A	A	A	G	A	G	G	G
1070	Kukri_c29052_75	A/G	4	746544272	+	A	A	A	A	A	A	A	A	A	A	A	A	A	A	A	A	A	A	A	A	A	A	A	A	A	A	A	A	A	A	A	A	A	A	A	A	A	A	A	A	A	A	A	A
1071	BS00010988_51	C/A	4	746872523	+	C	C	C	C	C	C	C	C	C	C	C	C	C	C	C	C	C	C	C	C	C	A	C	C	C	C	C	C	C	C	C	C	C	C	C	C	C	C	C	C	C	C	C	C
1072	Jagger_c7991_95	T/C	4	747037489	+	T	T	T	T	T	T	T	T	T	T	T	T	T	T	T	T	T	T	T	T	T	T	T	T	T	T	T	T	T	T	T	T	T	T	T	T	T	T	T	T	T	C	C	T
1073	Kukri_c44368_240	T/C	4	747510941	+	T	T	T	T	T	T	T	T	T	T	T	T	T	T	T	T	T	T	T	T	T	T	T	T	T	T	T	T	T	T	T	T	T	T	T	T	T	T	T	T	T	C	C	T
1074	BS00030361_51	C/T	4	747937414	+	C	C	C	C	C	C	C	C	C	C	C	C	C	C	C	C	C	C	C	C	C	C	C	C	C	C	C	C	C	C	C	C	C	C	C	C	C	C	C	C	C	C	C	C
1075	wsnp_Ex_rep_c103064_88104690	A/G	4	749396527	+	A	A	A	A	A	A	A	A	A	A	A	A	A	A	A	A	A	A	A	A	A	A	A	A	A	A	A	A	A	A	A	A	N	A	A	A	A	A	A	A	A	A	A	A
1077	BS00026432_51	A/G	4	750815560	+	A	A	A	A	A	A	A	A	A	A	A	A	G	G	A	A	A	A	G	A	A	A	A	A	A	A	G	A	A	A	A	A	A	A	A	A	A	A	A	A	A	A	A	A
1078	BS00023202_51	G/T	4	757614160	+	A	G	G	G	G	G	G	G	G	T	G	G	G	T	G	T	G	G	G	G	G	G	G	G	G	G	G	G	G	G	G	G	G	G	G	G	T	G	G	G	G	T	T	G
1079	CAP7_c4056_108	T/C	4	759240041	+	T	T	T	C	T	T	T	T	T	T	C	C	T	C	C	T	C	T	C	T	T	T	C	C	C	T	T	T	C	T	T	C	T	T	T	C	T	T	T	T	C	T	T	T
1080	Excalibur_c9752_619	C/T	4	759299893	+	C	C	C	T	C	C	C	T	C	C	C	C	C	T	C	C	C	C	C	C	C	C	T	C	C	C	T	T	T	C	C	C	C	C	C	T	C	C	C	C	T	T	T	C
1082	Excalibur_c9752_289	T/C	4	759300223	+	T	T	T	T	T	T	T	T	T	T	T	T	T	T	T	T	T	T	T	T	T	T	T	T	T	T	T	T	T	T	T	T	T	T	T	T	T	T	T	T	T	T	T	T
1083	BS00084417_51	A/C	4	762401200	+	A	A	A	A	A	A	A	A	A	A	A	A	N	A	A	A	A	A	A	A	A	A	A	A	A	A	A	A	A	A	A	A	A	A	A	A	A	A	A	N	A	N	N	A
1084	BS00080318_51	G/T	4	762633917	+	G	N	G	G	G	G	T	N	G	G	N	G	G	T	G	G	K	G	N	T	G	G	G	G	N	G	T	G	G	N	G	G	T	T	T	G	G	T	T	G	G	G	G	G
1085	Excalibur_c7051_1027	G/A	4	765314404	+	G	G	G	G	G	G	G	G	G	G	G	G	G	G	G	G	G	G	G	G	G	G	G	G	G	A	G	G	G	G	G	G	A	A	G	G	G	G	G	A	G	G	G	G
1086	RAC875_c22463_494	A/G	4	765545226	+	A	A	G	A	G	A	A	G	G	N	A	A	A	G	N	G	N	A	N	G	G	G	A	G	N	G	A	A	A	A	G	A	A	A	A	A	A	G	A	A	A	G	A	G
1087	BS00106695_51	A/C	4	765546492	+	A	A	A	A	A	A	A	A	A	A	A	A	A	A	A	A	A	A	A	A	A	A	A	A	A	A	A	A	A	A	A	A	A	A	A	A	A	A	A	A	A	A	A	A
1088	BS00009882_51	G/A	4	765862512	+	G	G	G	G	G	G	G	G	G	G	G	G	G	G	G	G	G	G	G	G	G	G	G	G	G	G	G	G	G	G	G	G	G	G	G	G	G	G	G	G	G	G	G	G
1089	RAC875_c37540_583	C/T	4	767278469	+	C	C	C	C	C	C	C	C	C	C	C	C	C	C	C	C	C	C	C	C	C	C	C	C	C	C	C	C	C	C	C	C	C	C	C	C	C	C	C	C	C	C	C	C
1090	Ex_c52711_584	C/T	4	773012762	+	C	C	C	C	C	C	C	C	C	C	C	C	C	C	C	C	C	C	C	C	C	C	C	C	C	C	C	C	C	C	C	C	C	C	C	C	C	C	C	C	C	C	C	C
1091	Kukri_c657_1139	C/T	4	773012854	+	C	C	C	C	C	C	C	C	C	C	C	C	C	C	C	C	C	C	C	C	C	C	C	C	C	C	C	C	C	C	C	C	C	C	C	C	C	C	C	C	C	C	C	C
1092	RAC875_c27530_860	G/A	4	773018546	+	G	G	G	G	G	G	G	G	G	G	G	G	G	G	G	G	G	G	A	G	G	G	G	G	G	G	G	G	G	G	G	G	G	G	G	G	G	G	G	G	G	G	G	G
1093	RFL_Contig2751_1562	G/A	4	774776419	+	C	A	G	G	A	G	A	A	A	G	G	A	G	A	A	G	A	A	A	A	G	A	G	G	A	A	G	G	G	A	G	A	G	G	A	G	G	G	A	G	G	G	G	G
1094	Excalibur_c5438_274	C/T	4	774789449	+	C	C	C	C	C	C	C	C	C	C	C	C	T	C	C	T	C	C	C	C	C	C	C	C	C	C	T	C	C	C	T	C	C	C	C	C	C	T	C	T	C	C	C	C
1095	Kukri_c10869_1591	C/T	4	774949870	+	T	T	T	C	T	T	T	C	T	T	C	T	C	C	C	C	C	T	C	C	C	C	C	T	C	T	C	C	C	T	C	T	T	T	T	C	T	C	T	C	C	T	C	T
1096	RAC875_c22328_1356	T/G	4	775207923	+	T	G	T	G	T	G	T	T	G	T	T	T	T	T	T	T	T	T	T	T	T	T	G	T	T	T	T	T	G	G	T	T	T	T	T	G	T	G	T	T	G	G	G	T
1097	IACX11305	C/T	4	776301010	+	C	C	C	C	C	C	C	C	C	C	C	C	C	C	C	C	C	C	C	C	C	C	C	C	C	C	C	C	C	C	C	C	C	C	C	C	C	C	C	C	C	C	C	C
1098	Tdurum_contig14482_423	G/A	4	776334182	+	G	G	G	A	G	G	G	G	A	G	G	G	G	G	G	G	G	G	G	G	G	G	A	G	G	G	G	A	A	G	G	G	G	G	A	A	G	G	G	G	A	G	G	G
1099	Kukri_c79633_169	C/T	4	776367630	+	C	C	C	C	Y	C	C	C	C	C	C	C	C	C	C	C	C	C	C	C	C	C	C	C	C	Y	C	C	C	C	C	C	C	C	C	C	C	C	C	T	C	T	C	T
1100	Excalibur_c26527_82	C/A	4	776367864	+	M	N	M	C	C	N	M	C	C	A	M	C	A	C	C	A	C	A	C	C	C	C	C	A	C	C	M	C	C	N	M	C	C	A	C	C	A	A	M	C	C	C	M	C
1101	RAC875_c19685_944	C/T	4	776554722	+	C	C	T	C	C	T	C	C	C	T	C	C	C	C	C	C	C	T	C	C	C	C	C	T	C	T	C	C	C	C	C	C	C	T	C	C	T	T	C	T	C	T	C	T
1102	CAP7_c16_483	A/G	4	776682863	+	G	G	G	A	G	G	N	N	A	G	A	A	A	G	G	A	G	N	G	G	G	A	A	N	G	G	A	A	A	G	A	A	G	G	A	A	N	G	A	G	A	G	A	N
1103	Excalibur_rep_c69149_1588	G/A	4	776814401	+	G	A	G	G	G	A	G	G	A	G	G	G	G	G	G	G	G	G	G	G	G	G	G	G	G	G	G	G	G	A	G	G	G	G	G	G	G	A	G	G	G	A	A	R
1104	Excalibur_rep_c107890_89	C/T	4	778422543	+	C	C	T	C	C	T	C	C	T	T	C	C	C	C	C	C	C	T	C	C	C	C	C	T	C	T	C	C	C	C	C	C	C	T	T	C	T	T	C	T	C	T	C	T
1105	Tdurum_contig10048_207	G/A	4	779009462	+	G	A	G	G	A	A	G	A	G	G	G	G	G	G	G	G	G	G	A	G	A	G	G	G	G	A	A	G	G	A	A	G	A	G	G	G	G	G	G	A	G	A	A	A
1106	GENE-1056_55	A/G	4	779009499	+	A	G	A	A	A	G	A	A	A	A	A	A	A	A	A	A	A	A	A	A	A	A	A	A	A	A	A	A	A	G	A	A	A	A	A	A	A	A	A	A	A	G	G	A
1107	RAC875_c18928_455	A/G	4	782407552	+	A	A	G	A	A	G	A	A	A	G	G	A	A	A	A	A	A	A	A	A	A	A	A	G	A	A	A	A	A	A	A	A	A	A	A	A	G	A	A	G	A	G	G	G
1108	Ex_c67202_741	G/T	4	783475550	+	G	T	G	G	T	T	T	G	T	T	T	T	T	G	G	T	G	T	G	G	G	T	G	T	G	G	T	G	G	T	T	T	G	T	T	G	T	N	T	T	G	T	T	G
1109	wsnp_Ex_rep_c103381_88353000	A/G	4	783921414	+	A	A	G	A	A	A	A	A	A	A	A	A	A	A	A	A	A	A	A	A	A	A	A	A	A	A	A	A	A	A	A	A	A	A	A	A	A	A	A	A	A	A	A	G
1110	BS00004413_51	G/A	4	785538150	+	G	A	G	G	A	A	A	G	A	A	A	G	A	G	G	A	G	A	G	G	G	A	G	A	G	G	G	G	G	A	A	G	G	A	A	G	A	A	A	A	G	A	A	G
1111	Kukri_c34219_355	G/A	4	785547352	+	A	G	G	G	A	G	A	G	G	G	G	G	G	G	G	G	G	G	G	G	G	G	G	G	G	A	A	G	G	G	G	G	G	G	A	G	G	G	A	G	G	G	G	G
1112	wsnp_Ex_c298_580660	G/A	4	786034459	+	G	G	G	G	G	G	G	G	G	G	G	G	G	G	G	G	G	G	G	G	G	G	G	G	G	G	G	G	G	G	G	G	G	G	G	G	G	G	G	G	G	G	G	G
1113	BS00022185_51	T/G	4	786131883	+	T	T	T	T	T	T	T	T	T	T	T	T	T	T	T	T	T	T	T	T	T	T	T	T	T	T	T	T	T	T	T	T	T	T	G	T	T	G	T	T	T	T	T	T
1114	Kukri_c94792_127	G/A	4	786808320	+	G	G	G	G	G	A	G	G	A	A	A	A	G	G	G	G	G	A	G	G	G	A	G	A	G	G	G	G	G	G	G	A	G	G	G	G	A	G	G	A	G	A	G	G
1115	Kukri_c17_943	G/A	4	786948239	+	G	G	G	G	G	G	G	G	G	G	G	G	G	G	G	G	G	G	G	G	G	G	G	G	G	G	G	G	G	G	G	G	G	G	G	G	G	G	G	G	G	G	G	G
1116	Jagger_c10188_98	C/T	4	787016842	+	C	C	T	C	T	C	C	C	T	C	C	C	T	C	C	C	C	C	C	C	C	T	C	C	C	C	C	C	C	C	C	C	T	C	T	C	C	T	C	T	C	C	T	T
1117	wsnp_Ex_c41300_48154348	C/T	4	787119883	+	T	C	C	T	C	C	C	T	C	C	C	C	C	T	T	C	T	C	T	T	T	C	T	C	T	T	T	T	T	C	C	C	C	C	C	T	C	C	T	C	T	C	C	C
1118	BS00100118_51	G/T	4	788527190	+	G	N	G	G	T	G	T	G	G	T	G	G	T	G	G	T	G	G	G	G	G	G	G	G	G	G	G	G	G	N	T	G	T	G	N	G	G	K	T	T	G	G	N	G
1119	Kukri_c3501_1175	C/T	4	789504662	+	C	C	C	C	C	C	T	C	C	T	C	C	T	C	C	T	C	C	C	C	C	C	C	C	C	C	C	C	C	C	T	C	C	C	C	C	C	T	T	C	C	C	C	C
1120	Excalibur_c8919_345	G/A	4	789504696	+	G	G	G	G	G	G	A	G	G	A	G	G	A	G	G	A	G	G	G	G	G	G	G	G	G	G	G	G	G	G	A	G	G	G	G	G	G	A	A	G	G	G	G	G
1121	Excalibur_c94383_157	G/A	4	789506444	+	G	G	A	A	G	A	G	A	G	G	A	A	A	A	A	G	A	A	A	A	A	G	A	A	A	A	A	A	A	G	G	A	G	A	G	A	A	G	G	G	A	A	G	A
1122	BS00072840_51	A/G	4	789671877	+	A	A	A	A	A	A	G	A	A	G	A	A	G	A	A	G	A	A	A	A	A	A	A	G	A	A	A	A	A	A	G	A	A	A	A	A	A	G	G	A	A	A	A	A
1123	Excalibur_c48404_59	C/T	4	789949279	+	C	C	C	C	C	C	C	C	C	C	C	C	C	C	C	C	C	C	C	C	C	C	C	C	C	C	C	C	C	C	C	C	C	C	C	C	C	T	C	C	C	C	C	C
1124	Ra_c105904_187	C/T	4	790853902	+	C	C	C	C	C	C	C	C	C	C	C	C	C	C	C	C	C	C	C	C	C	C	C	C	C	C	C	C	C	C	C	C	C	C	C	C	C	C	C	C	C	C	C	C
1125	tplb0042a21_1091	G/A	4	791585128	+	A	G	G	G	G	G	G	G	G	G	G	G	G	G	G	G	G	G	G	G	G	G	G	A	G	G	G	G	G	G	G	G	G	G	G	G	G	G	G	G	G	G	G	G
1126	BS00026037_51	G/A	4	793213735	+	G	G	A	G	G	G	G	G	N	G	G	G	A	G	G	G	G	A	G	G	G	N	G	G	G	G	G	G	G	G	G	G	A	G	N	G	G	G	G	A	G	G	G	A
1127	tplb0042o21_419	C/T	4	793866898	+	A	C	C	C	T	C	T	C	T	T	C	T	C	C	C	T	C	C	C	C	C	T	C	T	C	C	C	C	C	C	T	T	C	C	C	C	C	T	C	C	C	C	T	C
1128	Excalibur_c2311_1563	A/G	4	796546816	+	A	A	A	A	A	A	A	A	A	A	A	A	A	A	A	A	A	A	A	A	A	A	A	A	A	A	A	A	A	A	A	A	A	A	A	A	A	A	A	A	A	A	A	A
1129	GENE-0676_322	T/C	4	796551637	+	T	T	T	T	T	T	T	T	T	T	T	T	T	T	T	T	T	T	T	T	T	T	T	T	T	T	T	T	T	T	T	T	T	T	T	T	T	T	T	C	T	T	T	N
1130	BS00065264_51	G/T	4	796613806	+	G	G	G	T	T	T	T	T	G	T	G	T	G	T	G	T	T	G	T	G	G	T	T	T	T	G	G	T	T	G	T	T	G	G	G	T	G	G	G	G	T	T	T	G
1131	RAC875_c19042_2102	C/T	4	802543030	+	C	C	T	C	C	C	C	C	T	C	C	C	C	C	C	C	C	C	C	C	C	C	C	T	C	C	C	C	C	C	C	C	C	C	C	C	C	T	C	C	C	C	T	T
1133	RFL_Contig5508_1283	T/C	5	1376052	+	T	T	T	T	T	T	T	T	T	T	T	T	T	T	T	T	T	T	T	T	T	T	T	T	T	T	T	T	T	T	T	T	T	T	T	T	T	T	T	Y	T	T	T	T
1134	BobWhite_c17021_269	T/C	5	2368278	+	C	C	T	T	T	T	C	T	T	T	T	T	C	T	T	C	T	C	T	T	T	T	T	C	T	T	C	C	T	C	C	T	T	C	C	T	C	C	C	Y	T	T	C	T
1135	RAC875_c82493_67	C/T	5	2389020	+	C	C	C	T	C	T	C	C	T	T	T	C	C	T	C	C	C	C	C	T	C	T	T	T	C	C	T	T	T	C	C	C	C	T	T	T	C	C	C	C	C	C	C	C
1136	Jagger_c8039_67	C/T	5	2960240	+	C	T	T	C	T	C	C	C	C	C	C	T	T	C	C	T	C	T	C	C	T	C	C	C	C	T	C	C	C	T	C	T	C	C	C	C	T	C	C	C	C	C	T	N
1137	Excalibur_c1084_229	G/A	5	3254065	+	G	G	G	G	G	G	G	G	G	G	G	G	G	G	G	G	G	G	G	G	G	G	G	G	G	G	G	G	G	G	G	G	G	G	G	R	G	G	G	G	G	G	G	G
1138	BS00048489_51	G/A	5	3841857	+	G	A	A	G	A	G	G	G	G	G	A	A	G	G	G	G	G	G	G	G	G	G	G	G	G	A	G	G	G	A	G	A	G	G	N	G	G	G	G	G	G	G	A	G
1139	RAC875_c3956_275	A/G	5	5132935	+	A	G	G	A	G	G	G	G	G	G	G	G	A	G	G	G	G	G	G	G	A	G	A	G	G	G	A	A	A	G	G	G	A	A	G	A	G	A	G	A	A	G	A	G
1140	wsnp_Ex_rep_c66331_64502558	G/A	5	5133847	+	G	G	G	G	A	A	A	G	G	G	G	G	G	G	G	A	G	A	G	G	G	G	G	G	G	A	G	G	G	G	A	G	G	G	A	G	G	G	A	G	G	G	G	G
1141	Kukri_rep_c69028_1398	A/G	5	5134124	+	R	A	G	G	A	A	A	A	G	A	G	A	A	A	A	A	A	A	A	A	A	G	G	A	A	A	A	G	G	A	A	A	A	N	A	G	A	A	A	A	A	A	A	A
1142	RAC875_c36922_829	C/T	5	5410038	+	C	C	C	C	C	C	C	C	C	C	C	C	C	C	C	C	C	C	C	C	C	C	C	Y	C	C	C	C	C	C	C	C	C	C	C	C	C	C	C	C	C	C	C	C
1143	tplb0053a24_2194	C/A	5	6812386	+	C	C	C	C	C	A	A	A	C	C	C	C	A	C	A	C	A	C	C	C	A	C	C	C	A	C	C	C	C	C	C	C	C	C	C	C	A	A	C	M	C	A	A	A
1144	Kukri_rep_c89183_282	G/A	5	6908982	+	A	G	A	A	G	G	G	G	A	G	A	G	G	G	G	G	G	G	A	A	G	A	A	G	G	G	A	A	A	G	G	G	A	A	A	A	G	G	G	G	A	G	G	G
1145	RAC875_c7060_67	A/G	5	6909652	+	A	A	A	A	A	G	G	G	A	A	A	A	G	A	G	A	G	G	A	A	G	A	A	A	G	A	A	A	A	A	A	A	A	A	A	A	G	G	A	G	A	G	G	G
1146	Excalibur_rep_c69004_1008	A/G	5	13676814	+	A	A	A	A	A	A	A	A	R	A	R	A	A	A	A	A	A	A	A	A	A	A	A	A	A	A	A	A	A	A	A	A	A	A	A	A	A	R	A	A	A	A	A	A
1147	tplb0062k24_584	G/T	5	14291732	+	C	G	G	G	G	G	G	G	G	G	G	G	G	G	G	G	G	G	G	G	G	G	G	G	G	G	G	G	G	G	G	G	G	G	G	G	G	G	G	G	G	G	G	G
1148	RAC875_c43871_154	A/G	5	15423902	+	A	A	A	A	A	A	A	A	A	A	A	A	A	A	A	A	A	A	A	A	A	A	A	A	A	A	R	A	A	A	A	A	A	A	A	A	A	A	A	A	A	A	A	A
1149	CAP7_c1467_220	G/A	5	15507765	+	G	G	G	G	G	G	G	G	G	G	G	G	A	G	G	G	A	G	G	G	G	G	G	G	G	G	G	G	G	G	A	G	A	G	G	G	G	G	G	R	A	A	A	A
1150	Ra_c6118_350	A/G	5	18510702	+	G	A	A	G	A	G	A	A	A	A	A	A	A	A	A	A	A	A	A	A	G	A	G	G	A	A	G	G	G	A	A	A	G	A	A	G	A	A	A	A	G	A	A	G
1151	wsnp_CAP11_rep_c4157_1965583	C/T	5	19085713	+	C	Y	Y	N	N	N	N	T	Y	T	Y	N	N	T	N	Y	Y	Y	Y	N	T	N	Y	Y	Y	Y	T	Y	Y	Y	Y	Y	T	Y	Y	Y	Y	Y	Y	N	T	Y	Y	T
1152	Kukri_c13830_556	A/G	5	19396617	+	A	A	A	A	A	A	A	G	A	G	A	A	A	G	A	A	A	A	A	A	A	A	A	A	A	A	G	A	A	A	A	A	G	A	A	A	A	A	A	A	G	A	A	G
1153	Tdurum_contig52302_649	T/G	5	20804330	+	T	N	G	T	N	G	G	N	N	N	G	G	N	N	T	G	T	K	T	T	N	G	T	N	T	N	G	T	T	N	G	G	G	T	G	T	T	N	G	G	G	G	G	G
1154	wsnp_JD_c2722_3653988	T/C	5	20804802	+	T	T	C	T	T	T	T	T	T	T	T	T	T	T	T	T	T	T	T	T	T	T	T	T	T	T	C	T	T	T	T	T	C	T	T	T	T	T	T	C	C	C	C	C
1155	Excalibur_c4548_2505	A/G	5	22725522	+	A	G	A	A	G	A	A	G	G	G	A	A	G	G	G	A	G	G	A	A	G	G	A	A	G	G	A	A	A	G	A	A	A	A	A	A	G	G	A	A	A	A	A	A
1156	wsnp_Ex_c8409_14170476	T/C	5	23686627	+	T	T	T	T	T	T	T	T	T	T	T	T	T	T	T	T	T	T	T	T	T	T	T	T	T	T	T	T	T	T	T	T	T	T	T	T	T	T	T	T	T	T	T	T
1157	CAP8_c665_242	C/T	5	23818920	+	C	C	C	C	C	C	C	C	N	C	C	C	C	C	C	C	C	N	C	C	N	C	C	C	C	N	C	C	C	C	C	C	C	C	C	C	C	C	C	C	C	C	C	C
1158	RFL_Contig1896_1236	C/T	5	24050011	+	C	C	C	C	N	T	C	C	C	T	C	C	T	T	C	C	C	T	T	C	C	C	C	C	C	T	C	C	C	C	C	C	C	C	C	C	C	T	C	C	C	C	C	C
1159	BS00057445_51	C/T	5	24434735	+	C	C	C	C	C	T	C	C	T	C	C	C	C	C	C	C	C	C	T	C	C	C	C	C	C	C	C	C	C	C	C	C	C	C	C	C	C	C	C	C	C	C	C	C
1160	Excalibur_c34649_556	T/C	5	25485636	+	C	C	T	T	T	T	C	T	C	T	T	C	T	T	T	T	T	T	T	T	T	T	T	T	T	C	T	T	T	C	C	C	T	T	C	T	T	T	C	T	T	T	T	T
1161	GENE-2732_162	G/T	5	30496887	+	T	G	G	G	G	G	G	G	G	G	G	G	G	G	G	G	G	G	G	G	G	G	G	G	G	G	G	G	G	G	G	G	G	G	G	G	G	G	G	G	G	G	G	G
1162	wsnp_Ku_c4568_8243775	C/T	5	33197722	+	A	C	C	T	C	T	C	C	C	T	C	C	C	C	C	T	C	C	T	C	C	N	T	C	C	C	C	T	T	C	T	C	T	N	C	T	T	C	C	C	T	C	C	C
1163	wsnp_RFL_Contig3344_3442711	G/T	5	34995075	+	G	G	G	G	G	T	G	G	G	G	G	G	G	G	G	T	G	G	G	G	T	G	G	G	G	G	T	G	G	G	G	G	G	G	G	G	G	G	G	G	G	G	G	G
1164	BS00065956_51	A/G	5	36503704	+	G	G	A	G	A	G	A	A	A	G	A	A	A	A	A	G	A	A	A	A	A	A	G	A	A	A	A	G	G	G	G	A	A	A	A	G	A	A	A	A	A	G	G	A
1165	BS00048757_51	C/A	5	36737092	+	A	A	C	A	C	A	C	C	C	A	C	C	C	C	C	A	C	C	A	C	C	C	A	C	C	C	C	A	A	A	A	C	C	C	C	A	C	C	C	C	C	A	A	C
1166	Tdurum_contig91865_242	C/T	5	39615662	+	T	C	C	T	C	C	C	Y	T	C	T	T	C	T	C	C	C	C	T	C	C	C	T	C	C	C	C	T	T	C	C	T	C	C	C	T	C	T	C	C	C	C	C	C
1167	RAC875_c46323_1996	C/T	5	40139060	+	C	C	C	C	T	C	C	C	C	C	C	T	C	C	C	C	C	C	C	C	C	C	C	C	C	T	C	C	C	C	C	T	C	C	C	C	C	C	C	C	C	C	C	C
1168	Kukri_c46948_558	G/A	5	41227044	+	G	A	A	G	A	G	A	G	A	G	A	G	A	G	G	G	G	G	G	A	G	G	G	G	G	A	G	G	G	A	A	G	A	G	A	G	A	A	G	N	G	A	A	G
1169	RAC875_c19534_68	A/G	5	43263961	+	G	G	G	A	A	A	A	A	A	A	G	A	G	G	A	A	G	G	G	G	A	A	A	A	A	A	A	A	A	G	A	A	G	G	G	A	G	G	A	G	A	G	G	G
1170	RAC875_c10246_839	G/T	5	44359240	+	K	T	G	G	T	G	G	T	T	G	G	G	T	G	G	G	G	T	G	T	T	G	G	G	G	T	G	G	G	T	T	G	T	G	T	G	G	G	G	K	T	T	G	G
1171	RAC875_rep_c109701_76	T/C	5	44360933	+	C	T	C	C	C	C	C	N	T	T	C	T	T	T	C	T	C	C	C	T	C	C	C	C	C	T	C	C	C	T	T	T	C	T	N	C	C	T	C	T	C	T	T	C
1172	GENE-1674_631	T/C	5	50164291	+	T	T	T	T	T	T	C	T	T	T	T	T	T	T	T	T	T	C	T	C	T	C	T	T	T	T	T	T	T	T	T	T	C	T	C	T	T	T	C	T	C	T	T	T
1173	RAC875_c45016_79	T/C	5	50279744	+	T	T	T	T	T	T	T	T	T	T	T	T	T	T	T	T	T	T	T	T	T	T	T	T	T	T	T	T	T	T	T	T	T	T	T	T	T	T	T	T	T	T	T	T
1174	JG_c3077_214	A/C	5	51426880	+	A	A	A	A	A	A	A	A	A	A	A	A	A	A	A	A	A	A	A	A	A	A	A	A	A	A	A	A	A	A	A	A	A	A	A	A	A	A	A	A	A	A	A	A
1175	wsnp_Ex_c22401_31592784	G/A	5	51964080	+	G	G	G	G	G	G	G	G	G	G	G	G	G	G	G	G	G	G	G	G	G	G	G	G	G	G	G	G	G	G	G	G	G	G	G	G	G	G	G	G	G	G	G	G
1177	IAAV2646	T/C	5	52730714	+	T	T	T	T	T	T	T	T	T	T	T	T	T	T	T	T	T	T	T	T	T	T	T	T	T	T	T	T	T	T	T	T	T	T	T	T	T	T	T	T	T	T	T	T
1178	Tdurum_contig86206_149	A/C	5	53034991	+	C	A	A	N	A	A	A	A	A	A	A	A	A	A	A	A	A	A	A	A	A	A	N	A	A	N	A	M	M	A	A	A	A	A	A	M	A	A	A	A	A	A	A	A
1179	wsnp_Ku_c40218_48484410	C/T	5	64967841	+	C	C	C	C	C	C	C	C	Y	C	C	C	C	C	C	C	C	C	C	C	C	C	C	C	C	C	C	C	C	C	C	C	C	C	C	C	C	Y	C	C	C	C	Y	C
1180	Excalibur_c2578_1966	C/T	5	65305340	+	C	C	C	C	C	C	C	C	T	C	C	C	C	C	C	C	C	C	C	C	C	C	C	C	C	C	C	C	C	C	C	C	C	C	C	C	C	T	C	C	C	C	T	C
1181	RAC875_rep_c109288_122	T/C	5	66810640	+	C	T	T	C	T	T	T	C	T	T	C	T	C	T	C	C	C	T	C	T	C	C	C	C	C	T	C	C	C	T	T	T	C	C	T	C	T	T	T	T	C	T	T	T
1182	BS00067216_51	C/T	5	79055138	+	C	T	C	C	C	T	T	C	T	T	C	T	C	T	C	C	C	T	T	C	C	C	C	C	C	C	C	C	C	T	C	T	C	C	C	C	T	T	C	T	N	C	C	C
1183	IAAV9068	G/A	5	81659334	+	G	A	G	G	G	A	A	G	A	A	G	A	G	A	G	G	G	A	A	G	G	G	G	G	G	G	G	G	G	A	G	A	G	G	G	G	A	A	G	R	G	G	G	G
1184	Tdurum_contig10426_280	G/A	5	102573726	+	A	G	G	A	G	G	A	G	G	G	G	G	G	G	G	G	G	G	G	G	G	A	A	A	G	G	G	G	A	G	G	G	G	G	G	A	G	G	G	A	G	A	G	A
1185	Excalibur_c9811_131	G/A	5	142389784	+	G	A	G	G	G	A	G	A	G	A	G	G	G	A	G	A	G	A	A	G	G	G	G	G	G	G	G	G	G	A	G	G	G	G	G	G	A	G	G	G	G	G	G	G
1186	Jagger_c2707_152	C/T	5	433396103	+	C	C	C	C	C	C	C	C	T	C	C	C	T	C	C	C	C	T	C	C	C	C	C	C	C	C	C	C	C	C	C	C	C	C	T	C	C	C	C	C	C	T	C	C
1187	TA001218-0519	G/A	5	433396340	+	G	G	G	G	G	G	G	G	A	G	G	G	A	G	G	G	G	A	G	G	G	G	G	G	G	G	G	G	G	G	G	G	G	G	A	G	G	G	G	G	G	A	G	G
1188	Kukri_c40909_784	G/A	5	436053863	+	A	G	G	G	G	G	G	G	A	G	G	G	A	A	G	G	G	A	G	G	G	G	G	G	G	G	G	G	G	G	A	G	G	G	A	G	A	G	A	G	G	A	A	G
1189	BS00037400_51	G/A	5	438088698	+	A	G	A	A	G	G	G	R	R	N	N	G	A	N	A	R	A	N	N	G	G	G	A	A	A	R	A	A	A	R	R	R	G	A	N	A	A	A	N	G	G	A	A	A
1190	Ra_c27641_452	G/A	5	445274337	+	A	G	G	G	A	G	A	G	G	G	G	G	G	A	G	G	G	A	G	G	G	A	G	G	G	A	A	G	G	G	A	G	G	G	G	G	A	G	G	A	G	G	G	G
1191	wsnp_RFL_Contig3529_3696847	G/A	5	474351313	+	A	G	G	G	G	A	A	A	A	G	G	G	G	G	G	G	G	G	G	G	G	G	G	G	G	A	A	G	G	G	G	G	G	G	G	G	G	A	G	G	G	G	G	G
1192	wsnp_CAP11_c2438_1258747	A/C	5	478486140	+	A	A	A	A	A	A	A	A	A	A	A	A	A	A	A	A	A	A	A	A	A	A	A	A	A	A	A	A	A	A	A	A	A	A	A	A	A	A	A	A	A	A	A	A
1193	Excalibur_c27055_1326	A/G	5	481927989	+	A	A	A	A	A	A	A	G	A	A	A	A	A	A	A	A	A	A	A	A	G	A	A	A	A	G	G	A	A	A	A	A	A	A	A	A	A	A	A	A	A	A	A	A
1194	BS00110452_51	A/G	5	494876467	+	A	A	A	A	A	A	A	A	A	A	A	A	A	A	A	A	A	A	A	A	A	A	A	A	A	A	A	A	A	A	A	A	A	A	A	A	A	R	A	A	A	A	A	A
1195	wsnp_Ex_c2840_5247386	T/C	5	509566109	+	T	T	T	T	T	T	T	T	T	T	T	T	T	T	T	T	T	T	T	T	C	T	T	T	T	T	T	T	T	T	T	T	T	T	T	T	T	T	T	T	T	T	T	T
1196	Excalibur_c29625_222	A/G	5	513689292	+	A	A	G	A	A	G	A	G	A	G	A	G	G	G	A	A	A	A	G	G	G	A	A	A	A	G	G	A	A	A	G	G	A	G	G	A	A	G	G	A	A	G	G	G
1197	Tdurum_contig63129_238	A/G	5	518111928	+	A	G	G	A	A	G	A	A	A	G	A	A	A	A	A	A	A	G	A	G	G	A	A	A	A	A	G	A	A	G	A	A	A	A	G	A	G	G	A	A	A	G	G	G
1198	Ra_c11263_2353	A/G	5	518952420	+	A	G	G	A	A	G	A	A	A	A	A	A	A	A	A	A	A	A	A	G	G	A	A	A	A	A	G	A	A	G	A	A	A	A	G	A	G	G	A	A	A	G	G	G
1199	wsnp_Ex_c11085_17973016	T/C	5	521033680	+	C	T	T	T	T	T	T	T	T	T	T	T	T	T	T	T	T	T	T	T	T	T	T	T	T	T	T	T	T	T	T	T	T	T	T	T	T	T	T	T	T	T	T	T
1200	GENE-1787_339	T/G	5	521477411	+	T	T	T	T	T	T	T	T	T	T	T	T	T	T	T	T	T	T	T	T	T	T	T	T	T	T	T	T	T	T	T	T	T	T	T	T	T	T	T	T	T	T	T	T
1201	IAAV4286	G/T	5	521647889	+	G	G	G	G	G	G	G	G	G	G	G	G	G	G	G	G	G	G	G	G	G	G	G	G	G	G	G	G	G	G	G	G	G	G	G	G	G	G	G	G	G	G	G	G
1202	Excalibur_rep_c76510_255	T/C	5	523073228	+	T	T	T	T	T	T	T	T	T	T	T	T	T	T	T	T	T	T	T	T	T	T	T	T	T	T	T	T	T	T	T	T	T	T	T	T	T	T	T	T	T	T	T	T
1203	Ku_c56370_1155	G/A	5	528839080	+	G	G	G	G	G	G	G	G	G	G	G	G	G	G	G	G	G	G	G	G	G	N	G	G	G	G	G	G	G	G	G	G	G	G	G	G	G	A	G	G	G	G	G	G
1204	BobWhite_c34548_96	C/A	5	529178619	+	C	C	C	C	C	C	C	C	C	C	N	C	C	C	C	C	C	C	C	C	C	C	C	C	C	C	C	C	C	C	C	C	C	N	C	C	C	A	C	C	C	C	C	C
1205	JD_c11099_294	A/G	5	529386803	+	A	A	A	A	A	A	A	A	A	A	G	A	A	A	A	A	A	A	A	A	A	N	A	A	A	A	A	A	A	A	A	A	A	A	A	A	A	G	A	A	A	A	A	A
1206	wsnp_BE443568A_Ta_2_1	T/C	5	544277791	+	T	T	T	T	T	T	T	T	T	T	T	T	T	T	T	T	T	T	T	T	T	T	T	T	T	T	T	T	T	T	T	T	T	T	T	T	T	T	T	T	T	T	T	T
1207	GENE-1606_307	A/G	5	547355087	+	A	A	A	A	A	A	A	A	A	A	A	A	A	A	A	A	A	A	A	A	A	A	A	A	A	A	A	A	A	A	A	A	A	A	A	A	A	A	A	A	A	A	A	A
1208	RAC875_c842_1516	C/T	5	548029002	+	C	C	N	C	C	C	C	C	C	C	C	C	C	C	C	C	C	C	C	C	C	C	C	C	C	C	C	C	C	C	C	C	C	C	C	C	C	C	C	C	C	N	N	C
1209	Tdurum_contig11121_834	G/T	5	548526560	+	T	G	G	G	G	G	T	T	G	G	T	T	T	T	G	G	G	G	G	G	G	G	G	G	G	G	G	G	G	G	T	T	G	T	G	G	T	T	T	T	G	G	T	G
1210	wsnp_RFL_Contig4734_5671036	C/T	5	550786049	+	C	T	C	C	C	T	C	C	C	T	C	C	C	C	C	C	C	T	C	C	C	C	C	C	C	C	C	C	C	T	C	C	C	C	C	C	C	T	C	C	C	C	C	C
1211	GENE-1805_65	C/T	5	552907220	+	C	C	C	C	C	C	C	C	C	C	C	C	C	C	C	C	C	C	C	C	C	C	C	C	C	C	C	C	C	C	C	C	C	C	C	C	C	C	C	T	C	C	C	C
1212	RAC875_c67309_634	A/G	5	554642326	+	A	A	A	A	A	A	A	A	A	A	A	A	A	A	A	A	A	A	A	A	A	A	A	A	A	A	A	A	A	A	A	A	A	A	A	A	A	G	A	A	A	A	A	A
1213	Excalibur_c18089_1116	G/A	5	554662426	+	G	G	G	G	G	G	G	N	G	G	G	G	G	N	G	G	G	G	G	G	G	G	G	G	G	G	G	G	G	G	G	G	G	G	G	G	G	N	G	G	G	G	G	G
1214	TA004228-0191	T/C	5	562609279	+	T	T	T	T	T	T	T	T	T	T	T	T	T	T	T	T	T	T	T	T	T	T	T	T	T	T	T	T	T	T	T	T	T	T	T	T	T	T	T	T	T	T	T	T
1215	BS00101401_51	A/G	5	562864030	+	A	A	G	A	N	A	A	A	A	A	A	A	A	A	G	G	G	A	A	A	A	A	A	A	G	A	G	A	A	A	A	A	A	A	A	A	A	G	A	A	N	G	A	G
1216	GENE-3343_183	A/G	5	563018441	+	A	A	A	A	A	A	A	A	A	A	A	A	A	A	A	A	A	A	A	A	A	A	A	A	A	A	A	A	A	A	A	A	A	A	A	A	A	A	A	A	A	A	A	A
1217	wsnp_Ex_c1149_2206471	A/G	5	563020737	+	A	A	G	A	A	A	A	A	A	A	A	A	A	A	G	G	G	A	A	A	G	A	A	A	G	A	G	A	A	A	A	A	G	A	A	A	A	G	A	A	G	G	A	G
1218	BS00003971_51	G/A	5	567573694	+	G	G	G	G	G	G	G	G	G	G	G	G	G	G	G	G	G	G	G	G	G	G	G	G	G	G	G	G	G	G	G	G	G	G	G	G	G	A	G	G	G	G	G	G
1219	wsnp_Ex_rep_c66685_65003254	C/T	5	567573727	+	C	C	C	C	C	C	C	C	C	C	C	C	C	C	C	C	C	C	C	C	C	C	C	C	C	C	C	C	C	C	C	C	C	C	C	C	C	C	C	C	C	C	C	C
1220	BS00107444_51	C/T	5	567967756	+	C	C	C	C	C	C	C	C	C	C	C	C	C	C	C	C	C	C	C	C	C	C	C	C	C	C	C	C	C	C	C	C	C	C	C	C	C	C	C	C	C	C	C	C
1221	wsnp_Ra_c34117_42876812	A/C	5	568014674	+	A	A	A	A	C	A	C	C	A	A	C	C	C	C	A	A	A	A	A	C	A	A	A	A	A	C	A	A	A	A	C	C	A	C	A	A	A	C	C	C	A	A	A	A
1222	wsnp_Ex_c28930_38008757	T/C	5	568416701	+	C	T	T	C	T	T	T	T	C	T	T	T	T	T	C	C	C	T	T	T	C	C	C	C	C	T	C	C	C	T	T	T	T	T	C	C	T	C	T	T	T	T	T	T
1223	BobWhite_c13099_755	G/A	5	568425123	+	G	G	G	G	G	G	G	G	G	G	G	G	G	G	A	G	G	G	G	G	G	G	G	G	G	G	G	G	G	G	G	G	G	G	G	G	G	G	G	G	N	G	G	G
1224	Kukri_rep_c87640_135	G/T	5	570072128	+	G	G	G	G	G	G	G	G	T	G	G	G	G	G	T	T	T	G	G	G	T	T	G	T	T	G	T	G	G	G	G	G	G	G	T	G	G	T	G	G	G	G	G	G
1225	IAAV902	G/A	5	570343381	+	G	G	G	G	G	G	G	G	G	G	G	G	G	G	G	G	G	G	G	G	A	G	G	G	G	A	G	G	G	G	G	G	G	G	G	G	G	A	G	G	G	G	G	G
1226	RAC875_c28384_413	T/C	5	570548562	+	C	T	T	T	T	T	T	T	C	T	T	T	T	T	T	T	T	T	T	C	T	T	T	T	T	T	T	T	T	T	T	T	T	T	T	T	T	T	T	T	T	T	T	T
1227	Excalibur_c82403_135	A/G	5	572414620	+	A	A	A	A	A	A	A	A	G	A	A	A	A	A	A	A	A	A	A	G	A	A	A	A	A	A	A	A	A	A	A	A	A	A	A	A	A	G	A	R	A	A	A	A
1228	Kukri_c31964_56	C/T	5	575150378	+	T	T	T	C	T	T	T	T	T	C	T	T	C	T	C	T	C	T	T	T	T	C	C	C	C	T	T	C	C	T	C	T	C	T	T	C	T	T	T	T	C	T	T	T
1229	IAAV3838	T/C	5	584321209	+	T	T	T	T	T	T	T	Y	T	C	T	C	C	C	T	T	T	C	T	T	C	T	T	T	T	T	T	T	T	T	C	T	C	C	T	T	T	T	T	N	T	C	C	C
1230	wsnp_Ex_c18223_27035083	G/A	5	599462131	+	G	G	G	G	G	G	G	G	G	G	G	G	G	G	G	G	G	G	G	G	G	G	G	G	G	G	G	G	G	G	G	G	G	G	G	G	G	A	G	G	G	G	G	G
1231	BS00056089_51	T/C	5	613050829	+	T	T	T	T	C	T	T	C	T	C	C	T	T	C	T	T	T	T	C	T	C	T	T	T	T	T	T	T	T	T	C	T	T	T	T	T	T	T	T	T	T	T	T	T
1232	BS00074617_51	C/T	5	616586051	+	C	C	C	C	C	C	C	C	C	C	C	C	C	C	C	C	C	C	C	C	C	C	C	C	C	C	C	C	C	C	C	C	C	C	C	C	C	C	C	C	C	C	C	C
1233	BS00066319_51	G/T	5	619498253	+	G	G	G	G	G	G	G	G	G	G	T	G	G	G	G	G	G	G	G	G	G	G	G	G	G	G	G	G	G	G	T	G	G	G	T	G	G	G	G	G	G	G	T	G
1234	BS00061179_51	A/G	5	621802782	+	A	A	A	A	A	A	A	A	G	A	A	A	A	A	A	A	A	A	A	A	A	G	A	A	A	A	A	A	A	A	A	A	G	A	A	A	A	G	A	A	G	A	A	A
1235	wsnp_Ex_c9483_15722127	G/A	5	623684994	+	G	G	G	G	G	G	G	G	G	G	N	G	G	G	G	G	G	G	G	G	G	G	G	G	G	G	G	G	G	G	G	G	A	N	N	G	G	A	G	G	A	G	G	G
1236	wsnp_Ku_c18497_27803432	C/T	5	624233333	+	C	C	C	C	C	C	C	C	C	C	C	C	C	C	C	C	C	C	C	C	C	C	C	C	C	C	C	C	C	C	C	C	T	C	C	C	C	T	C	C	T	C	C	C
1237	Excalibur_c34069_487	A/G	5	635918704	+	A	A	A	A	A	A	A	A	G	G	A	A	A	A	G	A	A	A	A	A	A	A	A	A	A	A	A	A	A	A	A	A	A	G	A	A	A	G	A	N	A	A	A	A
1238	Tdurum_contig56731_335	C/T	5	638377992	+	C	C	C	C	C	C	C	C	C	C	C	C	C	C	C	C	C	C	T	C	C	C	C	C	C	C	C	C	C	C	C	C	C	C	C	C	C	T	C	T	C	C	T	C
1239	GENE-1724_72	G/A	5	639142721	+	G	G	G	G	A	G	G	G	G	G	A	G	G	G	G	G	G	G	A	G	G	G	G	G	G	A	A	A	G	G	A	G	A	G	G	G	G	A	G	A	A	G	A	G
1240	Excalibur_c46600_919	T/G	5	643728702	+	T	T	T	T	T	T	T	T	T	T	T	T	T	T	T	T	T	T	T	T	T	T	T	T	T	T	T	T	T	T	T	T	T	T	T	T	G	T	T	T	T	T	T	T
1241	Ku_c172_840	A/G	5	645350846	+	A	A	A	A	A	A	A	A	A	A	A	A	A	A	A	A	A	A	A	A	A	A	A	A	A	A	A	A	A	A	A	A	A	A	A	A	A	A	A	R	A	A	A	A
1242	wsnp_Ex_rep_c67786_66472676	A/G	5	648900201	+	A	A	A	A	A	A	A	A	A	A	A	A	G	A	A	A	A	A	A	A	A	A	A	A	A	A	A	A	A	A	A	A	G	A	A	A	G	G	A	A	A	A	G	G
1243	RAC875_c47550_437	T/C	5	649536542	+	G	T	T	T	T	T	T	T	T	T	T	T	T	T	T	T	T	T	T	T	T	T	T	T	T	T	T	T	T	T	T	T	T	T	T	T	T	T	T	T	T	T	T	T
1244	BS00063300_51	G/A	5	649959371	+	G	G	G	G	G	G	G	G	G	G	G	G	G	G	G	G	G	G	G	G	G	G	G	G	G	G	G	G	G	G	G	G	G	G	G	G	A	A	G	G	G	G	G	G
1245	BS00072296_51	A/G	5	651563047	+	A	A	A	A	A	A	A	A	A	A	A	A	G	A	A	A	A	A	A	A	G	A	A	A	A	A	A	A	A	A	A	A	A	A	A	A	G	G	A	A	A	A	A	G
1246	BobWhite_c17879_519	T/C	5	654759243	+	T	T	T	T	T	T	T	N	N	T	T	T	C	T	T	T	T	T	T	T	C	T	T	T	T	T	N	T	T	T	T	T	T	T	T	N	T	C	T	T	T	T	T	C
1247	wsnp_Ex_c14202_22145805	C/A	5	655014566	+	C	C	C	C	C	C	C	C	C	C	C	C	A	C	C	C	C	C	C	C	C	C	C	C	C	C	C	C	C	C	C	C	C	C	C	C	C	A	C	C	C	C	C	A
1248	GENE-1981_131	A/G	5	655017074	+	A	A	A	A	A	A	A	A	A	A	A	A	A	A	A	A	A	A	A	A	A	A	A	A	A	A	A	A	A	A	A	A	A	A	A	A	A	G	A	A	A	A	A	A
1249	IACX5899	G/A	5	655366438	+	G	G	G	G	G	G	G	G	G	G	G	G	G	G	G	G	G	G	G	G	G	G	G	G	G	G	G	G	G	G	G	G	G	G	G	G	G	A	G	G	G	G	G	G
1250	RAC875_c79551_167	T/C	5	662009944	+	T	T	T	T	T	T	T	T	C	T	C	T	T	T	T	T	T	T	T	C	T	C	T	T	T	T	T	T	T	T	C	T	T	T	C	T	C	C	T	T	T	T	T	T
1251	BS00091002_51	T/C	5	662023003	+	T	T	T	T	T	T	T	T	T	T	T	T	T	T	T	T	T	T	T	T	T	T	T	T	T	T	T	T	T	T	T	T	T	T	C	T	T	C	T	T	T	T	N	T
1252	BS00068094_51	A/G	5	663207657	+	A	A	A	A	A	A	A	A	A	A	A	A	A	A	A	A	A	A	A	A	A	A	A	A	A	A	A	A	A	A	A	A	A	A	G	A	A	G	A	A	A	A	A	A
1253	Kukri_c63259_151	C/T	5	665450215	+	T	C	C	T	C	C	C	C	T	T	C	C	C	C	T	T	T	C	T	T	C	T	T	T	T	C	C	T	T	C	T	C	C	C	T	T	C	T	C	C	T	C	C	C
1254	BS00010316_51	G/A	5	679203691	+	G	G	G	G	G	G	A	G	G	G	G	G	G	G	A	G	A	G	A	G	G	A	G	A	A	G	G	G	G	G	G	G	G	G	A	G	G	G	A	G	G	G	G	G
1255	Tdurum_contig59585_656	G/A	5	681299637	+	A	A	A	G	G	A	G	A	G	G	G	G	G	A	N	G	G	A	A	G	A	G	N	G	G	A	A	G	G	A	G	G	A	A	N	G	A	A	G	A	G	A	N	A
1256	BS00023337_51	A/G	5	682143606	+	G	G	G	A	A	G	A	R	A	A	A	A	A	G	A	A	A	G	G	A	G	A	A	A	A	G	A	A	A	G	A	A	A	A	A	A	G	G	A	G	A	G	A	G
1257	Tdurum_contig62557_263	A/G	5	682844265	+	A	A	A	A	A	A	A	A	A	A	A	A	A	A	A	A	A	A	A	A	A	A	A	A	A	A	A	A	A	A	G	A	G	A	A	A	A	A	A	A	A	A	A	A
1258	wsnp_CAP12_c15_9559	A/G	5	684786157	+	A	A	A	A	A	A	A	A	A	A	A	A	A	A	A	A	A	A	A	A	A	A	A	A	A	A	A	A	A	A	A	A	A	A	A	A	A	A	A	A	A	A	A	A
1259	wsnp_BG262734A_Ta_2_3	T/C	5	684787307	+	C	T	C	T	Y	T	T	C	T	T	T	T	T	C	T	T	T	C	T	T	C	T	T	T	T	C	T	T	T	T	T	T	C	T	T	T	T	T	T	N	T	C	C	T
1260	Tdurum_contig11443_1022	C/T	5	688792830	+	C	T	C	C	C	C	T	C	T	C	C	C	C	C	C	T	C	C	C	C	T	C	C	C	C	C	T	C	C	T	C	C	C	T	C	C	C	T	C	C	C	C	C	C
1261	Kukri_c34806_112	T/G	5	689222630	+	T	T	T	T	T	T	T	T	T	T	T	T	T	T	T	T	T	T	T	T	T	T	T	T	T	T	T	T	T	T	T	T	T	T	T	T	T	T	T	T	T	T	T	T
1262	IACX6065	T/C	5	691835148	+	T	T	T	T	T	T	C	C	T	T	T	T	T	T	T	T	T	C	T	T	T	T	T	T	T	C	C	T	T	T	C	T	C	C	C	T	T	T	C	T	T	T	T	T
1263	wsnp_Ex_c20250_29303152	G/T	5	692562654	+	C	G	G	G	T	G	T	T	G	T	T	T	T	T	T	T	T	T	T	T	G	T	G	T	T	T	T	G	G	G	T	T	T	T	T	G	G	T	T	T	G	G	G	G
1264	BS00022368_51	C/T	5	694180277	+	C	C	C	C	C	C	T	T	C	T	T	T	T	C	T	T	T	C	T	T	C	T	C	T	T	C	T	C	C	C	T	T	T	T	T	C	C	C	T	T	C	C	C	C
1265	Tdurum_contig100004_204	G/A	5	697560618	+	A	A	G	G	G	G	G	G	G	G	G	G	G	G	G	G	G	G	G	G	G	G	G	G	G	G	G	G	G	A	G	G	G	G	G	G	A	A	G	G	G	G	G	G
1266	BS00097265_51	T/C	5	698355596	+	C	T	T	C	T	T	C	C	C	T	C	C	C	T	T	T	T	T	T	T	T	T	C	T	T	C	T	C	C	T	C	C	T	T	C	C	T	C	C	C	C	T	T	T
1267	BS00067228_51	A/C	5	698744471	+	C	A	A	C	C	C	A	A	C	A	A	A	A	A	A	A	A	C	A	A	A	A	C	A	A	C	C	C	C	A	A	A	C	A	A	C	A	C	A	A	C	A	A	A
1268	BS00081475_51	C/T	5	699450289	+	C	C	C	C	T	T	C	C	T	C	C	C	C	C	C	C	C	T	C	C	C	C	C	C	C	T	T	C	C	C	C	C	C	C	C	C	C	T	C	C	C	C	C	C
1269	BobWhite_c47143_592	T/G	5	708789101	+	T	G	G	T	T	G	G	G	T	G	T	T	T	G	T	T	T	G	T	T	T	T	T	T	T	T	T	T	T	G	T	T	T	T	T	T	G	T	T	T	T	N	T	T
1270	Excalibur_c32726_125	C/T	5	708789557	+	C	C	N	C	Y	N	C	Y	Y	C	C	C	C	N	C	Y	Y	C	C	N	C	C	N	N	C	Y	C	C	C	N	N	N	C	N	C	N	Y	N	N	C	C	Y	C	N
1271	CAP11_c1022_117	T/C	5	711466933	+	T	C	T	T	C	T	C	C	T	T	T	T	C	C	C	T	T	C	T	C	T	T	T	T	T	T	C	T	T	C	C	T	C	C	C	T	C	T	C	C	T	C	C	T
1272	Tdurum_contig42495_389	A/G	5	711595378	+	A	G	G	A	A	A	A	G	N	N	N	A	G	G	G	N	R	G	N	A	G	A	N	N	N	N	G	A	N	G	G	N	A	G	G	N	G	N	A	G	N	G	G	G
1273	BS00023222_51	A/G	5	711890783	+	A	A	A	A	G	G	A	G	A	A	A	G	G	G	G	A	N	G	A	A	A	A	A	A	A	G	G	A	A	A	A	G	G	A	G	A	A	A	A	G	A	A	A	A
1274	Tdurum_contig55841_351	C/T	5	720701639	+	T	C	C	N	C	C	C	C	Y	T	T	C	T	T	C	N	N	C	T	C	C	T	N	T	T	C	C	C	N	C	C	C	C	C	C	N	C	C	C	C	T	C	C	C
1275	BS00041742_51	T/C	5	721556440	+	T	T	T	T	T	T	T	T	T	T	T	T	T	T	T	T	T	T	T	T	T	T	T	T	T	T	T	T	T	T	T	T	T	T	T	T	T	C	T	T	T	T	T	T
1276	Excalibur_c24829_189	C/T	5	724225532	+	C	C	C	C	C	C	C	C	C	C	C	Y	C	C	C	C	C	C	C	C	C	C	C	C	C	C	C	C	C	C	C	Y	C	C	C	C	C	Y	C	C	C	C	C	C
1277	BS00033658_51	T/C	5	724807874	+	T	T	T	T	T	T	T	T	T	T	T	T	T	T	T	T	T	T	T	T	T	T	T	T	T	T	T	T	T	T	T	T	T	T	T	T	T	T	T	T	T	T	T	T
1278	BobWhite_c15763_205	A/G	5	726594370	+	A	G	G	A	G	G	G	G	G	G	G	G	G	G	G	G	G	A	G	G	G	G	A	G	G	N	G	G	A	G	A	G	G	A	G	A	N	G	A	N	A	G	G	G
1279	CAP8_c3568_256	C/T	5	726733973	+	C	C	C	C	C	C	C	T	C	C	C	C	C	C	C	C	C	C	C	C	C	C	C	C	C	T	T	T	C	C	C	C	C	C	C	C	C	C	C	C	C	C	C	C
1280	BS00093889_51	T/C	5	726825821	+	T	T	T	T	T	T	C	T	T	T	T	T	T	T	T	T	T	T	T	T	T	T	T	T	T	T	T	T	T	T	C	T	T	T	T	T	T	T	C	T	T	T	T	T
1281	RAC875_rep_c72670_558	C/T	5	731933196	+	C	C	C	C	C	C	C	C	C	C	T	C	T	C	C	C	C	C	C	C	C	C	C	C	C	C	T	T	C	C	C	C	T	C	C	C	C	C	C	C	C	C	C	T
1282	RAC875_c99055_69	T/G	5	732088989	+	T	T	T	T	T	T	T	T	T	T	T	T	T	T	T	T	T	T	T	T	T	T	T	T	T	T	T	T	T	T	T	T	T	T	T	T	T	T	T	T	T	T	T	T
1283	BS00097939_51	G/A	5	735261939	+	G	G	G	G	G	G	G	G	G	G	G	G	G	G	G	G	G	G	G	G	G	G	G	G	G	G	G	G	G	G	G	G	G	G	G	G	G	G	G	G	G	G	G	G
1284	Excalibur_c361_1321	A/G	5	735808375	+	A	A	A	A	A	A	A	A	A	A	G	A	A	A	A	A	A	A	A	A	A	A	A	A	A	A	A	A	A	A	A	A	A	A	G	A	A	A	A	A	A	A	A	A
1285	BS00029569_51	G/A	5	735810142	+	G	G	G	G	G	G	G	G	G	G	G	G	G	G	G	G	G	G	G	G	G	G	G	G	G	G	G	G	G	G	G	G	G	G	G	G	G	A	G	G	G	G	G	G
1286	IAAV2423	A/G	5	736180943	+	A	A	A	A	A	A	A	A	A	A	A	A	A	A	A	A	A	A	A	A	A	A	A	A	A	A	A	A	A	A	A	A	A	A	A	A	A	A	A	A	A	A	A	A
1287	Tdurum_contig100787_79	G/T	5	736478789	+	T	G	G	G	G	G	G	G	K	G	G	G	G	G	G	G	G	G	G	G	G	G	G	G	G	G	G	G	G	G	G	G	G	N	G	G	G	K	G	G	G	G	G	G
1288	JD_c7528_325	T/C	5	737500148	+	T	T	T	T	T	T	T	T	C	T	T	T	T	T	T	T	T	T	T	T	T	T	T	T	T	T	T	T	T	T	T	T	T	T	T	T	T	C	T	T	T	T	T	T
1289	Excalibur_c77321_69	T/C	5	740327714	+	T	T	C	T	T	T	T	T	T	T	C	T	T	T	T	T	T	C	T	T	T	T	T	T	T	T	C	C	T	T	T	T	C	T	C	T	C	C	T	T	C	T	T	T
1290	Ku_c12191_1123	A/G	5	741051975	+	A	A	N	A	A	A	A	G	G	G	A	A	A	G	G	A	G	A	G	A	A	G	A	G	G	A	A	A	A	A	A	A	A	A	G	A	A	G	A	A	A	A	A	A
1291	Tdurum_contig36700_114	G/A	5	741342769	+	A	G	G	G	G	G	G	A	A	A	G	G	G	A	A	G	A	G	A	G	G	A	G	A	A	G	G	G	G	G	G	G	G	G	A	G	G	A	G	G	G	G	G	G
1292	TA003550-0145	T/C	5	742729376	+	T	T	T	T	T	T	T	C	C	C	T	T	T	C	C	T	C	T	C	T	T	C	T	C	C	T	T	T	T	T	T	T	C	T	C	T	T	C	T	T	C	T	T	T
1293	Kukri_s117946_404	C/T	5	743466515	+	C	C	C	C	C	C	C	C	C	C	C	C	C	C	C	C	C	C	C	C	C	C	C	C	C	C	C	C	C	C	C	C	C	C	C	C	C	C	C	C	C	C	C	C
1294	IACX5852	C/A	5	745969082	+	C	C	C	C	C	C	C	C	C	C	C	C	C	C	C	C	C	C	C	C	A	C	C	C	C	C	C	C	C	C	C	C	A	C	C	C	C	C	C	C	C	C	C	C
1295	RAC875_c53037_181	A/G	5	746215468	+	G	A	A	A	A	A	A	G	G	A	G	A	A	G	A	G	A	G	G	G	G	A	A	A	A	A	A	A	A	A	A	A	G	G	G	A	A	G	A	A	A	A	A	A
1296	wsnp_Ex_c11229_18163892	G/A	5	748285391	+	G	G	G	G	G	G	G	G	G	G	G	G	G	G	G	G	G	G	G	G	G	G	G	G	G	G	G	G	G	G	G	G	G	G	G	G	G	G	G	G	G	G	G	G
1297	BS00068415_51	G/A	5	752028041	+	G	G	G	G	G	G	G	G	G	G	G	G	G	G	G	G	G	G	G	G	A	G	G	G	G	G	G	G	G	G	G	G	G	G	G	G	G	G	G	A	G	G	G	A
1298	tplb0028p23_691	A/G	6	2587065	+	G	A	A	A	A	A	A	A	A	A	A	A	G	A	A	A	A	A	A	A	A	A	A	A	A	A	A	A	A	A	A	A	A	A	A	A	A	A	A	R	A	A	A	A
1299	Kukri_c17082_519	C/T	6	2617919	+	C	C	C	C	C	C	C	C	C	C	C	C	C	C	C	C	C	C	C	C	C	C	C	C	C	C	C	C	C	C	C	C	C	C	C	C	C	C	C	Y	C	C	C	C
1300	Kukri_c17082_378	C/T	6	2618060	+	C	T	T	C	T	C	T	T	C	C	C	C	C	T	C	T	C	T	C	C	C	C	C	C	C	C	C	C	C	T	T	C	C	C	C	C	T	T	T	C	C	T	C	T
1301	BS00064776_51	C/T	6	3878089	+	C	C	T	C	T	C	C	T	T	C	C	C	C	T	C	C	C	C	C	C	C	C	C	C	C	C	C	C	C	C	C	C	C	C	C	C	T	T	C	C	C	T	C	T
1302	Tdurum_contig49804_392	C/T	6	4197036	+	C	T	T	C	T	C	T	T	T	C	C	C	T	T	C	T	C	T	C	T	T	C	C	C	C	T	C	C	C	T	T	C	C	C	T	C	T	T	T	T	C	T	T	T
1303	Tdurum_contig84762_189	A/G	6	4676869	+	G	A	A	A	A	G	A	A	A	A	A	A	G	A	A	A	A	A	A	G	G	A	A	A	A	A	A	A	A	A	A	A	A	A	A	A	A	A	A	G	A	A	G	A
1304	Excalibur_c878_1249	A/G	6	5531190	+	A	A	A	A	A	A	A	A	A	A	A	A	A	A	A	A	A	G	A	A	A	A	A	A	A	A	A	A	A	A	A	A	A	A	A	A	A	A	A	N	A	A	A	A
1305	Tdurum_contig11192_373	G/A	6	5955188	+	A	A	G	A	G	G	G	A	A	G	A	G	G	A	G	G	G	G	G	G	G	G	A	G	G	G	G	G	A	A	G	G	G	G	G	A	G	A	G	R	G	G	G	G
1306	IACX5776	G/A	6	6286651	+	A	G	G	G	G	G	G	G	G	G	G	G	G	G	G	G	G	G	G	A	G	G	G	G	G	G	G	G	G	G	G	G	G	G	G	G	G	G	G	G	G	G	G	G
1307	wsnp_Ex_c8360_14085858	T/C	6	6286848	+	T	C	C	T	C	C	C	C	C	T	C	T	T	C	T	C	T	C	T	T	T	C	T	T	T	C	C	C	T	C	C	T	C	T	C	T	C	C	C	Y	C	C	T	C
1308	Excalibur_c94546_61	G/A	6	6521871	+	G	G	G	G	A	G	A	G	G	G	G	G	G	G	G	A	G	A	G	G	G	G	G	G	G	A	G	G	G	G	A	G	G	G	A	G	G	G	A	G	G	G	G	G
1309	Tdurum_contig34149_219	C/T	6	6687655	+	C	C	C	C	T	T	T	C	C	C	C	C	C	C	C	T	C	T	C	T	C	C	C	C	C	T	C	C	C	C	T	C	C	C	T	C	C	C	T	C	C	C	C	C
1310	BS00083706_51	T/C	6	7165817	+	T	C	C	T	C	C	C	C	C	C	C	C	T	C	C	C	C	C	C	C	T	C	T	C	C	C	C	C	T	C	C	C	T	T	C	T	C	T	C	T	T	C	T	C
1311	wsnp_Ex_rep_c67635_66292308	A/G	6	7167398	+	R	A	A	G	A	A	A	A	G	A	A	A	A	A	A	A	A	A	A	A	A	G	G	A	A	A	A	G	G	A	A	A	A	G	A	G	A	A	A	A	A	A	A	A
1312	BS00079989_51	C/T	6	7663455	+	C	C	C	C	C	C	C	C	C	C	Y	C	Y	C	C	C	C	C	C	C	C	C	C	C	C	C	N	Y	C	C	C	C	C	C	C	C	C	C	C	C	C	C	Y	C
1313	wsnp_Ex_c40595_47620787	C/T	6	8283779	+	C	C	T	C	T	C	T	C	C	C	C	T	C	C	C	T	C	T	C	C	T	C	C	T	C	T	C	C	C	C	T	T	T	T	T	C	T	C	T	T	T	T	C	T
1314	Ra_c17608_960	T/C	6	9477094	+	C	T	T	C	T	T	T	T	T	T	T	T	T	T	T	T	T	T	T	T	T	T	C	T	T	T	T	T	C	T	T	T	T	T	T	C	T	T	T	T	T	T	T	T
1315	RAC875_c8459_1291	G/A	6	9512153	+	G	G	A	G	G	G	G	G	G	G	G	G	G	G	G	G	G	A	G	G	G	G	G	G	G	G	G	G	G	G	G	G	G	G	G	G	G	G	G	R	G	A	G	A
1316	BobWhite_c3902_210	C/T	6	10448154	+	C	C	C	C	C	C	C	C	C	C	C	C	C	C	C	C	C	C	C	C	C	C	C	C	C	C	C	C	C	C	C	C	Y	C	C	C	C	C	C	C	Y	C	C	C
1317	BobWhite_c3902_175	G/A	6	10448189	+	G	G	G	G	G	G	G	G	A	G	G	G	G	G	G	G	G	G	G	G	A	A	G	G	G	G	G	G	G	G	G	G	G	G	G	G	G	G	G	N	G	G	G	G
1318	tplb0059m03_1516	G/A	6	10674665	+	G	G	G	G	G	G	G	G	G	G	G	G	G	G	G	G	G	G	G	G	A	G	G	G	G	G	G	G	G	G	G	G	G	G	G	G	G	G	G	A	G	G	G	G
1319	CAP11_c2057_200	C/T	6	10853327	+	C	C	C	C	C	C	C	C	C	C	C	C	C	C	C	C	C	C	C	C	C	C	C	C	C	C	C	C	C	C	C	C	C	C	C	C	C	C	C	C	C	C	C	C
1320	Tdurum_contig14251_320	A/G	6	11284546	+	A	A	A	A	A	A	G	A	A	A	A	A	A	A	A	G	A	A	A	A	A	A	A	A	A	A	A	A	A	A	G	A	A	A	G	A	A	G	G	G	A	A	A	A
1321	BS00098868_51	T/C	6	11621323	+	C	C	T	T	T	T	C	T	T	T	T	T	C	T	T	C	T	C	T	T	T	T	T	C	T	T	C	C	T	C	C	T	T	C	C	T	C	C	C	C	T	T	C	T
1322	BS00022154_51	C/T	6	12033810	+	C	C	C	C	C	C	C	C	C	C	C	C	C	C	C	C	C	C	C	C	C	C	C	C	C	C	C	C	C	C	C	C	C	C	C	C	C	C	C	C	C	C	C	C
1323	Kukri_rep_c96809_352	A/C	6	12299600	+	T	A	A	A	A	A	C	C	A	A	A	A	A	A	C	A	C	A	C	A	A	A	A	A	C	A	A	A	A	A	C	A	C	A	A	A	A	A	A	N	C	C	A	A
1324	TA002103-1262	T/G	6	12304279	+	T	G	G	T	G	T	T	T	T	T	T	G	G	T	T	G	T	T	T	T	G	T	T	T	T	G	T	T	T	G	T	G	T	T	T	T	G	T	T	K	T	T	G	G
1325	BS00111294_51	T/G	6	12304535	+	A	G	T	T	T	T	G	T	T	T	T	T	G	T	T	G	T	G	T	G	T	T	T	G	T	T	G	G	T	G	G	T	T	G	G	T	G	G	G	T	T	T	G	T
1326	BS00105741_51	C/T	6	12410712	+	C	C	T	C	C	C	C	C	T	C	T	C	C	C	C	C	C	C	C	C	C	T	C	C	C	C	C	C	C	C	C	C	C	C	C	C	C	C	C	C	C	T	C	T
1327	RAC875_c53353_78	C/T	6	13088274	+	C	C	C	C	C	C	C	C	C	C	C	C	C	C	C	C	C	C	C	C	C	C	C	C	C	C	C	C	C	C	C	C	C	T	C	C	C	C	C	C	C	C	C	C
1328	RAC875_c5966_1854	T/C	6	13091024	+	C	T	T	T	T	T	T	T	T	T	T	T	T	T	T	T	T	T	T	T	T	T	T	T	T	T	T	T	T	T	T	T	C	T	T	T	T	T	T	Y	C	T	T	T
1330	RAC875_c77648_367	A/C	6	13993679	+	M	C	A	A	C	A	A	A	A	A	A	C	A	A	A	A	A	A	A	A	A	A	A	A	A	C	A	A	A	C	A	C	A	A	A	A	A	A	A	A	A	A	A	A
1331	BS00010849_51	T/C	6	16989244	+	C	C	C	T	T	C	T	T	N	T	C	C	C	T	T	C	T	T	T	T	T	T	T	C	T	T	T	T	T	C	T	C	T	T	T	T	C	T	T	Y	T	C	C	C
1332	wsnp_Ku_c663_1368085	A/G	6	18531560	+	R	A	A	A	A	A	A	A	A	A	A	A	A	A	A	A	A	A	A	A	G	A	A	A	A	A	A	A	A	A	A	A	G	G	A	A	A	A	A	R	G	A	A	A
1333	wsnp_BE497169B_Ta_2_2	C/A	6	19693914	+	C	C	A	C	C	A	C	C	A	C	C	C	C	C	C	A	C	C	C	C	C	A	C	C	C	C	C	C	C	C	C	C	C	C	C	C	C	C	C	C	C	A	C	A
1334	tplb0041e10_1230	C/A	6	20232152	+	C	A	A	C	A	C	C	C	A	A	A	C	C	C	C	A	C	A	C	A	C	A	C	A	C	A	C	A	C	A	C	C	A	A	A	C	C	C	C	M	A	A	C	A
1335	IAAV6442	C/A	6	20233326	+	C	A	A	C	C	C	C	C	A	A	A	C	C	C	C	A	C	A	C	C	C	A	C	A	C	C	C	A	C	A	C	C	C	A	A	C	C	C	C	C	C	A	C	A
1336	Kukri_rep_c101341_425	T/C	6	20241610	+	T	T	T	T	C	T	T	T	T	T	T	T	T	T	T	T	T	T	T	C	T	T	T	T	T	C	T	T	T	T	T	T	C	T	T	T	T	T	T	Y	C	T	T	T
1337	wsnp_Ex_c8240_13914674	C/T	6	20242471	+	C	C	C	C	C	C	C	C	C	C	C	C	C	C	C	C	C	C	C	C	C	C	C	C	C	C	C	C	C	C	C	C	C	C	C	C	C	C	C	C	C	C	C	C
1338	RAC875_c36432_172	G/A	6	20315431	+	G	G	G	G	G	G	A	G	G	G	G	G	G	G	G	G	G	G	G	G	G	G	G	G	G	G	G	G	G	G	G	G	G	G	G	G	G	G	A	G	G	G	G	G
1339	BS00039218_51	T/G	6	21178592	+	T	T	N	T	G	N	T	T	T	T	T	T	T	T	T	T	T	T	T	G	T	T	T	T	T	G	T	T	T	T	T	T	T	G	T	T	N	N	T	T	T	T	T	N
1340	wsnp_Ra_c16264_24873670	C/T	6	21353322	+	C	C	T	C	C	T	N	C	C	C	C	C	C	C	C	C	C	C	C	C	C	C	C	C	C	C	C	C	C	C	C	C	C	C	C	C	T	T	T	T	C	N	T	T
1341	IACX6214	G/A	6	21677891	+	G	A	G	G	A	G	A	G	G	A	A	A	A	G	G	A	G	A	G	A	G	G	G	A	G	A	G	A	G	A	G	A	G	G	A	G	G	G	A	R	G	G	A	G
1342	CAP11_c5660_100	G/A	6	21935418	+	G	G	G	G	G	G	G	G	R	G	G	G	G	G	G	G	G	G	G	G	G	G	G	G	G	G	G	A	G	G	G	G	G	A	G	G	G	G	G	G	G	G	G	G
1343	IAAV3924	T/C	6	23641716	+	T	T	T	T	T	T	C	T	T	C	C	C	C	T	T	C	T	T	T	T	T	T	T	T	T	T	T	T	T	T	T	C	T	T	C	T	C	C	C	Y	T	T	C	T
1344	Tdurum_contig49753_191	C/T	6	24183250	+	C	C	T	C	N	C	C	C	T	C	T	C	N	C	C	C	C	T	C	N	N	T	C	C	C	T	N	N	C	C	C	C	N	N	C	C	C	C	C	Y	C	N	N	T
1345	BS00097558_51	G/A	6	24963509	+	G	G	G	G	G	G	G	G	G	G	R	G	G	G	G	G	G	G	G	G	G	G	G	G	G	G	G	G	G	G	G	G	G	G	G	G	G	G	G	G	G	G	G	G
1346	Tdurum_contig11684_144	C/T	6	26729324	+	C	T	T	C	C	C	T	T	T	C	C	C	T	T	C	C	C	C	C	T	C	C	C	C	C	C	C	C	C	T	C	C	T	T	C	C	C	C	T	Y	C	T	T	T
1347	Kukri_c13830_487	G/A	6	27131517	+	G	G	G	G	G	G	G	G	G	G	A	G	G	G	G	G	G	G	G	G	G	G	G	G	G	G	G	G	G	G	G	G	G	G	G	G	G	G	G	G	G	G	G	G
1348	BS00084607_51	C/T	6	27481798	+	C	C	T	C	C	T	T	T	T	C	C	T	C	T	C	T	C	C	C	T	T	T	C	C	C	C	T	T	C	C	T	T	C	T	T	C	T	C	T	N	C	T	T	T
1349	TA001028-0737	G/T	6	27522328	+	G	G	G	G	G	G	G	G	G	G	G	G	G	G	G	G	G	G	G	G	G	G	G	G	G	G	G	G	G	G	G	G	G	N	G	G	G	T	G	G	G	G	G	G
1350	wsnp_Ex_c57450_59156677	C/T	6	28405423	+	C	C	C	C	C	C	C	C	N	C	C	C	C	C	C	C	C	C	Y	C	C	C	C	C	C	C	C	C	C	C	C	C	C	C	T	C	C	N	C	C	C	C	C	C
1351	GENE-4824_212	G/A	6	28737187	+	G	A	G	G	G	G	G	G	G	G	G	G	A	G	G	G	G	G	N	G	G	G	G	A	G	G	G	G	G	A	G	G	G	G	A	G	G	G	G	R	G	G	G	G
1352	RFL_Contig3455_700	A/G	6	30146728	+	G	G	G	A	A	A	G	A	A	A	A	A	G	A	A	A	A	A	A	A	G	A	A	A	A	A	G	G	A	G	A	A	A	A	A	A	G	A	G	A	A	G	A	G
1353	IAAV1043	C/T	6	33540862	+	C	C	T	C	C	C	T	C	Y	C	T	T	C	C	C	T	C	T	C	C	C	C	C	T	C	C	T	T	C	C	C	T	T	C	C	C	C	C	T	Y	C	T	T	T
1354	Excalibur_c24391_321	G/A	6	35708175	+	G	G	G	G	G	G	G	G	G	G	G	G	G	G	G	G	G	G	G	G	G	G	G	G	G	G	G	G	G	G	G	G	G	G	G	G	G	G	G	G	G	G	G	G
1355	RFL_Contig1456_1130	A/G	6	43203634	+	A	A	A	A	A	A	A	A	A	A	A	A	A	A	A	A	A	A	A	A	A	A	A	A	A	A	A	A	A	A	A	A	A	A	A	A	A	A	A	A	A	A	A	A
1356	BS00056258_51	T/G	6	43591574	+	T	T	T	T	T	T	T	T	T	T	T	T	T	T	T	T	T	T	T	T	T	T	T	T	T	T	T	T	T	T	T	T	T	T	T	T	T	T	T	T	T	T	T	T
1357	Excalibur_c6852_799	A/G	6	43956254	+	G	A	A	G	A	A	G	A	A	A	A	G	A	A	A	A	A	A	A	A	A	A	G	A	A	A	A	G	G	A	A	G	A	A	A	G	A	A	A	A	A	A	A	A
1358	Jagger_c4901_95	C/T	6	47728033	+	C	C	C	C	C	T	C	C	T	C	C	C	C	C	C	T	C	C	C	C	T	C	C	C	C	C	N	C	C	C	C	C	C	C	C	C	C	C	C	C	C	C	C	C
1359	BS00092492_51	A/G	6	55508629	+	A	G	G	A	A	A	A	A	A	A	A	A	A	A	A	G	A	A	A	A	A	A	A	A	A	A	A	A	A	G	G	A	A	A	A	A	G	A	A	N	A	A	A	A
1360	BobWhite_rep_c55395_200	C/T	6	55893256	+	G	N	C	C	C	C	C	C	C	C	C	C	C	C	C	N	C	C	C	C	C	C	C	C	C	C	C	C	C	N	C	C	C	C	C	C	C	C	C	C	C	C	C	C
1361	BS00016407_51	C/T	6	56094456	+	C	T	C	C	T	C	C	C	T	C	C	C	T	C	C	T	C	C	C	C	C	C	C	C	C	T	C	C	C	T	C	C	C	C	T	C	C	T	C	C	C	C	C	C
1362	Tdurum_contig67690_183	A/G	6	59611477	+	G	A	A	G	A	G	A	G	A	G	A	G	A	G	G	G	G	G	G	A	G	G	G	G	G	A	A	G	G	A	A	G	A	A	A	G	A	A	G	N	G	G	A	G
1363	Kukri_c10017_833	A/G	6	60869551	+	G	A	A	A	G	A	A	R	A	G	A	A	A	A	A	A	G	A	G	A	A	A	A	G	G	G	A	A	A	A	A	A	A	A	A	A	A	G	A	A	A	A	A	A
1364	Kukri_rep_c70103_146	G/A	6	62566974	+	G	G	G	G	G	G	G	G	G	G	G	G	G	G	G	G	G	G	G	G	G	G	G	G	G	G	A	G	G	G	G	G	G	G	G	G	G	G	G	G	G	G	G	G
1365	CAP8_c1799_237	G/A	6	62847403	+	G	A	A	G	A	G	A	G	A	G	A	G	A	G	G	G	G	G	G	A	G	G	G	G	G	A	G	G	G	A	A	G	A	A	A	G	A	A	G	R	G	A	A	G
1366	Excalibur_c8284_580	G/A	6	63578608	+	A	G	G	A	G	A	G	A	G	A	G	A	G	A	A	A	A	A	A	G	A	A	A	A	A	G	A	A	A	G	G	A	G	G	G	A	G	G	A	R	A	G	G	A
1367	wsnp_JD_c828_1226159	A/G	6	68824238	+	C	G	A	A	G	A	A	G	G	A	A	A	G	A	A	A	A	G	A	G	G	A	A	A	A	G	A	A	A	G	G	A	G	A	G	A	A	A	A	R	G	G	A	A
1368	GENE-1900_115	T/C	6	69424531	+	T	C	C	T	T	T	T	T	C	T	T	T	C	T	T	C	T	C	T	C	C	T	T	T	T	T	T	T	T	C	C	T	C	T	C	T	T	T	T	Y	C	C	C	C
1369	wsnp_Ku_c33335_42844594	G/A	6	69425680	+	G	G	G	G	G	G	G	G	G	G	G	G	G	G	G	G	G	G	G	G	G	G	G	G	G	G	G	G	G	G	G	G	G	G	G	G	G	G	G	G	G	G	G	G
1370	IACX2048	A/G	6	71847730	+	A	G	G	A	A	A	A	A	G	A	A	A	G	A	A	G	A	G	A	G	G	A	A	A	A	A	A	A	A	G	G	A	G	G	G	A	G	A	A	R	G	G	G	G
1371	TA011763-0791	C/A	6	73455178	+	A	A	C	C	C	A	C	C	A	C	C	C	C	C	C	C	C	A	A	C	C	A	C	A	C	C	C	C	C	A	C	C	A	C	C	C	C	A	C	C	A	A	A	C
1372	Kukri_c34845_242	G/A	6	73524657	+	G	G	G	G	G	G	A	G	G	G	G	G	G	G	G	G	G	A	G	A	G	A	G	G	G	G	G	G	G	G	G	G	A	G	A	G	G	G	A	G	A	G	G	G
1373	Kukri_c48750_1416	C/T	6	74336483	+	C	C	C	C	C	C	C	C	C	C	C	C	C	C	C	C	C	C	C	C	C	C	C	C	C	C	C	C	C	C	C	C	C	C	C	C	C	C	C	C	C	C	C	C
1374	Excalibur_c21372_142	A/C	6	75144108	+	A	A	A	A	A	A	A	A	A	A	A	A	A	A	A	A	A	A	A	A	A	A	A	A	A	A	A	A	A	A	A	A	A	A	A	A	A	A	A	A	A	A	A	A
1375	wsnp_Ex_c19372_28313727	T/C	6	78049852	+	T	T	T	T	T	T	T	T	C	T	T	T	T	T	T	T	T	T	T	T	T	T	T	T	T	T	T	T	T	T	T	T	C	T	T	T	T	T	T	T	C	T	T	T
1376	Ra_c965_2702	C/T	6	78049955	+	C	C	C	C	C	C	C	C	C	C	C	C	C	C	C	C	C	C	C	C	C	C	C	C	C	C	C	C	C	C	C	C	C	C	C	C	C	C	C	C	C	C	C	C
1377	RAC875_c66892_58	C/T	6	79759327	+	C	C	C	C	C	C	C	C	C	C	C	C	C	C	C	C	C	C	C	C	C	C	C	C	C	C	C	C	C	C	C	C	C	C	C	C	C	C	C	C	C	C	C	C
1378	RAC875_c86306_256	T/C	6	80178258	+	T	T	T	T	T	T	T	T	T	T	T	T	T	T	T	T	T	C	T	T	T	T	T	T	T	T	T	T	T	T	T	T	T	T	T	T	T	T	T	T	T	T	T	T
1379	RAC875_c3138_224	C/T	6	81074329	+	C	C	C	C	T	C	C	C	C	C	C	C	C	C	C	C	C	C	C	C	C	C	C	C	C	T	C	C	C	C	C	C	C	C	C	C	C	C	T	C	C	C	T	C
1380	wsnp_Ex_c6065_10623213	A/C	6	87875551	+	A	A	A	A	A	A	A	A	A	A	A	A	A	A	A	A	A	A	A	A	A	A	A	A	A	A	A	A	A	A	A	A	A	A	A	A	A	A	A	A	A	A	A	A
1381	Kukri_rep_c102953_304	A/G	6	101147135	+	G	G	G	A	G	G	G	A	G	G	A	G	G	G	A	A	A	G	A	G	A	A	A	A	A	G	A	A	A	G	G	G	A	A	G	A	G	G	G	G	A	G	G	G
1382	BobWhite_c10402_140	T/C	6	108480833	+	T	T	T	T	T	T	T	T	T	T	T	T	T	T	T	T	T	T	T	T	T	T	T	T	T	T	T	T	T	T	T	T	T	T	T	T	T	T	T	T	T	T	T	T
1383	Excalibur_c41477_1272	A/G	6	121537502	+	A	A	A	A	A	A	A	A	A	A	A	A	A	A	A	A	A	A	A	A	A	A	A	A	A	A	A	A	A	A	A	A	A	A	A	A	A	A	A	A	A	A	A	A
1384	Kukri_rep_c101837_143	G/A	6	123584535	+	G	G	G	G	G	G	G	G	G	G	G	G	G	R	G	G	G	G	G	G	G	G	G	G	G	G	G	G	G	G	G	G	G	G	G	G	G	G	G	G	G	G	G	G
1385	Tdurum_contig100403_128	C/T	6	126890001	+	C	C	C	C	C	C	Y	C	C	C	C	C	C	Y	C	C	C	C	C	C	C	C	C	C	C	C	C	C	C	C	C	C	C	C	C	C	Y	C	C	C	C	Y	C	Y
1386	Kukri_c48410_604	C/T	6	141499012	+	T	T	C	T	T	C	C	C	T	T	T	T	T	C	C	C	T	C	T	C	C	T	T	T	T	C	C	T	T	T	C	T	T	C	C	T	T	T	C	C	T	T	T	C
1387	wsnp_Ex_c5657_9942445	T/C	6	144758951	+	T	T	T	T	T	T	C	T	T	T	T	T	T	C	T	T	T	T	T	T	T	T	T	T	T	T	T	T	T	T	T	T	T	T	T	T	T	T	T	T	T	C	T	C
1388	wsnp_Ex_c54357_57265797	A/G	6	145520797	+	G	A	A	G	A	A	G	G	G	G	N	A	G	G	G	G	G	N	G	A	A	G	G	G	G	N	N	N	G	R	N	N	G	N	N	G	G	N	N	G	G	G	A	G
1389	Tdurum_contig43263_243	A/G	6	147985655	+	G	A	A	G	A	A	G	A	A	A	A	A	A	A	A	A	A	A	A	A	A	G	G	G	A	A	A	A	G	A	A	A	A	A	A	G	A	A	A	G	A	G	A	G
1390	RAC875_c45678_1083	G/A	6	149352151	+	A	G	G	G	G	G	G	G	N	G	A	G	G	G	G	G	G	G	G	G	G	G	G	G	G	G	G	G	G	G	G	G	G	G	G	G	G	G	G	G	G	G	G	G
1391	IACX971	G/T	6	152297658	+	G	G	G	G	G	G	T	G	G	G	G	G	G	G	G	G	G	G	G	G	G	G	G	G	G	G	G	G	G	G	G	G	G	G	G	G	G	G	G	G	G	T	G	T
1392	Excalibur_c35491_788	C/T	6	158798138	+	C	C	C	C	C	C	C	C	C	C	C	C	C	C	C	C	C	C	C	C	C	C	C	C	C	C	C	C	C	C	C	C	C	C	C	C	C	C	C	C	C	C	C	C
1393	BS00045195_51	G/A	6	168336419	+	A	A	G	A	G	G	A	G	G	A	G	G	G	G	A	A	A	G	A	G	G	A	A	A	A	G	G	G	A	A	G	G	A	G	A	A	A	G	A	A	A	A	A	A
1394	tplb0062h15_59	C/A	6	180804445	+	C	A	C	C	C	C	A	C	C	C	C	C	C	C	C	C	C	C	C	C	C	C	C	C	C	C	C	C	C	A	C	C	C	C	C	C	A	A	A	C	C	C	N	C
1395	RAC875_c37608_216	C/A	6	184107542	+	C	C	C	C	C	C	C	C	C	C	C	C	C	C	C	C	C	C	C	C	C	C	C	C	C	C	C	C	C	C	C	C	C	C	C	C	C	C	C	C	C	C	C	C
1396	TA001643-0728	C/T	6	202990882	+		C	C	T	C	C	C	C	C	C	C	C	C	C	C	C	C	T	C	C	C	C	T	C	C	C	C	C	T	C	C	T	C	C	C	T	C	Y	C	C	Y	C	C	C
1397	Kukri_c45609_882	T/C	6	211023551	+	T	C	C	T	C	C	C	T	C	T	T	T	T	C	T	T	T	T	T	C	T	T	T	T	T	C	C	C	T	C	C	T	T	T	T	T	C	T	C	C	T	T	C	T
1398	Excalibur_c18641_1849	G/A	6	217517347	+	G	A	A	G	A	A	G	G	A	G	G	G	G	G	G	G	G	G	G	A	G	G	G	G	G	A	A	A	G	A	A	G	G	G	G	G	G	G	G	A	G	G	G	G
1399	Tdurum_contig26727_187	T/C	6	228544086	+	T	C	T	T	T	T	T	T	T	T	C	C	C	C	T	T	N	T	T	T	T	T	T	T	T	T	C	C	T	C	T	C	C	C	C	T	C	T	C	T	C	T	C	T
1400	BS00091577_51	G/A	6	233172879	+	G	A	G	G	G	G	G	G	G	G	A	A	A	G	G	G	G	G	G	G	G	G	G	G	G	G	A	G	G	A	G	A	A	A	G	G	G	G	G	G	A	G	G	G
1401	Kukri_c37029_761	G/A	6	238373815	+	G	G	A	G	A	A	A	G	A	G	G	G	G	A	G	G	G	A	G	A	A	G	G	G	G	A	G	G	G	G	A	G	G	G	A	G	A	A	A	A	G	A	A	A
1402	BS00062827_51	C/T	6	339263526	+	T	C	C	C	T	C	C	C	T	T	C	C	C	C	C	C	C	C	C	T	C	C	C	C	C	C	C	C	C	C	C	T	C	C	C	C	C	T	C	C	C	N	C	C
1403	Excalibur_c9001_569	A/G	6	361314888	+	A	A	R	A	A	R	A	A	A	A	A	A	A	A	A	A	A	A	A	A	A	A	A	A	A	A	A	A	A	A	A	A	A	A	A	A	A	A	A	R	A	A	A	A
1404	wsnp_BE489326B_Ta_2_1	A/G	6	422173560	+	A	A	A	A	A	A	A	A	G	A	A	A	G	A	A	A	A	G	A	A	A	A	A	A	A	A	A	A	A	A	A	A	A	A	G	A	A	A	A	A	A	G	A	A
1405	BobWhite_c16847_343	A/G	6	422345528	+	A	A	A	A	A	A	A	A	G	A	A	A	G	A	A	A	A	G	A	A	A	A	A	A	A	A	A	A	A	A	A	A	A	A	G	A	A	A	A	A	A	G	A	A
1406	Excalibur_c63730_660	A/G	6	424494143	+	A	A	A	A	A	A	A	A	A	A	A	A	A	A	A	A	A	A	A	A	A	A	A	A	A	A	A	A	A	A	A	A	A	A	A	A	A	G	A	A	A	A	A	A
1407	BS00072151_51	T/G	6	427310080	+	T	G	G	T	G	T	T	T	G	T	G	T	T	G	T	T	T	G	T	G	G	T	T	T	T	T	T	T	T	G	G	T	T	T	T	T	G	G	G	T	T	G	G	G
1408	BS00049639_51	C/A	6	427605707	+	C	C	A	C	A	C	C	C	A	C	A	C	C	C	C	C	C	A	C	A	A	C	C	C	C	C	C	C	C	C	C	C	C	C	C	C	C	A	C	C	C	A	C	C
1409	wsnp_Ku_c18538_27857915	C/T	6	433253870	+	C	C	C	C	C	T	C	C	C	C	C	C	C	C	C	C	C	C	C	C	C	C	C	C	C	C	C	C	C	C	C	C	C	C	C	C	C	C	C	C	C	C	C	T
1410	RFL_Contig5246_1091	G/A	6	457444385	+	G	G	G	G	G	A	G	A	A	G	G	G	G	G	G	G	G	G	G	G	G	G	G	G	G	A	A	G	G	G	G	G	G	G	G	G	G	A	G	G	G	G	G	G
1411	BobWhite_c11540_60	T/C	6	462102355	+	T	T	T	T	T	T	T	C	C	T	T	T	C	T	T	T	T	T	T	T	T	T	T	T	T	C	C	T	T	T	T	T	T	T	T	T	T	C	T	T	T	T	T	T
1412	BS00095061_51	C/A	6	465057614	+	C	C	C	C	C	C	C	A	C	C	C	C	C	C	C	C	C	C	C	C	A	C	C	C	C	A	A	C	C	C	C	C	C	C	C	C	C	C	C	C	C	C	C	C
1413	wsnp_Ex_c2580_4800249	A/G	6	467012624	+	A	A	A	A	A	A	A	G	A	A	A	A	A	A	A	A	A	A	A	A	G	A	A	A	A	G	G	A	A	A	A	A	A	A	A	A	A	A	A	A	A	A	A	A
1414	RAC875_c55214_932	C/T	6	473280547	+	C	C	C	C	C	C	C	T	C	T	T	T	C	T	C	C	C	C	C	C	C	T	C	C	C	T	T	C	C	C	C	T	C	T	C	C	C	C	C	C	C	C	C	C
1415	Ku_c1005_1173	T/C	6	474037814	+	T	C	C	T	C	C	C	T	T	T	T	T	T	T	T	T	T	C	T	T	T	T	T	C	T	T	T	T	T	C	C	T	T	T	C	T	C	T	C	T	T	C	C	C
1416	BS00090945_51	T/C	6	475448594	+	T	T	T	T	T	T	T	C	T	C	T	C	T	C	T	T	T	T	C	T	T	T	T	T	T	C	C	T	T	T	T	C	T	C	T	T	T	T	T	T	T	T	T	T
1417	wsnp_Ku_c26257_36216869	T/C	6	480355421	+	T	T	T	T	C	C	C	T	T	T	T	T	C	T	T	T	T	T	T	C	C	C	T	T	T	T	T	T	T	T	T	T	T	T	T	T	T	C	T	T	T	T	T	T
1418	TA005793-0515	T/C	6	480852034	+	T	T	T	T	C	C	C	C	T	C	T	C	C	C	T	T	T	T	C	C	C	C	T	T	T	C	C	T	T	T	C	C	T	C	C	T	C	C	C	T	T	T	T	T
1419	Kukri_c4074_463	G/A	6	483845301	+	G	G	G	G	G	G	G	G	G	G	G	G	G	G	G	G	G	G	G	G	G	G	G	G	G	G	G	G	G	G	G	G	G	G	G	G	G	G	G	G	G	G	G	G
1420	BS00045330_51	T/G	6	484654668	+	T	T	G	T	T	G	T	K	T	G	T	G	G	G	T	T	T	T	G	G	G	G	T	T	T	T	T	T	T	T	G	G	T	G	G	T	T	G	G	T	T	T	T	T
1421	RAC875_c44365_203	C/T	6	485018726	+	C	C	T	C	C	T	C	T	C	T	C	T	T	T	C	C	C	C	T	T	T	T	C	C	C	T	T	C	C	C	T	T	C	T	T	C	C	T	T	C	C	C	C	C
1422	BS00023645_51	T/G	6	491496431	+	T	T	G	T	T	G	T	G	T	G	T	G	G	G	T	T	T	T	G	G	G	T	T	T	T	G	G	T	T	T	G	G	N	G	G	T	T	G	G	T	T	G	G	G
1423	RAC875_c43893_213	G/A	6	493179546	+	G	G	G	G	G	G	G	G	G	G	G	A	G	G	G	G	G	G	G	G	A	G	G	G	G	G	G	G	G	G	G	G	G	A	G	G	A	A	A	G	G	G	G	G
1424	BS00105995_51	G/A	6	495590055	+	G	G	G	G	G	G	G	G	G	G	G	A	G	G	G	G	G	G	G	G	A	G	G	G	G	G	G	G	G	G	G	G	G	A	G	G	G	A	A	G	G	G	A	G
1425	RAC875_c100413_60	G/A	6	497746901	+	G	G	G	G	G	G	G	G	G	G	G	A	G	G	G	G	G	G	G	G	G	G	G	G	G	G	G	G	G	G	G	G	G	A	G	G	G	G	A	G	G	G	A	G
1426	Kukri_c25447_489	C/T	6	497920477	+	C	C	C	C	C	C	C	C	C	C	C	C	C	C	C	C	C	C	C	C	C	C	C	C	C	C	C	C	C	C	C	C	C	C	C	C	C	C	C	C	C	C	C	C
1427	wsnp_Ex_c7172_12318529	G/A	6	499594518	+	A	A	A	A	A	N	A	G	A	N	N	A	G	G	A	A	A	A	G	G	A	G	A	A	A	G	G	A	A	A	G	G	G	A	N	A	N	N	A	A	G	N	A	G
1428	RAC875_c3760_770	A/G	6	502355780	+	G	G	G	G	G	A	G	A	G	A	A	A	A	A	G	G	G	G	A	A	G	A	G	G	G	A	A	G	G	G	A	A	G	A	A	G	A	A	A	A	G	A	G	A
1429	wsnp_Ex_c5457_9632050	C/T	6	504094525	+	C	C	C	C	C	T	C	T	C	T	T	C	T	T	C	C	C	C	T	T	C	T	C	C	C	T	T	C	C	C	T	T	C	C	T	C	T	T	T	C	N	T	N	T
1430	BS00057451_51	T/C	6	504622261	+	T	T	T	T	T	C	T	T	T	T	T	T	T	T	T	T	T	T	T	T	T	T	T	T	T	T	T	T	T	T	T	C	T	T	T	T	T	T	T	T	T	T	T	T
1431	wsnp_BG263758B_Ta_2_1	A/G	6	508991698	+	A	A	A	A	A	A	A	A	A	A	A	A	A	A	A	A	A	A	A	A	A	A	A	A	A	A	A	A	A	A	A	A	A	A	A	A	A	A	A	A	A	A	A	A
1432	TA002954-0682	T/C	6	510089123	+	T	T	T	T	T	T	T	T	T	T	T	T	T	T	T	T	T	T	T	T	T	T	T	T	T	T	T	T	T	T	T	T	T	T	T	T	T	T	T	T	T	T	T	T
1433	Kukri_rep_c114738_144	A/G	6	513598230	+	G	A	A	G	A	A	A	A	A	G	A	A	A	A	G	G	G	A	G	A	A	A	G	G	G	A	A	G	G	A	A	A	G	A	A	G	G	G	G	A	G	A	A	A
1434	Ra_c88203_468	T/C	6	519253172	+	T	C	C	T	T	C	T	T	T	C	T	T	T	T	T	T	T	C	T	C	C	T	T	T	T	T	C	T	T	C	T	T	T	T	C	T	C	C	T	T	T	C	C	C
1435	BS00052423_51	G/A	6	520986305	+	G	G	G	G	G	G	G	G	G	G	G	G	G	G	G	G	G	G	G	G	G	G	G	G	G	G	G	G	G	G	G	G	G	G	G	G	G	G	G	G	G	G	G	G
1436	RAC875_c13895_763	A/G	6	524575927	+	G	A	A	A	A	A	A	A	A	A	A	A	A	A	A	A	A	A	A	A	A	A	A	A	A	A	A	A	A	A	A	A	A	A	A	A	A	A	A	A	A	A	A	A
1437	BS00030581_51	C/T	6	534499918	+	C	C	C	C	C	C	C	C	C	C	C	C	C	C	C	C	C	C	C	C	C	C	C	C	C	C	C	C	C	C	C	C	C	C	C	C	C	C	C	C	C	C	C	C
1438	wsnp_RFL_Contig3396_3515504	A/C	6	553643032	+	C	A	A	A	A	A	A	A	A	A	A	A	A	A	A	A	A	A	A	A	A	A	A	A	A	A	A	A	A	A	A	A	A	A	A	A	A	A	A	A	A	A	A	A
1439	BS00089954_51	G/A	6	556255751	+	G	G	G	G	G	G	G	G	A	G	G	G	G	G	G	G	G	G	G	G	G	G	G	G	G	G	G	G	G	G	G	G	G	G	G	G	G	G	G	G	G	G	G	G
1440	IACX3190	C/T	6	556379026	+	C	C	C	C	C	C	C	C	T	C	C	C	C	C	C	C	C	C	C	C	C	C	C	C	C	C	C	C	C	C	C	C	C	C	C	C	C	C	C	C	C	C	C	C
1441	BS00022122_51	C/T	6	560211841	+	C	C	C	C	C	C	C	C	T	C	C	C	C	C	C	C	C	C	C	C	C	T	C	C	C	C	C	C	C	C	C	C	C	C	C	C	C	T	C	T	C	C	C	C
1442	BS00060073_51	G/T	6	565414886	+	G	G	G	G	G	G	G	G	T	G	G	G	G	G	G	G	G	G	G	G	G	T	G	G	G	G	G	G	G	G	G	G	G	G	G	G	G	T	G	G	G	G	G	G
1443	Excalibur_rep_c101410_789	A/G	6	565963958	+	A	A	A	A	A	A	A	A	A	A	A	A	A	A	A	A	A	A	A	A	A	A	A	A	A	A	A	A	A	A	A	A	A	A	A	A	A	A	A	G	A	A	A	A
1444	BS00066466_51	T/C	6	566123165	+	T	T	T	T	T	T	T	T	N	T	T	T	T	T	T	N	N	T	T	T	T	C	N	N	T	T	T	T	T	N	N	T	T	T	T	N	N	T	T	C	T	T	T	T
1445	BS00066467_51	G/A	6	566123196	+	G	G	G	G	G	G	G	G	G	G	G	G	G	G	G	G	G	G	G	G	G	A	G	G	G	G	G	G	G	G	G	G	G	G	G	G	G	G	G	G	G	G	G	G
1446	BS00011612_51	G/A	6	568472805	+	A	G	G	G	G	G	G	G	G	G	G	G	G	G	N	N	N	G	G	G	G	G	G	G	N	G	N	G	G	G	G	G	G	G	G	G	G	G	G	G	G	G	G	G
1447	RAC875_rep_c71248_689	G/T	6	568473735	+	G	G	G	G	G	G	G	G	G	G	G	G	G	G	G	G	G	G	G	G	G	G	G	G	G	K	K	G	G	G	G	G	G	G	G	G	G	G	G	G	G	G	G	G
1448	wsnp_Ku_c21818_31604716	T/C	6	568474756	+	T	T	T	T	T	T	T	T	T	T	T	T	T	T	T	T	T	T	T	T	T	T	T	T	T	T	T	T	T	T	T	T	T	T	T	T	T	T	T	T	T	T	T	T
1449	BS00110445_51	G/A	6	572455833	+	G	G	G	G	G	G	G	N	G	G	G	G	G	A	G	G	G	G	G	G	G	G	G	G	G	G	G	G	G	G	G	G	G	G	G	G	G	G	G	G	G	G	G	G
1450	IACX3871	A/G	6	573514851	+	A	G	A	A	G	G	G	G	A	A	G	G	A	G	A	A	A	G	A	G	A	A	A	A	A	G	G	A	A	G	G	G	G	G	G	A	G	A	G	N	A	G	G	A
1451	Ku_c101932_436	G/T	6	575186726	+	G	T	G	G	T	T	T	T	T	G	T	T	G	T	G	G	G	T	G	T	G	G	G	G	G	T	T	G	G	T	T	T	T	T	T	G	T	G	T	K	G	T	T	G
1452	JD_c49225_324	C/T	6	575462193	+	C	C	T	C	C	C	C	C	T	C	C	C	T	C	C	C	C	C	C	C	T	C	C	C	C	C	C	C	C	C	C	C	C	C	C	C	C	T	T	C	C	C	C	T
1453	RAC875_c58159_989	C/T	6	577002479	+	C	C	T	C	C	C	C	C	T	C	C	C	T	C	T	C	C	C	C	C	T	C	C	C	C	C	C	C	C	C	C	C	C	C	C	C	C	T	C	T	C	C	C	T
1454	Ku_c71049_1180	T/C	6	577002596	+	T	T	T	T	T	T	T	T	T	T	T	T	T	T	C	T	T	T	T	T	T	T	T	T	T	T	T	T	T	T	T	T	T	T	T	T	T	C	T	T	T	T	T	T
1455	BS00033372_51	T/C	6	577507831	+	T	T	T	T	T	T	T	T	T	T	T	T	T	T	T	T	T	T	T	T	T	T	T	T	T	T	T	T	T	T	T	T	T	T	T	T	T	T	T	Y	T	T	T	T
1456	RAC875_c65882_668	C/T	6	577953363	+	T	T	C	C	C	C	T	C	C	C	T	C	T	C	C	C	T	C	T	T	C	C	C	C	T	C	T	N	C	T	N	C	C	T	C	N	N	T	T	T	C	T	T	C
1457	Kukri_c11910_445	G/A	6	578045843	+	G	G	G	G	G	G	G	G	G	G	G	G	G	G	A	G	G	G	G	G	G	G	G	G	G	G	G	G	G	G	G	G	G	G	G	G	G	A	G	G	G	G	G	G
1458	RFL_Contig5418_347	A/G	6	580200770	+	A	A	A	A	A	A	A	A	A	A	A	A	A	A	A	A	A	A	A	A	A	A	A	A	A	A	A	A	A	A	A	A	A	A	A	A	A	A	A	A	A	A	A	A
1459	wsnp_Ex_c2314_4333242	C/T	6	581528712	+	C	C	C	C	C	C	C	C	C	C	C	C	C	C	C	C	C	C	C	C	C	C	C	C	C	C	C	C	C	C	C	C	C	C	C	C	C	C	C	C	C	C	C	C
1460	Kukri_c9571_73	A/C	6	583068693	+	A	A	A	A	A	A	A	A	C	A	A	A	A	A	A	A	A	A	A	C	A	A	A	A	A	A	A	A	A	A	A	A	A	A	A	A	A	A	A	M	A	A	A	A
1461	wsnp_BE490744B_Ta_2_2	T/C	6	584143698	+	T	T	T	T	T	T	T	T	C	T	T	T	T	T	T	T	T	T	T	C	T	T	T	T	T	T	T	T	T	T	T	T	T	T	T	T	T	C	T	N	T	T	T	T
1462	Excalibur_c62826_254	C/T	6	588806497	+	T	C	C	T	C	C	C	C	T	C	C	C	C	C	C	T	T	C	T	T	C	T	T	T	T	C	C	T	T	C	C	C	C	C	C	T	C	T	C	Y	T	C	C	C
1463	wsnp_Ku_rep_c72821_72480395	C/T	6	590374644	+	C	C	C	C	C	C	C	C	T	C	C	C	C	C	C	C	C	C	C	C	C	C	C	C	C	C	C	C	C	C	C	C	C	C	C	C	C	T	C	C	C	C	C	C
1464	BS00087279_51	T/C	6	592165654	+	A	T	T	T	T	T	T	T	C	T	T	T	T	T	T	T	T	T	T	T	T	T	T	T	T	T	T	T	T	T	T	T	T	T	T	T	T	C	T	T	T	T	T	T
1465	wsnp_Ex_c7756_13218814	G/A	6	592483583	+	G	G	G	G	G	G	G	G	G	G	G	G	G	G	G	G	G	G	G	G	G	G	G	G	G	G	G	G	G	G	G	G	G	G	G	G	G	G	G	G	G	G	G	G
1466	Kukri_c25794_863	A/C	6	593003347	+	A	A	A	A	A	A	A	A	C	A	A	A	A	A	A	A	A	A	A	A	A	A	A	A	A	A	A	A	A	A	A	A	A	A	A	A	A	C	A	A	A	A	A	A
1467	Tdurum_contig49477_187	C/T	6	593003385	+	C	C	C	C	C	T	C	Y	T	T	C	T	C	T	C	C	C	T	C	T	T	C	C	C	C	C	C	C	C	C	T	C	C	T	C	C	C	T	T	T	C	T	T	T
1468	wsnp_Ku_c13311_21255891	A/G	6	596628804	+	A	A	A	A	A	A	A	R	A	G	A	G	G	G	A	A	A	G	A	A	G	A	A	A	A	A	A	A	A	A	G	A	G	G	A	A	A	A	A	R	A	G	G	G
1469	IACX11310	T/C	6	596978455	+	T	T	T	T	T	T	T	Y	T	C	T	C	C	C	T	T	T	C	T	T	C	T	T	T	T	T	T	T	T	T	C	T	C	C	T	T	T	C	T	C	T	C	C	C
1470	IACX5912	T/C	6	597320643	+	T	T	N	T	C	T	T	Y	T	T	T	C	C	C	T	T	N	C	T	T	C	T	N	T	T	T	T	T	T	T	C	T	C	C	T	T	T	T	T	C	T	C	C	C
1471	Excalibur_rep_c69241_274	T/C	6	598924252	+	T	T	T	T	Y	T	T	T	T	T	T	T	T	T	T	T	T	T	T	T	T	T	T	T	T	T	T	T	T	T	T	T	T	T	T	T	T	T	T	T	T	T	T	T
1472	BS00037225_51	T/G	6	600614499	+	T	T	T	T	T	T	T	T	G	T	T	T	T	T	T	T	T	T	T	T	T	T	T	T	T	T	T	T	T	T	T	T	T	T	G	T	T	G	T	T	T	T	T	T
1473	GENE-1687_367	C/T	6	602669459	+	C	C	C	C	C	C	C	C	T	C	C	C	C	C	C	C	C	C	C	C	C	C	C	C	C	C	C	C	C	C	C	C	C	C	C	C	C	T	C	C	C	C	C	C
1474	Tdurum_contig56661_291	T/C	6	604492858	+	T	T	T	T	T	T	T	T	C	T	T	T	T	T	T	T	T	T	T	T	T	T	T	T	T	T	T	T	T	T	T	C	T	T	T	T	T	T	T	Y	T	T	T	T
1475	wsnp_JD_c10602_11238420	C/A	6	607062817	+	C	C	C	C	A	C	C	C	A	A	C	C	C	C	C	C	C	C	C	A	C	C	C	C	C	C	C	C	C	C	C	A	C	C	C	C	C	A	C	M	C	C	C	C
1476	BobWhite_rep_c64944_264	T/C	6	610083784	+	T	N	C	T	C	C	C	Y	N	T	T	C	T	C	T	T	T	T	T	T	T	T	T	T	T	T	T	T	T	N	C	C	T	C	T	T	C	T	T	Y	T	T	T	T
1477	BobWhite_c32864_250	G/A	6	615888869	+	G	A	G	G	A	G	G	R	A	A	A	G	G	G	G	G	G	G	G	A	G	G	G	G	G	A	A	G	G	A	G	A	A	G	A	G	G	A	A	G	G	G	G	G
1478	BobWhite_c12281_752	C/A	6	616273703	+	C	C	C	C	C	C	C	C	C	A	C	C	C	C	C	C	C	C	C	C	C	C	C	C	C	C	C	C	C	C	C	C	C	C	C	C	C	C	C	C	C	C	C	C
1479	BobWhite_c17191_297	A/G	6	616804523	+	A	A	A	A	A	A	A	A	A	A	A	A	A	A	A	A	A	A	A	A	A	A	A	A	A	A	A	A	A	A	A	A	A	A	A	A	A	G	A	R	A	A	A	A
1480	BS00066718_51	C/T	6	617639843	+	C	C	C	C	C	C	C	C	C	C	C	C	C	C	C	C	C	C	C	C	C	C	C	C	C	C	C	C	C	C	C	C	C	C	C	C	C	C	C	C	C	C	C	C
1481	Kukri_c46302_194	C/A	6	620408748	+	C	C	C	C	C	C	N	C	C	C	C	C	C	N	C	C	C	C	C	C	C	C	C	C	C	N	C	C	C	C	N	C	C	C	C	C	C	C	N	N	C	C	C	C
1482	tplb0048g05_866	A/G	6	620410967	+	G	A	A	A	A	A	A	A	A	A	A	A	A	A	A	A	A	A	A	A	A	A	A	A	A	A	G	A	A	A	A	A	A	A	A	A	A	A	A	A	A	A	A	A
1483	BS00062824_51	A/G	6	625976395	+	A	A	A	A	A	A	A	A	A	A	A	A	A	A	A	A	A	A	A	A	A	A	A	A	A	A	A	A	A	A	A	A	A	A	A	A	A	A	A	A	A	A	A	A
1484	wsnp_JD_c5643_6802211	A/G	6	628752436	+	A	A	A	A	A	A	A	A	A	A	A	A	A	A	A	A	A	A	A	A	A	A	A	A	A	A	A	A	A	A	A	A	A	A	A	A	A	G	A	A	A	A	A	A
1485	RFL_Contig1291_309	G/T	6	636355882	+	G	T	T	G	G	T	T	T	G	T	G	T	G	T	T	G	G	T	G	T	G	G	G	G	G	T	T	T	G	T	T	T	T	T	T	G	T	G	T	G	G	G	G	G
1486	BS00097383_51	T/C	6	644432397	+	T	T	T	T	T	T	T	T	T	T	T	T	T	T	T	T	T	T	T	T	T	T	T	T	T	T	T	T	T	T	T	T	T	T	T	T	T	T	T	Y	T	T	T	T
1487	BS00065978_51	A/G	6	646956626	+	A	A	A	A	A	A	A	A	A	A	A	A	A	A	A	A	A	A	A	A	A	A	A	A	A	A	A	A	A	A	A	A	A	A	G	A	G	A	A	R	A	A	A	A
1488	BobWhite_c14365_59	T/G	6	651153534	+	T	T	T	T	T	T	T	T	T	T	T	T	T	T	T	T	T	T	T	T	T	T	T	T	T	T	T	T	T	T	T	T	T	T	T	T	T	T	T	K	T	T	T	T
1489	Excalibur_c43822_370	C/T	6	659745706	+	C	C	C	C	C	C	C	Y	C	C	C	C	C	C	C	C	C	C	C	C	C	C	C	C	C	C	C	C	C	C	C	C	C	C	C	C	C	C	C	C	C	C	C	C
1490	BS00032926_51	G/A	6	666414226	+	A	A	A	G	G	A	G	A	G	A	G	A	A	A	G	G	G	A	G	A	A	A	G	G	G	A	A	A	G	A	G	A	A	A	A	G	A	G	A	R	G	A	A	A
1491	TA001383-0516	A/G	6	670346431	+	A	A	A	A	A	G	G	A	A	A	A	A	A	A	A	A	A	A	G	G	A	A	A	A	A	A	A	A	A	A	A	A	A	G	A	A	G	G	A	G	A	A	A	A
1492	BS00065107_51	C/A	6	671035202	+	C	C	C	C	A	C	C	C	C	C	C	C	C	C	A	C	C	C	C	C	C	C	C	C	C	C	C	C	C	C	C	C	C	C	C	C	C	C	C	M	C	C	C	C
1493	RAC875_c16281_167	G/A	6	672558055	+	G	G	G	G	G	G	G	G	G	G	G	G	G	G	G	G	G	G	G	G	G	G	G	G	G	G	G	G	G	G	G	G	G	G	G	G	G	G	G	G	G	G	G	G
1494	BS00067748_51	A/G	6	673731297	+	G	A	A	A	A	A	G	A	A	A	A	A	A	A	A	A	A	A	G	G	A	A	A	A	A	A	A	A	A	A	A	A	A	A	A	A	A	A	A	G	A	A	G	A
1495	RFL_Contig5871_1771	C/T	6	675449867	+	C	C	C	C	C	C	C	C	C	C	C	C	C	C	T	C	C	T	C	C	C	C	C	C	C	C	C	C	C	C	C	C	C	C	C	C	C	C	C	Y	C	C	C	C
1496	Tdurum_contig56373_348	G/T	6	678219853	+	G	G	G	G	T	G	G	G	G	K	T	G	G	G	G	G	G	G	T	G	G	G	G	G	G	T	T	T	G	G	T	G	T	G	G	G	G	T	G	T	T	G	T	G
1497	wsnp_Ex_c10499_17163260	A/G	6	679825849	+	A	A	A	A	A	A	N	A	A	G	A	A	A	A	A	A	A	A	A	A	A	A	A	A	A	A	A	A	A	A	N	A	A	A	A	A	A	A	A	A	A	A	A	A
1498	wsnp_Ex_c6245_10887043	C/T	6	679966393	+	C	C	C	C	C	C	C	C	T	T	C	C	C	C	C	C	C	C	C	C	C	C	C	C	C	C	C	C	C	C	C	C	C	C	C	C	C	T	C	C	C	C	C	C
1499	Ra_c3129_2015	C/T	6	682912285	+	C	T	C	C	C	T	C	C	T	C	T	T	C	C	C	C	C	C	C	T	C	C	C	C	C	C	C	C	C	T	C	T	T	C	T	C	C	T	C	Y	C	C	C	C
1500	wsnp_Ex_c8715_14590273	C/T	6	684752125	+	C	C	C	C	C	C	C	C	C	C	C	C	C	C	C	C	C	C	C	C	C	C	C	C	C	C	C	C	C	C	C	C	C	C	C	C	C	C	C	N	C	C	C	C
1501	BS00048754_51	G/A	6	692813622	+	A	G	N	G	G	A	G	G	G	G	G	G	G	G	G	G	G	G	G	A	A	G	G	G	G	G	G	G	G	G	G	G	G	G	A	G	G	G	A	G	G	A	A	A
1502	BS00063034_51	C/T	6	695517203	+	Y	C	T	C	C	T	C	C	C	C	C	T	C	C	C	T	C	C	C	T	T	T	C	C	C	C	T	C	C	C	T	T	C	C	C	C	C	T	T	T	C	T	T	T
1503	BS00083391_51	C/A	6	697575523	+	C	C	C	C	C	C	C	C	C	C	C	A	C	C	C	C	C	C	C	C	C	C	C	C	C	C	C	C	C	C	C	A	C	C	C	C	C	C	C	M	C	C	C	C
1504	BobWhite_c40861_320	T/C	6	697575546	+	T	T	T	T	T	T	T	T	C	T	C	T	T	T	T	T	T	T	T	T	T	T	T	T	T	T	T	T	T	T	T	T	T	T	T	T	T	T	T	T	T	T	T	T
1505	BS00058272_51	C/T	6	699031777	+	C	C	C	C	C	C	C	C	C	C	T	C	C	C	C	C	C	C	C	C	C	C	C	C	C	C	C	C	C	C	C	C	C	C	C	C	C	C	C	C	C	C	C	C
1506	wsnp_BE424246B_Ta_2_2	T/G	6	699545479	+	G	T	G	T	T	T	T	T	G	T	G	T	T	T	T	T	T	T	T	T	G	T	T	T	T	T	T	T	T	T	T	T	T	T	T	T	T	T	T	T	T	G	G	G
1507	wsnp_BQ167580B_Ta_2_1	C/T	6	699546699	+	C	C	C	C	C	C	C	C	C	C	C	C	C	C	C	C	C	C	C	C	C	C	C	C	C	C	C	C	C	C	C	C	C	C	C	C	C	C	C	Y	C	C	C	C
1508	wsnp_JD_c29407_23413291	G/A	6	703090339	+	A	G	G	G	G	G	G	G	G	G	G	G	G	G	G	G	G	G	G	G	G	G	G	G	G	G	G	G	G	G	G	G	G	G	G	G	G	G	G	G	G	G	G	G
1509	GENE-1549_110	C/T	6	704557758	+	T	C	C	C	C	C	C	C	C	C	C	C	C	C	C	C	C	C	C	C	C	C	C	C	C	C	C	C	C	C	C	C	C	C	C	C	C	C	C	C	C	C	C	C
1510	BobWhite_c24457_126	A/G	6	704557920	+	G	A	A	A	A	A	A	A	G	A	G	A	A	A	A	A	A	A	A	A	A	A	A	A	A	A	A	A	A	A	A	A	A	A	A	A	A	A	A	R	A	A	A	A
1511	wsnp_Ku_c23041_32923608	A/G	6	705808491	+	A	A	A	A	A	A	A	A	A	A	A	A	A	A	A	A	A	A	A	A	A	A	A	A	A	A	A	A	A	A	A	A	A	A	A	A	A	A	A	A	A	A	A	A
1512	wsnp_Ku_c10196_16926860	A/G	6	713281142	+	A	A	A	A	A	A	A	A	G	A	A	A	A	A	A	A	A	A	A	A	A	A	A	A	A	A	A	A	A	A	A	A	A	A	A	A	A	A	A	G	A	A	A	A
1513	Kukri_c4335_775	G/A	6	713294089	+	A	G	G	G	G	G	G	G	G	G	G	G	G	G	G	G	G	G	G	G	G	G	G	G	G	G	G	G	G	G	A	G	G	A	G	G	G	G	G	G	G	G	G	G
1514	IAAV1797	G/A	6	714320826	+	A	G	G	G	G	G	G	G	G	N	G	G	G	G	G	G	G	G	G	G	G	G	G	G	G	G	N	G	G	G	N	G	G	N	G	G	G	G	G	G	G	G	G	G
1515	BobWhite_rep_c66990_294	T/C	6	719820426	+	T	T	T	T	C	T	T	T	T	T	C	C	T	T	T	T	T	T	T	T	T	T	T	T	T	C	C	T	T	T	T	C	C	C	T	T	C	C	T	Y	T	T	T	T
1516	Kukri_rep_c106420_312	T/C	6	721888299	+	T	T	T	T	T	C	T	T	T	T	T	T	T	T	T	T	T	T	T	C	T	T	T	T	T	T	T	T	T	T	T	T	T	T	T	T	T	T	T	T	T	T	T	T
1517	Kukri_c29142_450	A/G	6	729385726	+	A	A	G	A	G	G	A	A	A	G	A	A	G	A	A	G	A	G	G	A	A	A	A	A	A	A	A	A	A	A	G	A	A	G	G	A	A	A	A	A	A	G	G	G
1518	wsnp_Ex_c11837_18996495	G/T	6	731757359	+	G	G	G	G	G	G	G	G	T	G	G	G	G	G	G	G	G	G	G	G	G	G	G	G	G	G	G	G	G	G	G	G	G	G	G	G	G	G	G	G	G	G	G	G
1519	Excalibur_c60319_127	G/A	6	732131833	+	A	A	G	G	G	A	G	G	A	A	A	A	G	G	G	A	G	A	G	A	G	G	G	G	G	G	A	G	G	A	G	A	G	G	G	G	G	A	G	R	G	G	G	G
1520	wsnp_Ku_c14875_23320708	T/C	6	732537204	+	T	C	T	T	T	C	T	T	C	C	C	T	T	T	T	T	T	C	T	T	T	T	T	T	T	T	T	T	T	C	T	T	T	T	T	T	T	T	T	T	T	T	T	T
1521	BS00102641_51	C/T	6	736554674	+	C	C	C	C	C	T	C	C	T	T	T	C	C	C	C	C	N	T	C	C	C	C	Y	C	C	N	C	C	C	Y	C	N	C	C	N	Y	Y	Y	C	C	C	C	N	N
1522	BobWhite_c2937_1426	C/T	6	738420351	+	C	C	C	C	C	T	C	C	T	T	C	C	C	C	C	C	C	C	C	C	C	C	C	C	C	C	C	C	C	C	C	C	C	C	C	C	C	C	C	C	C	C	C	C
1523	Ku_c1575_485	T/G	6	740153394	+	T	T	T	T	T	G	T	T	G	G	T	T	T	T	T	T	T	T	T	T	T	T	T	T	T	T	T	T	T	T	T	T	T	T	T	T	T	T	T	K	T	T	T	T
1524	RAC875_c43185_1332	C/T	6	742626483	+	C	C	C	C	C	C	C	C	C	C	C	C	C	C	C	C	C	C	C	C	C	C	C	C	C	C	C	C	C	C	C	C	C	C	C	C	C	C	C	C	C	C	C	C
1525	wsnp_Ex_c64005_62986957	G/A	6	742641428	+	G	G	G	G	G	A	G	G	A	A	G	G	G	G	A	A	A	G	G	G	G	G	G	A	A	G	G	G	G	G	G	G	A	G	G	G	G	G	G	R	G	G	G	G
1526	wsnp_Ex_rep_c66893_65301351	T/C	6	742868501	+	T	T	T	T	T	T	T	T	T	T	T	T	T	T	C	T	C	T	T	T	T	T	T	C	C	T	T	T	T	T	T	T	T	T	T	T	T	T	T	Y	T	T	T	T
1527	wsnp_Ku_c14082_22272647	C/T	6	743902566	+	T	C	T	C	C	T	T	C	C	T	C	T	T	C	T	C	T	C	C	C	T	C	C	T	T	C	T	C	C	C	C	T	C	T	T	C	C	C	T	Y	C	T	T	T
1528	Ku_c13676_1074	G/T	6	743951666	+	T	G	T	G	G	T	T	G	G	T	G	T	G	G	G	G	G	G	G	G	G	G	G	G	G	G	T	G	G	G	G	T	G	T	T	G	G	G	T	G	G	T	T	G
1529	wsnp_Ex_rep_c68193_66971396	A/G	6	743952358	+	A	A	A	A	A	A	A	A	A	A	A	A	G	A	G	A	G	A	A	A	G	A	A	G	G	A	A	A	A	A	A	A	A	A	A	A	A	A	A	R	A	A	A	G
1530	RAC875_rep_c118396_333	A/C	6	744947004	+	A	A	A	A	A	A	A	A	A	A	A	A	A	A	A	A	A	A	A	A	A	A	A	A	A	A	A	A	A	A	A	A	A	A	A	A	A	A	A	A	A	A	A	A
1531	RAC875_c9021_1985	G/T	6	745465768	+	G	G	G	G	G	G	G	G	G	G	G	G	G	G	G	G	G	T	G	G	G	G	G	G	G	G	G	G	G	G	G	G	T	G	G	G	G	G	G	G	G	G	G	G
1532	Excalibur_rep_c66942_58	G/A	6	747281667	+	G	N	G	G	G	G	G	G	G	N	G	G	G	G	N	G	N	G	G	G	G	N	G	N	N	G	G	G	G	N	G	G	G	G	G	G	G	G	G	G	G	G	G	G
1533	CAP8_c4697_108	C/T	6	749323983	+	C	C	C	C	C	C	C	C	C	C	C	C	C	C	C	C	C	C	C	C	C	C	C	C	C	C	C	C	C	C	C	C	C	C	C	C	C	C	C	C	C	C	C	C
1534	RAC875_c24047_284	T/C	6	749326395	+	T	T	T	T	T	T	T	T	T	T	T	T	T	T	T	T	T	T	T	T	T	T	T	T	T	T	T	T	T	T	T	T	T	T	T	T	T	T	T	T	T	T	T	T
1535	BobWhite_c33344_143	T/C	6	749528559	+	T	C	C	T	C	T	T	C	C	C	T	T	C	C	C	T	C	C	C	C	C	C	T	C	C	C	C	T	T	C	T	T	C	T	T	T	T	C	T	C	T	C	C	C
1536	RAC875_c69_499	T/C	6	749700418	+	T	T	C	T	T	T	T	T	T	T	T	T	C	T	T	T	T	C	T	C	T	T	T	T	T	T	T	T	T	T	T	T	C	T	T	T	T	T	T	Y	T	C	C	C
1537	RAC875_c18058_1070	G/A	6	749734543	+	A	R	R	G	G	G	G	G	G	G	G	G	A	G	G	G	G	A	G	A	G	G	G	G	G	G	G	G	G	R	G	G	A	A	G	G	G	G	G	R	G	R	R	R
1538	Kukri_c64639_120	A/G	6	751345552	+	A	A	G	A	G	A	A	A	A	A	A	A	G	A	A	A	A	G	A	G	A	A	A	A	A	G	A	A	A	A	A	A	G	A	A	A	G	A	A	R	A	G	G	G
1539	BS00072993_51	T/C	6	752464643	+	T	T	C	T	T	T	T	T	T	T	T	T	C	T	T	T	T	C	T	C	T	T	T	T	T	T	T	T	T	T	T	T	T	T	T	T	T	T	T	Y	T	C	C	C
1540	wsnp_Ex_c19778_28779907	A/G	6	752468209	+	A	G	G	A	A	A	G	G	G	G	A	A	G	G	G	G	G	G	G	G	G	G	A	G	G	A	G	A	A	G	A	A	A	G	A	A	A	G	A	G	A	G	G	G
1541	wsnp_Ex_c57007_58898157	T/C	6	755357942	+	T	T	T	T	T	T	T	T	T	T	T	T	T	T	T	T	T	T	T	T	T	T	T	T	T	T	T	T	T	T	T	T	T	T	T	T	T	T	T	T	T	T	T	T
1542	wsnp_JD_c4413_5541190	G/A	6	755941010	+	A	G	G	G	G	G	G	A	G	G	G	G	G	A	G	G	G	G	A	G	G	G	G	G	G	A	G	G	G	G	G	G	G	G	G	G	A	G	G	G	G	G	A	A
1543	BS00059416_51	T/C	6	758529103	+	T	T	T	T	T	T	T	T	T	T	T	T	T	T	T	T	T	T	T	T	T	T	T	T	T	T	T	T	T	T	T	T	T	T	T	T	T	T	T	T	N	T	T	T
1544	Kukri_c66862_96	C/T	6	759810360	+	T	C	C	C	C	C	C	C	C	T	C	C	C	C	T	C	T	C	C	T	C	T	C	T	T	C	C	C	C	C	C	C	C	C	C	C	C	C	C	N	C	C	C	C
1545	BS00077967_51	A/C	6	762118144	+	A	A	A	A	A	C	C	A	C	C	C	C	A	A	C	C	C	A	A	A	A	C	A	C	C	A	C	A	A	A	C	C	A	C	C	A	A	C	C	M	A	A	A	A
1546	BS00038349_51	C/T	6	762690377	+	C	C	C	C	Y	C	C	C	C	C	C	C	C	C	C	C	C	C	C	C	C	C	C	C	C	Y	C	C	C	C	C	C	C	C	C	C	C	C	C	C	C	C	C	C
1547	BS00085434_51	T/C	6	762882426	+	T	T	T	T	T	C	C	C	C	C	T	C	T	C	C	T	C	T	C	C	T	C	T	C	C	T	C	T	T	T	C	C	T	C	T	T	T	T	C	Y	T	T	T	T
1548	Tdurum_contig61601_447	T/C	6	762882428	+	T	T	T	C	C	T	T	T	T	T	T	T	T	T	T	T	T	T	T	T	T	T	C	T	T	C	T	C	C	T	T	T	C	T	T	C	T	C	T	T	C	T	T	T
1549	Tdurum_contig32277_121	A/C	6	763249039	+	A	A	C	A	C	C	C	C	C	C	C	C	A	C	C	A	C	A	C	C	C	C	A	C	C	C	C	A	A	A	C	C	A	N	A	A	A	C	C	M	A	C	C	C
1550	wsnp_Ex_c700_1379957	C/A	6	766087077	+	A	C	C	A	C	C	C	C	A	C	C	C	A	C	C	C	C	C	C	C	C	C	A	C	C	C	C	A	A	C	C	C	C	C	C	A	C	C	C	M	A	C	C	C
1551	BS00099738_51	G/A	6	772933988	+	G	A	G	G	A	G	G	A	G	G	G	G	G	A	G	G	G	G	A	A	G	G	G	G	G	A	A	G	G	A	G	G	G	G	G	G	A	G	G	G	G	G	G	G
1552	RAC875_c24504_119	T/C	6	773464832	+	T	T	T	T	T	T	T	T	T	T	T	T	T	T	T	T	T	T	T	T	T	T	T	T	T	T	T	T	T	T	T	T	T	T	T	T	T	T	T	T	T	T	T	T
1553	Excalibur_c24354_465	G/T	6	773884432	+	G	G	G	G	G	G	G	G	T	G	G	G	G	G	G	G	G	G	G	G	G	G	G	G	G	G	G	G	G	G	G	G	T	G	G	G	G	G	G	G	G	G	G	G
1554	BS00063624_51	T/C	6	773978583	+	T	C	T	T	T	T	T	C	T	T	T	T	T	C	T	T	T	T	N	C	T	T	T	T	T	T	T	T	T	C	T	T	C	T	T	T	C	C	T	T	T	C	T	T
1555	BS00030651_51	T/C	6	778548295	+	T	T	C	T	C	C	C	T	C	T	C	C	C	T	T	C	T	C	C	T	C	T	T	T	T	T	T	T	T	T	T	C	C	T	C	T	C	N	C	Y	N	T	C	C
1556	Ra_c8960_147	T/G	6	778996663	+	T	T	T	T	T	T	T	T	T	T	T	T	T	T	T	T	T	K	T	T	T	T	T	T	T	T	T	T	T	T	T	T	T	T	T	T	T	T	T	T	T	T	T	T
1557	Tdurum_contig60330_126	G/A	6	778997365	+	G	G	G	G	G	G	G	G	G	G	G	G	G	G	G	G	G	A	G	G	G	G	G	G	G	G	G	G	G	G	G	G	G	G	G	G	G	G	G	G	G	G	G	G
1558	RAC875_c52195_324	A/G	6	781213696	+	A	G	G	A	A	A	A	A	A	A	A	A	A	A	A	A	A	A	A	G	G	A	A	A	A	A	A	A	A	G	A	A	A	G	A	A	A	A	A	A	A	G	G	G
1559	RFL_Contig4186_914	G/A	6	784046954	+	G	G	G	G	G	G	G	G	G	G	A	G	A	G	G	G	G	G	G	G	A	G	G	G	G	G	G	G	G	G	G	G	G	G	G	G	G	G	G	G	G	A	G	G
1560	Tdurum_contig47776_377	T/C	6	784351112	+	T	T	C	T	T	C	C	C	T	T	C	C	C	C	C	T	C	T	T	T	C	T	T	C	C	T	T	C	T	T	C	C	T	T	T	T	T	T	C	C	T	C	C	C
1561	Kukri_c31523_367	C/T	6	784353932	+	C	T	C	C	C	T	C	T	C	T	T	T	C	T	C	C	C	T	T	C	C	C	C	C	C	T	T	C	C	T	C	T	T	C	C	C	T	C	C	C	C	C	C	C
1562	BS00024499_51	T/G	6	787686062	+	T	T	G	T	G	T	T	G	G	T	T	T	T	G	T	G	T	T	T	G	T	T	T	G	T	G	T	T	T	T	G	T	G	T	G	T	G	G	T	K	T	T	G	G
1563	BobWhite_c9424_243	A/C	6	788276160	+	A	C	C	A	A	C	C	C	C	C	C	C	A	C	C	A	C	C	C	C	C	C	A	A	C	A	A	C	A	C	C	C	A	A	C	A	C	C	C	C	A	A	C	C
1564	BS00070210_51	T/G	6	790314918	+	G	T	T	T	T	T	T	T	T	T	T	T	T	T	T	T	T	T	T	T	T	T	T	T	T	T	T	T	T	T	T	T	T	T	T	T	T	T	T	T	T	T	T	T
1565	BS00024883_51	C/T	6	791444160	+	C	C	C	C	C	T	T	C	C	C	C	T	C	C	C	C	C	C	C	C	C	T	C	C	C	C	C	C	C	C	C	T	C	C	C	C	C	Y	T	C	C	C	C	C
1566	CAP8_c42_161	A/C	6	792086511	+	A	A	A	A	A	A	A	A	A	A	A	A	A	A	A	A	A	A	A	A	C	A	A	A	A	A	A	A	A	A	C	A	A	C	A	A	A	C	A	A	A	A	A	A
1567	BS00056737_51	A/G	6	792129749	+	A	A	A	A	A	A	A	A	A	A	A	A	A	A	A	A	A	A	A	A	G	A	A	A	A	A	A	A	A	A	G	A	A	G	A	A	A	A	A	A	A	A	A	A
1568	BS00069273_51	T/C	6	794931002	+	T	T	T	T	T	T	T	T	T	T	T	T	T	T	T	T	T	T	T	T	T	T	T	T	T	T	T	T	T	T	T	T	C	T	T	T	T	C	T	T	T	T	T	T
1569	Excalibur_c16703_430	G/A	6	808347829	+	G	G	G	G	G	G	G	G	G	G	G	G	G	G	G	G	G	G	G	G	G	G	G	G	G	G	G	G	G	G	G	G	G	G	G	G	G	G	G	G	G	G	G	G
1570	Tdurum_contig28053_218	C/T	6	808817831	+	T	C	C	C	C	C	C	C	C	C	C	C	C	C	C	C	C	C	C	C	T	Y	C	C	C	C	C	N	N	C	C	C	C	C	C	C	C	C	C	T	C	C	C	T
1571	BS00037871_51	T/C	6	809504781	+	T	T	T	T	T	T	T	T	T	T	T	T	T	T	T	T	T	T	T	T	T	T	T	T	T	T	T	T	T	T	T	T	T	T	T	T	T	T	T	T	T	T	T	T
1572	Tdurum_contig63460_144	G/T	6	811763344	+	C	G	T	T	G	G	T	G	G	T	T	G	G	G	T	G	T	G	T	G	G	T	T	G	T	G	G	G	T	G	G	G	G	T	T	T	T	G	G	G	T	T	T	G
1573	RAC875_c39339_400	T/C	6	813336902	+	T	T	T	T	T	T	C	T	T	Y	C	N	T	T	T	T	T	T	T	T	T	T	T	T	T	T	T	T	T	T	T	C	Y	T	Y	T	T	N	C	T	Y	T	T	T
1574	BS00065873_51	T/C	6	815180889	+	C	T	T	T	T	T	T	T	C	T	C	T	T	T	T	T	T	T	T	T	T	T	T	T	T	T	T	T	T	T	T	T	T	T	T	T	T	T	T	T	T	T	T	T
1575	wsnp_JD_rep_c50820_34666611	G/A	6	818441705	+	G	G	G	G	G	G	G	G	G	G	A	G	A	G	G	G	G	G	G	G	G	G	G	G	G	G	A	A	G	G	G	G	A	G	G	G	G	G	G	G	G	G	G	A
1576	IAAV3851	T/G	6	820102905	+	G	T	T	T	T	T	T	T	T	T	T	T	T	T	T	G	T	G	T	T	T	T	T	T	T	T	T	T	T	T	T	T	T	T	T	T	T	G	T	K	T	T	T	T
1577	BS00044944_51	C/T	6	824853730	+	C	T	T	C	C	C	C	T	T	C	T	C	C	T	T	C	T	C	T	C	C	C	C	C	T	C	T	T	C	T	C	C	T	C	C	C	C	T	C	T	C	T	T	T
1578	wsnp_Ra_c29624_38979654	C/T	6	825174513	+	C	C	C	C	C	C	C	C	T	C	C	C	C	C	C	C	C	C	C	C	C	C	C	C	C	C	C	C	C	C	C	C	C	C	C	C	C	T	C	C	C	C	C	C
1579	BS00085966_51	A/C	6	828199091	+	A	A	A	A	A	A	A	A	A	A	A	A	A	A	A	C	A	C	A	A	C	A	A	A	A	A	A	A	A	A	A	A	A	C	A	A	C	A	A	A	A	A	A	C
1580	BobWhite_c45118_495	G/A	6	831048940	+	G	A	G	G	G	G	G	G	A	G	A	G	G	G	G	G	G	G	A	A	G	G	G	G	G	G	G	G	G	A	G	G	G	G	A	G	G	A	G	G	G	G	G	G
1581	BS00091257_51	C/A	6	834649443	+	C	C	C	C	C	C	C	C	C	C	C	C	C	C	C	C	C	C	A	C	C	C	C	C	C	C	C	C	C	C	C	C	A	C	C	C	C	C	C	A	C	C	C	A
1582	BS00073411_51	T/G	6	835777845	+	T	T	T	T	T	T	T	T	T	T	G	T	T	T	T	T	T	T	T	T	G	T	T	T	T	T	T	T	T	T	T	T	G	T	T	T	T	T	T	T	T	T	T	T
1583	Tdurum_contig42131_1300	T/C	6	837332037	+	C	T	T	C	T	T	T	T	T	C	T	T	T	T	T	T	T	T	T	T	T	C	C	T	T	Y	T	T	C	T	T	T	T	T	T	C	T	T	T	T	C	T	T	T
1584	Excalibur_c6906_2385	T/C	6	837334277	+	T	C	C	T	C	C	C	C	C	T	T	C	C	C	C	C	C	C	C	C	T	T	T	C	C	Y	C	C	T	C	C	C	T	C	C	T	C	C	C	T	T	C	C	T
1585	BS00071183_51	A/G	6	840503716	+	A	A	A	A	A	A	A	A	A	A	A	A	A	A	A	A	A	A	A	A	G	A	A	A	A	A	A	A	A	A	A	A	R	A	A	A	A	A	A	G	A	A	A	G
1586	Tdurum_contig55443_1361	A/G	6	841079968	+	G	A	A	G	A	G	G	A	A	A	G	A	G	A	A	G	A	A	A	A	A	A	G	A	A	A	A	A	G	A	G	A	G	A	A	G	G	G	A	R	G	A	A	A
1587	wsnp_JD_c18509_16968425	G/A	6	841080588	+	G	G	G	G	G	A	A	A	A	G	A	A	A	A	A	A	A	A	G	A	G	G	G	A	A	G	G	G	G	G	A	A	G	A	A	G	G	A	A	G	G	G	G	G
1588	GENE-3126_21	A/G	7	1086200	+	A	A	G	A	A	A	A	A	A	A	A	A	A	A	A	A	A	A	A	A	G	A	A	A	A	A	A	A	A	A	A	A	G	A	A	A	A	A	A	A	A	G	G	G
1589	JD_c21248_511	C/T	7	3398137	+	C	Y	Y	C	C	Y	C	C	Y	C	C	Y	C	C	C	Y	C	Y	C	C	C	C	C	C	C	C	C	C	C	N	C	Y	C	C	C	C	Y	N	C	C	C	C	C	Y
1590	BS00035307_51	C/T	7	3988989	+	C	C	C	C	C	T	C	C	C	C	T	T	C	C	C	T	C	C	T	C	C	C	C	C	C	T	C	C	C	C	C	T	C	T	T	C	C	T	C	C	C	C	C	C
1591	wsnp_JD_c64_103934	T/C	7	4047029	+	T	C	T	T	C	C	T	T	C	T	T	C	T	T	T	C	T	T	C	T	C	T	T	T	T	T	T	T	T	C	T	C	T	C	C	T	C	T	T	T	T	T	T	T
1592	Tdurum_contig59603_74	A/G	7	10094982	+	G	A	A	G	A	A	A	R	A	A	G	G	G	G	A	A	G	G	A	G	A	G	G	G	G	A	G	G	G	A	G	G	G	G	A	G	G	A	A	A	G	G	G	A
1593	BS00065863_51	G/T	7	12690305	+	G	G	G	G	T	G	G	T	T	G	T	G	G	G	G	G	G	T	G	G	G	G	G	G	G	G	G	G	G	G	G	G	G	T	G	G	G	G	G	G	G	G	G	G
1594	Ra_c74035_586	A/G	7	17295183	+	G	G	G	A	G	G	G	G	A	A	A	G	G	A	G	G	A	G	A	G	A	A	A	A	A	G	G	G	A	G	G	G	G	G	G	A	G	A	G	A	A	G	G	A
1595	Ex_c883_2618	C/T	7	17594953	+	C	T	C	C	C	C	C	C	T	T	C	C	C	T	C	C	C	C	T	C	C	C	C	C	C	C	C	C	C	T	C	C	C	C	C	C	C	T	C	C	C	C	C	C
1596	RAC875_c1377_428	A/G	7	17597227	+	A	G	A	A	A	A	A	A	G	A	A	A	A	A	A	A	A	A	G	A	A	A	A	A	A	A	A	A	A	G	A	A	A	A	A	A	A	G	A	A	A	A	A	A
1597	Kukri_rep_c101034_516	G/A	7	21393619	+	R	A	G	G	G	G	G	A	G	G	A	G	G	G	G	G	G	G	G	G	A	G	G	G	G	G	A	G	G	A	A	G	A	G	G	G	G	G	G	A	G	G	G	A
1598	Kukri_c53787_620	C/A	7	21533992	+	A	C	C	C	C	C	C	A	C	C	A	C	C	C	C	C	C	C	C	C	A	C	C	C	C	C	C	C	C	C	C	C	C	C	C	C	C	C	C	A	C	C	C	A
1599	RAC875_c58868_397	A/G	7	25220585	+	A	G	G	A	A	A	G	N	A	A	A	A	G	A	A	A	A	A	A	G	A	A	A	A	A	A	G	A	A	G	A	A	A	G	G	A	A	A	G	A	A	A	A	G
1600	Ku_c3891_395	C/T	7	27783138	+	C	C	C	C	C	C	C	Y	C	C	C	C	C	C	C	C	C	C	C	C	C	C	C	C	C	C	T	C	C	C	C	C	C	C	C	C	C	C	C	C	C	C	C	C
1601	Ku_c766_2284	G/A	7	27783651	+	G	G	G	G	G	G	G	G	G	G	G	G	G	G	G	G	G	G	G	G	G	G	G	G	G	G	G	G	G	G	G	G	G	G	G	G	G	G	G	G	G	G	G	G
1602	Ex_c7227_53	C/T	7	27785886	+	C	C	C	C	C	C	C	C	C	C	C	C	C	C	C	C	C	C	C	C	C	C	C	C	C	C	C	C	C	C	C	C	C	C	C	C	C	C	C	C	C	C	C	C
1603	Tdurum_contig11919_360	T/C	7	29109309	+	T	C	T	T	C	T	T	T	C	T	C	T	T	T	C	T	T	C	C	T	T	C	T	T	T	C	C	T	T	C	C	T	T	T	T	T	C	C	T	T	T	T	T	T
1604	Tdurum_contig48049_807	T/C	7	37993770	+	T	C	C	T	C	C	C	C	C	T	C	C	C	T	C	C	T	C	C	C	C	C	T	T	T	C	C	T	T	C	C	C	T	C	C	T	C	C	C	C	T	T	T	C
1605	IAAV3697	C/T	7	38546443	+	C	C	C	C	T	C	C	T	C	C	C	C	C	C	C	C	C	C	C	C	C	C	C	C	C	C	C	C	C	C	T	T	C	C	C	C	C	C	C	C	C	C	C	C
1606	wsnp_Ex_c5690_9994334	T/C	7	38924878	+	C	C	C	T	C	C	C	C	C	T	C	C	C	T	C	C	T	C	T	C	C	C	T	T	T	T	C	C	T	C	C	C	T	C	C	T	C	T	C	T	T	T	T	C
1607	wsnp_Ex_c6320_11003498	T/C	7	42229718	+	T	T	T	T	T	T	T	T	T	T	T	T	T	T	T	T	T	T	T	T	T	T	T	T	T	T	T	T	T	T	T	T	T	T	T	T	T	T	T	T	T	T	T	T
1608	Tdurum_contig9906_89	G/A	7	45363622	+	A	A	A	G	N	A	A	A	G	G	A	G	A	G	G	G	G	G	A	A	A	G	G	G	G	A	A	A	N	A	A	G	A	N	A	G	A	A	A	A	G	N	N	A
1609	wsnp_Ex_c5487_9686018	T/C	7	46374446	+	T	T	T	T	T	T	T	T	T	T	T	T	T	T	T	T	T	T	T	T	T	T	T	T	T	T	T	T	T	T	T	T	T	T	T	T	T	T	T	T	T	T	T	T
1610	wsnp_Ex_c27570_36762421	G/T	7	74022166	+	G	G	G	G	G	G	G	G	G	G	G	G	G	G	G	G	G	G	G	G	G	G	G	G	G	G	G	G	G	G	G	G	G	G	G	G	G	G	G	G	G	G	G	G
1611	wsnp_Ex_rep_c67799_66488792	A/G	7	80396373	+	A	A	A	A	A	A	A	A	A	A	A	A	A	A	A	A	A	A	A	A	A	A	A	A	A	A	A	A	A	A	A	A	A	A	A	A	A	A	A	A	A	A	A	A
1612	wsnp_CAP8_c296_283066	A/G	7	100519177	+	A	A	A	A	A	A	A	A	A	A	A	A	A	A	G	A	A	A	G	A	A	A	A	A	A	A	G	A	A	A	A	A	A	A	A	A	A	G	A	A	A	A	G	A
1613	wsnp_CAP7_c32_19340	A/G	7	101653021	+	A	A	A	A	A	A	A	A	A	A	A	A	A	A	A	A	A	A	A	A	A	A	A	A	A	A	A	A	A	A	A	A	A	A	A	A	A	A	A	A	A	A	G	A
1614	TA004056-0809	T/C	7	103434313	+	T	T	T	T	T	T	T	T	T	T	T	T	T	T	T	T	T	T	T	T	T	T	T	T	T	T	T	T	T	T	T	T	T	T	T	T	T	T	T	T	T	T	C	T
1615	wsnp_RFL_Contig1073_101625	A/G	7	103887743	+	A	A	A	A	A	A	A	A	A	A	A	A	A	A	A	A	A	A	A	A	A	A	A	A	A	A	A	A	A	A	A	A	A	A	A	A	A	G	A	A	A	A	A	A
1616	CAP8_c541_362	G/A	7	104364015	+	G	G	G	G	G	G	G	G	G	G	G	G	G	G	G	G	G	G	G	G	G	G	G	G	G	G	G	G	G	G	G	G	G	G	G	G	G	A	G	G	G	G	A	G
1617	wsnp_JD_c14769_14413046	C/T	7	104881009	+	C	C	C	C	C	C	C	C	C	C	C	C	C	N	C	C	C	C	T	C	C	C	C	C	C	C	C	T	C	C	C	C	C	C	C	C	C	C	C	C	C	C	C	C
1618	Kukri_c57687_182	A/C	7	119733990	+	A	A	A	A	A	A	C	C	A	A	A	A	A	A	A	A	A	A	C	A	A	A	A	A	A	A	C	C	A	A	A	A	A	A	C	A	A	C	C	A	A	A	C	A
1619	IAAV562	A/G	7	136151621	+	A	A	A	A	A	A	A	A	A	A	A	A	A	A	A	G	A	A	G	A	A	A	A	A	A	A	G	G	A	A	A	A	A	A	A	A	A	G	A	A	A	A	G	A
1620	GENE-2354_155	T/C	7	138127618	+	T	T	T	T	T	T	T	T	T	T	T	T	T	T	T	T	T	T	T	T	T	T	T	T	T	T	T	T	T	T	T	T	T	T	T	T	T	T	T	T	T	T	T	T
1621	RAC875_rep_c113555_122	C/T	7	299730837	+	C	C	C	C	C	C	C	C	C	C	T	C	C	C	T	T	C	C	Y	C	C	C	C	C	C	C	C	C	C	C	C	C	C	C	C	C	C	C	C	C	C	C	C	C
1622	BS00068556_51	G/T	7	415037648	+	G	G	G	G	G	G	G	G	G	G	G	G	G	G	G	G	G	G	G	G	G	G	G	G	G	G	G	G	G	G	G	G	G	G	G	G	G	K	G	G	G	G	G	G
1623	Ex_c5979_1449	G/A	7	461916841	+	G	G	G	G	G	G	G	G	G	G	G	G	G	G	G	G	G	G	G	G	G	G	G	G	G	G	G	G	G	G	G	G	G	G	G	G	G	G	G	G	G	G	G	G
1624	wsnp_Ex_c38116_45719983	T/C	7	514060283	+	T	T	T	T	T	T	T	T	C	T	T	T	T	T	T	T	T	T	T	T	T	T	T	T	T	T	T	T	T	T	T	T	T	T	T	T	T	T	T	T	T	T	T	T
1625	TA004656-0593	G/T	7	524324848	+	T	G	G	N	G	G	T	G	T	G	G	G	G	G	G	G	G	G	T	G	G	G	G	G	N	G	G	G	G	G	T	G	G	T	T	G	G	T	G	G	G	G	G	G
1626	Excalibur_c32366_122	A/G	7	533609609	+	A	A	A	A	A	A	A	A	A	A	A	A	A	A	A	A	A	A	A	A	A	A	A	A	A	A	A	A	A	A	A	A	A	A	A	A	A	A	A	A	A	A	A	A
1627	Tdurum_contig28171_254	C/T	7	533921156	+	C	C	C	T	T	T	C	C	T	T	C	C	C	C	T	T	T	T	C	T	C	T	T	C	T	T	N	T	T	C	T	C	C	C	C	T	T	C	C	C	C	T	T	T
1628	Kukri_c48199_102	A/G	7	536042162	+	G	A	A	A	A	A	A	A	A	A	A	A	A	A	A	A	A	A	A	A	A	A	A	A	A	A	A	A	A	A	A	A	A	A	A	A	A	A	A	A	A	A	A	A
1629	BobWhite_rep_c65013_174	T/C	7	537900351	+	T	T	T	T	T	T	T	C	T	T	T	T	T	T	T	T	T	T	C	T	T	T	T	T	T	Y	C	C	T	T	T	T	T	T	T	T	T	C	T	T	T	T	T	T
1630	Kukri_c9262_401	G/T	7	549678803	+	T	T	G	G	G	T	T	G	G	G	G	T	G	G	G	G	G	G	G	G	T	G	G	G	G	G	G	G	G	T	G	T	G	G	G	G	G	G	G	G	G	G	G	G
1631	Kukri_c26943_862	A/G	7	550276216	+	A	A	A	N	A	A	A	A	A	A	A	N	A	N	A	A	A	A	A	A	N	A	A	A	A	A	N	A	A	A	A	A	N	A	A	A	A	A	A	N	N	A	N	A
1632	wsnp_Ex_c7528_12868250	G/A	7	555690065	+	G	G	G	G	G	G	G	G	G	G	G	G	G	G	G	G	G	G	G	G	G	G	G	G	G	G	G	G	G	G	G	G	G	G	G	G	G	G	G	G	G	G	G	G
1633	wsnp_BE637808A_Ta_2_1	T/C	7	560892477	+	T	T	T	T	T	T	T	T	C	C	T	T	T	C	C	C	T	T	T	C	T	C	T	C	C	Y	C	T	T	T	T	T	T	T	T	T	T	T	T	T	T	T	T	T
1634	BS00022174_51	G/T	7	563442077	+	G	G	G	G	G	G	G	G	G	T	G	G	G	T	T	T	G	G	T	T	G	G	G	T	T	K	T	G	G	G	G	G	G	G	T	G	G	T	G	G	G	G	G	G
1635	RAC875_c27704_420	C/T	7	563661057	+	C	C	C	C	C	C	C	C	C	T	C	C	C	T	T	T	C	C	C	C	C	C	C	T	T	Y	T	C	C	C	C	C	C	C	C	C	C	C	C	C	C	C	C	C
1636	BobWhite_rep_c63429_271	G/A	7	563670294	+	G	G	G	G	G	G	G	G	G	G	G	G	G	G	G	G	G	G	A	A	G	G	G	G	G	G	G	G	G	G	G	G	G	G	A	G	G	A	G	G	G	G	G	G
1637	Tdurum_contig42528_884	A/G	7	573837893	+	G	G	G	G	A	G	G	G	A	G	A	G	G	G	G	G	G	A	A	A	A	A	G	G	G	A	A	G	G	G	G	G	G	G	G	G	G	A	G	R	G	A	A	G
1638	wsnp_BF474615A_Ta_1_1	C/T	7	575100745	+	C	C	C	C	C	C	C	C	T	C	Y	C	C	C	C	C	C	C	C	C	C	T	C	C	C	C	C	C	C	C	C	C	C	C	C	C	C	T	C	C	C	C	C	C
1639	BS00010339_51	T/G	7	577188676	+	T	T	T	T	T	T	T	T	T	T	T	T	T	T	T	T	T	T	T	T	T	T	T	T	T	T	T	T	T	T	T	T	T	T	G	T	T	T	T	T	T	T	T	T
1640	Excalibur_c32735_603	C/T	7	578009266	+	C	T	T	C	T	T	T	T	C	T	T	T	T	T	T	T	T	T	C	C	T	C	C	T	T	T	T	C	C	T	T	T	T	T	T	C	T	T	T	N	C	T	T	T
1641	Excalibur_c96303_224	T/C	7	578011159	+	T	T	T	T	T	T	T	T	T	T	T	T	T	T	T	T	T	T	T	T	T	T	T	T	T	T	T	T	T	T	T	T	T	T	T	T	T	T	T	T	T	T	T	T
1642	Jagger_rep_c10288_53	A/G	7	582993270	+	G	G	G	A	A	A	A	A	G	A	A	A	A	A	G	A	A	G	A	A	A	G	A	G	A	R	G	A	A	G	A	A	G	G	A	A	G	A	A	A	A	A	G	G
1643	RAC875_c47145_80	A/G	7	586917949	+	A	A	G	G	A	G	G	G	G	G	G	G	A	G	A	G	G	A	A	A	G	G	G	A	G	G	G	G	G	A	A	G	G	G	A	G	A	A	A	R	G	A	G	A
1644	IAAV4351	G/A	7	586990550	+	G	G	G	G	G	G	G	G	G	G	G	G	G	G	G	G	G	G	G	G	G	G	G	G	G	G	G	G	G	G	G	G	G	G	G	G	G	G	G	G	G	G	G	G
1645	wsnp_Ku_rep_c68565_67614479	T/C	7	586994238	+	T	T	T	T	T	T	T	T	T	T	T	T	T	T	T	T	T	T	T	T	T	T	T	T	T	T	T	T	T	T	T	T	T	T	T	T	T	T	T	T	T	T	T	T
1646	GENE-2384_84	T/C	7	589183776	+	T	T	T	T	T	T	T	T	T	T	T	T	T	T	T	T	T	C	T	T	C	T	T	T	T	T	T	T	T	T	T	T	T	T	T	T	T	C	T	C	T	C	T	T
1647	TA005380-0966	C/T	7	589462850	+	C	C	C	C	C	C	C	C	T	C	C	C	C	C	C	C	C	C	C	C	C	C	C	C	C	C	C	C	C	C	C	C	C	C	C	C	C	C	C	C	C	C	C	C
1648	wsnp_Ex_c539_1072859	A/G	7	590033932	+	A	R	R	A	N	A	R	R	R	R	N	N	R	R	R	R	R	G	R	N	R	R	N	R	R	G	G	G	R	R	R	R	G	R	R	R	R	R	R	A	N	R	R	R
1649	wsnp_Ku_c1205_2398925	C/T	7	590294202	+	C	C	C	C	C	C	C	C	C	C	C	C	C	C	C	C	C	C	C	C	C	C	C	C	C	C	T	T	C	C	C	C	C	C	C	C	C	C	C	C	C	C	C	C
1650	RAC875_c48107_65	A/G	7	590301270	+	A	G	A	A	G	G	A	A	A	G	G	A	G	A	G	G	G	A	G	A	A	G	A	A	G	G	G	G	A	G	A	G	A	A	A	A	G	A	A	A	A	A	A	A
1651	BS00003866_51	T/G	7	590722311	+	T	T	T	T	T	T	T	T	T	T	T	T	T	T	T	T	T	T	T	T	T	T	T	T	T	T	G	G	T	T	T	T	T	T	T	T	T	T	T	T	T	T	T	T
1652	BS00107766_51	T/C	7	592281147	+	T	T	T	T	T	T	T	T	T	T	T	T	T	T	T	T	T	T	T	T	T	T	T	T	T	T	C	C	T	T	T	T	T	T	T	T	T	T	T	C	T	T	T	T
1653	Tdurum_contig42083_890	A/G	7	592639564	+	A	A	A	A	A	A	A	A	G	A	A	A	G	A	A	A	A	G	A	A	G	G	A	A	A	A	A	A	A	A	A	A	G	A	G	A	A	R	A	R	A	G	A	A
1654	RAC875_c94519_419	C/A	7	592641271	+	A	A	A	C	C	A	A	A	C	C	C	A	C	A	C	C	C	C	C	A	C	C	C	C	C	A	A	A	C	A	C	A	C	A	C	C	A	M	A	M	C	C	A	A
1655	Ex_c66324_1151	T/C	7	595741575	+	T	T	T	T	T	T	T	T	C	T	T	T	T	T	T	T	T	T	T	T	T	T	T	T	T	T	T	T	T	T	T	T	T	T	T	T	T	T	T	T	T	T	T	T
1656	IAAV615	G/A	7	596416047	+	G	R	A	G	G	A	R	G	G	G	G	A	G	G	G	A	G	A	G	A	G	G	G	G	G	G	G	G	G	R	A	G	G	G	G	G	A	G	R	G	G	A	G	A
1657	BS00072025_51	G/A	7	597083322	+	G	G	G	G	G	G	G	G	R	G	G	G	G	G	G	G	G	G	G	G	G	G	G	G	G	G	G	G	G	G	G	G	G	G	G	G	G	G	G	G	G	G	G	G
1658	RAC875_c21369_425	A/G	7	597990238	+	A	G	G	A	G	G	G	A	A	N	A	A	A	A	A	G	A	G	A	G	G	A	A	A	A	A	A	A	A	G	G	A	A	A	A	A	G	A	G	A	A	G	G	G
1659	Tdurum_contig14947_611	G/A	7	600445272	+	A	G	G	A	G	G	G	A	A	A	A	A	A	A	G	G	G	G	G	G	G	A	A	A	G	A	A	G	A	G	G	A	G	G	G	A	G	A	G	G	A	G	G	G
1660	wsnp_Ex_c16175_24619793	T/C	7	601394711	+	T	C	C	T	C	C	C	T	T	T	T	T	T	T	T	C	T	Y	T	C	C	T	T	T	T	T	T	T	T	C	C	T	T	T	C	T	C	T	C	N	T	C	T	C
1661	BS00037357_51	C/T	7	602106725	+	C	C	C	C	C	C	C	C	T	C	C	C	C	C	C	C	C	C	C	C	C	C	C	C	C	C	C	C	C	C	C	C	C	C	C	C	C	C	C	C	C	C	C	C
1662	RAC875_c13807_1397	G/T	7	602242655	+	G	G	G	G	G	G	G	G	G	G	T	G	G	G	G	G	G	G	G	G	G	G	G	G	G	G	G	G	G	G	G	G	G	G	G	G	G	G	G	G	G	G	G	G
1663	Ku_c46953_153	T/C	7	602763261	+	C	T	T	C	T	T	T	C	T	T	T	T	T	C	T	T	T	T	T	T	T	T	C	C	T	T	T	T	C	T	T	T	T	T	T	C	T	T	T	T	C	T	T	T
1664	wsnp_Ex_c19207_28125072	T/C	7	603200874	+	T	C	C	T	C	C	C	T	C	T	T	T	C	T	T	C	T	T	T	C	T	T	T	T	T	T	T	T	T	C	C	T	T	T	C	T	C	C	C	T	T	C	T	C
1665	RAC875_c25124_182	C/T	7	603687800	+	C	T	T	C	T	T	T	C	C	C	C	C	C	C	C	C	C	C	C	T	C	C	C	C	C	C	C	C	C	T	C	C	C	C	T	C	T	C	T	C	C	T	C	T
1666	wsnp_Ex_c24474_33721784	G/A	7	603743231	+	G	G	G	G	G	G	G	G	G	G	G	G	G	G	A	G	G	G	A	G	G	G	G	G	A	G	G	A	G	G	G	G	G	A	G	G	G	G	G	R	G	G	G	G
1667	RAC875_c3231_339	T/C	7	607794514	+	T	T	C	C	T	T	T	T	C	C	T	T	T	T	T	T	C	C	T	T	T	C	C	C	C	T	T	T	C	T	C	T	T	T	T	C	T	T	T	T	C	C	C	C
1668	RAC875_c34231_812	G/T	7	608254652	+	G	G	G	G	T	G	T	G	N	G	G	G	N	G	G	K	G	G	G	G	N	G	G	N	G	G	G	G	G	G	N	G	T	G	G	G	G	T	N	G	G	G	G	N
1669	BS00099725_51	A/G	7	609162053	+	G	A	A	A	A	A	A	A	A	A	A	A	A	A	A	A	A	A	A	A	A	A	A	G	A	A	A	A	A	A	A	A	G	A	A	A	A	A	G	A	A	A	A	A
1670	Excalibur_c25699_113	T/C	7	615078703	+	T	T	T	T	T	T	T	T	C	T	T	T	C	T	T	T	T	T	C	T	T	T	T	T	T	T	T	T	T	T	T	T	C	T	T	T	T	T	T	T	T	T	T	T
1671	RAC875_c34515_343	G/A	7	615630224	+	G	A	A	G	G	A	G	A	A	A	G	A	G	A	G	G	G	G	G	G	A	G	G	G	G	A	G	G	G	A	G	A	G	G	G	G	A	G	A	G	G	A	G	A
1672	wsnp_Ex_c8843_14783989	A/G	7	616277043	+	A	G	G	G	G	A	A	A	A	A	A	G	G	A	A	A	A	A	A	G	A	G	G	A	G	A	A	A	G	G	A	G	A	A	G	G	A	A	A	G	G	G	A	G
1673	RAC875_c56535_256	A/C	7	617438854	+	A	A	A	A	C	A	A	A	A	A	A	A	C	A	A	C	A	C	A	A	A	A	A	A	A	A	A	A	A	A	C	A	A	C	C	A	A	A	A	A	A	A	A	A
1674	tplb0033c09_1345	T/C	7	617695036	+	C	T	C	T	C	C	T	T	T	C	T	T	C	T	T	C	T	C	C	T	T	T	T	T	T	T	T	T	T	T	C	T	T	C	C	T	T	T	T	T	T	C	C	C
1675	RAC875_c88582_131	A/G	7	618932866	+	A	A	A	A	A	A	A	A	A	A	A	A	A	A	A	N	A	A	A	A	A	A	A	A	A	A	A	A	A	A	A	A	A	A	R	A	A	R	A	A	A	A	A	A
1676	BS00064423_51	G/A	7	618934878	+	A	G	G	G	G	G	G	G	G	G	G	G	G	G	G	G	G	G	G	G	G	G	G	G	G	G	G	G	G	G	G	G	G	G	A	G	G	A	G	G	G	G	G	G
1677	Kukri_c20012_1425	C/T	7	619425197	+	C	C	C	C	C	C	C	C	C	C	C	C	C	C	C	C	C	C	C	C	C	C	C	C	C	C	C	C	C	C	C	C	C	C	C	C	C	C	C	C	C	C	C	C
1678	Tdurum_contig27973_306	A/C	7	619562801	+	C	A	A	A	C	A	A	C	A	C	A	A	A	C	A	A	A	A	C	C	C	A	A	C	A	C	C	C	A	A	C	A	A	C	C	A	A	C	A	M	A	A	C	A
1679	Excalibur_c10696_3390	G/A	7	620105725	+	G	G	G	G	G	G	G	G	G	A	G	G	G	G	G	G	G	G	G	G	G	G	G	G	G	G	G	G	G	G	G	G	G	G	G	G	G	A	A	G	G	G	G	G
1680	CAP11_c1989_183	G/A	7	620257626	+	G	G	G	G	G	G	G	G	G	G	G	G	G	G	G	G	G	G	G	G	G	G	G	G	G	G	G	G	G	G	G	G	G	G	G	G	G	G	G	G	G	G	G	G
1681	Excalibur_rep_c104570_201	G/A	7	620258229	+	G	G	G	G	G	A	G	G	G	G	G	G	G	G	G	G	G	G	G	G	G	G	G	G	G	G	G	G	G	G	G	G	G	G	G	G	G	A	G	G	G	A	A	G
1682	Kukri_rep_c109463_264	T/C	7	621563068	+	T	T	T	T	C	T	T	T	C	T	T	T	C	T	T	T	T	T	T	T	T	C	T	C	T	C	T	T	T	T	T	T	C	T	C	T	T	C	C	T	T	T	T	T
1683	Kukri_c33315_159	C/T	7	621563375	+	C	C	C	C	C	C	C	C	C	C	C	C	C	C	C	C	C	C	C	C	C	C	C	C	C	C	C	C	C	C	C	C	C	C	C	C	C	T	C	C	C	C	C	C
1684	BobWhite_c33898_150	C/T	7	621647543	+	C	C	C	C	C	C	C	C	C	C	C	C	C	C	C	C	C	C	C	C	C	C	C	C	C	C	C	C	C	C	C	C	C	C	C	C	C	T	C	C	C	C	C	C
1685	RAC875_c390_1494	G/A	7	622167111	+	G	G	G	G	G	A	G	G	G	G	G	A	G	G	G	G	G	G	A	G	G	G	G	G	G	G	G	G	G	G	G	A	G	G	G	G	G	A	A	G	G	A	A	G
1686	RAC875_c7016_2039	G/A	7	628145962	+	G	G	G	G	G	G	G	G	G	G	G	G	G	G	G	G	G	G	G	G	G	G	G	G	G	G	G	G	G	G	G	G	G	G	G	G	G	G	G	G	G	G	G	G
1687	BS00059503_51	C/T	7	629409038	+	C	T	C	C	C	T	T	C	T	C	C	C	T	C	C	T	C	T	C	C	C	T	C	C	C	T	T	C	C	T	T	C	T	T	T	C	T	T	C	C	T	C	C	C
1688	BS00039148_51	A/G	7	631694096	+	A	A	A	A	A	A	G	A	A	A	A	A	A	A	A	A	A	A	A	A	A	A	A	A	A	A	A	A	A	A	A	A	A	A	A	A	A	A	A	A	A	A	A	A
1689	wsnp_Ex_c2352_4405961	A/G	7	631786581	+	A	A	A	A	A	A	A	A	A	A	A	A	A	A	A	A	A	A	A	A	A	A	A	A	A	A	A	A	A	A	A	A	A	A	A	A	A	G	A	A	A	A	A	A
1690	BobWhite_c10610_1096	A/G	7	631973482	+	A	A	A	A	A	A	A	A	A	A	A	A	A	A	A	A	A	A	A	A	A	A	A	A	A	G	G	A	A	A	G	A	A	A	A	A	A	A	A	A	A	A	A	A
1691	Excalibur_c4325_1440	G/A	7	633814981	+	G	G	G	G	A	A	A	G	G	G	A	A	A	G	G	A	G	A	G	G	A	A	G	G	G	G	G	G	G	G	G	A	A	A	A	G	G	G	G	R	A	A	A	A
1692	Tdurum_contig15586_563	C/T	7	633906931	+	C	T	T	C	T	T	Y	T	T	T	Y	T	T	T	C	T	T	T	T	T	N	T	C	C	C	T	T	C	C	T	T	T	T	T	T	C	T	T	T	Y	T	T	T	Y
1693	CAP11_c18_238	A/G	7	634073675	+	A	A	A	A	A	A	A	A	A	A	G	A	A	A	A	A	A	A	A	A	A	A	A	A	A	A	A	A	A	A	A	A	A	A	A	A	A	A	A	A	A	A	A	A
1694	BobWhite_c22176_230	A/G	7	634458948	+	A	G	A	A	A	A	A	A	A	A	A	A	A	A	A	A	A	A	A	A	A	A	A	A	A	A	A	A	A	G	A	A	A	A	A	A	G	A	A	A	A	A	A	A
1695	RAC875_c18736_133	C/T	7	636602455	+	C	C	C	C	C	C	C	C	C	C	C	C	C	C	C	C	C	C	C	C	C	C	C	C	C	C	C	C	C	C	C	C	C	C	C	C	C	C	C	C	T	C	C	C
1696	RAC875_c35979_263	T/G	7	641381533	+	T	G	G	T	G	G	G	T	G	T	T	T	T	T	T	T	T	G	G	G	G	T	T	T	T	G	G	T	T	G	G	T	G	G	T	T	G	G	G	G	G	G	G	G
1697	Tdurum_contig14075_522	T/C	7	643301032	+	T	T	T	T	T	T	T	T	C	T	T	T	T	T	T	T	T	T	T	T	T	T	T	T	T	T	C	T	T	T	T	T	T	T	T	T	T	C	T	T	T	T	T	T
1699	Excalibur_c3988_1660	A/G	7	650761142	+	A	G	A	A	G	G	G	A	G	G	A	G	A	A	A	A	A	R	G	G	G	A	A	G	A	G	G	A	A	G	G	G	G	G	G	A	G	G	G	R	A	A	G	A
1700	Excalibur_c4370_1451	G/A	7	651311169	+	G	G	G	G	G	G	G	G	G	G	G	G	G	G	G	G	G	G	G	G	G	G	G	G	G	G	G	G	G	G	G	G	G	G	G	G	G	G	G	G	G	G	G	G
1701	Excalibur_c7034_692	C/T	7	655860372	+	C	C	C	C	C	T	C	T	T	C	C	C	C	T	C	C	C	C	T	C	C	C	C	C	C	C	C	C	C	C	C	C	C	C	C	C	C	T	C	T	C	C	C	C
1702	BS00056624_51	C/T	7	657515728	+	C	T	C	C	T	C	T	C	T	N	C	C	C	C	C	T	C	C	C	C	T	C	C	C	C	T	N	C	C	N	C	C	N	T	T	C	T	T	C	N	C	N	N	C
1703	RAC875_rep_c109207_706	C/T	7	658789723	+	C	C	C	C	N	C	C	C	N	C	C	C	C	C	C	N	N	C	C	C	C	C	N	C	C	C	C	C	C	N	N	C	C	C	C	C	N	C	C	C	C	C	C	C
1704	Kukri_c24353_69	A/G	7	661364581	+	A	A	A	A	A	G	G	A	A	A	A	G	A	A	A	A	A	A	A	A	A	A	A	A	A	A	A	A	A	A	A	G	A	A	G	A	A	A	A	A	A	A	A	A
1705	tplb0024a09_2028	C/T	7	661380003	+	C	T	C	C	C	C	T	C	T	C	C	C	C	C	C	C	C	C	C	C	C	T	C	C	C	C	C	C	C	T	T	C	C	C	C	C	T	T	T	C	C	C	C	C
1706	RAC875_c83401_115	T/C	7	663263514	+	C	C	T	T	C	T	T	C	T	C	T	T	T	C	C	C	C	C	T	T	T	T	T	T	C	T	T	T	T	C	T	T	C	C	T	T	C	T	T	T	T	C	C	T
1707	TA006348-0950	A/G	7	664764792	+	C	G	G	A	A	A	A	G	G	G	A	A	G	G	G	G	G	G	G	G	G	G	A	G	G	G	G	A	A	G	G	A	G	G	A	A	G	G	G	G	A	G	G	G
1708	TA004912-0408	T/C	7	674497048	+	T	T	Y	T	T	T	T	Y	T	Y	T	T	Y	Y	T	T	T	T	Y	Y	Y	Y	T	Y	T	Y	T	T	T	T	T	T	T	T	T	T	Y	T	T	N	T	T	T	T
1709	Excalibur_rep_c115261_135	A/C	7	674609394	+	A	A	N	A	A	A	A	A	A	A	A	A	A	A	A	A	A	A	A	A	A	A	A	A	A	A	A	A	A	A	A	A	A	A	A	A	A	A	A	A	A	A	A	N
1710	BobWhite_c17731_56	A/G	7	675044026	+	G	G	A	G	G	A	A	A	G	A	G	A	A	A	G	A	G	A	A	A	A	A	G	A	G	A	A	G	G	G	A	A	G	G	A	G	A	G	G	A	G	A	G	G
1711	BS00064369_51	C/A	7	677435687	+	C	C	C	C	A	C	C	C	A	C	A	C	C	C	A	C	A	C	C	C	C	C	C	C	A	C	C	C	C	C	C	C	C	C	C	C	A	C	A	C	C	C	A	A
1712	CAP8_rep_c3781_99	C/A	7	677545742	+	C	C	C	C	N	C	C	C	C	C	C	C	C	C	C	C	C	C	C	C	C	C	C	C	C	C	C	C	C	C	C	C	C	C	C	C	C	C	N	C	C	C	N	N
1713	CAP12_c2972_140	G/A	7	678224498	+	G	G	G	G	G	G	G	G	G	G	G	G	G	G	G	G	G	G	G	G	G	G	G	G	G	G	G	G	G	G	G	G	G	G	G	G	G	G	G	G	G	G	G	G
1714	BS00021957_51	G/A	7	678474991	+	G	A	G	G	A	G	G	G	N	G	G	G	G	G	G	N	G	G	G	G	G	G	G	G	G	G	N	G	G	N	G	G	G	G	G	G	G	G	A	G	G	G	N	A
1715	RAC875_rep_c71112_400	A/G	7	678577784	+	A	A	A	G	A	A	A	A	A	A	A	A	A	A	G	A	A	A	A	A	A	A	G	A	G	A	A	A	G	A	A	A	A	A	A	G	A	A	A	A	G	A	A	A
1716	wsnp_BG313770B_Ta_1_1	G/A	7	685114656	+	G	G	G	G	G	G	G	G	G	G	G	G	G	G	G	G	G	G	G	G	G	G	G	G	G	G	G	G	G	G	G	G	G	G	G	G	G	G	G	G	G	G	G	G
1717	IAAV3960	A/G	7	685584035	+	A	A	A	A	A	A	A	A	A	A	A	A	A	A	A	A	A	A	N	A	A	N	A	N	A	A	A	A	A	A	A	A	A	A	A	A	A	A	A	R	A	A	A	A
1718	BS00039641_51	C/T	7	686205701	+	C	C	C	C	C	C	C	C	C	C	C	C	C	C	C	C	C	C	C	C	C	C	C	C	C	C	C	C	C	C	C	C	C	C	C	C	C	C	C	C	C	C	C	C
1719	Kukri_c48194_641	G/A	7	689130819	+	G	A	A	G	G	G	G	G	G	A	G	G	G	A	A	G	A	G	G	G	A	G	G	G	G	A	A	G	G	A	G	G	G	G	G	G	A	G	A	N	G	G	A	A
1720	Tdurum_contig7992_605	C/T	7	689406386	+	C	T	Y	C	T	Y	Y	C	T	T	C	Y	Y	T	T	C	T	T	T	T	C	C	C	C	C	C	T	C	C	T	C	Y	C	Y	Y	C	T	C	T	T	C	C	T	C
1721	BS00084703_51	G/A	7	693890326	+	G	G	G	G	G	G	G	G	A	G	G	G	G	A	G	G	G	G	G	A	G	G	G	G	G	G	G	G	G	G	G	G	G	G	G	G	G	G	G	G	G	G	G	G
1722	Tdurum_contig43961_607	C/T	7	693890497	+	C	C	T	C	T	C	C	T	Y	T	T	T	C	T	T	C	T	T	C	C	T	C	C	T	C	T	T	C	C	C	N	T	C	T	T	C	N	T	C	T	C	N	N	T
1723	Tdurum_contig93100_149	T/G	7	694202031	+	T	T	G	T	T	T	T	G	G	G	G	G	T	T	G	T	G	T	T	G	G	T	T	G	T	G	T	T	T	T	T	G	T	T	G	T	T	G	T	K	T	T	T	G
1724	Excalibur_c16355_712	T/C	7	697710223	+	T	T	T	T	T	T	T	T	T	T	T	T	T	T	T	T	T	T	T	T	T	T	T	T	T	T	T	T	T	T	T	T	T	T	T	T	T	T	T	T	T	T	T	T
1725	Tdurum_contig75819_1471	G/A	7	697931206	+	G	G	A	G	A	G	G	A	A	A	G	A	A	A	A	G	G	A	G	A	A	A	G	A	G	A	A	A	G	G	G	A	A	G	A	G	G	A	G	R	G	N	G	A
1726	BobWhite_c11327_248	G/A	7	698624816	+	G	A	G	A	G	A	A	G	G	G	A	G	G	G	G	A	A	G	G	G	G	G	A	G	A	G	G	G	A	A	A	G	G	G	G	A	A	G	A	R	A	A	A	G
1727	JD_c581_466	G/A	7	698628212	+	G	G	G	G	A	G	G	A	G	A	G	A	A	G	A	G	G	A	G	G	A	A	G	A	G	A	A	G	G	G	G	A	G	G	A	G	G	G	G	R	G	G	G	A
1728	BS00093289_51	C/T	7	698960843	+	C	C	C	C	T	C	C	C	C	T	C	T	C	T	T	C	C	C	C	C	T	T	C	T	C	T	C	C	C	C	C	T	C	C	T	C	C	C	C	N	C	C	C	T
1729	RAC875_rep_c114991_62	T/C	7	699486540	+	T	T	T	T	T	T	T	T	T	T	T	T	T	T	T	T	T	T	T	T	T	T	T	T	T	T	T	T	T	T	T	T	T	T	T	T	T	T	T	T	T	T	T	T
1730	BS00084042_51	C/T	7	699711568	+	C	T	C	C	C	C	C	C	C	C	T	C	C	C	C	C	T	C	C	C	T	C	C	C	C	C	C	C	C	T	C	C	C	C	C	C	T	C	C	T	C	T	T	T
1731	RAC875_rep_c113128_598	A/G	7	705303478	+	R	A	G	A	A	A	A	A	A	A	G	A	G	G	A	A	A	G	G	G	A	G	A	A	A	A	A	A	A	A	A	A	G	G	A	A	A	G	A	A	A	A	A	A
1732	wsnp_Ku_c7102_12271493	A/G	7	708541754	+	A	A	G	A	A	A	A	A	A	A	A	A	A	A	A	A	A	A	A	A	A	A	A	A	A	A	A	A	A	A	A	A	A	A	A	A	A	A	A	N	A	A	A	A
1733	IAAV3545	T/C	7	709688604	+	T	T	T	T	T	T	T	T	T	T	T	T	T	T	T	T	T	T	T	T	T	T	T	T	T	T	T	C	T	T	T	T	T	T	T	T	T	T	T	T	T	T	T	T
1734	BobWhite_c47168_289	A/G	7	709784444	+	A	A	A	A	G	A	A	G	A	A	G	A	A	G	A	A	A	A	G	G	G	G	A	A	A	G	A	N	A	A	A	A	A	A	G	A	A	G	A	R	A	A	A	A
1735	RAC875_c36363_222	G/A	7	711277935	+	A	G	G	G	A	G	G	G	G	G	A	G	G	A	G	G	G	G	A	A	G	A	G	G	G	A	G	G	G	G	G	G	G	G	A	G	G	A	G	R	G	G	G	G
1736	BS00110281_51	G/A	7	714960033	+	G	G	G	G	G	G	G	G	G	G	G	G	G	R	G	G	G	G	G	G	G	G	G	G	G	G	G	G	G	G	G	G	G	G	G	G	G	G	G	G	G	G	G	G
1737	BobWhite_rep_c66361_594	C/T	7	715175771	+	C	T	T	T	C	T	T	T	T	T	C	T	T	T	T	T	T	C	T	T	T	T	T	T	T	C	T	T	T	T	T	T	C	C	T	T	C	C	T	N	T	C	C	T
1738	RAC875_c82470_174	G/A	7	715315152	+	A	G	G	G	A	N	G	R	G	G	A	G	G	G	G	G	G	A	G	G	G	G	G	G	G	A	N	G	G	G	G	G	A	G	N	G	A	A	G	R	N	A	A	G
1739	RAC875_c67909_226	G/A	7	715775645	+	G	G	G	G	G	G	G	G	G	G	G	G	G	G	G	G	G	G	G	G	G	G	G	G	G	G	G	G	G	G	G	G	G	A	G	G	G	G	G	G	G	A	A	G
1740	Tdurum_contig31218_279	A/G	7	719997126	+	A	A	A	A	A	A	A	G	A	A	A	A	A	A	A	A	A	A	A	A	A	A	A	A	A	A	A	A	A	A	A	A	G	A	A	A	A	A	A	A	A	A	A	A
1741	Tdurum_contig54776_1396	T/C	7	722168073	+	T	T	T	T	T	T	T	T	T	T	T	T	T	T	T	T	T	T	T	T	T	T	T	T	T	T	T	T	T	T	T	T	T	T	T	T	T	T	T	T	T	T	T	T
1742	Tdurum_contig63050_181	C/T	7	722176725	+	C	C	C	C	C	C	C	T	C	C	C	C	C	C	C	C	C	C	C	C	C	C	C	C	C	C	C	C	C	C	C	C	C	C	C	C	C	C	C	C	C	C	C	C
1743	Kukri_c1488_1122	T/C	7	724355594	+	T	T	T	T	T	T	T	T	T	T	T	T	T	T	T	T	T	T	T	T	T	T	T	T	T	T	T	T	T	T	T	T	T	T	T	T	T	T	T	T	T	T	T	T
1744	RAC875_c11702_1015	A/G	7	724634226	+	G	G	G	A	A	G	G	G	G	A	G	G	G	A	G	G	A	A	G	A	A	G	A	A	A	A	G	A	A	G	G	G	G	A	A	A	G	A	G	R	A	A	A	G
1745	Tdurum_contig46583_958	C/T	7	725241381	+	C	T	C	C	C	C	C	C	C	C	C	C	T	C	C	C	C	C	C	C	C	C	C	C	C	C	T	C	C	T	C	C	C	C	C	C	C	C	C	Y	C	C	C	C
1746	Tdurum_contig46583_1275	C/A	7	725242537	+	C	A	A	C	C	A	A	C	C	C	C	A	A	C	A	A	C	C	C	C	C	C	C	C	C	C	A	C	C	A	A	A	C	C	C	C	A	C	A	M	C	C	C	A
1747	BS00106142_51	C/A	8	474798	+	C	C	C	C	C	C	C	C	C	M	M	C	C	C	M	M	M	C	M	C	C	C	C	M	M	C	C	C	C	C	C	C	C	C	C	C	C	C	C	C	C	C	C	C
1748	tplb0025f09_1853	C/T	8	653013	+	C	C	C	C	C	C	C	C	T	C	C	C	T	C	C	C	C	T	C	C	T	T	C	C	C	C	C	C	C	C	C	C	T	C	T	C	C	Y	C	Y	C	T	C	C
1749	Excalibur_c14401_743	A/G	8	2007477	+	G	A	A	G	G	A	G	A	G	A	G	G	A	A	G	G	G	A	G	A	A	G	G	G	G	A	A	A	G	A	G	G	G	A	G	G	A	A	G	A	G	A	A	A
1750	RAC875_c17197_504	C/A	8	4098505	+	C	C	C	C	C	C	C	C	C	C	C	C	C	C	C	C	C	C	C	A	C	C	C	C	C	C	C	C	C	C	C	C	C	C	C	C	C	C	C	C	C	A	A	C
1751	TA002019-0994	T/C	8	4508722	+	T	T	C	T	T	T	T	T	T	T	T	T	T	T	T	T	T	T	T	T	C	T	T	T	T	T	T	T	T	T	T	T	C	T	T	T	T	T	T	T	T	C	C	C
1752	RAC875_c86104_111	C/T	8	4972471	+	C	C	C	C	C	C	C	C	C	C	C	C	C	C	C	C	C	C	C	C	C	C	C	C	C	T	C	C	C	C	C	C	C	C	C	C	C	C	C	C	C	C	C	C
1753	BS00060041_51	C/T	8	6110390	+	C	T	C	C	T	T	C	T	C	T	T	T	T	T	T	T	T	C	T	C	T	C	C	T	T	C	C	C	C	T	C	T	C	T	C	C	T	C	C	T	C	T	C	C
1754	BobWhite_c1656_186	T/C	8	6119675	+	T	T	T	T	T	T	T	T	T	T	T	T	T	T	T	T	T	T	T	T	T	T	T	T	T	T	T	T	T	T	T	T	T	Y	T	T	T	T	T	T	T	T	T	T
1755	Tdurum_contig46867_658	G/A	8	6120159	+	G	G	A	A	G	G	G	G	A	G	G	G	G	G	G	G	G	G	G	G	G	A	A	G	G	G	G	G	A	G	G	G	G	G	G	A	G	A	G	G	A	G	A	A
1756	wsnp_BF483640B_Ta_2_2	C/T	8	9079966	+	C	C	C	T	T	C	T	T	C	T	C	C	T	T	T	T	T	T	C	T	T	C	T	T	T	T	T	T	T	C	T	C	C	C	T	T	C	C	T	T	T	C	C	C
1757	RAC875_c24098_141	G/A	8	9978320	+	G	G	G	G	A	G	G	G	R	G	G	G	G	G	G	G	G	G	R	G	A	G	G	G	G	G	G	G	G	G	G	G	G	G	G	G	G	A	G	G	G	A	G	G
1758	Tdurum_contig10322_1908	A/G	8	11025339	+	A	A	A	A	A	A	A	A	A	A	A	A	A	A	A	A	A	A	A	A	A	A	A	A	A	A	A	A	A	A	A	A	A	A	A	A	A	A	A	A	A	A	A	A
1759	wsnp_Ra_c9755_16200944	C/T	8	11555027	+	C	C	C	C	C	C	C	C	N	C	C	C	C	C	C	C	C	T	C	C	T	C	C	C	C	C	C	C	C	C	N	C	T	C	C	C	C	T	C	T	C	T	C	C
1760	CAP12_rep_c4571_181	G/A	8	11639988	+	G	G	G	G	G	G	G	G	R	G	G	G	G	G	G	G	G	G	G	G	G	G	G	G	G	G	G	G	G	G	G	G	G	G	G	G	G	R	G	R	G	G	G	G
1761	BS00037094_51	G/A	8	11969111	+	G	G	N	G	G	G	G	G	A	G	A	G	G	G	G	G	G	G	A	G	G	A	G	G	G	G	G	G	G	G	G	G	G	A	G	G	G	G	G	G	G	G	A	G
1762	tplb0045c06_1675	C/T	8	12128923	+	T	T	C	T	C	T	T	T	C	T	C	T	T	T	T	T	T	T	C	T	C	C	T	T	T	C	T	T	T	T	T	T	C	C	T	T	T	C	T	T	T	T	C	T
1763	Tdurum_contig47622_234	A/G	8	12544683	+	R	G	A	G	G	G	G	G	A	G	G	G	G	G	G	G	G	A	A	G	A	A	G	G	G	G	G	G	G	G	G	G	A	A	G	G	G	A	G	R	G	A	A	G
1764	RFL_Contig2277_1527	C/T	8	12556029	+	T	T	C	T	T	T	T	T	C	T	T	T	T	T	T	T	T	C	C	T	C	C	T	T	T	C	T	T	T	T	T	T	C	C	T	T	T	C	T	Y	T	C	C	T
1765	Tdurum_contig31139_79	A/G	8	13084979	+	R	A	G	A	A	A	A	A	G	A	A	A	A	A	A	A	A	A	G	A	A	G	A	A	A	A	A	A	A	A	A	A	A	G	A	A	A	G	A	A	A	A	G	A
1766	Tdurum_contig76559_124	G/A	8	13178952	+	G	A	G	G	G	A	A	G	G	G	A	A	A	G	G	G	G	G	A	A	G	G	G	A	G	G	G	G	G	A	A	A	G	A	A	G	A	A	A	A	G	A	G	A
1767	RAC875_c27160_307	C/T	8	13186245	+	T	C	T	T	T	C	C	T	C	T	T	C	C	T	T	T	T	C	C	C	C	C	T	C	T	C	C	C	T	C	C	C	T	C	C	T	C	C	C	C	T	C	T	C
1768	Excalibur_rep_c79414_306	G/A	8	13186275	+	G	G	G	G	G	G	G	G	A	G	G	G	N	G	G	G	G	A	N	G	A	A	G	G	G	A	A	A	G	G	G	N	G	N	G	G	G	G	G	N	G	N	G	G
1769	Tdurum_contig82942_681	G/A	8	13824667	+	G	G	G	G	G	A	A	G	A	G	G	A	A	G	G	G	G	A	G	A	A	A	G	A	G	A	A	A	G	G	A	A	A	G	A	G	G	A	A	G	G	G	G	G
1770	Kukri_c49506_396	G/A	8	14608368	+	G	G	G	G	G	G	G	G	G	G	G	G	G	G	G	G	G	G	G	G	G	G	G	G	G	G	G	G	G	G	G	G	G	G	G	G	G	G	G	G	G	G	G	G
1771	wsnp_Ku_c4078_7436510	T/C	8	15318287	+	T	T	T	T	T	T	T	T	T	T	T	T	T	T	T	T	T	T	T	T	T	T	T	T	T	T	T	T	T	T	T	T	T	T	T	T	T	T	T	T	T	T	T	T
1772	Kukri_rep_c106598_51	G/A	8	15916219	+	G	G	A	G	A	G	G	G	G	G	G	G	A	G	G	G	G	G	G	A	G	G	G	A	G	A	A	A	G	G	A	G	A	G	A	G	G	A	G	G	G	G	A	G
1773	Kukri_c8594_203	A/G	8	16134349	+	A	A	A	A	A	A	A	A	A	A	A	A	A	A	A	A	A	A	A	A	A	A	A	A	A	A	A	A	A	A	A	A	A	A	A	A	A	A	A	A	A	A	A	A
1774	RAC875_c12959_869	A/G	8	16352122	+	G	A	G	G	A	G	G	G	G	G	G	G	A	G	G	G	G	A	A	A	G	G	G	A	G	G	G	G	G	A	A	G	G	G	A	G	A	A	A	R	G	A	G	A
1775	wsnp_Ex_c30695_39579408	C/T	8	19641887	+	C	C	C	C	C	C	C	C	C	C	C	C	C	C	C	C	C	C	C	C	C	C	C	C	C	C	C	C	C	C	C	C	C	C	C	C	C	C	C	C	C	C	C	C
1776	Kukri_c52413_282	A/G	8	20784874	+	A	G	G	A	G	G	G	A	A	A	G	G	G	A	G	A	A	G	G	G	A	A	A	A	A	G	G	A	A	G	G	G	G	A	G	A	G	G	G	G	A	G	G	A
1777	BS00022431_51	G/A	8	23524456	+	G	G	G	G	G	G	G	G	G	G	G	G	G	G	G	G	G	G	G	G	G	G	G	G	G	G	G	G	G	G	G	G	G	G	G	G	G	G	G	R	G	G	G	G
1778	GENE-3024_71	T/C	8	30089407	+	T	T	T	T	T	T	T	T	C	T	C	T	T	T	T	T	T	T	T	T	T	C	T	T	T	T	T	T	T	T	T	T	T	T	T	T	T	T	T	Y	T	T	T	T
1779	Tdurum_contig42528_1416	T/C	8	31767848	+	C	C	C	C	T	C	C	C	T	C	T	C	C	C	C	C	C	T	T	T	T	T	C	C	C	T	T	C	C	C	C	C	C	C	C	C	C	T	C	Y	C	T	T	C
1780	Tdurum_contig82378_561	T/C	8	33763225	+	C	T	T	T	T	T	T	T	C	T	C	T	T	T	T	T	T	T	C	C	C	C	T	T	T	T	T	T	T	T	T	T	T	C	T	T	T	T	T	T	T	T	T	T
1781	BS00021984_51	C/T	8	33763393	+	T	C	C	C	C	C	C	C	T	C	T	C	C	C	C	C	C	C	T	T	T	T	C	C	C	C	C	C	C	C	C	C	C	T	C	C	C	C	C	C	C	C	C	C
1782	Tdurum_contig82378_264	T/C	8	33763522	+	T	C	C	C	C	T	T	C	T	C	T	C	C	C	C	C	C	C	T	T	T	T	C	C	C	C	C	C	C	C	T	C	C	T	T	C	C	C	T	C	C	C	C	C
1783	Tdurum_contig33737_157	A/G	8	35774710	+	A	A	A	A	A	A	A	A	A	A	A	A	A	A	A	A	A	A	A	A	A	A	A	A	A	A	A	A	A	A	A	A	A	A	A	A	A	A	A	R	A	A	A	A
1784	CAP11_c601_120	A/G	8	36796552	+	A	A	A	A	A	A	A	A	A	A	A	A	A	A	A	A	A	A	A	A	A	A	A	A	A	A	A	A	A	A	A	A	G	G	A	A	A	A	A	A	G	A	A	G
1785	IAAV971	C/T	8	38801541	+	C	C	C	C	C	C	C	C	C	C	C	C	C	C	C	C	C	C	C	C	C	C	C	C	C	C	C	C	C	C	C	C	C	C	C	C	C	C	C	C	C	C	C	C
1786	BS00022258_51	A/G	8	43204978	+	A	A	A	A	A	A	A	A	A	A	A	A	A	A	A	A	A	A	A	A	A	A	A	A	A	A	A	A	A	A	A	A	A	A	A	A	A	A	A	A	A	A	A	A
1787	BS00102182_51	G/A	8	59249179	+	G	G	G	G	G	G	G	G	G	G	G	G	G	G	G	G	G	G	G	G	G	G	G	G	G	G	G	G	G	G	G	G	G	G	G	G	G	G	G	G	G	G	G	G
1788	TA002925-3757	C/T	8	60914779	+	C	C	C	C	C	C	C	C	C	C	C	N	C	N	C	C	C	C	C	C	C	C	C	C	C	C	C	C	C	C	C	C	C	N	C	C	C	C	C	Y	C	N	C	C
1789	Tdurum_contig61465_781	T/G	8	83693482	+	K	T	T	T	T	T	T	T	T	T	T	T	T	T	T	T	T	T	T	T	T	T	T	T	T	T	T	T	T	T	T	T	T	T	T	T	T	T	T	T	T	T	T	T
1790	IACX773	T/C	8	88216559	+	T	T	T	T	T	T	T	T	T	T	T	T	T	T	T	T	T	T	Y	T	T	T	T	T	T	T	T	T	T	T	T	T	T	T	T	T	T	T	T	T	T	T	T	T
1791	BS00075746_51	C/T	8	96705637	+	C	C	C	C	C	C	C	C	C	C	C	C	C	C	C	C	C	C	C	C	C	C	C	C	C	C	C	C	C	C	C	C	C	C	C	C	C	C	C	C	C	C	C	C
1792	IAAV5831	T/C	8	98477002	+	C	T	T	T	T	T	C	T	C	T	T	T	T	T	T	T	T	T	C	T	T	T	T	T	T	T	T	T	T	T	C	T	T	T	C	T	T	C	T	T	T	T	T	T
1793	BS00105791_51	C/T	8	103545832	+	C	C	C	C	C	C	C	C	C	C	C	C	C	C	C	C	C	C	C	C	C	C	C	C	C	C	C	C	C	C	C	C	C	C	C	C	C	C	C	C	C	C	C	C
1794	BS00062691_51	G/T	8	152797702	+	G	G	G	G	G	G	G	G	K	G	G	G	G	G	G	G	G	G	G	G	G	G	G	G	G	G	G	G	G	G	G	G	G	G	G	G	G	G	G	G	G	G	G	G
1795	GENE-2129_76	A/G	8	154684920	+	A	A	A	G	G	G	A	G	A	A	G	G	A	G	G	G	G	A	A	A	A	G	G	G	G	A	A	G	G	A	A	G	A	A	A	G	G	A	G	A	A	A	A	A
1796	RAC875_c45747_87	C/T	8	164751195	+	G	C	C	C	C	C	C	C	C	C	C	C	C	C	C	C	C	C	C	C	C	C	C	C	C	C	C	C	C	C	C	C	C	C	C	C	C	C	C	C	C	C	C	C
1797	BS00066271_51	T/C	8	184210819	+	T	T	T	T	T	T	C	T	T	T	T	C	T	T	T	T	T	T	T	T	C	T	T	T	T	T	C	C	T	T	C	C	T	T	T	T	T	C	C	T	T	T	T	T
1798	Kukri_c9693_1890	C/T	8	263448147	+	C	C	C	C	C	C	C	C	C	C	C	C	C	C	C	C	C	C	C	C	C	C	C	C	C	C	C	C	C	C	C	C	C	C	C	C	C	C	C	C	C	C	C	C
1799	wsnp_Ex_c7713_13153321	G/T	8	317819020	+	G	G	G	G	G	G	G	G	G	K	G	G	G	K	G	G	G	G	G	G	G	G	G	G	G	G	G	G	G	G	G	G	G	G	G	G	G	G	G	G	G	G	G	G
1800	Excalibur_rep_c69304_402	T/C	8	337207343	+	A	T	T	T	C	T	T	T	T	T	T	T	T	T	C	T	T	T	T	C	C	T	T	T	T	C	C	T	T	T	T	T	T	T	T	T	T	C	T	C	T	C	C	T
1801	Excalibur_c29127_552	G/A	8	363660036	+	A	G	G	G	G	G	G	G	G	G	G	G	G	G	G	G	G	G	G	G	G	G	G	G	G	A	A	A	G	G	G	G	G	G	G	G	G	G	G	G	G	G	G	G
1802	Tdurum_contig29989_132	A/G	8	363661488	+	A	A	A	A	A	A	A	A	G	A	A	A	A	A	A	A	A	A	G	A	A	A	A	A	A	A	A	A	A	A	A	A	A	A	A	A	A	A	A	A	A	A	A	A
1803	BS00065533_51	A/G	8	383171827	+	G	G	G	A	G	A	G	A	A	A	A	G	G	A	A	A	A	A	A	G	G	A	A	A	A	A	A	A	A	G	A	G	A	A	A	A	A	A	G	G	A	A	G	A
1804	wsnp_BE442869B_Ta_1_1	G/A	8	404164388	+	A	G	A	A	G	A	A	G	A	A	N	G	A	N	G	N	N	A	A	G	G	G	A	G	G	G	G	A	A	G	A	G	G	A	A	A	A	G	A	R	G	N	G	A
1805	BS00064142_51	C/T	8	405778612	+	T	C	T	T	C	T	T	C	T	T	C	C	T	C	C	C	C	T	T	C	C	C	T	C	C	C	C	T	T	C	T	C	C	T	T	T	T	C	T	Y	C	C	C	T
1806	Kukri_c44469_1240	T/C	8	408066620	+	T	T	T	T	T	T	C	C	T	T	T	T	T	T	T	T	T	T	C	T	T	T	T	T	T	T	C	C	T	T	T	T	T	T	C	T	T	C	C	T	T	T	C	T
1807	Ex_c7593_754	A/C	8	408977155	+	A	C	C	A	C	C	C	A	A	A	A	A	A	A	C	C	C	A	A	C	C	C	A	C	C	A	A	A	A	C	A	A	A	C	A	A	C	C	A	M	A	C	C	A
1808	BS00064935_51	A/C	8	411335265	+	A	C	C	A	C	C	C	A	A	A	C	C	N	A	C	C	C	N	C	C	C	N	A	C	C	C	C	A	A	C	A	C	N	N	A	A	C	C	A	M	A	A	A	A
1809	TA004394-0527	A/C	8	429747315	+		C	C	A	C	A	A	A	A	A	C	C	A	A	C	C	C	A	A	C	C	C	A	C	C	C	C	A	A	C	A	C	A	C	A	A	A	C	A	M	A	A	A	A
1810	Tdurum_contig98255_84	C/T	8	434028771	+	C	T	C	T	C	C	T	T	T	T	T	C	C	T	T	T	T	T	C	C	C	T	T	T	T	T	T	T	T	T	T	C	C	C	T	T	C	T	T	Y	C	T	T	C
1811	wsnp_Ex_rep_c70265_69211592	C/A	8	434310504	+	C	A	C	C	C	C	A	A	A	A	A	C	C	A	A	C	C	A	C	C	C	C	C	C	C	C	C	C	C	A	A	C	C	C	A	C	C	A	A	N	C	A	A	C
1812	GENE-2847_1060	C/T	8	434321628	+	C	T	C	C	C	C	T	T	T	T	T	C	C	T	T	C	C	T	C	C	C	C	C	C	C	C	C	C	C	T	T	C	C	C	T	C	C	T	T	Y	C	T	T	C
1813	Excalibur_rep_c106935_390	C/T	8	435942905	+	C	C	C	C	C	C	C	C	T	C	C	C	C	C	C	C	C	C	C	C	C	C	C	C	C	C	C	C	C	C	C	C	C	C	C	C	C	C	C	C	C	C	C	C
1814	GENE-2768_352	G/A	8	454754839	+	G	G	G	G	G	G	G	G	G	G	G	G	G	G	G	G	G	G	G	G	G	G	G	G	G	G	G	G	G	G	G	G	G	G	G	G	G	G	G	G	G	G	A	G
1815	BobWhite_c20051_53	A/G	8	455252058	+	A	A	A	A	A	A	A	A	A	A	A	A	A	A	A	A	A	A	A	A	A	A	A	A	A	A	A	A	A	A	A	A	A	A	A	A	A	A	A	A	A	A	A	A
1816	Tdurum_contig51818_145	G/A	8	482136040	+	G	A	G	A	G	G	G	G	G	G	A	A	G	G	G	G	G	G	G	A	A	G	A	G	G	G	G	A	A	A	G	A	G	G	G	A	A	G	G	G	G	G	G	G
1817	wsnp_Ex_c25373_34639805	G/A	8	489073191	+	G	G	G	G	G	G	G	G	G	G	G	G	G	G	G	G	G	G	G	G	G	G	G	G	G	G	G	G	G	G	G	G	G	G	G	G	G	G	G	G	G	G	G	G
1818	IAAV5117	C/A	8	503399973	+	C	A	A	C	C	C	C	A	A	C	C	C	C	A	C	A	C	C	C	A	C	C	C	C	C	C	C	C	C	A	C	C	C	C	C	C	A	A	C	C	C	C	C	C
1819	Ku_c33858_325	C/T	8	505885853	+	C	T	T	C	C	C	C	C	C	C	C	C	C	C	C	C	C	C	C	T	C	C	C	C	C	C	C	C	C	T	C	C	C	C	C	C	T	T	C	C	C	C	C	C
1820	RFL_Contig3563_1130	C/T	8	522659488	+	C	C	T	C	C	C	T	T	T	C	C	C	C	T	C	T	C	C	C	C	C	C	C	C	C	C	C	C	C	C	C	C	C	C	C	C	T	C	C	T	N	T	T	C
1821	Excalibur_c89515_95	C/A	8	523820414	+	C	C	C	C	C	C	C	C	C	C	A	C	C	C	C	C	C	C	C	C	C	C	C	C	C	C	C	C	C	C	C	C	C	C	C	C	C	A	C	C	C	C	C	C
1822	Ra_c27465_564	T/C	8	524368062	+	C	T	C	T	T	T	C	T	T	T	T	T	T	T	T	T	T	T	T	T	T	T	T	T	T	T	T	T	T	T	T	T	T	T	T	T	C	T	T	C	T	C	C	T
1823	Kukri_c94033_432	C/T	8	525601394	+	C	C	T	C	C	C	T	C	C	C	C	C	C	C	C	C	C	C	C	C	C	C	C	C	C	C	C	C	C	C	C	C	C	C	C	C	C	C	C	T	C	T	T	C
1824	Kukri_c322_1394	C/T	8	525618844	+	C	C	N	C	C	C	C	C	C	C	C	C	C	C	C	C	C	C	C	C	T	C	C	C	C	T	C	N	C	C	C	C	C	N	C	C	C	T	C	C	C	C	C	C
1825	BobWhite_c7260_197	T/C	8	525620509	+	C	T	T	T	T	T	T	T	T	T	T	T	T	T	T	T	T	T	T	T	T	T	T	T	T	T	T	T	T	T	T	T	T	T	T	T	T	T	T	T	T	T	T	T
1826	Tdurum_contig54559_211	C/T	8	527135198	+	C	C	C	C	C	C	C	C	C	C	C	C	C	C	C	C	C	C	C	C	C	C	C	C	C	C	C	C	C	C	C	C	C	C	C	C	C	C	C	C	C	C	C	C
1827	Kukri_c74409_199	T/C	8	531874075	+	T	T	T	T	T	T	T	T	T	T	T	T	T	T	T	C	T	T	T	T	T	T	T	T	T	T	T	T	T	T	T	T	T	T	T	T	T	T	T	C	T	C	C	T
1828	BS00022653_51	C/A	8	532062909	+	C	A	C	C	A	C	A	C	C	C	C	C	A	C	A	C	C	C	C	A	C	C	C	C	C	C	C	C	C	A	C	C	C	C	A	C	C	C	C	C	C	C	C	A
1829	BS00068851_51	G/A	8	533088073	+	G	G	G	G	G	G	G	G	G	G	G	G	G	G	G	G	G	G	G	G	G	G	G	G	G	G	G	G	G	G	G	G	G	G	G	G	G	G	G	G	G	G	G	G
1830	wsnp_Ex_c5769_10136788	G/A	8	536290586	+	G	G	G	G	G	G	G	G	G	G	G	G	G	G	G	G	G	G	G	G	G	G	G	G	G	G	G	G	G	G	G	G	G	A	G	G	G	G	G	A	G	A	A	A
1831	BS00087144_51	T/C	8	537738529	+	T	C	T	T	C	T	C	C	C	T	T	T	C	C	C	T	T	T	T	C	T	T	T	T	T	T	C	T	T	C	T	T	T	T	C	T	C	C	T	C	T	C	C	C
1832	CAP7_c10839_300	G/T	8	538995663	+	G	G	G	G	G	G	G	G	G	G	G	G	G	G	G	G	G	G	G	G	G	G	G	G	G	G	G	G	G	G	G	G	G	T	G	G	G	G	G	G	G	G	G	G
1833	Excalibur_c32467_676	C/T	8	539969051	+	C	T	T	C	C	T	T	C	C	C	T	T	T	C	C	T	C	T	C	C	T	C	C	C	C	T	C	C	C	T	C	T	T	C	T	C	T	C	T	C	T	C	C	C
1834	IAAV4665	A/G	8	542489559	+	A	A	A	A	A	A	A	G	A	A	A	A	A	A	A	A	A	A	A	A	A	A	A	A	A	A	G	A	A	A	A	A	A	A	A	A	A	A	A	G	A	G	G	G
1835	wsnp_Ex_c19319_28253742	G/A	8	556959905	+	G	G	N	G	G	N	G	R	N	N	N	N	N	R	R	R	R	R	R	R	N	R	R	R	R	R	N	R	R	R	R	R	N	R	R	R	R	R	R	N	R	R	R	R
1836	wsnp_CAP12_rep_c4278_1949864	A/C	8	557654796	+	A	A	A	C	A	C	A	A	A	C	A	A	A	C	A	A	C	A	A	A	A	C	C	C	C	A	A	C	C	A	C	A	A	A	A	C	A	A	A	A	A	A	A	A
1837	BS00022181_51	C/T	8	558571282	+	C	C	N	C	C	N	C	C	C	C	T	N	N	N	N	C	C	N	T	C	C	C	C	C	C	C	N	C	C	C	C	C	N	N	C	N	C	C	C	C	C	N	C	N
1838	BobWhite_c17457_89	A/C	8	561976591	+	A	A	A	C	A	C	A	A	A	C	C	A	A	C	A	A	C	A	C	A	A	C	C	C	C	A	A	C	C	A	C	A	A	A	A	C	A	A	A	A	A	A	A	A
1839	RAC875_c39226_131	G/A	8	566189565	+	G	G	G	G	G	G	G	G	G	G	A	G	G	G	G	G	G	G	G	G	G	G	G	G	G	G	G	G	G	G	G	G	G	G	G	G	G	G	G	G	G	G	G	G
1840	CAP8_c1408_167	G/T	8	585267765	+	G	G	G	G	T	T	G	T	T	T	T	G	G	T	T	G	G	T	T	T	G	G	G	G	G	G	G	G	G	G	G	G	T	T	G	G	T	T	G	T	T	T	T	T
1841	Tdurum_contig8028_870	A/C	8	591781275	+	A	A	A	A	A	A	A	A	A	A	A	A	A	A	A	A	A	A	A	A	A	A	A	A	A	A	A	A	A	A	A	A	A	A	A	A	A	A	A	A	A	A	A	A
1842	Ra_c10455_3226	T/C	8	595886083	+	T	T	T	T	T	T	T	T	T	T	T	T	T	T	T	T	T	T	T	T	T	T	T	T	T	T	T	T	T	T	T	T	T	T	T	T	T	T	T	T	T	T	T	T
1843	Excalibur_c5624_1026	G/T	8	600863595	+	G	G	T	G	T	T	G	G	G	T	G	G	T	G	G	T	G	T	T	G	G	G	G	G	G	G	G	G	G	G	T	G	G	T	T	G	G	G	G	G	G	T	T	T
1844	BS00062892_51	A/G	8	604387479	+	A	A	A	A	A	A	A	A	A	A	A	A	A	A	A	A	A	A	A	A	A	A	A	A	A	A	A	A	A	A	A	A	A	A	A	A	A	A	A	A	G	A	A	A
1845	tplb0026o15_1634	T/C	8	606534004	+	T	T	T	T	T	T	T	T	T	T	T	T	T	T	T	T	T	T	T	T	T	T	T	T	T	T	T	T	T	T	T	T	T	T	T	T	T	T	T	T	C	T	T	T
1846	BS00048794_51	G/A	8	608155027	+	G	G	G	G	G	G	G	G	G	G	G	G	G	G	G	G	G	G	G	G	G	G	G	G	G	G	G	G	G	G	G	G	G	G	G	G	G	G	G	G	G	G	G	A
1847	BS00030571_51	G/A	8	608570388	+	G	A	A	G	G	G	A	A	G	A	A	A	A	A	G	G	G	G	G	A	A	G	G	G	G	A	G	G	G	A	A	A	G	A	A	G	A	A	A	G	G	G	G	A
1848	BS00064041_51	G/A	8	609287129	+	G	A	A	G	A	A	A	A	A	G	A	A	A	A	G	G	G	G	A	A	A	G	G	G	G	A	A	G	G	A	A	A	A	A	A	G	A	A	A	G	A	G	G	G
1849	RAC875_c56040_216	G/A	8	609409881	+	G	G	G	G	G	G	G	G	G	A	G	G	G	G	G	G	G	G	G	G	G	G	G	G	G	G	G	G	G	G	G	G	G	G	G	G	G	G	G	R	G	G	G	A
1850	BobWhite_c22580_115	T/C	8	610048706	+	T	T	T	T	T	T	T	T	C	T	T	T	T	T	T	T	T	T	C	T	C	T	T	T	T	T	C	T	T	T	T	T	C	T	T	T	T	T	T	T	C	T	T	T
1851	Kukri_c3474_395	A/C	8	610049172	+	A	C	C	A	C	C	C	C	A	A	C	C	C	C	A	A	A	A	A	C	A	A	A	A	A	C	A	A	A	C	C	C	A	C	C	A	C	C	C	A	A	A	A	A
1852	BS00106144_51	A/G	8	610186229	+	A	A	A	A	A	A	A	A	G	G	A	A	A	A	A	A	A	G	G	A	G	A	A	A	A	A	G	A	A	A	A	A	G	A	A	A	A	A	A	G	G	G	G	G
1853	BS00104364_51	T/C	8	611837836	+	T	T	T	T	T	T	T	T	C	C	T	T	T	T	T	T	T	C	C	T	C	T	T	T	T	T	C	T	T	T	T	T	T	T	T	T	T	T	T	C	T	C	C	C
1854	BS00057153_51	G/A	8	615026705	+	G	G	G	G	G	G	G	G	G	G	G	G	G	G	G	G	G	G	G	G	G	G	G	G	G	G	G	G	G	G	G	G	G	G	G	G	G	G	G	G	G	G	G	G
1855	IACX938	A/G	8	616895738	+	A	A	A	A	A	A	A	A	A	A	A	A	A	A	A	A	A	A	A	A	A	A	N	A	A	A	A	A	A	A	A	A	A	A	A	A	A	A	A	A	A	A	A	A
1856	BobWhite_c2646_141	T/C	8	617787155	+	T	C	C	T	T	T	T	C	C	C	T	T	T	C	T	T	T	C	C	T	C	T	T	T	T	T	C	T	T	C	T	T	C	T	T	T	C	C	T	T	T	T	T	T
1857	Tdurum_contig10137_89	A/G	8	617824128	+	A	G	G	A	A	G	G	G	A	G	G	G	G	G	A	A	A	G	G	G	G	A	A	A	A	G	G	A	A	G	G	G	A	G	G	A	G	G	G	A	G	A	A	A
1858	Ra_c106922_334	T/C	8	618308554	+	T	T	T	C	C	T	T	T	T	T	T	T	T	T	C	C	C	T	T	T	T	C	C	C	C	T	T	C	C	T	T	T	C	T	T	C	T	T	T	C	T	C	C	C
1859	Ra_c106922_266	C/T	8	618308622	+	C	T	T	C	C	T	T	T	C	T	T	T	T	T	C	C	C	T	T	T	T	C	C	C	C	T	T	C	C	T	T	T	C	T	T	C	T	T	T	C	C	C	C	C
1860	wsnp_Ex_c48922_53681502	C/T	8	618613579	+	C	C	C	C	C	C	C	C	C	C	C	C	C	C	C	C	C	C	C	C	C	C	C	C	C	C	C	C	C	C	C	C	C	C	C	C	C	C	C	C	C	C	C	C
1861	BobWhite_c27751_95	C/T	8	625472228	+	C	C	C	C	C	C	C	C	C	C	C	C	C	C	C	C	C	C	C	C	C	C	C	C	C	C	C	C	C	C	C	C	C	C	C	C	C	C	C	C	C	C	C	C
1862	Excalibur_c19547_75	A/G	8	626056263	+	A	A	G	A	A	A	A	G	A	A	A	A	A	G	A	A	A	G	A	A	A	A	A	A	A	A	G	A	A	A	A	A	A	A	A	A	A	A	A	G	G	G	G	A
1863	Excalibur_c19547_1012	G/A	8	626059877	+	G	G	G	G	G	G	G	G	G	G	G	G	G	G	G	G	G	G	G	G	G	G	G	G	G	G	G	G	G	G	G	G	G	G	G	G	G	G	G	G	G	G	G	A
1864	BS00081335_51	T/C	8	641341046	+	T	T	T	T	T	T	C	T	C	T	C	C	C	T	T	T	T	T	T	C	T	C	T	C	T	T	T	T	T	T	C	C	T	T	T	T	C	T	C	T	T	T	T	T
1865	Ra_c5508_706	C/T	8	641364790	+	C	C	C	C	C	C	C	C	C	C	C	C	C	C	C	C	C	C	C	C	C	C	C	C	C	C	C	C	C	C	C	C	C	C	C	C	C	C	C	C	C	C	C	C
1866	Kukri_c32958_390	C/T	8	641371696	+	C	C	C	C	C	C	C	C	C	C	N	C	C	C	C	C	C	C	C	C	C	C	C	C	C	C	C	C	C	C	C	C	C	C	C	C	N	C	C	C	C	C	C	C
1867	wsnp_Ku_c12503_20174234	C/T	8	642084915	+	C	C	C	C	C	C	C	C	T	C	T	C	C	C	C	C	C	C	C	C	T	T	C	T	C	C	C	C	C	C	T	C	C	C	T	C	T	C	C	C	C	T	T	T
1868	wsnp_Ex_c26285_35531324	G/A	8	642791342	+	G	G	G	G	G	G	G	G	G	G	G	G	G	G	G	G	G	G	G	G	G	G	G	G	G	G	G	G	G	G	G	G	G	G	G	G	G	G	G	G	G	G	G	G
1869	wsnp_Ex_c26285_35531535	C/T	8	642791553	+	C	C	C	C	C	C	C	C	C	C	C	C	C	C	C	C	C	C	C	C	C	C	C	C	C	C	C	C	C	C	C	C	C	C	C	C	C	C	C	C	C	C	C	C
1870	tplb0027f12_503	A/C	8	643061320	+	A	A	A	A	A	A	A	A	A	A	A	A	A	A	A	A	A	A	A	A	A	A	A	A	A	A	A	A	A	A	A	A	A	A	A	A	A	A	A	A	A	A	A	A
1871	Tdurum_contig59914_323	C/T	8	647873487	+	C	T	C	C	T	C	T	T	C	T	C	T	T	T	C	C	C	C	C	T	T	C	C	C	C	C	C	C	C	T	T	T	C	T	C	C	T	C	T	C	C	C	C	C
1872	Tdurum_contig50861_106	C/T	8	648989804	+	C	T	T	C	C	T	C	C	C	T	C	C	C	C	C	C	C	T	T	C	C	C	C	C	C	T	T	C	C	T	C	C	C	C	T	C	C	C	C	C	C	T	T	T
1873	IAAV2725	C/T	8	649523692	+	A	T	T	C	T	T	T	C	C	C	C	T	T	C	C	C	C	T	T	T	T	C	C	C	C	T	T	C	C	T	T	T	C	T	T	C	T	C	T	C	C	T	T	T
1874	RAC875_c24515_602	C/A	8	649525478	+	C	C	C	C	C	C	C	C	C	C	C	C	C	C	C	C	C	C	C	C	C	C	C	C	C	C	C	C	C	C	C	C	A	C	C	C	C	C	C	A	C	C	C	C
1875	RAC875_c107130_384	C/T	8	654033946	+	C	C	C	C	C	C	C	C	C	C	C	C	C	C	C	C	C	C	C	C	C	C	C	C	C	C	C	C	C	C	C	C	C	C	C	C	C	C	C	C	C	C	C	C
1876	tplb0056b15_858	C/T	8	654718569	+	C	C	C	C	C	C	C	C	C	C	C	C	C	C	C	C	C	C	C	C	C	C	C	C	C	C	C	C	C	C	C	C	C	C	C	C	C	C	C	C	C	C	C	C
1877	Excalibur_c39876_403	C/T	8	654854007	+	T	C	C	C	C	C	C	C	C	C	C	C	C	C	C	C	C	C	C	C	C	C	C	C	C	C	C	C	C	C	C	C	C	C	C	C	C	C	C	C	C	C	C	C
1878	IAAV5564	G/A	8	655271907	+	G	G	A	G	A	R	A	G	A	A	A	A	A	G	A	G	G	G	A	A	G	G	G	G	G	A	G	G	G	G	G	A	G	G	A	G	G	G	A	A	G	G	G	G
1879	RAC875_c87897_333	A/G	8	655298615	+	A	G	G	A	G	G	G	A	G	G	G	G	G	A	G	A	A	A	G	G	A	A	A	G	A	G	A	A	A	G	A	G	A	A	G	A	G	G	G	G	A	A	A	A
1880	wsnp_Ex_c21293_30421496	A/G	8	656436208	+	A	A	G	A	G	R	G	A	G	G	A	G	G	A	G	A	A	A	G	G	A	A	A	A	A	G	A	A	A	A	A	G	A	A	G	A	A	G	G	G	A	A	A	A
1881	wsnp_CAP7_c599_312057	T/C	8	656746497	+	T	T	T	T	T	T	T	T	T	T	T	T	T	T	T	T	T	T	T	T	T	T	T	T	T	T	C	T	T	T	T	T	C	T	T	T	T	T	T	T	C	T	T	T
1882	RAC875_c51375_394	C/T	8	656846685	+	C	C	N	C	C	C	C	C	N	C	C	C	C	C	C	C	C	C	C	C	C	C	C	C	C	C	C	C	C	C	C	C	C	C	C	C	C	C	C	C	C	C	C	C
1883	wsnp_Ku_c10515_17368422	A/G	8	657220852	+	G	A	A	A	A	A	A	A	A	A	A	A	A	A	A	A	A	A	A	A	A	A	A	A	A	A	G	A	A	A	A	A	A	A	A	A	A	A	A	A	A	A	A	A
1884	wsnp_Ex_c6381_11093111	C/T	8	657221091	+	C	C	C	C	C	C	C	C	C	C	C	C	C	C	C	C	C	C	C	C	C	C	C	C	C	C	C	C	C	C	C	C	C	C	C	C	C	C	C	C	C	C	C	C
1885	Kukri_c33550_601	G/A	8	661036469	+	G	G	G	G	G	G	G	G	G	G	G	G	G	G	G	G	G	G	G	G	G	G	G	G	G	G	G	G	G	G	G	G	G	G	G	G	G	G	G	G	G	G	G	G
1886	BobWhite_c8266_582	T/C	8	661354925	+	T	T	T	T	T	T	T	T	T	T	T	T	T	T	T	T	T	T	T	T	T	T	T	T	T	T	T	T	T	T	T	T	T	T	T	T	T	T	T	T	T	T	T	T
1887	Kukri_rep_c101259_81	T/C	8	661455440	+	T	T	T	T	T	T	T	T	T	T	T	T	T	T	T	T	T	T	T	T	T	T	T	T	T	T	T	T	T	T	T	T	T	T	T	T	T	T	T	T	T	T	T	T
1888	BS00022366_51	A/G	8	661481569	+	A	A	A	A	A	A	A	A	A	A	A	A	A	A	A	A	A	A	A	A	A	A	A	A	A	A	A	A	A	A	A	A	A	A	A	A	A	A	A	A	A	A	A	A
1889	wsnp_BE403378B_Ta_2_1	T/C	8	663690007	+	T	T	T	T	T	T	T	T	T	T	T	T	T	T	T	T	T	T	T	T	T	T	T	T	T	T	T	T	T	T	T	T	T	T	T	T	T	T	T	T	T	T	T	T
1890	RAC875_c48025_483	C/T	8	668006328	+	C	T	N	C	C	C	C	C	C	C	T	C	C	C	C	C	C	C	C	C	C	C	C	C	C	C	C	C	C	T	C	C	T	T	C	C	N	C	T	T	T	T	T	T
1891	wsnp_Ex_c13684_21479024	T/C	8	671888389	+	T	T	T	T	T	T	T	T	T	T	T	T	T	T	T	T	T	T	T	T	T	T	T	T	T	T	T	T	T	T	T	T	T	T	T	T	T	T	T	T	T	T	T	T
1892	Excalibur_c22465_625	C/A	9	238633	+	C	C	M	C	C	C	C	C	C	C	C	C	C	C	C	C	C	C	C	C	C	C	C	C	C	C	C	C	C	C	C	C	C	C	C	C	C	C	C	M	C	M	C	C
1893	BS00099534_51	A/G	9	241100	+	A	A	A	A	A	A	A	A	G	A	A	A	A	A	A	A	A	A	A	A	A	A	A	A	A	A	A	A	A	A	A	A	A	A	A	A	A	A	A	A	A	A	A	A
1894	wsnp_Ex_c6209_10838852	G/A	9	1439769	+	G	G	G	G	G	G	G	G	G	G	G	G	G	G	G	G	G	G	G	G	G	G	G	G	G	G	G	G	G	G	G	G	G	G	G	G	G	G	G	G	G	G	G	G
1895	Tdurum_contig47762_975	C/T	9	2388561	+	C	C	T	T	C	C	C	T	C	C	T	C	C	T	T	T	C	C	T	C	C	T	T	T	T	C	C	T	T	C	C	C	T	C	C	T	C	T	C	T	T	C	C	C
1896	BobWhite_c7114_237	T/G	9	2575230	+	T	T	T	T	T	T	T	T	T	T	T	T	T	T	T	T	T	T	T	T	T	T	T	T	T	T	T	T	T	T	T	T	T	T	T	T	T	T	T	T	T	T	T	T
1897	wsnp_Ex_c905_1748920	C/T	9	2918810	+	C	C	C	C	C	C	C	T	C	C	C	C	C	C	C	C	C	T	C	C	T	C	C	C	C	T	T	T	C	C	C	C	C	C	C	C	C	C	C	T	C	C	C	T
1898	GENE-3324_338	G/A	9	3752135	+	A	A	G	G	A	A	A	A	G	G	A	A	A	A	A	A	A	A	G	A	A	G	G	G	A	G	G	G	G	A	A	A	G	G	A	G	G	G	A	G	G	G	G	G
1899	wsnp_Ex_c16551_25061517	C/T	9	4866670	+	C	C	C	C	C	C	C	C	T	C	C	C	C	C	C	C	C	C	C	C	C	C	C	C	C	C	C	C	C	C	C	C	C	C	C	C	C	C	C	C	C	C	C	C
1900	wsnp_Ex_c16551_25060833	A/G	9	4867733	+	A	A	A	A	A	A	A	G	A	A	A	A	A	A	G	A	G	A	G	A	A	A	A	G	G	A	A	A	A	A	A	A	A	A	A	A	A	A	A	A	A	A	A	A
1901	Excalibur_c6967_1852	G/A	9	6682800	+	A	G	A	G	G	G	G	G	G	G	G	G	G	G	G	G	G	G	G	G	G	G	G	G	G	G	G	G	G	G	G	G	G	G	G	G	G	A	G	A	G	A	G	G
1902	BS00067985_51	T/C	9	6910529	+	C	T	C	T	T	T	T	T	T	T	T	T	C	T	T	T	T	T	C	T	C	T	T	T	T	T	T	T	T	T	C	T	C	T	C	T	T	C	T	C	C	C	T	T
1903	Ex_c95453_1499	A/G	9	9813572	+	A	A	A	A	A	A	G	A	G	A	A	A	A	A	A	A	A	A	A	A	A	A	A	A	A	A	A	A	A	A	G	A	A	A	G	A	A	G	G	A	A	A	A	A
1904	IACX5832	A/G	9	9851676	+	A	A	A	A	A	A	A	A	A	A	A	A	A	G	A	G	A	G	A	G	A	A	A	A	A	A	A	A	A	A	A	G	A	A	A	A	A	A	A	A	A	A	A	A
1905	BS00100185_51	T/C	9	14775014	+	T	T	T	T	T	T	T	T	T	T	T	T	T	T	T	T	T	T	T	T	T	T	T	T	T	T	T	T	T	T	T	T	T	T	T	T	T	T	T	T	T	T	T	T
1906	BS00079189_51	C/T	9	14957738	+	C	C	C	C	C	C	C	C	C	C	C	C	T	C	C	C	C	T	C	C	C	C	C	C	C	C	T	C	C	C	C	T	T	C	C	C	C	C	C	C	T	C	C	C
1907	Kukri_c2514_490	G/A	9	17627214	+	A	G	A	G	A	G	G	G	G	G	G	A	A	N	G	A	G	G	A	G	A	G	G	A	G	G	G	G	G	G	G	A	A	G	G	G	G	A	G	A	A	A	N	A
1908	Tdurum_contig25432_1377	G/A	9	17627552	+	G	G	G	G	A	G	G	G	G	G	G	A	G	G	G	A	G	G	A	G	G	G	G	A	G	G	G	G	G	G	G	A	A	G	G	G	G	A	G	G	A	G	G	G
1909	wsnp_Ex_c807_1585614	G/A	9	18590613	+	G	G	G	G	G	G	G	G	G	G	G	G	A	G	G	G	G	G	G	G	G	G	G	G	G	G	G	G	G	G	G	G	G	G	G	G	G	G	G	G	G	G	G	G
1910	wsnp_CAP7_c2282_1107112	T/C	9	19544397	+	T	T	T	T	T	T	T	T	T	T	T	T	T	T	T	T	T	T	T	T	T	T	T	T	T	T	T	T	T	T	T	T	T	T	T	T	T	T	T	T	T	T	T	T
1911	wsnp_Ex_rep_c69526_68472787	T/G	9	20362396	+	K	T	T	T	T	T	T	T	T	T	T	T	T	T	T	T	T	T	T	T	T	T	T	T	T	T	T	T	T	T	T	T	T	T	T	T	T	T	T	T	T	T	T	T
1912	Excalibur_c3730_546	C/T	9	20363567	+	Y	C	C	C	T	C	C	C	C	C	T	T	C	C	C	T	C	C	T	C	C	C	C	T	C	C	C	C	C	C	C	T	C	C	C	C	C	T	C	C	C	C	C	C
1913	wsnp_Ex_c19134_28056012	T/C	9	21249777	+	T	T	T	T	T	T	T	T	T	T	T	T	T	T	T	T	T	T	T	T	T	T	T	T	T	T	T	T	T	T	T	T	T	T	T	T	T	T	T	C	T	T	T	C
1914	wsnp_Ex_c31830_40573624	T/C	9	21733864	+	T	T	T	T	T	T	T	T	T	T	T	T	T	T	T	T	T	T	T	T	T	T	T	T	T	T	T	T	T	T	T	T	T	T	T	T	T	T	T	T	T	T	T	T
1915	BS00094095_51	C/T	9	27665261	+	T	C	C	C	C	C	C	C	C	C	C	C	C	C	C	C	C	C	C	C	C	C	C	C	C	C	C	C	C	C	C	C	C	C	C	C	C	C	C	C	C	C	C	C
1916	BS00077879_51	T/C	9	28266362	+	T	T	T	T	C	T	T	T	C	T	C	T	T	T	T	T	T	T	T	T	T	C	T	T	T	T	T	T	T	T	T	T	T	T	T	T	T	C	T	C	T	T	T	C
1917	Excalibur_c94962_57	C/T	9	32122488	+	C	C	C	C	C	C	C	C	C	C	C	C	C	C	C	C	C	C	C	C	C	C	C	C	C	C	C	C	C	C	C	C	C	C	C	C	C	C	C	C	C	C	C	C
1918	BS00056932_51	C/T	9	34157445	+	C	C	C	C	C	C	C	C	C	C	C	C	C	C	C	C	C	C	C	C	C	C	C	C	C	C	C	C	C	C	C	C	C	C	C	C	C	C	C	C	C	C	C	C
1919	RAC875_rep_c106118_339	G/A	9	36965010	+	G	G	G	G	G	G	G	G	G	G	G	G	G	G	G	G	G	G	G	G	G	G	G	G	G	G	G	G	G	G	G	G	G	G	G	G	G	G	G	G	G	G	G	G
1920	wsnp_Ex_c15046_23216392	G/A	9	37554671	+	G	G	G	G	G	G	G	G	G	G	G	G	G	G	G	G	G	G	G	G	G	G	G	G	G	G	G	G	G	G	G	G	G	G	G	G	G	G	G	G	G	G	G	G
1921	Ra_c69221_1167	T/C	9	42493463	+	T	T	T	T	T	T	T	T	C	T	T	T	T	T	T	T	T	T	T	C	T	C	T	C	T	T	C	T	T	T	T	T	T	C	T	T	T	T	T	T	T	C	T	T
1922	BS00077990_51	A/G	9	47014804	+	A	A	A	A	A	A	A	G	A	A	G	A	A	G	A	A	A	A	A	A	G	G	A	G	A	A	A	A	A	A	A	A	A	A	A	A	A	A	A	A	A	A	A	A
1923	wsnp_Ex_c5915_10378807	T/C	9	47340921	+	T	T	T	T	T	T	C	C	T	T	T	T	T	T	C	C	T	C	T	T	T	T	T	T	T	C	C	C	T	T	T	T	C	T	T	T	C	T	T	T	C	T	T	T
1924	BS00021660_51	G/A	9	48236097	+	G	G	G	G	G	G	A	A	G	G	G	G	A	A	G	A	G	G	G	G	A	G	G	G	G	G	G	G	G	G	G	G	A	G	G	G	A	G	G	G	A	G	G	A
1925	wsnp_Ex_c19892_28910730	G/A	9	68167115	+	G	G	G	G	G	G	G	G	G	G	G	G	G	G	G	G	G	G	G	G	G	G	G	G	G	G	G	G	G	G	G	G	G	G	G	G	G	G	G	G	G	G	G	G
1926	BS00045284_51	G/T	9	109363763	+	T	G	G	T	T	T	T	G	T	T	G	T	G	N	T	G	T	G	T	T	G	T	T	G	T	T	G	T	T	G	T	T	N	N	T	T	G	T	T	N	N	N	N	G
1927	Kukri_rep_c69378_1842	A/G	9	172971108	+	A	A	A	A	A	A	A	A	A	A	A	A	A	A	A	A	A	A	A	A	A	A	A	A	A	A	A	A	A	A	A	A	A	A	A	A	A	A	A	A	A	A	A	A
1928	BS00067886_51	C/T	9	215341415	+	C	C	C	C	C	C	C	C	C	C	C	C	C	C	C	C	C	C	C	C	C	C	C	C	C	C	C	C	C	C	C	C	C	C	C	C	C	C	C	C	C	C	C	C
1929	RAC875_c31051_490	C/T	9	215514371	+	C	C	C	C	C	C	C	C	C	T	C	C	C	T	T	C	C	C	C	C	C	C	C	T	T	C	T	T	C	C	C	C	C	C	T	C	C	C	C	C	C	C	C	C
1930	RAC875_c14659_1066	A/G	9	219143831	+	A	A	A	A	A	A	A	A	A	G	A	A	A	A	A	A	A	A	A	A	A	G	A	A	A	A	A	A	A	A	A	A	A	A	A	A	G	A	A	A	A	A	A	A
1931	CAP8_c2014_192	A/G	9	237782326	+	A	A	A	A	A	A	A	A	A	A	A	A	A	A	A	A	N	A	A	A	A	A	A	A	A	A	A	A	A	A	A	A	A	A	A	A	A	A	A	A	A	A	A	A
1932	BS00065386_51	G/A	9	238594090	+	G	A	A	G	A	G	A	G	G	A	G	G	G	G	A	G	G	A	G	A	G	G	G	A	G	A	G	G	G	A	A	G	G	A	A	G	A	A	A	A	G	G	G	G
1933	wsnp_Ex_c4921_8764088	G/T	9	238662915	+	G	G	G	G	G	G	G	G	G	G	G	G	G	G	G	G	T	G	G	G	G	G	G	G	G	G	G	G	G	G	G	G	G	G	G	G	G	G	G	G	G	G	G	G
1934	tplb0057m23_716	G/A	9	239643990	+	G	A	A	G	G	G	G	G	G	A	G	G	G	G	G	G	G	G	G	G	G	G	G	G	G	G	G	G	G	A	G	G	G	G	G	G	G	A	G	A	G	G	G	G
1935	BS00022191_51	C/T	9	240571068	+	C	C	C	C	C	C	C	C	C	C	C	C	C	C	C	C	C	C	C	C	C	C	C	C	C	C	C	C	C	C	C	C	C	C	C	C	C	C	C	C	C	C	C	C
1936	wsnp_Ex_c39592_46849607	G/A	9	240774585	+	G	G	G	G	G	G	G	G	G	G	G	G	G	G	G	G	G	G	G	G	G	G	G	G	G	G	G	G	G	G	G	G	G	G	G	G	G	G	G	A	G	G	G	G
1937	BS00082002_51	T/C	9	240831645	+	T	T	T	T	T	T	T	T	T	T	T	T	T	T	T	T	T	T	T	T	T	T	T	T	T	T	T	T	T	T	T	T	T	T	T	T	T	T	T	T	T	T	T	T
1938	BobWhite_c13238_386	G/A	9	242221719	+	G	G	G	G	A	A	G	A	A	A	G	A	G	A	G	G	G	A	G	G	A	G	G	G	G	A	G	G	G	G	A	A	G	A	G	G	G	A	G	G	G	A	A	A
1939	wsnp_RFL_Contig4136_4696148	C/T	9	355632916	+	C	C	C	C	C	C	C	C	C	C	C	C	C	C	C	C	C	C	C	C	C	C	C	C	C	C	C	C	C	C	C	C	C	C	C	C	C	C	C	C	C	C	C	C
1940	tplb0041o08_752	A/G	9	389585317	+	A	A	A	A	A	A	A	A	A	A	A	A	A	A	A	A	A	A	A	A	A	G	A	A	A	A	A	A	A	A	A	A	A	A	A	A	A	A	A	A	A	A	A	A
1941	BS00084580_51	C/A	9	392615137	+	A	C	C	C	C	C	C	C	C	C	C	C	C	C	C	C	C	C	C	C	C	C	C	C	C	C	C	C	C	C	C	C	C	C	C	C	C	C	C	C	C	C	C	C
1942	Tdurum_contig61258_264	A/C	9	393473713	+	C	A	A	C	A	A	A	A	A	C	A	A	A	A	C	A	C	A	A	C	A	C	C	A	C	A	A	C	C	A	A	A	A	A	A	C	A	A	A	A	A	A	A	A
1943	Excalibur_c99101_82	G/A	9	401187193	+	G	G	G	A	A	G	A	A	G	G	G	G	G	A	A	A	G	G	G	G	G	G	A	G	A	G	G	G	A	G	A	G	G	A	G	A	G	G	A	G	G	A	A	G
1944	RAC875_c8895_1029	A/G	9	404057856	+	A	A	A	A	A	A	A	G	A	A	A	A	G	G	A	A	A	G	A	A	G	A	A	A	A	A	G	A	A	A	A	A	G	G	A	A	G	A	A	A	G	G	A	G
1945	RAC875_c13_1458	C/T	9	411256193	+	C	C	C	C	C	C	C	C	C	C	C	C	T	C	C	C	C	C	C	C	C	C	C	T	C	C	C	C	C	C	C	C	T	T	C	C	C	C	C	C	T	T	C	C
1946	TA003225-0566	G/T	9	411599317	+	K	G	G	G	T	G	G	G	T	G	G	T	T	G	G	G	G	G	T	G	G	G	G	T	G	T	G	G	N	G	G	T	T	T	T	G	G	N	G	G	T	T	G	G
1950	Tdurum_contig10546_273	G/A	9	416278979	+	R	G	G	A	A	G	G	G	A	A	G	A	G	G	A	G	A	G	A	A	G	A	A	G	A	A	G	G	A	G	G	A	G	G	A	A	G	G	G	G	G	G	G	G
1951	wsnp_Ex_rep_c113621_94394656	A/G	9	420007032	+	A	A	A	G	G	A	A	A	G	G	A	G	A	A	G	A	G	A	G	G	A	G	G	A	G	G	A	A	G	A	A	G	A	A	G	G	A	A	A	A	A	A	A	A
1953	Kukri_c3338_271	C/T	9	421232599	+	Y	C	C	C	N	C	T	N	T	C	C	C	C	T	C	T	C	T	C	C	C	T	C	C	C	T	C	C	C	C	N	C	N	N	N	C	T	C	T	C	Y	C	C	C
1954	BS00066188_51	G/A	9	433245705	+	G	G	G	G	G	G	G	G	G	G	G	G	G	G	G	G	G	G	G	G	G	G	G	G	G	G	G	G	G	G	G	G	G	G	G	G	G	G	G	G	G	G	G	G
1955	Excalibur_c7180_862	T/C	9	435964905	+	T	T	T	T	T	T	T	N	T	C	T	C	T	T	T	T	T	T	T	T	T	T	T	T	T	T	T	T	T	T	T	C	T	C	T	T	T	T	T	T	T	T	T	T
1956	BS00065693_51	A/G	9	439844260	+	A	A	A	A	A	A	A	A	G	A	A	A	A	A	A	A	A	A	A	A	A	A	A	A	A	A	A	A	A	A	A	A	A	A	A	A	A	A	A	A	A	A	A	A
1957	Kukri_c7633_724	C/A	9	440234520	+	C	A	A	C	A	A	C	C	A	C	A	C	C	C	A	A	C	C	C	C	C	C	C	C	C	C	C	C	C	A	A	C	C	A	A	C	A	C	C	C	C	C	A	C
1958	BS00022003_51	T/C	9	442683373	+	T	C	C	T	C	C	C	N	T	T	C	T	T	C	C	C	C	T	T	T	T	T	T	T	T	T	C	C	T	C	C	T	T	C	C	T	C	T	C	T	T	T	C	T
1959	BobWhite_c2236_111	G/A	9	443085239	+	G	R	A	G	A	G	A	G	G	G	A	G	G	G	A	A	G	A	G	G	G	G	G	G	G	R	G	G	G	R	A	G	G	R	R	G	R	G	A	G	G	G	A	G
1960	BS00109052_51	C/T	9	443090369	+	C	C	C	C	C	T	C	C	C	T	C	T	C	C	C	C	C	C	C	C	T	C	C	C	C	C	C	T	C	C	C	T	C	C	C	C	C	C	C	C	T	C	C	C
1961	RAC875_c15713_943	G/A	9	445440064	+	G	G	G	G	G	G	G	G	G	G	A	G	G	G	G	G	G	G	G	G	A	G	G	G	G	G	G	G	G	G	G	G	G	G	G	G	G	G	G	G	G	G	G	G
1962	RAC875_c58966_471	C/T	9	448075454	+	T	C	C	T	C	C	C	T	C	C	C	C	C	T	C	C	T	C	C	C	C	C	T	C	C	C	C	T	T	C	C	C	C	C	C	T	C	C	C	C	T	C	C	C
1963	wsnp_BE443187A_Ta_2_3	C/T	9	448076184	+	C	C	C	C	C	C	C	C	C	C	T	C	C	C	C	C	C	C	C	C	C	C	C	C	C	C	C	C	C	C	C	C	C	C	C	C	C	C	C	C	C	C	C	C
1964	BS00076221_51	C/T	9	448354142	+	C	T	T	C	C	C	C	C	C	C	T	C	C	C	T	C	C	T	C	C	T	C	C	C	C	C	C	C	C	T	C	C	C	T	C	C	T	C	C	C	C	C	T	C
1965	BS00067453_51	C/T	9	448355871	+	C	T	T	C	T	T	T	C	T	T	T	T	T	C	T	T	C	T	T	T	T	T	C	T	T	T	T	C	C	T	T	T	T	T	T	C	T	T	T	T	C	T	T	T
1966	Tdurum_contig12967_831	T/G	9	448431939	+	T	T	T	T	G	G	T	T	G	G	G	G	T	T	T	T	T	T	G	G	T	G	T	G	G	G	T	T	T	T	T	G	T	T	T	T	T	G	T	T	T	G	T	G
1967	BS00076190_51	A/G	9	454217033	+	G	G	G	G	A	G	A	A	A	A	G	G	A	A	G	A	A	G	G	G	G	A	G	G	A	A	A	A	G	G	A	G	A	G	A	G	G	A	A	G	A	G	G	G
1968	wsnp_Ex_c2474_4619730	G/A	9	455777398	+	G	G	G	G	G	G	G	R	G	G	G	G	A	G	G	G	G	G	G	G	G	G	G	G	G	G	A	A	G	G	G	G	A	G	G	G	G	G	G	G	A	G	G	G
1969	Tdurum_contig43874_1129	G/A	9	458658752	+	G	G	G	G	G	G	G	R	G	G	G	G	G	G	G	G	G	G	G	G	G	G	G	G	G	G	G	N	G	G	G	N	G	G	G	G	G	G	G	G	A	A	G	A
1970	BS00100178_51	A/G	9	460254476	+	A	A	A	A	A	A	A	G	A	G	A	A	G	A	A	A	A	A	G	A	A	A	A	A	A	A	A	A	A	A	A	A	G	A	A	A	A	A	A	A	A	A	A	A
1971	Kukri_c5460_1063	C/T	9	462553836	+	C	C	C	C	C	C	C	C	C	C	T	C	C	C	C	C	T	C	C	C	C	N	C	C	C	C	T	T	C	C	C	C	N	C	C	C	C	C	C	C	T	T	N	T
1972	IACX3154	C/T	9	465085014	+	T	T	T	T	T	T	T	T	T	T	C	T	C	T	T	T	C	T	T	T	C	T	T	T	T	T	C	C	T	T	T	T	C	T	T	T	T	T	T	T	C	C	T	C
1973	wsnp_JD_c9510_10342089	C/T	9	467128232	+	C	C	C	C	C	C	C	Y	C	T	C	C	C	C	C	C	C	C	C	C	C	C	C	C	C	C	C	C	C	C	C	C	C	C	C	C	C	C	C	C	C	C	C	C
1974	IAAV1417	C/T	9	467685526	+	G	T	T	C	T	C	T	T	T	T	C	C	C	C	T	C	C	T	T	T	C	C	C	T	C	T	C	C	C	T	T	C	C	T	T	C	T	T	T	T	C	C	T	C
1975	wsnp_Ku_c14275_22535576	C/T	9	473112793	+	C	C	C	C	C	C	C	C	C	C	C	C	C	C	C	C	C	C	C	C	C	C	C	C	C	C	C	C	C	C	C	C	C	C	C	C	C	C	C	C	C	C	C	C
1976	RAC875_c232_1895	A/G	9	473208538	+	A	A	A	A	A	A	A	A	A	A	A	A	A	A	A	A	A	A	A	A	A	A	A	A	A	A	A	A	A	A	A	A	A	A	A	A	A	A	A	A	A	A	A	A
1977	BS00062939_51	T/G	9	473923753	+	T	T	T	T	T	T	T	T	T	T	T	T	T	T	T	T	T	T	T	T	T	T	T	T	T	T	T	T	T	T	T	T	T	T	T	T	T	T	T	T	T	T	T	T
1978	Kukri_rep_c104877_2166	C/A	9	474678544	+	C	C	C	C	C	C	C	C	C	C	C	C	C	C	C	C	C	C	C	C	C	C	C	C	C	C	C	C	C	C	C	C	C	C	C	C	C	C	C	C	C	C	C	C
1979	BS00100107_51	T/C	9	476265635	+	C	T	T	C	C	C	T	T	T	T	T	C	T	T	C	T	T	T	C	T	C	T	C	C	C	C	T	T	C	T	C	C	T	C	T	C	T	T	C	C	T	T	T	C
1980	IACX5879	A/C	9	476618133	+	A	A	A	C	C	C	A	A	A	A	A	C	A	A	C	A	A	A	C	A	C	A	C	A	C	C	A	A	C	A	C	C	A	C	A	C	A	A	C	C	C	A	A	C
1981	Kukri_c10530_1044	T/C	9	479047598	+	A	C	T	T	T	T	T	C	T	T	T	C	T	T	T	T	T	T	T	T	T	T	T	T	T	C	C	C	T	C	T	C	T	C	T	T	T	T	T	C	T	T	T	T
1982	IACX8002	T/C	9	479723308	+	T	T	T	T	T	T	T	T	T	T	T	T	T	T	T	T	T	T	T	T	T	T	T	T	T	T	T	T	T	T	T	T	T	T	T	T	T	T	T	T	T	T	T	T
1983	wsnp_BE405849A_Ta_1_1	C/T	9	480356600	+	C	C	C	C	C	C	C	C	C	C	C	C	C	C	C	C	C	C	C	C	C	C	C	C	C	C	C	C	C	C	C	C	C	C	C	C	C	C	C	C	C	C	C	C
1984	Ku_c47168_563	G/A	9	482423935	+	G	G	A	G	G	G	N	N	G	A	A	G	G	N	G	G	G	A	G	N	G	N	G	G	G	G	N	N	G	G	G	G	G	N	N	G	G	G	N	G	G	G	G	G
1985	BS00094480_51	A/G	9	482746828	+	A	A	A	A	A	A	A	A	A	A	A	A	A	A	A	A	A	A	A	A	G	A	A	A	A	A	A	A	A	A	A	A	A	A	A	A	A	A	A	A	A	G	A	G
1986	RAC875_c99519_227	A/G	9	484856061	+	A	A	A	A	A	G	A	A	G	A	A	G	A	A	A	A	A	A	A	A	A	A	A	A	A	A	A	A	A	A	G	G	A	A	A	A	A	G	A	A	A	A	A	A
1987	BS00094342_51	G/T	9	489753264	+	G	G	G	G	G	G	G	G	G	G	G	G	G	G	G	G	G	G	G	G	G	G	G	G	G	G	G	G	G	G	G	G	G	G	G	G	G	G	G	G	G	G	G	G
1988	Excalibur_c1208_72	C/A	9	497268115	+	C	C	C	C	C	C	C	C	C	A	C	C	C	C	C	N	C	C	A	C	C	C	C	C	C	C	C	C	C	C	C	C	C	C	A	C	C	C	C	C	C	C	C	C
1989	wsnp_Ku_c15816_24541162	T/C	9	497920018	+	T	T	C	T	T	C	T	T	C	C	C	C	C	T	C	C	C	T	C	C	T	T	T	C	C	T	T	C	T	T	C	C	C	T	T	T	T	C	T	Y	T	T	T	C
1990	Ra_c700_2210	G/A	9	498153826	+	A	A	G	A	A	G	A	A	G	G	G	G	G	A	G	G	G	A	G	G	G	A	A	G	G	A	A	G	A	A	G	G	G	A	A	A	A	G	A	G	A	G	G	G
1991	GENE-3314_78	G/A	9	499084341	+	A	A	G	G	G	G	G	G	A	G	G	G	G	G	G	G	G	G	A	G	G	G	G	G	G	G	G	G	G	A	G	G	G	G	G	G	R	A	R	G	G	G	G	G
1992	RAC875_c56635_1008	T/C	9	499239568	+	T	T	T	T	T	T	T	T	T	T	T	T	T	T	T	T	T	T	T	T	T	T	T	T	T	T	T	T	T	T	T	T	T	T	T	T	C	T	C	T	T	T	T	T
1993	Excalibur_c6567_845	C/A	9	500095911	+	C	C	A	C	C	A	C	C	C	C	A	A	C	C	A	A	C	A	C	A	A	C	C	A	A	C	A	C	C	C	C	A	C	A	C	C	A	C	A	M	C	A	A	A
1994	RAC875_c28819_281	A/G	9	500429102	+	G	A	G	G	G	G	G	G	A	G	G	G	G	G	G	G	G	G	A	G	G	G	G	G	G	G	G	G	G	A	G	G	G	G	G	G	G	A	G	R	G	G	G	G
1995	BobWhite_c5457_1440	C/T	9	500429401	+	C	T	C	C	C	C	C	C	T	C	C	C	C	C	C	C	C	C	T	C	C	C	C	C	C	C	C	C	C	T	C	C	C	C	C	C	C	T	C	C	C	C	C	C
1996	BS00011102_51	G/T	9	506797673	+	T	G	G	G	G	G	G	G	G	G	G	G	G	T	G	G	G	G	G	G	G	G	G	G	G	G	G	G	G	G	G	G	G	G	T	G	G	G	G	G	G	G	G	G
1997	wsnp_Ex_c49211_53875600	T/C	9	507765058	+	T	T	T	T	T	T	T	T	T	T	T	T	T	T	T	T	T	T	T	T	T	T	T	T	T	T	T	T	T	T	T	T	T	T	T	T	T	T	T	T	T	T	T	T
1998	RAC875_c31670_389	C/T	9	510060800	+	T	C	C	T	C	C	T	C	C	C	C	C	C	C	C	C	C	T	C	C	C	C	T	C	C	C	C	C	T	C	T	C	C	C	C	T	C	C	T	C	T	C	C	C
1999	Excalibur_c2598_2052	G/A	9	516101550	+	G	G	G	G	G	G	G	G	G	G	G	G	G	G	G	G	G	G	G	G	G	G	G	G	G	G	G	G	G	G	G	G	G	G	G	G	G	G	G	G	G	G	G	G
2000	BS00023076_51	G/T	9	520563737	+	T	G	G	T	G	G	G	G	G	G	G	G	G	G	G	G	G	G	G	G	G	G	T	G	G	G	G	G	T	G	G	G	G	T	G	T	G	G	G	G	G	G	G	G
2001	RAC875_c101391_521	C/T	9	520991666	+	T	C	C	Y	Y	Y	C	C	C	Y	Y	C	C	Y	Y	C	Y	Y	Y	Y	C	C	Y	Y	Y	Y	C	Y	Y	C	C	C	C	Y	Y	Y	C	C	C	Y	C	C	C	C
2002	JD_c5000_410	A/G	9	522415116	+	A	A	A	A	A	A	A	A	A	A	A	G	A	A	A	G	A	A	A	A	A	A	A	A	A	A	A	A	A	A	A	G	A	A	A	A	A	G	A	A	A	A	A	A
2003	wsnp_Ku_c51039_56457361	A/G	9	523750149	+	G	A	A	G	G	A	A	A	A	G	G	G	A	G	G	G	G	G	G	G	A	G	G	G	G	G	A	G	G	A	A	G	A	G	G	G	A	G	A	R	A	A	A	A
2004	BS00022761_51	A/G	9	523916820	+	A	A	A	A	A	A	A	A	A	A	A	A	A	A	A	A	A	A	A	A	A	A	A	A	A	A	A	A	A	A	A	A	A	A	A	A	A	A	A	A	A	A	A	A
2005	BobWhite_c2715_411	A/G	9	529159236	+	A	A	A	A	A	A	A	A	A	A	A	G	A	A	A	R	A	A	G	G	A	G	A	A	A	A	A	A	A	A	A	G	A	A	A	A	A	G	A	A	A	A	A	A
2006	GENE-3575_1073	A/G	9	531124647	+	G	A	A	A	G	A	A	A	A	A	A	A	A	A	A	G	A	A	A	A	A	A	A	A	A	A	A	A	A	A	A	A	A	A	A	A	G	A	A	A	A	A	A	A
2007	Tdurum_contig17712_115	A/G	9	531647117	+	A	A	A	A	A	A	A	A	A	A	A	A	G	G	A	A	A	A	A	A	A	A	A	A	N	A	A	A	A	A	A	A	N	A	A	A	A	A	A	A	G	A	A	A
2008	BS00067882_51	A/G	9	532235887	+	A	A	G	A	A	A	A	A	A	A	G	A	A	A	A	A	A	A	A	A	G	A	A	A	A	A	A	A	A	A	A	A	A	A	A	A	A	A	A	G	A	G	G	G
2009	Excalibur_c39303_144	G/A	9	532616280	+	A	G	G	A	A	A	A	A	A	G	G	G	G	G	G	G	G	G	A	G	G	A	A	G	G	A	N	A	A	G	A	G	G	G	G	A	G	G	A	G	G	G	G	G
2010	Kukri_c57965_109	G/A	9	532988852	+	G	A	A	G	N	G	G	G	A	A	G	G	G	G	A	G	A	A	G	G	A	G	G	A	G	G	G	G	G	A	G	G	G	G	G	G	A	G	G	R	G	A	G	A
2011	Jagger_c6106_119	G/A	9	535720279	+	G	A	G	G	A	A	G	A	G	A	G	G	G	G	A	G	A	A	G	G	G	G	G	A	G	A	A	G	G	A	A	G	G	A	G	G	A	G	G	G	G	G	A	G
2012	Kukri_c14889_1086	T/C	9	535829928	+	T	C	T	T	C	C	T	C	C	C	T	C	T	T	C	C	C	C	T	C	T	T	T	C	T	C	C	T	T	C	C	C	C	T	T	T	C	C	T	T	C	T	C	T
2013	BS00072156_51	A/G	9	536408676	+	G	G	A	G	G	G	G	A	G	G	A	G	A	G	G	G	G	G	A	G	A	G	G	G	G	G	G	G	G	G	G	G	A	G	G	G	G	G	G	A	A	A	G	A
2014	Tdurum_contig11060_433	G/A	9	539881645	+	A	A	A	G	A	G	G	A	G	G	G	G	G	G	A	A	A	A	A	A	A	G	G	A	G	A	A	A	G	A	G	G	G	A	A	G	G	A	A	A	G	A	A	A
2015	RAC875_c42356_237	C/T	9	541122403	+	C	C	C	C	C	C	C	C	C	C	C	C	C	C	C	C	C	C	C	C	C	C	C	C	C	C	C	C	C	C	C	C	C	C	C	C	C	C	C	C	C	C	C	C
2016	RAC875_c19099_434	C/T	9	541183370	+	C	T	T	C	T	C	C	T	C	C	C	C	C	C	T	T	T	T	T	T	T	C	C	T	C	T	T	T	C	T	C	C	C	T	T	C	C	T	T	T	C	T	T	T
2017	BS00083514_51	C/T	9	542209664	+	C	C	C	C	C	C	C	T	C	C	C	C	T	C	C	C	C	C	T	C	C	C	C	C	C	C	T	C	C	C	C	C	C	C	C	C	C	C	C	C	C	C	C	C
2018	Excalibur_rep_c68708_80	G/A	9	542633105	+	T	G	G	G	G	G	G	A	G	A	G	G	G	G	G	G	A	A	G	G	G	G	G	G	G	G	A	G	G	G	G	G	G	G	G	G	G	G	G	G	G	G	G	G
2019	BobWhite_rep_c63943_76	G/T	9	542969382	+	G	G	G	G	G	G	G	G	N	T	G	N	N	G	G	N	N	T	G	N	G	G	G	G	G	G	G	G	G	G	G	T	N	G	G	G	G	N	G	G	N	G	G	G
2020	BS00079069_51	A/G	9	544592312	+	A	A	A	A	A	A	A	A	A	A	A	A	A	A	A	A	A	A	A	A	A	A	A	A	A	G	A	A	A	A	A	A	A	A	A	A	A	A	A	A	A	A	A	A
2021	wsnp_Ra_c27733_37249132	G/A	9	544788055	+	G	G	G	G	G	G	G	G	G	G	G	G	G	G	G	G	G	G	G	G	G	G	G	G	G	G	G	G	G	G	G	G	G	G	A	G	G	G	G	G	G	G	G	G
[truncated: 1,542 more rows]
[truncated: 216 more columns]
