# Supplementary material for: Whole-genome resequencing-based characterization of a durum wheat landrace showing similarity to ‘Senatore Cappelli’
Source: PLoS One. 2023 Sep 21;18(9):e0291430. doi: 10.1371/journal.pone.0291430 (PMC10513328; doi:10.1371/journal.pone.0291430)
Supplement: S1 Table — (CSV) [file pone.0291430.s021.csv]

Accession	Plant_growth_habit	Frequency_plants_recurved_flag_leaves	Time_ear_emergence	Flag_leaf_glaucosity_sheath	Flag_leaf_glaucosity_lower_side_leaf_blade	Culm_density_hairiness_uppermost_node	Culm_glaucosity_neck	Ear_glaucosity	Plant_length	Ear_length_awns_tip_relative_length_ear	Lower_glume_shape	Lower_glume_shape_shoulder	Lower_glume_width_shoulder	Lower_glume_length_beak	Lower_glume_curvature_beak	Lower_glume_hairiness_external_surface	Straw_pith_cross_section	Awn_color	Ear_length_excluding_awns	Ear_coloration	Ear_density	Grain_shape	Grain_length_brush_hair	Plant_seasonal_type
Cappelli	1	5	7	3	3	1	3	3	7	3	5	4	3	5	3	9	5	4	5	2	5	5	3	1
Marco_Aurelio	1	5	5	1	1	1	5	5	5	3	7	4	3	7	3	9	5	1	5	2	7	3	3	1
TB2018	1	3	7	5	5	1	5	5	7	3	5	3	3	3	3	9	5	4	5	2	5	7	3	1
Garigliano	1	5	5	3	3	1	3	1	5	3	5	1	3	3	1	9	5	3	5	1	5	3	3	1
Grifoni	1	7	5	1	3	1	3	1	5	3	5	4	3	5	1	1	3	2	3	2	5	3	3	1
Rossia	1	7	5	1	1	1	3	1	7	3	5	3	3	5	3	1	7	2	5	2	5	3	3	1
Russello	1	3	7	1	1	1	3	1	7	3	5	2	5	3	1	1	3	1	5	2	5	5	3	1
Scorsonera	1	7	7	1	1	1	1	1	5	3	5	3	5	5	3	1	5	4	3	3	5	3	3	1
Timilia_Reste_Bianche	1	7	7	1	1	1	1	1	5	2	5	1	3	3	1	1	7	1	7	1	5	3	3	1
Bidi_Margherito	5	5	5	5	3	3	3	7	7	3	5	2	5	5	3	1	3	3	5	3	7	5	3	3
Urria	3	7	3	5	1	3	3	5	7	3	5	4	5	3	3	1	7	3	5	3	7	5	3	3
Biancuccia	5	5	5	3	3	1	1	3	7	3	5	2	3	5	3	1	7	3	5	3	5	5	3	3
Martinella	5	5	5	5	3	5	5	5	7	3	5	1	3	7	1	9	5	2	7	3	5	5	3	3
Tripolino	3	7	3	1	1	1	1	1	5	2	5	4	5	3	3	1	5	1	5	3	7	5	5	3
