# Supplementary material for: Whole-genome resequencing-based characterization of a durum wheat landrace showing similarity to ‘Senatore Cappelli’
Source: PLoS One. 2023 Sep 21;18(9):e0291430. doi: 10.1371/journal.pone.0291430 (PMC10513328; doi:10.1371/journal.pone.0291430)
Supplement: S3 Table — (CSV) [file pone.0291430.s023.csv]

## Sheet: Variants per chr (VEP analysis)
Chromosome	Variants processed	Novel variants	Existing variants	Overlapped genes	Overlapped transcripts	Synonymous variant (%)	Missense variant (%)	Stop gained (%)	Frameshift variant (%)	Inframe deletion (%)
1A	95986	94668	1318	410	1089	50	47	1	1	0
1B	432505	430679	1826	701	1709	52	45	0	1	0
2A	215696	213973	1723	843	2028	47	50	0	1	0
2B	437679	435924	1755	971	2202	51	46	0	1	1
3A	163681	162309	1372	578	1647	55	43	0	1	1
3B	232573	231382	1191	830	1937	48	49	0	1	0
4A	106228	104845	1383	436	1078	53	45	0	1	0
4B	320162	319155	1077	390	1078	46	50	1	1	1
5A	285459	283757	1702	753	1737	56	41	1	1	0
5B	340837	338481	2356	878	2399	53	45	0	0	1
6A	166802	165320	1482	635	1742	48	50	1	1	0
6B	415764	414319	1445	663	1613	51	46	1	1	0
7A	189594	188478	1116	614	1761	58	39	1	1	1
7B	246521	245319	1202	551	1418	47	51	0	0	0
