# Supplementary material for: Whole-genome resequencing-based characterization of a durum wheat landrace showing similarity to ‘Senatore Cappelli’
Source: PLoS One. 2023 Sep 21;18(9):e0291430. doi: 10.1371/journal.pone.0291430 (PMC10513328; doi:10.1371/journal.pone.0291430)
Supplement: S4 Table — (XLSX) [file pone.0291430.s024.xlsx]

## Sheet: Legend
Worksheet 1A-7B_Biological Process lists the 'TB2018' genes/transcripts detected by the VEP analysis and filtered for the presence of an alleged "IMPACT=HIGH" variation with the corresponding Gene Ontology (GO) descriptor(s) in the subdomain "Biological Process"

## Sheet: 1A-7B_Biological Process
Gene stable ID	Transcript stable ID	GO term accession	GO term name	GO term definition	GO term evidence code	GO domain	GO term name
TRITD1Av1G005160	TRITD1Av1G005160.1	GO:0006952	defense response	Reactions, triggered in response to the presence of a foreign body or the occurrence of an injury, which result in restriction of damage to the organism attacked or prevention/recovery from the infection caused by the attack.	IEA	biological_process	nucleosome assembly
TRITD1Av1G001550	TRITD1Av1G001550.6	GO:0006468	protein phosphorylation	The process of introducing a phosphate group on to a protein.	IEA	biological_process	defense response to other organism
TRITD1Av1G003850	TRITD1Av1G003850.1	GO:0048544	recognition of pollen	A cell recognition process in which pollen is recognized and either accepted or rejected by cells in the stigma.	IEA	biological_process	heme transport
TRITD1Av1G003850	TRITD1Av1G003850.1	GO:0006468	protein phosphorylation	The process of introducing a phosphate group on to a protein.	IEA	biological_process	response to wounding
TRITD1Av1G006150	TRITD1Av1G006150.5	GO:0006468	protein phosphorylation	The process of introducing a phosphate group on to a protein.	IEA	biological_process	phosphatidylserine biosynthetic process
TRITD1Av1G004570	TRITD1Av1G004570.1	GO:0006952	defense response	Reactions, triggered in response to the presence of a foreign body or the occurrence of an injury, which result in restriction of damage to the organism attacked or prevention/recovery from the infection caused by the attack.	IEA	biological_process	protein repair
TRITD1Av1G004570	TRITD1Av1G004570.1	GO:0051707	response to other organism	Any process that results in a change in state or activity of a cell or an organism (in terms of movement, secretion, enzyme production, gene expression, etc.) as a result of a stimulus from another living organism.	IEA	biological_process	microtubule-based process
TRITD1Av1G005920	TRITD1Av1G005920.48	GO:0006952	defense response	Reactions, triggered in response to the presence of a foreign body or the occurrence of an injury, which result in restriction of damage to the organism attacked or prevention/recovery from the infection caused by the attack.	IEA	biological_process	heme biosynthetic process
TRITD1Av1G208560	TRITD1Av1G208560.1	GO:0006629	lipid metabolic process	The chemical reactions and pathways involving lipids, compounds soluble in an organic solvent but not, or sparingly, in an aqueous solvent. Includes fatty acids; neutral fats, other fatty-acid esters, and soaps; long-chain (fatty) alcohols and waxes; sphingoids and other long-chain bases; glycolipids, phospholipids and sphingolipids; and carotenes, polyprenols, sterols, terpenes and other isopren…	IEA	biological_process	regulation of phosphoprotein phosphatase activity
TRITD1Av1G012990	TRITD1Av1G012990.1	GO:0006468	protein phosphorylation	The process of introducing a phosphate group on to a protein.	IEA	biological_process	regulation of signal transduction
TRITD1Av1G207410	TRITD1Av1G207410.1	GO:0006355	regulation of DNA-templated transcription	Any process that modulates the frequency, rate or extent of cellular DNA-templated transcription.	IEA	biological_process	glycerophospholipid metabolic process
TRITD1Av1G156730	TRITD1Av1G156730.1	GO:0006629	lipid metabolic process	The chemical reactions and pathways involving lipids, compounds soluble in an organic solvent but not, or sparingly, in an aqueous solvent. Includes fatty acids; neutral fats, other fatty-acid esters, and soaps; long-chain (fatty) alcohols and waxes; sphingoids and other long-chain bases; glycolipids, phospholipids and sphingolipids; and carotenes, polyprenols, sterols, terpenes and other isopren…	IEA	biological_process	DNA recombination
TRITD1Av1G231530	TRITD1Av1G231530.7	GO:0006334	nucleosome assembly	The aggregation, arrangement and bonding together of a nucleosome, the beadlike structural units of eukaryotic chromatin composed of histones and DNA.	IEA	biological_process	double-strand break repair
TRITD1Av1G231530	TRITD1Av1G231530.7	GO:0006355	regulation of DNA-templated transcription	Any process that modulates the frequency, rate or extent of cellular DNA-templated transcription.	IEA	biological_process	DNA catabolic process, endonucleolytic
TRITD1Av1G213520	TRITD1Av1G213520.2	GO:0006952	defense response	Reactions, triggered in response to the presence of a foreign body or the occurrence of an injury, which result in restriction of damage to the organism attacked or prevention/recovery from the infection caused by the attack.	IEA	biological_process	D-xylose metabolic process
TRITD1Av1G187050	TRITD1Av1G187050.2	GO:0015031	protein transport	The directed movement of proteins into, out of or within a cell, or between cells, by means of some agent such as a transporter or pore.	IEA	biological_process	actin cytoskeleton organization
TRITD1Av1G187050	TRITD1Av1G187050.2	GO:0006886	intracellular protein transport	The directed movement of proteins in a cell, including the movement of proteins between specific compartments or structures within a cell, such as organelles of a eukaryotic cell.	IEA	biological_process	actin nucleation
TRITD1Av1G187050	TRITD1Av1G187050.2	GO:0006605	protein targeting	The process of targeting specific proteins to particular regions of the cell, typically membrane-bounded subcellular organelles. Usually requires an organelle specific protein sequence motif.	IEA	biological_process	L-phenylalanine catabolic process
TRITD1Av1G216770	TRITD1Av1G216770.1	GO:0098542	defense response to other organism	Reactions triggered in response to the presence of another organism that act to protect the cell or organism from damage caused by that organism.	IEA	biological_process	auxin metabolic process
TRITD1Av1G219660	TRITD1Av1G219660.2	GO:0015886	heme transport	The directed movement of heme, any compound of iron complexed in a porphyrin (tetrapyrrole) ring, into, out of or within a cell, or between cells, by means of some agent such as a transporter or pore.	IEA	biological_process	sulfate transport
TRITD1Av1G219660	TRITD1Av1G219660.2	GO:0017004	cytochrome complex assembly	The aggregation, arrangement and bonding together of a cytochrome complex. A cytochrome complex is a protein complex in which at least one of the proteins is a cytochrome, i.e. a heme-containing protein involved in catalysis of redox reactions.	IEA	biological_process	chloroplast organization
TRITD1Av1G206910	TRITD1Av1G206910.19	GO:0006952	defense response	Reactions, triggered in response to the presence of a foreign body or the occurrence of an injury, which result in restriction of damage to the organism attacked or prevention/recovery from the infection caused by the attack.	IEA	biological_process	chloroplast rRNA processing
TRITD1Bv1G006140	TRITD1Bv1G006140.1	GO:0009611	response to wounding	Any process that results in a change in state or activity of a cell or an organism (in terms of movement, secretion, enzyme production, gene expression, etc.) as a result of a stimulus indicating damage to the organism.	IEA	biological_process	positive regulation of GTPase activity
TRITD1Bv1G002780	TRITD1Bv1G002780.1	GO:0006952	defense response	Reactions, triggered in response to the presence of a foreign body or the occurrence of an injury, which result in restriction of damage to the organism attacked or prevention/recovery from the infection caused by the attack.	IEA	biological_process	protein processing involved in protein targeting to mitochondrion
TRITD1Bv1G206070	TRITD1Bv1G206070.1	GO:0006659	phosphatidylserine biosynthetic process	The chemical reactions and pathways resulting in the formation of phosphatidylserines, any of a class of glycerophospholipids in which the phosphatidyl group is esterified to the hydroxyl group of L-serine.	IEA	biological_process	chloroplast fission
TRITD1Bv1G203180	TRITD1Bv1G203180.5	GO:0046470	phosphatidylcholine metabolic process	The chemical reactions and pathways involving phosphatidylcholines, any of a class of glycerophospholipids in which the phosphatidyl group is esterified to the hydroxyl group of choline. They are important constituents of cell membranes.	IEA	biological_process	DNA replication, Okazaki fragment processing
TRITD1Bv1G148050	TRITD1Bv1G148050.1	GO:0006979	response to oxidative stress	Any process that results in a change in state or activity of a cell or an organism (in terms of movement, secretion, enzyme production, gene expression, etc.) as a result of oxidative stress, a state often resulting from exposure to high levels of reactive oxygen species, e.g. superoxide anions, hydrogen peroxide (H2O2), and hydroxyl radicals.	IEA	biological_process	RNA surveillance
TRITD1Bv1G148050	TRITD1Bv1G148050.1	GO:0030091	protein repair	The process of restoring a protein to its original state after damage by such things as oxidation or spontaneous decomposition of residues.	IEA	biological_process	nuclear-transcribed mRNA catabolic process, no-go decay
TRITD1Bv1G203300	TRITD1Bv1G203300.1	GO:0009617	response to bacterium	Any process that results in a change in state or activity of a cell or an organism (in terms of movement, secretion, enzyme production, gene expression, etc.) as a result of a stimulus from a bacterium.	IEA	biological_process	nuclear-transcribed mRNA catabolic process, non-stop decay
TRITD1Bv1G138900	TRITD1Bv1G138900.1	GO:0006412	translation	The cellular metabolic process in which a protein is formed, using the sequence of a mature mRNA or circRNA molecule to specify the sequence of amino acids in a polypeptide chain. Translation is mediated by the ribosome, and begins with the formation of a ternary complex between aminoacylated initiator methionine tRNA, GTP, and initiation factor 2, which subsequently associates with the small sub…	IEA	biological_process	protein modification process
TRITD1Bv1G214070	TRITD1Bv1G214070.1	GO:0016567	protein ubiquitination	The process in which one or more ubiquitin groups are added to a protein.	IEA	biological_process	microtubule severing
TRITD1Bv1G217040	TRITD1Bv1G217040.1	GO:0006355	regulation of DNA-templated transcription	Any process that modulates the frequency, rate or extent of cellular DNA-templated transcription.	IEA	biological_process	positive regulation by host of viral process
TRITD1Bv1G192360	TRITD1Bv1G192360.2	GO:0007017	microtubule-based process	Any cellular process that depends upon or alters the microtubule cytoskeleton, that part of the cytoskeleton comprising microtubules and their associated proteins.	IEA	biological_process	molybdate ion transport
TRITD1Bv1G011760	TRITD1Bv1G011760.1	GO:0006783	heme biosynthetic process	The chemical reactions and pathways resulting in the formation of heme, any compound of iron complexed in a porphyrin (tetrapyrrole) ring, from less complex precursors.	IEA	biological_process	glycolytic process
TRITD1Bv1G017440	TRITD1Bv1G017440.1	GO:0043666	regulation of phosphoprotein phosphatase activity	Any process that modulates the frequency, rate or extent of phosphoprotein phosphatase activity, the catalysis of the hydrolysis of phosphate from a phosphoprotein.	IEA	biological_process	glycerol-3-phosphate metabolic process
TRITD1Bv1G017440	TRITD1Bv1G017440.1	GO:0009966	regulation of signal transduction	Any process that modulates the frequency, rate or extent of signal transduction.	IEA	biological_process	glycerol-3-phosphate catabolic process
TRITD1Bv1G005080	TRITD1Bv1G005080.1	GO:0006952	defense response	Reactions, triggered in response to the presence of a foreign body or the occurrence of an injury, which result in restriction of damage to the organism attacked or prevention/recovery from the infection caused by the attack.	IEA	biological_process	fatty acid metabolic process
TRITD1Bv1G134520	TRITD1Bv1G134520.2	GO:0055085	transmembrane transport	The process in which a solute is transported across a lipid bilayer, from one side of a membrane to the other.	IEA	biological_process	thiamine biosynthetic process
TRITD1Bv1G134520	TRITD1Bv1G134520.2	GO:0015749	monosaccharide transmembrane transport	The process in which a monosaccharide is transported across a lipid bilayer, from one side of a membrane to the other. Monosaccharides are the simplest carbohydrates; they are polyhydric alcohols containing either an aldehyde or a keto group and between three to ten or more carbon atoms. They form the constitutional repeating units of oligo- and polysaccharides.	IEA	biological_process	carbon fixation
TRITD1Bv1G016700	TRITD1Bv1G016700.2	GO:0006468	protein phosphorylation	The process of introducing a phosphate group on to a protein.	IEA	biological_process	photorespiration
TRITD1Bv1G182500	TRITD1Bv1G182500.3	GO:0006468	protein phosphorylation	The process of introducing a phosphate group on to a protein.	IEA	biological_process	reductive pentose-phosphate cycle
TRITD1Bv1G182500	TRITD1Bv1G182500.2	GO:0048544	recognition of pollen	A cell recognition process in which pollen is recognized and either accepted or rejected by cells in the stigma.	IEA	biological_process	multicellular organism development
TRITD1Bv1G002670	TRITD1Bv1G002670.16	GO:0006952	defense response	Reactions, triggered in response to the presence of a foreign body or the occurrence of an injury, which result in restriction of damage to the organism attacked or prevention/recovery from the infection caused by the attack.	IEA	biological_process	DNA-templated transcription initiation
TRITD1Bv1G012090	TRITD1Bv1G012090.2	GO:0006633	fatty acid biosynthetic process	The chemical reactions and pathways resulting in the formation of a fatty acid, any of the aliphatic monocarboxylic acids that can be liberated by hydrolysis from naturally occurring fats and oils. Fatty acids are predominantly straight-chain acids of 4 to 24 carbon atoms, which may be saturated or unsaturated; branched fatty acids and hydroxy fatty acids also occur, and very long chain acids of …	IEA	biological_process	NAD metabolic process
TRITD1Bv1G220680	TRITD1Bv1G220680.1	GO:0006468	protein phosphorylation	The process of introducing a phosphate group on to a protein.	IEA	biological_process	NADP biosynthetic process
TRITD1Bv1G214810	TRITD1Bv1G214810.1	GO:0006414	translational elongation	The successive addition of amino acid residues to a nascent polypeptide chain during protein biosynthesis.	IEA	biological_process	mitochondrial electron transport, cytochrome c to oxygen
TRITD1Bv1G141410	TRITD1Bv1G141410.2	GO:0006812	cation transport	The directed movement of cations, atoms or small molecules with a net positive charge, into, out of or within a cell, or between cells, by means of some agent such as a transporter or pore.	IEA	biological_process	protein polyubiquitination
TRITD1Bv1G141410	TRITD1Bv1G141410.2	GO:0055085	transmembrane transport	The process in which a solute is transported across a lipid bilayer, from one side of a membrane to the other.	IEA	biological_process	tRNA modification
TRITD1Bv1G123490	TRITD1Bv1G123490.2	GO:0006650	glycerophospholipid metabolic process	The chemical reactions and pathways involving glycerophospholipids, any derivative of glycerophosphate that contains at least one O-acyl, O-alkyl, or O-alkenyl group attached to the glycerol residue.	IEA	biological_process	protein peptidyl-prolyl isomerization
TRITD1Bv1G004270	TRITD1Bv1G004270.3	GO:0006952	defense response	Reactions, triggered in response to the presence of a foreign body or the occurrence of an injury, which result in restriction of damage to the organism attacked or prevention/recovery from the infection caused by the attack.	IEA	biological_process	vegetative to reproductive phase transition of meristem
TRITD1Bv1G215550	TRITD1Bv1G215550.1	GO:0006508	proteolysis	The hydrolysis of proteins into smaller polypeptides and/or amino acids by cleavage of their peptide bonds.	IEA	biological_process	cysteinyl-tRNA aminoacylation
TRITD1Bv1G150560	TRITD1Bv1G150560.1	GO:0048544	recognition of pollen	A cell recognition process in which pollen is recognized and either accepted or rejected by cells in the stigma.	IEA	biological_process	phosphate ion transport
TRITD1Bv1G150560	TRITD1Bv1G150560.1	GO:0006468	protein phosphorylation	The process of introducing a phosphate group on to a protein.	IEA	biological_process	response to oxygen levels
TRITD1Bv1G046960	TRITD1Bv1G046960.1	GO:0006310	DNA recombination	Any process in which a new genotype is formed by reassortment of genes resulting in gene combinations different from those that were present in the parents. In eukaryotes genetic recombination can occur by chromosome assortment, intrachromosomal recombination, or nonreciprocal interchromosomal recombination. Interchromosomal recombination occurs by crossing over. In bacteria it may occur by genet…	IEA	biological_process	meristem development
TRITD1Bv1G046960	TRITD1Bv1G046960.1	GO:0006281	DNA repair	The process of restoring DNA after damage. Genomes are subject to damage by chemical and physical agents in the environment (e.g. UV and ionizing radiations, chemical mutagens, fungal and bacterial toxins, etc.) and by free radicals or alkylating agents endogenously generated in metabolism. DNA is also damaged because of errors during its replication. A variety of different DNA repair pathways ha…	IEA	biological_process	SCF complex assembly
TRITD1Bv1G046960	TRITD1Bv1G046960.1	GO:0006260	DNA replication	The cellular metabolic process in which a cell duplicates one or more molecules of DNA. DNA replication begins when specific sequences, known as origins of replication, are recognized and bound by initiation proteins, and ends when the original DNA molecule has been completely duplicated and the copies topologically separated. The unit of replication usually corresponds to the genome of the cell,…	IEA	biological_process	proton export across plasma membrane
TRITD1Bv1G111710	TRITD1Bv1G111710.1	GO:0006412	translation	The cellular metabolic process in which a protein is formed, using the sequence of a mature mRNA or circRNA molecule to specify the sequence of amino acids in a polypeptide chain. Translation is mediated by the ribosome, and begins with the formation of a ternary complex between aminoacylated initiator methionine tRNA, GTP, and initiation factor 2, which subsequently associates with the small sub…	IEA	biological_process	respiratory electron transport chain
TRITD1Bv1G041690	TRITD1Bv1G041690.1	GO:0006302	double-strand break repair	The repair of double-strand breaks in DNA via homologous and nonhomologous mechanisms to reform a continuous DNA helix.	IEA	biological_process	tryptophan metabolic process
TRITD1Bv1G041690	TRITD1Bv1G041690.1	GO:0000737	DNA catabolic process, endonucleolytic	The chemical reactions and pathways resulting in the breakdown of DNA, involving the hydrolysis of internal 3',5'-phosphodiester bonds in one or two strands of deoxyribonucleotides.	IEA	biological_process	pyrimidine nucleotide biosynthetic process
TRITD1Bv1G008450	TRITD1Bv1G008450.2	GO:0007166	cell surface receptor signaling pathway	The series of molecular signals initiated by activation of a receptor on the surface of a cell. The pathway begins with binding of an extracellular ligand to a cell surface receptor, or for receptors that signal in the absence of a ligand, by ligand-withdrawal or the activity of a constitutively active receptor. The pathway ends with regulation of a downstream cellular process, e.g. transcription.	IEA	biological_process	CTP biosynthetic process
TRITD1Bv1G008450	TRITD1Bv1G008450.2	GO:0006468	protein phosphorylation	The process of introducing a phosphate group on to a protein.	IEA	biological_process	response to heat
TRITD1Bv1G188830	TRITD1Bv1G188830.3	GO:0055085	transmembrane transport	The process in which a solute is transported across a lipid bilayer, from one side of a membrane to the other.	IEA	biological_process	ion transport
TRITD1Bv1G205960	TRITD1Bv1G205960.3	GO:0006952	defense response	Reactions, triggered in response to the presence of a foreign body or the occurrence of an injury, which result in restriction of damage to the organism attacked or prevention/recovery from the infection caused by the attack.	IEA	biological_process	mitochondrial respiratory chain complex I assembly
TRITD1Bv1G138120	TRITD1Bv1G138120.7	GO:0042732	D-xylose metabolic process	The chemical reactions and pathways involving D-xylose, a naturally occurring plant polysaccharide.	IEA	biological_process	shikimate metabolic process
TRITD1Bv1G004020	TRITD1Bv1G004020.7	GO:0006468	protein phosphorylation	The process of introducing a phosphate group on to a protein.	IEA	biological_process	peroxisome fission
TRITD1Bv1G182380	TRITD1Bv1G182380.2	GO:0030036	actin cytoskeleton organization	A process that is carried out at the cellular level which results in the assembly, arrangement of constituent parts, or disassembly of cytoskeletal structures comprising actin filaments and their associated proteins.	IEA	biological_process	pyrimidine dimer repair by nucleotide-excision repair
TRITD1Bv1G182380	TRITD1Bv1G182380.2	GO:0045010	actin nucleation	The initial step in the formation of an actin filament, in which actin monomers combine to form a new filament. Nucleation is slow relative to the subsequent addition of more monomers to extend the filament.	IEA	biological_process	double-strand break repair via homologous recombination
TRITD2Av1G029900	TRITD2Av1G029900.1	GO:0006952	defense response	Reactions, triggered in response to the presence of a foreign body or the occurrence of an injury, which result in restriction of damage to the organism attacked or prevention/recovery from the infection caused by the attack.	IEA	biological_process	nucleotide-excision repair
TRITD2Av1G022910	TRITD2Av1G022910.7	GO:0006468	protein phosphorylation	The process of introducing a phosphate group on to a protein.	IEA	biological_process	response to radiation
TRITD2Av1G276650	TRITD2Av1G276650.3	GO:0019752	carboxylic acid metabolic process	The chemical reactions and pathways involving carboxylic acids, any organic acid containing one or more carboxyl (COOH) groups or anions (COO-).	IEA	biological_process	tRNA methylation
TRITD2Av1G276650	TRITD2Av1G276650.2	GO:0006520	cellular amino acid metabolic process	The chemical reactions and pathways involving amino acids, carboxylic acids containing one or more amino groups, as carried out by individual cells.	IEA	biological_process	DNA replication-dependent chromatin assembly
TRITD2Av1G008800	TRITD2Av1G008800.11	GO:0005975	carbohydrate metabolic process	The chemical reactions and pathways involving carbohydrates, any of a group of organic compounds based of the general formula Cx(H2O)y.	IEA	biological_process	polar nucleus fusion
TRITD2Av1G022900	TRITD2Av1G022900.1	GO:0006468	protein phosphorylation	The process of introducing a phosphate group on to a protein.	IEA	biological_process	phenylalanyl-tRNA aminoacylation
TRITD2Av1G021980	TRITD2Av1G021980.1	GO:0006412	translation	The cellular metabolic process in which a protein is formed, using the sequence of a mature mRNA or circRNA molecule to specify the sequence of amino acids in a polypeptide chain. Translation is mediated by the ribosome, and begins with the formation of a ternary complex between aminoacylated initiator methionine tRNA, GTP, and initiation factor 2, which subsequently associates with the small sub…	IEA	biological_process	tRNA aminoacylation
TRITD2Av1G028290	TRITD2Av1G028290.1	GO:0005975	carbohydrate metabolic process	The chemical reactions and pathways involving carbohydrates, any of a group of organic compounds based of the general formula Cx(H2O)y.	IEA	biological_process	leucyl-tRNA aminoacylation
TRITD2Av1G054140	TRITD2Av1G054140.5	GO:0006633	fatty acid biosynthetic process	The chemical reactions and pathways resulting in the formation of a fatty acid, any of the aliphatic monocarboxylic acids that can be liberated by hydrolysis from naturally occurring fats and oils. Fatty acids are predominantly straight-chain acids of 4 to 24 carbon atoms, which may be saturated or unsaturated; branched fatty acids and hydroxy fatty acids also occur, and very long chain acids of …	IEA	biological_process	mRNA cis splicing, via spliceosome
TRITD2Av1G034970	TRITD2Av1G034970.1	GO:0006952	defense response	Reactions, triggered in response to the presence of a foreign body or the occurrence of an injury, which result in restriction of damage to the organism attacked or prevention/recovery from the infection caused by the attack.	IEA	biological_process	NAD biosynthetic process
TRITD2Av1G290920	TRITD2Av1G290920.1	GO:0006468	protein phosphorylation	The process of introducing a phosphate group on to a protein.	IEA	biological_process	histone H3-K9 demethylation
TRITD2Av1G000670	TRITD2Av1G000670.1	GO:0006559	L-phenylalanine catabolic process	The chemical reactions and pathways resulting in the breakdown of phenylalanine, 2-amino-3-phenylpropanoic acid.	IEA	biological_process	spindle assembly
TRITD2Av1G288300	TRITD2Av1G288300.2	GO:0006952	defense response	Reactions, triggered in response to the presence of a foreign body or the occurrence of an injury, which result in restriction of damage to the organism attacked or prevention/recovery from the infection caused by the attack.	IEA	biological_process	mismatch repair
TRITD2Av1G035650	TRITD2Av1G035650.1	GO:0006468	protein phosphorylation	The process of introducing a phosphate group on to a protein.	IEA	biological_process	phosphorelay signal transduction system
TRITD2Av1G260830	TRITD2Av1G260830.3	GO:0006952	defense response	Reactions, triggered in response to the presence of a foreign body or the occurrence of an injury, which result in restriction of damage to the organism attacked or prevention/recovery from the infection caused by the attack.	IEA	biological_process	phosphorylation
TRITD2Av1G001090	TRITD2Av1G001090.1	GO:0048544	recognition of pollen	A cell recognition process in which pollen is recognized and either accepted or rejected by cells in the stigma.	IEA	biological_process	rRNA base methylation
TRITD2Av1G001090	TRITD2Av1G001090.1	GO:0006468	protein phosphorylation	The process of introducing a phosphate group on to a protein.	IEA	biological_process	telomere maintenance
TRITD2Av1G278380	TRITD2Av1G278380.1	GO:0006812	cation transport	The directed movement of cations, atoms or small molecules with a net positive charge, into, out of or within a cell, or between cells, by means of some agent such as a transporter or pore.	IEA	biological_process	gravitropism
TRITD2Av1G278380	TRITD2Av1G278380.1	GO:0055085	transmembrane transport	The process in which a solute is transported across a lipid bilayer, from one side of a membrane to the other.	IEA	biological_process	regulation of growth
TRITD2Av1G282270	TRITD2Av1G282270.1	GO:0006508	proteolysis	The hydrolysis of proteins into smaller polypeptides and/or amino acids by cleavage of their peptide bonds.	IEA	biological_process	lysine biosynthetic process via diaminopimelate
TRITD2Av1G217310	TRITD2Av1G217310.1	GO:0017004	cytochrome complex assembly	The aggregation, arrangement and bonding together of a cytochrome complex. A cytochrome complex is a protein complex in which at least one of the proteins is a cytochrome, i.e. a heme-containing protein involved in catalysis of redox reactions.	IEA	biological_process	phosphatidylinositol dephosphorylation
TRITD2Av1G253970	TRITD2Av1G253970.1	GO:0016567	protein ubiquitination	The process in which one or more ubiquitin groups are added to a protein.	IEA	biological_process	response to auxin
TRITD2Av1G245460	TRITD2Av1G245460.18	GO:0006468	protein phosphorylation	The process of introducing a phosphate group on to a protein.	IEA	biological_process	protein targeting to vacuole
TRITD2Av1G279720	TRITD2Av1G279720.1	GO:0006468	protein phosphorylation	The process of introducing a phosphate group on to a protein.	IEA	biological_process	spliceosomal complex assembly
TRITD2Av1G282480	TRITD2Av1G282480.1	GO:0006887	exocytosis	A process of secretion by a cell that results in the release of intracellular molecules (e.g. hormones, matrix proteins) contained within a membrane-bounded vesicle. Exocytosis can occur either by full fusion, when the vesicle collapses into the plasma membrane, or by a kiss-and-run mechanism that involves the formation of a transient contact, a pore, between a granule (for exemple of chromaffin …	IEA	biological_process	dolichyl monophosphate biosynthetic process
TRITD2Av1G006580	TRITD2Av1G006580.1	GO:0006952	defense response	Reactions, triggered in response to the presence of a foreign body or the occurrence of an injury, which result in restriction of damage to the organism attacked or prevention/recovery from the infection caused by the attack.	IEA	biological_process	attachment of GPI anchor to protein
TRITD2Av1G011550	TRITD2Av1G011550.1	GO:0006355	regulation of DNA-templated transcription	Any process that modulates the frequency, rate or extent of cellular DNA-templated transcription.	IEA	biological_process	abaxial cell fate specification
TRITD2Av1G291670	TRITD2Av1G291670.2	GO:0006468	protein phosphorylation	The process of introducing a phosphate group on to a protein.	IEA	biological_process	protein N-linked glycosylation
TRITD2Av1G261750	TRITD2Av1G261750.1	GO:0016567	protein ubiquitination	The process in which one or more ubiquitin groups are added to a protein.	IEA	biological_process	tetrapyrrole biosynthetic process
TRITD2Av1G291440	TRITD2Av1G291440.2	GO:0006749	glutathione metabolic process	The chemical reactions and pathways involving glutathione, the tripeptide glutamylcysteinylglycine, which acts as a coenzyme for some enzymes and as an antioxidant in the protection of sulfhydryl groups in enzymes and other proteins; it has a specific role in the reduction of hydrogen peroxide (H2O2) and oxidized ascorbate, and it participates in the gamma-glutamyl cycle.	IEA	biological_process	interstrand cross-link repair
TRITD2Av1G138790	TRITD2Av1G138790.3	GO:0006412	translation	The cellular metabolic process in which a protein is formed, using the sequence of a mature mRNA or circRNA molecule to specify the sequence of amino acids in a polypeptide chain. Translation is mediated by the ribosome, and begins with the formation of a ternary complex between aminoacylated initiator methionine tRNA, GTP, and initiation factor 2, which subsequently associates with the small sub…	IEA	biological_process	regulation of salicylic acid mediated signaling pathway
TRITD2Av1G279610	TRITD2Av1G279610.2	GO:0006952	defense response	Reactions, triggered in response to the presence of a foreign body or the occurrence of an injury, which result in restriction of damage to the organism attacked or prevention/recovery from the infection caused by the attack.	IEA	biological_process	programmed cell death
TRITD2Av1G224680	TRITD2Av1G224680.3	GO:0009850	auxin metabolic process	The chemical reactions and pathways involving auxins, a group of plant hormones that regulate aspects of plant growth.	IEA	biological_process	glucose metabolic process
TRITD2Av1G008590	TRITD2Av1G008590.2	GO:0006508	proteolysis	The hydrolysis of proteins into smaller polypeptides and/or amino acids by cleavage of their peptide bonds.	IEA	biological_process	histone modification
TRITD2Av1G012400	TRITD2Av1G012400.3	GO:0055085	transmembrane transport	The process in which a solute is transported across a lipid bilayer, from one side of a membrane to the other.	IEA	biological_process	L-serine biosynthetic process
TRITD2Av1G288250	TRITD2Av1G288250.10	GO:0005975	carbohydrate metabolic process	The chemical reactions and pathways involving carbohydrates, any of a group of organic compounds based of the general formula Cx(H2O)y.	IEA	biological_process	protein transport to vacuole involved in ubiquitin-dependent protein catabolic process via the multivesicular body sorting pathway
TRITD2Av1G025830	TRITD2Av1G025830.1	GO:0006508	proteolysis	The hydrolysis of proteins into smaller polypeptides and/or amino acids by cleavage of their peptide bonds.	IEA	biological_process	glucosylceramide catabolic process
TRITD2Av1G021080	TRITD2Av1G021080.1	GO:0006952	defense response	Reactions, triggered in response to the presence of a foreign body or the occurrence of an injury, which result in restriction of damage to the organism attacked or prevention/recovery from the infection caused by the attack.	IEA	biological_process	phosphatidylinositol phosphate biosynthetic process
TRITD2Av1G282440	TRITD2Av1G282440.2	GO:0006887	exocytosis	A process of secretion by a cell that results in the release of intracellular molecules (e.g. hormones, matrix proteins) contained within a membrane-bounded vesicle. Exocytosis can occur either by full fusion, when the vesicle collapses into the plasma membrane, or by a kiss-and-run mechanism that involves the formation of a transient contact, a pore, between a granule (for exemple of chromaffin …	IEA	biological_process	sulfur compound metabolic process
TRITD2Av1G294850	TRITD2Av1G294850.4	GO:0055085	transmembrane transport	The process in which a solute is transported across a lipid bilayer, from one side of a membrane to the other.	IEA	biological_process	translational initiation
TRITD2Av1G295860	TRITD2Av1G295860.1	GO:0006351	DNA-templated transcription	The synthesis of an RNA transcript from a DNA template.	IEA	biological_process	(1->3)-beta-D-glucan biosynthetic process
TRITD2Av1G295860	TRITD2Av1G295860.3	GO:0006366	transcription by RNA polymerase II	The synthesis of RNA from a DNA template by RNA polymerase II (RNAP II), originating at an RNA polymerase II promoter. Includes transcription of messenger RNA (mRNA) and certain small nuclear RNAs (snRNAs).	IEA	biological_process	RNA modification
TRITD2Bv1G099690	TRITD2Bv1G099690.3	GO:0006355	regulation of DNA-templated transcription	Any process that modulates the frequency, rate or extent of cellular DNA-templated transcription.	IEA	biological_process	DNA topological change
TRITD2Bv1G006670	TRITD2Bv1G006670.1	GO:0016102	diterpenoid biosynthetic process	The chemical reactions and pathways resulting in the formation of diterpenoid compounds, terpenoids with four isoprene units.	IEA	biological_process	photosynthetic electron transport chain
TRITD2Bv1G263910	TRITD2Bv1G263910.1	GO:0006952	defense response	Reactions, triggered in response to the presence of a foreign body or the occurrence of an injury, which result in restriction of damage to the organism attacked or prevention/recovery from the infection caused by the attack.	IEA	biological_process	photosynthesis, light reaction
TRITD2Bv1G011750	TRITD2Bv1G011750.1	GO:0006508	proteolysis	The hydrolysis of proteins into smaller polypeptides and/or amino acids by cleavage of their peptide bonds.	IEA	biological_process	nuclear-transcribed mRNA catabolic process
TRITD2Bv1G017170	TRITD2Bv1G017170.1	GO:0006952	defense response	Reactions, triggered in response to the presence of a foreign body or the occurrence of an injury, which result in restriction of damage to the organism attacked or prevention/recovery from the infection caused by the attack.	IEA	biological_process	plant-type cell wall organization
TRITD2Bv1G237240	TRITD2Bv1G237240.7	GO:0008272	sulfate transport	The directed movement of sulfate into, out of or within a cell, or between cells, by means of some agent such as a transporter or pore.	IEA	biological_process	auxin export across the plasma membrane
TRITD2Bv1G237240	TRITD2Bv1G237240.7	GO:0055085	transmembrane transport	The process in which a solute is transported across a lipid bilayer, from one side of a membrane to the other.	IEA	biological_process	dipeptide transport
TRITD2Bv1G232330	TRITD2Bv1G232330.5	GO:0006364	rRNA processing	Any process involved in the conversion of a primary ribosomal RNA (rRNA) transcript into one or more mature rRNA molecules.	IEA	biological_process	regulation of flower development
TRITD2Bv1G232330	TRITD2Bv1G232330.1	GO:0009658	chloroplast organization	A process that is carried out at the cellular level which results in the assembly, arrangement of constituent parts, or disassembly of the chloroplast.	IMP	biological_process	response to other organism
TRITD2Bv1G232330	TRITD2Bv1G232330.1	GO:1901259	chloroplast rRNA processing	Any rRNA processing that takes place in chloroplast.	IMP	biological_process	protein transport
TRITD2Bv1G235810	TRITD2Bv1G235810.1	GO:0006749	glutathione metabolic process	The chemical reactions and pathways involving glutathione, the tripeptide glutamylcysteinylglycine, which acts as a coenzyme for some enzymes and as an antioxidant in the protection of sulfhydryl groups in enzymes and other proteins; it has a specific role in the reduction of hydrogen peroxide (H2O2) and oxidized ascorbate, and it participates in the gamma-glutamyl cycle.	IEA	biological_process	protein targeting
TRITD2Bv1G257980	TRITD2Bv1G257980.4	GO:0006952	defense response	Reactions, triggered in response to the presence of a foreign body or the occurrence of an injury, which result in restriction of damage to the organism attacked or prevention/recovery from the infection caused by the attack.	IEA	biological_process	cytochrome complex assembly
TRITD2Bv1G094880	TRITD2Bv1G094880.2	GO:0043547	positive regulation of GTPase activity	Any process that activates or increases the activity of a GTPase.	IEA	biological_process	phosphatidylcholine metabolic process
TRITD2Bv1G000680	TRITD2Bv1G000680.1	GO:0006465	signal peptide processing	The proteolytic removal of a signal peptide from a protein during or after transport to a specific location in the cell.	IEA	biological_process	response to bacterium
TRITD2Bv1G000680	TRITD2Bv1G000680.1	GO:0006508	proteolysis	The hydrolysis of proteins into smaller polypeptides and/or amino acids by cleavage of their peptide bonds.	IEA	biological_process	monosaccharide transmembrane transport
TRITD2Bv1G000680	TRITD2Bv1G000680.1	GO:0006627	protein processing involved in protein targeting to mitochondrion	The cleavage of peptide bonds in proteins, usually near the N terminus, contributing to the process of import into the mitochondrion. Several different peptidases mediate cleavage of proteins destined for different mitochondrial compartments.	IEA	biological_process	translational elongation
TRITD2Bv1G249260	TRITD2Bv1G249260.1	GO:0006887	exocytosis	A process of secretion by a cell that results in the release of intracellular molecules (e.g. hormones, matrix proteins) contained within a membrane-bounded vesicle. Exocytosis can occur either by full fusion, when the vesicle collapses into the plasma membrane, or by a kiss-and-run mechanism that involves the formation of a transient contact, a pore, between a granule (for exemple of chromaffin …	IEA	biological_process	cation transport
TRITD2Bv1G260460	TRITD2Bv1G260460.3	GO:0006952	defense response	Reactions, triggered in response to the presence of a foreign body or the occurrence of an injury, which result in restriction of damage to the organism attacked or prevention/recovery from the infection caused by the attack.	IEA	biological_process	DNA replication
TRITD2Bv1G220510	TRITD2Bv1G220510.1	GO:0010020	chloroplast fission	The division of a chloroplast within a cell to form two or more separate chloroplast compartments. This division occurs independently of mitosis.	IEA	biological_process	cellular amino acid metabolic process
TRITD2Bv1G201750	TRITD2Bv1G201750.4	GO:0055085	transmembrane transport	The process in which a solute is transported across a lipid bilayer, from one side of a membrane to the other.	IEA	biological_process	transcription by RNA polymerase II
TRITD2Bv1G219400	TRITD2Bv1G219400.1	GO:0006281	DNA repair	The process of restoring DNA after damage. Genomes are subject to damage by chemical and physical agents in the environment (e.g. UV and ionizing radiations, chemical mutagens, fungal and bacterial toxins, etc.) and by free radicals or alkylating agents endogenously generated in metabolism. DNA is also damaged because of errors during its replication. A variety of different DNA repair pathways ha…	IMP	biological_process	diterpenoid biosynthetic process
TRITD2Bv1G219400	TRITD2Bv1G219400.1	GO:0006260	DNA replication	The cellular metabolic process in which a cell duplicates one or more molecules of DNA. DNA replication begins when specific sequences, known as origins of replication, are recognized and bound by initiation proteins, and ends when the original DNA molecule has been completely duplicated and the copies topologically separated. The unit of replication usually corresponds to the genome of the cell,…	IMP	biological_process	cellular response to DNA damage stimulus
TRITD2Bv1G219400	TRITD2Bv1G219400.1	GO:0006974	cellular response to DNA damage stimulus	Any process that results in a change in state or activity of a cell (in terms of movement, secretion, enzyme production, gene expression, etc.) as a result of a stimulus indicating damage to its DNA from environmental insults or errors during metabolism.	IMP	biological_process	meristem maintenance
TRITD2Bv1G219400	TRITD2Bv1G219400.1	GO:0010073	meristem maintenance	Any process involved in maintaining the identity, size and shape of a meristem.	IMP	biological_process	cellular amino acid biosynthetic process
TRITD2Bv1G219400	TRITD2Bv1G219400.1	GO:0033567	DNA replication, Okazaki fragment processing	The DNA metabolic process, occurring during lagging strand synthesis, by which RNA primers are removed from Okazaki fragments, the resulting gaps filled by DNA polymerization, and the ends ligated to form a continuous strand.	IEA	biological_process	photosynthesis
TRITD2Bv1G001410	TRITD2Bv1G001410.1	GO:0016102	diterpenoid biosynthetic process	The chemical reactions and pathways resulting in the formation of diterpenoid compounds, terpenoids with four isoprene units.	IEA	biological_process	vesicle-mediated transport
TRITD2Bv1G229620	TRITD2Bv1G229620.2	GO:0006468	protein phosphorylation	The process of introducing a phosphate group on to a protein.	IEA	biological_process	biosynthetic process
TRITD2Bv1G229620	TRITD2Bv1G229620.3	GO:0048544	recognition of pollen	A cell recognition process in which pollen is recognized and either accepted or rejected by cells in the stigma.	IEA	biological_process	ubiquitin-dependent protein catabolic process
TRITD2Bv1G059850	TRITD2Bv1G059850.1	GO:0006952	defense response	Reactions, triggered in response to the presence of a foreign body or the occurrence of an injury, which result in restriction of damage to the organism attacked or prevention/recovery from the infection caused by the attack.	IEA	biological_process	steroid biosynthetic process
TRITD2Bv1G255820	TRITD2Bv1G255820.1	GO:0016567	protein ubiquitination	The process in which one or more ubiquitin groups are added to a protein.	IEA	biological_process	signal transduction
TRITD2Bv1G233980	TRITD2Bv1G233980.7	GO:0071025	RNA surveillance	A process that identifies and degrades defective or aberrant RNAs.	IEA	biological_process	tRNA aminoacylation for protein translation
TRITD2Bv1G233980	TRITD2Bv1G233980.7	GO:0070966	nuclear-transcribed mRNA catabolic process, no-go decay	The chemical reactions and pathways resulting in the breakdown of the transcript body of a nuclear-transcribed mRNA with stalls in translation elongation.	IEA	biological_process	cellulose biosynthetic process
TRITD2Bv1G233980	TRITD2Bv1G233980.7	GO:0070481	nuclear-transcribed mRNA catabolic process, non-stop decay	The chemical reactions and pathways resulting in the breakdown of the transcript body of a nuclear-transcribed mRNA that is lacking a stop codon.	IEA	biological_process	negative regulation of translation
TRITD2Bv1G143530	TRITD2Bv1G143530.1	GO:0006508	proteolysis	The hydrolysis of proteins into smaller polypeptides and/or amino acids by cleavage of their peptide bonds.	IEA	biological_process	RNA processing
TRITD2Bv1G217790	TRITD2Bv1G217790.7	GO:0006364	rRNA processing	Any process involved in the conversion of a primary ribosomal RNA (rRNA) transcript into one or more mature rRNA molecules.	IEA	biological_process	trehalose biosynthetic process
TRITD2Bv1G169670	TRITD2Bv1G169670.1	GO:0036211	protein modification process	The covalent alteration of one or more amino acids occurring in proteins, peptides and nascent polypeptides (co-translational, post-translational modifications). Includes the modification of charged tRNAs that are destined to occur in a protein (pre-translation modification).	IEA	biological_process	inositol phosphate dephosphorylation
TRITD2Bv1G256230	TRITD2Bv1G256230.3	GO:0051013	microtubule severing	The process in which a microtubule is broken down into smaller segments. Severing enzymes remove dimers from the middle of the filament to create new ends, unlike depolymerizing kinesins that use ATP to uncap microtubules at their ends.	IEA	biological_process	clathrin-dependent endocytosis
TRITD2Bv1G248220	TRITD2Bv1G248220.7	GO:0048544	recognition of pollen	A cell recognition process in which pollen is recognized and either accepted or rejected by cells in the stigma.	IEA	biological_process	clathrin coat assembly
TRITD2Bv1G248220	TRITD2Bv1G248220.5	GO:0006468	protein phosphorylation	The process of introducing a phosphate group on to a protein.	IEA	biological_process	intracellular protein transport
TRITD2Bv1G264400	TRITD2Bv1G264400.1	GO:0006952	defense response	Reactions, triggered in response to the presence of a foreign body or the occurrence of an injury, which result in restriction of damage to the organism attacked or prevention/recovery from the infection caused by the attack.	IEA	biological_process	DNA repair
TRITD2Bv1G039410	TRITD2Bv1G039410.8	GO:0006952	defense response	Reactions, triggered in response to the presence of a foreign body or the occurrence of an injury, which result in restriction of damage to the organism attacked or prevention/recovery from the infection caused by the attack.	IEA	biological_process	carboxylic acid metabolic process
TRITD2Bv1G004850	TRITD2Bv1G004850.1	GO:0006468	protein phosphorylation	The process of introducing a phosphate group on to a protein.	IEA	biological_process	exocytosis
TRITD2Bv1G016340	TRITD2Bv1G016340.3	GO:0055085	transmembrane transport	The process in which a solute is transported across a lipid bilayer, from one side of a membrane to the other.	IEA	biological_process	rRNA processing
TRITD2Bv1G029570	TRITD2Bv1G029570.2	GO:0006468	protein phosphorylation	The process of introducing a phosphate group on to a protein.	IEA	biological_process	signal peptide processing
TRITD2Bv1G219240	TRITD2Bv1G219240.1	GO:0055085	transmembrane transport	The process in which a solute is transported across a lipid bilayer, from one side of a membrane to the other.	IEA	biological_process	hydrogen peroxide catabolic process
TRITD2Bv1G224450	TRITD2Bv1G224450.1	GO:0016567	protein ubiquitination	The process in which one or more ubiquitin groups are added to a protein.	IEA	biological_process	xenobiotic detoxification by transmembrane export across the plasma membrane
TRITD2Bv1G057250	TRITD2Bv1G057250.1	GO:0006979	response to oxidative stress	Any process that results in a change in state or activity of a cell or an organism (in terms of movement, secretion, enzyme production, gene expression, etc.) as a result of oxidative stress, a state often resulting from exposure to high levels of reactive oxygen species, e.g. superoxide anions, hydrogen peroxide (H2O2), and hydroxyl radicals.	IEA	biological_process	microtubule-based movement
TRITD2Bv1G057250	TRITD2Bv1G057250.1	GO:0042744	hydrogen peroxide catabolic process	The chemical reactions and pathways resulting in the breakdown of hydrogen peroxide (H2O2).	IEA	biological_process	protein folding
TRITD2Bv1G223450	TRITD2Bv1G223450.2	GO:0006952	defense response	Reactions, triggered in response to the presence of a foreign body or the occurrence of an injury, which result in restriction of damage to the organism attacked or prevention/recovery from the infection caused by the attack.	IEA	biological_process	mRNA splicing, via spliceosome
TRITD2Bv1G259380	TRITD2Bv1G259380.2	GO:0007166	cell surface receptor signaling pathway	The series of molecular signals initiated by activation of a receptor on the surface of a cell. The pathway begins with binding of an extracellular ligand to a cell surface receptor, or for receptors that signal in the absence of a ligand, by ligand-withdrawal or the activity of a constitutively active receptor. The pathway ends with regulation of a downstream cellular process, e.g. transcription.	IEA	biological_process	triterpenoid biosynthetic process
TRITD2Bv1G259380	TRITD2Bv1G259380.2	GO:0006468	protein phosphorylation	The process of introducing a phosphate group on to a protein.	IEA	biological_process	fatty acid biosynthetic process
TRITD2Bv1G037970	TRITD2Bv1G037970.1	GO:0006979	response to oxidative stress	Any process that results in a change in state or activity of a cell or an organism (in terms of movement, secretion, enzyme production, gene expression, etc.) as a result of oxidative stress, a state often resulting from exposure to high levels of reactive oxygen species, e.g. superoxide anions, hydrogen peroxide (H2O2), and hydroxyl radicals.	IEA	biological_process	glutathione metabolic process
TRITD2Bv1G007400	TRITD2Bv1G007400.2	GO:0006468	protein phosphorylation	The process of introducing a phosphate group on to a protein.	IEA	biological_process	nucleobase-containing compound metabolic process
TRITD2Bv1G262940	TRITD2Bv1G262940.1	GO:0006468	protein phosphorylation	The process of introducing a phosphate group on to a protein.	IEA	biological_process	DNA-templated transcription
TRITD2Bv1G003190	TRITD2Bv1G003190.3	GO:0006139	nucleobase-containing compound metabolic process	Any cellular metabolic process involving nucleobases, nucleosides, nucleotides and nucleic acids.	IEA	biological_process	response to oxidative stress
TRITD2Bv1G033990	TRITD2Bv1G033990.1	GO:0006508	proteolysis	The hydrolysis of proteins into smaller polypeptides and/or amino acids by cleavage of their peptide bonds.	IEA	biological_process	lipid metabolic process
TRITD2Bv1G260720	TRITD2Bv1G260720.1	GO:0006952	defense response	Reactions, triggered in response to the presence of a foreign body or the occurrence of an injury, which result in restriction of damage to the organism attacked or prevention/recovery from the infection caused by the attack.	IEA	biological_process	translation
TRITD2Bv1G000410	TRITD2Bv1G000410.1	GO:0006952	defense response	Reactions, triggered in response to the presence of a foreign body or the occurrence of an injury, which result in restriction of damage to the organism attacked or prevention/recovery from the infection caused by the attack.	IEA	biological_process	protein ubiquitination
TRITD2Bv1G264140	TRITD2Bv1G264140.1	GO:0006355	regulation of DNA-templated transcription	Any process that modulates the frequency, rate or extent of cellular DNA-templated transcription.	IEA	biological_process	recognition of pollen
TRITD2Bv1G266280	TRITD2Bv1G266280.30	GO:0006952	defense response	Reactions, triggered in response to the presence of a foreign body or the occurrence of an injury, which result in restriction of damage to the organism attacked or prevention/recovery from the infection caused by the attack.	IEA	biological_process	carbohydrate metabolic process
TRITD2Bv1G034030	TRITD2Bv1G034030.1	GO:0006508	proteolysis	The hydrolysis of proteins into smaller polypeptides and/or amino acids by cleavage of their peptide bonds.	IEA	biological_process	cell surface receptor signaling pathway
TRITD2Bv1G246170	TRITD2Bv1G246170.2	GO:0006468	protein phosphorylation	The process of introducing a phosphate group on to a protein.	IEA	biological_process	regulation of DNA-templated transcription
TRITD2Bv1G246170	TRITD2Bv1G246170.6	GO:0048544	recognition of pollen	A cell recognition process in which pollen is recognized and either accepted or rejected by cells in the stigma.	IEA	biological_process	transmembrane transport
TRITD2Bv1G001760	TRITD2Bv1G001760.3	GO:0006952	defense response	Reactions, triggered in response to the presence of a foreign body or the occurrence of an injury, which result in restriction of damage to the organism attacked or prevention/recovery from the infection caused by the attack.	IEA	biological_process	proteolysis
TRITD2Bv1G060150	TRITD2Bv1G060150.1	GO:0008652	cellular amino acid biosynthetic process	The chemical reactions and pathways resulting in the formation of amino acids, organic acids containing one or more amino substituents.	IEA	biological_process	protein phosphorylation
TRITD2Bv1G004860	TRITD2Bv1G004860.1	GO:0006952	defense response	Reactions, triggered in response to the presence of a foreign body or the occurrence of an injury, which result in restriction of damage to the organism attacked or prevention/recovery from the infection caused by the attack.	IEA	biological_process	defense response
TRITD2Bv1G004860	TRITD2Bv1G004860.1	GO:0051707	response to other organism	Any process that results in a change in state or activity of a cell or an organism (in terms of movement, secretion, enzyme production, gene expression, etc.) as a result of a stimulus from another living organism.	IEA	biological_process
TRITD2Bv1G266490	TRITD2Bv1G266490.1	GO:0006629	lipid metabolic process	The chemical reactions and pathways involving lipids, compounds soluble in an organic solvent but not, or sparingly, in an aqueous solvent. Includes fatty acids; neutral fats, other fatty-acid esters, and soaps; long-chain (fatty) alcohols and waxes; sphingoids and other long-chain bases; glycolipids, phospholipids and sphingolipids; and carotenes, polyprenols, sterols, terpenes and other isopren…	IEA	biological_process
TRITD3Av1G012160	TRITD3Av1G012160.4	GO:0006468	protein phosphorylation	The process of introducing a phosphate group on to a protein.	IEA	biological_process
TRITD3Av1G020860	TRITD3Av1G020860.4	GO:0006629	lipid metabolic process	The chemical reactions and pathways involving lipids, compounds soluble in an organic solvent but not, or sparingly, in an aqueous solvent. Includes fatty acids; neutral fats, other fatty-acid esters, and soaps; long-chain (fatty) alcohols and waxes; sphingoids and other long-chain bases; glycolipids, phospholipids and sphingolipids; and carotenes, polyprenols, sterols, terpenes and other isopren…	IEA	biological_process
TRITD3Av1G287390	TRITD3Av1G287390.3	GO:0044794	positive regulation by host of viral process	A process in which a host organism activates or increases the frequency, rate or extent of the release of a process being mediated by a virus with which it is infected.	IDA	biological_process
TRITD3Av1G003110	TRITD3Av1G003110.2	GO:0006468	protein phosphorylation	The process of introducing a phosphate group on to a protein.	IEA	biological_process
TRITD3Av1G271240	TRITD3Av1G271240.3	GO:0006468	protein phosphorylation	The process of introducing a phosphate group on to a protein.	IEA	biological_process
TRITD3Av1G260800	TRITD3Av1G260800.3	GO:0015689	molybdate ion transport	The directed movement of molybdate (MoO4 2-) ions into, out of or within a cell, or between cells, by means of some agent such as a transporter or pore. Molybdate is the bivalent anion derived from molybdic acid.	IEA	biological_process
TRITD3Av1G266030	TRITD3Av1G266030.1	GO:0006355	regulation of DNA-templated transcription	Any process that modulates the frequency, rate or extent of cellular DNA-templated transcription.	IEA	biological_process
TRITD3Av1G220570	TRITD3Av1G220570.2	GO:0006351	DNA-templated transcription	The synthesis of an RNA transcript from a DNA template.	IEA	biological_process
TRITD3Av1G220570	TRITD3Av1G220570.2	GO:0006355	regulation of DNA-templated transcription	Any process that modulates the frequency, rate or extent of cellular DNA-templated transcription.	IEA	biological_process
TRITD3Av1G245890	TRITD3Av1G245890.9	GO:0006412	translation	The cellular metabolic process in which a protein is formed, using the sequence of a mature mRNA or circRNA molecule to specify the sequence of amino acids in a polypeptide chain. Translation is mediated by the ribosome, and begins with the formation of a ternary complex between aminoacylated initiator methionine tRNA, GTP, and initiation factor 2, which subsequently associates with the small sub…	IEA	biological_process
TRITD3Av1G248130	TRITD3Av1G248130.1	GO:0006096	glycolytic process	The chemical reactions and pathways resulting in the breakdown of a carbohydrate into pyruvate, with the concomitant production of a small amount of ATP and the reduction of NAD(P) to NAD(P)H. Glycolysis begins with the metabolism of a carbohydrate to generate products that can enter the pathway and ends with the production of pyruvate. Pyruvate may be converted to acetyl-coenzyme A, ethanol, lac…	IEA	biological_process
TRITD3Av1G001760	TRITD3Av1G001760.1	GO:0006468	protein phosphorylation	The process of introducing a phosphate group on to a protein.	IEA	biological_process
TRITD3Av1G001420	TRITD3Av1G001420.3	GO:0006468	protein phosphorylation	The process of introducing a phosphate group on to a protein.	IEA	biological_process
TRITD3Av1G056230	TRITD3Av1G056230.1	GO:0006412	translation	The cellular metabolic process in which a protein is formed, using the sequence of a mature mRNA or circRNA molecule to specify the sequence of amino acids in a polypeptide chain. Translation is mediated by the ribosome, and begins with the formation of a ternary complex between aminoacylated initiator methionine tRNA, GTP, and initiation factor 2, which subsequently associates with the small sub…	IEA	biological_process
TRITD3Av1G287490	TRITD3Av1G287490.11	GO:0006468	protein phosphorylation	The process of introducing a phosphate group on to a protein.	IEA	biological_process
TRITD3Av1G260590	TRITD3Av1G260590.7	GO:0006508	proteolysis	The hydrolysis of proteins into smaller polypeptides and/or amino acids by cleavage of their peptide bonds.	IEA	biological_process
TRITD3Bv1G009180	TRITD3Bv1G009180.1	GO:0006508	proteolysis	The hydrolysis of proteins into smaller polypeptides and/or amino acids by cleavage of their peptide bonds.	IEA	biological_process
TRITD3Bv1G274220	TRITD3Bv1G274220.1	GO:0019752	carboxylic acid metabolic process	The chemical reactions and pathways involving carboxylic acids, any organic acid containing one or more carboxyl (COOH) groups or anions (COO-).	IEA	biological_process
TRITD3Bv1G257760	TRITD3Bv1G257760.8	GO:0006072	glycerol-3-phosphate metabolic process	The chemical reactions and pathways involving glycerol-3-phosphate, a phosphoric monoester of glycerol.	IEA	biological_process
TRITD3Bv1G257760	TRITD3Bv1G257760.8	GO:0005975	carbohydrate metabolic process	The chemical reactions and pathways involving carbohydrates, any of a group of organic compounds based of the general formula Cx(H2O)y.	IEA	biological_process
TRITD3Bv1G257760	TRITD3Bv1G257760.2	GO:0046168	glycerol-3-phosphate catabolic process	The chemical reactions and pathways resulting in the breakdown of glycerol-3-phosphate, a phosphoric monoester of glycerol.	IEA	biological_process
TRITD3Bv1G012660	TRITD3Bv1G012660.1	GO:0006355	regulation of DNA-templated transcription	Any process that modulates the frequency, rate or extent of cellular DNA-templated transcription.	IEA	biological_process
TRITD3Bv1G269160	TRITD3Bv1G269160.17	GO:0055085	transmembrane transport	The process in which a solute is transported across a lipid bilayer, from one side of a membrane to the other.	IEA	biological_process
TRITD3Bv1G269160	TRITD3Bv1G269160.17	GO:1990961	xenobiotic detoxification by transmembrane export across the plasma membrane	A process that reduces or removes the toxicity of a xenobiotic by exporting it outside the cell.	IEA	biological_process
TRITD3Bv1G231270	TRITD3Bv1G231270.1	GO:0006631	fatty acid metabolic process	The chemical reactions and pathways involving fatty acids, aliphatic monocarboxylic acids liberated from naturally occurring fats and oils by hydrolysis.	IEA	biological_process
TRITD3Bv1G019850	TRITD3Bv1G019850.1	GO:0006468	protein phosphorylation	The process of introducing a phosphate group on to a protein.	IEA	biological_process
TRITD3Bv1G244360	TRITD3Bv1G244360.1	GO:0005975	carbohydrate metabolic process	The chemical reactions and pathways involving carbohydrates, any of a group of organic compounds based of the general formula Cx(H2O)y.	IEA	biological_process
TRITD3Bv1G257580	TRITD3Bv1G257580.1	GO:0006412	translation	The cellular metabolic process in which a protein is formed, using the sequence of a mature mRNA or circRNA molecule to specify the sequence of amino acids in a polypeptide chain. Translation is mediated by the ribosome, and begins with the formation of a ternary complex between aminoacylated initiator methionine tRNA, GTP, and initiation factor 2, which subsequently associates with the small sub…	IEA	biological_process
TRITD3Bv1G270860	TRITD3Bv1G270860.3	GO:0019752	carboxylic acid metabolic process	The chemical reactions and pathways involving carboxylic acids, any organic acid containing one or more carboxyl (COOH) groups or anions (COO-).	IEA	biological_process
TRITD3Bv1G270860	TRITD3Bv1G270860.3	GO:0006520	cellular amino acid metabolic process	The chemical reactions and pathways involving amino acids, carboxylic acids containing one or more amino groups, as carried out by individual cells.	IEA	biological_process
TRITD3Bv1G006290	TRITD3Bv1G006290.1	GO:0016567	protein ubiquitination	The process in which one or more ubiquitin groups are added to a protein.	IEA	biological_process
TRITD3Bv1G001740	TRITD3Bv1G001740.1	GO:0007166	cell surface receptor signaling pathway	The series of molecular signals initiated by activation of a receptor on the surface of a cell. The pathway begins with binding of an extracellular ligand to a cell surface receptor, or for receptors that signal in the absence of a ligand, by ligand-withdrawal or the activity of a constitutively active receptor. The pathway ends with regulation of a downstream cellular process, e.g. transcription.	IEA	biological_process
TRITD3Bv1G001740	TRITD3Bv1G001740.1	GO:0006468	protein phosphorylation	The process of introducing a phosphate group on to a protein.	IEA	biological_process
TRITD3Bv1G007450	TRITD3Bv1G007450.4	GO:0006468	protein phosphorylation	The process of introducing a phosphate group on to a protein.	IEA	biological_process
TRITD3Bv1G021370	TRITD3Bv1G021370.1	GO:0006364	rRNA processing	Any process involved in the conversion of a primary ribosomal RNA (rRNA) transcript into one or more mature rRNA molecules.	IEA	biological_process
TRITD3Bv1G012560	TRITD3Bv1G012560.17	GO:0006468	protein phosphorylation	The process of introducing a phosphate group on to a protein.	IEA	biological_process
TRITD3Bv1G000360	TRITD3Bv1G000360.1	GO:0006508	proteolysis	The hydrolysis of proteins into smaller polypeptides and/or amino acids by cleavage of their peptide bonds.	IEA	biological_process
TRITD3Bv1G006840	TRITD3Bv1G006840.1	GO:0005975	carbohydrate metabolic process	The chemical reactions and pathways involving carbohydrates, any of a group of organic compounds based of the general formula Cx(H2O)y.	IEA	biological_process
TRITD3Bv1G004120	TRITD3Bv1G004120.2	GO:0005975	carbohydrate metabolic process	The chemical reactions and pathways involving carbohydrates, any of a group of organic compounds based of the general formula Cx(H2O)y.	IEA	biological_process
TRITD3Bv1G259730	TRITD3Bv1G259730.1	GO:0005975	carbohydrate metabolic process	The chemical reactions and pathways involving carbohydrates, any of a group of organic compounds based of the general formula Cx(H2O)y.	IEA	biological_process
TRITD3Bv1G017150	TRITD3Bv1G017150.1	GO:0006355	regulation of DNA-templated transcription	Any process that modulates the frequency, rate or extent of cellular DNA-templated transcription.	IEA	biological_process
TRITD3Bv1G256630	TRITD3Bv1G256630.3	GO:0055085	transmembrane transport	The process in which a solute is transported across a lipid bilayer, from one side of a membrane to the other.	IEA	biological_process
TRITD3Bv1G256630	TRITD3Bv1G256630.3	GO:0015749	monosaccharide transmembrane transport	The process in which a monosaccharide is transported across a lipid bilayer, from one side of a membrane to the other. Monosaccharides are the simplest carbohydrates; they are polyhydric alcohols containing either an aldehyde or a keto group and between three to ten or more carbon atoms. They form the constitutional repeating units of oligo- and polysaccharides.	IEA	biological_process
TRITD3Bv1G000350	TRITD3Bv1G000350.1	GO:0006508	proteolysis	The hydrolysis of proteins into smaller polypeptides and/or amino acids by cleavage of their peptide bonds.	IEA	biological_process
TRITD3Bv1G253850	TRITD3Bv1G253850.1	GO:0009228	thiamine biosynthetic process	The chemical reactions and pathways resulting in the formation of thiamine (vitamin B1), a water soluble vitamin present in fresh vegetables and meats, especially liver.	IEA	biological_process
TRITD3Bv1G076260	TRITD3Bv1G076260.47	GO:0015977	carbon fixation	A metabolic process in which carbon (usually derived from carbon dioxide) is incorporated into organic compounds (usually carbohydrates).	IEA	biological_process
TRITD3Bv1G076260	TRITD3Bv1G076260.35	GO:0009853	photorespiration	A light-dependent catabolic process occurring concomitantly with photosynthesis in plants (especially C3 plants) whereby dioxygen (O2) is consumed and carbon dioxide (CO2) is evolved. The substrate is glycolate formed in large quantities in chloroplasts from 2-phosphoglycolate generated from ribulose 1,5-bisphosphate by the action of ribulose-bisphosphate carboxylase; the glycolate enters the per…	IEA	biological_process
TRITD3Bv1G076260	TRITD3Bv1G076260.35	GO:0015979	photosynthesis	The synthesis by organisms of organic chemical compounds, especially carbohydrates, from carbon dioxide (CO2) using energy obtained from light rather than from the oxidation of chemical compounds.	IEA	biological_process
TRITD3Bv1G076260	TRITD3Bv1G076260.35	GO:0019253	reductive pentose-phosphate cycle	The fixation of carbon dioxide (CO2) as glucose in the chloroplasts of C3 plants; uses ATP and NADPH formed in the light reactions of photosynthesis; carbon dioxide reacts with ribulose 1,5-bisphosphate (catalyzed by the function of ribulose-bisphosphate carboxylase) to yield two molecules of 3-phosphoglycerate; these are then phosphorylated by ATP to 1,3-bisphosphateglyceraldehyde which, in turn…	IEA	biological_process
TRITD3Bv1G276930	TRITD3Bv1G276930.1	GO:0016192	vesicle-mediated transport	A cellular transport process in which transported substances are moved in membrane-bounded vesicles; transported substances are enclosed in the vesicle lumen or located in the vesicle membrane. The process begins with a step that directs a substance to the forming vesicle, and includes vesicle budding and coating. Vesicles are then targeted to, and fuse with, an acceptor membrane.	IEA	biological_process
TRITD3Bv1G276930	TRITD3Bv1G276930.1	GO:0006886	intracellular protein transport	The directed movement of proteins in a cell, including the movement of proteins between specific compartments or structures within a cell, such as organelles of a eukaryotic cell.	IEA	biological_process
TRITD3Bv1G020800	TRITD3Bv1G020800.1	GO:0006468	protein phosphorylation	The process of introducing a phosphate group on to a protein.	IEA	biological_process
TRITD3Bv1G076200	TRITD3Bv1G076200.1	GO:0006412	translation	The cellular metabolic process in which a protein is formed, using the sequence of a mature mRNA or circRNA molecule to specify the sequence of amino acids in a polypeptide chain. Translation is mediated by the ribosome, and begins with the formation of a ternary complex between aminoacylated initiator methionine tRNA, GTP, and initiation factor 2, which subsequently associates with the small sub…	IEA	biological_process
TRITD3Bv1G000370	TRITD3Bv1G000370.2	GO:0006508	proteolysis	The hydrolysis of proteins into smaller polypeptides and/or amino acids by cleavage of their peptide bonds.	IEA	biological_process
TRITD3Bv1G257630	TRITD3Bv1G257630.1	GO:0009058	biosynthetic process	The chemical reactions and pathways resulting in the formation of substances; typically the energy-requiring part of metabolism in which simpler substances are transformed into more complex ones.	IEA	biological_process
TRITD3Bv1G267720	TRITD3Bv1G267720.1	GO:0006355	regulation of DNA-templated transcription	Any process that modulates the frequency, rate or extent of cellular DNA-templated transcription.	IEA	biological_process
TRITD3Bv1G006880	TRITD3Bv1G006880.2	GO:0007275	multicellular organism development	The biological process whose specific outcome is the progression of a multicellular organism over time from an initial condition (e.g. a zygote or a young adult) to a later condition (e.g. a multicellular animal or an aged adult).	IEA	biological_process
TRITD3Bv1G006880	TRITD3Bv1G006880.2	GO:0006511	ubiquitin-dependent protein catabolic process	The chemical reactions and pathways resulting in the breakdown of a protein or peptide by hydrolysis of its peptide bonds, initiated by the covalent attachment of a ubiquitin group, or multiple ubiquitin groups, to the protein.	IEA	biological_process
TRITD3Bv1G021320	TRITD3Bv1G021320.1	GO:0006468	protein phosphorylation	The process of introducing a phosphate group on to a protein.	IEA	biological_process
TRITD3Bv1G007880	TRITD3Bv1G007880.3	GO:0006468	protein phosphorylation	The process of introducing a phosphate group on to a protein.	IEA	biological_process
TRITD3Bv1G216850	TRITD3Bv1G216850.2	GO:0006352	DNA-templated transcription initiation	The initial step of transcription, consisting of the assembly of the RNA polymerase preinitiation complex (PIC) at a gene promoter, as well as the formation of the first few bonds of the RNA transcript. Transcription initiation includes abortive initiation events, which occur when the first few nucleotides are repeatedly synthesized and then released, and ends when promoter clearance takes place.	IEA	biological_process
TRITD3Bv1G022240	TRITD3Bv1G022240.1	GO:0006952	defense response	Reactions, triggered in response to the presence of a foreign body or the occurrence of an injury, which result in restriction of damage to the organism attacked or prevention/recovery from the infection caused by the attack.	IEA	biological_process
TRITD4Av1G012680	TRITD4Av1G012680.7	GO:0007018	microtubule-based movement	A microtubule-based process that results in the movement of organelles, other microtubules, or other cellular components. Examples include motor-driven movement along microtubules and movement driven by polymerization or depolymerization of microtubules.	IEA	biological_process
TRITD4Av1G165700	TRITD4Av1G165700.2	GO:0019674	NAD metabolic process	The chemical reactions and pathways involving nicotinamide adenine dinucleotide (NAD), a coenzyme present in most living cells and derived from the B vitamin nicotinic acid.	IEA	biological_process
TRITD4Av1G165700	TRITD4Av1G165700.2	GO:0006741	NADP biosynthetic process	The chemical reactions and pathways resulting in the formation of nicotinamide-adenine dinucleotide phosphate, a coenzyme involved in many redox and biosynthetic reactions; biosynthesis may be of either the oxidized form, NADP, or the reduced form, NADPH.	IEA	biological_process
TRITD4Av1G261340	TRITD4Av1G261340.1	GO:0005975	carbohydrate metabolic process	The chemical reactions and pathways involving carbohydrates, any of a group of organic compounds based of the general formula Cx(H2O)y.	IEA	biological_process
TRITD4Av1G261440	TRITD4Av1G261440.4	GO:0005975	carbohydrate metabolic process	The chemical reactions and pathways involving carbohydrates, any of a group of organic compounds based of the general formula Cx(H2O)y.	IEA	biological_process
TRITD4Av1G213750	TRITD4Av1G213750.3	GO:0006468	protein phosphorylation	The process of introducing a phosphate group on to a protein.	IEA	biological_process
TRITD4Av1G097000	TRITD4Av1G097000.15	GO:0006694	steroid biosynthetic process	The chemical reactions and pathways resulting in the formation of steroids, compounds with a 1,2,cyclopentanoperhydrophenanthrene nucleus; includes de novo formation and steroid interconversion by modification.	IEA	biological_process
TRITD4Av1G097000	TRITD4Av1G097000.21	GO:0009617	response to bacterium	Any process that results in a change in state or activity of a cell or an organism (in terms of movement, secretion, enzyme production, gene expression, etc.) as a result of a stimulus from a bacterium.	IEA	biological_process
TRITD4Av1G217620	TRITD4Av1G217620.1	GO:0006508	proteolysis	The hydrolysis of proteins into smaller polypeptides and/or amino acids by cleavage of their peptide bonds.	IEA	biological_process
TRITD4Av1G263900	TRITD4Av1G263900.20	GO:0006952	defense response	Reactions, triggered in response to the presence of a foreign body or the occurrence of an injury, which result in restriction of damage to the organism attacked or prevention/recovery from the infection caused by the attack.	IEA	biological_process
TRITD4Av1G233460	TRITD4Av1G233460.11	GO:0007166	cell surface receptor signaling pathway	The series of molecular signals initiated by activation of a receptor on the surface of a cell. The pathway begins with binding of an extracellular ligand to a cell surface receptor, or for receptors that signal in the absence of a ligand, by ligand-withdrawal or the activity of a constitutively active receptor. The pathway ends with regulation of a downstream cellular process, e.g. transcription.	IEA	biological_process
TRITD4Av1G233460	TRITD4Av1G233460.2	GO:0006468	protein phosphorylation	The process of introducing a phosphate group on to a protein.	IEA	biological_process
TRITD4Av1G001870	TRITD4Av1G001870.1	GO:0006468	protein phosphorylation	The process of introducing a phosphate group on to a protein.	IEA	biological_process
TRITD4Av1G233580	TRITD4Av1G233580.1	GO:0007166	cell surface receptor signaling pathway	The series of molecular signals initiated by activation of a receptor on the surface of a cell. The pathway begins with binding of an extracellular ligand to a cell surface receptor, or for receptors that signal in the absence of a ligand, by ligand-withdrawal or the activity of a constitutively active receptor. The pathway ends with regulation of a downstream cellular process, e.g. transcription.	IEA	biological_process
TRITD4Av1G233580	TRITD4Av1G233580.1	GO:0006468	protein phosphorylation	The process of introducing a phosphate group on to a protein.	IEA	biological_process
TRITD4Av1G263690	TRITD4Av1G263690.2	GO:0006952	defense response	Reactions, triggered in response to the presence of a foreign body or the occurrence of an injury, which result in restriction of damage to the organism attacked or prevention/recovery from the infection caused by the attack.	IEA	biological_process
TRITD4Av1G199460	TRITD4Av1G199460.5	GO:0055085	transmembrane transport	The process in which a solute is transported across a lipid bilayer, from one side of a membrane to the other.	IEA	biological_process
TRITD4Av1G237050	TRITD4Av1G237050.2	GO:0006749	glutathione metabolic process	The chemical reactions and pathways involving glutathione, the tripeptide glutamylcysteinylglycine, which acts as a coenzyme for some enzymes and as an antioxidant in the protection of sulfhydryl groups in enzymes and other proteins; it has a specific role in the reduction of hydrogen peroxide (H2O2) and oxidized ascorbate, and it participates in the gamma-glutamyl cycle.	IEA	biological_process
TRITD4Av1G217440	TRITD4Av1G217440.1	GO:0006952	defense response	Reactions, triggered in response to the presence of a foreign body or the occurrence of an injury, which result in restriction of damage to the organism attacked or prevention/recovery from the infection caused by the attack.	IEA	biological_process
TRITD4Av1G204470	TRITD4Av1G204470.2	GO:0006952	defense response	Reactions, triggered in response to the presence of a foreign body or the occurrence of an injury, which result in restriction of damage to the organism attacked or prevention/recovery from the infection caused by the attack.	IEA	biological_process
TRITD4Av1G218200	TRITD4Av1G218200.1	GO:0006508	proteolysis	The hydrolysis of proteins into smaller polypeptides and/or amino acids by cleavage of their peptide bonds.	IEA	biological_process
TRITD4Av1G261580	TRITD4Av1G261580.2	GO:0006952	defense response	Reactions, triggered in response to the presence of a foreign body or the occurrence of an injury, which result in restriction of damage to the organism attacked or prevention/recovery from the infection caused by the attack.	IEA	biological_process
TRITD4Av1G260530	TRITD4Av1G260530.1	GO:0006952	defense response	Reactions, triggered in response to the presence of a foreign body or the occurrence of an injury, which result in restriction of damage to the organism attacked or prevention/recovery from the infection caused by the attack.	IEA	biological_process
TRITD4Av1G203880	TRITD4Av1G203880.1	GO:0006468	protein phosphorylation	The process of introducing a phosphate group on to a protein.	IEA	biological_process
TRITD4Av1G257700	TRITD4Av1G257700.1	GO:0006952	defense response	Reactions, triggered in response to the presence of a foreign body or the occurrence of an injury, which result in restriction of damage to the organism attacked or prevention/recovery from the infection caused by the attack.	IEA	biological_process
TRITD4Av1G257700	TRITD4Av1G257700.1	GO:0006468	protein phosphorylation	The process of introducing a phosphate group on to a protein.	IEA	biological_process
TRITD4Av1G233600	TRITD4Av1G233600.2	GO:0006123	mitochondrial electron transport, cytochrome c to oxygen	The transfer of electrons from cytochrome c to oxygen that occurs during oxidative phosphorylation, mediated by the multisubunit enzyme known as complex IV.	IEA	biological_process
TRITD4Av1G264030	TRITD4Av1G264030.1	GO:0006468	protein phosphorylation	The process of introducing a phosphate group on to a protein.	IEA	biological_process
TRITD4Bv1G092110	TRITD4Bv1G092110.1	GO:0007165	signal transduction	The cellular process in which a signal is conveyed to trigger a change in the activity or state of a cell. Signal transduction begins with reception of a signal (e.g. a ligand binding to a receptor or receptor activation by a stimulus such as light), or for signal transduction in the absence of ligand, signal-withdrawal or the activity of a constitutively active receptor. Signal transduction ends…	IEA	biological_process
TRITD4Bv1G015900	TRITD4Bv1G015900.9	GO:0006468	protein phosphorylation	The process of introducing a phosphate group on to a protein.	IEA	biological_process
TRITD4Bv1G006000	TRITD4Bv1G006000.3	GO:0006355	regulation of DNA-templated transcription	Any process that modulates the frequency, rate or extent of cellular DNA-templated transcription.	IEA	biological_process
TRITD4Bv1G007850	TRITD4Bv1G007850.5	GO:0000209	protein polyubiquitination	Addition of multiple ubiquitin groups to a protein, forming a ubiquitin chain.	IEA	biological_process
TRITD4Bv1G023510	TRITD4Bv1G023510.9	GO:0055085	transmembrane transport	The process in which a solute is transported across a lipid bilayer, from one side of a membrane to the other.	IEA	biological_process
TRITD4Bv1G023510	TRITD4Bv1G023510.9	GO:1990961	xenobiotic detoxification by transmembrane export across the plasma membrane	A process that reduces or removes the toxicity of a xenobiotic by exporting it outside the cell.	IEA	biological_process
TRITD4Bv1G025940	TRITD4Bv1G025940.1	GO:0006400	tRNA modification	The covalent alteration of one or more nucleotides within a tRNA molecule to produce a tRNA molecule with a sequence that differs from that coded genetically.	IEA	biological_process
TRITD4Bv1G000590	TRITD4Bv1G000590.1	GO:0006468	protein phosphorylation	The process of introducing a phosphate group on to a protein.	IEA	biological_process
TRITD4Bv1G014180	TRITD4Bv1G014180.2	GO:0048544	recognition of pollen	A cell recognition process in which pollen is recognized and either accepted or rejected by cells in the stigma.	IEA	biological_process
TRITD4Bv1G014180	TRITD4Bv1G014180.2	GO:0006468	protein phosphorylation	The process of introducing a phosphate group on to a protein.	IEA	biological_process
TRITD4Bv1G055790	TRITD4Bv1G055790.1	GO:0007166	cell surface receptor signaling pathway	The series of molecular signals initiated by activation of a receptor on the surface of a cell. The pathway begins with binding of an extracellular ligand to a cell surface receptor, or for receptors that signal in the absence of a ligand, by ligand-withdrawal or the activity of a constitutively active receptor. The pathway ends with regulation of a downstream cellular process, e.g. transcription.	IEA	biological_process
TRITD4Bv1G030830	TRITD4Bv1G030830.3	GO:0006508	proteolysis	The hydrolysis of proteins into smaller polypeptides and/or amino acids by cleavage of their peptide bonds.	IEA	biological_process
TRITD4Bv1G001400	TRITD4Bv1G001400.1	GO:0000413	protein peptidyl-prolyl isomerization	The modification of a protein by cis-trans isomerization of a proline residue.	IEA	biological_process
TRITD4Bv1G001400	TRITD4Bv1G001400.1	GO:0006457	protein folding	The process of assisting in the covalent and noncovalent assembly of single chain polypeptides or multisubunit complexes into the correct tertiary structure.	IEA	biological_process
TRITD4Bv1G152290	TRITD4Bv1G152290.1	GO:0010228	vegetative to reproductive phase transition of meristem	The process involved in transforming a meristem that produces vegetative structures, such as leaves, into a meristem that produces reproductive structures, such as a flower or an inflorescence.	IMP	biological_process
TRITD5Av1G193390	TRITD5Av1G193390.2	GO:0006423	cysteinyl-tRNA aminoacylation	The process of coupling cysteine to cysteinyl-tRNA, catalyzed by cysteinyl-tRNA synthetase. A cysteinyl-tRNA synthetase is a class-I synthetase. The activated amino acid is transferred to the 2'-OH group of a cysteine-accetping tRNA. The 2'-O-aminoacyl-tRNA will ultimately migrate to the 3' position via transesterification.	IEA	biological_process
TRITD5Av1G193390	TRITD5Av1G193390.2	GO:0006418	tRNA aminoacylation for protein translation	The synthesis of aminoacyl tRNA by the formation of an ester bond between the 3'-hydroxyl group of the most 3' adenosine of the tRNA and the alpha carboxylic acid group of an amino acid, to be used in ribosome-mediated polypeptide synthesis.	IEA	biological_process
TRITD5Av1G178820	TRITD5Av1G178820.1	GO:0006355	regulation of DNA-templated transcription	Any process that modulates the frequency, rate or extent of cellular DNA-templated transcription.	IEA	biological_process
TRITD5Av1G187620	TRITD5Av1G187620.3	GO:0006468	protein phosphorylation	The process of introducing a phosphate group on to a protein.	IEA	biological_process
TRITD5Av1G171290	TRITD5Av1G171290.1	GO:0005975	carbohydrate metabolic process	The chemical reactions and pathways involving carbohydrates, any of a group of organic compounds based of the general formula Cx(H2O)y.	IEA	biological_process
TRITD5Av1G001270	TRITD5Av1G001270.1	GO:0005975	carbohydrate metabolic process	The chemical reactions and pathways involving carbohydrates, any of a group of organic compounds based of the general formula Cx(H2O)y.	IEA	biological_process
TRITD5Av1G233650	TRITD5Av1G233650.2	GO:0006952	defense response	Reactions, triggered in response to the presence of a foreign body or the occurrence of an injury, which result in restriction of damage to the organism attacked or prevention/recovery from the infection caused by the attack.	IEA	biological_process
TRITD5Av1G233650	TRITD5Av1G233650.5	GO:0006468	protein phosphorylation	The process of introducing a phosphate group on to a protein.	IEA	biological_process
TRITD5Av1G155130	TRITD5Av1G155130.5	GO:0030244	cellulose biosynthetic process	The chemical reactions and pathways resulting in the formation of cellulose, a linear beta1-4 glucan of molecular mass 50-400 kDa with the pyranose units in the -4C1 conformation.	IEA	biological_process
TRITD5Av1G200090	TRITD5Av1G200090.1	GO:0006355	regulation of DNA-templated transcription	Any process that modulates the frequency, rate or extent of cellular DNA-templated transcription.	IEA	biological_process
TRITD5Av1G186920	TRITD5Av1G186920.1	GO:0006468	protein phosphorylation	The process of introducing a phosphate group on to a protein.	IEA	biological_process
TRITD5Av1G215810	TRITD5Av1G215810.1	GO:0006412	translation	The cellular metabolic process in which a protein is formed, using the sequence of a mature mRNA or circRNA molecule to specify the sequence of amino acids in a polypeptide chain. Translation is mediated by the ribosome, and begins with the formation of a ternary complex between aminoacylated initiator methionine tRNA, GTP, and initiation factor 2, which subsequently associates with the small sub…	IEA	biological_process
TRITD5Av1G226940	TRITD5Av1G226940.2	GO:0055085	transmembrane transport	The process in which a solute is transported across a lipid bilayer, from one side of a membrane to the other.	IEA	biological_process
TRITD5Av1G226940	TRITD5Av1G226940.1	GO:0006817	phosphate ion transport	The directed movement of phosphate into, out of or within a cell, or between cells, by means of some agent such as a transporter or pore.	IEA	biological_process
TRITD5Av1G203760	TRITD5Av1G203760.4	GO:0005975	carbohydrate metabolic process	The chemical reactions and pathways involving carbohydrates, any of a group of organic compounds based of the general formula Cx(H2O)y.	IEA	biological_process
TRITD5Av1G203640	TRITD5Av1G203640.2	GO:0070482	response to oxygen levels	Any process that results in a change in state or activity of a cell or an organism (in terms of movement, secretion, enzyme production, gene expression, etc.) as a result of a stimulus reflecting the presence, absence, or concentration of oxygen.	IMP	biological_process
TRITD5Av1G207440	TRITD5Av1G207440.2	GO:0048507	meristem development	The process whose specific outcome is the progression of the meristem over time, from its formation to the mature structure.	IEA	biological_process
TRITD5Av1G207440	TRITD5Av1G207440.2	GO:0010073	meristem maintenance	Any process involved in maintaining the identity, size and shape of a meristem.	IEA	biological_process
TRITD5Av1G209720	TRITD5Av1G209720.2	GO:0010265	SCF complex assembly	The aggregation, arrangement and bonding together of a set of components to form the SKP1-Cullin/Cdc53-F-box protein ubiquitin ligase (SCF) complex.	IEA	biological_process
TRITD5Av1G000010	TRITD5Av1G000010.10	GO:0120029	proton export across plasma membrane	The directed movement of hydrogen ions (protons) from inside a cell, across the plasma membrane and into the extracellular region.	IEA	biological_process
TRITD5Av1G235020	TRITD5Av1G235020.2	GO:0006351	DNA-templated transcription	The synthesis of an RNA transcript from a DNA template.	IEA	biological_process
TRITD5Av1G235020	TRITD5Av1G235020.7	GO:0006366	transcription by RNA polymerase II	The synthesis of RNA from a DNA template by RNA polymerase II (RNAP II), originating at an RNA polymerase II promoter. Includes transcription of messenger RNA (mRNA) and certain small nuclear RNAs (snRNAs).	IEA	biological_process
TRITD5Av1G228540	TRITD5Av1G228540.2	GO:0006629	lipid metabolic process	The chemical reactions and pathways involving lipids, compounds soluble in an organic solvent but not, or sparingly, in an aqueous solvent. Includes fatty acids; neutral fats, other fatty-acid esters, and soaps; long-chain (fatty) alcohols and waxes; sphingoids and other long-chain bases; glycolipids, phospholipids and sphingolipids; and carotenes, polyprenols, sterols, terpenes and other isopren…	IEA	biological_process
TRITD5Av1G197260	TRITD5Av1G197260.17	GO:0055085	transmembrane transport	The process in which a solute is transported across a lipid bilayer, from one side of a membrane to the other.	IEA	biological_process
TRITD5Av1G197260	TRITD5Av1G197260.17	GO:1990961	xenobiotic detoxification by transmembrane export across the plasma membrane	A process that reduces or removes the toxicity of a xenobiotic by exporting it outside the cell.	IEA	biological_process
TRITD5Av1G186930	TRITD5Av1G186930.1	GO:0006468	protein phosphorylation	The process of introducing a phosphate group on to a protein.	IEA	biological_process
TRITD5Av1G216530	TRITD5Av1G216530.1	GO:0022904	respiratory electron transport chain	A process in which a series of electron carriers operate together to transfer electrons from donors such as NADH and FADH2 to any of several different terminal electron acceptors to generate a transmembrane electrochemical gradient.	IEA	biological_process
TRITD5Av1G219660	TRITD5Av1G219660.2	GO:0006568	tryptophan metabolic process	The chemical reactions and pathways involving tryptophan, the chiral amino acid 2-amino-3-(1H-indol-3-yl)propanoic acid.	IEA	biological_process
TRITD5Av1G205000	TRITD5Av1G205000.1	GO:0006468	protein phosphorylation	The process of introducing a phosphate group on to a protein.	IEA	biological_process
TRITD5Av1G205000	TRITD5Av1G205000.7	GO:0055085	transmembrane transport	The process in which a solute is transported across a lipid bilayer, from one side of a membrane to the other.	IEA	biological_process
TRITD5Av1G196630	TRITD5Av1G196630.1	GO:0006468	protein phosphorylation	The process of introducing a phosphate group on to a protein.	IEA	biological_process
TRITD5Av1G048200	TRITD5Av1G048200.7	GO:0006221	pyrimidine nucleotide biosynthetic process	The chemical reactions and pathways resulting in the formation of a pyrimidine nucleotide, a compound consisting of nucleoside (a pyrimidine base linked to a deoxyribose or ribose sugar) esterified with a phosphate group at either the 3' or 5'-hydroxyl group of the sugar.	IEA	biological_process
TRITD5Av1G048200	TRITD5Av1G048200.7	GO:0006241	CTP biosynthetic process	The chemical reactions and pathways resulting in the formation of CTP, cytidine 5'-triphosphate.	IEA	biological_process
TRITD5Av1G080100	TRITD5Av1G080100.3	GO:0009408	response to heat	Any process that results in a change in state or activity of a cell or an organism (in terms of movement, secretion, enzyme production, gene expression, etc.) as a result of a heat stimulus, a temperature stimulus above the optimal temperature for that organism.	IEA	biological_process
TRITD5Av1G080100	TRITD5Av1G080100.3	GO:0006457	protein folding	The process of assisting in the covalent and noncovalent assembly of single chain polypeptides or multisubunit complexes into the correct tertiary structure.	IEA	biological_process
TRITD5Av1G203530	TRITD5Av1G203530.1	GO:0006468	protein phosphorylation	The process of introducing a phosphate group on to a protein.	IEA	biological_process
TRITD5Av1G228620	TRITD5Av1G228620.1	GO:0006468	protein phosphorylation	The process of introducing a phosphate group on to a protein.	IEA	biological_process
TRITD5Av1G060350	TRITD5Av1G060350.1	GO:0055085	transmembrane transport	The process in which a solute is transported across a lipid bilayer, from one side of a membrane to the other.	IEA	biological_process
TRITD5Av1G214810	TRITD5Av1G214810.8	GO:0000398	mRNA splicing, via spliceosome	The joining together of exons from one or more primary transcripts of messenger RNA (mRNA) and the excision of intron sequences, via a spliceosomal mechanism, so that mRNA consisting only of the joined exons is produced.	IEA	biological_process
TRITD5Av1G147610	TRITD5Av1G147610.6	GO:0006465	signal peptide processing	The proteolytic removal of a signal peptide from a protein during or after transport to a specific location in the cell.	IEA	biological_process
TRITD5Av1G147610	TRITD5Av1G147610.6	GO:0006508	proteolysis	The hydrolysis of proteins into smaller polypeptides and/or amino acids by cleavage of their peptide bonds.	IEA	biological_process
TRITD5Av1G196160	TRITD5Av1G196160.10	GO:0006811	ion transport	The directed movement of charged atoms or small charged molecules into, out of or within a cell, or between cells, by means of some agent such as a transporter or pore.	IEA	biological_process
TRITD5Av1G196160	TRITD5Av1G196160.10	GO:0055085	transmembrane transport	The process in which a solute is transported across a lipid bilayer, from one side of a membrane to the other.	IEA	biological_process
TRITD5Av1G164570	TRITD5Av1G164570.2	GO:0032981	mitochondrial respiratory chain complex I assembly	The aggregation, arrangement and bonding together of a set of components to form mitochondrial respiratory chain complex I.	IEA	biological_process
TRITD5Av1G053840	TRITD5Av1G053840.2	GO:0019632	shikimate metabolic process	The chemical reactions and pathways involving shikimate, (3R,4S,5R)--3,4,5-trihydroxycyclohex-1-ene-1-carboxylate, the anion of shikimic acid. It is an important intermediate in the biosynthesis of aromatic amino acids.	IEA	biological_process
TRITD5Av1G012490	TRITD5Av1G012490.1	GO:0006952	defense response	Reactions, triggered in response to the presence of a foreign body or the occurrence of an injury, which result in restriction of damage to the organism attacked or prevention/recovery from the infection caused by the attack.	IEA	biological_process
TRITD5Av1G207760	TRITD5Av1G207760.3	GO:0006355	regulation of DNA-templated transcription	Any process that modulates the frequency, rate or extent of cellular DNA-templated transcription.	IEA	biological_process
TRITD5Av1G201760	TRITD5Av1G201760.1	GO:0016567	protein ubiquitination	The process in which one or more ubiquitin groups are added to a protein.	IEA	biological_process
TRITD5Av1G247840	TRITD5Av1G247840.2	GO:0016559	peroxisome fission	The division of a mature peroxisome within a cell to form two or more separate peroxisome compartments.	IEA	biological_process
TRITD5Av1G254420	TRITD5Av1G254420.8	GO:0006355	regulation of DNA-templated transcription	Any process that modulates the frequency, rate or extent of cellular DNA-templated transcription.	IEA	biological_process
TRITD5Av1G248310	TRITD5Av1G248310.3	GO:0006508	proteolysis	The hydrolysis of proteins into smaller polypeptides and/or amino acids by cleavage of their peptide bonds.	IEA	biological_process
TRITD5Av1G254340	TRITD5Av1G254340.3	GO:0000720	pyrimidine dimer repair by nucleotide-excision repair	The repair of UV-induced T-T, C-T, and C-C dimers by the recognition and removal of the damaged DNA strand from the DNA helix as an oligonucleotide. The small gap left in the DNA helix is filled in by the sequential action of DNA polymerase and DNA ligase.	IMP	biological_process
TRITD5Av1G254340	TRITD5Av1G254340.3	GO:0000724	double-strand break repair via homologous recombination	The error-free repair of a double-strand break in DNA in which the broken DNA molecule is repaired using homologous sequences. A strand in the broken DNA searches for a homologous region in an intact chromosome to serve as the template for DNA synthesis. The restoration of two intact DNA molecules results in the exchange, reciprocal or nonreciprocal, of genetic material between the intact DNA mol…	IMP	biological_process
TRITD5Av1G254340	TRITD5Av1G254340.3	GO:0006281	DNA repair	The process of restoring DNA after damage. Genomes are subject to damage by chemical and physical agents in the environment (e.g. UV and ionizing radiations, chemical mutagens, fungal and bacterial toxins, etc.) and by free radicals or alkylating agents endogenously generated in metabolism. DNA is also damaged because of errors during its replication. A variety of different DNA repair pathways ha…	IEP	biological_process
TRITD5Av1G254340	TRITD5Av1G254340.3	GO:0006289	nucleotide-excision repair	A DNA repair process in which a small region of the strand surrounding the damage is removed from the DNA helix as an oligonucleotide. The small gap left in the DNA helix is filled in by the sequential action of DNA polymerase and DNA ligase. Nucleotide excision repair recognizes a wide range of substrates, including damage caused by UV irradiation (pyrimidine dimers and 6-4 photoproducts) and ch…	IMP	biological_process
TRITD5Av1G254340	TRITD5Av1G254340.3	GO:0006979	response to oxidative stress	Any process that results in a change in state or activity of a cell or an organism (in terms of movement, secretion, enzyme production, gene expression, etc.) as a result of oxidative stress, a state often resulting from exposure to high levels of reactive oxygen species, e.g. superoxide anions, hydrogen peroxide (H2O2), and hydroxyl radicals.	IMP	biological_process
TRITD5Av1G254340	TRITD5Av1G254340.3	GO:0009314	response to radiation	Any process that results in a change in state or activity of a cell or an organism (in terms of movement, secretion, enzyme production, gene expression, etc.) as a result of an electromagnetic radiation stimulus. Electromagnetic radiation is a propagating wave in space with electric and magnetic components. These components oscillate at right angles to each other and to the direction of propagati…	IEP	biological_process
TRITD5Av1G256470	TRITD5Av1G256470.1	GO:0017148	negative regulation of translation	Any process that stops, prevents, or reduces the frequency, rate or extent of the chemical reactions and pathways resulting in the formation of proteins by the translation of mRNA or circRNA.	IEA	biological_process
TRITD5Av1G254330	TRITD5Av1G254330.2	GO:0030488	tRNA methylation	The posttranscriptional addition of methyl groups to specific residues in a tRNA molecule.	IEA	biological_process
TRITD5Av1G254330	TRITD5Av1G254330.2	GO:0006396	RNA processing	Any process involved in the conversion of one or more primary RNA transcripts into one or more mature RNA molecules.	IEA	biological_process
TRITD5Av1G247220	TRITD5Av1G247220.1	GO:0055085	transmembrane transport	The process in which a solute is transported across a lipid bilayer, from one side of a membrane to the other.	IEA	biological_process
TRITD5Av1G253750	TRITD5Av1G253750.1	GO:0006508	proteolysis	The hydrolysis of proteins into smaller polypeptides and/or amino acids by cleavage of their peptide bonds.	IEA	biological_process
TRITD5Bv1G209990	TRITD5Bv1G209990.2	GO:0006952	defense response	Reactions, triggered in response to the presence of a foreign body or the occurrence of an injury, which result in restriction of damage to the organism attacked or prevention/recovery from the infection caused by the attack.	IEA	biological_process
TRITD5Bv1G125870	TRITD5Bv1G125870.4	GO:0006629	lipid metabolic process	The chemical reactions and pathways involving lipids, compounds soluble in an organic solvent but not, or sparingly, in an aqueous solvent. Includes fatty acids; neutral fats, other fatty-acid esters, and soaps; long-chain (fatty) alcohols and waxes; sphingoids and other long-chain bases; glycolipids, phospholipids and sphingolipids; and carotenes, polyprenols, sterols, terpenes and other isopren…	IEA	biological_process
TRITD5Bv1G124980	TRITD5Bv1G124980.1	GO:0006974	cellular response to DNA damage stimulus	Any process that results in a change in state or activity of a cell (in terms of movement, secretion, enzyme production, gene expression, etc.) as a result of a stimulus indicating damage to its DNA from environmental insults or errors during metabolism.	IEA	biological_process
TRITD5Bv1G050280	TRITD5Bv1G050280.1	GO:0006139	nucleobase-containing compound metabolic process	Any cellular metabolic process involving nucleobases, nucleosides, nucleotides and nucleic acids.	IEA	biological_process
TRITD5Bv1G217190	TRITD5Bv1G217190.1	GO:0055085	transmembrane transport	The process in which a solute is transported across a lipid bilayer, from one side of a membrane to the other.	IEA	biological_process
TRITD5Bv1G217190	TRITD5Bv1G217190.1	GO:0006335	DNA replication-dependent chromatin assembly	The formation of nucleosomes on newly synthesized DNA, coupled to strand elongation.	IEA	biological_process
TRITD5Bv1G014030	TRITD5Bv1G014030.3	GO:0006952	defense response	Reactions, triggered in response to the presence of a foreign body or the occurrence of an injury, which result in restriction of damage to the organism attacked or prevention/recovery from the infection caused by the attack.	IEA	biological_process
TRITD5Bv1G017220	TRITD5Bv1G017220.1	GO:0007166	cell surface receptor signaling pathway	The series of molecular signals initiated by activation of a receptor on the surface of a cell. The pathway begins with binding of an extracellular ligand to a cell surface receptor, or for receptors that signal in the absence of a ligand, by ligand-withdrawal or the activity of a constitutively active receptor. The pathway ends with regulation of a downstream cellular process, e.g. transcription.	IEA	biological_process
TRITD5Bv1G017220	TRITD5Bv1G017220.1	GO:0006468	protein phosphorylation	The process of introducing a phosphate group on to a protein.	IEA	biological_process
TRITD5Bv1G123850	TRITD5Bv1G123850.1	GO:0010197	polar nucleus fusion	The merging of the polar nuclei, the two nuclei contained within the same cell that are created from the mitotic division of the megaspore during angiosperm reproduction. Polar nuclear fusion takes place in the ovule, forming in the fusion nucleus and giving rise to the endosperm when fertilized.	IMP	biological_process
TRITD5Bv1G117750	TRITD5Bv1G117750.1	GO:0006749	glutathione metabolic process	The chemical reactions and pathways involving glutathione, the tripeptide glutamylcysteinylglycine, which acts as a coenzyme for some enzymes and as an antioxidant in the protection of sulfhydryl groups in enzymes and other proteins; it has a specific role in the reduction of hydrogen peroxide (H2O2) and oxidized ascorbate, and it participates in the gamma-glutamyl cycle.	IEA	biological_process
TRITD5Bv1G246410	TRITD5Bv1G246410.1	GO:0007166	cell surface receptor signaling pathway	The series of molecular signals initiated by activation of a receptor on the surface of a cell. The pathway begins with binding of an extracellular ligand to a cell surface receptor, or for receptors that signal in the absence of a ligand, by ligand-withdrawal or the activity of a constitutively active receptor. The pathway ends with regulation of a downstream cellular process, e.g. transcription.	IEA	biological_process
TRITD5Bv1G246410	TRITD5Bv1G246410.1	GO:0006468	protein phosphorylation	The process of introducing a phosphate group on to a protein.	IEA	biological_process
TRITD5Bv1G127820	TRITD5Bv1G127820.2	GO:0006351	DNA-templated transcription	The synthesis of an RNA transcript from a DNA template.	IEA	biological_process
TRITD5Bv1G123710	TRITD5Bv1G123710.1	GO:0005992	trehalose biosynthetic process	The chemical reactions and pathways resulting in the formation of trehalose, a disaccharide isomeric with sucrose and obtained from certain lichens and fungi.	IEA	biological_process
TRITD5Bv1G127450	TRITD5Bv1G127450.3	GO:0006432	phenylalanyl-tRNA aminoacylation	The process of coupling phenylalanine to phenylalanyl-tRNA, catalyzed by phenylalanyl-tRNA synthetase. The phenylalanyl-tRNA synthetase is a class-II synthetase. However, unlike other class II enzymes, The activated amino acid is transferred to the 2'-OH group of a phenylalanine-accepting tRNA. The 2'-O-aminoacyl-tRNA will ultimately migrate to the 3' position via transesterification.	IEA	biological_process
TRITD5Bv1G127450	TRITD5Bv1G127450.3	GO:0043039	tRNA aminoacylation	The chemical reactions and pathways by which the various amino acids become bonded to their corresponding tRNAs. The most common route for synthesis of aminoacyl tRNA is by the formation of an ester bond between the 3'-hydroxyl group of the most 3' adenosine of the tRNA and the alpha carboxylic acid group of an amino acid, usually catalyzed by the cognate aminoacyl-tRNA ligase. A given aminoacyl-…	IEA	biological_process
TRITD5Bv1G209980	TRITD5Bv1G209980.1	GO:0006952	defense response	Reactions, triggered in response to the presence of a foreign body or the occurrence of an injury, which result in restriction of damage to the organism attacked or prevention/recovery from the infection caused by the attack.	IEA	biological_process
TRITD5Bv1G017180	TRITD5Bv1G017180.1	GO:0006429	leucyl-tRNA aminoacylation	The process of coupling leucine to leucyl-tRNA, catalyzed by leucyl-tRNA synthetase. The leucyl-tRNA synthetase is a class-I synthetase. The activated amino acid is transferred to the 2'-OH group of a leucine-accetping tRNA. The 2'-O-aminoacyl-tRNA will ultimately migrate to the 3' position via transesterification.	IEA	biological_process
TRITD5Bv1G017180	TRITD5Bv1G017180.1	GO:0006418	tRNA aminoacylation for protein translation	The synthesis of aminoacyl tRNA by the formation of an ester bond between the 3'-hydroxyl group of the most 3' adenosine of the tRNA and the alpha carboxylic acid group of an amino acid, to be used in ribosome-mediated polypeptide synthesis.	IEA	biological_process
TRITD5Bv1G000010	TRITD5Bv1G000010.1	GO:0006468	protein phosphorylation	The process of introducing a phosphate group on to a protein.	IEA	biological_process
TRITD5Bv1G000010	TRITD5Bv1G000010.1	GO:0045292	mRNA cis splicing, via spliceosome	The joining together, after removal of an intervening sequence composed of one or more introns, of two segments of the same RNA molecule via spliceosomal catalysis to produce an mRNA composed only of exon sequences that all came from the same primary transcript.	IEA	biological_process
TRITD5Bv1G245090	TRITD5Bv1G245090.1	GO:0006952	defense response	Reactions, triggered in response to the presence of a foreign body or the occurrence of an injury, which result in restriction of damage to the organism attacked or prevention/recovery from the infection caused by the attack.	IEA	biological_process
TRITD5Bv1G241190	TRITD5Bv1G241190.5	GO:0006468	protein phosphorylation	The process of introducing a phosphate group on to a protein.	IEA	biological_process
TRITD5Bv1G241190	TRITD5Bv1G241190.2	GO:0006952	defense response	Reactions, triggered in response to the presence of a foreign body or the occurrence of an injury, which result in restriction of damage to the organism attacked or prevention/recovery from the infection caused by the attack.	IEA	biological_process
TRITD5Bv1G056020	TRITD5Bv1G056020.4	GO:0009435	NAD biosynthetic process	The chemical reactions and pathways resulting in the formation of nicotinamide adenine dinucleotide, a coenzyme present in most living cells and derived from the B vitamin nicotinic acid; biosynthesis may be of either the oxidized form, NAD, or the reduced form, NADH.	IEA	biological_process
TRITD5Bv1G185760	TRITD5Bv1G185760.4	GO:0006396	RNA processing	Any process involved in the conversion of one or more primary RNA transcripts into one or more mature RNA molecules.	IEA	biological_process
TRITD5Bv1G184230	TRITD5Bv1G184230.1	GO:0006139	nucleobase-containing compound metabolic process	Any cellular metabolic process involving nucleobases, nucleosides, nucleotides and nucleic acids.	IEA	biological_process
TRITD5Bv1G218150	TRITD5Bv1G218150.2	GO:0006355	regulation of DNA-templated transcription	Any process that modulates the frequency, rate or extent of cellular DNA-templated transcription.	IEA	biological_process
TRITD5Bv1G245160	TRITD5Bv1G245160.2	GO:0006952	defense response	Reactions, triggered in response to the presence of a foreign body or the occurrence of an injury, which result in restriction of damage to the organism attacked or prevention/recovery from the infection caused by the attack.	IEA	biological_process
TRITD5Bv1G023640	TRITD5Bv1G023640.1	GO:0006468	protein phosphorylation	The process of introducing a phosphate group on to a protein.	IEA	biological_process
TRITD5Bv1G122530	TRITD5Bv1G122530.16	GO:0033169	histone H3-K9 demethylation	The modification of histone H3 by the removal of a methyl group from lysine at position 9 of the histone.	IEA	biological_process
TRITD5Bv1G235250	TRITD5Bv1G235250.1	GO:0006468	protein phosphorylation	The process of introducing a phosphate group on to a protein.	IEA	biological_process
TRITD5Bv1G121960	TRITD5Bv1G121960.3	GO:0051225	spindle assembly	The aggregation, arrangement and bonding together of a set of components to form the spindle, the array of microtubules and associated molecules that serves to move duplicated chromosomes apart.	IEA	biological_process
TRITD5Bv1G201550	TRITD5Bv1G201550.2	GO:0006298	mismatch repair	A system for the correction of errors in which an incorrect base, which cannot form hydrogen bonds with the corresponding base in the parent strand, is incorporated into the daughter strand. The mismatch repair system promotes genomic fidelity by repairing base-base mismatches, insertion-deletion loops and heterologies generated during DNA replication and recombination.	IEA	biological_process
TRITD5Bv1G244730	TRITD5Bv1G244730.1	GO:0000160	phosphorelay signal transduction system	A conserved series of molecular signals found in prokaryotes and eukaryotes; involves autophosphorylation of a histidine kinase and the transfer of the phosphate group to an aspartate that then acts as a phospho-donor to response regulator proteins.	IEA	biological_process
TRITD5Bv1G244730	TRITD5Bv1G244730.1	GO:0007165	signal transduction	The cellular process in which a signal is conveyed to trigger a change in the activity or state of a cell. Signal transduction begins with reception of a signal (e.g. a ligand binding to a receptor or receptor activation by a stimulus such as light), or for signal transduction in the absence of ligand, signal-withdrawal or the activity of a constitutively active receptor. Signal transduction ends…	IEA	biological_process
TRITD5Bv1G244730	TRITD5Bv1G244730.1	GO:0016310	phosphorylation	The process of introducing a phosphate group into a molecule, usually with the formation of a phosphoric ester, a phosphoric anhydride or a phosphoric amide.	IEA	biological_process
TRITD5Bv1G122360	TRITD5Bv1G122360.9	GO:0046470	phosphatidylcholine metabolic process	The chemical reactions and pathways involving phosphatidylcholines, any of a class of glycerophospholipids in which the phosphatidyl group is esterified to the hydroxyl group of choline. They are important constituents of cell membranes.	IEA	biological_process
TRITD5Bv1G199750	TRITD5Bv1G199750.9	GO:0005975	carbohydrate metabolic process	The chemical reactions and pathways involving carbohydrates, any of a group of organic compounds based of the general formula Cx(H2O)y.	IEA	biological_process
TRITD5Bv1G144670	TRITD5Bv1G144670.1	GO:0070475	rRNA base methylation	The addition of a methyl group to an atom in the nucleoside base portion of a nucleotide residue in an rRNA molecule.	IEA	biological_process
TRITD5Bv1G209150	TRITD5Bv1G209150.2	GO:0006351	DNA-templated transcription	The synthesis of an RNA transcript from a DNA template.	IEA	biological_process
TRITD5Bv1G122750	TRITD5Bv1G122750.1	GO:0055085	transmembrane transport	The process in which a solute is transported across a lipid bilayer, from one side of a membrane to the other.	IEA	biological_process
TRITD5Bv1G183830	TRITD5Bv1G183830.1	GO:0006468	protein phosphorylation	The process of introducing a phosphate group on to a protein.	IEA	biological_process
TRITD5Bv1G202080	TRITD5Bv1G202080.1	GO:0006952	defense response	Reactions, triggered in response to the presence of a foreign body or the occurrence of an injury, which result in restriction of damage to the organism attacked or prevention/recovery from the infection caused by the attack.	IEA	biological_process
TRITD5Bv1G119680	TRITD5Bv1G119680.9	GO:0000723	telomere maintenance	Any process that contributes to the maintenance of proper telomeric length and structure by affecting and monitoring the activity of telomeric proteins, the length of telomeric DNA and the replication and repair of the DNA. These processes includes those that shorten, lengthen, replicate and repair the telomeric DNA sequences.	IEA	biological_process
TRITD5Bv1G247570	TRITD5Bv1G247570.3	GO:0016104	triterpenoid biosynthetic process	The chemical reactions and pathways resulting in the formation of triterpenoid compounds, terpenoids with six isoprene units.	IEA	biological_process
TRITD5Bv1G128100	TRITD5Bv1G128100.1	GO:0009630	gravitropism	The orientation of plant parts under the stimulation of gravity.	IEA	biological_process
TRITD5Bv1G128100	TRITD5Bv1G128100.1	GO:0040008	regulation of growth	Any process that modulates the frequency, rate or extent of the growth of all or part of an organism so that it occurs at its proper speed, either globally or in a specific part of the organism's development.	IEA	biological_process
TRITD5Bv1G245940	TRITD5Bv1G245940.1	GO:0008652	cellular amino acid biosynthetic process	The chemical reactions and pathways resulting in the formation of amino acids, organic acids containing one or more amino substituents.	IEA	biological_process
TRITD5Bv1G245940	TRITD5Bv1G245940.5	GO:0009089	lysine biosynthetic process via diaminopimelate	The chemical reactions and pathways resulting in the formation of lysine, via the intermediate diaminopimelate.	IEA	biological_process
TRITD5Bv1G129120	TRITD5Bv1G129120.1	GO:0016567	protein ubiquitination	The process in which one or more ubiquitin groups are added to a protein.	IEA	biological_process
TRITD5Bv1G215000	TRITD5Bv1G215000.1	GO:0006468	protein phosphorylation	The process of introducing a phosphate group on to a protein.	IEA	biological_process
TRITD5Bv1G115400	TRITD5Bv1G115400.7	GO:0055085	transmembrane transport	The process in which a solute is transported across a lipid bilayer, from one side of a membrane to the other.	IEA	biological_process
TRITD5Bv1G122760	TRITD5Bv1G122760.4	GO:0046855	inositol phosphate dephosphorylation	The process of removing a phosphate group from any mono- or polyphosphorylated inositol.	IEA	biological_process
TRITD5Bv1G122760	TRITD5Bv1G122760.4	GO:0046856	phosphatidylinositol dephosphorylation	The process of removing one or more phosphate groups from a phosphatidylinositol.	IEA	biological_process
TRITD5Bv1G253010	TRITD5Bv1G253010.16	GO:0006952	defense response	Reactions, triggered in response to the presence of a foreign body or the occurrence of an injury, which result in restriction of damage to the organism attacked or prevention/recovery from the infection caused by the attack.	IEA	biological_process
TRITD5Bv1G247910	TRITD5Bv1G247910.2	GO:0006414	translational elongation	The successive addition of amino acid residues to a nascent polypeptide chain during protein biosynthesis.	IEA	biological_process
TRITD5Bv1G248480	TRITD5Bv1G248480.1	GO:0006952	defense response	Reactions, triggered in response to the presence of a foreign body or the occurrence of an injury, which result in restriction of damage to the organism attacked or prevention/recovery from the infection caused by the attack.	IEA	biological_process
TRITD6Av1G059030	TRITD6Av1G059030.1	GO:0072583	clathrin-dependent endocytosis	An endocytosis process that begins when material is taken up into clathrin-coated pits, which then pinch off to form clathrin-coated endocytic vesicles.	IEA	biological_process
TRITD6Av1G059030	TRITD6Av1G059030.1	GO:0048268	clathrin coat assembly	The process that results in the assembly of clathrin triskelia into the ordered structure known as a clathrin cage.	IEA	biological_process
TRITD6Av1G012070	TRITD6Av1G012070.1	GO:0009733	response to auxin	Any process that results in a change in state or activity of a cell or an organism (in terms of movement, secretion, enzyme production, gene expression, etc.) as a result of an auxin stimulus.	IEA	biological_process
TRITD6Av1G000970	TRITD6Av1G000970.1	GO:0006629	lipid metabolic process	The chemical reactions and pathways involving lipids, compounds soluble in an organic solvent but not, or sparingly, in an aqueous solvent. Includes fatty acids; neutral fats, other fatty-acid esters, and soaps; long-chain (fatty) alcohols and waxes; sphingoids and other long-chain bases; glycolipids, phospholipids and sphingolipids; and carotenes, polyprenols, sterols, terpenes and other isopren…	IEA	biological_process
TRITD6Av1G002710	TRITD6Av1G002710.15	GO:0006355	regulation of DNA-templated transcription	Any process that modulates the frequency, rate or extent of cellular DNA-templated transcription.	IEA	biological_process
TRITD6Av1G006950	TRITD6Av1G006950.1	GO:0006468	protein phosphorylation	The process of introducing a phosphate group on to a protein.	IEA	biological_process
TRITD6Av1G014240	TRITD6Av1G014240.1	GO:0007166	cell surface receptor signaling pathway	The series of molecular signals initiated by activation of a receptor on the surface of a cell. The pathway begins with binding of an extracellular ligand to a cell surface receptor, or for receptors that signal in the absence of a ligand, by ligand-withdrawal or the activity of a constitutively active receptor. The pathway ends with regulation of a downstream cellular process, e.g. transcription.	IEA	biological_process
TRITD6Av1G014240	TRITD6Av1G014240.1	GO:0006468	protein phosphorylation	The process of introducing a phosphate group on to a protein.	IEA	biological_process
TRITD6Av1G008580	TRITD6Av1G008580.5	GO:0006508	proteolysis	The hydrolysis of proteins into smaller polypeptides and/or amino acids by cleavage of their peptide bonds.	IEA	biological_process
TRITD6Av1G017740	TRITD6Av1G017740.2	GO:0007166	cell surface receptor signaling pathway	The series of molecular signals initiated by activation of a receptor on the surface of a cell. The pathway begins with binding of an extracellular ligand to a cell surface receptor, or for receptors that signal in the absence of a ligand, by ligand-withdrawal or the activity of a constitutively active receptor. The pathway ends with regulation of a downstream cellular process, e.g. transcription.	IEA	biological_process
TRITD6Av1G017740	TRITD6Av1G017740.2	GO:0006468	protein phosphorylation	The process of introducing a phosphate group on to a protein.	IEA	biological_process
TRITD6Av1G005970	TRITD6Av1G005970.4	GO:0006355	regulation of DNA-templated transcription	Any process that modulates the frequency, rate or extent of cellular DNA-templated transcription.	IEA	biological_process
TRITD6Av1G007920	TRITD6Av1G007920.1	GO:0006979	response to oxidative stress	Any process that results in a change in state or activity of a cell or an organism (in terms of movement, secretion, enzyme production, gene expression, etc.) as a result of oxidative stress, a state often resulting from exposure to high levels of reactive oxygen species, e.g. superoxide anions, hydrogen peroxide (H2O2), and hydroxyl radicals.	IEA	biological_process
TRITD6Av1G000770	TRITD6Av1G000770.8	GO:0006511	ubiquitin-dependent protein catabolic process	The chemical reactions and pathways resulting in the breakdown of a protein or peptide by hydrolysis of its peptide bonds, initiated by the covalent attachment of a ubiquitin group, or multiple ubiquitin groups, to the protein.	IEA	biological_process
TRITD6Av1G212550	TRITD6Av1G212550.3	GO:0006623	protein targeting to vacuole	The process of directing proteins towards the vacuole, usually using signals contained within the protein.	IEA	biological_process
TRITD6Av1G212550	TRITD6Av1G212550.3	GO:0016192	vesicle-mediated transport	A cellular transport process in which transported substances are moved in membrane-bounded vesicles; transported substances are enclosed in the vesicle lumen or located in the vesicle membrane. The process begins with a step that directs a substance to the forming vesicle, and includes vesicle budding and coating. Vesicles are then targeted to, and fuse with, an acceptor membrane.	IEA	biological_process
TRITD6Av1G001300	TRITD6Av1G001300.1	GO:0006952	defense response	Reactions, triggered in response to the presence of a foreign body or the occurrence of an injury, which result in restriction of damage to the organism attacked or prevention/recovery from the infection caused by the attack.	IEA	biological_process
TRITD6Av1G139820	TRITD6Av1G139820.1	GO:0006412	translation	The cellular metabolic process in which a protein is formed, using the sequence of a mature mRNA or circRNA molecule to specify the sequence of amino acids in a polypeptide chain. Translation is mediated by the ribosome, and begins with the formation of a ternary complex between aminoacylated initiator methionine tRNA, GTP, and initiation factor 2, which subsequently associates with the small sub…	IEA	biological_process
TRITD6Av1G120680	TRITD6Av1G120680.3	GO:0006355	regulation of DNA-templated transcription	Any process that modulates the frequency, rate or extent of cellular DNA-templated transcription.	IEA	biological_process
TRITD6Av1G036460	TRITD6Av1G036460.2	GO:0000245	spliceosomal complex assembly	The aggregation, arrangement and bonding together of a spliceosomal complex, a ribonucleoprotein apparatus that catalyzes nuclear mRNA splicing via transesterification reactions.	IEA	biological_process
TRITD6Av1G036460	TRITD6Av1G036460.9	GO:0043048	dolichyl monophosphate biosynthetic process	The chemical reactions and pathways resulting in the formation of dolichyl diphosphate, a phosphorylated dolichol derivative.	IEA	biological_process
TRITD6Av1G007580	TRITD6Av1G007580.1	GO:0006508	proteolysis	The hydrolysis of proteins into smaller polypeptides and/or amino acids by cleavage of their peptide bonds.	IEA	biological_process
TRITD6Av1G038610	TRITD6Av1G038610.3	GO:0006952	defense response	Reactions, triggered in response to the presence of a foreign body or the occurrence of an injury, which result in restriction of damage to the organism attacked or prevention/recovery from the infection caused by the attack.	IEA	biological_process
TRITD6Av1G212840	TRITD6Av1G212840.2	GO:0016255	attachment of GPI anchor to protein	A transamidation reaction that results in the cleavage of the polypeptide chain and the concomitant transfer of the GPI anchor to the newly formed carboxy-terminal amino acid of the anchored protein. The cleaved C-terminal contains the C-terminal GPI signal sequence of the newly synthesized polypeptide chain.	IEA	biological_process
TRITD6Av1G001310	TRITD6Av1G001310.3	GO:0006355	regulation of DNA-templated transcription	Any process that modulates the frequency, rate or extent of cellular DNA-templated transcription.	IEA	biological_process
TRITD6Av1G001310	TRITD6Av1G001310.3	GO:0010158	abaxial cell fate specification	The process in which a cell becomes capable of differentiating autonomously into an abaxial cell in an environment that is neutral with respect to the developmental pathway; upon specification, the cell fate can be reversed.	IEA	biological_process
TRITD6Av1G033790	TRITD6Av1G033790.13	GO:0016104	triterpenoid biosynthetic process	The chemical reactions and pathways resulting in the formation of triterpenoid compounds, terpenoids with six isoprene units.	IEA	biological_process
TRITD6Av1G006090	TRITD6Av1G006090.3	GO:0006355	regulation of DNA-templated transcription	Any process that modulates the frequency, rate or extent of cellular DNA-templated transcription.	IEA	biological_process
TRITD6Av1G041320	TRITD6Av1G041320.1	GO:0006468	protein phosphorylation	The process of introducing a phosphate group on to a protein.	IEA	biological_process
TRITD6Av1G019670	TRITD6Av1G019670.1	GO:0006487	protein N-linked glycosylation	A protein glycosylation process in which a carbohydrate or carbohydrate derivative unit is added to a protein via the N4 atom of peptidyl-asparagine, the omega-N of arginine, or the N1' atom peptidyl-tryptophan.	IEA	biological_process
TRITD6Av1G044980	TRITD6Av1G044980.1	GO:0006508	proteolysis	The hydrolysis of proteins into smaller polypeptides and/or amino acids by cleavage of their peptide bonds.	IEA	biological_process
TRITD6Av1G032390	TRITD6Av1G032390.3	GO:0033014	tetrapyrrole biosynthetic process	The chemical reactions and pathways leading to the formation of tetrapyrroles, natural pigments containing four pyrrole rings joined by one-carbon units linking position 2 of one pyrrole ring to position 5 of the next.	IEA	biological_process
TRITD6Av1G003930	TRITD6Av1G003930.3	GO:0006465	signal peptide processing	The proteolytic removal of a signal peptide from a protein during or after transport to a specific location in the cell.	IEA	biological_process
TRITD6Av1G003930	TRITD6Av1G003930.3	GO:0006508	proteolysis	The hydrolysis of proteins into smaller polypeptides and/or amino acids by cleavage of their peptide bonds.	IEA	biological_process
TRITD6Av1G005860	TRITD6Av1G005860.1	GO:0006979	response to oxidative stress	Any process that results in a change in state or activity of a cell or an organism (in terms of movement, secretion, enzyme production, gene expression, etc.) as a result of oxidative stress, a state often resulting from exposure to high levels of reactive oxygen species, e.g. superoxide anions, hydrogen peroxide (H2O2), and hydroxyl radicals.	IEA	biological_process
TRITD6Av1G005860	TRITD6Av1G005860.1	GO:0042744	hydrogen peroxide catabolic process	The chemical reactions and pathways resulting in the breakdown of hydrogen peroxide (H2O2).	IEA	biological_process
TRITD6Av1G010520	TRITD6Av1G010520.59	GO:0006952	defense response	Reactions, triggered in response to the presence of a foreign body or the occurrence of an injury, which result in restriction of damage to the organism attacked or prevention/recovery from the infection caused by the attack.	IEA	biological_process
TRITD6Av1G218570	TRITD6Av1G218570.1	GO:0036297	interstrand cross-link repair	Removal of a DNA interstrand crosslink (a covalent attachment of DNA bases on opposite strands of the DNA) and restoration of the DNA. DNA interstrand crosslinks occur when both strands of duplex DNA are covalently tethered together (e.g. by an exogenous or endogenous agent), thus preventing the strand unwinding necessary for essential DNA functions such as transcription and replication.	IEA	biological_process
TRITD6Av1G224460	TRITD6Av1G224460.1	GO:0007166	cell surface receptor signaling pathway	The series of molecular signals initiated by activation of a receptor on the surface of a cell. The pathway begins with binding of an extracellular ligand to a cell surface receptor, or for receptors that signal in the absence of a ligand, by ligand-withdrawal or the activity of a constitutively active receptor. The pathway ends with regulation of a downstream cellular process, e.g. transcription.	IEA	biological_process
TRITD6Av1G224460	TRITD6Av1G224460.1	GO:0006468	protein phosphorylation	The process of introducing a phosphate group on to a protein.	IEA	biological_process
TRITD6Av1G225130	TRITD6Av1G225130.1	GO:0006952	defense response	Reactions, triggered in response to the presence of a foreign body or the occurrence of an injury, which result in restriction of damage to the organism attacked or prevention/recovery from the infection caused by the attack.	IEA	biological_process
TRITD6Av1G224340	TRITD6Av1G224340.4	GO:0006952	defense response	Reactions, triggered in response to the presence of a foreign body or the occurrence of an injury, which result in restriction of damage to the organism attacked or prevention/recovery from the infection caused by the attack.	IEA	biological_process
TRITD6Av1G216550	TRITD6Av1G216550.1	GO:0006351	DNA-templated transcription	The synthesis of an RNA transcript from a DNA template.	IEA	biological_process
TRITD6Av1G219350	TRITD6Av1G219350.2	GO:0048544	recognition of pollen	A cell recognition process in which pollen is recognized and either accepted or rejected by cells in the stigma.	IEA	biological_process
TRITD6Av1G219350	TRITD6Av1G219350.2	GO:0006468	protein phosphorylation	The process of introducing a phosphate group on to a protein.	IEA	biological_process
TRITD6Av1G223650	TRITD6Av1G223650.1	GO:0006952	defense response	Reactions, triggered in response to the presence of a foreign body or the occurrence of an injury, which result in restriction of damage to the organism attacked or prevention/recovery from the infection caused by the attack.	IEA	biological_process
TRITD6Av1G221740	TRITD6Av1G221740.5	GO:0006952	defense response	Reactions, triggered in response to the presence of a foreign body or the occurrence of an injury, which result in restriction of damage to the organism attacked or prevention/recovery from the infection caused by the attack.	IEA	biological_process
TRITD6Av1G225490	TRITD6Av1G225490.13	GO:0006952	defense response	Reactions, triggered in response to the presence of a foreign body or the occurrence of an injury, which result in restriction of damage to the organism attacked or prevention/recovery from the infection caused by the attack.	IEA	biological_process
TRITD6Av1G222530	TRITD6Av1G222530.1	GO:0006952	defense response	Reactions, triggered in response to the presence of a foreign body or the occurrence of an injury, which result in restriction of damage to the organism attacked or prevention/recovery from the infection caused by the attack.	IEA	biological_process
TRITD6Bv1G014380	TRITD6Bv1G014380.4	GO:0006952	defense response	Reactions, triggered in response to the presence of a foreign body or the occurrence of an injury, which result in restriction of damage to the organism attacked or prevention/recovery from the infection caused by the attack.	IEA	biological_process
TRITD6Bv1G175600	TRITD6Bv1G175600.2	GO:0005992	trehalose biosynthetic process	The chemical reactions and pathways resulting in the formation of trehalose, a disaccharide isomeric with sucrose and obtained from certain lichens and fungi.	IEA	biological_process
TRITD6Bv1G035660	TRITD6Bv1G035660.2	GO:0006952	defense response	Reactions, triggered in response to the presence of a foreign body or the occurrence of an injury, which result in restriction of damage to the organism attacked or prevention/recovery from the infection caused by the attack.	IEA	biological_process
TRITD6Bv1G219180	TRITD6Bv1G219180.5	GO:0048544	recognition of pollen	A cell recognition process in which pollen is recognized and either accepted or rejected by cells in the stigma.	IEA	biological_process
TRITD6Bv1G219180	TRITD6Bv1G219180.12	GO:0006468	protein phosphorylation	The process of introducing a phosphate group on to a protein.	IEA	biological_process
TRITD6Bv1G000260	TRITD6Bv1G000260.1	GO:0006468	protein phosphorylation	The process of introducing a phosphate group on to a protein.	IEA	biological_process
TRITD6Bv1G174670	TRITD6Bv1G174670.1	GO:0006952	defense response	Reactions, triggered in response to the presence of a foreign body or the occurrence of an injury, which result in restriction of damage to the organism attacked or prevention/recovery from the infection caused by the attack.	IEA	biological_process
TRITD6Bv1G174670	TRITD6Bv1G174670.1	GO:2000031	regulation of salicylic acid mediated signaling pathway	Any process that modulates the frequency, rate or extent of salicylic acid mediated signaling pathway.	IEA	biological_process
TRITD6Bv1G174670	TRITD6Bv1G174670.1	GO:0012501	programmed cell death	A process which begins when a cell receives an internal or external signal and activates a series of biochemical events (signaling pathway). The process ends with the death of the cell.	IEA	biological_process
TRITD6Bv1G026750	TRITD6Bv1G026750.4	GO:0006952	defense response	Reactions, triggered in response to the presence of a foreign body or the occurrence of an injury, which result in restriction of damage to the organism attacked or prevention/recovery from the infection caused by the attack.	IEA	biological_process
TRITD6Bv1G069690	TRITD6Bv1G069690.1	GO:0006006	glucose metabolic process	The chemical reactions and pathways involving glucose, the aldohexose gluco-hexose. D-glucose is dextrorotatory and is sometimes known as dextrose; it is an important source of energy for living organisms and is found free as well as combined in homo- and hetero-oligosaccharides and polysaccharides.	IEA	biological_process
TRITD6Bv1G067920	TRITD6Bv1G067920.1	GO:0006694	steroid biosynthetic process	The chemical reactions and pathways resulting in the formation of steroids, compounds with a 1,2,cyclopentanoperhydrophenanthrene nucleus; includes de novo formation and steroid interconversion by modification.	IEA	biological_process
TRITD6Bv1G224870	TRITD6Bv1G224870.1	GO:0006952	defense response	Reactions, triggered in response to the presence of a foreign body or the occurrence of an injury, which result in restriction of damage to the organism attacked or prevention/recovery from the infection caused by the attack.	IEA	biological_process
TRITD6Bv1G051500	TRITD6Bv1G051500.2	GO:0006952	defense response	Reactions, triggered in response to the presence of a foreign body or the occurrence of an injury, which result in restriction of damage to the organism attacked or prevention/recovery from the infection caused by the attack.	IEA	biological_process
TRITD6Bv1G012530	TRITD6Bv1G012530.1	GO:0007166	cell surface receptor signaling pathway	The series of molecular signals initiated by activation of a receptor on the surface of a cell. The pathway begins with binding of an extracellular ligand to a cell surface receptor, or for receptors that signal in the absence of a ligand, by ligand-withdrawal or the activity of a constitutively active receptor. The pathway ends with regulation of a downstream cellular process, e.g. transcription.	IEA	biological_process
TRITD6Bv1G012530	TRITD6Bv1G012530.1	GO:0006468	protein phosphorylation	The process of introducing a phosphate group on to a protein.	IEA	biological_process
TRITD6Bv1G001990	TRITD6Bv1G001990.1	GO:0017148	negative regulation of translation	Any process that stops, prevents, or reduces the frequency, rate or extent of the chemical reactions and pathways resulting in the formation of proteins by the translation of mRNA or circRNA.	IEA	biological_process
TRITD6Bv1G011670	TRITD6Bv1G011670.1	GO:0006508	proteolysis	The hydrolysis of proteins into smaller polypeptides and/or amino acids by cleavage of their peptide bonds.	IEA	biological_process
TRITD6Bv1G228730	TRITD6Bv1G228730.2	GO:0006952	defense response	Reactions, triggered in response to the presence of a foreign body or the occurrence of an injury, which result in restriction of damage to the organism attacked or prevention/recovery from the infection caused by the attack.	IEA	biological_process
TRITD6Bv1G000100	TRITD6Bv1G000100.1	GO:0007166	cell surface receptor signaling pathway	The series of molecular signals initiated by activation of a receptor on the surface of a cell. The pathway begins with binding of an extracellular ligand to a cell surface receptor, or for receptors that signal in the absence of a ligand, by ligand-withdrawal or the activity of a constitutively active receptor. The pathway ends with regulation of a downstream cellular process, e.g. transcription.	IEA	biological_process
TRITD6Bv1G000100	TRITD6Bv1G000100.1	GO:0006468	protein phosphorylation	The process of introducing a phosphate group on to a protein.	IEA	biological_process
TRITD6Bv1G011440	TRITD6Bv1G011440.1	GO:0006508	proteolysis	The hydrolysis of proteins into smaller polypeptides and/or amino acids by cleavage of their peptide bonds.	IEA	biological_process
TRITD6Bv1G001040	TRITD6Bv1G001040.4	GO:0006468	protein phosphorylation	The process of introducing a phosphate group on to a protein.	IEA	biological_process
TRITD6Bv1G089830	TRITD6Bv1G089830.2	GO:0005975	carbohydrate metabolic process	The chemical reactions and pathways involving carbohydrates, any of a group of organic compounds based of the general formula Cx(H2O)y.	IEA	biological_process
TRITD6Bv1G016010	TRITD6Bv1G016010.1	GO:0006468	protein phosphorylation	The process of introducing a phosphate group on to a protein.	IEA	biological_process
TRITD6Bv1G013480	TRITD6Bv1G013480.1	GO:0006355	regulation of DNA-templated transcription	Any process that modulates the frequency, rate or extent of cellular DNA-templated transcription.	IEA	biological_process
TRITD6Bv1G011860	TRITD6Bv1G011860.3	GO:0006468	protein phosphorylation	The process of introducing a phosphate group on to a protein.	IEA	biological_process
TRITD6Bv1G129330	TRITD6Bv1G129330.1	GO:0016570	histone modification	The covalent alteration of one or more amino acid residues within a histone protein.	IEA	biological_process
TRITD6Bv1G129330	TRITD6Bv1G129330.1	GO:0006355	regulation of DNA-templated transcription	Any process that modulates the frequency, rate or extent of cellular DNA-templated transcription.	IEA	biological_process
TRITD6Bv1G033210	TRITD6Bv1G033210.9	GO:0006139	nucleobase-containing compound metabolic process	Any cellular metabolic process involving nucleobases, nucleosides, nucleotides and nucleic acids.	IEA	biological_process
TRITD6Bv1G000540	TRITD6Bv1G000540.9	GO:0006952	defense response	Reactions, triggered in response to the presence of a foreign body or the occurrence of an injury, which result in restriction of damage to the organism attacked or prevention/recovery from the infection caused by the attack.	IEA	biological_process
TRITD6Bv1G227410	TRITD6Bv1G227410.2	GO:0016567	protein ubiquitination	The process in which one or more ubiquitin groups are added to a protein.	IEA	biological_process
TRITD6Bv1G069630	TRITD6Bv1G069630.2	GO:0009058	biosynthetic process	The chemical reactions and pathways resulting in the formation of substances; typically the energy-requiring part of metabolism in which simpler substances are transformed into more complex ones.	IEA	biological_process
TRITD6Bv1G227640	TRITD6Bv1G227640.2	GO:0006952	defense response	Reactions, triggered in response to the presence of a foreign body or the occurrence of an injury, which result in restriction of damage to the organism attacked or prevention/recovery from the infection caused by the attack.	IEA	biological_process
TRITD6Bv1G009510	TRITD6Bv1G009510.1	GO:0006355	regulation of DNA-templated transcription	Any process that modulates the frequency, rate or extent of cellular DNA-templated transcription.	IEA	biological_process
TRITD6Bv1G213940	TRITD6Bv1G213940.1	GO:0006468	protein phosphorylation	The process of introducing a phosphate group on to a protein.	IEA	biological_process
TRITD6Bv1G010280	TRITD6Bv1G010280.1	GO:0006468	protein phosphorylation	The process of introducing a phosphate group on to a protein.	IEA	biological_process
TRITD6Bv1G222380	TRITD6Bv1G222380.7	GO:0006952	defense response	Reactions, triggered in response to the presence of a foreign body or the occurrence of an injury, which result in restriction of damage to the organism attacked or prevention/recovery from the infection caused by the attack.	IEA	biological_process
TRITD6Bv1G212510	TRITD6Bv1G212510.2	GO:0072583	clathrin-dependent endocytosis	An endocytosis process that begins when material is taken up into clathrin-coated pits, which then pinch off to form clathrin-coated endocytic vesicles.	IEA	biological_process
TRITD6Bv1G212510	TRITD6Bv1G212510.2	GO:0048268	clathrin coat assembly	The process that results in the assembly of clathrin triskelia into the ordered structure known as a clathrin cage.	IEA	biological_process
TRITD6Bv1G228450	TRITD6Bv1G228450.5	GO:0007166	cell surface receptor signaling pathway	The series of molecular signals initiated by activation of a receptor on the surface of a cell. The pathway begins with binding of an extracellular ligand to a cell surface receptor, or for receptors that signal in the absence of a ligand, by ligand-withdrawal or the activity of a constitutively active receptor. The pathway ends with regulation of a downstream cellular process, e.g. transcription.	IEA	biological_process
TRITD6Bv1G228450	TRITD6Bv1G228450.5	GO:0006468	protein phosphorylation	The process of introducing a phosphate group on to a protein.	IEA	biological_process
TRITD6Bv1G227280	TRITD6Bv1G227280.3	GO:0055085	transmembrane transport	The process in which a solute is transported across a lipid bilayer, from one side of a membrane to the other.	IEA	biological_process
TRITD6Bv1G000290	TRITD6Bv1G000290.1	GO:0006508	proteolysis	The hydrolysis of proteins into smaller polypeptides and/or amino acids by cleavage of their peptide bonds.	IEA	biological_process
TRITD6Bv1G000880	TRITD6Bv1G000880.4	GO:0006952	defense response	Reactions, triggered in response to the presence of a foreign body or the occurrence of an injury, which result in restriction of damage to the organism attacked or prevention/recovery from the infection caused by the attack.	IEA	biological_process
TRITD6Bv1G229160	TRITD6Bv1G229160.2	GO:0007166	cell surface receptor signaling pathway	The series of molecular signals initiated by activation of a receptor on the surface of a cell. The pathway begins with binding of an extracellular ligand to a cell surface receptor, or for receptors that signal in the absence of a ligand, by ligand-withdrawal or the activity of a constitutively active receptor. The pathway ends with regulation of a downstream cellular process, e.g. transcription.	IEA	biological_process
TRITD6Bv1G229160	TRITD6Bv1G229160.2	GO:0006468	protein phosphorylation	The process of introducing a phosphate group on to a protein.	IEA	biological_process
TRITD7Av1G054290	TRITD7Av1G054290.1	GO:0006629	lipid metabolic process	The chemical reactions and pathways involving lipids, compounds soluble in an organic solvent but not, or sparingly, in an aqueous solvent. Includes fatty acids; neutral fats, other fatty-acid esters, and soaps; long-chain (fatty) alcohols and waxes; sphingoids and other long-chain bases; glycolipids, phospholipids and sphingolipids; and carotenes, polyprenols, sterols, terpenes and other isopren…	IEA	biological_process
TRITD7Av1G027440	TRITD7Av1G027440.1	GO:0006979	response to oxidative stress	Any process that results in a change in state or activity of a cell or an organism (in terms of movement, secretion, enzyme production, gene expression, etc.) as a result of oxidative stress, a state often resulting from exposure to high levels of reactive oxygen species, e.g. superoxide anions, hydrogen peroxide (H2O2), and hydroxyl radicals.	IEA	biological_process
TRITD7Av1G027440	TRITD7Av1G027440.9	GO:0042744	hydrogen peroxide catabolic process	The chemical reactions and pathways resulting in the breakdown of hydrogen peroxide (H2O2).	IEA	biological_process
TRITD7Av1G054040	TRITD7Av1G054040.1	GO:0006564	L-serine biosynthetic process	The chemical reactions and pathways resulting in the formation of L-serine, the L-enantiomer of serine, i.e. (2S)-2-amino-3-hydroxypropanoic acid.	IEA	biological_process
TRITD7Av1G060240	TRITD7Av1G060240.1	GO:0006508	proteolysis	The hydrolysis of proteins into smaller polypeptides and/or amino acids by cleavage of their peptide bonds.	IEA	biological_process
TRITD7Av1G018340	TRITD7Av1G018340.1	GO:0006952	defense response	Reactions, triggered in response to the presence of a foreign body or the occurrence of an injury, which result in restriction of damage to the organism attacked or prevention/recovery from the infection caused by the attack.	IEA	biological_process
TRITD7Av1G055180	TRITD7Av1G055180.2	GO:0016567	protein ubiquitination	The process in which one or more ubiquitin groups are added to a protein.	IEA	biological_process
TRITD7Av1G052380	TRITD7Av1G052380.1	GO:0006468	protein phosphorylation	The process of introducing a phosphate group on to a protein.	IEA	biological_process
TRITD7Av1G031980	TRITD7Av1G031980.83	GO:0006952	defense response	Reactions, triggered in response to the presence of a foreign body or the occurrence of an injury, which result in restriction of damage to the organism attacked or prevention/recovery from the infection caused by the attack.	IEA	biological_process
TRITD7Av1G012590	TRITD7Av1G012590.1	GO:0006508	proteolysis	The hydrolysis of proteins into smaller polypeptides and/or amino acids by cleavage of their peptide bonds.	IEA	biological_process
TRITD7Av1G000770	TRITD7Av1G000770.1	GO:0006952	defense response	Reactions, triggered in response to the presence of a foreign body or the occurrence of an injury, which result in restriction of damage to the organism attacked or prevention/recovery from the infection caused by the attack.	IEA	biological_process
TRITD7Av1G027980	TRITD7Av1G027980.2	GO:0006355	regulation of DNA-templated transcription	Any process that modulates the frequency, rate or extent of cellular DNA-templated transcription.	IEA	biological_process
TRITD7Av1G017990	TRITD7Av1G017990.10	GO:0006952	defense response	Reactions, triggered in response to the presence of a foreign body or the occurrence of an injury, which result in restriction of damage to the organism attacked or prevention/recovery from the infection caused by the attack.	IEA	biological_process
TRITD7Av1G109940	TRITD7Av1G109940.1	GO:0006952	defense response	Reactions, triggered in response to the presence of a foreign body or the occurrence of an injury, which result in restriction of damage to the organism attacked or prevention/recovery from the infection caused by the attack.	IEA	biological_process
TRITD7Av1G038560	TRITD7Av1G038560.5	GO:0000398	mRNA splicing, via spliceosome	The joining together of exons from one or more primary transcripts of messenger RNA (mRNA) and the excision of intron sequences, via a spliceosomal mechanism, so that mRNA consisting only of the joined exons is produced.	IEA	biological_process
TRITD7Av1G004310	TRITD7Av1G004310.1	GO:0006952	defense response	Reactions, triggered in response to the presence of a foreign body or the occurrence of an injury, which result in restriction of damage to the organism attacked or prevention/recovery from the infection caused by the attack.	IEA	biological_process
TRITD7Av1G014560	TRITD7Av1G014560.2	GO:0007166	cell surface receptor signaling pathway	The series of molecular signals initiated by activation of a receptor on the surface of a cell. The pathway begins with binding of an extracellular ligand to a cell surface receptor, or for receptors that signal in the absence of a ligand, by ligand-withdrawal or the activity of a constitutively active receptor. The pathway ends with regulation of a downstream cellular process, e.g. transcription.	IEA	biological_process
TRITD7Av1G014560	TRITD7Av1G014560.2	GO:0006468	protein phosphorylation	The process of introducing a phosphate group on to a protein.	IEA	biological_process
TRITD7Av1G113350	TRITD7Av1G113350.4	GO:0007018	microtubule-based movement	A microtubule-based process that results in the movement of organelles, other microtubules, or other cellular components. Examples include motor-driven movement along microtubules and movement driven by polymerization or depolymerization of microtubules.	IEA	biological_process
TRITD7Av1G007140	TRITD7Av1G007140.6	GO:0030244	cellulose biosynthetic process	The chemical reactions and pathways resulting in the formation of cellulose, a linear beta1-4 glucan of molecular mass 50-400 kDa with the pyranose units in the -4C1 conformation.	IEA	biological_process
TRITD7Av1G035910	TRITD7Av1G035910.2	GO:0043328	protein transport to vacuole involved in ubiquitin-dependent protein catabolic process via the multivesicular body sorting pathway	The process of directing proteins towards the vacuole that contributes to protein catabolism via the multivesicular body (MVB) pathway.	IEA	biological_process
TRITD7Av1G169110	TRITD7Av1G169110.2	GO:0006680	glucosylceramide catabolic process	The chemical reactions and pathways resulting in the breakdown of glucosylceramides, any compound formed by the replacement of the glycosidic hydroxyl group of a cyclic form of glucose by a ceramide group.	IEA	biological_process
TRITD7Av1G169110	TRITD7Av1G169110.2	GO:0005975	carbohydrate metabolic process	The chemical reactions and pathways involving carbohydrates, any of a group of organic compounds based of the general formula Cx(H2O)y.	IEA	biological_process
TRITD7Av1G026810	TRITD7Av1G026810.11	GO:0007166	cell surface receptor signaling pathway	The series of molecular signals initiated by activation of a receptor on the surface of a cell. The pathway begins with binding of an extracellular ligand to a cell surface receptor, or for receptors that signal in the absence of a ligand, by ligand-withdrawal or the activity of a constitutively active receptor. The pathway ends with regulation of a downstream cellular process, e.g. transcription.	IEA	biological_process
TRITD7Av1G026810	TRITD7Av1G026810.11	GO:0006468	protein phosphorylation	The process of introducing a phosphate group on to a protein.	IEA	biological_process
TRITD7Av1G002480	TRITD7Av1G002480.1	GO:0016567	protein ubiquitination	The process in which one or more ubiquitin groups are added to a protein.	IEA	biological_process
TRITD7Av1G029670	TRITD7Av1G029670.1	GO:0046854	phosphatidylinositol phosphate biosynthetic process	The chemical reactions and pathways resulting in the formation of phosphatidylinositol phosphate.	IEA	biological_process
TRITD7Av1G029670	TRITD7Av1G029670.1	GO:0006790	sulfur compound metabolic process	The chemical reactions and pathways involving the nonmetallic element sulfur or compounds that contain sulfur, such as the amino acids methionine and cysteine or the tripeptide glutathione.	IEA	biological_process
TRITD7Av1G029670	TRITD7Av1G029670.1	GO:0046855	inositol phosphate dephosphorylation	The process of removing a phosphate group from any mono- or polyphosphorylated inositol.	IEA	biological_process
TRITD7Av1G132760	TRITD7Av1G132760.10	GO:0006413	translational initiation	The process preceding formation of the peptide bond between the first two amino acids of a protein. This includes the formation of a complex of the ribosome, mRNA or circRNA, and an initiation complex that contains the first aminoacyl-tRNA.	IEA	biological_process
TRITD7Av1G009530	TRITD7Av1G009530.2	GO:0006952	defense response	Reactions, triggered in response to the presence of a foreign body or the occurrence of an injury, which result in restriction of damage to the organism attacked or prevention/recovery from the infection caused by the attack.	IEA	biological_process
TRITD7Av1G019110	TRITD7Av1G019110.1	GO:0055085	transmembrane transport	The process in which a solute is transported across a lipid bilayer, from one side of a membrane to the other.	IEA	biological_process
TRITD7Av1G031310	TRITD7Av1G031310.2	GO:0006633	fatty acid biosynthetic process	The chemical reactions and pathways resulting in the formation of a fatty acid, any of the aliphatic monocarboxylic acids that can be liberated by hydrolysis from naturally occurring fats and oils. Fatty acids are predominantly straight-chain acids of 4 to 24 carbon atoms, which may be saturated or unsaturated; branched fatty acids and hydroxy fatty acids also occur, and very long chain acids of …	IEA	biological_process
TRITD7Av1G094290	TRITD7Av1G094290.2	GO:0015979	photosynthesis	The synthesis by organisms of organic chemical compounds, especially carbohydrates, from carbon dioxide (CO2) using energy obtained from light rather than from the oxidation of chemical compounds.	IEA	biological_process
TRITD7Av1G000930	TRITD7Av1G000930.8	GO:0007018	microtubule-based movement	A microtubule-based process that results in the movement of organelles, other microtubules, or other cellular components. Examples include motor-driven movement along microtubules and movement driven by polymerization or depolymerization of microtubules.	IEA	biological_process
TRITD7Av1G051060	TRITD7Av1G051060.12	GO:0006952	defense response	Reactions, triggered in response to the presence of a foreign body or the occurrence of an injury, which result in restriction of damage to the organism attacked or prevention/recovery from the infection caused by the attack.	IEA	biological_process
TRITD7Av1G001840	TRITD7Av1G001840.2	GO:0006952	defense response	Reactions, triggered in response to the presence of a foreign body or the occurrence of an injury, which result in restriction of damage to the organism attacked or prevention/recovery from the infection caused by the attack.	IEA	biological_process
TRITD7Av1G000230	TRITD7Av1G000230.16	GO:0016104	triterpenoid biosynthetic process	The chemical reactions and pathways resulting in the formation of triterpenoid compounds, terpenoids with six isoprene units.	IEA	biological_process
TRITD7Av1G031260	TRITD7Av1G031260.1	GO:0006633	fatty acid biosynthetic process	The chemical reactions and pathways resulting in the formation of a fatty acid, any of the aliphatic monocarboxylic acids that can be liberated by hydrolysis from naturally occurring fats and oils. Fatty acids are predominantly straight-chain acids of 4 to 24 carbon atoms, which may be saturated or unsaturated; branched fatty acids and hydroxy fatty acids also occur, and very long chain acids of …	IEA	biological_process
TRITD7Av1G265270	TRITD7Av1G265270.1	GO:0006355	regulation of DNA-templated transcription	Any process that modulates the frequency, rate or extent of cellular DNA-templated transcription.	IEA	biological_process
TRITD7Av1G280390	TRITD7Av1G280390.1	GO:0006952	defense response	Reactions, triggered in response to the presence of a foreign body or the occurrence of an injury, which result in restriction of damage to the organism attacked or prevention/recovery from the infection caused by the attack.	IEA	biological_process
TRITD7Av1G270580	TRITD7Av1G270580.1	GO:0055085	transmembrane transport	The process in which a solute is transported across a lipid bilayer, from one side of a membrane to the other.	IEA	biological_process
TRITD7Av1G275030	TRITD7Av1G275030.1	GO:0016567	protein ubiquitination	The process in which one or more ubiquitin groups are added to a protein.	IEA	biological_process
TRITD7Av1G217470	TRITD7Av1G217470.1	GO:0006355	regulation of DNA-templated transcription	Any process that modulates the frequency, rate or extent of cellular DNA-templated transcription.	IEA	biological_process
TRITD7Av1G270370	TRITD7Av1G270370.10	GO:0006457	protein folding	The process of assisting in the covalent and noncovalent assembly of single chain polypeptides or multisubunit complexes into the correct tertiary structure.	IEA	biological_process
TRITD7Av1G247290	TRITD7Av1G247290.4	GO:0006952	defense response	Reactions, triggered in response to the presence of a foreign body or the occurrence of an injury, which result in restriction of damage to the organism attacked or prevention/recovery from the infection caused by the attack.	IEA	biological_process
TRITD7Av1G263130	TRITD7Av1G263130.1	GO:0006468	protein phosphorylation	The process of introducing a phosphate group on to a protein.	IEA	biological_process
TRITD7Av1G269130	TRITD7Av1G269130.1	GO:0006952	defense response	Reactions, triggered in response to the presence of a foreign body or the occurrence of an injury, which result in restriction of damage to the organism attacked or prevention/recovery from the infection caused by the attack.	IEA	biological_process
TRITD7Av1G277270	TRITD7Av1G277270.3	GO:0006075	(1->3)-beta-D-glucan biosynthetic process	The chemical reactions and pathways resulting in the formation of (1->3)-beta-D-glucans, compounds composed of glucose residues linked by (1->3)-beta-D-glucosidic bonds.	IEA	biological_process
TRITD7Av1G279450	TRITD7Av1G279450.1	GO:0006952	defense response	Reactions, triggered in response to the presence of a foreign body or the occurrence of an injury, which result in restriction of damage to the organism attacked or prevention/recovery from the infection caused by the attack.	IEA	biological_process
TRITD7Av1G269540	TRITD7Av1G269540.1	GO:0006952	defense response	Reactions, triggered in response to the presence of a foreign body or the occurrence of an injury, which result in restriction of damage to the organism attacked or prevention/recovery from the infection caused by the attack.	IEA	biological_process
TRITD7Av1G265060	TRITD7Av1G265060.1	GO:0006468	protein phosphorylation	The process of introducing a phosphate group on to a protein.	IEA	biological_process
TRITD7Av1G172990	TRITD7Av1G172990.4	GO:0009451	RNA modification	The covalent alteration of one or more nucleotides within an RNA molecule to produce an RNA molecule with a sequence that differs from that coded genetically.	IEA	biological_process
TRITD7Av1G273240	TRITD7Av1G273240.6	GO:0006355	regulation of DNA-templated transcription	Any process that modulates the frequency, rate or extent of cellular DNA-templated transcription.	IEA	biological_process
TRITD7Av1G198480	TRITD7Av1G198480.1	GO:0006468	protein phosphorylation	The process of introducing a phosphate group on to a protein.	IEA	biological_process
TRITD7Av1G279160	TRITD7Av1G279160.7	GO:0006508	proteolysis	The hydrolysis of proteins into smaller polypeptides and/or amino acids by cleavage of their peptide bonds.	IEA	biological_process
TRITD7Av1G280070	TRITD7Av1G280070.17	GO:0006952	defense response	Reactions, triggered in response to the presence of a foreign body or the occurrence of an injury, which result in restriction of damage to the organism attacked or prevention/recovery from the infection caused by the attack.	IEA	biological_process
TRITD7Bv1G012680	TRITD7Bv1G012680.3	GO:0006952	defense response	Reactions, triggered in response to the presence of a foreign body or the occurrence of an injury, which result in restriction of damage to the organism attacked or prevention/recovery from the infection caused by the attack.	IEA	biological_process
TRITD7Bv1G114630	TRITD7Bv1G114630.1	GO:0006265	DNA topological change	The process in which a transformation is induced in the topological structure of a double-stranded DNA helix, resulting in a change in linking number.	IEA	biological_process
TRITD7Bv1G028150	TRITD7Bv1G028150.3	GO:0006952	defense response	Reactions, triggered in response to the presence of a foreign body or the occurrence of an injury, which result in restriction of damage to the organism attacked or prevention/recovery from the infection caused by the attack.	IEA	biological_process
TRITD7Bv1G004680	TRITD7Bv1G004680.47	GO:0055085	transmembrane transport	The process in which a solute is transported across a lipid bilayer, from one side of a membrane to the other.	IEA	biological_process
TRITD7Bv1G038060	TRITD7Bv1G038060.1	GO:0009767	photosynthetic electron transport chain	A process, occurring as part of photosynthesis, in which light provides the energy for a series of electron carriers to operate together to transfer electrons and generate a transmembrane electrochemical gradient.	IEA	biological_process
TRITD7Bv1G038060	TRITD7Bv1G038060.1	GO:0019684	photosynthesis, light reaction	The light reactions of photosynthesis, which take place in photosystems II and I. Light energy is harvested and used to power the transfer of electrons among a series of electron donors and acceptors. The final electron acceptor is NADP+, which is reduced to NADPH. NADPH generated from light reactions is used in sugar synthesis in dark reactions. Light reactions also generate a proton motive forc…	IEA	biological_process
TRITD7Bv1G146730	TRITD7Bv1G146730.1	GO:0000956	nuclear-transcribed mRNA catabolic process	The chemical reactions and pathways resulting in the breakdown of nuclear-transcribed mRNAs in eukaryotic cells.	IEA	biological_process
TRITD7Bv1G146730	TRITD7Bv1G146730.1	GO:0000398	mRNA splicing, via spliceosome	The joining together of exons from one or more primary transcripts of messenger RNA (mRNA) and the excision of intron sequences, via a spliceosomal mechanism, so that mRNA consisting only of the joined exons is produced.	IEA	biological_process
TRITD7Bv1G110640	TRITD7Bv1G110640.1	GO:0009664	plant-type cell wall organization	A process that results in the assembly and arrangement of constituent parts of the cellulose and pectin-containing cell wall, or in the disassembly of the cellulose and pectin-containing cell wall. This process is carried out at the cellular level. An example of this process is found in Arabidopsis thaliana.	IEA	biological_process
TRITD7Bv1G000540	TRITD7Bv1G000540.6	GO:0006952	defense response	Reactions, triggered in response to the presence of a foreign body or the occurrence of an injury, which result in restriction of damage to the organism attacked or prevention/recovery from the infection caused by the attack.	IEA	biological_process
TRITD7Bv1G147270	TRITD7Bv1G147270.1	GO:0006468	protein phosphorylation	The process of introducing a phosphate group on to a protein.	IEA	biological_process
TRITD7Bv1G195170	TRITD7Bv1G195170.1	GO:0006952	defense response	Reactions, triggered in response to the presence of a foreign body or the occurrence of an injury, which result in restriction of damage to the organism attacked or prevention/recovery from the infection caused by the attack.	IEA	biological_process
TRITD7Bv1G207090	TRITD7Bv1G207090.8	GO:0055085	transmembrane transport	The process in which a solute is transported across a lipid bilayer, from one side of a membrane to the other.	IEA	biological_process
TRITD7Bv1G207090	TRITD7Bv1G207090.8	GO:0010315	auxin export across the plasma membrane	The directed movement of auxins from inside of a cell, across the plasma membrane and into the extracellular region.	IEA	biological_process
TRITD7Bv1G205780	TRITD7Bv1G205780.4	GO:0006508	proteolysis	The hydrolysis of proteins into smaller polypeptides and/or amino acids by cleavage of their peptide bonds.	IEA	biological_process
TRITD7Bv1G191980	TRITD7Bv1G191980.1	GO:0048544	recognition of pollen	A cell recognition process in which pollen is recognized and either accepted or rejected by cells in the stigma.	IEA	biological_process
TRITD7Bv1G210650	TRITD7Bv1G210650.3	GO:0015031	protein transport	The directed movement of proteins into, out of or within a cell, or between cells, by means of some agent such as a transporter or pore.	IEA	biological_process
TRITD7Bv1G210650	TRITD7Bv1G210650.3	GO:0006886	intracellular protein transport	The directed movement of proteins in a cell, including the movement of proteins between specific compartments or structures within a cell, such as organelles of a eukaryotic cell.	IEA	biological_process
TRITD7Bv1G210650	TRITD7Bv1G210650.3	GO:0006605	protein targeting	The process of targeting specific proteins to particular regions of the cell, typically membrane-bounded subcellular organelles. Usually requires an organelle specific protein sequence motif.	IEA	biological_process
TRITD7Bv1G217560	TRITD7Bv1G217560.5	GO:0006952	defense response	Reactions, triggered in response to the presence of a foreign body or the occurrence of an injury, which result in restriction of damage to the organism attacked or prevention/recovery from the infection caused by the attack.	IEA	biological_process
TRITD7Bv1G218130	TRITD7Bv1G218130.1	GO:0006952	defense response	Reactions, triggered in response to the presence of a foreign body or the occurrence of an injury, which result in restriction of damage to the organism attacked or prevention/recovery from the infection caused by the attack.	IEA	biological_process
TRITD7Bv1G211270	TRITD7Bv1G211270.1	GO:0006952	defense response	Reactions, triggered in response to the presence of a foreign body or the occurrence of an injury, which result in restriction of damage to the organism attacked or prevention/recovery from the infection caused by the attack.	IEA	biological_process
TRITD7Bv1G194000	TRITD7Bv1G194000.1	GO:0055085	transmembrane transport	The process in which a solute is transported across a lipid bilayer, from one side of a membrane to the other.	IEA	biological_process
TRITD7Bv1G194000	TRITD7Bv1G194000.1	GO:0042938	dipeptide transport	The directed movement of a dipeptide, a combination of two amino acids by means of a peptide (-CO-NH-) link, into, out of or within a cell, or between cells, by means of some agent such as a transporter or pore.	IEA	biological_process
TRITD7Bv1G232700	TRITD7Bv1G232700.3	GO:0006952	defense response	Reactions, triggered in response to the presence of a foreign body or the occurrence of an injury, which result in restriction of damage to the organism attacked or prevention/recovery from the infection caused by the attack.	IEA	biological_process
TRITD7Bv1G233900	TRITD7Bv1G233900.2	GO:0006952	defense response	Reactions, triggered in response to the presence of a foreign body or the occurrence of an injury, which result in restriction of damage to the organism attacked or prevention/recovery from the infection caused by the attack.	IEA	biological_process
TRITD7Bv1G204530	TRITD7Bv1G204530.1	GO:0048544	recognition of pollen	A cell recognition process in which pollen is recognized and either accepted or rejected by cells in the stigma.	IEA	biological_process
TRITD7Bv1G204530	TRITD7Bv1G204530.1	GO:0006468	protein phosphorylation	The process of introducing a phosphate group on to a protein.	IEA	biological_process
TRITD7Bv1G209890	TRITD7Bv1G209890.2	GO:0009909	regulation of flower development	Any process that modulates the frequency, rate or extent of flower development.	IEA	biological_process
TRITD7Bv1G164070	TRITD7Bv1G164070.3	GO:0006508	proteolysis	The hydrolysis of proteins into smaller polypeptides and/or amino acids by cleavage of their peptide bonds.	IEA	biological_process
TRITD7Bv1G192070	TRITD7Bv1G192070.1	GO:0048544	recognition of pollen	A cell recognition process in which pollen is recognized and either accepted or rejected by cells in the stigma.	IEA	biological_process
TRITD7Bv1G192070	TRITD7Bv1G192070.1	GO:0006468	protein phosphorylation	The process of introducing a phosphate group on to a protein.	IEA	biological_process
TRITD7Bv1G225370	TRITD7Bv1G225370.1	GO:0006952	defense response	Reactions, triggered in response to the presence of a foreign body or the occurrence of an injury, which result in restriction of damage to the organism attacked or prevention/recovery from the infection caused by the attack.	IEA	biological_process
TRITD7Bv1G233680	TRITD7Bv1G233680.1	GO:0006952	defense response	Reactions, triggered in response to the presence of a foreign body or the occurrence of an injury, which result in restriction of damage to the organism attacked or prevention/recovery from the infection caused by the attack.	IEA	biological_process
