# Supplementary material for: Whole-genome resequencing-based characterization of a durum wheat landrace showing similarity to ‘Senatore Cappelli’
Source: PLoS One. 2023 Sep 21;18(9):e0291430. doi: 10.1371/journal.pone.0291430 (PMC10513328; doi:10.1371/journal.pone.0291430)
Supplement: S2 Text — (TXT) [file pone.0291430.s026.txt]

rs	alleles	chrom	pos	Strand	assembly	center	protLSID	assayLSID	panelLSID	QCcode	TB2018	Senatore_Cappelli.V-OCs	Cappelli.V-OCs	Senatore_Cappelli.UP-OCs	CAPPELLI-AG-OCs	CAPPELLI-MP-OCs
wsnp_Ku_c1818_3557408	T/C	1	3072872	+	NA	NA	NA	NA	NA	NA	TT	TT	TT	TT	TT	TT
tplb0025b13_2054	T/C	1	3075188	+	NA	NA	NA	NA	NA	NA	TT	TT	TT	TT	TT	TT
Kukri_c7192_1128	C/T	1	3080236	+	NA	NA	NA	NA	NA	NA	CC	CC	CC	CC	CC	CC
BS00026456_51	T/C	1	3273442	+	NA	NA	NA	NA	NA	NA	TT	TT	TT	TT	TT	TT
CAP12_c3074_192	G/A	1	4258494	+	NA	NA	NA	NA	NA	NA	GG	GG	GG	GG	GG	GG
BS00023130_51	G/T	1	5610548	+	NA	NA	NA	NA	NA	NA	GG	GG	GG	GG	GG	GG
RAC875_c30657_82	A/G	1	6542081	+	NA	NA	NA	NA	NA	NA	AA	AA	AA	AA	AA	AA
BS00023201_51	G/A	1	6918899	+	NA	NA	NA	NA	NA	NA	AG	GG	GG	GG	GG	GG
BS00022355_51	T/C	1	6940513	+	NA	NA	NA	NA	NA	NA	TT	TT	TT	TT	TT	TT
Kukri_c2332_1093	G/A	1	6941846	+	NA	NA	NA	NA	NA	NA	GG	GG	GG	GG	GG	GG
Excalibur_c71158_54	A/G	1	7600435	+	NA	NA	NA	NA	NA	NA	AA	AA	AA	AA	AA	AA
Excalibur_c82557_201	C/A	1	8194572	+	NA	NA	NA	NA	NA	NA	AA	AA	AC	AC	AA	AA
Kukri_c2446_683	G/A	1	8541617	+	NA	NA	NA	NA	NA	NA	TT	GG	GG	GG	GG	GG
Tdurum_contig46413_680	T/C	1	8999846	+	NA	NA	NA	NA	NA	NA	CC	CC	CC	CC	CC	CC
Tdurum_contig56871_696	G/A	1	9084726	+	NA	NA	NA	NA	NA	NA	AA	AA	AA	AA	AA	AA
Tdurum_contig43943_1165	A/G	1	9126954	+	NA	NA	NA	NA	NA	NA	GG	AA	AA	AA	AA	AA
GENE-0172_551	C/T	1	9127217	+	NA	NA	NA	NA	NA	NA	CC	CC	CC	CC	CC	CC
Tdurum_contig68637_256	G/A	1	9128337	+	NA	NA	NA	NA	NA	NA	AA	GG	GG	GG	GG	GG
Tdurum_contig14847_144	T/G	1	9129890	+	NA	NA	NA	NA	NA	NA	GG	TT	TT	TT	TT	TT
BobWhite_c28295_256	G/T	1	10253963	+	NA	NA	NA	NA	NA	NA	GG	GG	GG	GG	GG	GG
RAC875_rep_c70613_78	A/G	1	10511346	+	NA	NA	NA	NA	NA	NA	AA	AA	AA	AA	AA	AA
Excalibur_rep_c67198_530	A/G	1	10517555	+	NA	NA	NA	NA	NA	NA	AA	AA	AA	AA	AA	AA
wsnp_Ex_c1137_2182795	G/A	1	11204548	+	NA	NA	NA	NA	NA	NA	CC	GG	GG	GG	GG	GG
Tdurum_contig42479_3800	G/A	1	11205773	+	NA	NA	NA	NA	NA	NA	AA	GG	GG	GG	GG	GG
Kukri_c41943_535	A/G	1	11527209	+	NA	NA	NA	NA	NA	NA	AA	AA	AA	AA	AA	AA
Tdurum_contig83113_134	T/C	1	12344849	+	NA	NA	NA	NA	NA	NA	TT	TT	TT	TT	TT	TT
Tdurum_contig61492_684	A/G	1	13713664	+	NA	NA	NA	NA	NA	NA	GG	GG	GG	GG	GG	GG
BS00003761_51	A/G	1	14994608	+	NA	NA	NA	NA	NA	NA	AG	AA	AA	AA	AA	AA
RAC875_c37934_225	T/C	1	18724046	+	NA	NA	NA	NA	NA	NA	TT	TT	TT	TT	TT	TT
Ex_c64327_523	T/C	1	18833580	+	NA	NA	NA	NA	NA	NA	TT	TT	TT	TT	TT	TT
Kukri_c33670_506	C/A	1	19993301	+	NA	NA	NA	NA	NA	NA	CC	CC	CC	CC	CC	CC
BS00078982_51	C/A	1	22918575	+	NA	NA	NA	NA	NA	NA	CC	CC	CC	CC	CC	CC
wsnp_Ex_c10783_17554146	G/A	1	24176097	+	NA	NA	NA	NA	NA	NA	GG	GG	GG	GG	GG	GG
GENE-0427_442	A/G	1	25081797	+	NA	NA	NA	NA	NA	NA	AA	AA	AA	AA	AA	AA
Excalibur_c10689_254	G/A	1	25612698	+	NA	NA	NA	NA	NA	NA	GG	GG	GG	GG	GG	GG
Kukri_c13136_1363	C/T	1	30658116	+	NA	NA	NA	NA	NA	NA	CC	CC	CC	CC	CC	CC
Kukri_c22508_119	A/C	1	30813111	+	NA	NA	NA	NA	NA	NA	AA	AA	AA	AA	AA	AA
Kukri_c12534_559	T/G	1	31274037	+	NA	NA	NA	NA	NA	NA	TT	TT	TT	TT	TT	TT
Kukri_c63336_621	A/G	1	33143692	+	NA	NA	NA	NA	NA	NA	GG	AA	AA	AA	AA	AA
GENE-0002_856	C/T	1	34081569	+	NA	NA	NA	NA	NA	NA	CC	CC	CC	CC	CC	CC
Ra_c29142_340	T/C	1	34380081	+	NA	NA	NA	NA	NA	NA	CC	TT	TT	TT	TT	TT
Kukri_c46010_146	T/C	1	34783640	+	NA	NA	NA	NA	NA	NA	TT	TT	NN	NN	TT	TT
Tdurum_contig13946_241	C/T	1	35202812	+	NA	NA	NA	NA	NA	NA	CC	CC	CC	CC	CC	CC
Kukri_c82555_88	G/T	1	35206085	+	NA	NA	NA	NA	NA	NA	GG	GG	GG	GG	GG	GG
RAC875_c8271_1352	T/C	1	37799405	+	NA	NA	NA	NA	NA	NA	CC	TT	TT	TT	TT	TT
wsnp_CAP11_c1043_618449	T/C	1	39351687	+	NA	NA	NA	NA	NA	NA	GG	TT	TT	TT	TT	TT
RAC875_c826_2186	G/A	1	41113285	+	NA	NA	NA	NA	NA	NA	GG	GG	GG	GG	GG	GG
Tdurum_contig5008_635	G/A	1	49460159	+	NA	NA	NA	NA	NA	NA	GG	GG	GG	GG	GG	GG
IACX5982	C/A	1	50765158	+	NA	NA	NA	NA	NA	NA	CC	CC	CC	CC	CC	CC
IAAV6464	G/A	1	59746441	+	NA	NA	NA	NA	NA	NA	GG	GG	GG	GG	GG	GG
wsnp_Ex_c2181_4089788	C/T	1	66922076	+	NA	NA	NA	NA	NA	NA	CC	CC	CC	CC	CC	CC
Ku_c5960_496	C/T	1	73338672	+	NA	NA	NA	NA	NA	NA	CC	CC	CC	CC	CC	CC
RAC875_c21367_209	G/A	1	155918964	+	NA	NA	NA	NA	NA	NA	AA	GG	GG	GG	GG	GG
Excalibur_c6255_1119	T/C	1	156958361	+	NA	NA	NA	NA	NA	NA	TT	TT	TT	TT	TT	TT
Kukri_c14968_674	T/C	1	165530550	+	NA	NA	NA	NA	NA	NA	TT	TT	TT	TT	TT	TT
BS00065700_51	T/C	1	219760787	+	NA	NA	NA	NA	NA	NA	TT	TT	TT	TT	TT	TT
wsnp_Ex_c11697_18821490	T/C	1	239632966	+	NA	NA	NA	NA	NA	NA	TT	TT	TT	TT	TT	TT
Tdurum_contig19102_84	C/T	1	280796407	+	NA	NA	NA	NA	NA	NA	TT	NN	NN	NN	TT	TT
BS00065930_51	T/C	1	290488823	+	NA	NA	NA	NA	NA	NA	CC	TT	TT	TT	TT	TT
GENE-0227_217	C/A	1	299326154	+	NA	NA	NA	NA	NA	NA	CC	CC	CC	CC	CC	CC
BS00063885_51	A/G	1	300184923	+	NA	NA	NA	NA	NA	NA	AA	AA	AA	AA	AA	AA
TA001042-0912	T/G	1	302768013	+	NA	NA	NA	NA	NA	NA	TT	TT	TT	TT	TT	TT
BS00064548_51	C/T	1	309213092	+	NA	NA	NA	NA	NA	NA	TT	TT	TT	TT	TT	TT
RFL_Contig5450_993	C/T	1	309438231	+	NA	NA	NA	NA	NA	NA	CC	CC	CC	CC	CC	CC
BS00064679_51	C/T	1	313632182	+	NA	NA	NA	NA	NA	NA	CC	CC	CC	CC	CC	CC
BS00072686_51	A/G	1	314979351	+	NA	NA	NA	NA	NA	NA	AA	AA	AA	AA	AA	AA
BS00090634_51	G/A	1	321930002	+	NA	NA	NA	NA	NA	NA	GG	GG	GG	GG	GG	GG
IAAV6919	C/T	1	326169932	+	NA	NA	NA	NA	NA	NA	CC	CC	CC	CC	CC	CC
wsnp_Ex_c44049_50205457	T/C	1	339379350	+	NA	NA	NA	NA	NA	NA	TT	TT	TT	TT	TT	TT
wsnp_Ex_c8364_14095508	C/T	1	340550674	+	NA	NA	NA	NA	NA	NA	CC	CC	CC	CC	CC	CC
RAC875_c6338_2719	C/T	1	351782973	+	NA	NA	NA	NA	NA	NA	CC	CC	CC	CC	CC	CC
wsnp_Ex_c8885_14842394	T/C	1	353907087	+	NA	NA	NA	NA	NA	NA	TT	TT	TT	TT	TT	TT
CAP12_c6266_339	G/T	1	356537937	+	NA	NA	NA	NA	NA	NA	GG	GG	GG	GG	GG	GG
BobWhite_c46349_402	T/C	1	356661853	+	NA	NA	NA	NA	NA	NA	TT	TT	TT	TT	TT	TT
CAP8_c2843_226	G/A	1	358234482	+	NA	NA	NA	NA	NA	NA	GG	GG	GG	GG	GG	GG
Kukri_c47825_138	G/A	1	365078079	+	NA	NA	NA	NA	NA	NA	GG	GG	GG	GG	GG	GG
CAP11_c6014_160	A/G	1	367180631	+	NA	NA	NA	NA	NA	NA	AA	AA	AA	AA	AA	AA
Tdurum_contig48416_335	G/A	1	371174011	+	NA	NA	NA	NA	NA	NA	GG	GG	NN	GG	GG	GG
Tdurum_contig55009_1153	T/G	1	371787419	+	NA	NA	NA	NA	NA	NA	GG	TT	TT	TT	TT	TT
Tdurum_contig21737_203	T/C	1	375547065	+	NA	NA	NA	NA	NA	NA	CC	TT	TT	TT	TT	TT
IACX293	C/T	1	376857708	+	NA	NA	NA	NA	NA	NA	CC	CC	CC	CC	CC	CC
wsnp_Ra_c24776_34331660	G/A	1	378466672	+	NA	NA	NA	NA	NA	NA	GG	GG	GG	GG	GG	GG
RAC875_c12808_182	T/G	1	383873180	+	NA	NA	NA	NA	NA	NA	TT	TT	TT	TT	TT	TT
GENE-0491_632	G/A	1	392016603	+	NA	NA	NA	NA	NA	NA	GG	GG	GG	GG	GG	GG
RAC875_c32894_1038	T/C	1	396534220	+	NA	NA	NA	NA	NA	NA	TT	TT	TT	TT	TT	TT
BS00021907_51	G/A	1	420446313	+	NA	NA	NA	NA	NA	NA	GG	GG	GG	GG	GG	GG
RFL_Contig530_2305	C/T	1	426326790	+	NA	NA	NA	NA	NA	NA	CC	CC	CC	CC	CC	CC
Ex_c25689_1606	G/A	1	434525758	+	NA	NA	NA	NA	NA	NA	GG	GG	GG	GG	GG	GG
BobWhite_c22134_398	G/A	1	445567442	+	NA	NA	NA	NA	NA	NA	GG	GG	GG	GG	GG	GG
IAAV7383	G/A	1	450965293	+	NA	NA	NA	NA	NA	NA	GG	AA	AA	AA	AA	AA
wsnp_Ku_c4018_7333828	G/T	1	464822160	+	NA	NA	NA	NA	NA	NA	GG	GG	GG	GG	GG	GG
wsnp_Ex_c572_1138503	G/A	1	464822593	+	NA	NA	NA	NA	NA	NA	GG	GG	GG	GG	GG	GG
wsnp_Ex_c572_1138339	T/C	1	464822757	+	NA	NA	NA	NA	NA	NA	TT	TT	TT	TT	TT	TT
Excalibur_c59894_97	A/C	1	466241481	+	NA	NA	NA	NA	NA	NA	AA	AA	AA	AA	AA	AA
IACX18883	A/G	1	467243635	+	NA	NA	NA	NA	NA	NA	AA	AA	AA	AA	AA	AA
RAC875_c86680_391	G/A	1	467274229	+	NA	NA	NA	NA	NA	NA	GG	GG	GG	GG	GG	GG
Kukri_c88698_296	A/G	1	467303236	+	NA	NA	NA	NA	NA	NA	AA	AA	AA	AA	AA	AA
BobWhite_c38865_319	G/T	1	467708290	+	NA	NA	NA	NA	NA	NA	GG	GG	GG	GG	GG	GG
IACX3496	A/C	1	473397696	+	NA	NA	NA	NA	NA	NA	AA	AA	AA	AA	AA	AA
Ra_c58315_265	A/G	1	475652884	+	NA	NA	NA	NA	NA	NA	AA	AA	AA	AA	AA	AA
Kukri_c3582_87	G/A	1	476653780	+	NA	NA	NA	NA	NA	NA	GG	GG	GG	GG	GG	GG
Kukri_c10239_2186	G/T	1	479643030	+	NA	NA	NA	NA	NA	NA	GG	GG	GG	GG	GG	GG
wsnp_Ra_c7818_13376644	T/G	1	479643317	+	NA	NA	NA	NA	NA	NA	TT	TT	TT	TT	TT	TT
Kukri_c27785_400	T/C	1	481780220	+	NA	NA	NA	NA	NA	NA	TT	TT	TT	TT	TT	TT
Excalibur_c34625_281	A/G	1	482635087	+	NA	NA	NA	NA	NA	NA	AA	AA	AA	AA	AA	AA
BS00067420_51	T/C	1	482795712	+	NA	NA	NA	NA	NA	NA	TT	TT	TT	TT	TT	TT
Excalibur_c7033_159	A/G	1	484188203	+	NA	NA	NA	NA	NA	NA	AA	AA	AA	AA	AA	AA
BS00087600_51	T/C	1	484190582	+	NA	NA	NA	NA	NA	NA	TT	TT	TT	TT	TT	TT
BS00087601_51	A/G	1	484190750	+	NA	NA	NA	NA	NA	NA	AA	AA	AA	AA	AA	AA
BS00022698_51	C/T	1	484855332	+	NA	NA	NA	NA	NA	NA	CC	CC	CC	CC	CC	CC
BS00002216_51	C/T	1	484861729	+	NA	NA	NA	NA	NA	NA	CC	CC	CC	CC	CC	CC
IACX4378	C/T	1	484861759	+	NA	NA	NA	NA	NA	NA	CC	CC	CC	CC	CC	CC
RAC875_c94534_75	T/C	1	485323680	+	NA	NA	NA	NA	NA	NA	TT	TT	TT	TT	TT	TT
wsnp_Ra_c12148_19539667	G/A	1	486835045	+	NA	NA	NA	NA	NA	NA	GG	GG	GG	GG	GG	GG
RAC875_c23081_141	A/G	1	493616458	+	NA	NA	NA	NA	NA	NA	AA	AA	AA	AA	AA	AA
Kukri_c25215_124	C/T	1	494645908	+	NA	NA	NA	NA	NA	NA	CC	CC	CC	CC	CC	CC
BS00065889_51	G/A	1	494722907	+	NA	NA	NA	NA	NA	NA	AA	GG	GG	GG	GG	GG
BS00010130_51	A/G	1	496022088	+	NA	NA	NA	NA	NA	NA	AA	AA	AA	AA	AA	AA
IAAV5535	A/C	1	499103437	+	NA	NA	NA	NA	NA	NA	AA	AA	AA	AA	AA	AA
IACX3047	A/G	1	499286585	+	NA	NA	NA	NA	NA	NA	AA	AA	AA	AA	AA	AA
BS00089894_51	T/C	1	500341790	+	NA	NA	NA	NA	NA	NA	TT	TT	TT	TT	TT	TT
Kukri_c30322_414	C/T	1	501336995	+	NA	NA	NA	NA	NA	NA	CC	CC	CC	CC	CC	CC
RAC875_rep_c112044_340	T/C	1	501638837	+	NA	NA	NA	NA	NA	NA	TT	TT	TT	TT	TT	TT
TA003955-1138	G/A	1	502441185	+	NA	NA	NA	NA	NA	NA	GG	GG	GG	GG	GG	GG
IACX5921	C/A	1	502782442	+	NA	NA	NA	NA	NA	NA	CC	CC	CC	CC	CC	CC
Kukri_rep_c117029_125	C/T	1	503810306	+	NA	NA	NA	NA	NA	NA	CC	CC	CC	CC	CC	CC
wsnp_BE445113A_Ta_2_1	C/T	1	503852292	+	NA	NA	NA	NA	NA	NA	CC	CC	CC	CC	CC	CC
wsnp_BE445113A_Ta_2_2	G/A	1	503852365	+	NA	NA	NA	NA	NA	NA	GG	GG	GG	GG	GG	GG
wsnp_Ku_c15214_23756800	C/T	1	506157519	+	NA	NA	NA	NA	NA	NA	CC	CC	CC	CC	CC	CC
Ku_c67089_214	G/A	1	506158336	+	NA	NA	NA	NA	NA	NA	GG	GG	GG	GG	GG	GG
RAC875_c29540_413	G/T	1	507117109	+	NA	NA	NA	NA	NA	NA	GG	GG	GG	GG	GG	GG
wsnp_Ra_c11877_19161832	C/T	1	507120245	+	NA	NA	NA	NA	NA	NA	CC	CC	CC	CC	CC	CC
BS00021728_51	C/T	1	507121068	+	NA	NA	NA	NA	NA	NA	NN	CC	CC	CC	CC	CC
Kukri_c58155_786	G/A	1	507262516	+	NA	NA	NA	NA	NA	NA	GG	GG	GG	GG	GG	GG
RAC875_c37545_289	G/A	1	508119253	+	NA	NA	NA	NA	NA	NA	GG	GG	GG	GG	GG	GG
wsnp_Ku_c10292_17066821	C/T	1	509682735	+	NA	NA	NA	NA	NA	NA	CC	CC	CC	CC	CC	CC
wsnp_Ku_c1642_3232242	C/T	1	509906809	+	NA	NA	NA	NA	NA	NA	CC	CC	CC	CC	CC	CC
wsnp_BM140362A_Ta_2_2	T/C	1	509907486	+	NA	NA	NA	NA	NA	NA	TT	TT	TT	TT	TT	TT
RAC875_c16391_426	G/A	1	511262897	+	NA	NA	NA	NA	NA	NA	GG	AA	AA	AA	AA	AA
CAP8_rep_c7343_88	T/C	1	511616947	+	NA	NA	NA	NA	NA	NA	CC	CC	CC	CC	CC	CC
Kukri_c54678_88	C/T	1	516344130	+	NA	NA	NA	NA	NA	NA	CC	CC	CC	CC	CC	CC
Ku_c1313_1673	T/C	1	516382360	+	NA	NA	NA	NA	NA	NA	TT	TT	TT	TT	TT	TT
Ra_c64515_242	A/C	1	516634665	+	NA	NA	NA	NA	NA	NA	AA	AA	AA	AA	AA	AA
wsnp_Ex_c1997_3757415	A/G	1	516883803	+	NA	NA	NA	NA	NA	NA	AA	AA	AA	AA	AA	AA
wsnp_Ex_c1997_3755945	C/A	1	516885394	+	NA	NA	NA	NA	NA	NA	CC	CC	CC	CC	CC	CC
RAC875_c32452_55	T/C	1	516886283	+	NA	NA	NA	NA	NA	NA	TT	TT	TT	TT	TT	TT
RAC875_c80876_67	T/G	1	518084931	+	NA	NA	NA	NA	NA	NA	GG	TT	TT	TT	TT	TT
wsnp_Ku_c23012_32893918	G/A	1	518866475	+	NA	NA	NA	NA	NA	NA	GG	GG	GG	GG	GG	GG
BS00022158_51	T/C	1	518866505	+	NA	NA	NA	NA	NA	NA	TT	TT	TT	TT	TT	TT
Excalibur_c44668_382	G/A	1	518925367	+	NA	NA	NA	NA	NA	NA	GG	GG	GG	GG	GG	GG
Excalibur_c9149_1326	C/T	1	519021913	+	NA	NA	NA	NA	NA	NA	CC	CC	CC	CC	CC	CC
BS00022788_51	A/C	1	519222633	+	NA	NA	NA	NA	NA	NA	AA	AA	AA	AA	AA	AA
Excalibur_c1845_4911	T/C	1	519878042	+	NA	NA	NA	NA	NA	NA	TT	TT	TT	TT	TT	TT
Kukri_c18017_1696	A/G	1	522867990	+	NA	NA	NA	NA	NA	NA	GG	AA	AA	AA	AA	AA
IAAV2694	C/A	1	522921603	+	NA	NA	NA	NA	NA	NA	CC	CC	CC	CC	CC	CC
BobWhite_c12977_65	A/C	1	523118033	+	NA	NA	NA	NA	NA	NA	AA	AA	AA	AA	AA	AA
GENE-0487_795	G/A	1	524025460	+	NA	NA	NA	NA	NA	NA	AA	GG	GG	GG	GG	GG
GENE-0487_644	G/A	1	524025656	+	NA	NA	NA	NA	NA	NA	TT	GG	GG	GG	GG	GG
BS00039378_51	C/T	1	525150774	+	NA	NA	NA	NA	NA	NA	CC	CC	CC	CC	CC	CC
Jagger_c5542_100	G/A	1	525192076	+	NA	NA	NA	NA	NA	NA	GG	GG	GG	GG	GG	GG
Tdurum_contig11896_550	C/T	1	526766882	+	NA	NA	NA	NA	NA	NA	CC	CC	CC	CC	CC	CC
GENE-0392_97	C/T	1	528098778	+	NA	NA	NA	NA	NA	NA	CC	CC	CC	CC	CC	CC
BobWhite_c96_170	C/A	1	530451905	+	NA	NA	NA	NA	NA	NA	CC	CC	CC	CC	CC	CC
Excalibur_rep_c106078_822	A/G	1	531969390	+	NA	NA	NA	NA	NA	NA	AA	AA	AA	AA	AA	AA
RAC875_c15975_1208	A/G	1	532705756	+	NA	NA	NA	NA	NA	NA	AA	AA	AA	AA	AA	AA
BS00012042_51	T/C	1	533155697	+	NA	NA	NA	NA	NA	NA	TT	TT	TT	TT	TT	TT
BS00110130_51	A/G	1	533726274	+	NA	NA	NA	NA	NA	NA	AA	AA	AA	AA	AA	AA
RAC875_c25814_361	G/A	1	534016263	+	NA	NA	NA	NA	NA	NA	GG	GG	GG	GG	GG	GG
BS00022396_51	T/C	1	534111980	+	NA	NA	NA	NA	NA	NA	TT	TT	TT	TT	TT	TT
BS00022261_51	G/A	1	535340668	+	NA	NA	NA	NA	NA	NA	AA	AA	AA	AA	AA	AA
BS00110627_51	G/T	1	535340720	+	NA	NA	NA	NA	NA	NA	GG	GG	GG	GG	GG	GG
Excalibur_c47013_1503	T/G	1	535824089	+	NA	NA	NA	NA	NA	NA	TT	TT	TT	TT	TT	TT
Excalibur_c97157_65	C/T	1	538599439	+	NA	NA	NA	NA	NA	NA	CC	CC	CC	CC	CC	CC
Tdurum_contig21114_255	A/C	1	538860191	+	NA	NA	NA	NA	NA	NA	AA	AA	AA	AA	AA	AA
Kukri_c24570_282	T/G	1	538929719	+	NA	NA	NA	NA	NA	NA	TT	TT	TT	TT	TT	TT
wsnp_RFL_Contig3542_3718200	A/G	1	539016736	+	NA	NA	NA	NA	NA	NA	GG	GG	GG	GG	GG	GG
wsnp_Ex_c33452_41938159	C/T	1	539017981	+	NA	NA	NA	NA	NA	NA	TT	CC	CC	CC	CC	CC
RAC875_rep_c72890_63	A/G	1	539110346	+	NA	NA	NA	NA	NA	NA	AA	AA	AA	AA	AA	AA
Ra_c110766_321	A/G	1	539287628	+	NA	NA	NA	NA	NA	NA	AA	AA	AA	AA	AA	AA
Ku_c8992_405	G/A	1	539359146	+	NA	NA	NA	NA	NA	NA	GG	GG	GG	GG	GG	GG
RAC875_c12348_720	G/A	1	540601822	+	NA	NA	NA	NA	NA	NA	GG	GG	GG	GG	GG	GG
RFL_Contig5334_831	G/A	1	540923782	+	NA	NA	NA	NA	NA	NA	GG	GG	GG	GG	GG	GG
Tdurum_contig96086_74	C/T	1	541793503	+	NA	NA	NA	NA	NA	NA	CC	CC	CC	CC	CC	CC
RAC875_c32379_216	A/C	1	542894892	+	NA	NA	NA	NA	NA	NA	AA	AA	AA	AA	AA	AA
BS00023203_51	C/T	1	543123782	+	NA	NA	NA	NA	NA	NA	CT	TT	TT	TT	TT	TT
BS00066278_51	A/G	1	543169895	+	NA	NA	NA	NA	NA	NA	GG	AA	AA	AA	AA	AA
IACX14	T/G	1	543352031	+	NA	NA	NA	NA	NA	NA	TT	TT	TT	TT	TT	TT
Ra_c29200_300	A/C	1	544848561	+	NA	NA	NA	NA	NA	NA	AA	AA	AA	AA	AA	AA
wsnp_BE494527A_Ta_2_1	A/G	1	546289082	+	NA	NA	NA	NA	NA	NA	AA	AA	AA	AA	AA	AA
wsnp_Ex_c28149_37293173	T/C	1	546960729	+	NA	NA	NA	NA	NA	NA	TT	TT	TT	TT	TT	TT
BobWhite_rep_c49755_131	T/C	1	549412908	+	NA	NA	NA	NA	NA	NA	TT	TT	TT	TT	TT	TT
Ra_c5683_1762	T/C	1	550536032	+	NA	NA	NA	NA	NA	NA	TT	TT	TT	TT	TT	TT
Tdurum_contig11077_122	C/T	1	551208955	+	NA	NA	NA	NA	NA	NA	TT	CC	CC	TT	TT	TT
RAC875_c7563_273	A/G	1	555367177	+	NA	NA	NA	NA	NA	NA	AA	AA	AA	AA	AA	AA
wsnp_BF474340A_Ta_2_1	C/T	1	556083561	+	NA	NA	NA	NA	NA	NA	CC	CC	CC	CC	CC	CC
RAC875_c15593_1421	G/A	1	556083731	+	NA	NA	NA	NA	NA	NA	AA	GG	GG	GG	GG	GG
Tdurum_contig56662_54	A/G	1	556928441	+	NA	NA	NA	NA	NA	NA	AA	AA	AA	AA	AA	AA
Excalibur_c1936_1072	A/C	1	563900011	+	NA	NA	NA	NA	NA	NA	CC	AA	AA	AA	AA	AA
wsnp_Ex_c23598_32826926	A/G	1	567703461	+	NA	NA	NA	NA	NA	NA	CC	AA	AA	AA	AA	AA
Kukri_c51781_199	A/C	1	568500744	+	NA	NA	NA	NA	NA	NA	AA	AA	AA	AA	AA	AA
CAP12_c8163_118	A/G	1	569463619	+	NA	NA	NA	NA	NA	NA	AA	AA	AA	AA	AA	AA
BobWhite_c9091_160	C/A	1	570123139	+	NA	NA	NA	NA	NA	NA	CC	CC	AC	AC	CC	CC
Kukri_c10121_498	T/C	1	570720073	+	NA	NA	NA	NA	NA	NA	CC	TT	TT	TT	TT	TT
GENE-0416_480	G/T	1	571867818	+	NA	NA	NA	NA	NA	NA	TT	GG	GG	GG	GG	GG
Excalibur_c66_147	A/G	1	572226995	+	NA	NA	NA	NA	NA	NA	AA	AA	AA	AA	AA	AA
RAC875_c55934_165	C/T	1	574758159	+	NA	NA	NA	NA	NA	NA	CC	CC	CC	CC	CC	CC
TA002215-1444	T/C	1	576387085	+	NA	NA	NA	NA	NA	NA	NN	TT	TT	TT	TT	TT
BS00023114_51	T/C	1	576853869	+	NA	NA	NA	NA	NA	NA	TT	TT	TT	TT	TT	TT
BS00022824_51	C/T	1	577234552	+	NA	NA	NA	NA	NA	NA	CC	CC	CC	CC	CC	CC
wsnp_Ex_c9343_15514531	A/G	1	577599073	+	NA	NA	NA	NA	NA	NA	AA	AA	AA	AA	AA	AA
wsnp_Ex_c3201_5910642	A/G	1	579446221	+	NA	NA	NA	NA	NA	NA	AA	AA	AA	AA	AA	AA
BobWhite_rep_c50057_164	C/T	1	579617382	+	NA	NA	NA	NA	NA	NA	CC	CC	CC	CC	CC	CC
GENE-0514_210	G/T	1	579738826	+	NA	NA	NA	NA	NA	NA	AA	GG	GG	GG	GG	GG
BS00065170_51	T/C	1	582636662	+	NA	NA	NA	NA	NA	NA	TT	TT	TT	TT	TT	TT
RAC875_rep_c71278_345	A/C	1	582795199	+	NA	NA	NA	NA	NA	NA	AA	CC	CC	AA	AA	AA
BS00011892_51	G/A	1	582795992	+	NA	NA	NA	NA	NA	NA	GG	GG	GG	GG	GG	GG
BS00011292_51	A/G	1	583588592	+	NA	NA	NA	NA	NA	NA	AA	AA	AA	AA	AA	AA
RAC875_c62550_470	C/T	1	583854330	+	NA	NA	NA	NA	NA	NA	CC	CC	CC	CC	CC	CC
BS00093275_51	A/G	1	583889227	+	NA	NA	NA	NA	NA	NA	AA	GG	GG	AA	AA	AA
BobWhite_c20073_382	G/T	1	584479982	+	NA	NA	NA	NA	NA	NA	GG	GG	GG	GG	GG	GG
BS00024107_51	G/A	1	584480098	+	NA	NA	NA	NA	NA	NA	GG	AA	AA	GG	GG	GG
Tdurum_contig45965_563	T/C	1	585888195	+	NA	NA	NA	NA	NA	NA	TT	TT	TT	TT	TT	TT
BS00070695_51	A/G	1	586248352	+	NA	NA	NA	NA	NA	NA	AA	AA	AA	AA	AA	AA
GENE-0543_1074	A/G	1	587099800	+	NA	NA	NA	NA	NA	NA	AA	AA	AA	AA	AA	AA
RAC875_c39312_339	G/A	1	587692859	+	NA	NA	NA	NA	NA	NA	GG	AA	AA	GG	GG	GG
BobWhite_c44947_277	C/T	1	588495700	+	NA	NA	NA	NA	NA	NA	CC	CC	CC	CC	CC	CC
CAP11_c1115_150	C/T	1	590596883	+	NA	NA	NA	NA	NA	NA	CC	CC	CC	CC	CC	CC
Excalibur_c6704_716	C/T	1	591358832	+	NA	NA	NA	NA	NA	NA	CC	CC	CC	CC	CC	CC
BS00021780_51	G/A	1	591379367	+	NA	NA	NA	NA	NA	NA	GG	GG	GG	GG	GG	GG
Tdurum_contig47006_2711	G/A	1	593106091	+	NA	NA	NA	NA	NA	NA	GG	AA	AA	GG	GG	GG
BS00076192_51	G/A	2	1847434	+	NA	NA	NA	NA	NA	NA	GG	GG	GG	GG	GG	GG
BS00050522_51	T/C	2	2218406	+	NA	NA	NA	NA	NA	NA	NN	TT	TT	TT	TT	TT
Kukri_c44369_131	T/G	2	2234916	+	NA	NA	NA	NA	NA	NA	GT	TT	TT	TT	TT	TT
BS00093078_51	T/C	2	2401305	+	NA	NA	NA	NA	NA	NA	TT	TT	TT	TT	TT	TT
BS00087784_51	C/T	2	6062684	+	NA	NA	NA	NA	NA	NA	CC	CC	CC	CC	CC	CC
IACX502	C/T	2	6564658	+	NA	NA	NA	NA	NA	NA	CC	CC	CC	CC	CC	CC
RFL_Contig3481_1669	T/C	2	6994959	+	NA	NA	NA	NA	NA	NA	CC	TT	TT	TT	TT	TT
BS00022505_51	T/G	2	7032179	+	NA	NA	NA	NA	NA	NA	TT	TT	TT	TT	TT	TT
TA001286-0611-w	T/C	2	7511992	+	NA	NA	NA	NA	NA	NA	TT	TT	TT	TT	TT	TT
Tdurum_contig28703_293	T/G	2	7642467	+	NA	NA	NA	NA	NA	NA	GG	TT	TT	TT	TT	TT
Kukri_c8390_1515	C/T	2	8294890	+	NA	NA	NA	NA	NA	NA	CC	CC	CC	CC	CC	CC
Excalibur_c43567_850	C/T	2	8294925	+	NA	NA	NA	NA	NA	NA	CC	CC	CC	CC	CC	CC
Kukri_c8390_1102	G/A	2	8295417	+	NA	NA	NA	NA	NA	NA	GG	GG	GG	GG	GG	GG
Kukri_c36151_170	G/A	2	10638274	+	NA	NA	NA	NA	NA	NA	GG	GG	GG	GG	GG	GG
Kukri_c44392_212	G/A	2	11172057	+	NA	NA	NA	NA	NA	NA	GG	GG	GG	GG	GG	GG
BS00004903_51	A/C	2	12390049	+	NA	NA	NA	NA	NA	NA	AA	AA	AA	AA	AA	AA
RAC875_c113582_346	C/T	2	12434268	+	NA	NA	NA	NA	NA	NA	CC	CC	CC	CC	CC	CC
Excalibur_c9196_313	T/C	2	12566388	+	NA	NA	NA	NA	NA	NA	CC	TT	TT	TT	TT	TT
TA004380-0460	T/G	2	13219417	+	NA	NA	NA	NA	NA	NA	NN	TT	TT	TT	TT	TT
Kukri_c76307_182	C/T	2	14071440	+	NA	NA	NA	NA	NA	NA	CC	CC	CC	CC	CC	CC
BS00105846_51	C/T	2	14950118	+	NA	NA	NA	NA	NA	NA	CC	CC	CC	CC	CC	CC
Ku_c31363_2165	A/C	2	16073465	+	NA	NA	NA	NA	NA	NA	AA	AA	AA	AA	AA	AA
CAP7_c3847_204	G/A	2	16400316	+	NA	NA	NA	NA	NA	NA	GG	GG	GG	GG	GG	GG
RFL_Contig1118_1073	C/T	2	17708933	+	NA	NA	NA	NA	NA	NA	CC	CC	CC	CC	CC	CC
Tdurum_contig78972_316	A/G	2	17851221	+	NA	NA	NA	NA	NA	NA	AA	AA	AA	AA	AA	AA
Tdurum_contig50667_306	C/T	2	19555352	+	NA	NA	NA	NA	NA	NA	CC	CC	CC	CC	CC	CC
BS00110121_51	G/A	2	20508531	+	NA	NA	NA	NA	NA	NA	GG	GG	GG	GG	GG	GG
wsnp_Ex_c5780_10153638	A/G	2	23748570	+	NA	NA	NA	NA	NA	NA	AA	AA	AA	AA	AA	AA
Tdurum_contig44861_1253	A/C	2	23749088	+	NA	NA	NA	NA	NA	NA	CC	CC	CC	CC	CC	CC
Tdurum_contig56188_569	T/C	2	26807811	+	NA	NA	NA	NA	NA	NA	TT	TT	TT	TT	TT	TT
Tdurum_contig777_260	G/A	2	28384536	+	NA	NA	NA	NA	NA	NA	GG	AA	AA	GG	GG	GG
Kukri_c34793_360	G/T	2	28584170	+	NA	NA	NA	NA	NA	NA	GG	GG	GG	GG	GG	GG
BS00065053_51	C/T	2	40663340	+	NA	NA	NA	NA	NA	NA	CC	CC	CC	CC	CC	CC
BS00004418_51	T/G	2	40730741	+	NA	NA	NA	NA	NA	NA	TT	TT	TT	TT	TT	TT
BS00022590_51	A/G	2	40730967	+	NA	NA	NA	NA	NA	NA	AA	AA	AA	AA	AA	AA
RAC875_c1825_188	C/T	2	41908074	+	NA	NA	NA	NA	NA	NA	TT	CC	CC	CC	CC	CC
Tdurum_contig9762_314	A/G	2	45077436	+	NA	NA	NA	NA	NA	NA	GG	AA	AA	AA	AA	AA
Tdurum_contig11334_554	T/C	2	45963486	+	NA	NA	NA	NA	NA	NA	CC	TT	TT	TT	TT	TT
wsnp_Ex_c12012_19240904	C/T	2	46695456	+	NA	NA	NA	NA	NA	NA	CC	CC	CC	CC	CC	CC
Excalibur_c95656_129	C/T	2	47626550	+	NA	NA	NA	NA	NA	NA	CC	CC	CC	CC	CC	CC
wsnp_Ra_c19335_28504388	G/T	2	49389528	+	NA	NA	NA	NA	NA	NA	TT	GG	GG	GG	GG	NN
RFL_Contig2160_617	G/A	2	49454137	+	NA	NA	NA	NA	NA	NA	GG	GG	GG	GG	GG	GG
Tdurum_contig8382_300	C/T	2	49719172	+	NA	NA	NA	NA	NA	NA	CC	CC	CC	CC	CC	CC
RAC875_c90169_393	C/T	2	50082801	+	NA	NA	NA	NA	NA	NA	CC	CC	CC	CC	CC	CC
wsnp_Ex_c12063_19310114	G/A	2	55737895	+	NA	NA	NA	NA	NA	NA	GG	GG	GG	GG	GG	GG
RAC875_c10090_963	C/A	2	59123717	+	NA	NA	NA	NA	NA	NA	CC	CC	CC	CC	CC	CC
Tdurum_contig11004_613	C/T	2	59869089	+	NA	NA	NA	NA	NA	NA	TT	CC	CC	CC	CC	CC
Tdurum_contig75938_1546	A/G	2	59872881	+	NA	NA	NA	NA	NA	NA	AA	AA	AA	AA	AA	AA
BS00110546_51	A/G	2	59984391	+	NA	NA	NA	NA	NA	NA	AA	AA	AA	AA	AA	AA
CAP8_rep_c9642_82	A/G	2	60903290	+	NA	NA	NA	NA	NA	NA	AA	AA	AA	AA	AA	AA
RAC875_c79370_378	G/A	2	64121778	+	NA	NA	NA	NA	NA	NA	GG	GG	GG	GG	GG	GG
Kukri_c5861_360	C/T	2	72862357	+	NA	NA	NA	NA	NA	NA	CC	CC	CC	CC	CC	CC
BS00064085_51	A/G	2	91203495	+	NA	NA	NA	NA	NA	NA	AA	AA	AA	AA	AA	AA
IAAV9176	G/T	2	95106521	+	NA	NA	NA	NA	NA	NA	TT	GG	GG	GG	GG	GG
RAC875_c10659_570	G/A	2	95880797	+	NA	NA	NA	NA	NA	NA	GG	GG	GG	GG	GG	GG
RAC875_c28894_526	G/A	2	108237116	+	NA	NA	NA	NA	NA	NA	GG	GG	GG	GG	GG	GG
wsnp_Ex_c11976_19193550	G/A	2	111182248	+	NA	NA	NA	NA	NA	NA	GG	GG	GG	GG	GG	GG
Kukri_c17540_394	G/A	2	116764868	+	NA	NA	NA	NA	NA	NA	GG	GG	GG	GG	GG	GG
Excalibur_c7954_672	G/A	2	118716857	+	NA	NA	NA	NA	NA	NA	GG	GG	GG	GG	GG	GG
BS00093740_51	A/G	2	122272597	+	NA	NA	NA	NA	NA	NA	AA	AA	AA	AA	AA	AA
RAC875_c8849_134	C/T	2	124589423	+	NA	NA	NA	NA	NA	NA	TT	CC	CC	CC	CC	CC
Kukri_c5098_1902	T/G	2	124961597	+	NA	NA	NA	NA	NA	NA	TT	TT	TT	TT	TT	TT
BobWhite_rep_c62985_546	G/A	2	162668391	+	NA	NA	NA	NA	NA	NA	AA	GG	GG	GG	GG	GG
RAC875_rep_c72356_51	C/T	2	172357799	+	NA	NA	NA	NA	NA	NA	CC	CC	CC	CC	CC	CC
Tdurum_contig13095_97	T/G	2	190056044	+	NA	NA	NA	NA	NA	NA	TT	TT	TT	TT	TT	TT
IAAV3828	A/G	2	211022701	+	NA	NA	NA	NA	NA	NA	AA	AA	AA	AA	AA	AA
Excalibur_c6497_535	A/G	2	270629999	+	NA	NA	NA	NA	NA	NA	AA	AA	AA	AA	AA	AA
Kukri_c13537_2069	A/C	2	287369047	+	NA	NA	NA	NA	NA	NA	AA	AA	AA	AA	AA	AA
RAC875_c53382_120	A/G	2	291216505	+	NA	NA	NA	NA	NA	NA	AA	AA	NN	AA	AA	AA
BobWhite_rep_c66146_237	T/G	2	296104236	+	NA	NA	NA	NA	NA	NA	TT	TT	TT	TT	TT	TT
Ra_c7745_1438	A/G	2	300480600	+	NA	NA	NA	NA	NA	NA	AA	AA	AA	AA	AA	AA
Ra_c26080_461	A/G	2	303597303	+	NA	NA	NA	NA	NA	NA	GG	AA	AA	AA	AA	AA
BS00075036_51	G/A	2	305855494	+	NA	NA	NA	NA	NA	NA	GG	GG	GG	GG	GG	GG
Excalibur_c15885_1145	G/A	2	320977522	+	NA	NA	NA	NA	NA	NA	AA	AA	AA	AA	AA	AA
BobWhite_c19327_99	C/T	2	326475105	+	NA	NA	NA	NA	NA	NA	CC	CC	CC	CC	CC	CC
BS00018461_51	T/C	2	327176456	+	NA	NA	NA	NA	NA	NA	TT	TT	TT	TT	TT	TT
RAC875_c21274_235	C/T	2	327331849	+	NA	NA	NA	NA	NA	NA	CC	NN	NN	CC	CC	CC
Excalibur_c27675_912	T/C	2	328665810	+	NA	NA	NA	NA	NA	NA	CC	CC	CC	CC	CC	CC
tplb0029b01_123	A/C	2	329796768	+	NA	NA	NA	NA	NA	NA	AA	AA	AA	AA	AA	AA
BS00011450_51	C/T	2	329798189	+	NA	NA	NA	NA	NA	NA	CC	CC	CC	CC	CC	CC
Excalibur_s113941_196	T/C	2	333961447	+	NA	NA	NA	NA	NA	NA	TT	TT	TT	TT	TT	TT
Kukri_c49091_415	G/A	2	338035574	+	NA	NA	NA	NA	NA	NA	GG	GG	GG	GG	GG	GG
Kukri_c49091_371	C/T	2	338035618	+	NA	NA	NA	NA	NA	NA	CC	CC	CC	CC	CC	CC
IACX8300	T/C	2	348552394	+	NA	NA	NA	NA	NA	NA	TT	TT	TT	TT	TT	TT
IACX1008	G/A	2	349272080	+	NA	NA	NA	NA	NA	NA	GG	GG	GG	GG	GG	GG
BS00022687_51	G/A	2	350708974	+	NA	NA	NA	NA	NA	NA	GG	GG	GG	GG	GG	GG
RAC875_c42206_305	A/G	2	354207493	+	NA	NA	NA	NA	NA	NA	AA	AA	AA	AA	AA	AA
Ku_c17486_152	T/C	2	355386603	+	NA	NA	NA	NA	NA	NA	TT	TT	TT	TT	TT	TT
Kukri_c25839_487	C/T	2	360839857	+	NA	NA	NA	NA	NA	NA	CC	CC	CC	CC	CC	CC
TA004947-0758	A/C	2	361549473	+	NA	NA	NA	NA	NA	NA	NN	CC	CC	CC	CC	CC
BS00101500_51	T/G	2	363870647	+	NA	NA	NA	NA	NA	NA	TT	TT	TT	TT	TT	TT
Tdurum_contig51348_326	C/T	2	369936405	+	NA	NA	NA	NA	NA	NA	TT	TT	TT	TT	TT	TT
wsnp_Ex_c26419_35667216	A/G	2	370854784	+	NA	NA	NA	NA	NA	NA	AA	AA	AA	AA	AA	AA
GENE-0193_197	G/A	2	373812285	+	NA	NA	NA	NA	NA	NA	GG	GG	GG	GG	GG	GG
BS00029345_51	A/G	2	387331812	+	NA	NA	NA	NA	NA	NA	GG	GG	GG	GG	GG	GG
BS00052075_51	T/C	2	391580573	+	NA	NA	NA	NA	NA	NA	NN	TT	TT	TT	TT	TT
BS00052089_51	T/G	2	391580701	+	NA	NA	NA	NA	NA	NA	GG	NN	NN	NN	GG	GG
Tdurum_contig46780_203	G/A	2	393803075	+	NA	NA	NA	NA	NA	NA	AA	AA	AA	AA	AA	AA
CAP7_c302_518	G/A	2	394368142	+	NA	NA	NA	NA	NA	NA	GG	GG	GG	GG	GG	GG
BobWhite_c1488_504	G/A	2	398033752	+	NA	NA	NA	NA	NA	NA	AA	GG	GG	GG	GG	GG
wsnp_Ex_rep_c101414_86781128	C/T	2	406481091	+	NA	NA	NA	NA	NA	NA	CC	CC	CC	CC	CC	CC
BS00021947_51	T/C	2	412087913	+	NA	NA	NA	NA	NA	NA	TT	TT	TT	TT	TT	TT
Tdurum_contig43910_687	G/A	2	414732065	+	NA	NA	NA	NA	NA	NA	GG	GG	GG	GG	GG	GG
Ku_c13515_171	T/C	2	415577365	+	NA	NA	NA	NA	NA	NA	TT	TT	TT	TT	TT	TT
BS00022581_51	T/G	2	420328899	+	NA	NA	NA	NA	NA	NA	TT	TT	TT	TT	TT	TT
GENE-0283_330	T/C	2	425043171	+	NA	NA	NA	NA	NA	NA	TT	TT	TT	TT	TT	TT
IACX2701	T/C	2	425538405	+	NA	NA	NA	NA	NA	NA	TT	TT	TT	TT	TT	TT
RAC875_c9833_297	A/G	2	430333648	+	NA	NA	NA	NA	NA	NA	GG	AA	AA	AA	AA	AA
BS00038929_51	C/T	2	430441378	+	NA	NA	NA	NA	NA	NA	CC	CC	CC	CC	CC	CC
Excalibur_c59016_839	G/A	2	431454295	+	NA	NA	NA	NA	NA	NA	GG	GG	GG	GG	GG	GG
Tdurum_contig28305_106	A/G	2	432402620	+	NA	NA	NA	NA	NA	NA	AA	AA	AA	AA	AA	AA
BS00093841_51	A/G	2	433526577	+	NA	NA	NA	NA	NA	NA	AA	AA	AA	AA	AA	AA
Tdurum_contig28530_380	A/C	2	435546268	+	NA	NA	NA	NA	NA	NA	CC	CC	CC	CC	CC	CC
BS00022324_51	A/C	2	444312996	+	NA	NA	NA	NA	NA	NA	AA	AA	AA	AA	AA	AA
BS00022133_51	A/C	2	448947870	+	NA	NA	NA	NA	NA	NA	AA	AA	AA	AA	AA	AA
wsnp_Ra_c8484_14372815	T/C	2	450563137	+	NA	NA	NA	NA	NA	NA	TT	TT	TT	TT	TT	TT
RFL_Contig5706_1294	T/C	2	453742146	+	NA	NA	NA	NA	NA	NA	TT	TT	TT	TT	TT	TT
wsnp_Ex_c22006_31180883	A/G	2	456080705	+	NA	NA	NA	NA	NA	NA	AA	AA	AA	AA	AA	AA
Ex_c12584_2014	G/A	2	457281872	+	NA	NA	NA	NA	NA	NA	GG	GG	GG	GG	GG	GG
BS00069723_51	T/G	2	461188135	+	NA	NA	NA	NA	NA	NA	GG	GG	GG	GG	GG	GG
wsnp_Ra_c2027_3945764	G/A	2	461957333	+	NA	NA	NA	NA	NA	NA	GG	GG	GG	GG	GG	GG
wsnp_Ex_c2025_3799847	A/C	2	461957974	+	NA	NA	NA	NA	NA	NA	CC	CC	CC	CC	CC	CC
BobWhite_c441_976	G/A	2	462796994	+	NA	NA	NA	NA	NA	NA	GG	GG	GG	GG	GG	GG
wsnp_BE443332B_Ta_2_2	C/T	2	471197107	+	NA	NA	NA	NA	NA	NA	CC	CC	CC	CC	CC	CC
BS00078431_51	T/C	2	472382595	+	NA	NA	NA	NA	NA	NA	CC	CC	CC	CC	CC	CC
BobWhite_c1967_388	G/A	2	475125984	+	NA	NA	NA	NA	NA	NA	AA	AA	AA	AA	AA	AA
wsnp_Ku_c24323_34285350	T/C	2	479467638	+	NA	NA	NA	NA	NA	NA	CC	CC	CC	CC	CC	CC
GENE-0142_178	A/G	2	481512581	+	NA	NA	NA	NA	NA	NA	AA	AA	AA	AA	AA	AA
BS00071465_51	T/C	2	481741778	+	NA	NA	NA	NA	NA	NA	CC	CC	CC	CC	CC	CC
Kukri_c84940_106	G/A	2	482777703	+	NA	NA	NA	NA	NA	NA	GG	GG	GG	GG	GG	GG
BobWhite_c33506_732	C/T	2	486350003	+	NA	NA	NA	NA	NA	NA	CC	CC	CC	CC	CC	CC
Ra_c68984_1882	A/G	2	486888393	+	NA	NA	NA	NA	NA	NA	AA	AA	AA	AA	AA	AA
Ra_c2895_591	T/G	2	492711142	+	NA	NA	NA	NA	NA	NA	TT	TT	TT	TT	TT	TT
Tdurum_contig59449_400	T/G	2	493545058	+	NA	NA	NA	NA	NA	NA	TT	TT	TT	TT	TT	TT
Excalibur_c90096_77	C/A	2	493625417	+	NA	NA	NA	NA	NA	NA	CC	CC	CC	CC	CC	CC
GENE-0107_807	C/T	2	494317431	+	NA	NA	NA	NA	NA	NA	TT	TT	TT	TT	TT	TT
IACX3408	T/G	2	494975459	+	NA	NA	NA	NA	NA	NA	GG	GG	GG	GG	GG	GG
BS00041355_51	T/C	2	496196589	+	NA	NA	NA	NA	NA	NA	TT	TT	TT	TT	TT	TT
BS00022920_51	T/C	2	498894671	+	NA	NA	NA	NA	NA	NA	CC	CC	CC	CC	CC	CC
Ra_c37969_549	T/C	2	500310012	+	NA	NA	NA	NA	NA	NA	TT	TT	TT	TT	TT	TT
Tdurum_contig81102_102	G/A	2	503947156	+	NA	NA	NA	NA	NA	NA	GG	GG	GG	GG	GG	GG
Excalibur_c5218_75	C/T	2	503987622	+	NA	NA	NA	NA	NA	NA	CC	CC	CC	CC	CC	CC
BobWhite_rep_c49207_243	T/C	2	504834879	+	NA	NA	NA	NA	NA	NA	TT	TT	TT	TT	TT	TT
Tdurum_contig10026_1493	A/G	2	505376416	+	NA	NA	NA	NA	NA	NA	AA	AA	AA	AA	AA	AA
BS00022615_51	G/A	2	506240166	+	NA	NA	NA	NA	NA	NA	TT	GG	GG	GG	GG	GG
GENE-0112_64	A/G	2	507358208	+	NA	NA	NA	NA	NA	NA	AA	AA	AA	AA	AA	AA
Kukri_c4412_383	A/G	2	514061128	+	NA	NA	NA	NA	NA	NA	AA	AA	AA	AA	AA	AA
wsnp_Ra_c29782_39115548	T/C	2	516677573	+	NA	NA	NA	NA	NA	NA	TT	TT	TT	TT	TT	TT
Kukri_c13188_256	T/C	2	516918673	+	NA	NA	NA	NA	NA	NA	TT	TT	TT	TT	TT	TT
Kukri_c60564_136	C/T	2	517678709	+	NA	NA	NA	NA	NA	NA	CC	CC	CC	CC	CC	CC
GENE-0004_635	G/A	2	521068121	+	NA	NA	NA	NA	NA	NA	GG	GG	GG	GG	GG	GG
BobWhite_rep_c63278_349	T/C	2	524098719	+	NA	NA	NA	NA	NA	NA	TT	TT	TT	TT	TT	TT
Excalibur_rep_c103109_88	T/G	2	525930308	+	NA	NA	NA	NA	NA	NA	GG	GG	GG	GG	GG	GG
Tdurum_contig50473_889	G/A	2	526670739	+	NA	NA	NA	NA	NA	NA	AA	AA	AA	AA	AA	AA
BS00009270_51	G/T	2	529740465	+	NA	NA	NA	NA	NA	NA	TT	GG	GG	GG	GG	GG
Ra_c25590_1486	A/G	2	531235087	+	NA	NA	NA	NA	NA	NA	AA	AA	AA	AA	AA	AA
wsnp_Ex_c1495_2864718	T/C	2	531235348	+	NA	NA	NA	NA	NA	NA	TT	TT	TT	TT	TT	TT
IACX11338	T/C	2	534432966	+	NA	NA	NA	NA	NA	NA	CC	TT	TT	TT	TT	TT
BS00036362_51	G/A	2	534857407	+	NA	NA	NA	NA	NA	NA	GG	GG	GG	GG	GG	GG
Tdurum_contig31102_299	G/A	2	534857683	+	NA	NA	NA	NA	NA	NA	AA	AA	AA	AA	AA	AA
Kukri_c559_193	A/G	2	535064393	+	NA	NA	NA	NA	NA	NA	GG	GG	GG	GG	GG	GG
IACX11029	T/C	2	536850565	+	NA	NA	NA	NA	NA	NA	TT	TT	TT	TT	TT	TT
Excalibur_c48379_413	T/C	2	536854037	+	NA	NA	NA	NA	NA	NA	TT	TT	TT	TT	TT	TT
RFL_Contig4977_2333	A/G	2	540690063	+	NA	NA	NA	NA	NA	NA	AA	AA	AA	AA	AA	AA
CAP12_c1129_220	A/G	2	540941870	+	NA	NA	NA	NA	NA	NA	AA	AA	AA	AA	AA	AA
RAC875_c102223_220	T/C	2	541690869	+	NA	NA	NA	NA	NA	NA	TT	TT	TT	TT	TT	TT
RAC875_c7674_634	A/G	2	545386072	+	NA	NA	NA	NA	NA	NA	AA	AA	AA	AA	AA	AA
Kukri_c73734_175	T/C	2	545873010	+	NA	NA	NA	NA	NA	NA	TT	TT	TT	TT	TT	TT
Excalibur_c40993_1129	C/T	2	545882353	+	NA	NA	NA	NA	NA	NA	CC	CC	CC	CC	CC	CC
wsnp_BF485168B_Ta_2_1	G/A	2	545882591	+	NA	NA	NA	NA	NA	NA	GG	GG	GG	GG	GG	GG
CAP12_c1906_217	C/T	2	546562021	+	NA	NA	NA	NA	NA	NA	CC	CC	CC	CC	CC	CC
BS00038643_51	T/C	2	547796248	+	NA	NA	NA	NA	NA	NA	TT	TT	TT	TT	TT	TT
wsnp_BG274294B_Ta_2_3	T/C	2	547898029	+	NA	NA	NA	NA	NA	NA	TT	TT	TT	TT	TT	TT
wsnp_Ex_c7447_12752449	T/G	2	547975533	+	NA	NA	NA	NA	NA	NA	TT	TT	TT	TT	TT	TT
BS00048610_51	C/T	2	547979695	+	NA	NA	NA	NA	NA	NA	CC	CC	NN	NN	CC	CC
RAC875_c32077_284	C/T	2	548890178	+	NA	NA	NA	NA	NA	NA	CC	CC	CC	CC	CC	CC
Ku_c3647_1443	C/T	2	550040966	+	NA	NA	NA	NA	NA	NA	CC	CC	CC	CC	CC	CC
Tdurum_contig25457_175	C/T	2	550517382	+	NA	NA	NA	NA	NA	NA	CC	CC	CC	CC	CC	CC
BS00068083_51	C/T	2	551111550	+	NA	NA	NA	NA	NA	NA	CC	CC	CC	CC	CC	CC
Tdurum_contig42797_3196	G/A	2	553412693	+	NA	NA	NA	NA	NA	NA	GG	GG	GG	GG	GG	GG
BobWhite_c10977_834	T/C	2	553453558	+	NA	NA	NA	NA	NA	NA	AA	TT	TT	TT	TT	TT
Kukri_c66451_128	A/C	2	553832917	+	NA	NA	NA	NA	NA	NA	AA	AA	AA	AA	AA	AA
wsnp_JD_c6331_7499060	G/T	2	553899486	+	NA	NA	NA	NA	NA	NA	GG	GG	GG	GG	GG	GG
Excalibur_rep_c66322_448	A/C	2	553901557	+	NA	NA	NA	NA	NA	NA	AA	AA	AA	AA	AA	AA
GENE-0293_154	C/T	2	554446413	+	NA	NA	NA	NA	NA	NA	CC	CC	CC	CC	CC	CC
GENE-0293_346	G/A	2	554446592	+	NA	NA	NA	NA	NA	NA	AA	GG	GG	GG	GG	GG
GENE-0293_445	T/C	2	554446687	+	NA	NA	NA	NA	NA	NA	CC	TT	TT	TT	TT	TT
GENE-0120_397	A/C	2	556110700	+	NA	NA	NA	NA	NA	NA	AA	AA	AA	AA	AA	AA
RAC875_c95548_156	T/C	2	556131573	+	NA	NA	NA	NA	NA	NA	TT	TT	TT	TT	TT	TT
wsnp_Ex_c1440_2764867	T/C	2	556291308	+	NA	NA	NA	NA	NA	NA	AA	TT	TT	TT	TT	TT
RAC875_c4135_1782	C/T	2	556976241	+	NA	NA	NA	NA	NA	NA	CC	CC	CC	CC	CC	CC
Kukri_rep_c111991_498	T/C	2	558168001	+	NA	NA	NA	NA	NA	NA	TT	TT	TT	TT	TT	TT
wsnp_Ex_rep_c101231_86636951	C/T	2	560274667	+	NA	NA	NA	NA	NA	NA	TT	TT	TT	TT	TT	TT
BobWhite_rep_c57575_65	C/T	2	560626677	+	NA	NA	NA	NA	NA	NA	CC	CC	CC	CC	CC	CC
BS00082521_51	G/A	2	560802235	+	NA	NA	NA	NA	NA	NA	AA	GG	GG	GG	GG	GG
BS00021975_51	G/A	2	560802293	+	NA	NA	NA	NA	NA	NA	GG	GG	GG	GG	GG	GG
BS00081396_51	G/T	2	561002592	+	NA	NA	NA	NA	NA	NA	TT	TT	TT	TT	TT	TT
Ku_c18920_414	T/C	2	562068396	+	NA	NA	NA	NA	NA	NA	TT	TT	TT	TT	TT	TT
CAP8_c818_370	G/T	2	562623304	+	NA	NA	NA	NA	NA	NA	GG	GG	GG	GG	GG	GG
Tdurum_contig48523_1605	C/T	2	565284372	+	NA	NA	NA	NA	NA	NA	CC	TT	TT	TT	TT	TT
Tdurum_contig48523_1838	T/C	2	565285702	+	NA	NA	NA	NA	NA	NA	CC	TT	TT	TT	TT	TT
RAC875_c24895_311	C/A	2	566311830	+	NA	NA	NA	NA	NA	NA	CC	CC	CC	CC	CC	CC
IACX9183	C/A	2	566531793	+	NA	NA	NA	NA	NA	NA	CC	CC	CC	CC	CC	CC
wsnp_Ex_c39616_46871127	G/A	2	567427927	+	NA	NA	NA	NA	NA	NA	GG	GG	GG	GG	GG	GG
BS00021710_51	A/G	2	567932010	+	NA	NA	NA	NA	NA	NA	GG	GG	GG	GG	GG	GG
wsnp_Ex_c22439_31632880	C/T	2	568059340	+	NA	NA	NA	NA	NA	NA	CC	CC	CC	CC	CC	CC
Excalibur_c60931_1260	T/C	2	568061856	+	NA	NA	NA	NA	NA	NA	TT	TT	TT	TT	TT	TT
Ku_c106533_550	A/G	2	568716829	+	NA	NA	NA	NA	NA	NA	GG	GG	GG	GG	GG	GG
JD_c107_683	C/T	2	568717540	+	NA	NA	NA	NA	NA	NA	CC	CC	CC	CC	CC	CC
Tdurum_contig8158_269	A/G	2	569263367	+	NA	NA	NA	NA	NA	NA	AA	AA	AA	AA	AA	AA
IACX11374	G/A	2	569263491	+	NA	NA	NA	NA	NA	NA	GG	GG	GG	GG	GG	GG
RAC875_c55891_659	G/A	2	569999312	+	NA	NA	NA	NA	NA	NA	GG	GG	GG	GG	GG	GG
RAC875_c55891_712	C/T	2	569999364	+	NA	NA	NA	NA	NA	NA	CC	CC	CC	CC	CC	CC
Excalibur_c14911_976	C/T	2	570658799	+	NA	NA	NA	NA	NA	NA	CC	CC	CC	CC	CC	CC
Tdurum_contig42852_667	G/A	2	570661734	+	NA	NA	NA	NA	NA	NA	AA	AA	AA	AA	AA	AA
BS00039740_51	T/C	2	570990438	+	NA	NA	NA	NA	NA	NA	TT	TT	TT	TT	TT	TT
Tdurum_contig47550_699	C/T	2	571576071	+	NA	NA	NA	NA	NA	NA	CC	CC	CC	CC	CC	CC
Tdurum_contig52782_382	G/A	2	571847036	+	NA	NA	NA	NA	NA	NA	AA	AA	AA	AA	AA	AA
Tdurum_contig30517_578	C/T	2	571848057	+	NA	NA	NA	NA	NA	NA	CC	CC	CC	CC	CC	CC
Tdurum_contig30517_174	T/G	2	571848461	+	NA	NA	NA	NA	NA	NA	TT	TT	NN	NN	TT	TT
TA002402-1350	C/T	2	571848972	+	NA	NA	NA	NA	NA	NA	TT	CC	CC	CC	CC	CC
wsnp_Ex_c13109_20725640	T/C	2	572835856	+	NA	NA	NA	NA	NA	NA	TT	TT	TT	TT	TT	TT
BS00031596_51	C/T	2	574239373	+	NA	NA	NA	NA	NA	NA	CC	CC	CC	CC	CC	CC
wsnp_Ex_rep_c107911_91350930	C/T	2	574442254	+	NA	NA	NA	NA	NA	NA	CC	CC	CC	CC	CC	CC
wsnp_Ex_c15611_23929128	T/G	2	576022762	+	NA	NA	NA	NA	NA	NA	CC	GG	GG	GG	GG	GG
Ku_c956_1797	A/G	2	576600580	+	NA	NA	NA	NA	NA	NA	AA	AA	AA	AA	AA	AA
wsnp_Ex_c7585_12957020	G/A	2	578016469	+	NA	NA	NA	NA	NA	NA	GG	GG	GG	GG	GG	GG
Tdurum_contig13117_1316	C/T	2	579324815	+	NA	NA	NA	NA	NA	NA	CC	CC	CC	CC	CC	CC
BS00089031_51	T/C	2	580494385	+	NA	NA	NA	NA	NA	NA	TT	TT	TT	TT	TT	TT
Kukri_c25961_166	A/G	2	582642028	+	NA	NA	NA	NA	NA	NA	AA	AA	AA	AA	AA	AA
tplb0036b21_694	G/T	2	583476347	+	NA	NA	NA	NA	NA	NA	GG	GG	GG	GG	GG	GG
Kukri_c8143_355	C/T	2	588080166	+	NA	NA	NA	NA	NA	NA	CC	CC	CC	CC	CC	CC
Kukri_c9752_793	G/A	2	588083910	+	NA	NA	NA	NA	NA	NA	GG	GG	GG	GG	GG	GG
Excalibur_c27915_560	T/C	2	588623685	+	NA	NA	NA	NA	NA	NA	TT	TT	TT	TT	TT	TT
Kukri_c67383_102	T/C	2	589969178	+	NA	NA	NA	NA	NA	NA	TT	TT	TT	TT	TT	TT
BS00022551_51	C/T	2	590479064	+	NA	NA	NA	NA	NA	NA	CC	CC	CC	CC	CC	CC
RAC875_c62171_386	A/C	2	595614226	+	NA	NA	NA	NA	NA	NA	AA	AA	AA	AA	AA	AA
wsnp_Ex_c32284_40970312	G/A	2	595614754	+	NA	NA	NA	NA	NA	NA	GG	GG	GG	GG	GG	GG
BS00066338_51	A/G	2	595782864	+	NA	NA	NA	NA	NA	NA	AA	AA	AA	AA	AA	AA
BS00003816_51	C/T	2	596113048	+	NA	NA	NA	NA	NA	NA	CC	CC	CC	CC	CC	CC
BobWhite_c39656_106	A/C	2	596987442	+	NA	NA	NA	NA	NA	NA	AA	AA	AA	AA	AA	AA
BS00042244_51	G/T	2	598470854	+	NA	NA	NA	NA	NA	NA	GG	GG	GG	GG	GG	GG
Tdurum_contig83079_133	T/C	2	599756911	+	NA	NA	NA	NA	NA	NA	TT	TT	TT	TT	TT	TT
Kukri_c49463_154	C/T	2	600811002	+	NA	NA	NA	NA	NA	NA	CC	CC	CC	CC	CC	CC
Excalibur_c45861_189	C/T	2	601445211	+	NA	NA	NA	NA	NA	NA	TT	CC	CC	CC	CC	CC
Tdurum_contig42423_1536	T/C	2	605446927	+	NA	NA	NA	NA	NA	NA	CC	TT	TT	TT	TT	TT
BS00069341_51	T/C	2	605709653	+	NA	NA	NA	NA	NA	NA	TT	TT	TT	TT	TT	TT
Excalibur_c44818_109	T/C	2	607424078	+	NA	NA	NA	NA	NA	NA	TT	TT	TT	TT	TT	TT
Excalibur_rep_c107047_605	G/A	2	609661176	+	NA	NA	NA	NA	NA	NA	GG	GG	GG	GG	GG	GG
Excalibur_rep_c107047_742	C/T	2	609661313	+	NA	NA	NA	NA	NA	NA	CC	CC	CC	CC	CC	CC
IACX886	A/G	2	610930699	+	NA	NA	NA	NA	NA	NA	AA	AA	AA	AA	AA	AA
TA001600-1603	T/C	2	611339850	+	NA	NA	NA	NA	NA	NA	TT	TT	TT	TT	TT	TT
IAAV7172	C/T	2	617460637	+	NA	NA	NA	NA	NA	NA	CC	CC	CC	CC	CC	CC
Tdurum_contig10362_555	C/T	2	620357436	+	NA	NA	NA	NA	NA	NA	CC	CC	CC	CC	CC	CC
TA003586-0637	A/G	2	620499795	+	NA	NA	NA	NA	NA	NA	GG	GG	GG	GG	GG	GG
Kukri_c11389_232	G/A	2	625782466	+	NA	NA	NA	NA	NA	NA	GG	GG	GG	GG	GG	GG
BS00022851_51	A/G	2	625786932	+	NA	NA	NA	NA	NA	NA	GG	AA	AA	GG	GG	GG
BS00021680_51	G/A	2	625790931	+	NA	NA	NA	NA	NA	NA	AA	GG	GG	AA	AA	AA
BS00067024_51	T/G	2	627704165	+	NA	NA	NA	NA	NA	NA	TT	TT	TT	TT	TT	TT
wsnp_BE494527B_Ta_2_1	G/A	2	628572646	+	NA	NA	NA	NA	NA	NA	GG	GG	GG	GG	GG	GG
RAC875_c47427_75	G/A	2	630020926	+	NA	NA	NA	NA	NA	NA	AA	GG	GG	GG	GG	GG
BS00083060_51	C/T	2	630021199	+	NA	NA	NA	NA	NA	NA	CC	TT	TT	CC	CC	CC
Excalibur_c581_1220	A/G	2	631183963	+	NA	NA	NA	NA	NA	NA	AG	AA	AA	AA	AA	AA
Tdurum_contig47253_1624	G/A	2	632329304	+	NA	NA	NA	NA	NA	NA	GG	GG	GG	GG	GG	GG
wsnp_Ex_c5296_9365860	C/T	2	635076912	+	NA	NA	NA	NA	NA	NA	CC	CC	CC	CC	CC	CC
Tdurum_contig57927_171	G/A	2	636329154	+	NA	NA	NA	NA	NA	NA	GG	AA	AA	GG	GG	GG
BS00096498_51	C/T	2	637102074	+	NA	NA	NA	NA	NA	NA	TT	CC	CC	TT	TT	TT
Jagger_c7235_96	C/T	2	637102221	+	NA	NA	NA	NA	NA	NA	TT	CC	CC	CC	CC	CC
tplb0043k02_463	C/T	2	638931514	+	NA	NA	NA	NA	NA	NA	CC	CC	CC	CC	CC	CC
BS00022176_51	A/G	2	642433446	+	NA	NA	NA	NA	NA	NA	AA	AA	AA	AA	AA	AA
BS00039135_51	C/A	2	642445118	+	NA	NA	NA	NA	NA	NA	CC	CC	CC	CC	CC	CC
Excalibur_rep_c70674_83	C/T	2	642954186	+	NA	NA	NA	NA	NA	NA	CC	CC	CC	CC	CC	CC
tplb0043a07_880	T/C	2	642954441	+	NA	NA	NA	NA	NA	NA	TT	TT	TT	TT	TT	TT
BS00089790_51	A/G	2	643929510	+	NA	NA	NA	NA	NA	NA	AA	AA	AA	AA	AA	AA
Excalibur_c11980_619	A/G	2	645487211	+	NA	NA	NA	NA	NA	NA	GG	AA	AA	GG	GG	GG
BobWhite_c2027_215	G/A	2	645487241	+	NA	NA	NA	NA	NA	NA	AA	GG	GG	AA	AA	AA
Kukri_c39223_871	T/G	2	645487808	+	NA	NA	NA	NA	NA	NA	GG	TT	TT	TT	TT	TT
Excalibur_rep_c67747_629	A/G	2	645776929	+	NA	NA	NA	NA	NA	NA	AA	AA	AA	AA	AA	AA
JD_c954_2440	G/A	2	645780541	+	NA	NA	NA	NA	NA	NA	GG	GG	GG	GG	GG	GG
Excalibur_c63885_115	A/G	2	646722561	+	NA	NA	NA	NA	NA	NA	AA	AA	AA	AA	AA	AA
IAAV7428	A/G	2	647845287	+	NA	NA	NA	NA	NA	NA	AA	AA	AA	AA	AA	AA
Ex_c25733_348	C/A	2	647975341	+	NA	NA	NA	NA	NA	NA	CC	CC	CC	CC	CC	CC
BS00084895_51	A/G	2	648237398	+	NA	NA	NA	NA	NA	NA	AA	AA	AA	AA	AA	AA
Excalibur_c8585_701	T/C	2	650744422	+	NA	NA	NA	NA	NA	NA	TT	TT	TT	TT	TT	TT
BS00002484_51	A/G	2	651354199	+	NA	NA	NA	NA	NA	NA	AA	AA	AA	AA	AA	AA
BS00068077_51	G/A	2	655297033	+	NA	NA	NA	NA	NA	NA	GG	GG	GG	GG	GG	GG
Tdurum_contig8840_575	C/T	2	656607280	+	NA	NA	NA	NA	NA	NA	TT	CC	CC	CC	CC	CC
BS00045568_51	G/A	2	658372097	+	NA	NA	NA	NA	NA	NA	GG	GG	GG	GG	GG	GG
TA004059-0492	A/G	2	658517894	+	NA	NA	NA	NA	NA	NA	CC	AA	AA	AA	AA	AA
Kukri_c36758_140	G/A	2	658520829	+	NA	NA	NA	NA	NA	NA	GG	GG	GG	GG	GG	GG
BS00075129_51	C/T	2	658705259	+	NA	NA	NA	NA	NA	NA	CC	CC	CC	CC	CC	CC
Tdurum_contig57153_1356	G/A	2	664141820	+	NA	NA	NA	NA	NA	NA	GG	GG	GG	GG	GG	GG
CAP12_c1085_283	C/A	2	664599691	+	NA	NA	NA	NA	NA	NA	CC	CC	CC	CC	CC	CC
IACX8074	C/T	2	665189558	+	NA	NA	NA	NA	NA	NA	CC	CC	CC	CC	CC	CC
BS00078414_51	G/T	2	665466972	+	NA	NA	NA	NA	NA	NA	GG	GG	GG	GG	GG	GG
Excalibur_c88292_81	T/C	2	668556075	+	NA	NA	NA	NA	NA	NA	TT	TT	TT	TT	TT	TT
Tdurum_contig61914_169	T/G	2	670696653	+	NA	NA	NA	NA	NA	NA	TT	GT	TT	TT	TT	TT
IAAV3040	A/G	2	674363933	+	NA	NA	NA	NA	NA	NA	GG	AA	AA	GG	GG	GG
RAC875_c9770_123	A/G	2	675002335	+	NA	NA	NA	NA	NA	NA	AA	AA	AA	AA	AA	AA
BS00084990_51	A/G	2	675004511	+	NA	NA	NA	NA	NA	NA	AA	AA	AA	AA	AA	AA
wsnp_CAP11_c2596_1325540	C/T	2	676345823	+	NA	NA	NA	NA	NA	NA	CC	CC	CC	CC	CC	CC
RAC875_rep_c99027_551	T/C	2	676477256	+	NA	NA	NA	NA	NA	NA	TT	TT	TT	TT	TT	TT
Excalibur_c27873_266	T/C	2	676511624	+	NA	NA	NA	NA	NA	NA	TT	TT	TT	TT	TT	TT
BS00107837_51	G/A	2	676649475	+	NA	NA	NA	NA	NA	NA	AA	GG	GG	AA	AA	AA
BS00060686_51	T/G	2	677133286	+	NA	NA	NA	NA	NA	NA	GG	TT	TT	GG	GG	GG
Kukri_c14292_157	C/T	2	677679520	+	NA	NA	NA	NA	NA	NA	CC	TT	TT	CC	CC	CC
BobWhite_c34125_183	C/T	2	678009872	+	NA	NA	NA	NA	NA	NA	CC	TT	TT	CC	CC	CC
BS00063302_51	A/G	2	678645585	+	NA	NA	NA	NA	NA	NA	AA	GG	GG	AA	AA	AA
BobWhite_c20073_443	G/A	2	679793005	+	NA	NA	NA	NA	NA	NA	GG	GG	GG	GG	GG	GG
Tdurum_contig13879_352	A/G	2	681764467	+	NA	NA	NA	NA	NA	NA	GG	GG	GG	GG	GG	GG
wsnp_Ex_c649_1279852	G/A	2	682519208	+	NA	NA	NA	NA	NA	NA	AA	GG	GG	AA	AA	AA
RAC875_rep_c112310_481	T/C	2	682863475	+	NA	NA	NA	NA	NA	NA	TT	TT	TT	TT	TT	TT
wsnp_Ku_c26281_36243489	T/C	2	682866630	+	NA	NA	NA	NA	NA	NA	CC	TT	TT	CC	CC	TT
BS00010807_51	G/A	2	682867051	+	NA	NA	NA	NA	NA	NA	GG	AA	AA	GG	GG	GG
Tdurum_contig44851_888	C/T	2	684453719	+	NA	NA	NA	NA	NA	NA	CC	CC	CC	CC	CC	TT
Tdurum_contig49509_606	G/A	2	686384991	+	NA	NA	NA	NA	NA	NA	GG	GG	GG	GG	GG	GG
wsnp_Ex_c750_1474351	T/C	2	687791243	+	NA	NA	NA	NA	NA	NA	TT	CC	CC	TT	TT	TT
Tdurum_contig9144_222	G/T	2	688702977	+	NA	NA	NA	NA	NA	NA	GG	TT	TT	GG	GG	GG
Tdurum_contig92835_177	C/T	2	688703534	+	NA	NA	NA	NA	NA	NA	CT	TT	TT	CC	CC	CC
BS00027006_51	C/T	2	688703650	+	NA	NA	NA	NA	NA	NA	CC	CC	CC	CC	CC	CC
Excalibur_c25640_110	G/A	2	688776163	+	NA	NA	NA	NA	NA	NA	GG	AA	AA	GG	GG	GG
wsnp_Ex_c1597_3045682	G/A	2	688960223	+	NA	NA	NA	NA	NA	NA	GG	GG	GG	GG	GG	GG
Tdurum_contig29983_490	T/C	3	2331114	+	NA	NA	NA	NA	NA	NA	CC	TT	TT	TT	TT	TT
RFL_Contig174_406	A/G	3	2755300	+	NA	NA	NA	NA	NA	NA	AA	AA	AA	AA	AA	AA
wsnp_Ex_rep_c66982_65424063	A/G	3	2768891	+	NA	NA	NA	NA	NA	NA	AA	AA	AA	AA	AA	AA
wsnp_Ku_c23598_33524490	C/A	3	2879432	+	NA	NA	NA	NA	NA	NA	CC	CC	CC	CC	CC	CC
BobWhite_c13373_250	G/A	3	3329122	+	NA	NA	NA	NA	NA	NA	GG	GG	GG	GG	GG	GG
BS00066499_51	T/C	3	3561080	+	NA	NA	NA	NA	NA	NA	TT	TT	TT	TT	TT	TT
Kukri_c16650_797	A/G	3	3707578	+	NA	NA	NA	NA	NA	NA	AA	AA	AA	AA	AA	AA
wsnp_Ex_c11950_19164191	C/T	3	3707808	+	NA	NA	NA	NA	NA	NA	CC	CC	CC	CC	CC	CC
wsnp_Ku_c33374_42877546	T/C	3	4319154	+	NA	NA	NA	NA	NA	NA	TT	TT	TT	TT	TT	TT
RAC875_c5577_1682	C/T	3	4571402	+	NA	NA	NA	NA	NA	NA	TT	CC	CC	NN	CC	CC
IACX8446	T/C	3	5691888	+	NA	NA	NA	NA	NA	NA	TT	TT	TT	TT	TT	TT
Kukri_c40204_141	T/C	3	5693105	+	NA	NA	NA	NA	NA	NA	TT	TT	TT	TT	TT	TT
BS00068050_51	T/C	3	6190232	+	NA	NA	NA	NA	NA	NA	TT	TT	TT	TT	TT	TT
Excalibur_c12980_2621	A/G	3	6226125	+	NA	NA	NA	NA	NA	NA	AA	AA	AA	AA	AA	AA
Kukri_c31776_1621	T/C	3	6230814	+	NA	NA	NA	NA	NA	NA	CC	CC	CC	CC	CC	CC
Kukri_c52200_878	C/T	3	11401404	+	NA	NA	NA	NA	NA	NA	TT	CC	CC	CC	CC	CC
Kukri_rep_c69177_180	G/A	3	11403009	+	NA	NA	NA	NA	NA	NA	GG	GG	GG	GG	GG	GG
Tdurum_contig49928_424	G/A	3	11762702	+	NA	NA	NA	NA	NA	NA	AA	AA	AA	AA	AA	AA
RAC875_c38003_164	T/C	3	15644712	+	NA	NA	NA	NA	NA	NA	TT	TT	TT	TT	TT	TT
RAC875_c829_1215	T/G	3	18480214	+	NA	NA	NA	NA	NA	NA	TT	TT	TT	TT	TT	TT
Kukri_c3882_2021	T/G	3	21673888	+	NA	NA	NA	NA	NA	NA	GG	TT	TT	TT	TT	TT
Kukri_c12648_434	T/C	3	21812275	+	NA	NA	NA	NA	NA	NA	CC	TT	TT	TT	TT	TT
BS00021706_51	A/G	3	25071379	+	NA	NA	NA	NA	NA	NA	AA	AA	AA	AA	AA	AA
Excalibur_c21663_145	G/A	3	25317784	+	NA	NA	NA	NA	NA	NA	AA	AA	AA	AA	AA	AA
BS00093990_51	A/C	3	27717506	+	NA	NA	NA	NA	NA	NA	AA	AA	AA	AA	AA	AA
Tdurum_contig42153_5854	G/T	3	31088561	+	NA	NA	NA	NA	NA	NA	GT	GG	GG	GG	GG	GG
CAP8_rep_c8022_270	T/C	3	33508142	+	NA	NA	NA	NA	NA	NA	TT	TT	TT	TT	TT	TT
RAC875_c11652_544	C/T	3	33560676	+	NA	NA	NA	NA	NA	NA	CC	CC	CC	CC	CC	CC
BobWhite_c2022_245	A/G	3	33572232	+	NA	NA	NA	NA	NA	NA	AA	AA	AA	AA	AA	AA
BS00011425_51	A/G	3	33576489	+	NA	NA	NA	NA	NA	NA	AA	AA	AA	AA	AA	AA
RAC875_c21868_792	C/T	3	33784581	+	NA	NA	NA	NA	NA	NA	CC	CC	CC	CC	CC	CC
Excalibur_c7963_1722	G/A	3	34973381	+	NA	NA	NA	NA	NA	NA	GG	GG	GG	GG	GG	GG
BS00004724_51	A/G	3	35692519	+	NA	NA	NA	NA	NA	NA	AA	AA	AA	AA	AA	AA
RAC875_rep_c78744_228	G/T	3	35883737	+	NA	NA	NA	NA	NA	NA	GG	GG	GG	GG	GG	GG
Ku_c23118_149	A/G	3	37976150	+	NA	NA	NA	NA	NA	NA	AA	AA	AA	AA	AA	AA
BS00076693_51	C/T	3	38155120	+	NA	NA	NA	NA	NA	NA	CC	CC	CC	CC	CC	CC
Tdurum_contig11803_475	T/C	3	39633108	+	NA	NA	NA	NA	NA	NA	TT	TT	TT	TT	TT	TT
wsnp_Ex_c19556_28530243	A/G	3	39641886	+	NA	NA	NA	NA	NA	NA	AA	AA	AA	AA	AA	AA
wsnp_Ex_c19556_28530231	C/T	3	39641898	+	NA	NA	NA	NA	NA	NA	CC	CC	CC	CT	CT	CT
wsnp_Ex_c2033_3814035	C/T	3	40214726	+	NA	NA	NA	NA	NA	NA	CC	CC	CC	CC	CC	CC
Ra_c58279_684	A/G	3	44148790	+	NA	NA	NA	NA	NA	NA	GG	GG	GG	GG	GG	GG
BS00075524_51	C/T	3	45278348	+	NA	NA	NA	NA	NA	NA	CC	CC	CC	CC	CC	CC
IAAV7468	A/G	3	48766867	+	NA	NA	NA	NA	NA	NA	AA	AA	AA	AA	AA	AA
Kukri_c56203_965	A/G	3	51553934	+	NA	NA	NA	NA	NA	NA	AA	AA	AA	AA	AA	AA
Excalibur_c61806_213	T/C	3	52167383	+	NA	NA	NA	NA	NA	NA	CC	TT	TT	TT	TT	TT
Kukri_c62277_80	A/G	3	60499157	+	NA	NA	NA	NA	NA	NA	AA	AA	AA	AA	AA	AA
GENE-1741_103	G/A	3	61314017	+	NA	NA	NA	NA	NA	NA	GG	AA	AA	GG	GG	GG
Tdurum_contig47258_1039	T/C	3	62208340	+	NA	NA	NA	NA	NA	NA	TT	TT	TT	TT	TT	TT
wsnp_Ku_c15567_24224486	C/A	3	64105690	+	NA	NA	NA	NA	NA	NA	CC	CC	CC	CC	CC	CC
BobWhite_c1611_1685	C/T	3	64231046	+	NA	NA	NA	NA	NA	NA	CC	CC	CC	CC	CC	CC
Kukri_c33486_128	A/G	3	64935207	+	NA	NA	NA	NA	NA	NA	AA	AA	AA	AA	AA	AA
Excalibur_c12135_100	T/C	3	65798354	+	NA	NA	NA	NA	NA	NA	TT	TT	TT	TT	TT	TT
RAC875_c11609_62	G/A	3	70202767	+	NA	NA	NA	NA	NA	NA	GG	GG	GG	GG	GG	GG
RAC875_c34757_180	C/T	3	74091572	+	NA	NA	NA	NA	NA	NA	CC	CC	CC	CC	CC	CC
Kukri_c9102_84	T/C	3	75521588	+	NA	NA	NA	NA	NA	NA	TT	CC	CC	TT	TT	TT
wsnp_JD_c18695_17091254	G/A	3	75554041	+	NA	NA	NA	NA	NA	NA	GG	GG	GG	GG	GG	GG
Tdurum_contig9731_121	A/C	3	77816041	+	NA	NA	NA	NA	NA	NA	AA	AA	AA	AA	AA	AA
BS00062843_51	G/A	3	80977134	+	NA	NA	NA	NA	NA	NA	GG	GG	GG	GG	GG	GG
wsnp_CAP11_rep_c8768_3788007	G/T	3	81929448	+	NA	NA	NA	NA	NA	NA	GG	GG	GG	GG	GG	GG
BS00021739_51	G/A	3	83242902	+	NA	NA	NA	NA	NA	NA	GG	GG	GG	GG	GG	GG
IACX2067	A/G	3	84553607	+	NA	NA	NA	NA	NA	NA	AA	AA	AA	AA	AA	AA
Excalibur_c12169_1088	G/A	3	85796452	+	NA	NA	NA	NA	NA	NA	GG	GG	GG	GG	GG	GG
GENE-0644_421	T/G	3	87269349	+	NA	NA	NA	NA	NA	NA	TT	TT	TT	GG	GG	GG
TA013564-0487	A/G	3	88008041	+	NA	NA	NA	NA	NA	NA	AA	AA	AA	AA	AA	AA
Excalibur_c50934_159	G/A	3	88745854	+	NA	NA	NA	NA	NA	NA	GG	GG	GG	GG	GG	GG
Ex_c721_2374	C/T	3	89107612	+	NA	NA	NA	NA	NA	NA	TT	TT	TT	TT	TT	TT
Ra_c2655_504	C/T	3	89111500	+	NA	NA	NA	NA	NA	NA	CC	CC	CC	CC	CC	CC
RAC875_c25986_82	C/T	3	91393828	+	NA	NA	NA	NA	NA	NA	CC	CC	CC	CC	CC	CC
Kukri_c40953_658	T/C	3	91415342	+	NA	NA	NA	NA	NA	NA	TT	TT	TT	TT	TT	TT
Kukri_c29034_801	C/T	3	91418531	+	NA	NA	NA	NA	NA	NA	CC	CC	CC	CC	CC	CC
Tdurum_contig56511_144	G/A	3	92264626	+	NA	NA	NA	NA	NA	NA	GG	GG	GG	GG	GG	GG
Excalibur_c28938_185	C/T	3	93024246	+	NA	NA	NA	NA	NA	NA	CC	CC	CC	CC	CC	CC
Tdurum_contig44062_733	C/T	3	93298997	+	NA	NA	NA	NA	NA	NA	CC	CC	CC	CC	CC	CC
BS00065418_51	T/G	3	94093900	+	NA	NA	NA	NA	NA	NA	TT	TT	TT	TT	TT	TT
Excalibur_c21269_176	G/A	3	97424964	+	NA	NA	NA	NA	NA	NA	GG	GG	GG	GG	GG	GG
IAAV539	A/G	3	101304189	+	NA	NA	NA	NA	NA	NA	TT	AA	AA	AA	AA	AA
Kukri_c45411_223	T/C	3	101597120	+	NA	NA	NA	NA	NA	NA	TT	TT	TT	TT	TT	TT
RAC875_rep_c119471_174	A/G	3	105201005	+	NA	NA	NA	NA	NA	NA	AA	AA	AA	AA	AA	AA
IACX1412	G/A	3	108856140	+	NA	NA	NA	NA	NA	NA	GG	GG	GG	GG	GG	GG
wsnp_Ex_c60588_60977198	A/G	3	118770199	+	NA	NA	NA	NA	NA	NA	AA	AA	AA	AA	AA	AA
Kukri_c45015_145	T/G	3	120603226	+	NA	NA	NA	NA	NA	NA	TT	TT	TT	TT	TT	TT
Kukri_c22235_1547	G/T	3	124769872	+	NA	NA	NA	NA	NA	NA	GG	GG	GG	GG	GG	GG
Kukri_c44442_274	C/A	3	127098833	+	NA	NA	NA	NA	NA	NA	CC	CC	CC	CC	CC	CC
BS00089457_51	A/G	3	160324091	+	NA	NA	NA	NA	NA	NA	AA	AA	AA	AA	AA	AA
wsnp_Ex_c22862_32074455	A/G	3	168177098	+	NA	NA	NA	NA	NA	NA	AA	AA	AA	AA	AA	AA
BS00091670_51	T/C	3	202264464	+	NA	NA	NA	NA	NA	NA	TT	TT	TT	TT	TT	TT
BS00039489_51	G/A	3	205473087	+	NA	NA	NA	NA	NA	NA	GG	GG	GG	GG	GG	GG
RAC875_c76620_361	T/C	3	332834470	+	NA	NA	NA	NA	NA	NA	TT	TT	TT	TT	TT	TT
GENE-0689_30	C/T	3	353955313	+	NA	NA	NA	NA	NA	NA	TT	CC	CC	CC	CC	CC
JD_c2056_506	G/A	3	406437267	+	NA	NA	NA	NA	NA	NA	GG	GG	GG	GG	GG	GG
RAC875_c19144_117	T/C	3	407602785	+	NA	NA	NA	NA	NA	NA	TT	TT	TT	TT	TT	TT
Ra_c1257_2455	A/G	3	444383289	+	NA	NA	NA	NA	NA	NA	AA	AA	AA	AA	AA	AA
wsnp_Ku_c8765_14824678	G/T	3	458213678	+	NA	NA	NA	NA	NA	NA	GG	GG	GG	GG	GG	GG
Ku_c59581_1412	A/G	3	493953239	+	NA	NA	NA	NA	NA	NA	AA	AA	AA	AA	AA	AA
Kukri_c15489_626	A/G	3	499841254	+	NA	NA	NA	NA	NA	NA	AA	AA	AA	AA	AA	AA
wsnp_Ex_c31900_40635609	A/C	3	499841325	+	NA	NA	NA	NA	NA	NA	AA	AA	AA	AA	AA	AA
wsnp_Ex_rep_c66800_65171259	G/A	3	500123496	+	NA	NA	NA	NA	NA	NA	GG	GG	GG	GG	GG	GG
TA001220-1276	G/T	3	500218119	+	NA	NA	NA	NA	NA	NA	GG	GG	GG	GG	GG	GG
RAC875_c69068_71	C/T	3	521915559	+	NA	NA	NA	NA	NA	NA	CC	CC	CC	CC	CC	CC
BS00055514_51	T/C	3	539039026	+	NA	NA	NA	NA	NA	NA	TT	TT	TT	TT	TT	TT
BS00062756_51	T/C	3	550245180	+	NA	NA	NA	NA	NA	NA	TT	TT	TT	TT	TT	TT
wsnp_Ex_rep_c102538_87682273	C/T	3	550656507	+	NA	NA	NA	NA	NA	NA	CC	CC	CC	CC	CC	CC
wsnp_BE403597A_Ta_2_1	A/G	3	561922622	+	NA	NA	NA	NA	NA	NA	AA	AA	AA	AA	AA	AA
wsnp_BE406351A_Ta_2_2	C/T	3	563804331	+	NA	NA	NA	NA	NA	NA	CC	CC	CC	CC	CC	CC
wsnp_BE406351A_Ta_2_3	G/A	3	563804381	+	NA	NA	NA	NA	NA	NA	GG	GG	GG	GG	GG	GG
Excalibur_c1793_97	C/A	3	567458285	+	NA	NA	NA	NA	NA	NA	AA	CC	CC	AA	AA	AA
RAC875_c63975_307	T/C	3	567881926	+	NA	NA	NA	NA	NA	NA	TT	TT	TT	TT	TT	TT
Tdurum_contig10579_790	G/T	3	571073653	+	NA	NA	NA	NA	NA	NA	GG	GG	GG	GG	GG	GG
Excalibur_c47535_389	A/G	3	597763683	+	NA	NA	NA	NA	NA	NA	AA	AA	NN	NN	AA	AA
Tdurum_contig30451_88	C/T	3	597900804	+	NA	NA	NA	NA	NA	NA	TT	CC	CC	TT	TT	TT
Ku_c5710_312	G/A	3	599948980	+	NA	NA	NA	NA	NA	NA	GG	GG	GG	GG	GG	GG
Excalibur_c42364_134	A/G	3	602200141	+	NA	NA	NA	NA	NA	NA	AA	AA	AA	AA	AA	AA
Ra_c34214_1320	G/A	3	604971577	+	NA	NA	NA	NA	NA	NA	GG	GG	GG	GG	GG	GG
GENE-4029_80	G/A	3	617274483	+	NA	NA	NA	NA	NA	NA	GG	GG	GG	GG	GG	GG
Excalibur_c34913_743	C/T	3	617813318	+	NA	NA	NA	NA	NA	NA	CC	CC	CC	CC	CC	CC
BS00063518_51	A/G	3	630057738	+	NA	NA	NA	NA	NA	NA	AA	AA	AA	AA	AA	AA
BS00070005_51	T/C	3	668996474	+	NA	NA	NA	NA	NA	NA	TT	TT	TT	TT	TT	TT
BS00039188_51	G/A	3	670555690	+	NA	NA	NA	NA	NA	NA	GG	GG	GG	GG	GG	GG
GENE-1125_32	A/G	3	671683696	+	NA	NA	NA	NA	NA	NA	GG	AA	AA	AA	AA	AA
GENE-0910_153	C/T	3	672873774	+	NA	NA	NA	NA	NA	NA	TT	CC	CC	CC	CC	CC
IAAV2718	T/C	3	674085358	+	NA	NA	NA	NA	NA	NA	TT	TT	TT	TT	TT	TT
GENE-1381_110	T/G	3	684186146	+	NA	NA	NA	NA	NA	NA	GG	GG	GG	GG	GG	GG
wsnp_be471201A_Ta_1_1	T/C	3	684188228	+	NA	NA	NA	NA	NA	NA	CC	CC	CC	CC	CC	CC
wsnp_Ku_c8927_15048149	A/C	3	684470119	+	NA	NA	NA	NA	NA	NA	AC	AA	AA	AA	AA	AA
RAC875_c21906_247	G/A	3	684729362	+	NA	NA	NA	NA	NA	NA	GG	GG	GG	GG	GG	GG
BobWhite_c3833_815	T/G	3	686054164	+	NA	NA	NA	NA	NA	NA	TT	TT	TT	TT	TT	TT
Kukri_c29170_680	G/A	3	686434687	+	NA	NA	NA	NA	NA	NA	GG	GG	GG	GG	GG	GG
BS00089497_51	G/A	3	687836595	+	NA	NA	NA	NA	NA	NA	AA	AA	AA	AA	AA	AA
CAP12_rep_c6956_169	T/C	3	690377743	+	NA	NA	NA	NA	NA	NA	CC	CC	CC	CC	CC	CC
BS00096882_51	C/T	3	694101919	+	NA	NA	NA	NA	NA	NA	CT	TT	TT	TT	TT	TT
GENE-3975_114	G/T	3	694594433	+	NA	NA	NA	NA	NA	NA	GG	GG	GG	GG	GG	GG
BS00083497_51	G/A	3	694596436	+	NA	NA	NA	NA	NA	NA	AA	GG	GG	GG	GG	AA
BobWhite_c20952_105	G/A	3	696515460	+	NA	NA	NA	NA	NA	NA	GG	GG	GG	GG	GG	GG
Kukri_c40121_373	G/A	3	697505186	+	NA	NA	NA	NA	NA	NA	GG	GG	GG	GG	GG	GG
RAC875_c13861_1248	C/T	3	698293047	+	NA	NA	NA	NA	NA	NA	CC	CC	CC	CC	CC	CC
BS00029332_51	T/C	3	698535712	+	NA	NA	NA	NA	NA	NA	CC	CC	CC	CC	CC	CC
Excalibur_rep_c102052_721	T/C	3	698560531	+	NA	NA	NA	NA	NA	NA	TT	TT	TT	TT	TT	TT
Excalibur_rep_c108662_132	T/C	3	701907032	+	NA	NA	NA	NA	NA	NA	CC	CC	CC	TT	TT	TT
CAP11_c2194_115	T/C	3	702042071	+	NA	NA	NA	NA	NA	NA	CC	TT	TT	CC	CC	CC
wsnp_Ex_rep_c66358_64543401	A/G	3	702672181	+	NA	NA	NA	NA	NA	NA	AA	AA	AA	AA	AA	AA
Kukri_rep_c104611_210	A/G	3	702828329	+	NA	NA	NA	NA	NA	NA	AA	GG	GG	AA	AA	AA
Excalibur_c47219_820	G/A	3	704431897	+	NA	NA	NA	NA	NA	NA	GG	GG	GG	GG	GG	GG
RAC875_c110838_165	C/T	3	705639488	+	NA	NA	NA	NA	NA	NA	CC	CC	CC	CC	CC	CC
Ku_c13700_1196	G/A	3	705640026	+	NA	NA	NA	NA	NA	NA	AA	GG	GG	AA	AA	AA
Excalibur_c41125_360	A/G	3	706337564	+	NA	NA	NA	NA	NA	NA	AA	AA	AA	AA	AA	AA
RFL_Contig3172_1752	T/C	3	708364403	+	NA	NA	NA	NA	NA	NA	TT	CC	CC	TT	TT	TT
RAC875_c42648_115	G/A	3	709157028	+	NA	NA	NA	NA	NA	NA	AA	GG	GG	AA	AA	AA
wsnp_Ex_c59095_60108185	C/T	3	709489657	+	NA	NA	NA	NA	NA	NA	CC	CC	CC	CC	CC	CC
wsnp_BE445431A_Td_2_1	G/T	3	710628967	+	NA	NA	NA	NA	NA	NA	GG	GG	GG	GG	GG	GG
BS00080751_51	C/T	3	711379310	+	NA	NA	NA	NA	NA	NA	CC	CC	CC	CC	CC	CC
BS00080752_51	G/A	3	711379344	+	NA	NA	NA	NA	NA	NA	GG	GG	GG	GG	GG	GG
Kukri_c35480_647	C/T	3	711389238	+	NA	NA	NA	NA	NA	NA	TT	CC	CC	CC	CC	TT
BS00081506_51	C/T	3	711747350	+	NA	NA	NA	NA	NA	NA	CC	CC	CC	CC	CC	CC
RAC875_c16333_340	G/A	3	714313231	+	NA	NA	NA	NA	NA	NA	AA	GG	GG	AA	AA	AA
tplb0050m09_1890	C/T	3	715537496	+	NA	NA	NA	NA	NA	NA	CC	TT	TT	CC	CC	CC
Excalibur_c80601_278	A/G	3	716538329	+	NA	NA	NA	NA	NA	NA	AA	AA	AA	GG	GG	GG
Excalibur_c2484_2113	T/C	3	719155180	+	NA	NA	NA	NA	NA	NA	TT	TT	TT	TT	TT	TT
RAC875_rep_c107961_348	C/T	3	720599290	+	NA	NA	NA	NA	NA	NA	CC	CC	CC	CC	CC	CC
wsnp_Ex_c14953_23104041	A/G	3	721812347	+	NA	NA	NA	NA	NA	NA	AG	GG	GG	GG	GG	GG
BS00057059_51	G/A	3	722385735	+	NA	NA	NA	NA	NA	NA	GG	GG	GG	GG	GG	GG
BS00082084_51	C/T	3	725697816	+	NA	NA	NA	NA	NA	NA	CC	CC	CC	CC	CC	CC
BS00024921_51	A/G	3	726230675	+	NA	NA	NA	NA	NA	NA	GG	GG	GG	GG	GG	GG
wsnp_RFL_Contig1892_1042675	A/G	3	728036694	+	NA	NA	NA	NA	NA	NA	AA	AA	AA	NN	AA	AA
RAC875_c19904_308	A/G	3	728143530	+	NA	NA	NA	NA	NA	NA	AA	AA	AA	AA	AA	AA
BS00065366_51	A/G	3	728171549	+	NA	NA	NA	NA	NA	NA	AA	AA	AA	AA	AA	AA
RAC875_c29913_139	A/G	3	728179249	+	NA	NA	NA	NA	NA	NA	AA	AA	AA	AA	AA	AA
wsnp_JD_c2578_3489735	C/T	3	728474126	+	NA	NA	NA	NA	NA	NA	TT	CC	CC	TT	TT	TT
Tdurum_contig93508_295	G/A	3	731835054	+	NA	NA	NA	NA	NA	NA	GG	GG	GG	GG	GG	GG
BS00110128_51	A/G	3	732849286	+	NA	NA	NA	NA	NA	NA	AA	AA	AA	AA	AA	AA
Ex_c5740_1133	T/C	3	733533303	+	NA	NA	NA	NA	NA	NA	TT	TT	TT	TT	TT	TT
BS00022813_51	G/A	3	734035473	+	NA	NA	NA	NA	NA	NA	GG	GG	GG	GG	GG	GG
RAC875_c20979_234	T/C	3	734701823	+	NA	NA	NA	NA	NA	NA	TT	TT	TT	TT	TT	TT
RAC875_c33037_578	C/T	3	734705753	+	NA	NA	NA	NA	NA	NA	CC	CC	CC	CC	CC	CC
RAC875_c25848_122	A/G	3	735237169	+	NA	NA	NA	NA	NA	NA	AA	AA	AA	AA	AA	AA
IACX5800	A/G	3	735640320	+	NA	NA	NA	NA	NA	NA	GG	AA	AA	GG	GG	GG
Excalibur_c42110_210	G/A	3	736860888	+	NA	NA	NA	NA	NA	NA	GG	GG	GG	GG	GG	GG
IAAV3791	G/A	3	736999047	+	NA	NA	NA	NA	NA	NA	AA	GG	GG	AA	AA	AA
Tdurum_contig86183_221	T/G	3	737584277	+	NA	NA	NA	NA	NA	NA	GG	TT	TT	GG	GG	GG
BS00022409_51	T/G	3	737643327	+	NA	NA	NA	NA	NA	NA	GG	TT	TT	GG	GG	GG
Tdurum_contig82404_354	A/G	3	739234395	+	NA	NA	NA	NA	NA	NA	GG	AA	AA	GG	GG	GG
BobWhite_c31163_694	G/A	3	739234454	+	NA	NA	NA	NA	NA	NA	AA	GG	GG	NN	AA	AA
tplb0060h04_139	T/C	3	739313579	+	NA	NA	NA	NA	NA	NA	CC	CC	CC	CC	CC	CC
Tdurum_contig84245_154	T/C	3	739313796	+	NA	NA	NA	NA	NA	NA	TT	TT	TT	TT	TT	TT
BS00062732_51	G/A	3	739659708	+	NA	NA	NA	NA	NA	NA	AA	GG	GG	AA	AA	AA
BS00063236_51	T/C	3	739711955	+	NA	NA	NA	NA	NA	NA	CC	TT	TT	TT	TT	TT
RAC875_c4609_1756	T/C	3	740125524	+	NA	NA	NA	NA	NA	NA	TT	TT	TT	TT	TT	TT
Tdurum_contig63071_67	G/A	3	740138954	+	NA	NA	NA	NA	NA	NA	GG	AA	AA	GG	GG	GG
BobWhite_c5178_188	T/C	3	743655355	+	NA	NA	NA	NA	NA	NA	CC	TT	TT	NN	CC	CC
BS00025880_51	C/T	3	743764492	+	NA	NA	NA	NA	NA	NA	CC	CC	CC	CC	CC	CC
BobWhite_c4517_120	G/A	3	743825156	+	NA	NA	NA	NA	NA	NA	GG	GG	GG	GG	GG	GG
BobWhite_c15773_166	C/T	3	744219155	+	NA	NA	NA	NA	NA	NA	CC	CC	CC	CC	CC	CC
Excalibur_rep_c110586_1083	C/T	3	744411208	+	NA	NA	NA	NA	NA	NA	TT	CC	CC	TT	TT	TT
BS00023075_51	A/G	3	746598332	+	NA	NA	NA	NA	NA	NA	AA	GG	GG	AA	AA	AA
BS00063368_51	T/C	3	746615415	+	NA	NA	NA	NA	NA	NA	TT	CC	CC	TT	TT	TT
RAC875_c1706_1888	A/G	3	748014324	+	NA	NA	NA	NA	NA	NA	GG	AA	AA	GG	GG	GG
wsnp_Ex_c2137_4014287	T/G	3	748132675	+	NA	NA	NA	NA	NA	NA	GG	TT	TT	GG	GG	GG
BobWhite_c33464_133	A/G	3	748191428	+	NA	NA	NA	NA	NA	NA	AA	AA	AA	AA	AA	AA
BobWhite_c42181_327	A/G	3	750362169	+	NA	NA	NA	NA	NA	NA	GG	AA	AA	GG	GG	GG
Excalibur_c44834_80	C/T	3	750362361	+	NA	NA	NA	NA	NA	NA	TT	CC	CC	TT	TT	TT
RAC875_c96399_610	A/C	3	750727497	+	NA	NA	NA	NA	NA	NA	CC	CC	CC	AA	AA	AA
Tdurum_contig53038_714	C/T	3	750759995	+	NA	NA	NA	NA	NA	NA	CC	CC	CC	CC	CC	CC
RAC875_c35200_230	A/G	3	752146500	+	NA	NA	NA	NA	NA	NA	GG	AA	AA	AA	AA	AA
CAP8_c3129_381	A/G	3	752410885	+	NA	NA	NA	NA	NA	NA	AA	AA	AA	AA	AA	AA
BS00064813_51	G/A	3	752429807	+	NA	NA	NA	NA	NA	NA	GG	GG	GG	GG	GG	GG
Tdurum_contig8350_350	A/G	3	753611179	+	NA	NA	NA	NA	NA	NA	GG	AA	AA	GG	GG	GG
BobWhite_rep_c64068_241	A/G	3	754830326	+	NA	NA	NA	NA	NA	NA	CC	AA	AA	AA	AA	AA
RAC875_rep_c83950_222	C/T	3	754880508	+	NA	NA	NA	NA	NA	NA	CC	CC	CC	CC	CC	CC
BobWhite_c24069_257	C/T	3	755561327	+	NA	NA	NA	NA	NA	NA	CC	TT	TT	TT	TT	TT
BS00009692_51	G/A	3	755562192	+	NA	NA	NA	NA	NA	NA	GG	GG	GG	GG	GG	GG
Tdurum_contig10048_447	G/A	3	756134228	+	NA	NA	NA	NA	NA	NA	GG	GG	GG	GG	GG	GG
Kukri_c50116_107	G/A	3	757114030	+	NA	NA	NA	NA	NA	NA	GG	GG	GG	GG	GG	GG
Tdurum_contig50839_279	T/C	3	759026942	+	NA	NA	NA	NA	NA	NA	TT	TT	TT	TT	TT	TT
RAC875_c16993_444	C/T	3	760882688	+	NA	NA	NA	NA	NA	NA	CC	CC	CC	CC	CC	CC
wsnp_JD_c289_450995	T/C	3	763115448	+	NA	NA	NA	NA	NA	NA	CC	CC	CC	CC	CC	CC
Excalibur_c28885_615	A/G	3	773841848	+	NA	NA	NA	NA	NA	NA	GG	AA	AA	AA	AA	AA
Kukri_c8494_77	C/A	3	773844033	+	NA	NA	NA	NA	NA	NA	CC	CC	CC	CC	CC	CC
wsnp_Ex_c63909_62932437	T/C	3	773844194	+	NA	NA	NA	NA	NA	NA	TT	TT	TT	TT	TT	TT
Kukri_c52608_142	C/T	3	774530913	+	NA	NA	NA	NA	NA	NA	CC	CC	CC	CC	CC	CC
BobWhite_c17047_268	C/T	4	2006337	+	NA	NA	NA	NA	NA	NA	CC	CC	CC	CC	CC	CC
Excalibur_c29417_400	C/T	4	2123844	+	NA	NA	NA	NA	NA	NA	CC	CC	CC	CC	CC	CC
IACX6340	A/G	4	3258808	+	NA	NA	NA	NA	NA	NA	AA	AA	AA	AA	AA	AA
tplb0034e07_718	G/A	4	3304127	+	NA	NA	NA	NA	NA	NA	GG	GG	GG	GG	GG	GG
tplb0034e07_1869	C/T	4	3306703	+	NA	NA	NA	NA	NA	NA	CC	CC	CC	CC	CC	CC
Kukri_rep_c97239_133	A/G	4	3402010	+	NA	NA	NA	NA	NA	NA	AG	GG	GG	GG	GG	GG
RAC875_c34512_685	C/A	4	3460309	+	NA	NA	NA	NA	NA	NA	CC	CC	CC	CC	CC	CC
Excalibur_rep_c107769_116	A/G	4	3949083	+	NA	NA	NA	NA	NA	NA	AA	AA	AA	AA	AA	AA
Excalibur_c34937_710	G/T	4	4329729	+	NA	NA	NA	NA	NA	NA	GG	GG	GG	GG	GG	GG
BS00023068_51	T/C	4	4779715	+	NA	NA	NA	NA	NA	NA	TT	TT	TT	TT	TT	TT
RAC875_rep_c115433_378	C/T	4	7007561	+	NA	NA	NA	NA	NA	NA	CC	TT	TT	TT	TT	TT
wsnp_JD_c640_960796	G/A	4	7821095	+	NA	NA	NA	NA	NA	NA	GG	GG	NN	GG	GG	GG
Kukri_c40204_617	A/C	4	7838914	+	NA	NA	NA	NA	NA	NA	AA	CC	CC	CC	CC	CC
Kukri_c1175_1577	C/T	4	8181029	+	NA	NA	NA	NA	NA	NA	CC	CC	CC	CC	CC	CC
Kukri_c98858_299	T/C	4	8288989	+	NA	NA	NA	NA	NA	NA	TT	TT	TT	TT	TT	TT
Excalibur_c32668_467	G/A	4	11323404	+	NA	NA	NA	NA	NA	NA	GG	GG	GG	GG	GG	GG
Excalibur_c31042_178	G/A	4	13270440	+	NA	NA	NA	NA	NA	NA	GG	GG	GG	GG	GG	GG
Kukri_c16758_443	G/T	4	13271926	+	NA	NA	NA	NA	NA	NA	GG	GG	GG	GG	GG	GG
Excalibur_c42928_135	T/C	4	13483845	+	NA	NA	NA	NA	NA	NA	TT	TT	TT	TT	TT	TT
Kukri_c27673_289	A/G	4	13704307	+	NA	NA	NA	NA	NA	NA	AA	AA	AA	AA	AA	AA
tplb0058m16_1152	C/T	4	13891115	+	NA	NA	NA	NA	NA	NA	CC	CC	CC	CC	CC	CC
wsnp_Ra_c10712_17572884	A/G	4	14048947	+	NA	NA	NA	NA	NA	NA	AA	AA	AA	AA	AA	AA
BS00061979_51	T/C	4	15698996	+	NA	NA	NA	NA	NA	NA	TT	TT	TT	TT	TT	TT
RAC875_c63883_76	A/C	4	17830431	+	NA	NA	NA	NA	NA	NA	AA	AA	AA	AA	AA	AA
BS00109330_51	C/T	4	19845386	+	NA	NA	NA	NA	NA	NA	CC	CC	CC	CC	CC	CC
BS00072620_51	T/C	4	20094935	+	NA	NA	NA	NA	NA	NA	TT	CC	CC	TT	NN	TT
BS00070900_51	G/A	4	20419008	+	NA	NA	NA	NA	NA	NA	GG	AA	AA	GG	GG	GG
wsnp_Ex_rep_c66551_64836327	C/A	4	20781723	+	NA	NA	NA	NA	NA	NA	CC	CC	CC	CC	CC	CC
BS00053880_51	G/T	4	20795222	+	NA	NA	NA	NA	NA	NA	GG	GG	GG	GG	GG	GG
BS00022059_51	T/C	4	20872400	+	NA	NA	NA	NA	NA	NA	TT	TT	TT	TT	TT	TT
tplb0058j01_762	G/A	4	21052161	+	NA	NA	NA	NA	NA	NA	GG	GG	GG	AA	AA	AA
BS00011149_51	C/T	4	21582964	+	NA	NA	NA	NA	NA	NA	CC	CC	CC	CC	CC	CC
wsnp_Ex_rep_c67011_65463819	C/T	4	22126302	+	NA	NA	NA	NA	NA	NA	TT	CC	CC	CC	CC	CC
RFL_Contig1863_250	A/G	4	22263920	+	NA	NA	NA	NA	NA	NA	AA	AA	AA	AA	AA	AA
BS00065036_51	G/T	4	22296829	+	NA	NA	NA	NA	NA	NA	GG	GG	GG	GG	GG	GG
RAC875_rep_c106596_127	A/G	4	22363856	+	NA	NA	NA	NA	NA	NA	AA	AA	AA	AA	AA	AA
Tdurum_contig64563_491	C/T	4	24070748	+	NA	NA	NA	NA	NA	NA	TT	CC	CC	TT	TT	TT
Tdurum_contig28712_225	A/G	4	24113408	+	NA	NA	NA	NA	NA	NA	AA	AA	AA	GG	GG	GG
Excalibur_c46590_363	T/C	4	25483946	+	NA	NA	NA	NA	NA	NA	TT	TT	TT	TT	TT	TT
Kukri_c74521_181	G/A	4	25947298	+	NA	NA	NA	NA	NA	NA	GG	GG	GG	GG	GG	GG
RAC875_rep_c88665_100	C/T	4	25947347	+	NA	NA	NA	NA	NA	NA	TT	CC	CC	CC	CC	CC
RAC875_rep_c88665_52	C/T	4	25947395	+	NA	NA	NA	NA	NA	NA	TT	CC	CC	CC	CC	CC
Kukri_rep_c104422_192	A/G	4	26271792	+	NA	NA	NA	NA	NA	NA	AA	AA	AA	AA	AA	AA
RFL_Contig5031_526	A/C	4	26945514	+	NA	NA	NA	NA	NA	NA	AC	CC	CC	AA	AA	AA
Kukri_c53810_137	T/C	4	28208591	+	NA	NA	NA	NA	NA	NA	TT	CC	CC	TT	TT	TT
BobWhite_c2988_493	T/C	4	31087081	+	NA	NA	NA	NA	NA	NA	TT	TT	TT	TT	TT	TT
wsnp_Ex_c1962_3696265	C/T	4	37293231	+	NA	NA	NA	NA	NA	NA	CC	CC	CC	CC	CC	CC
Ex_c17993_470	C/T	4	39354332	+	NA	NA	NA	NA	NA	NA	TT	TT	TT	TT	TT	TT
RAC875_c31358_214	G/A	4	39563223	+	NA	NA	NA	NA	NA	NA	GG	GG	GG	GG	GG	GG
BobWhite_rep_c63363_160	T/C	4	43461610	+	NA	NA	NA	NA	NA	NA	TT	TT	TT	TT	TT	TT
BS00022487_51	A/G	4	46799238	+	NA	NA	NA	NA	NA	NA	GG	AA	AA	AA	AA	AA
IAAV3165	A/G	4	53877190	+	NA	NA	NA	NA	NA	NA	AA	GG	GG	AA	AA	AA
wsnp_Ra_c407_862316	C/T	4	54659987	+	NA	NA	NA	NA	NA	NA	TT	TT	TT	TT	TT	TT
Tdurum_contig11803_850	C/T	4	55817538	+	NA	NA	NA	NA	NA	NA	TT	CC	CC	CC	CC	CC
Kukri_c26288_419	C/T	4	58281791	+	NA	NA	NA	NA	NA	NA	TT	TT	TT	TT	TT	TT
wsnp_Ex_c4349_7841003	C/T	4	58832750	+	NA	NA	NA	NA	NA	NA	CC	TT	TT	TT	TT	TT
wsnp_Ex_c21092_30220342	G/A	4	63234517	+	NA	NA	NA	NA	NA	NA	GG	AA	AA	GG	GG	GG
BobWhite_c41535_52	T/C	4	63235495	+	NA	NA	NA	NA	NA	NA	TT	TT	TT	TT	TT	TT
RAC875_c61801_299	T/G	4	69430000	+	NA	NA	NA	NA	NA	NA	TT	TT	TT	TT	TT	TT
BobWhite_c47608_273	G/A	4	69739103	+	NA	NA	NA	NA	NA	NA	GG	AA	AA	GG	GG	GG
RAC875_c34516_316	C/T	4	69798116	+	NA	NA	NA	NA	NA	NA	CC	CC	CC	CC	CC	CC
BobWhite_c31129_60	T/C	4	75945527	+	NA	NA	NA	NA	NA	NA	TT	CC	CC	TT	TT	TT
Ku_c5725_892	G/A	4	76126796	+	NA	NA	NA	NA	NA	NA	GG	AA	AA	GG	GG	GG
Kukri_c12368_82	C/A	4	77157330	+	NA	NA	NA	NA	NA	NA	CC	CC	CC	CC	CC	CC
RAC875_c22429_249	A/G	4	77157429	+	NA	NA	NA	NA	NA	NA	AA	AA	AA	AA	AA	AA
wsnp_Ku_c31_62657	T/C	4	83299759	+	NA	NA	NA	NA	NA	NA	CC	TT	TT	CC	CC	CC
RAC875_rep_c99492_65	G/A	4	96002101	+	NA	NA	NA	NA	NA	NA	GG	GG	GG	GG	GG	GG
BS00022422_51	C/T	4	96236067	+	NA	NA	NA	NA	NA	NA	CC	CC	CC	CC	CC	CC
Excalibur_rep_c68899_1400	G/A	4	98439404	+	NA	NA	NA	NA	NA	NA	GG	GG	GG	GG	GG	GG
IACX6239	G/A	4	98440104	+	NA	NA	NA	NA	NA	NA	GG	NN	AA	GG	GG	GG
Tdurum_contig47202_1699	G/A	4	98440513	+	NA	NA	NA	NA	NA	NA	AA	GG	GG	AA	AA	AA
BS00023221_51	A/G	4	99846085	+	NA	NA	NA	NA	NA	NA	GG	AA	AA	GG	GG	GG
IACX6223	T/C	4	100802729	+	NA	NA	NA	NA	NA	NA	TT	TT	TT	TT	TT	TT
Kukri_c36879_83	A/G	4	102586519	+	NA	NA	NA	NA	NA	NA	GG	GG	GG	GG	GG	GG
RAC875_c57_1178	A/G	4	102696839	+	NA	NA	NA	NA	NA	NA	AA	AA	AA	AA	AA	AA
BS00067337_51	T/C	4	104148999	+	NA	NA	NA	NA	NA	NA	TT	TT	TT	TT	TT	TT
CAP7_c1018_75	T/C	4	104399605	+	NA	NA	NA	NA	NA	NA	TT	TT	TT	TT	TT	TT
TA006136-0595	A/G	4	104910833	+	NA	NA	NA	NA	NA	NA	CC	AA	AA	AA	AA	AA
RAC875_c76533_442	G/T	4	105321224	+	NA	NA	NA	NA	NA	NA	TT	GG	GG	TT	TT	TT
BS00043099_51	A/C	4	106674561	+	NA	NA	NA	NA	NA	NA	CC	AA	AA	CC	CC	CC
BS00079213_51	T/C	4	111134435	+	NA	NA	NA	NA	NA	NA	CC	TT	TT	CC	CC	CC
RFL_Contig4542_1281	A/G	4	111672534	+	NA	NA	NA	NA	NA	NA	AA	AA	AA	AA	AA	AA
BS00071690_51	G/A	4	112255257	+	NA	NA	NA	NA	NA	NA	AA	GG	GG	AA	AA	AA
BS00110442_51	C/A	4	112540160	+	NA	NA	NA	NA	NA	NA	AA	AA	AA	AA	AA	AA
Kukri_c4790_154	C/T	4	112929650	+	NA	NA	NA	NA	NA	NA	CC	CC	CC	CC	CC	CC
Kukri_c40637_223	T/C	4	115173118	+	NA	NA	NA	NA	NA	NA	TT	CC	CC	TT	TT	TT
RAC875_rep_c70402_527	G/A	4	117750126	+	NA	NA	NA	NA	NA	NA	GG	GG	GG	GG	GG	GG
Kukri_c7193_5892	A/G	4	119740806	+	NA	NA	NA	NA	NA	NA	AA	AA	AA	AA	AA	AA
wsnp_BM140364B_Ta_2_1	C/T	4	121500417	+	NA	NA	NA	NA	NA	NA	CC	CC	CC	CC	CC	CC
wsnp_Ku_c4042_7375053	T/C	4	124650116	+	NA	NA	NA	NA	NA	NA	TT	TT	TT	TT	TT	TT
RAC875_rep_c70093_1079	G/A	4	127776862	+	NA	NA	NA	NA	NA	NA	GG	AA	AA	AA	AA	AA
BS00003404_51	C/T	4	127779055	+	NA	NA	NA	NA	NA	NA	CC	CC	CC	CC	CC	CC
BS00070001_51	G/A	4	128397982	+	NA	NA	NA	NA	NA	NA	GG	GG	GG	GG	GG	GG
BobWhite_c10238_127	C/T	4	129145136	+	NA	NA	NA	NA	NA	NA	CC	CC	CC	CC	CC	CC
BobWhite_c6166_319	C/T	4	135400499	+	NA	NA	NA	NA	NA	NA	CC	CC	CC	CC	CC	CC
BS00065030_51	A/G	4	136594231	+	NA	NA	NA	NA	NA	NA	AA	AA	AA	AA	AA	AA
RFL_Contig1633_304	G/A	4	136821654	+	NA	NA	NA	NA	NA	NA	GG	GG	GG	GG	GG	GG
BS00083078_51	G/A	4	137575047	+	NA	NA	NA	NA	NA	NA	AA	GG	GG	AA	AA	AA
wsnp_Ex_c6537_11338763	T/C	4	138099593	+	NA	NA	NA	NA	NA	NA	TT	TT	TT	TT	TT	TT
BS00022657_51	A/G	4	138904594	+	NA	NA	NA	NA	NA	NA	AA	AA	AA	AA	AA	AA
Ku_c23446_2209	G/A	4	139615608	+	NA	NA	NA	NA	NA	NA	AA	AA	AA	GG	GG	GG
Ra_c106376_879	A/G	4	141716172	+	NA	NA	NA	NA	NA	NA	AG	AA	AA	GG	GG	GG
Tdurum_contig98206_211	G/A	4	143020458	+	NA	NA	NA	NA	NA	NA	GG	GG	GG	GG	GG	GG
RAC875_rep_c72435_90	A/G	4	143020836	+	NA	NA	NA	NA	NA	NA	CC	GG	GG	GG	GG	GG
BS00066905_51	G/A	4	143112669	+	NA	NA	NA	NA	NA	NA	GG	GG	GG	GG	GG	GG
BS00059315_51	G/T	4	144429428	+	NA	NA	NA	NA	NA	NA	GG	GG	GG	GG	GG	GG
BobWhite_c14476_80	G/A	4	145201918	+	NA	NA	NA	NA	NA	NA	GG	AA	AA	AA	AA	AA
Tdurum_contig15512_429	T/C	4	145209575	+	NA	NA	NA	NA	NA	NA	CC	TT	TT	TT	TT	TT
Kukri_c7139_6288	G/A	4	145622861	+	NA	NA	NA	NA	NA	NA	GG	GG	GG	GG	GG	GG
Ku_c28266_279	T/C	4	145631972	+	NA	NA	NA	NA	NA	NA	TT	TT	TT	TT	TT	TT
BS00099097_51	C/T	4	146209804	+	NA	NA	NA	NA	NA	NA	CC	CC	CC	CC	CC	CC
BS00022417_51	A/G	4	148475703	+	NA	NA	NA	NA	NA	NA	AA	AA	AA	AA	AA	AA
RAC875_rep_c118376_304	A/C	4	149522036	+	NA	NA	NA	NA	NA	NA	AA	AA	AA	AA	AA	AA
GENE-4359_102	A/G	4	150122047	+	NA	NA	NA	NA	NA	NA	AA	AA	AA	AA	AA	AA
GENE-4359_59	T/C	4	150122098	+	NA	NA	NA	NA	NA	NA	CC	TT	TT	TT	TT	TT
RAC875_c2110_117	T/C	4	152555317	+	NA	NA	NA	NA	NA	NA	TT	TT	TT	TT	TT	TT
Tdurum_contig18197_86	C/T	4	158245521	+	NA	NA	NA	NA	NA	NA	CC	CC	CC	CC	CC	CC
RFL_Contig189_894	G/A	4	159128444	+	NA	NA	NA	NA	NA	NA	GG	GG	GG	GG	GG	GG
RAC875_c47353_350	C/T	4	159359740	+	NA	NA	NA	NA	NA	NA	CC	CC	CC	CC	CC	CC
GENE-2904_476	T/C	4	159799693	+	NA	NA	NA	NA	NA	NA	TT	TT	TT	TT	TT	TT
Kukri_c6973_344	G/A	4	159800078	+	NA	NA	NA	NA	NA	NA	GG	GG	GG	GG	GG	GG
RAC875_c1226_652	G/A	4	162929089	+	NA	NA	NA	NA	NA	NA	GG	GG	GG	GG	GG	GG
Excalibur_c9248_771	T/G	4	163838247	+	NA	NA	NA	NA	NA	NA	TT	TT	TT	TT	TT	TT
wsnp_Ex_c45094_50985067	G/A	4	163865136	+	NA	NA	NA	NA	NA	NA	GG	GG	GG	GG	GG	GG
BobWhite_rep_c62964_873	G/A	4	163865579	+	NA	NA	NA	NA	NA	NA	AA	GG	GG	GG	GG	GG
wsnp_Ex_c14595_22634031	T/C	4	163866006	+	NA	NA	NA	NA	NA	NA	TT	TT	TT	TT	TT	TT
Excalibur_c23723_141	T/C	4	166282581	+	NA	NA	NA	NA	NA	NA	TT	TT	TT	TT	TT	TT
BS00041921_51	T/G	4	167766167	+	NA	NA	NA	NA	NA	NA	TT	TT	TT	TT	TT	TT
BS00070091_51	C/T	4	168545490	+	NA	NA	NA	NA	NA	NA	CC	CC	CC	CC	CC	CC
BS00035894_51	T/C	4	168932312	+	NA	NA	NA	NA	NA	NA	TT	TT	TT	TT	TT	TT
wsnp_Ex_c62844_62315607	C/T	4	169763290	+	NA	NA	NA	NA	NA	NA	CC	CC	CC	CC	CC	CC
wsnp_JD_rep_c64505_41132927	A/G	4	169934072	+	NA	NA	NA	NA	NA	NA	AA	AA	AA	AA	AA	AA
BS00031814_51	C/T	4	172705705	+	NA	NA	NA	NA	NA	NA	CC	CC	CC	CC	CC	CC
wsnp_Ex_rep_c101906_87187119	T/G	4	181013877	+	NA	NA	NA	NA	NA	NA	TT	TT	TT	TT	TT	TT
BobWhite_c7786_376	T/C	4	182471492	+	NA	NA	NA	NA	NA	NA	TT	CC	CC	TT	TT	TT
wsnp_Ex_c51461_55394646	A/G	4	185534982	+	NA	NA	NA	NA	NA	NA	AA	AA	AA	AA	AA	AA
wsnp_JD_c4699_5834958	A/G	4	186459812	+	NA	NA	NA	NA	NA	NA	AA	AA	AA	AA	AA	AA
IAAV1903	C/T	4	186849423	+	NA	NA	NA	NA	NA	NA	CT	CC	CC	TT	TT	TT
wsnp_Ex_rep_c106085_90293854	T/C	4	195289468	+	NA	NA	NA	NA	NA	NA	TT	TT	TT	TT	TT	TT
RAC875_c8045_231	T/C	4	205359143	+	NA	NA	NA	NA	NA	NA	CC	TT	TT	CC	CC	CC
Kukri_c32980_680	C/T	4	208457093	+	NA	NA	NA	NA	NA	NA	TT	CC	CC	TT	TT	TT
RAC875_c46661_184	T/G	4	212260377	+	NA	NA	NA	NA	NA	NA	TT	TT	TT	TT	TT	TT
wsnp_Ex_c7003_12065828	A/G	4	213285018	+	NA	NA	NA	NA	NA	NA	AG	AA	AA	AA	AA	AA
BS00078506_51	T/C	4	213874720	+	NA	NA	NA	NA	NA	NA	TT	TT	TT	TT	TT	TT
BobWhite_c892_73	T/C	4	214572358	+	NA	NA	NA	NA	NA	NA	TT	TT	TT	TT	TT	TT
wsnp_Ku_rep_c73313_72887199	G/A	4	216214997	+	NA	NA	NA	NA	NA	NA	AA	GG	GG	AA	AA	AA
BobWhite_c23953_312	G/A	4	216778956	+	NA	NA	NA	NA	NA	NA	GG	GG	GG	NN	GG	GG
Ra_c6700_406	G/A	4	218203577	+	NA	NA	NA	NA	NA	NA	GG	AA	AA	AA	AA	AA
RAC875_c56101_368	T/C	4	234610903	+	NA	NA	NA	NA	NA	NA	TT	TT	TT	TT	TT	TT
RAC875_rep_c109975_192	C/T	4	239504659	+	NA	NA	NA	NA	NA	NA	CC	TT	TT	CC	CC	CC
Excalibur_c25921_230	T/C	4	240330117	+	NA	NA	NA	NA	NA	NA	TT	TT	TT	TT	TT	TT
BobWhite_rep_c61602_139	A/G	4	240701772	+	NA	NA	NA	NA	NA	NA	AA	GG	GG	AA	AA	AA
RAC875_c63112_460	T/C	4	242346367	+	NA	NA	NA	NA	NA	NA	TT	CC	CC	TT	TT	TT
tplb0040e02_1293	A/G	4	243019193	+	NA	NA	NA	NA	NA	NA	AA	AA	AA	AA	AA	AA
GENE-0968_155	C/T	4	248661787	+	NA	NA	NA	NA	NA	NA	CC	CC	CC	CC	CC	CC
TA001505-1171	C/T	4	250881663	+	NA	NA	NA	NA	NA	NA	CC	CC	CC	CC	CC	CC
BS00072379_51	A/C	4	252222462	+	NA	NA	NA	NA	NA	NA	AA	AA	AA	AA	AA	AA
BS00063599_51	T/C	4	298082738	+	NA	NA	NA	NA	NA	NA	CT	TT	TT	TT	TT	TT
BS00066873_51	C/T	4	312332331	+	NA	NA	NA	NA	NA	NA	CC	CC	CC	CC	CC	CC
Kukri_c3096_1411	G/T	4	314625763	+	NA	NA	NA	NA	NA	NA	GG	GG	GG	GG	GG	GG
GENE-0689_776	C/T	4	357269535	+	NA	NA	NA	NA	NA	NA	CC	CC	CC	CC	CC	CC
GENE-0689_791	T/C	4	357269546	+	NA	NA	NA	NA	NA	NA	CC	TT	TT	TT	TT	TT
Ku_c70277_1276	A/G	4	367720575	+	NA	NA	NA	NA	NA	NA	AA	AA	AA	AA	AA	AA
TA002695-2341	T/C	4	383143230	+	NA	NA	NA	NA	NA	NA	TT	TT	TT	TT	TT	TT
wsnp_Ex_c10279_16851747	C/T	4	408712425	+	NA	NA	NA	NA	NA	NA	CC	CC	CC	CC	CC	CC
Excalibur_c29707_318	A/G	4	414136408	+	NA	NA	NA	NA	NA	NA	GG	AA	AA	AA	AA	AA
RAC875_c3814_437	T/C	4	419453032	+	NA	NA	NA	NA	NA	NA	TT	TT	TT	TT	TT	TT
RAC875_rep_c113937_102	T/C	4	429839654	+	NA	NA	NA	NA	NA	NA	TT	TT	TT	TT	TT	TT
GENE-1350_36	T/C	4	441396372	+	NA	NA	NA	NA	NA	NA	TT	TT	TT	TT	TT	TT
wsnp_Ex_rep_c66524_64799410	T/C	4	442988004	+	NA	NA	NA	NA	NA	NA	TT	TT	TT	TT	TT	TT
BobWhite_c16735_131	G/A	4	443642639	+	NA	NA	NA	NA	NA	NA	GG	GG	GG	GG	GG	GG
BS00066545_51	A/G	4	451880516	+	NA	NA	NA	NA	NA	NA	AA	AA	AA	AA	AA	AA
Kukri_c55599_153	G/A	4	454801139	+	NA	NA	NA	NA	NA	NA	AA	GG	GG	AA	AA	AA
BobWhite_c31986_324	T/C	4	456426953	+	NA	NA	NA	NA	NA	NA	TT	TT	NN	NN	TT	TT
BobWhite_c27816_523	T/C	4	458261575	+	NA	NA	NA	NA	NA	NA	TT	TT	TT	TT	TT	TT
Tdurum_contig61682_187	G/A	4	474980368	+	NA	NA	NA	NA	NA	NA	AG	AA	AA	AA	AA	AA
RAC875_c39665_175	G/A	4	487540069	+	NA	NA	NA	NA	NA	NA	AA	GG	GG	GG	GG	GG
GENE-1213_138	A/C	4	500194030	+	NA	NA	NA	NA	NA	NA	CC	AA	AA	AA	AA	AA
Ra_c15365_530	A/C	4	524464705	+	NA	NA	NA	NA	NA	NA	AA	AA	AA	AA	AA	AA
wsnp_CAP7_c1453_728076	C/T	4	525347613	+	NA	NA	NA	NA	NA	NA	CC	CC	CC	CC	CC	CC
Tdurum_contig12836_418	A/C	4	528712939	+	NA	NA	NA	NA	NA	NA	CC	CC	CC	CC	CC	CC
Tdurum_contig27880_199	G/T	4	530986778	+	NA	NA	NA	NA	NA	NA	GG	GG	GG	GG	GG	GG
wsnp_Ex_c29445_38480890	A/G	4	532924372	+	NA	NA	NA	NA	NA	NA	AA	AA	AA	AA	AA	AA
Tdurum_contig27828_177	A/G	4	540155532	+	NA	NA	NA	NA	NA	NA	AA	AA	AA	AA	AA	AA
wsnp_Ex_c8894_14858193	A/G	4	540889203	+	NA	NA	NA	NA	NA	NA	AA	AA	AA	AA	AA	AA
wsnp_Ex_c25217_34481787	T/C	4	543195239	+	NA	NA	NA	NA	NA	NA	TT	TT	TT	TT	TT	TT
Ra_c111671_555	G/A	4	546291689	+	NA	NA	NA	NA	NA	NA	GG	GG	GG	GG	GG	GG
Jagger_c6853_60	G/A	4	546862873	+	NA	NA	NA	NA	NA	NA	GG	GG	GG	GG	GG	GG
Tdurum_contig92604_368	G/T	4	546900973	+	NA	NA	NA	NA	NA	NA	TT	TT	TT	TT	TT	TT
RFL_Contig4718_1269	G/A	4	553143181	+	NA	NA	NA	NA	NA	NA	GG	GG	GG	GG	GG	GG
Tdurum_contig26542_457	A/G	4	553914829	+	NA	NA	NA	NA	NA	NA	AA	AA	AA	AA	AA	AA
BobWhite_c26981_66	T/C	4	561701035	+	NA	NA	NA	NA	NA	NA	TT	TT	TT	TT	TT	TT
Tdurum_contig13653_471	G/A	4	562933274	+	NA	NA	NA	NA	NA	NA	AA	GG	GG	GG	GG	GG
BS00100563_51	A/G	4	563614728	+	NA	NA	NA	NA	NA	NA	AA	AA	AA	AA	AA	AA
Excalibur_c114791_328	C/T	4	563651067	+	NA	NA	NA	NA	NA	NA	CC	CC	CC	CC	CC	CC
Excalibur_rep_c66577_159	G/A	4	571157203	+	NA	NA	NA	NA	NA	NA	GG	GG	GG	GG	GG	GG
Excalibur_c6922_1393	G/A	4	571758209	+	NA	NA	NA	NA	NA	NA	GG	GG	GG	GG	GG	GG
Ku_c3202_1646	C/T	4	574246692	+	NA	NA	NA	NA	NA	NA	CC	CC	CC	CC	CC	CC
wsnp_Ex_c114_230248	A/C	4	578171873	+	NA	NA	NA	NA	NA	NA	AA	AA	AA	AA	AA	AA
wsnp_BE490267A_Ta_2_1	G/A	4	585385537	+	NA	NA	NA	NA	NA	NA	GG	GG	GG	GG	GG	GG
BS00035335_51	G/A	4	589986373	+	NA	NA	NA	NA	NA	NA	GG	GG	GG	GG	GG	GG
BS00064448_51	A/G	4	590104955	+	NA	NA	NA	NA	NA	NA	AA	AA	AA	AA	AA	AA
wsnp_Ex_c7203_12370983	T/G	4	591667409	+	NA	NA	NA	NA	NA	NA	TT	TT	TT	TT	TT	TT
BS00091068_51	C/A	4	591667665	+	NA	NA	NA	NA	NA	NA	CC	CC	CC	CC	CC	CC
Kukri_c19751_873	G/A	4	592191562	+	NA	NA	NA	NA	NA	NA	GG	GG	GG	GG	GG	GG
BS00093992_51	G/A	4	593165684	+	NA	NA	NA	NA	NA	NA	GG	GG	GG	GG	GG	GG
RAC875_c14775_1048	T/C	4	598877770	+	NA	NA	NA	NA	NA	NA	TT	TT	TT	TT	TT	TT
Ku_c12037_482	C/T	4	608458978	+	NA	NA	NA	NA	NA	NA	CC	CC	CC	CC	CC	CC
wsnp_Ra_c28955_38371323	C/T	4	609520719	+	NA	NA	NA	NA	NA	NA	CC	CC	CC	CC	CC	CC
RAC875_rep_c113120_326	G/A	4	627889454	+	NA	NA	NA	NA	NA	NA	GG	GG	GG	GG	GG	GG
wsnp_Ex_c46576_52042185	A/G	4	629503133	+	NA	NA	NA	NA	NA	NA	AA	AA	AA	AA	AA	AA
RFL_Contig337_1645	G/T	4	632953328	+	NA	NA	NA	NA	NA	NA	GG	GG	GG	GG	GG	GG
Tdurum_contig54925_225	T/C	4	632953405	+	NA	NA	NA	NA	NA	NA	CC	CC	CC	CC	CC	CC
Ra_c4051_1010	T/C	4	633667054	+	NA	NA	NA	NA	NA	NA	TT	TT	TT	TT	TT	TT
CAP7_rep_c5636_102	T/G	4	635555557	+	NA	NA	NA	NA	NA	NA	TT	TT	TT	TT	TT	TT
Kukri_c9785_62	A/G	4	639122868	+	NA	NA	NA	NA	NA	NA	AA	AA	AA	AA	AA	AA
IAAV5675	A/G	4	641409434	+	NA	NA	NA	NA	NA	NA	AA	AA	AA	AA	AA	AA
Tdurum_contig31911_195	T/G	4	642532236	+	NA	NA	NA	NA	NA	NA	TT	TT	TT	TT	TT	TT
GENE-0675_104	C/T	4	643230424	+	NA	NA	NA	NA	NA	NA	CC	CC	CC	CC	CC	CC
Excalibur_c71500_231	A/C	4	644555576	+	NA	NA	NA	NA	NA	NA	CC	CC	CC	CC	CC	CC
Kukri_c4294_371	A/G	4	644994322	+	NA	NA	NA	NA	NA	NA	AA	AA	AA	AA	AA	AA
Tdurum_contig51168_326	G/A	4	647696145	+	NA	NA	NA	NA	NA	NA	GG	GG	GG	GG	GG	GG
Tdurum_contig12459_491	C/T	4	648273517	+	NA	NA	NA	NA	NA	NA	CC	CC	CC	CC	CC	CC
BS00105409_51	G/A	4	651614564	+	NA	NA	NA	NA	NA	NA	GG	GG	GG	GG	GG	GG
Excalibur_c25414_806	C/T	4	653158256	+	NA	NA	NA	NA	NA	NA	CC	CC	CC	CC	CC	CC
Kukri_c49007_501	C/T	4	655417150	+	NA	NA	NA	NA	NA	NA	CC	CC	CC	CC	CC	CC
wsnp_Ex_c922_1775246	C/T	4	658374989	+	NA	NA	NA	NA	NA	NA	CC	CC	CC	CC	CC	CC
Kukri_c49010_266	C/T	4	660935938	+	NA	NA	NA	NA	NA	NA	CC	CC	CC	CC	CC	CC
BobWhite_c5543_492	A/G	4	661599974	+	NA	NA	NA	NA	NA	NA	AA	AA	AA	AA	AA	AA
wsnp_Ex_c58274_59639258	G/A	4	662339591	+	NA	NA	NA	NA	NA	NA	GG	GG	GG	GG	GG	GG
BobWhite_rep_c64679_73	A/C	4	663193584	+	NA	NA	NA	NA	NA	NA	AA	CC	CC	CC	CC	CC
Tdurum_contig5691_596	G/A	4	665165910	+	NA	NA	NA	NA	NA	NA	GG	GG	GG	GG	GG	GG
BS00080967_51	A/G	4	666017890	+	NA	NA	NA	NA	NA	NA	GG	GG	GG	GG	GG	GG
BS00046166_51	C/T	4	669754451	+	NA	NA	NA	NA	NA	NA	TT	TT	TT	NN	TT	TT
Excalibur_rep_c77221_93	T/C	4	677865933	+	NA	NA	NA	NA	NA	NA	TT	CC	CC	CC	CC	CC
wsnp_Ku_c54793_58953037	G/A	4	680446708	+	NA	NA	NA	NA	NA	NA	GG	GG	GG	GG	GG	GG
wsnp_Ex_c40976_47910672	C/T	4	681501339	+	NA	NA	NA	NA	NA	NA	CC	CC	CC	CC	CC	CC
BS00023124_51	C/T	4	681826601	+	NA	NA	NA	NA	NA	NA	CC	CC	CC	CC	CC	CC
Tdurum_contig80351_311	C/A	4	681827097	+	NA	NA	NA	NA	NA	NA	CC	CC	CC	CC	CC	CC
Excalibur_c76665_98	T/C	4	684126771	+	NA	NA	NA	NA	NA	NA	TT	TT	TT	TT	TT	TT
BS00104667_51	A/G	4	686307830	+	NA	NA	NA	NA	NA	NA	AA	AA	AA	AA	AA	AA
IAAV6424	T/C	4	687952269	+	NA	NA	NA	NA	NA	NA	CC	TT	TT	TT	TT	TT
RFL_Contig2612_826	T/C	4	688485636	+	NA	NA	NA	NA	NA	NA	TT	TT	TT	TT	TT	TT
Kukri_c31059_130	G/A	4	688492841	+	NA	NA	NA	NA	NA	NA	GG	GG	GG	AA	AA	AA
Kukri_c74165_204	C/T	4	689963965	+	NA	NA	NA	NA	NA	NA	TT	TT	TT	CC	CC	CC
Kukri_c84629_315	T/C	4	690408146	+	NA	NA	NA	NA	NA	NA	TT	CC	CC	TT	TT	TT
IACX2158	G/A	4	690832520	+	NA	NA	NA	NA	NA	NA	GG	AA	AA	GG	GG	GG
wsnp_Ex_c5123_9087869	C/T	4	691372944	+	NA	NA	NA	NA	NA	NA	CC	CC	CC	CC	CC	CC
BS00046164_51	C/A	4	692115174	+	NA	NA	NA	NA	NA	NA	CC	AA	AA	CC	CC	CC
Ex_c16948_754	G/A	4	695089607	+	NA	NA	NA	NA	NA	NA	GG	GG	GG	GG	GG	GG
Excalibur_c685_165	C/T	4	695092195	+	NA	NA	NA	NA	NA	NA	CC	CC	CC	CC	CC	CC
BobWhite_c16923_64	C/T	4	701540319	+	NA	NA	NA	NA	NA	NA	TT	CC	CC	CC	CC	CC
Excalibur_c60964_203	G/A	4	703967688	+	NA	NA	NA	NA	NA	NA	GG	GG	GG	GG	GG	GG
Tdurum_contig12879_1200	G/T	4	708090071	+	NA	NA	NA	NA	NA	NA	GG	TT	TT	GG	GG	GG
tplb0024l03_910	T/C	4	708650323	+	NA	NA	NA	NA	NA	NA	TT	TT	TT	CC	CC	CC
BobWhite_c32938_264	C/T	4	710585906	+	NA	NA	NA	NA	NA	NA	CT	TT	TT	CC	CC	CC
Tdurum_contig54784_485	G/A	4	714509346	+	NA	NA	NA	NA	NA	NA	AA	AA	AA	GG	GG	GG
TA001163-0861	G/T	4	715910136	+	NA	NA	NA	NA	NA	NA	GG	GG	GG	GG	GG	GG
Tdurum_contig78534_314	T/C	4	716743139	+	NA	NA	NA	NA	NA	NA	TT	TT	NN	NN	TT	TT
BS00063365_51	C/T	4	717747523	+	NA	NA	NA	NA	NA	NA	TT	CC	CC	CC	CC	CC
BS00067907_51	T/G	4	718202231	+	NA	NA	NA	NA	NA	NA	GG	TT	TT	TT	TT	TT
Tdurum_contig56876_365	C/T	4	722468782	+	NA	NA	NA	NA	NA	NA	CC	CC	CC	CC	CC	CC
BS00022674_51	T/C	4	722468978	+	NA	NA	NA	NA	NA	NA	TT	TT	TT	TT	TT	TT
Kukri_rep_c68903_301	T/C	4	726088811	+	NA	NA	NA	NA	NA	NA	CC	TT	TT	CC	CC	CC
wsnp_CAP7_c317_172502	A/G	4	726865483	+	NA	NA	NA	NA	NA	NA	AA	AA	AA	AA	AA	AA
RAC875_rep_c69619_145	C/T	4	726867100	+	NA	NA	NA	NA	NA	NA	CC	CC	CC	CC	CC	CC
BobWhite_c6365_965	T/C	4	728069802	+	NA	NA	NA	NA	NA	NA	TT	TT	TT	TT	TT	TT
wsnp_Ex_c45468_51254978	A/G	4	728666471	+	NA	NA	NA	NA	NA	NA	AA	AA	AA	AA	AA	AA
RAC875_c50422_299	A/C	4	729463346	+	NA	NA	NA	NA	NA	NA	AA	AA	AA	AA	AA	AA
Kukri_c57014_168	C/A	4	729742050	+	NA	NA	NA	NA	NA	NA	CC	CC	CC	CC	CC	CC
BobWhite_c13525_262	T/C	4	729804667	+	NA	NA	NA	NA	NA	NA	TT	TT	TT	TT	TT	TT
Excalibur_c35074_257	C/T	4	730093137	+	NA	NA	NA	NA	NA	NA	CC	CC	CC	CC	CC	CC
Tdurum_contig47_185	T/C	4	734171985	+	NA	NA	NA	NA	NA	NA	TT	TT	TT	TT	TT	TT
Tdurum_contig71365_233	A/G	4	734270287	+	NA	NA	NA	NA	NA	NA	AA	AA	AA	AA	AA	AA
BS00035380_51	A/G	4	736551576	+	NA	NA	NA	NA	NA	NA	AA	AA	AA	AA	AA	AA
wsnp_RFL_Contig2914_2757372	G/A	4	737067899	+	NA	NA	NA	NA	NA	NA	AA	GG	GG	AA	AA	AA
Tdurum_contig28980_211	T/G	4	738853726	+	NA	NA	NA	NA	NA	NA	TT	TT	TT	TT	TT	TT
Excalibur_c18165_395	C/T	4	739475216	+	NA	NA	NA	NA	NA	NA	CC	CC	CC	CC	CC	CC
BobWhite_rep_c65414_125	A/G	4	740038637	+	NA	NA	NA	NA	NA	NA	AA	AA	AA	AA	AA	AA
IAAV1776	T/C	4	740409900	+	NA	NA	NA	NA	NA	NA	TT	TT	TT	TT	TT	TT
Excalibur_c63243_434	G/A	4	740918628	+	NA	NA	NA	NA	NA	NA	GG	GG	GG	GG	GG	GG
Ku_c3479_1035	C/T	4	740927002	+	NA	NA	NA	NA	NA	NA	CC	CC	CC	CC	CC	CC
wsnp_RFL_Contig3273_3319580	C/T	4	741333978	+	NA	NA	NA	NA	NA	NA	TT	CC	CC	CC	CC	CC
Tdurum_contig28795_273	T/C	4	741341570	+	NA	NA	NA	NA	NA	NA	CC	TT	TT	TT	TT	TT
Excalibur_c2157_173	G/A	4	741341690	+	NA	NA	NA	NA	NA	NA	AA	GG	GG	GG	GG	GG
wsnp_JD_c12346_12606967	T/C	4	743750286	+	NA	NA	NA	NA	NA	NA	CC	TT	TT	CC	CC	CC
Tdurum_contig9214_279	A/G	4	743815407	+	NA	NA	NA	NA	NA	NA	GG	AA	AA	GG	GG	GG
Kukri_c29052_75	A/G	4	746544272	+	NA	NA	NA	NA	NA	NA	AA	AA	AA	AA	AA	AA
BS00010988_51	C/A	4	746872523	+	NA	NA	NA	NA	NA	NA	CC	CC	CC	CC	CC	CC
Jagger_c7991_95	T/C	4	747037489	+	NA	NA	NA	NA	NA	NA	TT	TT	TT	TT	TT	TT
Kukri_c44368_240	T/C	4	747510941	+	NA	NA	NA	NA	NA	NA	TT	TT	TT	TT	TT	TT
BS00030361_51	C/T	4	747937414	+	NA	NA	NA	NA	NA	NA	CC	CC	CC	CC	CC	CC
wsnp_Ex_rep_c103064_88104690	A/G	4	749396527	+	NA	NA	NA	NA	NA	NA	AA	AA	AA	AA	AA	AA
BS00026432_51	A/G	4	750815560	+	NA	NA	NA	NA	NA	NA	AA	AA	AA	AA	AA	AA
BS00023202_51	G/T	4	757614160	+	NA	NA	NA	NA	NA	NA	AA	GG	GG	TT	TT	TT
CAP7_c4056_108	T/C	4	759240041	+	NA	NA	NA	NA	NA	NA	TT	CC	CC	TT	TT	TT
Excalibur_c9752_619	C/T	4	759299893	+	NA	NA	NA	NA	NA	NA	CC	TT	TT	CC	CC	CC
Excalibur_c9752_289	T/C	4	759300223	+	NA	NA	NA	NA	NA	NA	TT	TT	TT	TT	TT	TT
BS00084417_51	A/C	4	762401200	+	NA	NA	NA	NA	NA	NA	AA	AA	AA	AA	AA	AA
BS00080318_51	G/T	4	762633917	+	NA	NA	NA	NA	NA	NA	GG	GG	GG	GG	GG	GG
Excalibur_c7051_1027	G/A	4	765314404	+	NA	NA	NA	NA	NA	NA	GG	GG	GG	GG	GG	GG
RAC875_c22463_494	A/G	4	765545226	+	NA	NA	NA	NA	NA	NA	AA	AA	AA	AA	AA	AA
BS00106695_51	A/C	4	765546492	+	NA	NA	NA	NA	NA	NA	AA	AA	AA	AA	AA	AA
BS00009882_51	G/A	4	765862512	+	NA	NA	NA	NA	NA	NA	GG	GG	GG	GG	GG	GG
RAC875_c37540_583	C/T	4	767278469	+	NA	NA	NA	NA	NA	NA	CC	CC	CC	CC	CC	CC
Ex_c52711_584	C/T	4	773012762	+	NA	NA	NA	NA	NA	NA	CC	CC	CC	CC	CC	CC
Kukri_c657_1139	C/T	4	773012854	+	NA	NA	NA	NA	NA	NA	CC	CC	CC	CC	CC	CC
RAC875_c27530_860	G/A	4	773018546	+	NA	NA	NA	NA	NA	NA	GG	GG	GG	GG	GG	GG
RFL_Contig2751_1562	G/A	4	774776419	+	NA	NA	NA	NA	NA	NA	CC	GG	GG	GG	GG	GG
Excalibur_c5438_274	C/T	4	774789449	+	NA	NA	NA	NA	NA	NA	CC	CC	CC	CC	CC	CC
Kukri_c10869_1591	C/T	4	774949870	+	NA	NA	NA	NA	NA	NA	TT	CC	CC	TT	TT	TT
RAC875_c22328_1356	T/G	4	775207923	+	NA	NA	NA	NA	NA	NA	TT	GG	GG	TT	TT	TT
IACX11305	C/T	4	776301010	+	NA	NA	NA	NA	NA	NA	CC	CC	CC	CC	CC	CC
Tdurum_contig14482_423	G/A	4	776334182	+	NA	NA	NA	NA	NA	NA	GG	AA	AA	GG	GG	GG
Kukri_c79633_169	C/T	4	776367630	+	NA	NA	NA	NA	NA	NA	CC	CC	CC	CC	CC	CC
Excalibur_c26527_82	C/A	4	776367864	+	NA	NA	NA	NA	NA	NA	AC	CC	CC	AA	AA	AA
RAC875_c19685_944	C/T	4	776554722	+	NA	NA	NA	NA	NA	NA	CC	CC	CC	TT	TT	TT
CAP7_c16_483	A/G	4	776682863	+	NA	NA	NA	NA	NA	NA	GG	AA	AA	GG	GG	GG
Excalibur_rep_c69149_1588	G/A	4	776814401	+	NA	NA	NA	NA	NA	NA	GG	GG	GG	GG	GG	AA
Excalibur_rep_c107890_89	C/T	4	778422543	+	NA	NA	NA	NA	NA	NA	CC	CC	CC	CC	CC	CC
Tdurum_contig10048_207	G/A	4	779009462	+	NA	NA	NA	NA	NA	NA	GG	GG	GG	GG	GG	GG
GENE-1056_55	A/G	4	779009499	+	NA	NA	NA	NA	NA	NA	AA	AA	AA	AA	AA	AA
RAC875_c18928_455	A/G	4	782407552	+	NA	NA	NA	NA	NA	NA	AA	AA	AA	AA	AA	AA
Ex_c67202_741	G/T	4	783475550	+	NA	NA	NA	NA	NA	NA	GG	GG	GG	GG	GG	GG
wsnp_Ex_rep_c103381_88353000	A/G	4	783921414	+	NA	NA	NA	NA	NA	NA	AA	AA	AA	AA	AA	AA
BS00004413_51	G/A	4	785538150	+	NA	NA	NA	NA	NA	NA	GG	GG	GG	GG	GG	GG
Kukri_c34219_355	G/A	4	785547352	+	NA	NA	NA	NA	NA	NA	AA	GG	GG	GG	GG	GG
wsnp_Ex_c298_580660	G/A	4	786034459	+	NA	NA	NA	NA	NA	NA	GG	GG	GG	GG	GG	GG
BS00022185_51	T/G	4	786131883	+	NA	NA	NA	NA	NA	NA	TT	TT	TT	TT	TT	TT
Kukri_c94792_127	G/A	4	786808320	+	NA	NA	NA	NA	NA	NA	GG	GG	GG	GG	GG	GG
Kukri_c17_943	G/A	4	786948239	+	NA	NA	NA	NA	NA	NA	GG	GG	GG	GG	GG	GG
Jagger_c10188_98	C/T	4	787016842	+	NA	NA	NA	NA	NA	NA	CC	CC	CC	CC	CC	CC
wsnp_Ex_c41300_48154348	C/T	4	787119883	+	NA	NA	NA	NA	NA	NA	TT	TT	TT	TT	TT	TT
BS00100118_51	G/T	4	788527190	+	NA	NA	NA	NA	NA	NA	GG	GG	GG	GG	GG	GG
Kukri_c3501_1175	C/T	4	789504662	+	NA	NA	NA	NA	NA	NA	CC	CC	CC	CC	CC	CC
Excalibur_c8919_345	G/A	4	789504696	+	NA	NA	NA	NA	NA	NA	GG	GG	GG	GG	GG	GG
Excalibur_c94383_157	G/A	4	789506444	+	NA	NA	NA	NA	NA	NA	GG	AA	AA	AA	AA	AA
BS00072840_51	A/G	4	789671877	+	NA	NA	NA	NA	NA	NA	AA	AA	AA	AA	AA	AA
Excalibur_c48404_59	C/T	4	789949279	+	NA	NA	NA	NA	NA	NA	CC	CC	CC	CC	CC	CC
Ra_c105904_187	C/T	4	790853902	+	NA	NA	NA	NA	NA	NA	CC	CC	CC	CC	CC	CC
tplb0042a21_1091	G/A	4	791585128	+	NA	NA	NA	NA	NA	NA	AA	GG	GG	GG	GG	GG
BS00026037_51	G/A	4	793213735	+	NA	NA	NA	NA	NA	NA	GG	GG	GG	GG	GG	GG
tplb0042o21_419	C/T	4	793866898	+	NA	NA	NA	NA	NA	NA	AA	CC	CC	CC	CC	CC
Excalibur_c2311_1563	A/G	4	796546816	+	NA	NA	NA	NA	NA	NA	AA	AA	AA	AA	AA	AA
GENE-0676_322	T/C	4	796551637	+	NA	NA	NA	NA	NA	NA	TT	TT	TT	TT	TT	TT
BS00065264_51	G/T	4	796613806	+	NA	NA	NA	NA	NA	NA	GG	TT	TT	TT	TT	TT
RAC875_c19042_2102	C/T	4	802543030	+	NA	NA	NA	NA	NA	NA	CC	CC	CC	CC	CC	CC
RFL_Contig5508_1283	T/C	5	1376052	+	NA	NA	NA	NA	NA	NA	TT	TT	TT	TT	TT	TT
BobWhite_c17021_269	T/C	5	2368278	+	NA	NA	NA	NA	NA	NA	CC	TT	TT	TT	TT	TT
RAC875_c82493_67	C/T	5	2389020	+	NA	NA	NA	NA	NA	NA	CC	TT	TT	TT	TT	TT
Jagger_c8039_67	C/T	5	2960240	+	NA	NA	NA	NA	NA	NA	CC	CC	CC	CC	CC	CC
Excalibur_c1084_229	G/A	5	3254065	+	NA	NA	NA	NA	NA	NA	GG	GG	AG	GG	GG	GG
BS00048489_51	G/A	5	3841857	+	NA	NA	NA	NA	NA	NA	GG	GG	GG	GG	GG	GG
RAC875_c3956_275	A/G	5	5132935	+	NA	NA	NA	NA	NA	NA	AA	AA	AA	AA	AA	AA
wsnp_Ex_rep_c66331_64502558	G/A	5	5133847	+	NA	NA	NA	NA	NA	NA	GG	GG	GG	GG	GG	GG
Kukri_rep_c69028_1398	A/G	5	5134124	+	NA	NA	NA	NA	NA	NA	AG	GG	GG	GG	GG	GG
RAC875_c36922_829	C/T	5	5410038	+	NA	NA	NA	NA	NA	NA	CC	CC	CC	CC	CC	CC
tplb0053a24_2194	C/A	5	6812386	+	NA	NA	NA	NA	NA	NA	CC	CC	CC	CC	CC	CC
Kukri_rep_c89183_282	G/A	5	6908982	+	NA	NA	NA	NA	NA	NA	AA	AA	AA	AA	AA	AA
RAC875_c7060_67	A/G	5	6909652	+	NA	NA	NA	NA	NA	NA	AA	AA	AA	AA	AA	AA
Excalibur_rep_c69004_1008	A/G	5	13676814	+	NA	NA	NA	NA	NA	NA	AA	AA	AA	AA	AA	AA
tplb0062k24_584	G/T	5	14291732	+	NA	NA	NA	NA	NA	NA	CC	GG	GG	GG	GG	GG
RAC875_c43871_154	A/G	5	15423902	+	NA	NA	NA	NA	NA	NA	AA	AA	AA	AA	AA	AA
CAP7_c1467_220	G/A	5	15507765	+	NA	NA	NA	NA	NA	NA	GG	GG	GG	GG	GG	GG
Ra_c6118_350	A/G	5	18510702	+	NA	NA	NA	NA	NA	NA	GG	GG	GG	GG	GG	GG
wsnp_CAP11_rep_c4157_1965583	C/T	5	19085713	+	NA	NA	NA	NA	NA	NA	CC	NN	CT	CT	CC	CC
Kukri_c13830_556	A/G	5	19396617	+	NA	NA	NA	NA	NA	NA	AA	AA	AA	AA	AA	AA
Tdurum_contig52302_649	T/G	5	20804330	+	NA	NA	NA	NA	NA	NA	TT	TT	TT	TT	TT	TT
wsnp_JD_c2722_3653988	T/C	5	20804802	+	NA	NA	NA	NA	NA	NA	TT	TT	TT	TT	TT	TT
Excalibur_c4548_2505	A/G	5	22725522	+	NA	NA	NA	NA	NA	NA	AA	AA	AA	AA	AA	AA
wsnp_Ex_c8409_14170476	T/C	5	23686627	+	NA	NA	NA	NA	NA	NA	TT	TT	TT	TT	TT	TT
CAP8_c665_242	C/T	5	23818920	+	NA	NA	NA	NA	NA	NA	CC	CC	CC	CC	CC	CC
RFL_Contig1896_1236	C/T	5	24050011	+	NA	NA	NA	NA	NA	NA	CC	CC	CC	CC	CC	CC
BS00057445_51	C/T	5	24434735	+	NA	NA	NA	NA	NA	NA	CC	CC	CC	CC	CC	CC
Excalibur_c34649_556	T/C	5	25485636	+	NA	NA	NA	NA	NA	NA	CC	TT	TT	TT	TT	TT
GENE-2732_162	G/T	5	30496887	+	NA	NA	NA	NA	NA	NA	TT	GG	GG	GG	GG	GG
wsnp_Ku_c4568_8243775	C/T	5	33197722	+	NA	NA	NA	NA	NA	NA	AA	TT	TT	TT	TT	TT
wsnp_RFL_Contig3344_3442711	G/T	5	34995075	+	NA	NA	NA	NA	NA	NA	GG	GG	GG	GG	GG	GG
BS00065956_51	A/G	5	36503704	+	NA	NA	NA	NA	NA	NA	GG	GG	GG	GG	GG	GG
BS00048757_51	C/A	5	36737092	+	NA	NA	NA	NA	NA	NA	AA	AA	AA	AA	AA	AA
Tdurum_contig91865_242	C/T	5	39615662	+	NA	NA	NA	NA	NA	NA	TT	TT	TT	TT	TT	TT
RAC875_c46323_1996	C/T	5	40139060	+	NA	NA	NA	NA	NA	NA	CC	CC	CC	CC	CC	CC
Kukri_c46948_558	G/A	5	41227044	+	NA	NA	NA	NA	NA	NA	GG	GG	GG	GG	GG	GG
RAC875_c19534_68	A/G	5	43263961	+	NA	NA	NA	NA	NA	NA	GG	AA	AA	AA	AA	AA
RAC875_c10246_839	G/T	5	44359240	+	NA	NA	NA	NA	NA	NA	GT	GG	GG	GG	GG	GG
RAC875_rep_c109701_76	T/C	5	44360933	+	NA	NA	NA	NA	NA	NA	CC	CC	CC	CC	CC	CC
GENE-1674_631	T/C	5	50164291	+	NA	NA	NA	NA	NA	NA	TT	TT	TT	TT	TT	TT
RAC875_c45016_79	T/C	5	50279744	+	NA	NA	NA	NA	NA	NA	TT	TT	TT	TT	TT	TT
JG_c3077_214	A/C	5	51426880	+	NA	NA	NA	NA	NA	NA	AA	AA	AA	AA	AA	AA
wsnp_Ex_c22401_31592784	G/A	5	51964080	+	NA	NA	NA	NA	NA	NA	GG	GG	GG	GG	GG	GG
IAAV2646	T/C	5	52730714	+	NA	NA	NA	NA	NA	NA	TT	TT	TT	TT	TT	TT
Tdurum_contig86206_149	A/C	5	53034991	+	NA	NA	NA	NA	NA	NA	CC	NN	AC	NN	CC	CC
wsnp_Ku_c40218_48484410	C/T	5	64967841	+	NA	NA	NA	NA	NA	NA	CC	CC	CC	CC	CC	CC
Excalibur_c2578_1966	C/T	5	65305340	+	NA	NA	NA	NA	NA	NA	CC	CC	CC	CC	CC	CC
RAC875_rep_c109288_122	T/C	5	66810640	+	NA	NA	NA	NA	NA	NA	CC	CC	CC	CC	CC	CC
BS00067216_51	C/T	5	79055138	+	NA	NA	NA	NA	NA	NA	CC	CC	CC	CC	CC	CC
IAAV9068	G/A	5	81659334	+	NA	NA	NA	NA	NA	NA	GG	GG	GG	GG	GG	GG
Tdurum_contig10426_280	G/A	5	102573726	+	NA	NA	NA	NA	NA	NA	AA	AA	AA	AA	AA	AA
Excalibur_c9811_131	G/A	5	142389784	+	NA	NA	NA	NA	NA	NA	GG	GG	GG	GG	GG	GG
Jagger_c2707_152	C/T	5	433396103	+	NA	NA	NA	NA	NA	NA	CC	CC	CC	CC	CC	CC
TA001218-0519	G/A	5	433396340	+	NA	NA	NA	NA	NA	NA	GG	GG	GG	GG	GG	GG
Kukri_c40909_784	G/A	5	436053863	+	NA	NA	NA	NA	NA	NA	AA	GG	GG	GG	GG	GG
BS00037400_51	G/A	5	438088698	+	NA	NA	NA	NA	NA	NA	AA	AA	AA	AA	AA	AA
Ra_c27641_452	G/A	5	445274337	+	NA	NA	NA	NA	NA	NA	AA	GG	GG	GG	GG	GG
wsnp_RFL_Contig3529_3696847	G/A	5	474351313	+	NA	NA	NA	NA	NA	NA	AA	GG	GG	GG	GG	GG
wsnp_CAP11_c2438_1258747	A/C	5	478486140	+	NA	NA	NA	NA	NA	NA	AA	AA	AA	AA	AA	AA
Excalibur_c27055_1326	A/G	5	481927989	+	NA	NA	NA	NA	NA	NA	AA	AA	AA	AA	AA	AA
BS00110452_51	A/G	5	494876467	+	NA	NA	NA	NA	NA	NA	AA	AA	AA	AA	AA	AA
wsnp_Ex_c2840_5247386	T/C	5	509566109	+	NA	NA	NA	NA	NA	NA	TT	TT	TT	TT	TT	TT
Excalibur_c29625_222	A/G	5	513689292	+	NA	NA	NA	NA	NA	NA	AA	AA	AA	AA	AA	AA
Tdurum_contig63129_238	A/G	5	518111928	+	NA	NA	NA	NA	NA	NA	AA	AA	AA	AA	AA	AA
Ra_c11263_2353	A/G	5	518952420	+	NA	NA	NA	NA	NA	NA	AA	AA	AA	AA	AA	AA
wsnp_Ex_c11085_17973016	T/C	5	521033680	+	NA	NA	NA	NA	NA	NA	CC	TT	TT	CC	CC	CC
GENE-1787_339	T/G	5	521477411	+	NA	NA	NA	NA	NA	NA	TT	TT	TT	TT	TT	TT
IAAV4286	G/T	5	521647889	+	NA	NA	NA	NA	NA	NA	GG	GG	GG	GG	GG	GG
Excalibur_rep_c76510_255	T/C	5	523073228	+	NA	NA	NA	NA	NA	NA	TT	TT	TT	TT	TT	TT
Ku_c56370_1155	G/A	5	528839080	+	NA	NA	NA	NA	NA	NA	GG	GG	GG	GG	GG	GG
BobWhite_c34548_96	C/A	5	529178619	+	NA	NA	NA	NA	NA	NA	CC	CC	CC	CC	CC	CC
JD_c11099_294	A/G	5	529386803	+	NA	NA	NA	NA	NA	NA	AA	AA	AA	AA	AA	AA
wsnp_BE443568A_Ta_2_1	T/C	5	544277791	+	NA	NA	NA	NA	NA	NA	TT	TT	TT	TT	TT	TT
GENE-1606_307	A/G	5	547355087	+	NA	NA	NA	NA	NA	NA	AA	AA	AA	AA	AA	AA
RAC875_c842_1516	C/T	5	548029002	+	NA	NA	NA	NA	NA	NA	CC	CC	CC	CC	CC	CC
Tdurum_contig11121_834	G/T	5	548526560	+	NA	NA	NA	NA	NA	NA	TT	GG	GG	GG	GG	GG
wsnp_RFL_Contig4734_5671036	C/T	5	550786049	+	NA	NA	NA	NA	NA	NA	CC	CC	CC	CC	CC	CC
GENE-1805_65	C/T	5	552907220	+	NA	NA	NA	NA	NA	NA	CC	CC	CC	CC	CC	CC
RAC875_c67309_634	A/G	5	554642326	+	NA	NA	NA	NA	NA	NA	AA	AA	AA	AA	AA	AA
Excalibur_c18089_1116	G/A	5	554662426	+	NA	NA	NA	NA	NA	NA	GG	GG	GG	GG	GG	GG
TA004228-0191	T/C	5	562609279	+	NA	NA	NA	NA	NA	NA	TT	TT	TT	TT	TT	TT
BS00101401_51	A/G	5	562864030	+	NA	NA	NA	NA	NA	NA	AA	AA	AA	AA	AA	AA
GENE-3343_183	A/G	5	563018441	+	NA	NA	NA	NA	NA	NA	AA	AA	AA	AA	AA	AA
wsnp_Ex_c1149_2206471	A/G	5	563020737	+	NA	NA	NA	NA	NA	NA	AA	AA	AA	AA	AA	AA
BS00003971_51	G/A	5	567573694	+	NA	NA	NA	NA	NA	NA	GG	GG	GG	GG	GG	GG
wsnp_Ex_rep_c66685_65003254	C/T	5	567573727	+	NA	NA	NA	NA	NA	NA	CC	CC	CC	CC	CC	CC
BS00107444_51	C/T	5	567967756	+	NA	NA	NA	NA	NA	NA	CC	CC	CC	CC	CC	CC
wsnp_Ra_c34117_42876812	A/C	5	568014674	+	NA	NA	NA	NA	NA	NA	AA	AA	AA	AA	AA	AA
wsnp_Ex_c28930_38008757	T/C	5	568416701	+	NA	NA	NA	NA	NA	NA	CC	CC	CC	CC	CC	CC
BobWhite_c13099_755	G/A	5	568425123	+	NA	NA	NA	NA	NA	NA	GG	GG	GG	GG	GG	GG
Kukri_rep_c87640_135	G/T	5	570072128	+	NA	NA	NA	NA	NA	NA	GG	GG	GG	GG	GG	GG
IAAV902	G/A	5	570343381	+	NA	NA	NA	NA	NA	NA	GG	GG	GG	GG	GG	GG
RAC875_c28384_413	T/C	5	570548562	+	NA	NA	NA	NA	NA	NA	CC	TT	TT	TT	TT	TT
Excalibur_c82403_135	A/G	5	572414620	+	NA	NA	NA	NA	NA	NA	AA	AA	AA	AA	AA	AA
Kukri_c31964_56	C/T	5	575150378	+	NA	NA	NA	NA	NA	NA	TT	CC	CC	CC	CC	CC
IAAV3838	T/C	5	584321209	+	NA	NA	NA	NA	NA	NA	TT	TT	TT	TT	TT	TT
wsnp_Ex_c18223_27035083	G/A	5	599462131	+	NA	NA	NA	NA	NA	NA	GG	GG	GG	GG	GG	GG
BS00056089_51	T/C	5	613050829	+	NA	NA	NA	NA	NA	NA	TT	TT	TT	TT	TT	TT
BS00074617_51	C/T	5	616586051	+	NA	NA	NA	NA	NA	NA	CC	CC	CC	CC	CC	CC
BS00066319_51	G/T	5	619498253	+	NA	NA	NA	NA	NA	NA	GG	GG	GG	GG	GG	GG
BS00061179_51	A/G	5	621802782	+	NA	NA	NA	NA	NA	NA	AA	AA	AA	AA	AA	AA
wsnp_Ex_c9483_15722127	G/A	5	623684994	+	NA	NA	NA	NA	NA	NA	GG	GG	GG	GG	GG	GG
wsnp_Ku_c18497_27803432	C/T	5	624233333	+	NA	NA	NA	NA	NA	NA	CC	CC	CC	CC	CC	CC
Excalibur_c34069_487	A/G	5	635918704	+	NA	NA	NA	NA	NA	NA	AA	AA	AA	AA	AA	AA
Tdurum_contig56731_335	C/T	5	638377992	+	NA	NA	NA	NA	NA	NA	CC	CC	CC	CC	CC	CC
GENE-1724_72	G/A	5	639142721	+	NA	NA	NA	NA	NA	NA	GG	GG	GG	GG	GG	GG
Excalibur_c46600_919	T/G	5	643728702	+	NA	NA	NA	NA	NA	NA	TT	TT	TT	TT	TT	TT
Ku_c172_840	A/G	5	645350846	+	NA	NA	NA	NA	NA	NA	AA	AA	AA	AA	AA	AA
wsnp_Ex_rep_c67786_66472676	A/G	5	648900201	+	NA	NA	NA	NA	NA	NA	AA	AA	AA	AA	AA	AA
RAC875_c47550_437	T/C	5	649536542	+	NA	NA	NA	NA	NA	NA	GG	TT	TT	TT	TT	TT
BS00063300_51	G/A	5	649959371	+	NA	NA	NA	NA	NA	NA	GG	GG	GG	GG	GG	GG
BS00072296_51	A/G	5	651563047	+	NA	NA	NA	NA	NA	NA	AA	AA	AA	AA	AA	AA
BobWhite_c17879_519	T/C	5	654759243	+	NA	NA	NA	NA	NA	NA	TT	TT	NN	NN	TT	TT
wsnp_Ex_c14202_22145805	C/A	5	655014566	+	NA	NA	NA	NA	NA	NA	CC	CC	CC	CC	CC	CC
GENE-1981_131	A/G	5	655017074	+	NA	NA	NA	NA	NA	NA	AA	AA	AA	AA	AA	AA
IACX5899	G/A	5	655366438	+	NA	NA	NA	NA	NA	NA	GG	GG	GG	GG	GG	GG
RAC875_c79551_167	T/C	5	662009944	+	NA	NA	NA	NA	NA	NA	TT	TT	TT	TT	TT	TT
BS00091002_51	T/C	5	662023003	+	NA	NA	NA	NA	NA	NA	TT	TT	TT	TT	TT	TT
BS00068094_51	A/G	5	663207657	+	NA	NA	NA	NA	NA	NA	AA	AA	AA	AA	AA	AA
Kukri_c63259_151	C/T	5	665450215	+	NA	NA	NA	NA	NA	NA	TT	TT	TT	TT	TT	TT
BS00010316_51	G/A	5	679203691	+	NA	NA	NA	NA	NA	NA	GG	GG	GG	GG	GG	GG
Tdurum_contig59585_656	G/A	5	681299637	+	NA	NA	NA	NA	NA	NA	AA	GG	GG	AA	AA	AA
BS00023337_51	A/G	5	682143606	+	NA	NA	NA	NA	NA	NA	GG	AA	AA	GG	GG	GG
Tdurum_contig62557_263	A/G	5	682844265	+	NA	NA	NA	NA	NA	NA	AA	AA	AA	AA	AA	AA
wsnp_CAP12_c15_9559	A/G	5	684786157	+	NA	NA	NA	NA	NA	NA	AA	AA	AA	AA	AA	AA
wsnp_BG262734A_Ta_2_3	T/C	5	684787307	+	NA	NA	NA	NA	NA	NA	CC	TT	TT	TT	TT	CC
Tdurum_contig11443_1022	C/T	5	688792830	+	NA	NA	NA	NA	NA	NA	CC	CC	CC	CC	CC	CC
Kukri_c34806_112	T/G	5	689222630	+	NA	NA	NA	NA	NA	NA	TT	TT	TT	TT	TT	TT
IACX6065	T/C	5	691835148	+	NA	NA	NA	NA	NA	NA	TT	TT	TT	TT	TT	TT
wsnp_Ex_c20250_29303152	G/T	5	692562654	+	NA	NA	NA	NA	NA	NA	CC	GG	GG	GG	GG	GG
BS00022368_51	C/T	5	694180277	+	NA	NA	NA	NA	NA	NA	CC	CC	CC	CC	CC	CC
Tdurum_contig100004_204	G/A	5	697560618	+	NA	NA	NA	NA	NA	NA	AA	GG	GG	GG	GG	GG
BS00097265_51	T/C	5	698355596	+	NA	NA	NA	NA	NA	NA	CC	CC	CC	CC	CC	CC
BS00067228_51	A/C	5	698744471	+	NA	NA	NA	NA	NA	NA	CC	CC	CC	CC	CC	CC
BS00081475_51	C/T	5	699450289	+	NA	NA	NA	NA	NA	NA	CC	CC	CC	CC	CC	CC
BobWhite_c47143_592	T/G	5	708789101	+	NA	NA	NA	NA	NA	NA	TT	TT	TT	TT	TT	TT
Excalibur_c32726_125	C/T	5	708789557	+	NA	NA	NA	NA	NA	NA	CC	CC	NN	CC	CC	CC
CAP11_c1022_117	T/C	5	711466933	+	NA	NA	NA	NA	NA	NA	TT	TT	TT	TT	TT	TT
Tdurum_contig42495_389	A/G	5	711595378	+	NA	NA	NA	NA	NA	NA	AA	AA	NN	NN	AA	AA
BS00023222_51	A/G	5	711890783	+	NA	NA	NA	NA	NA	NA	AA	AA	AA	AA	AA	AA
Tdurum_contig55841_351	C/T	5	720701639	+	NA	NA	NA	NA	NA	NA	TT	NN	NN	NN	TT	TT
BS00041742_51	T/C	5	721556440	+	NA	NA	NA	NA	NA	NA	TT	TT	TT	TT	TT	TT
Excalibur_c24829_189	C/T	5	724225532	+	NA	NA	NA	NA	NA	NA	CC	CC	CC	CC	CC	CC
BS00033658_51	T/C	5	724807874	+	NA	NA	NA	NA	NA	NA	TT	TT	TT	TT	TT	TT
BobWhite_c15763_205	A/G	5	726594370	+	NA	NA	NA	NA	NA	NA	AA	AA	AA	AA	AA	AA
CAP8_c3568_256	C/T	5	726733973	+	NA	NA	NA	NA	NA	NA	CC	CC	CC	CC	CC	CC
BS00093889_51	T/C	5	726825821	+	NA	NA	NA	NA	NA	NA	TT	TT	TT	TT	TT	TT
RAC875_rep_c72670_558	C/T	5	731933196	+	NA	NA	NA	NA	NA	NA	CC	CC	CC	CC	CC	CC
RAC875_c99055_69	T/G	5	732088989	+	NA	NA	NA	NA	NA	NA	TT	TT	TT	TT	TT	TT
BS00097939_51	G/A	5	735261939	+	NA	NA	NA	NA	NA	NA	GG	GG	GG	GG	GG	GG
Excalibur_c361_1321	A/G	5	735808375	+	NA	NA	NA	NA	NA	NA	AA	AA	AA	GG	GG	GG
BS00029569_51	G/A	5	735810142	+	NA	NA	NA	NA	NA	NA	GG	GG	GG	GG	GG	GG
IAAV2423	A/G	5	736180943	+	NA	NA	NA	NA	NA	NA	AA	AA	AA	AA	AA	AA
Tdurum_contig100787_79	G/T	5	736478789	+	NA	NA	NA	NA	NA	NA	TT	GG	GG	GG	GG	GG
JD_c7528_325	T/C	5	737500148	+	NA	NA	NA	NA	NA	NA	TT	TT	TT	TT	TT	TT
Excalibur_c77321_69	T/C	5	740327714	+	NA	NA	NA	NA	NA	NA	TT	TT	TT	TT	TT	TT
Ku_c12191_1123	A/G	5	741051975	+	NA	NA	NA	NA	NA	NA	AA	AA	AA	AA	AA	AA
Tdurum_contig36700_114	G/A	5	741342769	+	NA	NA	NA	NA	NA	NA	AA	GG	GG	GG	GG	GG
TA003550-0145	T/C	5	742729376	+	NA	NA	NA	NA	NA	NA	TT	TT	TT	TT	TT	TT
Kukri_s117946_404	C/T	5	743466515	+	NA	NA	NA	NA	NA	NA	CC	CC	CC	CC	CC	CC
IACX5852	C/A	5	745969082	+	NA	NA	NA	NA	NA	NA	CC	CC	CC	CC	CC	CC
RAC875_c53037_181	A/G	5	746215468	+	NA	NA	NA	NA	NA	NA	GG	AA	AA	AA	AA	AA
wsnp_Ex_c11229_18163892	G/A	5	748285391	+	NA	NA	NA	NA	NA	NA	GG	GG	GG	GG	GG	GG
BS00068415_51	G/A	5	752028041	+	NA	NA	NA	NA	NA	NA	GG	GG	GG	GG	GG	GG
tplb0028p23_691	A/G	6	2587065	+	NA	NA	NA	NA	NA	NA	GG	AA	AA	AA	AA	AA
Kukri_c17082_519	C/T	6	2617919	+	NA	NA	NA	NA	NA	NA	CC	CC	CC	CC	CC	CC
Kukri_c17082_378	C/T	6	2618060	+	NA	NA	NA	NA	NA	NA	CC	CC	CC	CC	CC	CC
BS00064776_51	C/T	6	3878089	+	NA	NA	NA	NA	NA	NA	CC	CC	CC	CC	CC	CC
Tdurum_contig49804_392	C/T	6	4197036	+	NA	NA	NA	NA	NA	NA	CC	CC	CC	CC	CC	CC
Tdurum_contig84762_189	A/G	6	4676869	+	NA	NA	NA	NA	NA	NA	GG	AA	AA	AA	AA	AA
Excalibur_c878_1249	A/G	6	5531190	+	NA	NA	NA	NA	NA	NA	AA	AA	AA	AA	AA	AA
Tdurum_contig11192_373	G/A	6	5955188	+	NA	NA	NA	NA	NA	NA	AA	AA	AA	AA	AA	AA
IACX5776	G/A	6	6286651	+	NA	NA	NA	NA	NA	NA	AA	GG	GG	GG	GG	GG
wsnp_Ex_c8360_14085858	T/C	6	6286848	+	NA	NA	NA	NA	NA	NA	TT	TT	TT	TT	TT	TT
Excalibur_c94546_61	G/A	6	6521871	+	NA	NA	NA	NA	NA	NA	GG	GG	GG	GG	GG	GG
Tdurum_contig34149_219	C/T	6	6687655	+	NA	NA	NA	NA	NA	NA	CC	CC	CC	CC	CC	CC
BS00083706_51	T/C	6	7165817	+	NA	NA	NA	NA	NA	NA	TT	TT	TT	TT	TT	TT
wsnp_Ex_rep_c67635_66292308	A/G	6	7167398	+	NA	NA	NA	NA	NA	NA	AG	GG	GG	GG	GG	GG
BS00079989_51	C/T	6	7663455	+	NA	NA	NA	NA	NA	NA	CC	CC	CC	CC	CC	CC
wsnp_Ex_c40595_47620787	C/T	6	8283779	+	NA	NA	NA	NA	NA	NA	CC	CC	CC	CC	CC	CC
Ra_c17608_960	T/C	6	9477094	+	NA	NA	NA	NA	NA	NA	CC	CC	CC	CC	CC	CC
RAC875_c8459_1291	G/A	6	9512153	+	NA	NA	NA	NA	NA	NA	GG	GG	GG	GG	GG	GG
BobWhite_c3902_210	C/T	6	10448154	+	NA	NA	NA	NA	NA	NA	CC	CC	CC	CC	CC	CC
BobWhite_c3902_175	G/A	6	10448189	+	NA	NA	NA	NA	NA	NA	GG	GG	GG	GG	GG	GG
tplb0059m03_1516	G/A	6	10674665	+	NA	NA	NA	NA	NA	NA	GG	GG	GG	GG	GG	GG
CAP11_c2057_200	C/T	6	10853327	+	NA	NA	NA	NA	NA	NA	CC	CC	CC	CC	CC	CC
Tdurum_contig14251_320	A/G	6	11284546	+	NA	NA	NA	NA	NA	NA	AA	AA	AA	AA	AA	AA
BS00098868_51	T/C	6	11621323	+	NA	NA	NA	NA	NA	NA	CC	TT	TT	TT	TT	TT
BS00022154_51	C/T	6	12033810	+	NA	NA	NA	NA	NA	NA	CC	CC	CC	CC	CC	CC
Kukri_rep_c96809_352	A/C	6	12299600	+	NA	NA	NA	NA	NA	NA	TT	AA	AA	AA	AA	AA
TA002103-1262	T/G	6	12304279	+	NA	NA	NA	NA	NA	NA	TT	TT	TT	TT	TT	TT
BS00111294_51	T/G	6	12304535	+	NA	NA	NA	NA	NA	NA	AA	TT	TT	TT	TT	TT
BS00105741_51	C/T	6	12410712	+	NA	NA	NA	NA	NA	NA	CC	CC	CC	CC	CC	CC
RAC875_c53353_78	C/T	6	13088274	+	NA	NA	NA	NA	NA	NA	CC	CC	CC	CC	CC	CC
RAC875_c5966_1854	T/C	6	13091024	+	NA	NA	NA	NA	NA	NA	CC	TT	TT	TT	TT	TT
RAC875_c77648_367	A/C	6	13993679	+	NA	NA	NA	NA	NA	NA	AC	AA	AA	AA	AA	AA
BS00010849_51	T/C	6	16989244	+	NA	NA	NA	NA	NA	NA	CC	TT	TT	TT	TT	TT
wsnp_Ku_c663_1368085	A/G	6	18531560	+	NA	NA	NA	NA	NA	NA	AG	AA	AA	AA	AA	GG
wsnp_BE497169B_Ta_2_2	C/A	6	19693914	+	NA	NA	NA	NA	NA	NA	CC	CC	CC	CC	CC	CC
tplb0041e10_1230	C/A	6	20232152	+	NA	NA	NA	NA	NA	NA	CC	CC	CC	CC	CC	CC
IAAV6442	C/A	6	20233326	+	NA	NA	NA	NA	NA	NA	CC	CC	CC	CC	CC	CC
Kukri_rep_c101341_425	T/C	6	20241610	+	NA	NA	NA	NA	NA	NA	TT	TT	TT	TT	TT	TT
wsnp_Ex_c8240_13914674	C/T	6	20242471	+	NA	NA	NA	NA	NA	NA	CC	CC	CC	CC	CC	CC
RAC875_c36432_172	G/A	6	20315431	+	NA	NA	NA	NA	NA	NA	GG	GG	GG	GG	GG	GG
BS00039218_51	T/G	6	21178592	+	NA	NA	NA	NA	NA	NA	TT	TT	TT	TT	TT	TT
wsnp_Ra_c16264_24873670	C/T	6	21353322	+	NA	NA	NA	NA	NA	NA	CC	CC	CC	CC	CC	CC
IACX6214	G/A	6	21677891	+	NA	NA	NA	NA	NA	NA	GG	GG	GG	GG	GG	GG
CAP11_c5660_100	G/A	6	21935418	+	NA	NA	NA	NA	NA	NA	GG	GG	GG	GG	GG	GG
IAAV3924	T/C	6	23641716	+	NA	NA	NA	NA	NA	NA	TT	TT	TT	TT	TT	TT
Tdurum_contig49753_191	C/T	6	24183250	+	NA	NA	NA	NA	NA	NA	CC	CC	CC	CC	CC	CC
BS00097558_51	G/A	6	24963509	+	NA	NA	NA	NA	NA	NA	GG	GG	GG	GG	GG	GG
Tdurum_contig11684_144	C/T	6	26729324	+	NA	NA	NA	NA	NA	NA	CC	CC	CC	CC	CC	CC
Kukri_c13830_487	G/A	6	27131517	+	NA	NA	NA	NA	NA	NA	GG	GG	GG	GG	GG	GG
BS00084607_51	C/T	6	27481798	+	NA	NA	NA	NA	NA	NA	CC	CC	CC	CC	CC	CC
TA001028-0737	G/T	6	27522328	+	NA	NA	NA	NA	NA	NA	GG	GG	GG	GG	GG	GG
wsnp_Ex_c57450_59156677	C/T	6	28405423	+	NA	NA	NA	NA	NA	NA	CC	CC	CC	CC	CC	CC
GENE-4824_212	G/A	6	28737187	+	NA	NA	NA	NA	NA	NA	GG	GG	GG	GG	GG	GG
RFL_Contig3455_700	A/G	6	30146728	+	NA	NA	NA	NA	NA	NA	GG	AA	AA	AA	AA	AA
IAAV1043	C/T	6	33540862	+	NA	NA	NA	NA	NA	NA	CC	CC	CC	CC	CC	CC
Excalibur_c24391_321	G/A	6	35708175	+	NA	NA	NA	NA	NA	NA	GG	GG	GG	GG	GG	GG
RFL_Contig1456_1130	A/G	6	43203634	+	NA	NA	NA	NA	NA	NA	AA	AA	AA	AA	AA	AA
BS00056258_51	T/G	6	43591574	+	NA	NA	NA	NA	NA	NA	TT	TT	TT	TT	TT	TT
Excalibur_c6852_799	A/G	6	43956254	+	NA	NA	NA	NA	NA	NA	GG	GG	GG	GG	GG	GG
Jagger_c4901_95	C/T	6	47728033	+	NA	NA	NA	NA	NA	NA	CC	CC	CC	CC	CC	CC
BS00092492_51	A/G	6	55508629	+	NA	NA	NA	NA	NA	NA	AA	AA	AA	AA	AA	AA
BobWhite_rep_c55395_200	C/T	6	55893256	+	NA	NA	NA	NA	NA	NA	GG	CC	CC	CC	CC	CC
BS00016407_51	C/T	6	56094456	+	NA	NA	NA	NA	NA	NA	CC	CC	CC	CC	CC	CC
Tdurum_contig67690_183	A/G	6	59611477	+	NA	NA	NA	NA	NA	NA	GG	GG	GG	GG	GG	GG
Kukri_c10017_833	A/G	6	60869551	+	NA	NA	NA	NA	NA	NA	GG	AA	AA	AA	AA	AA
Kukri_rep_c70103_146	G/A	6	62566974	+	NA	NA	NA	NA	NA	NA	GG	GG	GG	GG	GG	GG
CAP8_c1799_237	G/A	6	62847403	+	NA	NA	NA	NA	NA	NA	GG	GG	GG	GG	GG	GG
Excalibur_c8284_580	G/A	6	63578608	+	NA	NA	NA	NA	NA	NA	AA	AA	AA	AA	AA	AA
wsnp_JD_c828_1226159	A/G	6	68824238	+	NA	NA	NA	NA	NA	NA	CC	AA	AA	AA	AA	AA
GENE-1900_115	T/C	6	69424531	+	NA	NA	NA	NA	NA	NA	TT	TT	TT	TT	TT	TT
wsnp_Ku_c33335_42844594	G/A	6	69425680	+	NA	NA	NA	NA	NA	NA	GG	GG	GG	GG	GG	GG
IACX2048	A/G	6	71847730	+	NA	NA	NA	NA	NA	NA	AA	AA	AA	AA	AA	AA
TA011763-0791	C/A	6	73455178	+	NA	NA	NA	NA	NA	NA	AA	CC	CC	CC	CC	CC
Kukri_c34845_242	G/A	6	73524657	+	NA	NA	NA	NA	NA	NA	GG	GG	GG	GG	GG	GG
Kukri_c48750_1416	C/T	6	74336483	+	NA	NA	NA	NA	NA	NA	CC	CC	CC	CC	CC	CC
Excalibur_c21372_142	A/C	6	75144108	+	NA	NA	NA	NA	NA	NA	AA	AA	AA	AA	AA	AA
wsnp_Ex_c19372_28313727	T/C	6	78049852	+	NA	NA	NA	NA	NA	NA	TT	TT	TT	TT	TT	TT
Ra_c965_2702	C/T	6	78049955	+	NA	NA	NA	NA	NA	NA	CC	CC	CC	CC	CC	CC
RAC875_c66892_58	C/T	6	79759327	+	NA	NA	NA	NA	NA	NA	CC	CC	CC	CC	CC	CC
RAC875_c86306_256	T/C	6	80178258	+	NA	NA	NA	NA	NA	NA	TT	TT	TT	TT	TT	TT
RAC875_c3138_224	C/T	6	81074329	+	NA	NA	NA	NA	NA	NA	CC	CC	CC	CC	CC	CC
wsnp_Ex_c6065_10623213	A/C	6	87875551	+	NA	NA	NA	NA	NA	NA	AA	AA	AA	AA	AA	AA
Kukri_rep_c102953_304	A/G	6	101147135	+	NA	NA	NA	NA	NA	NA	GG	AA	AA	AA	AA	AA
BobWhite_c10402_140	T/C	6	108480833	+	NA	NA	NA	NA	NA	NA	TT	TT	TT	TT	TT	TT
Excalibur_c41477_1272	A/G	6	121537502	+	NA	NA	NA	NA	NA	NA	AA	AA	AA	AA	AA	AA
Kukri_rep_c101837_143	G/A	6	123584535	+	NA	NA	NA	NA	NA	NA	GG	GG	GG	GG	GG	GG
Tdurum_contig100403_128	C/T	6	126890001	+	NA	NA	NA	NA	NA	NA	CC	CC	CC	CC	CC	CC
Kukri_c48410_604	C/T	6	141499012	+	NA	NA	NA	NA	NA	NA	TT	TT	TT	TT	TT	TT
wsnp_Ex_c5657_9942445	T/C	6	144758951	+	NA	NA	NA	NA	NA	NA	TT	TT	TT	TT	TT	TT
wsnp_Ex_c54357_57265797	A/G	6	145520797	+	NA	NA	NA	NA	NA	NA	GG	GG	GG	GG	GG	GG
Tdurum_contig43263_243	A/G	6	147985655	+	NA	NA	NA	NA	NA	NA	GG	GG	GG	GG	GG	GG
RAC875_c45678_1083	G/A	6	149352151	+	NA	NA	NA	NA	NA	NA	AA	GG	GG	GG	GG	GG
IACX971	G/T	6	152297658	+	NA	NA	NA	NA	NA	NA	GG	GG	GG	GG	GG	GG
Excalibur_c35491_788	C/T	6	158798138	+	NA	NA	NA	NA	NA	NA	CC	CC	CC	CC	CC	CC
BS00045195_51	G/A	6	168336419	+	NA	NA	NA	NA	NA	NA	AA	AA	AA	AA	AA	AA
tplb0062h15_59	C/A	6	180804445	+	NA	NA	NA	NA	NA	NA	CC	CC	CC	CC	CC	CC
RAC875_c37608_216	C/A	6	184107542	+	NA	NA	NA	NA	NA	NA	CC	CC	CC	CC	CC	CC
TA001643-0728	C/T	6	202990882	+	NA	NA	NA	NA	NA	NA	NN	TT	TT	TT	TT	TT
Kukri_c45609_882	T/C	6	211023551	+	NA	NA	NA	NA	NA	NA	TT	TT	TT	TT	TT	TT
Excalibur_c18641_1849	G/A	6	217517347	+	NA	NA	NA	NA	NA	NA	GG	GG	GG	GG	GG	GG
Tdurum_contig26727_187	T/C	6	228544086	+	NA	NA	NA	NA	NA	NA	TT	TT	TT	TT	TT	TT
BS00091577_51	G/A	6	233172879	+	NA	NA	NA	NA	NA	NA	GG	GG	GG	GG	GG	GG
Kukri_c37029_761	G/A	6	238373815	+	NA	NA	NA	NA	NA	NA	GG	GG	GG	GG	GG	GG
BS00062827_51	C/T	6	339263526	+	NA	NA	NA	NA	NA	NA	TT	CC	CC	CC	CC	CC
Excalibur_c9001_569	A/G	6	361314888	+	NA	NA	NA	NA	NA	NA	AA	AA	AA	AA	AA	AA
wsnp_BE489326B_Ta_2_1	A/G	6	422173560	+	NA	NA	NA	NA	NA	NA	AA	AA	AA	AA	AA	AA
BobWhite_c16847_343	A/G	6	422345528	+	NA	NA	NA	NA	NA	NA	AA	AA	AA	AA	AA	AA
Excalibur_c63730_660	A/G	6	424494143	+	NA	NA	NA	NA	NA	NA	AA	AA	AA	AA	AA	AA
BS00072151_51	T/G	6	427310080	+	NA	NA	NA	NA	NA	NA	TT	TT	TT	TT	TT	TT
BS00049639_51	C/A	6	427605707	+	NA	NA	NA	NA	NA	NA	CC	CC	CC	CC	CC	CC
wsnp_Ku_c18538_27857915	C/T	6	433253870	+	NA	NA	NA	NA	NA	NA	CC	CC	CC	CC	CC	CC
RFL_Contig5246_1091	G/A	6	457444385	+	NA	NA	NA	NA	NA	NA	GG	GG	GG	GG	GG	GG
BobWhite_c11540_60	T/C	6	462102355	+	NA	NA	NA	NA	NA	NA	TT	TT	TT	TT	TT	TT
BS00095061_51	C/A	6	465057614	+	NA	NA	NA	NA	NA	NA	CC	CC	CC	CC	CC	CC
wsnp_Ex_c2580_4800249	A/G	6	467012624	+	NA	NA	NA	NA	NA	NA	AA	AA	AA	AA	AA	AA
RAC875_c55214_932	C/T	6	473280547	+	NA	NA	NA	NA	NA	NA	CC	CC	CC	CC	CC	CC
Ku_c1005_1173	T/C	6	474037814	+	NA	NA	NA	NA	NA	NA	TT	TT	TT	TT	TT	TT
BS00090945_51	T/C	6	475448594	+	NA	NA	NA	NA	NA	NA	TT	TT	TT	TT	TT	TT
wsnp_Ku_c26257_36216869	T/C	6	480355421	+	NA	NA	NA	NA	NA	NA	TT	TT	TT	TT	TT	TT
TA005793-0515	T/C	6	480852034	+	NA	NA	NA	NA	NA	NA	TT	TT	TT	TT	TT	TT
Kukri_c4074_463	G/A	6	483845301	+	NA	NA	NA	NA	NA	NA	GG	GG	GG	GG	GG	GG
BS00045330_51	T/G	6	484654668	+	NA	NA	NA	NA	NA	NA	TT	TT	TT	TT	TT	TT
RAC875_c44365_203	C/T	6	485018726	+	NA	NA	NA	NA	NA	NA	CC	CC	CC	CC	CC	CC
BS00023645_51	T/G	6	491496431	+	NA	NA	NA	NA	NA	NA	TT	TT	TT	TT	TT	TT
RAC875_c43893_213	G/A	6	493179546	+	NA	NA	NA	NA	NA	NA	GG	GG	GG	GG	GG	GG
BS00105995_51	G/A	6	495590055	+	NA	NA	NA	NA	NA	NA	GG	GG	GG	GG	GG	GG
RAC875_c100413_60	G/A	6	497746901	+	NA	NA	NA	NA	NA	NA	GG	GG	GG	GG	GG	GG
Kukri_c25447_489	C/T	6	497920477	+	NA	NA	NA	NA	NA	NA	CC	CC	CC	CC	CC	CC
wsnp_Ex_c7172_12318529	G/A	6	499594518	+	NA	NA	NA	NA	NA	NA	AA	AA	AA	AA	AA	AA
RAC875_c3760_770	A/G	6	502355780	+	NA	NA	NA	NA	NA	NA	GG	GG	GG	GG	GG	GG
wsnp_Ex_c5457_9632050	C/T	6	504094525	+	NA	NA	NA	NA	NA	NA	CC	CC	CC	CC	CC	CC
BS00057451_51	T/C	6	504622261	+	NA	NA	NA	NA	NA	NA	TT	TT	TT	TT	TT	TT
wsnp_BG263758B_Ta_2_1	A/G	6	508991698	+	NA	NA	NA	NA	NA	NA	AA	AA	AA	AA	AA	AA
TA002954-0682	T/C	6	510089123	+	NA	NA	NA	NA	NA	NA	TT	TT	TT	TT	TT	TT
Kukri_rep_c114738_144	A/G	6	513598230	+	NA	NA	NA	NA	NA	NA	GG	GG	GG	GG	GG	GG
Ra_c88203_468	T/C	6	519253172	+	NA	NA	NA	NA	NA	NA	TT	TT	TT	TT	TT	TT
BS00052423_51	G/A	6	520986305	+	NA	NA	NA	NA	NA	NA	GG	GG	GG	GG	GG	GG
RAC875_c13895_763	A/G	6	524575927	+	NA	NA	NA	NA	NA	NA	GG	AA	AA	GG	GG	GG
BS00030581_51	C/T	6	534499918	+	NA	NA	NA	NA	NA	NA	CC	CC	CC	CC	CC	CC
wsnp_RFL_Contig3396_3515504	A/C	6	553643032	+	NA	NA	NA	NA	NA	NA	CC	AA	AA	AA	AA	AA
BS00089954_51	G/A	6	556255751	+	NA	NA	NA	NA	NA	NA	GG	GG	GG	GG	GG	GG
IACX3190	C/T	6	556379026	+	NA	NA	NA	NA	NA	NA	CC	CC	CC	CC	CC	CC
BS00022122_51	C/T	6	560211841	+	NA	NA	NA	NA	NA	NA	CC	CC	CC	CC	CC	CC
BS00060073_51	G/T	6	565414886	+	NA	NA	NA	NA	NA	NA	GG	GG	GG	GG	GG	GG
Excalibur_rep_c101410_789	A/G	6	565963958	+	NA	NA	NA	NA	NA	NA	AA	AA	AA	AA	AA	AA
BS00066466_51	T/C	6	566123165	+	NA	NA	NA	NA	NA	NA	TT	TT	NN	NN	TT	TT
BS00066467_51	G/A	6	566123196	+	NA	NA	NA	NA	NA	NA	GG	GG	GG	GG	GG	GG
BS00011612_51	G/A	6	568472805	+	NA	NA	NA	NA	NA	NA	AA	GG	GG	GG	GG	GG
RAC875_rep_c71248_689	G/T	6	568473735	+	NA	NA	NA	NA	NA	NA	GG	GG	GG	GG	GG	GG
wsnp_Ku_c21818_31604716	T/C	6	568474756	+	NA	NA	NA	NA	NA	NA	TT	TT	TT	TT	TT	TT
BS00110445_51	G/A	6	572455833	+	NA	NA	NA	NA	NA	NA	GG	GG	GG	GG	GG	GG
IACX3871	A/G	6	573514851	+	NA	NA	NA	NA	NA	NA	AA	AA	AA	AA	AA	AA
Ku_c101932_436	G/T	6	575186726	+	NA	NA	NA	NA	NA	NA	GG	GG	GG	GG	GG	GG
JD_c49225_324	C/T	6	575462193	+	NA	NA	NA	NA	NA	NA	CC	CC	CC	CC	CC	CC
RAC875_c58159_989	C/T	6	577002479	+	NA	NA	NA	NA	NA	NA	CC	CC	CC	CC	CC	CC
Ku_c71049_1180	T/C	6	577002596	+	NA	NA	NA	NA	NA	NA	TT	TT	TT	TT	TT	TT
BS00033372_51	T/C	6	577507831	+	NA	NA	NA	NA	NA	NA	TT	TT	TT	TT	TT	TT
RAC875_c65882_668	C/T	6	577953363	+	NA	NA	NA	NA	NA	NA	TT	CC	NN	NN	CC	CC
Kukri_c11910_445	G/A	6	578045843	+	NA	NA	NA	NA	NA	NA	GG	GG	GG	GG	GG	GG
RFL_Contig5418_347	A/G	6	580200770	+	NA	NA	NA	NA	NA	NA	AA	AA	AA	AA	AA	AA
wsnp_Ex_c2314_4333242	C/T	6	581528712	+	NA	NA	NA	NA	NA	NA	CC	CC	CC	CC	CC	CC
Kukri_c9571_73	A/C	6	583068693	+	NA	NA	NA	NA	NA	NA	AA	AA	AA	AA	AA	AA
wsnp_BE490744B_Ta_2_2	T/C	6	584143698	+	NA	NA	NA	NA	NA	NA	TT	TT	TT	TT	TT	TT
Excalibur_c62826_254	C/T	6	588806497	+	NA	NA	NA	NA	NA	NA	TT	TT	TT	TT	TT	TT
wsnp_Ku_rep_c72821_72480395	C/T	6	590374644	+	NA	NA	NA	NA	NA	NA	CC	CC	CC	CC	CC	CC
BS00087279_51	T/C	6	592165654	+	NA	NA	NA	NA	NA	NA	AA	TT	TT	TT	TT	TT
wsnp_Ex_c7756_13218814	G/A	6	592483583	+	NA	NA	NA	NA	NA	NA	GG	GG	GG	GG	GG	GG
Kukri_c25794_863	A/C	6	593003347	+	NA	NA	NA	NA	NA	NA	AA	AA	AA	AA	AA	AA
Tdurum_contig49477_187	C/T	6	593003385	+	NA	NA	NA	NA	NA	NA	CC	CC	CC	CC	CC	CC
wsnp_Ku_c13311_21255891	A/G	6	596628804	+	NA	NA	NA	NA	NA	NA	AA	AA	AA	AA	AA	AA
IACX11310	T/C	6	596978455	+	NA	NA	NA	NA	NA	NA	TT	TT	TT	TT	TT	TT
IACX5912	T/C	6	597320643	+	NA	NA	NA	NA	NA	NA	TT	TT	TT	NN	TT	TT
Excalibur_rep_c69241_274	T/C	6	598924252	+	NA	NA	NA	NA	NA	NA	TT	TT	TT	TT	TT	TT
BS00037225_51	T/G	6	600614499	+	NA	NA	NA	NA	NA	NA	TT	TT	TT	TT	TT	TT
GENE-1687_367	C/T	6	602669459	+	NA	NA	NA	NA	NA	NA	CC	CC	CC	CC	CC	CC
Tdurum_contig56661_291	T/C	6	604492858	+	NA	NA	NA	NA	NA	NA	TT	TT	TT	TT	TT	TT
wsnp_JD_c10602_11238420	C/A	6	607062817	+	NA	NA	NA	NA	NA	NA	CC	CC	CC	CC	CC	CC
BobWhite_rep_c64944_264	T/C	6	610083784	+	NA	NA	NA	NA	NA	NA	TT	TT	TT	TT	TT	TT
BobWhite_c32864_250	G/A	6	615888869	+	NA	NA	NA	NA	NA	NA	GG	GG	GG	GG	GG	GG
BobWhite_c12281_752	C/A	6	616273703	+	NA	NA	NA	NA	NA	NA	CC	CC	CC	CC	CC	CC
BobWhite_c17191_297	A/G	6	616804523	+	NA	NA	NA	NA	NA	NA	AA	AA	AA	AA	AA	AA
BS00066718_51	C/T	6	617639843	+	NA	NA	NA	NA	NA	NA	CC	CC	CC	CC	CC	CC
Kukri_c46302_194	C/A	6	620408748	+	NA	NA	NA	NA	NA	NA	CC	CC	CC	CC	CC	CC
tplb0048g05_866	A/G	6	620410967	+	NA	NA	NA	NA	NA	NA	GG	AA	AA	AA	AA	AA
BS00062824_51	A/G	6	625976395	+	NA	NA	NA	NA	NA	NA	AA	AA	AA	AA	AA	AA
wsnp_JD_c5643_6802211	A/G	6	628752436	+	NA	NA	NA	NA	NA	NA	AA	AA	AA	AA	AA	AA
RFL_Contig1291_309	G/T	6	636355882	+	NA	NA	NA	NA	NA	NA	GG	GG	GG	GG	GG	GG
BS00097383_51	T/C	6	644432397	+	NA	NA	NA	NA	NA	NA	TT	TT	TT	TT	TT	TT
BS00065978_51	A/G	6	646956626	+	NA	NA	NA	NA	NA	NA	AA	AA	AA	AA	AA	AA
BobWhite_c14365_59	T/G	6	651153534	+	NA	NA	NA	NA	NA	NA	TT	TT	TT	TT	TT	TT
Excalibur_c43822_370	C/T	6	659745706	+	NA	NA	NA	NA	NA	NA	CC	CC	CC	CC	CC	CC
BS00032926_51	G/A	6	666414226	+	NA	NA	NA	NA	NA	NA	AA	GG	GG	AA	AA	AA
TA001383-0516	A/G	6	670346431	+	NA	NA	NA	NA	NA	NA	AA	AA	AA	AA	AA	AA
BS00065107_51	C/A	6	671035202	+	NA	NA	NA	NA	NA	NA	CC	CC	CC	CC	CC	CC
RAC875_c16281_167	G/A	6	672558055	+	NA	NA	NA	NA	NA	NA	GG	GG	GG	GG	GG	GG
BS00067748_51	A/G	6	673731297	+	NA	NA	NA	NA	NA	NA	GG	AA	AA	AA	AA	AA
RFL_Contig5871_1771	C/T	6	675449867	+	NA	NA	NA	NA	NA	NA	CC	CC	CC	CC	CC	CC
Tdurum_contig56373_348	G/T	6	678219853	+	NA	NA	NA	NA	NA	NA	GG	GG	GG	GG	GG	GG
wsnp_Ex_c10499_17163260	A/G	6	679825849	+	NA	NA	NA	NA	NA	NA	AA	AA	AA	AA	AA	AA
wsnp_Ex_c6245_10887043	C/T	6	679966393	+	NA	NA	NA	NA	NA	NA	CC	CC	CC	CC	CC	CC
Ra_c3129_2015	C/T	6	682912285	+	NA	NA	NA	NA	NA	NA	CC	CC	CC	CC	CC	CC
wsnp_Ex_c8715_14590273	C/T	6	684752125	+	NA	NA	NA	NA	NA	NA	CC	CC	CC	CC	CC	CC
BS00048754_51	G/A	6	692813622	+	NA	NA	NA	NA	NA	NA	AA	GG	GG	NN	AA	AA
BS00063034_51	C/T	6	695517203	+	NA	NA	NA	NA	NA	NA	CT	CC	CC	TT	TT	TT
BS00083391_51	C/A	6	697575523	+	NA	NA	NA	NA	NA	NA	CC	CC	CC	CC	CC	CC
BobWhite_c40861_320	T/C	6	697575546	+	NA	NA	NA	NA	NA	NA	TT	TT	TT	TT	TT	TT
BS00058272_51	C/T	6	699031777	+	NA	NA	NA	NA	NA	NA	CC	CC	CC	CC	CC	CC
wsnp_BE424246B_Ta_2_2	T/G	6	699545479	+	NA	NA	NA	NA	NA	NA	GG	TT	TT	GG	GG	GG
wsnp_BQ167580B_Ta_2_1	C/T	6	699546699	+	NA	NA	NA	NA	NA	NA	CC	CC	CC	CC	CC	CC
wsnp_JD_c29407_23413291	G/A	6	703090339	+	NA	NA	NA	NA	NA	NA	AA	GG	GG	AA	AA	AA
GENE-1549_110	C/T	6	704557758	+	NA	NA	NA	NA	NA	NA	TT	CC	CC	CC	CC	CC
BobWhite_c24457_126	A/G	6	704557920	+	NA	NA	NA	NA	NA	NA	GG	AA	AA	GG	GG	GG
wsnp_Ku_c23041_32923608	A/G	6	705808491	+	NA	NA	NA	NA	NA	NA	AA	AA	AA	AA	AA	AA
wsnp_Ku_c10196_16926860	A/G	6	713281142	+	NA	NA	NA	NA	NA	NA	AA	AA	AA	AA	AA	AA
Kukri_c4335_775	G/A	6	713294089	+	NA	NA	NA	NA	NA	NA	AA	GG	GG	AA	AA	AA
IAAV1797	G/A	6	714320826	+	NA	NA	NA	NA	NA	NA	AA	GG	GG	NN	AA	AA
BobWhite_rep_c66990_294	T/C	6	719820426	+	NA	NA	NA	NA	NA	NA	TT	TT	TT	TT	TT	TT
Kukri_rep_c106420_312	T/C	6	721888299	+	NA	NA	NA	NA	NA	NA	TT	TT	TT	TT	TT	TT
Kukri_c29142_450	A/G	6	729385726	+	NA	NA	NA	NA	NA	NA	AA	AA	AA	GG	GG	GG
wsnp_Ex_c11837_18996495	G/T	6	731757359	+	NA	NA	NA	NA	NA	NA	GG	GG	GG	GG	GG	GG
Excalibur_c60319_127	G/A	6	732131833	+	NA	NA	NA	NA	NA	NA	AA	GG	GG	AA	AA	AA
wsnp_Ku_c14875_23320708	T/C	6	732537204	+	NA	NA	NA	NA	NA	NA	TT	TT	TT	TT	TT	TT
BS00102641_51	C/T	6	736554674	+	NA	NA	NA	NA	NA	NA	CC	CC	CT	CT	CC	CC
BobWhite_c2937_1426	C/T	6	738420351	+	NA	NA	NA	NA	NA	NA	CC	CC	CC	CC	CC	CC
Ku_c1575_485	T/G	6	740153394	+	NA	NA	NA	NA	NA	NA	TT	TT	TT	TT	TT	TT
RAC875_c43185_1332	C/T	6	742626483	+	NA	NA	NA	NA	NA	NA	CC	CC	CC	CC	CC	CC
wsnp_Ex_c64005_62986957	G/A	6	742641428	+	NA	NA	NA	NA	NA	NA	GG	GG	GG	GG	GG	GG
wsnp_Ex_rep_c66893_65301351	T/C	6	742868501	+	NA	NA	NA	NA	NA	NA	TT	TT	TT	TT	TT	TT
wsnp_Ku_c14082_22272647	C/T	6	743902566	+	NA	NA	NA	NA	NA	NA	TT	CC	CC	TT	TT	TT
Ku_c13676_1074	G/T	6	743951666	+	NA	NA	NA	NA	NA	NA	TT	GG	GG	TT	TT	TT
wsnp_Ex_rep_c68193_66971396	A/G	6	743952358	+	NA	NA	NA	NA	NA	NA	AA	AA	AA	AA	AA	AA
RAC875_rep_c118396_333	A/C	6	744947004	+	NA	NA	NA	NA	NA	NA	AA	AA	AA	AA	AA	AA
RAC875_c9021_1985	G/T	6	745465768	+	NA	NA	NA	NA	NA	NA	GG	GG	GG	GG	GG	GG
Excalibur_rep_c66942_58	G/A	6	747281667	+	NA	NA	NA	NA	NA	NA	GG	GG	GG	GG	GG	GG
CAP8_c4697_108	C/T	6	749323983	+	NA	NA	NA	NA	NA	NA	CC	CC	CC	CC	CC	CC
RAC875_c24047_284	T/C	6	749326395	+	NA	NA	NA	NA	NA	NA	TT	TT	TT	TT	TT	TT
BobWhite_c33344_143	T/C	6	749528559	+	NA	NA	NA	NA	NA	NA	TT	TT	TT	TT	TT	TT
RAC875_c69_499	T/C	6	749700418	+	NA	NA	NA	NA	NA	NA	TT	TT	TT	TT	TT	TT
RAC875_c18058_1070	G/A	6	749734543	+	NA	NA	NA	NA	NA	NA	AA	GG	GG	GG	GG	GG
Kukri_c64639_120	A/G	6	751345552	+	NA	NA	NA	NA	NA	NA	AA	AA	AA	AA	AA	AA
BS00072993_51	T/C	6	752464643	+	NA	NA	NA	NA	NA	NA	TT	TT	TT	TT	TT	TT
wsnp_Ex_c19778_28779907	A/G	6	752468209	+	NA	NA	NA	NA	NA	NA	AA	AA	AA	AA	AA	AA
wsnp_Ex_c57007_58898157	T/C	6	755357942	+	NA	NA	NA	NA	NA	NA	TT	TT	TT	TT	TT	TT
wsnp_JD_c4413_5541190	G/A	6	755941010	+	NA	NA	NA	NA	NA	NA	AA	GG	GG	AA	AA	AA
BS00059416_51	T/C	6	758529103	+	NA	NA	NA	NA	NA	NA	TT	TT	TT	TT	TT	TT
Kukri_c66862_96	C/T	6	759810360	+	NA	NA	NA	NA	NA	NA	TT	CC	CC	CC	CC	CC
BS00077967_51	A/C	6	762118144	+	NA	NA	NA	NA	NA	NA	AA	AA	AA	AA	AA	AA
BS00038349_51	C/T	6	762690377	+	NA	NA	NA	NA	NA	NA	CC	CC	CC	CC	CC	CC
BS00085434_51	T/C	6	762882426	+	NA	NA	NA	NA	NA	NA	TT	TT	TT	TT	TT	TT
Tdurum_contig61601_447	T/C	6	762882428	+	NA	NA	NA	NA	NA	NA	TT	CC	CC	CC	CC	CC
Tdurum_contig32277_121	A/C	6	763249039	+	NA	NA	NA	NA	NA	NA	AA	AA	AA	AA	AA	AA
wsnp_Ex_c700_1379957	C/A	6	766087077	+	NA	NA	NA	NA	NA	NA	AA	AA	AA	AA	AA	AA
BS00099738_51	G/A	6	772933988	+	NA	NA	NA	NA	NA	NA	GG	GG	GG	GG	GG	GG
RAC875_c24504_119	T/C	6	773464832	+	NA	NA	NA	NA	NA	NA	TT	TT	TT	TT	TT	TT
Excalibur_c24354_465	G/T	6	773884432	+	NA	NA	NA	NA	NA	NA	GG	GG	GG	GG	GG	GG
BS00063624_51	T/C	6	773978583	+	NA	NA	NA	NA	NA	NA	TT	TT	TT	TT	TT	TT
BS00030651_51	T/C	6	778548295	+	NA	NA	NA	NA	NA	NA	TT	TT	TT	TT	TT	TT
Ra_c8960_147	T/G	6	778996663	+	NA	NA	NA	NA	NA	NA	TT	TT	TT	TT	TT	TT
Tdurum_contig60330_126	G/A	6	778997365	+	NA	NA	NA	NA	NA	NA	GG	GG	GG	GG	GG	GG
RAC875_c52195_324	A/G	6	781213696	+	NA	NA	NA	NA	NA	NA	AA	AA	AA	AA	AA	AA
RFL_Contig4186_914	G/A	6	784046954	+	NA	NA	NA	NA	NA	NA	GG	GG	GG	GG	GG	GG
Tdurum_contig47776_377	T/C	6	784351112	+	NA	NA	NA	NA	NA	NA	TT	TT	TT	TT	TT	TT
Kukri_c31523_367	C/T	6	784353932	+	NA	NA	NA	NA	NA	NA	CC	CC	CC	CC	CC	CC
BS00024499_51	T/G	6	787686062	+	NA	NA	NA	NA	NA	NA	TT	TT	TT	TT	TT	TT
BobWhite_c9424_243	A/C	6	788276160	+	NA	NA	NA	NA	NA	NA	AA	AA	AA	AA	AA	AA
BS00070210_51	T/G	6	790314918	+	NA	NA	NA	NA	NA	NA	GG	TT	TT	TT	TT	TT
BS00024883_51	C/T	6	791444160	+	NA	NA	NA	NA	NA	NA	CC	CC	CC	CC	CC	CC
CAP8_c42_161	A/C	6	792086511	+	NA	NA	NA	NA	NA	NA	AA	AA	AA	AA	AA	AA
BS00056737_51	A/G	6	792129749	+	NA	NA	NA	NA	NA	NA	AA	AA	AA	AA	AA	AA
BS00069273_51	T/C	6	794931002	+	NA	NA	NA	NA	NA	NA	TT	TT	TT	TT	TT	TT
Excalibur_c16703_430	G/A	6	808347829	+	NA	NA	NA	NA	NA	NA	GG	GG	GG	GG	GG	GG
Tdurum_contig28053_218	C/T	6	808817831	+	NA	NA	NA	NA	NA	NA	TT	CC	CC	CC	CC	CC
BS00037871_51	T/C	6	809504781	+	NA	NA	NA	NA	NA	NA	TT	TT	TT	TT	TT	TT
Tdurum_contig63460_144	G/T	6	811763344	+	NA	NA	NA	NA	NA	NA	CC	TT	TT	TT	TT	TT
RAC875_c39339_400	T/C	6	813336902	+	NA	NA	NA	NA	NA	NA	TT	TT	TT	TT	TT	TT
BS00065873_51	T/C	6	815180889	+	NA	NA	NA	NA	NA	NA	CC	TT	TT	TT	TT	TT
wsnp_JD_rep_c50820_34666611	G/A	6	818441705	+	NA	NA	NA	NA	NA	NA	GG	GG	GG	GG	GG	GG
IAAV3851	T/G	6	820102905	+	NA	NA	NA	NA	NA	NA	GG	TT	TT	TT	TT	TT
BS00044944_51	C/T	6	824853730	+	NA	NA	NA	NA	NA	NA	CC	CC	CC	CC	CC	CC
wsnp_Ra_c29624_38979654	C/T	6	825174513	+	NA	NA	NA	NA	NA	NA	CC	CC	CC	CC	CC	CC
BS00085966_51	A/C	6	828199091	+	NA	NA	NA	NA	NA	NA	AA	AA	AA	AA	AA	AA
BobWhite_c45118_495	G/A	6	831048940	+	NA	NA	NA	NA	NA	NA	GG	GG	GG	GG	GG	GG
BS00091257_51	C/A	6	834649443	+	NA	NA	NA	NA	NA	NA	CC	CC	CC	CC	CC	CC
BS00073411_51	T/G	6	835777845	+	NA	NA	NA	NA	NA	NA	TT	TT	TT	TT	TT	TT
Tdurum_contig42131_1300	T/C	6	837332037	+	NA	NA	NA	NA	NA	NA	CC	CC	CC	CC	CC	CC
Excalibur_c6906_2385	T/C	6	837334277	+	NA	NA	NA	NA	NA	NA	TT	TT	TT	TT	TT	TT
BS00071183_51	A/G	6	840503716	+	NA	NA	NA	NA	NA	NA	AA	AA	AA	AA	AA	AA
Tdurum_contig55443_1361	A/G	6	841079968	+	NA	NA	NA	NA	NA	NA	GG	GG	GG	GG	GG	GG
wsnp_JD_c18509_16968425	G/A	6	841080588	+	NA	NA	NA	NA	NA	NA	GG	GG	GG	GG	GG	GG
GENE-3126_21	A/G	7	1086200	+	NA	NA	NA	NA	NA	NA	AA	AA	AA	AA	AA	AA
JD_c21248_511	C/T	7	3398137	+	NA	NA	NA	NA	NA	NA	CC	CC	CC	CC	CC	CC
BS00035307_51	C/T	7	3988989	+	NA	NA	NA	NA	NA	NA	CC	CC	CC	CC	CC	CC
wsnp_JD_c64_103934	T/C	7	4047029	+	NA	NA	NA	NA	NA	NA	TT	TT	TT	TT	TT	TT
Tdurum_contig59603_74	A/G	7	10094982	+	NA	NA	NA	NA	NA	NA	GG	GG	GG	GG	GG	GG
BS00065863_51	G/T	7	12690305	+	NA	NA	NA	NA	NA	NA	GG	GG	GG	GG	GG	GG
Ra_c74035_586	A/G	7	17295183	+	NA	NA	NA	NA	NA	NA	GG	AA	AA	GG	GG	GG
Ex_c883_2618	C/T	7	17594953	+	NA	NA	NA	NA	NA	NA	CC	CC	CC	CC	CC	CC
RAC875_c1377_428	A/G	7	17597227	+	NA	NA	NA	NA	NA	NA	AA	AA	AA	AA	AA	AA
Kukri_rep_c101034_516	G/A	7	21393619	+	NA	NA	NA	NA	NA	NA	AG	GG	GG	GG	GG	GG
Kukri_c53787_620	C/A	7	21533992	+	NA	NA	NA	NA	NA	NA	AA	CC	CC	CC	CC	CC
RAC875_c58868_397	A/G	7	25220585	+	NA	NA	NA	NA	NA	NA	AA	AA	AA	GG	GG	GG
Ku_c3891_395	C/T	7	27783138	+	NA	NA	NA	NA	NA	NA	CC	CC	CC	CC	CC	CC
Ku_c766_2284	G/A	7	27783651	+	NA	NA	NA	NA	NA	NA	GG	GG	GG	GG	GG	GG
Ex_c7227_53	C/T	7	27785886	+	NA	NA	NA	NA	NA	NA	CC	CC	CC	CC	CC	CC
Tdurum_contig11919_360	T/C	7	29109309	+	NA	NA	NA	NA	NA	NA	TT	TT	TT	TT	TT	TT
Tdurum_contig48049_807	T/C	7	37993770	+	NA	NA	NA	NA	NA	NA	TT	TT	TT	CC	CC	CC
IAAV3697	C/T	7	38546443	+	NA	NA	NA	NA	NA	NA	CC	CC	CC	CC	CC	CC
wsnp_Ex_c5690_9994334	T/C	7	38924878	+	NA	NA	NA	NA	NA	NA	CC	TT	TT	CC	CC	CC
wsnp_Ex_c6320_11003498	T/C	7	42229718	+	NA	NA	NA	NA	NA	NA	TT	TT	TT	TT	TT	TT
Tdurum_contig9906_89	G/A	7	45363622	+	NA	NA	NA	NA	NA	NA	AA	GG	GG	AA	AA	AA
wsnp_Ex_c5487_9686018	T/C	7	46374446	+	NA	NA	NA	NA	NA	NA	TT	TT	TT	TT	TT	TT
wsnp_Ex_c27570_36762421	G/T	7	74022166	+	NA	NA	NA	NA	NA	NA	GG	GG	GG	GG	GG	GG
wsnp_Ex_rep_c67799_66488792	A/G	7	80396373	+	NA	NA	NA	NA	NA	NA	AA	AA	AA	AA	AA	AA
wsnp_CAP8_c296_283066	A/G	7	100519177	+	NA	NA	NA	NA	NA	NA	AA	AA	AA	AA	AA	AA
wsnp_CAP7_c32_19340	A/G	7	101653021	+	NA	NA	NA	NA	NA	NA	AA	AA	AA	AA	AA	AA
TA004056-0809	T/C	7	103434313	+	NA	NA	NA	NA	NA	NA	TT	TT	TT	TT	TT	TT
wsnp_RFL_Contig1073_101625	A/G	7	103887743	+	NA	NA	NA	NA	NA	NA	AA	AA	AA	AA	AA	AA
CAP8_c541_362	G/A	7	104364015	+	NA	NA	NA	NA	NA	NA	GG	GG	GG	GG	GG	GG
wsnp_JD_c14769_14413046	C/T	7	104881009	+	NA	NA	NA	NA	NA	NA	CC	CC	CC	CC	CC	CC
Kukri_c57687_182	A/C	7	119733990	+	NA	NA	NA	NA	NA	NA	AA	AA	AA	AA	AA	AA
IAAV562	A/G	7	136151621	+	NA	NA	NA	NA	NA	NA	AA	AA	AA	AA	AA	AA
GENE-2354_155	T/C	7	138127618	+	NA	NA	NA	NA	NA	NA	TT	TT	TT	TT	TT	TT
RAC875_rep_c113555_122	C/T	7	299730837	+	NA	NA	NA	NA	NA	NA	CC	CC	CC	TT	TT	TT
BS00068556_51	G/T	7	415037648	+	NA	NA	NA	NA	NA	NA	GG	GG	GG	GG	GG	GG
Ex_c5979_1449	G/A	7	461916841	+	NA	NA	NA	NA	NA	NA	GG	GG	GG	GG	GG	GG
wsnp_Ex_c38116_45719983	T/C	7	514060283	+	NA	NA	NA	NA	NA	NA	TT	TT	TT	TT	TT	TT
TA004656-0593	G/T	7	524324848	+	NA	NA	NA	NA	NA	NA	TT	NN	GG	NN	TT	TT
Excalibur_c32366_122	A/G	7	533609609	+	NA	NA	NA	NA	NA	NA	AA	AA	AA	AA	AA	AA
Tdurum_contig28171_254	C/T	7	533921156	+	NA	NA	NA	NA	NA	NA	CC	TT	TT	TT	TT	TT
Kukri_c48199_102	A/G	7	536042162	+	NA	NA	NA	NA	NA	NA	GG	AA	AA	AA	AA	AA
BobWhite_rep_c65013_174	T/C	7	537900351	+	NA	NA	NA	NA	NA	NA	TT	TT	TT	TT	TT	TT
Kukri_c9262_401	G/T	7	549678803	+	NA	NA	NA	NA	NA	NA	TT	GG	GG	GG	GG	GG
Kukri_c26943_862	A/G	7	550276216	+	NA	NA	NA	NA	NA	NA	AA	NN	AA	AA	AA	AA
wsnp_Ex_c7528_12868250	G/A	7	555690065	+	NA	NA	NA	NA	NA	NA	GG	GG	GG	GG	GG	GG
wsnp_BE637808A_Ta_2_1	T/C	7	560892477	+	NA	NA	NA	NA	NA	NA	TT	TT	TT	TT	TT	TT
BS00022174_51	G/T	7	563442077	+	NA	NA	NA	NA	NA	NA	GG	GG	GG	GG	GG	GG
RAC875_c27704_420	C/T	7	563661057	+	NA	NA	NA	NA	NA	NA	CC	CC	CC	CC	CC	CC
BobWhite_rep_c63429_271	G/A	7	563670294	+	NA	NA	NA	NA	NA	NA	GG	GG	GG	GG	GG	GG
Tdurum_contig42528_884	A/G	7	573837893	+	NA	NA	NA	NA	NA	NA	GG	GG	GG	AA	AA	AA
wsnp_BF474615A_Ta_1_1	C/T	7	575100745	+	NA	NA	NA	NA	NA	NA	CC	CC	CC	CT	CC	CC
BS00010339_51	T/G	7	577188676	+	NA	NA	NA	NA	NA	NA	TT	TT	TT	TT	TT	TT
Excalibur_c32735_603	C/T	7	578009266	+	NA	NA	NA	NA	NA	NA	CC	CC	CC	CC	CC	CC
Excalibur_c96303_224	T/C	7	578011159	+	NA	NA	NA	NA	NA	NA	TT	TT	TT	TT	TT	TT
Jagger_rep_c10288_53	A/G	7	582993270	+	NA	NA	NA	NA	NA	NA	GG	AA	AA	AA	AA	AA
RAC875_c47145_80	A/G	7	586917949	+	NA	NA	NA	NA	NA	NA	AA	GG	GG	GG	GG	GG
IAAV4351	G/A	7	586990550	+	NA	NA	NA	NA	NA	NA	GG	GG	GG	GG	GG	GG
wsnp_Ku_rep_c68565_67614479	T/C	7	586994238	+	NA	NA	NA	NA	NA	NA	TT	TT	TT	TT	TT	TT
GENE-2384_84	T/C	7	589183776	+	NA	NA	NA	NA	NA	NA	TT	TT	TT	TT	TT	TT
TA005380-0966	C/T	7	589462850	+	NA	NA	NA	NA	NA	NA	CC	CC	CC	CC	CC	CC
wsnp_Ex_c539_1072859	A/G	7	590033932	+	NA	NA	NA	NA	NA	NA	AA	AA	AG	AG	AA	AA
wsnp_Ku_c1205_2398925	C/T	7	590294202	+	NA	NA	NA	NA	NA	NA	CC	CC	CC	CC	CC	CC
RAC875_c48107_65	A/G	7	590301270	+	NA	NA	NA	NA	NA	NA	AA	AA	AA	AA	AA	AA
BS00003866_51	T/G	7	590722311	+	NA	NA	NA	NA	NA	NA	TT	TT	TT	TT	TT	TT
BS00107766_51	T/C	7	592281147	+	NA	NA	NA	NA	NA	NA	TT	TT	TT	TT	TT	TT
Tdurum_contig42083_890	A/G	7	592639564	+	NA	NA	NA	NA	NA	NA	AA	AA	AA	AA	AA	AA
RAC875_c94519_419	C/A	7	592641271	+	NA	NA	NA	NA	NA	NA	AA	CC	CC	CC	CC	CC
Ex_c66324_1151	T/C	7	595741575	+	NA	NA	NA	NA	NA	NA	TT	TT	TT	TT	TT	TT
IAAV615	G/A	7	596416047	+	NA	NA	NA	NA	NA	NA	GG	GG	GG	GG	GG	GG
BS00072025_51	G/A	7	597083322	+	NA	NA	NA	NA	NA	NA	GG	GG	GG	GG	GG	GG
RAC875_c21369_425	A/G	7	597990238	+	NA	NA	NA	NA	NA	NA	AA	AA	AA	AA	AA	AA
Tdurum_contig14947_611	G/A	7	600445272	+	NA	NA	NA	NA	NA	NA	AA	AA	AA	AA	AA	AA
wsnp_Ex_c16175_24619793	T/C	7	601394711	+	NA	NA	NA	NA	NA	NA	TT	TT	TT	TT	TT	TT
BS00037357_51	C/T	7	602106725	+	NA	NA	NA	NA	NA	NA	CC	CC	CC	CC	CC	CC
RAC875_c13807_1397	G/T	7	602242655	+	NA	NA	NA	NA	NA	NA	GG	GG	GG	GG	GG	GG
Ku_c46953_153	T/C	7	602763261	+	NA	NA	NA	NA	NA	NA	CC	CC	CC	CC	CC	CC
wsnp_Ex_c19207_28125072	T/C	7	603200874	+	NA	NA	NA	NA	NA	NA	TT	TT	TT	TT	TT	TT
RAC875_c25124_182	C/T	7	603687800	+	NA	NA	NA	NA	NA	NA	CC	CC	CC	CC	CC	CC
wsnp_Ex_c24474_33721784	G/A	7	603743231	+	NA	NA	NA	NA	NA	NA	GG	GG	GG	GG	GG	GG
RAC875_c3231_339	T/C	7	607794514	+	NA	NA	NA	NA	NA	NA	TT	CC	CC	CC	CC	CC
RAC875_c34231_812	G/T	7	608254652	+	NA	NA	NA	NA	NA	NA	GG	GG	GG	GG	GG	GG
BS00099725_51	A/G	7	609162053	+	NA	NA	NA	NA	NA	NA	GG	AA	AA	AA	AA	AA
Excalibur_c25699_113	T/C	7	615078703	+	NA	NA	NA	NA	NA	NA	TT	TT	TT	TT	TT	TT
RAC875_c34515_343	G/A	7	615630224	+	NA	NA	NA	NA	NA	NA	GG	GG	GG	GG	GG	GG
wsnp_Ex_c8843_14783989	A/G	7	616277043	+	NA	NA	NA	NA	NA	NA	AA	GG	GG	AA	AA	AA
RAC875_c56535_256	A/C	7	617438854	+	NA	NA	NA	NA	NA	NA	AA	AA	AA	AA	AA	AA
tplb0033c09_1345	T/C	7	617695036	+	NA	NA	NA	NA	NA	NA	CC	TT	TT	CC	CC	CC
RAC875_c88582_131	A/G	7	618932866	+	NA	NA	NA	NA	NA	NA	AA	AA	AA	AA	AA	AA
BS00064423_51	G/A	7	618934878	+	NA	NA	NA	NA	NA	NA	AA	GG	GG	GG	GG	GG
Kukri_c20012_1425	C/T	7	619425197	+	NA	NA	NA	NA	NA	NA	CC	CC	CC	CC	CC	CC
Tdurum_contig27973_306	A/C	7	619562801	+	NA	NA	NA	NA	NA	NA	CC	AA	AA	AA	AA	AA
Excalibur_c10696_3390	G/A	7	620105725	+	NA	NA	NA	NA	NA	NA	GG	GG	GG	GG	GG	GG
CAP11_c1989_183	G/A	7	620257626	+	NA	NA	NA	NA	NA	NA	GG	GG	GG	GG	GG	GG
Excalibur_rep_c104570_201	G/A	7	620258229	+	NA	NA	NA	NA	NA	NA	GG	GG	GG	GG	GG	GG
Kukri_rep_c109463_264	T/C	7	621563068	+	NA	NA	NA	NA	NA	NA	TT	TT	TT	TT	TT	TT
Kukri_c33315_159	C/T	7	621563375	+	NA	NA	NA	NA	NA	NA	CC	CC	CC	CC	CC	CC
BobWhite_c33898_150	C/T	7	621647543	+	NA	NA	NA	NA	NA	NA	CC	CC	CC	CC	CC	CC
RAC875_c390_1494	G/A	7	622167111	+	NA	NA	NA	NA	NA	NA	GG	GG	GG	GG	GG	GG
RAC875_c7016_2039	G/A	7	628145962	+	NA	NA	NA	NA	NA	NA	GG	GG	GG	GG	GG	GG
BS00059503_51	C/T	7	629409038	+	NA	NA	NA	NA	NA	NA	CC	CC	CC	CC	CC	CC
BS00039148_51	A/G	7	631694096	+	NA	NA	NA	NA	NA	NA	AA	AA	AA	AA	AA	AA
wsnp_Ex_c2352_4405961	A/G	7	631786581	+	NA	NA	NA	NA	NA	NA	AA	AA	AA	AA	AA	AA
BobWhite_c10610_1096	A/G	7	631973482	+	NA	NA	NA	NA	NA	NA	AA	AA	AA	AA	AA	AA
Excalibur_c4325_1440	G/A	7	633814981	+	NA	NA	NA	NA	NA	NA	GG	GG	GG	GG	GG	GG
Tdurum_contig15586_563	C/T	7	633906931	+	NA	NA	NA	NA	NA	NA	CC	CC	CC	CC	CC	CC
CAP11_c18_238	A/G	7	634073675	+	NA	NA	NA	NA	NA	NA	AA	AA	AA	AA	AA	AA
BobWhite_c22176_230	A/G	7	634458948	+	NA	NA	NA	NA	NA	NA	AA	AA	AA	AA	AA	AA
RAC875_c18736_133	C/T	7	636602455	+	NA	NA	NA	NA	NA	NA	CC	CC	CC	CC	CC	CC
RAC875_c35979_263	T/G	7	641381533	+	NA	NA	NA	NA	NA	NA	TT	TT	TT	TT	TT	TT
Tdurum_contig14075_522	T/C	7	643301032	+	NA	NA	NA	NA	NA	NA	TT	TT	TT	TT	TT	TT
Excalibur_c3988_1660	A/G	7	650761142	+	NA	NA	NA	NA	NA	NA	AA	AA	AA	AA	AA	AA
Excalibur_c4370_1451	G/A	7	651311169	+	NA	NA	NA	NA	NA	NA	GG	GG	GG	GG	GG	GG
Excalibur_c7034_692	C/T	7	655860372	+	NA	NA	NA	NA	NA	NA	CC	CC	CC	CC	CC	CC
BS00056624_51	C/T	7	657515728	+	NA	NA	NA	NA	NA	NA	CC	CC	CC	CC	CC	CC
RAC875_rep_c109207_706	C/T	7	658789723	+	NA	NA	NA	NA	NA	NA	CC	CC	CC	NN	CC	CC
Kukri_c24353_69	A/G	7	661364581	+	NA	NA	NA	NA	NA	NA	AA	AA	AA	AA	AA	AA
tplb0024a09_2028	C/T	7	661380003	+	NA	NA	NA	NA	NA	NA	CC	CC	CC	CC	CC	CC
RAC875_c83401_115	T/C	7	663263514	+	NA	NA	NA	NA	NA	NA	CC	TT	TT	TT	TT	TT
TA006348-0950	A/G	7	664764792	+	NA	NA	NA	NA	NA	NA	CC	AA	AA	AA	AA	AA
TA004912-0408	T/C	7	674497048	+	NA	NA	NA	NA	NA	NA	TT	TT	TT	TT	TT	TT
Excalibur_rep_c115261_135	A/C	7	674609394	+	NA	NA	NA	NA	NA	NA	AA	AA	AA	AA	AA	AA
BobWhite_c17731_56	A/G	7	675044026	+	NA	NA	NA	NA	NA	NA	GG	GG	GG	GG	GG	GG
BS00064369_51	C/A	7	677435687	+	NA	NA	NA	NA	NA	NA	CC	CC	CC	CC	CC	CC
CAP8_rep_c3781_99	C/A	7	677545742	+	NA	NA	NA	NA	NA	NA	CC	CC	CC	CC	CC	CC
CAP12_c2972_140	G/A	7	678224498	+	NA	NA	NA	NA	NA	NA	GG	GG	GG	GG	GG	GG
BS00021957_51	G/A	7	678474991	+	NA	NA	NA	NA	NA	NA	GG	GG	GG	GG	GG	GG
RAC875_rep_c71112_400	A/G	7	678577784	+	NA	NA	NA	NA	NA	NA	AA	GG	GG	GG	GG	GG
wsnp_BG313770B_Ta_1_1	G/A	7	685114656	+	NA	NA	NA	NA	NA	NA	GG	GG	GG	GG	GG	GG
IAAV3960	A/G	7	685584035	+	NA	NA	NA	NA	NA	NA	AA	AA	AA	AA	AA	AA
BS00039641_51	C/T	7	686205701	+	NA	NA	NA	NA	NA	NA	CC	CC	CC	CC	CC	CC
Kukri_c48194_641	G/A	7	689130819	+	NA	NA	NA	NA	NA	NA	GG	GG	GG	GG	GG	GG
Tdurum_contig7992_605	C/T	7	689406386	+	NA	NA	NA	NA	NA	NA	CC	CC	CC	CC	CC	CC
BS00084703_51	G/A	7	693890326	+	NA	NA	NA	NA	NA	NA	GG	GG	GG	GG	GG	GG
Tdurum_contig43961_607	C/T	7	693890497	+	NA	NA	NA	NA	NA	NA	CC	CC	CC	CC	CC	CC
Tdurum_contig93100_149	T/G	7	694202031	+	NA	NA	NA	NA	NA	NA	TT	TT	TT	TT	TT	TT
Excalibur_c16355_712	T/C	7	697710223	+	NA	NA	NA	NA	NA	NA	TT	TT	TT	TT	TT	TT
Tdurum_contig75819_1471	G/A	7	697931206	+	NA	NA	NA	NA	NA	NA	GG	GG	GG	GG	GG	GG
BobWhite_c11327_248	G/A	7	698624816	+	NA	NA	NA	NA	NA	NA	GG	AA	AA	AA	AA	AA
JD_c581_466	G/A	7	698628212	+	NA	NA	NA	NA	NA	NA	GG	GG	GG	GG	GG	GG
BS00093289_51	C/T	7	698960843	+	NA	NA	NA	NA	NA	NA	CC	CC	CC	CC	CC	CC
RAC875_rep_c114991_62	T/C	7	699486540	+	NA	NA	NA	NA	NA	NA	TT	TT	TT	TT	TT	TT
BS00084042_51	C/T	7	699711568	+	NA	NA	NA	NA	NA	NA	CC	CC	CC	CC	CC	CC
RAC875_rep_c113128_598	A/G	7	705303478	+	NA	NA	NA	NA	NA	NA	AG	AA	AA	AA	AA	AA
wsnp_Ku_c7102_12271493	A/G	7	708541754	+	NA	NA	NA	NA	NA	NA	AA	AA	AA	AA	AA	AA
IAAV3545	T/C	7	709688604	+	NA	NA	NA	NA	NA	NA	TT	TT	TT	TT	TT	TT
BobWhite_c47168_289	A/G	7	709784444	+	NA	NA	NA	NA	NA	NA	AA	AA	AA	AA	AA	AA
RAC875_c36363_222	G/A	7	711277935	+	NA	NA	NA	NA	NA	NA	AA	GG	GG	GG	GG	GG
BS00110281_51	G/A	7	714960033	+	NA	NA	NA	NA	NA	NA	GG	GG	GG	GG	GG	GG
BobWhite_rep_c66361_594	C/T	7	715175771	+	NA	NA	NA	NA	NA	NA	CC	TT	TT	TT	TT	TT
RAC875_c82470_174	G/A	7	715315152	+	NA	NA	NA	NA	NA	NA	AA	GG	GG	GG	GG	GG
RAC875_c67909_226	G/A	7	715775645	+	NA	NA	NA	NA	NA	NA	GG	GG	GG	GG	GG	GG
Tdurum_contig31218_279	A/G	7	719997126	+	NA	NA	NA	NA	NA	NA	AA	AA	AA	AA	AA	AA
Tdurum_contig54776_1396	T/C	7	722168073	+	NA	NA	NA	NA	NA	NA	TT	TT	TT	TT	TT	TT
Tdurum_contig63050_181	C/T	7	722176725	+	NA	NA	NA	NA	NA	NA	CC	CC	CC	CC	CC	CC
Kukri_c1488_1122	T/C	7	724355594	+	NA	NA	NA	NA	NA	NA	TT	TT	TT	TT	TT	TT
RAC875_c11702_1015	A/G	7	724634226	+	NA	NA	NA	NA	NA	NA	GG	AA	AA	GG	GG	GG
Tdurum_contig46583_958	C/T	7	725241381	+	NA	NA	NA	NA	NA	NA	CC	CC	CC	CC	CC	CC
Tdurum_contig46583_1275	C/A	7	725242537	+	NA	NA	NA	NA	NA	NA	CC	CC	CC	AA	AA	AA
BS00106142_51	C/A	8	474798	+	NA	NA	NA	NA	NA	NA	CC	CC	CC	CC	CC	CC
tplb0025f09_1853	C/T	8	653013	+	NA	NA	NA	NA	NA	NA	CC	CC	CC	CC	CC	CC
Excalibur_c14401_743	A/G	8	2007477	+	NA	NA	NA	NA	NA	NA	GG	GG	GG	GG	GG	GG
RAC875_c17197_504	C/A	8	4098505	+	NA	NA	NA	NA	NA	NA	CC	CC	CC	CC	CC	CC
TA002019-0994	T/C	8	4508722	+	NA	NA	NA	NA	NA	NA	TT	TT	TT	TT	TT	TT
RAC875_c86104_111	C/T	8	4972471	+	NA	NA	NA	NA	NA	NA	CC	CC	CC	CC	CC	CC
BS00060041_51	C/T	8	6110390	+	NA	NA	NA	NA	NA	NA	CC	CC	CC	CC	CC	CC
BobWhite_c1656_186	T/C	8	6119675	+	NA	NA	NA	NA	NA	NA	TT	TT	TT	TT	TT	TT
Tdurum_contig46867_658	G/A	8	6120159	+	NA	NA	NA	NA	NA	NA	GG	AA	AA	AA	AA	AA
wsnp_BF483640B_Ta_2_2	C/T	8	9079966	+	NA	NA	NA	NA	NA	NA	CC	TT	TT	TT	TT	TT
RAC875_c24098_141	G/A	8	9978320	+	NA	NA	NA	NA	NA	NA	GG	GG	GG	GG	GG	GG
Tdurum_contig10322_1908	A/G	8	11025339	+	NA	NA	NA	NA	NA	NA	AA	AA	AA	AA	AA	AA
wsnp_Ra_c9755_16200944	C/T	8	11555027	+	NA	NA	NA	NA	NA	NA	CC	CC	CC	CC	CC	CC
CAP12_rep_c4571_181	G/A	8	11639988	+	NA	NA	NA	NA	NA	NA	GG	GG	GG	GG	GG	GG
BS00037094_51	G/A	8	11969111	+	NA	NA	NA	NA	NA	NA	GG	GG	GG	GG	GG	GG
tplb0045c06_1675	C/T	8	12128923	+	NA	NA	NA	NA	NA	NA	TT	TT	TT	TT	TT	TT
Tdurum_contig47622_234	A/G	8	12544683	+	NA	NA	NA	NA	NA	NA	AG	GG	GG	GG	GG	GG
RFL_Contig2277_1527	C/T	8	12556029	+	NA	NA	NA	NA	NA	NA	TT	TT	TT	TT	TT	TT
Tdurum_contig31139_79	A/G	8	13084979	+	NA	NA	NA	NA	NA	NA	AG	AA	AA	AA	AA	AA
Tdurum_contig76559_124	G/A	8	13178952	+	NA	NA	NA	NA	NA	NA	GG	GG	GG	GG	GG	GG
RAC875_c27160_307	C/T	8	13186245	+	NA	NA	NA	NA	NA	NA	TT	TT	TT	TT	TT	TT
Excalibur_rep_c79414_306	G/A	8	13186275	+	NA	NA	NA	NA	NA	NA	GG	GG	GG	GG	GG	GG
Tdurum_contig82942_681	G/A	8	13824667	+	NA	NA	NA	NA	NA	NA	GG	GG	GG	GG	GG	GG
Kukri_c49506_396	G/A	8	14608368	+	NA	NA	NA	NA	NA	NA	GG	GG	GG	GG	GG	GG
wsnp_Ku_c4078_7436510	T/C	8	15318287	+	NA	NA	NA	NA	NA	NA	TT	TT	TT	TT	TT	TT
Kukri_rep_c106598_51	G/A	8	15916219	+	NA	NA	NA	NA	NA	NA	GG	GG	GG	GG	GG	GG
Kukri_c8594_203	A/G	8	16134349	+	NA	NA	NA	NA	NA	NA	AA	AA	AA	AA	AA	AA
RAC875_c12959_869	A/G	8	16352122	+	NA	NA	NA	NA	NA	NA	GG	GG	GG	GG	GG	GG
wsnp_Ex_c30695_39579408	C/T	8	19641887	+	NA	NA	NA	NA	NA	NA	CC	CC	CC	CC	CC	CC
Kukri_c52413_282	A/G	8	20784874	+	NA	NA	NA	NA	NA	NA	AA	AA	AA	AA	AA	AA
BS00022431_51	G/A	8	23524456	+	NA	NA	NA	NA	NA	NA	GG	GG	GG	GG	GG	GG
GENE-3024_71	T/C	8	30089407	+	NA	NA	NA	NA	NA	NA	TT	TT	TT	CC	CC	CC
Tdurum_contig42528_1416	T/C	8	31767848	+	NA	NA	NA	NA	NA	NA	CC	CC	CC	TT	TT	TT
Tdurum_contig82378_561	T/C	8	33763225	+	NA	NA	NA	NA	NA	NA	CC	TT	TT	CC	CC	CC
BS00021984_51	C/T	8	33763393	+	NA	NA	NA	NA	NA	NA	TT	CC	CC	TT	TT	TT
Tdurum_contig82378_264	T/C	8	33763522	+	NA	NA	NA	NA	NA	NA	TT	CC	CC	TT	TT	TT
Tdurum_contig33737_157	A/G	8	35774710	+	NA	NA	NA	NA	NA	NA	AA	AA	AA	AA	AA	AA
CAP11_c601_120	A/G	8	36796552	+	NA	NA	NA	NA	NA	NA	AA	AA	AA	AA	AA	AA
IAAV971	C/T	8	38801541	+	NA	NA	NA	NA	NA	NA	CC	CC	CC	CC	CC	CC
BS00022258_51	A/G	8	43204978	+	NA	NA	NA	NA	NA	NA	AA	AA	AA	AA	AA	AA
BS00102182_51	G/A	8	59249179	+	NA	NA	NA	NA	NA	NA	GG	GG	GG	GG	GG	GG
TA002925-3757	C/T	8	60914779	+	NA	NA	NA	NA	NA	NA	CC	CC	CC	CC	CC	CC
Tdurum_contig61465_781	T/G	8	83693482	+	NA	NA	NA	NA	NA	NA	GT	TT	TT	TT	TT	TT
IACX773	T/C	8	88216559	+	NA	NA	NA	NA	NA	NA	TT	TT	TT	TT	TT	TT
BS00075746_51	C/T	8	96705637	+	NA	NA	NA	NA	NA	NA	CC	CC	CC	CC	CC	CC
IAAV5831	T/C	8	98477002	+	NA	NA	NA	NA	NA	NA	CC	TT	TT	CC	CC	CC
BS00105791_51	C/T	8	103545832	+	NA	NA	NA	NA	NA	NA	CC	CC	CC	CC	CC	CC
BS00062691_51	G/T	8	152797702	+	NA	NA	NA	NA	NA	NA	GG	GG	GG	GG	GG	GG
GENE-2129_76	A/G	8	154684920	+	NA	NA	NA	NA	NA	NA	AA	GG	GG	AA	AA	AA
RAC875_c45747_87	C/T	8	164751195	+	NA	NA	NA	NA	NA	NA	GG	CC	CC	CC	CC	CC
BS00066271_51	T/C	8	184210819	+	NA	NA	NA	NA	NA	NA	TT	TT	TT	TT	TT	TT
Kukri_c9693_1890	C/T	8	263448147	+	NA	NA	NA	NA	NA	NA	CC	CC	CC	CC	CC	CC
wsnp_Ex_c7713_13153321	G/T	8	317819020	+	NA	NA	NA	NA	NA	NA	GG	GG	GG	GG	GG	GG
Excalibur_rep_c69304_402	T/C	8	337207343	+	NA	NA	NA	NA	NA	NA	AA	TT	TT	TT	TT	TT
Excalibur_c29127_552	G/A	8	363660036	+	NA	NA	NA	NA	NA	NA	AA	GG	GG	GG	GG	GG
Tdurum_contig29989_132	A/G	8	363661488	+	NA	NA	NA	NA	NA	NA	AA	AA	AA	AA	AA	AA
BS00065533_51	A/G	8	383171827	+	NA	NA	NA	NA	NA	NA	GG	AA	AA	AA	AA	AA
wsnp_BE442869B_Ta_1_1	G/A	8	404164388	+	NA	NA	NA	NA	NA	NA	AA	AA	AA	AA	AA	AA
BS00064142_51	C/T	8	405778612	+	NA	NA	NA	NA	NA	NA	TT	TT	TT	TT	TT	TT
Kukri_c44469_1240	T/C	8	408066620	+	NA	NA	NA	NA	NA	NA	TT	TT	TT	TT	TT	TT
Ex_c7593_754	A/C	8	408977155	+	NA	NA	NA	NA	NA	NA	AA	AA	AA	AA	AA	AA
BS00064935_51	A/C	8	411335265	+	NA	NA	NA	NA	NA	NA	AA	AA	AA	CC	CC	CC
TA004394-0527	A/C	8	429747315	+	NA	NA	NA	NA	NA	NA	NN	AA	AA	AA	AA	AA
Tdurum_contig98255_84	C/T	8	434028771	+	NA	NA	NA	NA	NA	NA	CC	TT	TT	CC	CC	CC
wsnp_Ex_rep_c70265_69211592	C/A	8	434310504	+	NA	NA	NA	NA	NA	NA	CC	CC	CC	CC	CC	CC
GENE-2847_1060	C/T	8	434321628	+	NA	NA	NA	NA	NA	NA	CC	CC	CC	CC	CC	CC
Excalibur_rep_c106935_390	C/T	8	435942905	+	NA	NA	NA	NA	NA	NA	CC	CC	CC	CC	CC	CC
GENE-2768_352	G/A	8	454754839	+	NA	NA	NA	NA	NA	NA	GG	GG	GG	GG	GG	GG
BobWhite_c20051_53	A/G	8	455252058	+	NA	NA	NA	NA	NA	NA	AA	AA	AA	AA	AA	AA
Tdurum_contig51818_145	G/A	8	482136040	+	NA	NA	NA	NA	NA	NA	GG	AA	AA	GG	GG	GG
wsnp_Ex_c25373_34639805	G/A	8	489073191	+	NA	NA	NA	NA	NA	NA	GG	GG	GG	GG	GG	GG
IAAV5117	C/A	8	503399973	+	NA	NA	NA	NA	NA	NA	CC	CC	CC	CC	CC	CC
Ku_c33858_325	C/T	8	505885853	+	NA	NA	NA	NA	NA	NA	CC	CC	CC	CC	CC	CC
RFL_Contig3563_1130	C/T	8	522659488	+	NA	NA	NA	NA	NA	NA	CC	CC	CC	CC	CC	CC
Excalibur_c89515_95	C/A	8	523820414	+	NA	NA	NA	NA	NA	NA	CC	CC	CC	CC	CC	CC
Ra_c27465_564	T/C	8	524368062	+	NA	NA	NA	NA	NA	NA	CC	TT	TT	CC	CC	CC
Kukri_c94033_432	C/T	8	525601394	+	NA	NA	NA	NA	NA	NA	CC	CC	CC	CC	CC	CC
Kukri_c322_1394	C/T	8	525618844	+	NA	NA	NA	NA	NA	NA	CC	CC	CC	CC	CC	CC
BobWhite_c7260_197	T/C	8	525620509	+	NA	NA	NA	NA	NA	NA	CC	TT	TT	TT	TT	TT
Tdurum_contig54559_211	C/T	8	527135198	+	NA	NA	NA	NA	NA	NA	CC	CC	CC	CC	CC	CC
Kukri_c74409_199	T/C	8	531874075	+	NA	NA	NA	NA	NA	NA	TT	TT	TT	TT	TT	TT
BS00022653_51	C/A	8	532062909	+	NA	NA	NA	NA	NA	NA	CC	CC	CC	CC	CC	CC
BS00068851_51	G/A	8	533088073	+	NA	NA	NA	NA	NA	NA	GG	GG	GG	GG	GG	GG
wsnp_Ex_c5769_10136788	G/A	8	536290586	+	NA	NA	NA	NA	NA	NA	GG	GG	GG	GG	GG	GG
BS00087144_51	T/C	8	537738529	+	NA	NA	NA	NA	NA	NA	TT	TT	TT	TT	TT	TT
CAP7_c10839_300	G/T	8	538995663	+	NA	NA	NA	NA	NA	NA	GG	GG	GG	GG	GG	GG
Excalibur_c32467_676	C/T	8	539969051	+	NA	NA	NA	NA	NA	NA	CC	CC	CC	CC	CC	CC
IAAV4665	A/G	8	542489559	+	NA	NA	NA	NA	NA	NA	AA	AA	AA	AA	AA	AA
wsnp_Ex_c19319_28253742	G/A	8	556959905	+	NA	NA	NA	NA	NA	NA	GG	GG	AG	AG	GG	GG
wsnp_CAP12_rep_c4278_1949864	A/C	8	557654796	+	NA	NA	NA	NA	NA	NA	AA	CC	CC	NN	NN	NN
BS00022181_51	C/T	8	558571282	+	NA	NA	NA	NA	NA	NA	CC	CC	NN	CC	CC	CC
BobWhite_c17457_89	A/C	8	561976591	+	NA	NA	NA	NA	NA	NA	AA	CC	CC	AA	AA	AA
RAC875_c39226_131	G/A	8	566189565	+	NA	NA	NA	NA	NA	NA	GG	GG	GG	GG	GG	GG
CAP8_c1408_167	G/T	8	585267765	+	NA	NA	NA	NA	NA	NA	GG	GG	GG	GG	GG	GG
Tdurum_contig8028_870	A/C	8	591781275	+	NA	NA	NA	NA	NA	NA	AA	AA	AA	AA	AA	AA
Ra_c10455_3226	T/C	8	595886083	+	NA	NA	NA	NA	NA	NA	TT	TT	TT	TT	TT	TT
Excalibur_c5624_1026	G/T	8	600863595	+	NA	NA	NA	NA	NA	NA	GG	GG	GG	TT	TT	TT
BS00062892_51	A/G	8	604387479	+	NA	NA	NA	NA	NA	NA	AA	AA	AA	AA	AA	AA
tplb0026o15_1634	T/C	8	606534004	+	NA	NA	NA	NA	NA	NA	TT	TT	TT	TT	TT	TT
BS00048794_51	G/A	8	608155027	+	NA	NA	NA	NA	NA	NA	GG	GG	GG	GG	GG	GG
BS00030571_51	G/A	8	608570388	+	NA	NA	NA	NA	NA	NA	GG	GG	GG	GG	GG	GG
BS00064041_51	G/A	8	609287129	+	NA	NA	NA	NA	NA	NA	GG	GG	GG	GG	GG	GG
RAC875_c56040_216	G/A	8	609409881	+	NA	NA	NA	NA	NA	NA	GG	GG	GG	GG	GG	GG
BobWhite_c22580_115	T/C	8	610048706	+	NA	NA	NA	NA	NA	NA	TT	TT	TT	TT	TT	TT
Kukri_c3474_395	A/C	8	610049172	+	NA	NA	NA	NA	NA	NA	AA	AA	AA	AA	AA	CC
BS00106144_51	A/G	8	610186229	+	NA	NA	NA	NA	NA	NA	AA	AA	AA	AA	AA	AA
BS00104364_51	T/C	8	611837836	+	NA	NA	NA	NA	NA	NA	TT	TT	TT	TT	TT	TT
BS00057153_51	G/A	8	615026705	+	NA	NA	NA	NA	NA	NA	GG	GG	GG	GG	GG	GG
IACX938	A/G	8	616895738	+	NA	NA	NA	NA	NA	NA	AA	AA	AA	AA	AA	AA
BobWhite_c2646_141	T/C	8	617787155	+	NA	NA	NA	NA	NA	NA	TT	TT	TT	TT	TT	TT
Tdurum_contig10137_89	A/G	8	617824128	+	NA	NA	NA	NA	NA	NA	AA	AA	AA	AA	AA	AA
Ra_c106922_334	T/C	8	618308554	+	NA	NA	NA	NA	NA	NA	TT	CC	CC	CC	CC	CC
Ra_c106922_266	C/T	8	618308622	+	NA	NA	NA	NA	NA	NA	CC	CC	CC	CC	CC	CC
wsnp_Ex_c48922_53681502	C/T	8	618613579	+	NA	NA	NA	NA	NA	NA	CC	CC	CC	CC	CC	CC
BobWhite_c27751_95	C/T	8	625472228	+	NA	NA	NA	NA	NA	NA	CC	CC	CC	CC	CC	CC
Excalibur_c19547_75	A/G	8	626056263	+	NA	NA	NA	NA	NA	NA	AA	AA	AA	AA	AA	AA
Excalibur_c19547_1012	G/A	8	626059877	+	NA	NA	NA	NA	NA	NA	GG	GG	GG	GG	GG	GG
BS00081335_51	T/C	8	641341046	+	NA	NA	NA	NA	NA	NA	TT	TT	TT	TT	TT	TT
Ra_c5508_706	C/T	8	641364790	+	NA	NA	NA	NA	NA	NA	CC	CC	CC	CC	CC	CC
Kukri_c32958_390	C/T	8	641371696	+	NA	NA	NA	NA	NA	NA	CC	CC	CC	CC	CC	CC
wsnp_Ku_c12503_20174234	C/T	8	642084915	+	NA	NA	NA	NA	NA	NA	CC	CC	CC	CC	CC	CC
wsnp_Ex_c26285_35531324	G/A	8	642791342	+	NA	NA	NA	NA	NA	NA	GG	GG	GG	GG	GG	GG
wsnp_Ex_c26285_35531535	C/T	8	642791553	+	NA	NA	NA	NA	NA	NA	CC	CC	CC	CC	CC	CC
tplb0027f12_503	A/C	8	643061320	+	NA	NA	NA	NA	NA	NA	AA	AA	AA	AA	AA	AA
Tdurum_contig59914_323	C/T	8	647873487	+	NA	NA	NA	NA	NA	NA	CC	CC	CC	CC	CC	CC
Tdurum_contig50861_106	C/T	8	648989804	+	NA	NA	NA	NA	NA	NA	CC	CC	CC	CC	CC	CC
IAAV2725	C/T	8	649523692	+	NA	NA	NA	NA	NA	NA	AA	CC	CC	CC	CC	CC
RAC875_c24515_602	C/A	8	649525478	+	NA	NA	NA	NA	NA	NA	CC	CC	CC	CC	CC	CC
RAC875_c107130_384	C/T	8	654033946	+	NA	NA	NA	NA	NA	NA	CC	CC	CC	CC	CC	CC
tplb0056b15_858	C/T	8	654718569	+	NA	NA	NA	NA	NA	NA	CC	CC	CC	CC	CC	CC
Excalibur_c39876_403	C/T	8	654854007	+	NA	NA	NA	NA	NA	NA	TT	CC	CC	CC	CC	CC
IAAV5564	G/A	8	655271907	+	NA	NA	NA	NA	NA	NA	GG	GG	GG	GG	GG	GG
RAC875_c87897_333	A/G	8	655298615	+	NA	NA	NA	NA	NA	NA	AA	AA	AA	AA	AA	AA
wsnp_Ex_c21293_30421496	A/G	8	656436208	+	NA	NA	NA	NA	NA	NA	AA	AA	AA	AA	AA	AA
wsnp_CAP7_c599_312057	T/C	8	656746497	+	NA	NA	NA	NA	NA	NA	TT	TT	TT	TT	TT	TT
RAC875_c51375_394	C/T	8	656846685	+	NA	NA	NA	NA	NA	NA	CC	CC	CC	CC	CC	CC
wsnp_Ku_c10515_17368422	A/G	8	657220852	+	NA	NA	NA	NA	NA	NA	GG	AA	AA	AA	AA	AA
wsnp_Ex_c6381_11093111	C/T	8	657221091	+	NA	NA	NA	NA	NA	NA	CC	CC	CC	CC	CC	CC
Kukri_c33550_601	G/A	8	661036469	+	NA	NA	NA	NA	NA	NA	GG	GG	GG	GG	GG	GG
BobWhite_c8266_582	T/C	8	661354925	+	NA	NA	NA	NA	NA	NA	TT	TT	TT	TT	TT	TT
Kukri_rep_c101259_81	T/C	8	661455440	+	NA	NA	NA	NA	NA	NA	TT	TT	TT	TT	TT	TT
BS00022366_51	A/G	8	661481569	+	NA	NA	NA	NA	NA	NA	AA	AA	AA	AA	AA	AA
wsnp_BE403378B_Ta_2_1	T/C	8	663690007	+	NA	NA	NA	NA	NA	NA	TT	TT	TT	TT	TT	TT
RAC875_c48025_483	C/T	8	668006328	+	NA	NA	NA	NA	NA	NA	CC	CC	CC	CC	CC	CC
wsnp_Ex_c13684_21479024	T/C	8	671888389	+	NA	NA	NA	NA	NA	NA	TT	TT	TT	TT	TT	TT
Excalibur_c22465_625	C/A	9	238633	+	NA	NA	NA	NA	NA	NA	CC	CC	CC	CC	CC	CC
BS00099534_51	A/G	9	241100	+	NA	NA	NA	NA	NA	NA	AA	AA	AA	AA	AA	AA
wsnp_Ex_c6209_10838852	G/A	9	1439769	+	NA	NA	NA	NA	NA	NA	GG	GG	GG	GG	GG	GG
Tdurum_contig47762_975	C/T	9	2388561	+	NA	NA	NA	NA	NA	NA	CC	TT	TT	CC	CC	CC
BobWhite_c7114_237	T/G	9	2575230	+	NA	NA	NA	NA	NA	NA	TT	TT	TT	TT	TT	TT
wsnp_Ex_c905_1748920	C/T	9	2918810	+	NA	NA	NA	NA	NA	NA	CC	CC	CC	CC	CC	CC
GENE-3324_338	G/A	9	3752135	+	NA	NA	NA	NA	NA	NA	AA	GG	GG	GG	GG	GG
wsnp_Ex_c16551_25061517	C/T	9	4866670	+	NA	NA	NA	NA	NA	NA	CC	CC	CC	CC	CC	CC
wsnp_Ex_c16551_25060833	A/G	9	4867733	+	NA	NA	NA	NA	NA	NA	AA	AA	AA	AA	AA	AA
Excalibur_c6967_1852	G/A	9	6682800	+	NA	NA	NA	NA	NA	NA	AA	GG	GG	GG	GG	GG
BS00067985_51	T/C	9	6910529	+	NA	NA	NA	NA	NA	NA	CC	TT	TT	TT	TT	TT
Ex_c95453_1499	A/G	9	9813572	+	NA	NA	NA	NA	NA	NA	AA	AA	AA	AA	AA	AA
IACX5832	A/G	9	9851676	+	NA	NA	NA	NA	NA	NA	AA	AA	AA	AA	AA	AA
BS00100185_51	T/C	9	14775014	+	NA	NA	NA	NA	NA	NA	TT	TT	TT	TT	TT	TT
BS00079189_51	C/T	9	14957738	+	NA	NA	NA	NA	NA	NA	CC	CC	CC	CC	CC	CC
Kukri_c2514_490	G/A	9	17627214	+	NA	NA	NA	NA	NA	NA	AA	GG	GG	GG	GG	GG
Tdurum_contig25432_1377	G/A	9	17627552	+	NA	NA	NA	NA	NA	NA	GG	GG	GG	GG	GG	GG
wsnp_Ex_c807_1585614	G/A	9	18590613	+	NA	NA	NA	NA	NA	NA	GG	GG	GG	GG	GG	GG
wsnp_CAP7_c2282_1107112	T/C	9	19544397	+	NA	NA	NA	NA	NA	NA	TT	TT	TT	TT	TT	TT
wsnp_Ex_rep_c69526_68472787	T/G	9	20362396	+	NA	NA	NA	NA	NA	NA	GT	TT	TT	TT	TT	TT
Excalibur_c3730_546	C/T	9	20363567	+	NA	NA	NA	NA	NA	NA	CT	CC	CC	CC	CC	CC
wsnp_Ex_c19134_28056012	T/C	9	21249777	+	NA	NA	NA	NA	NA	NA	TT	TT	TT	TT	TT	TT
wsnp_Ex_c31830_40573624	T/C	9	21733864	+	NA	NA	NA	NA	NA	NA	TT	TT	TT	TT	TT	TT
BS00094095_51	C/T	9	27665261	+	NA	NA	NA	NA	NA	NA	TT	CC	CC	CC	CC	TT
BS00077879_51	T/C	9	28266362	+	NA	NA	NA	NA	NA	NA	TT	TT	TT	TT	TT	TT
Excalibur_c94962_57	C/T	9	32122488	+	NA	NA	NA	NA	NA	NA	CC	CC	CC	CC	CC	CC
BS00056932_51	C/T	9	34157445	+	NA	NA	NA	NA	NA	NA	CC	CC	CC	CC	CC	CC
RAC875_rep_c106118_339	G/A	9	36965010	+	NA	NA	NA	NA	NA	NA	GG	GG	GG	GG	GG	GG
wsnp_Ex_c15046_23216392	G/A	9	37554671	+	NA	NA	NA	NA	NA	NA	GG	GG	GG	GG	GG	GG
Ra_c69221_1167	T/C	9	42493463	+	NA	NA	NA	NA	NA	NA	TT	TT	TT	TT	TT	TT
BS00077990_51	A/G	9	47014804	+	NA	NA	NA	NA	NA	NA	AA	AA	AA	AA	AA	AA
wsnp_Ex_c5915_10378807	T/C	9	47340921	+	NA	NA	NA	NA	NA	NA	TT	TT	TT	CC	CC	CC
BS00021660_51	G/A	9	48236097	+	NA	NA	NA	NA	NA	NA	GG	GG	GG	GG	GG	GG
wsnp_Ex_c19892_28910730	G/A	9	68167115	+	NA	NA	NA	NA	NA	NA	GG	GG	GG	GG	GG	GG
BS00045284_51	G/T	9	109363763	+	NA	NA	NA	NA	NA	NA	TT	TT	TT	TT	TT	TT
Kukri_rep_c69378_1842	A/G	9	172971108	+	NA	NA	NA	NA	NA	NA	AA	AA	AA	AA	AA	AA
BS00067886_51	C/T	9	215341415	+	NA	NA	NA	NA	NA	NA	CC	CC	CC	CC	CC	CC
RAC875_c31051_490	C/T	9	215514371	+	NA	NA	NA	NA	NA	NA	CC	CC	CC	CC	CC	CC
RAC875_c14659_1066	A/G	9	219143831	+	NA	NA	NA	NA	NA	NA	AA	AA	AA	GG	GG	GG
CAP8_c2014_192	A/G	9	237782326	+	NA	NA	NA	NA	NA	NA	AA	AA	AA	AA	AA	AA
BS00065386_51	G/A	9	238594090	+	NA	NA	NA	NA	NA	NA	GG	GG	GG	GG	GG	GG
wsnp_Ex_c4921_8764088	G/T	9	238662915	+	NA	NA	NA	NA	NA	NA	GG	GG	GG	GG	GG	GG
tplb0057m23_716	G/A	9	239643990	+	NA	NA	NA	NA	NA	NA	GG	GG	GG	GG	GG	GG
BS00022191_51	C/T	9	240571068	+	NA	NA	NA	NA	NA	NA	CC	CC	CC	CC	CC	CC
wsnp_Ex_c39592_46849607	G/A	9	240774585	+	NA	NA	NA	NA	NA	NA	GG	GG	GG	GG	GG	GG
BS00082002_51	T/C	9	240831645	+	NA	NA	NA	NA	NA	NA	TT	TT	TT	TT	TT	TT
BobWhite_c13238_386	G/A	9	242221719	+	NA	NA	NA	NA	NA	NA	GG	GG	GG	GG	GG	GG
wsnp_RFL_Contig4136_4696148	C/T	9	355632916	+	NA	NA	NA	NA	NA	NA	CC	CC	CC	CC	CC	CC
tplb0041o08_752	A/G	9	389585317	+	NA	NA	NA	NA	NA	NA	AA	AA	AA	AA	AA	AA
BS00084580_51	C/A	9	392615137	+	NA	NA	NA	NA	NA	NA	AA	CC	CC	CC	CC	CC
Tdurum_contig61258_264	A/C	9	393473713	+	NA	NA	NA	NA	NA	NA	CC	CC	CC	CC	CC	CC
Excalibur_c99101_82	G/A	9	401187193	+	NA	NA	NA	NA	NA	NA	GG	AA	AA	GG	GG	GG
RAC875_c8895_1029	A/G	9	404057856	+	NA	NA	NA	NA	NA	NA	AA	AA	AA	AA	AA	AA
RAC875_c13_1458	C/T	9	411256193	+	NA	NA	NA	NA	NA	NA	CC	CC	CC	CC	CC	CC
TA003225-0566	G/T	9	411599317	+	NA	NA	NA	NA	NA	NA	GT	GG	GG	GG	GG	GG
Tdurum_contig10546_273	G/A	9	416278979	+	NA	NA	NA	NA	NA	NA	AG	AA	AA	AA	AA	AA
wsnp_Ex_rep_c113621_94394656	A/G	9	420007032	+	NA	NA	NA	NA	NA	NA	AA	GG	GG	GG	GG	GG
Kukri_c3338_271	C/T	9	421232599	+	NA	NA	NA	NA	NA	NA	CT	CC	CC	CC	CC	TT
BS00066188_51	G/A	9	433245705	+	NA	NA	NA	NA	NA	NA	GG	GG	GG	GG	GG	AA
Excalibur_c7180_862	T/C	9	435964905	+	NA	NA	NA	NA	NA	NA	TT	TT	TT	TT	TT	TT
BS00065693_51	A/G	9	439844260	+	NA	NA	NA	NA	NA	NA	AA	AA	AA	AA	AA	AA
Kukri_c7633_724	C/A	9	440234520	+	NA	NA	NA	NA	NA	NA	CC	CC	CC	CC	CC	CC
BS00022003_51	T/C	9	442683373	+	NA	NA	NA	NA	NA	NA	TT	TT	TT	TT	TT	TT
BobWhite_c2236_111	G/A	9	443085239	+	NA	NA	NA	NA	NA	NA	GG	GG	GG	GG	GG	GG
BS00109052_51	C/T	9	443090369	+	NA	NA	NA	NA	NA	NA	CC	CC	CC	CC	CC	CC
RAC875_c15713_943	G/A	9	445440064	+	NA	NA	NA	NA	NA	NA	GG	GG	GG	GG	GG	GG
RAC875_c58966_471	C/T	9	448075454	+	NA	NA	NA	NA	NA	NA	TT	TT	TT	TT	TT	TT
wsnp_BE443187A_Ta_2_3	C/T	9	448076184	+	NA	NA	NA	NA	NA	NA	CC	CC	CC	CC	CC	CC
BS00076221_51	C/T	9	448354142	+	NA	NA	NA	NA	NA	NA	CC	CC	CC	CC	CC	CC
BS00067453_51	C/T	9	448355871	+	NA	NA	NA	NA	NA	NA	CC	CC	CC	CC	CC	CC
Tdurum_contig12967_831	T/G	9	448431939	+	NA	NA	NA	NA	NA	NA	TT	TT	TT	TT	TT	TT
BS00076190_51	A/G	9	454217033	+	NA	NA	NA	NA	NA	NA	GG	GG	GG	GG	GG	GG
wsnp_Ex_c2474_4619730	G/A	9	455777398	+	NA	NA	NA	NA	NA	NA	GG	GG	GG	GG	GG	GG
Tdurum_contig43874_1129	G/A	9	458658752	+	NA	NA	NA	NA	NA	NA	GG	GG	GG	GG	GG	GG
BS00100178_51	A/G	9	460254476	+	NA	NA	NA	NA	NA	NA	AA	AA	AA	AA	AA	AA
Kukri_c5460_1063	C/T	9	462553836	+	NA	NA	NA	NA	NA	NA	CC	CC	CC	CC	CC	CC
IACX3154	C/T	9	465085014	+	NA	NA	NA	NA	NA	NA	TT	TT	TT	TT	TT	TT
wsnp_JD_c9510_10342089	C/T	9	467128232	+	NA	NA	NA	NA	NA	NA	CC	CC	CC	CC	CC	CC
IAAV1417	C/T	9	467685526	+	NA	NA	NA	NA	NA	NA	GG	CC	CC	CC	CC	CC
wsnp_Ku_c14275_22535576	C/T	9	473112793	+	NA	NA	NA	NA	NA	NA	CC	CC	CC	CC	CC	CC
RAC875_c232_1895	A/G	9	473208538	+	NA	NA	NA	NA	NA	NA	AA	AA	AA	AA	AA	AA
BS00062939_51	T/G	9	473923753	+	NA	NA	NA	NA	NA	NA	TT	TT	TT	TT	TT	TT
Kukri_rep_c104877_2166	C/A	9	474678544	+	NA	NA	NA	NA	NA	NA	CC	CC	CC	CC	CC	CC
BS00100107_51	T/C	9	476265635	+	NA	NA	NA	NA	NA	NA	CC	CC	CC	CC	CC	CC
IACX5879	A/C	9	476618133	+	NA	NA	NA	NA	NA	NA	AA	CC	CC	CC	CC	CC
Kukri_c10530_1044	T/C	9	479047598	+	NA	NA	NA	NA	NA	NA	AA	TT	TT	TT	TT	TT
IACX8002	T/C	9	479723308	+	NA	NA	NA	NA	NA	NA	TT	TT	TT	TT	TT	TT
wsnp_BE405849A_Ta_1_1	C/T	9	480356600	+	NA	NA	NA	NA	NA	NA	CC	CC	CC	CC	CC	CC
Ku_c47168_563	G/A	9	482423935	+	NA	NA	NA	NA	NA	NA	GG	GG	GG	GG	GG	GG
BS00094480_51	A/G	9	482746828	+	NA	NA	NA	NA	NA	NA	AA	AA	AA	AA	AA	AA
RAC875_c99519_227	A/G	9	484856061	+	NA	NA	NA	NA	NA	NA	AA	AA	AA	AA	AA	AA
BS00094342_51	G/T	9	489753264	+	NA	NA	NA	NA	NA	NA	GG	GG	GG	GG	GG	GG
Excalibur_c1208_72	C/A	9	497268115	+	NA	NA	NA	NA	NA	NA	CC	CC	CC	CC	CC	CC
wsnp_Ku_c15816_24541162	T/C	9	497920018	+	NA	NA	NA	NA	NA	NA	TT	TT	TT	TT	TT	TT
Ra_c700_2210	G/A	9	498153826	+	NA	NA	NA	NA	NA	NA	AA	AA	AA	AA	AA	AA
GENE-3314_78	G/A	9	499084341	+	NA	NA	NA	NA	NA	NA	AA	GG	GG	GG	GG	GG
RAC875_c56635_1008	T/C	9	499239568	+	NA	NA	NA	NA	NA	NA	TT	TT	TT	TT	TT	TT
Excalibur_c6567_845	C/A	9	500095911	+	NA	NA	NA	NA	NA	NA	CC	CC	CC	CC	CC	CC
RAC875_c28819_281	A/G	9	500429102	+	NA	NA	NA	NA	NA	NA	GG	GG	GG	GG	GG	GG
BobWhite_c5457_1440	C/T	9	500429401	+	NA	NA	NA	NA	NA	NA	CC	CC	CC	CC	CC	CC
BS00011102_51	G/T	9	506797673	+	NA	NA	NA	NA	NA	NA	TT	GG	GG	GG	GG	GG
wsnp_Ex_c49211_53875600	T/C	9	507765058	+	NA	NA	NA	NA	NA	NA	TT	TT	TT	TT	TT	TT
RAC875_c31670_389	C/T	9	510060800	+	NA	NA	NA	NA	NA	NA	TT	TT	TT	TT	TT	TT
Excalibur_c2598_2052	G/A	9	516101550	+	NA	NA	NA	NA	NA	NA	GG	GG	GG	GG	GG	GG
BS00023076_51	G/T	9	520563737	+	NA	NA	NA	NA	NA	NA	TT	TT	TT	TT	TT	TT
RAC875_c101391_521	C/T	9	520991666	+	NA	NA	NA	NA	NA	NA	TT	CT	CT	CT	CT	TT
JD_c5000_410	A/G	9	522415116	+	NA	NA	NA	NA	NA	NA	AA	AA	AA	AA	AA	AA
wsnp_Ku_c51039_56457361	A/G	9	523750149	+	NA	NA	NA	NA	NA	NA	GG	GG	GG	GG	GG	GG
BS00022761_51	A/G	9	523916820	+	NA	NA	NA	NA	NA	NA	AA	AA	AA	AA	AA	AA
BobWhite_c2715_411	A/G	9	529159236	+	NA	NA	NA	NA	NA	NA	AA	AA	AA	AA	AA	AA
GENE-3575_1073	A/G	9	531124647	+	NA	NA	NA	NA	NA	NA	GG	AA	AA	AA	AA	AA
Tdurum_contig17712_115	A/G	9	531647117	+	NA	NA	NA	NA	NA	NA	AA	AA	AA	AA	AA	AA
BS00067882_51	A/G	9	532235887	+	NA	NA	NA	NA	NA	NA	AA	AA	AA	AA	AA	AA
Excalibur_c39303_144	G/A	9	532616280	+	NA	NA	NA	NA	NA	NA	AA	AA	AA	AA	AA	AA
Kukri_c57965_109	G/A	9	532988852	+	NA	NA	NA	NA	NA	NA	GG	GG	GG	GG	GG	GG
Jagger_c6106_119	G/A	9	535720279	+	NA	NA	NA	NA	NA	NA	GG	GG	GG	GG	GG	GG
Kukri_c14889_1086	T/C	9	535829928	+	NA	NA	NA	NA	NA	NA	TT	TT	TT	TT	TT	TT
BS00072156_51	A/G	9	536408676	+	NA	NA	NA	NA	NA	NA	GG	GG	GG	GG	GG	GG
Tdurum_contig11060_433	G/A	9	539881645	+	NA	NA	NA	NA	NA	NA	AA	GG	GG	GG	GG	GG
RAC875_c42356_237	C/T	9	541122403	+	NA	NA	NA	NA	NA	NA	CC	CC	CC	CC	CC	CC
RAC875_c19099_434	C/T	9	541183370	+	NA	NA	NA	NA	NA	NA	CC	CC	CC	CC	CC	CC
BS00083514_51	C/T	9	542209664	+	NA	NA	NA	NA	NA	NA	CC	CC	CC	CC	CC	CC
Excalibur_rep_c68708_80	G/A	9	542633105	+	NA	NA	NA	NA	NA	NA	TT	GG	GG	GG	GG	GG
BobWhite_rep_c63943_76	G/T	9	542969382	+	NA	NA	NA	NA	NA	NA	GG	GG	GG	GG	GG	GG
BS00079069_51	A/G	9	544592312	+	NA	NA	NA	NA	NA	NA	AA	AA	AA	AA	AA	AA
wsnp_Ra_c27733_37249132	G/A	9	544788055	+	NA	NA	NA	NA	NA	NA	GG	GG	GG	GG	GG	GG
[truncated: 1,510 more rows]
